# Supplementary material for: Histone Deacetylase Complex 1 and histone 1 epigenetically moderate stress responsiveness of Arabidopsis thaliana seedlings
Source: New Phytol. 2023 Aug 10;241(1):166–79. doi: 10.1111/nph.19165 (PMC10953426; doi:10.1111/nph.19165)
Supplement: Supplementary file 1 — Dataset S1 Normalised mRNA levels for all genes in each sample by RNA‐seq. [file NPH-241-166-s005.xlsx]

## Sheet: Article Information
Title: Histone Deacetylase Complex 1 and Histone 1 epigenetically moderate stress responsiveness of Arabidopsis thaliana seedlings Authors: Giorgio Perrella, Carlo Fasano, Naomi A. Donald, Loretta Daddiego, Weiwei Fang, Damiano Martignago, Craig Carr, Lucio Conti, Pawel Herzyk and Anna Amtmann Article acceptance date: 05 July 2023

## Sheet: Kallisto-generated TPM matrix
GeneID	HDC1c_C_1	HDC1c_C_2	HDC1c_C_3	HDC1c_S_1	HDC1c_S_2	HDC1c_S_3	hdc1-1_C_1	hdc1-1_C_2	hdc1-1_C_3	RXT3_C_1	RXT3_C_2	RXT3_C_3	RXT3_S_1	RXT3_S_2	RXT3_S_3	hdc1-1_S_1	hdc1-1_S_2	hdc1-1_S_3	function
AT1G01010	6.85154	7.49266	7.97842	4.52403	6.21017	6.38324	7.54753	5.45744	7.45322	6.0959	7.26977	11.0258	7.50918	9.2162	9.6938	2.93194	4.42174	5.56562	NAC domain containing protein 1
AT1G01020	5.79336	6.51554	15.4328	6.39798	5.63749	15.4821	4.70057	9.77471	5.81111	6.08615	3.45388	6.74655	5.05968	6.22709	10.1507	6.24669	5.66191	13.1255	Arv1-like protein
AT1G01030	0.955637	1.15112	2.42258	2.07829	1.82412	1.80547	0.615284	1.03335	0.802814	1.72238	0.881194	1.42665	0.602599	0.364264	0.787591	0.533989	0.458573	0.791318	AP2/B3-like transcriptional factor family protein
AT1G01040	2.71089	3.57083	3.8645	3.93552	2.78071	3.96893	1.95959	3.64103	2.73444	3.28312	3.49121	4.09945	2.80319	3.17891	4.63941	3.42291	3.50297	3.57072	dicer-like 1
AT1G01050	154.48	145.029	124.84	112.269	150.836	136.566	151.349	155.311	136.226	144.781	166.249	143.857	171.885	184.796	149.347	101.467	137.43	136.556	pyrophosphorylase 1
AT1G01060	28.1472	94.3047	90.6236	27.1988	60.0942	69.483	22.7104	65.7132	55.2887	40.8895	85.2064	73.8267	16.0026	64.1965	56.2599	13.6291	37.6509	34.8909	Homeodomain-like superfamily protein
AT1G01070	2.98783	2.67445	5.46801	1.9275	2.99927	4.24225	1.42167	1.52552	5.30117	2.4731	5.3578	9.42272	1.68025	2.09299	3.6683	0.0596535	0.94348	0.750903	nodulin MtN21 /EamA-like transporter family protein
AT1G01073	0	0	0	0	0	0	0	0	0	0	0	0	0	0	0	0	0	0
AT1G01080	43.3524	60.7396	69.4697	61.1018	47.9858	65.1821	40.2432	62.6574	52.4422	67.0474	55.1267	50.3206	44.2914	49.1203	68.052	46.9825	46.6637	62.4471	RNA-binding (RRM/RBD/RNP motifs) family protein
AT1G01090	156.073	188.247	181.188	165.218	163.344	158.051	151.986	190.519	158.376	195.383	184.137	166.336	148.748	158.819	155.267	111.811	125.435	128.67	pyruvate dehydrogenase E1 alpha
AT1G01100	769.873	747.211	909.461	844.855	829.468	1006.02	841.057	926.372	1091.59	862.298	750.524	829.085	808.937	680.762	812.482	936.847	942.777	1234.78	60S acidic ribosomal protein family
AT1G01110	5.26085	5.16706	3.73253	6.1471	6.24326	5.27937	5.25998	6.82088	5.33582	5.32203	5.93818	4.94136	8.94942	7.68558	8.66562	8.33665	8.81615	10.0394	IQ-domain 18
AT1G01115	0	0	0	0	0	0	0	0	0	0	0	0	0	0	0	0	0	0
AT1G01120	52.3745	44.5352	32.553	41.3677	49.178	43.7016	53.3785	43.9548	36.1214	57.8734	81.2965	56.9515	32.5588	52.3705	24.0819	16.2133	28.5705	22.8043	3-ketoacyl-CoA synthase 1
AT1G01130	23.4792	22.6037	19.0108	29.637	31.4444	25.4119	26.6802	28.766	27.075	26.5769	32.7404	27.9053	23.5741	23.814	17.7055	15.258	22.5165	21.1093
AT1G01140	71.712	81.806	64.2817	58.0699	59.5163	56.4878	74.2147	61.3213	52.2244	65.6924	85.1402	64.4797	59.7669	70.6601	65.5835	30.8771	43.4709	43.5586	CBL-interacting protein kinase 9
AT1G01150	0.31011	0.187753	0.227299	0	0.122245	0.083814	0.0400415	0.344357	0.355206	0.038463	0	0.178346	0.237127	0.176015	0.0399472	0.0336559	0	0.21237	Homeodomain-like protein with RING/FYVE/PHD-type zinc finger domain
AT1G01160	30.6482	26.4154	30.351	40.1859	35.3096	40.9751	31.1847	35.5099	32.6768	32.9677	28.8696	37.4793	39.7029	38.9448	50.9181	40.6062	42.6827	56.5139	GRF1-interacting factor 2
AT1G01170	82.9235	111.708	108.509	114.215	118.461	116.666	81.3131	67.9518	72.6584	91.2464	90.5058	67.8922	105.439	96.0223	123.287	96.5478	85.9416	105.754	Protein of unknown function (DUF1138)
AT1G01180	5.59281	3.12268	4.51706	1.44904	3.18449	2.98128	2.9286	2.41517	4.22638	2.77466	4.72224	4.11008	3.16784	2.99795	2.48167	0.977908	3.27164	1.87256	S-adenosyl-L-methionine-dependent methyltransferases superfamily protein
AT1G01190	0.0547436	0.106388	0.265672	0.0765512	0.0865335	0.323617	0.056824	0.108088	0.156054	0.0816994	0.400273	0.344128	0	0.031234	0.111856	0.0237841	0.0250714	0.029818	cytochrome P450, family 78, subfamily A, polypeptide 8
AT1G01200	8.6589	6.65694	7.70968	5.66913	6.47448	6.23516	12.4541	10.6702	10.7239	11.3204	12.5273	14.3793	12.2973	12.6552	9.53165	6.35086	6.96245	10.2692	RAB GTPase homolog A3
AT1G01210	19.635	23.7607	28.0496	31.003	26.2743	28.8849	30.5672	30.1773	31.6006	30.1994	19.7486	28.4703	32.0497	27.6367	41.5993	36.1344	36.0752	48.5274	DNA-directed RNA polymerase, subunit M, archaeal
AT1G01220	8.39499	10.0725	10.4038	11.9733	10.2519	12.054	6.22719	10.3913	7.19573	10.5562	8.55691	12.5678	9.84597	12.1487	12.9061	8.69116	9.23211	10.1365	L-fucokinase/GDP-L-fucose pyrophosphorylase
AT1G01225	3.95868	3.60783	3.92922	2.33494	2.48362	2.41873	3.79625	3.54775	3.8149	4.68799	4.52591	3.51981	2.18121	2.42025	3.25224	0.868726	1.66612	2.30137	NC domain-containing protein-related
AT1G01230	48.1408	35.1573	30.2597	40.2078	43.2544	46.2689	46.332	36.6339	37.6763	34.48	43.0518	38.0893	68.3496	62.8879	56.1539	35.3223	47.0895	49.8617	ORMDL family protein
AT1G01240	1.89183	1.60021	2.0262	3.46541	3.09759	5.58678	1.19612	1.24496	1.36235	1.77443	2.69869	2.70342	8.18043	13.8878	16.7069	5.93295	10.1726	11.4576
AT1G01250	2.53489	2.88733	1.82243	1.34452	1.38723	3.89914	5.49033	2.6719	3.45732	2.33328	1.18742	4.353	2.52837	3.56628	3.25283	0.349674	2.58311	1.84845	Integrase-type DNA-binding superfamily protein
AT1G01260	6.89301	5.66386	6.15325	6.48412	7.00445	7.34732	4.89706	6.62256	5.09332	6.23849	6.45267	7.27949	7.36876	8.79686	8.55018	6.79625	6.92688	7.33019	basic helix-loop-helix (bHLH) DNA-binding superfamily protein
AT1G01280	0	0	0	0	0	0.0295425	0	0	0	0	0	0	0	0.031361	0	0	0	0	cytochrome P450, family 703, subfamily A, polypeptide 2
AT1G01290	10.7042	12.7349	14.8297	12.8718	14.2083	14.6677	11.5258	13.8808	15.1646	10.7318	10.9257	13.909	13.3308	13.4989	15.7484	12.5365	12.5247	16.4089	cofactor of nitrate reductase and xanthine dehydrogenase 3
AT1G01300	86.7057	71.1854	86.6639	119.702	96.6782	113.524	81.745	104.769	82.2526	100.415	86.7375	120.482	171.032	129.12	120.83	152.96	158.922	134.796	Eukaryotic aspartyl protease family protein
AT1G01305	0	0.0839363	0.0884196	0	0.091319	0.486788	0	0.432968	0	0	0	0.103824	0.0897499	0.29245	0.0939977	0.151928	0.0802556	0.0986722
AT1G01310	0.192507	0	0.047301	0.134723	0.100976	0.156839	0.0495154	0.0949934	0	0.0476472	0.0996121	0	0.0490929	0.0543999	0.0499533	0.0417575	0.176207	0.15896	CAP (Cysteine-rich secretory proteins, Antigen 5, and Pathogenesis-related 1 protein) superfamily protein
AT1G01320	41.948	83.8415	85.7771	70.4546	48.0091	53.6643	25.3708	79.4431	32.7836	70.2916	52.4072	62.4659	20.8966	34.9941	46.7485	39.5125	36.434	36.112	Tetratricopeptide repeat (TPR)-like superfamily protein
AT1G01340	2.61866	2.06159	3.13633	0.960374	1.36837	1.9729	1.5369	2.50903	2.70007	2.05254	2.64481	4.20166	0.722928	1.18212	1.28058	0.618492	1.20571	0.75184	cyclic nucleotide gated channel 10
AT1G01350	18.8944	19.3078	19.706	20.2354	23.2825	19.7378	18.6409	23.4556	18.3197	19.6893	21.7288	19.4522	21.7089	22.3593	25.0883	17.9295	19.7226	23.9412	Zinc finger (CCCH-type/C3HC4-type RING finger) family protein
AT1G01355	0	0.141771	0.73755	0	0.308257	0.48792	0.0751787	0.0728734	0.0858082	0.0726892	0	0.173325	0	0.330132	0.547559	0	0.405339	0.824187	Putative endonuclease or glycosyl hydrolase
AT1G01360	7.02484	6.60912	8.18669	4.19493	5.11098	6.4058	5.44774	5.45398	4.78955	3.84953	4.89794	7.41314	6.68767	6.19725	7.33278	3.00722	4.244	6.23482	regulatory component of ABA receptor 1
AT1G01370	11.8501	12.91	13.0621	10.8541	13.1998	13.8619	12.6301	14.8786	10.1922	10.4902	9.48705	9.66689	8.25752	10.3098	11.1743	8.37948	10.066	13.823	Histone superfamily protein
AT1G01380	10.3159	11.0187	20.674	13.009	19.3643	25.2762	10.0261	8.6803	33.9213	9.36031	17.8483	43.1424	23.3253	18.8578	21.1914	6.54788	17.3854	21.35	Homeodomain-like superfamily protein
AT1G01390	2.02563	5.75564	3.75258	0.60521	1.58776	1.70146	1.37561	1.76905	1.12463	1.34403	2.0629	2.31338	0.423327	0.800633	0.371046	0.157976	0.547129	0.282704	UDP-Glycosyltransferase superfamily protein
AT1G01400	0	0	0	0.0373508	0	0	0	0.0395235	0	0	0	0	0	0	0	0	0	0
AT1G01410	0	0	0	0	0	0	0	0	0	0	0	0	0	0	0	0	0	0	pumilio 22
AT1G01420	1.77653	2.26284	2.00909	1.08608	1.31918	0.877247	1.90307	1.46628	1.4954	2.11435	3.52601	3.09863	1.81025	2.78931	1.19172	0.303636	0.533485	0.539825	UDP-glucosyl transferase 72B3
AT1G01430	34.7218	31.4567	32.287	20.4981	25.233	21.4132	32.718	29.6569	24.5177	38.1711	40.6385	35.6063	21.5582	26.2587	20.4597	10.8554	14.5055	15.5272	TRICHOME BIREFRINGENCE-LIKE 25
AT1G01440	8.71915	9.3738	9.63314	7.98156	7.73824	7.43345	5.40495	8.38025	5.306	8.32636	7.07794	9.59175	7.24917	6.69444	7.61954	4.89721	5.03701	5.3576	Protein of unknown function (DUF3133)
AT1G01450	0	0.0670271	0.306575	0.227834	0	0.128105	0	0.0590117	0	0.0635039	0	0.178891	0.196334	0	0.344884	0.0534326	0.117106	0	Protein kinase superfamily protein
AT1G01453	9.52408	1.96414	4.25598	1.46785	1.43564	1.88275	6.02433	3.39231	5.98256	4.23897	5.22791	6.82101	6.46033	4.36634	3.12643	0.179729	1.17525	1.40845
AT1G01460	0.0306384	0.0297447	0.0595924	0.0285665	0	0.0659711	0.0635166	0.0302454	0.0699617	0.0304595	0	0	0	0.0349093	0	0	0	0.0334321	Phosphatidylinositol-4-phosphate 5-kinase, core
AT1G01470	260.383	111.651	96.8892	124.328	157.778	156.428	154.429	87.6902	85.4115	97.123	230.19	122.806	336.881	316.625	227.182	148.887	245.976	244.436	Late embryogenesis abundant protein
AT1G01471	0	0	0	0	0	0.575462	0	0	0	0	0	0	0	0	0	0	0.468917	0
AT1G01480	1.4439	0.636577	0.720549	0.986027	1.11859	0.653123	1.12693	0.696214	0.946882	1.07806	1.41701	1.78256	2.38621	2.11571	1.35496	0.415871	1.1074	0.35628	1-amino-cyclopropane-1-carboxylate synthase 2
AT1G01490	42.7153	39.5857	40.9862	35.4612	43.2098	39.4361	38.3641	38.3429	42.4657	37.5353	49.0018	38.7963	33.6238	42.3699	40.5306	21.4488	28.0662	36.9515	Heavy metal transport/detoxification superfamily protein
AT1G01500	4.86862	3.33836	5.00049	6.21323	3.33265	7.23918	3.40675	3.27422	4.30761	3.93285	2.3488	5.26046	7.3801	4.6463	8.53766	5.36626	5.15572	7.33719	Erythronate-4-phosphate dehydrogenase family protein
AT1G01510	21.3978	24.2871	24.5461	26.2912	25.6139	27.2426	15.4564	24.4316	20.1595	20.6124	17.8321	24.6053	26.3785	25.6414	27.547	24.0418	26.5773	25.8169	NAD(P)-binding Rossmann-fold superfamily protein
AT1G01520	1.9491	5.63853	5.55356	19.8049	25.6633	62.8558	3.19828	6.31963	7.83469	4.07259	2.92937	9.50564	22.846	73.9612	109.479	18.5445	68.5928	70.1687	Homeodomain-like superfamily protein
AT1G01530	0.065961	0.0634309	0	0.0615985	0	0	0	0	0.152757	0	0	0	0	0	0.0694176	0	0.0603402	0	AGAMOUS-like 28
AT1G01540	50.1927	40.3745	43.0943	37.1183	35.3027	37.944	36.0395	37.0982	28.8427	38.3864	43.0839	36.6379	32.9697	34.9918	34.9573	18.3249	27.7617	26.3898	Protein kinase superfamily protein
AT1G01550	152.883	120.924	100.076	97.7144	108.51	89.2361	120.269	105.322	81.8808	106.95	140.467	109.474	94.3327	114.285	85.7731	41.4393	76.0332	59.772	Protein of unknown function (DUF793)
AT1G01560	0.99965	0.496244	0.348857	0.445302	0.414314	0.487862	0.388335	0.168348	0.0389968	0.474343	0.734723	0.352175	0.243363	0.48793	0.338653	0	0.249882	0.0745697	MAP kinase 11
AT1G01570	1.70467	1.47427	1.74861	2.34079	2.77405	2.50309	1.38125	1.16266	1.20332	2.43403	2.03628	2.12974	2.59003	3.91927	3.01641	1.72318	2.46957	2.19871	Protein of unknown function (DUF604)
AT1G01580	0.919799	0.913343	1.26313	2.27461	1.79323	3.68913	0.442491	1.81636	1.54711	1.90507	1.05775	2.69458	3.62053	4.78473	6.52997	4.86022	8.65458	6.9413	ferric reduction oxidase 2
AT1G01590	0.081312	0.197903	0.216122	0.322057	0.622182	0.457188	0.169315	0.280986	0.346721	0.182331	0.298211	0.324006	0.45548	0.721415	0.619726	0.848271	1.17331	0.661971	ferric reduction oxidase 1
AT1G01600	6.98527	4.59867	4.23759	7.60086	11.0388	7.28801	10.0847	11.031	7.80599	8.42606	8.25707	8.65074	16.9972	17.549	10.9261	22.3421	23.6175	20.0927	cytochrome P450, family 86, subfamily A, polypeptide 4
AT1G01610	43.3457	34.742	37.8697	39.856	44.1868	38.8378	35.5543	38.2423	33.7601	42.4211	44.9407	44.6283	36.4297	45.4851	30.8721	30.7989	32.1824	29.4655	glycerol-3-phosphate acyltransferase 4
AT1G01620	228.59	225.001	222.412	144.135	157.384	149.418	208.636	208.726	176.459	225.656	271.379	225.629	98.8993	120.818	95.5221	40.28	64.1643	71.8618	plasma membrane intrinsic protein 1C
AT1G01630	66.3096	58.8227	49.0932	30.2168	40.5895	39.6299	59.1746	44.4565	50.5731	52.2118	69.8438	59.1746	38.5083	40.532	30.6352	13.0466	22.1446	25.6583	Sec14p-like phosphatidylinositol transfer family protein
AT1G01640	3.47054	2.4501	3.46965	2.22375	4.28952	3.60803	3.9376	6.33867	5.8448	4.50899	6.6635	7.50205	7.87467	8.12506	6.36228	5.79627	7.0637	8.45642	BTB/POZ domain-containing protein
AT1G01650	20.6268	15.4614	18.184	16.5239	12.7226	18.4951	15.6343	15.1069	10.43	16.0757	19.1177	19.3129	17.9293	18.0873	18.1513	9.70287	13.4458	11.3936	SIGNAL PEPTIDE PEPTIDASE-LIKE 4
AT1G01660	5.5889	1.37077	2.43605	0.358472	0.513507	0.55062	2.74302	1.94889	2.42467	1.73521	3.67158	3.01518	1.56712	2.40079	0.863194	0.0668386	0.211355	0.0837113	RING/U-box superfamily protein
AT1G01670	0.506088	0.399096	0.677146	0.117971	0.299713	0.476992	0.557137	0.562038	0.505789	0.408699	0.79143	0.362374	0.451297	0.612397	0.226936	0.137382	0.260713	0.207193	RING/U-box superfamily protein
AT1G01680	0.0488308	0.849138	0.336095	0.22783	0.307314	0.159191	0.502248	0.289147	0	0.338354	0.303114	0.169449	0.398506	0.496604	0.0507117	0	0.178781	0	plant U-box 54
AT1G01690	6.10903	9.03353	7.40522	9.89333	8.95022	8.61844	5.69995	10.3756	5.28032	7.65182	6.57478	6.68089	6.75131	7.98076	7.58138	4.36406	5.4062	5.57921	putative recombination initiation defects 3
AT1G01695	0.0346099	0.0671288	0.101217	0.0645506	0.254903	0.112011	0	0.0683279	0.197888	0.0343753	0.216206	0.238299	0.0705558	0.0787258	0.177768	0.120233	0	0.113527	Phosphatidylinositol N-acetyglucosaminlytransferase subunit P-related
AT1G01700	0.731962	0.503369	0.741439	0.739332	0.578115	1.3133	0.252921	0.752682	0.800839	0.727712	0.413558	0.66345	0.745915	1.39008	1.71777	0.900832	0.810039	1.69712	RHO guanyl-nucleotide exchange factor 2
AT1G01710	15.0495	13.8497	17.4472	13.1488	11.4075	14.4126	11.3322	13.4444	9.84356	13.6827	13.4651	14.0197	11.2938	13.2833	14.0797	8.91718	9.88087	12.7773	Acyl-CoA thioesterase family protein
AT1G01720	73.0431	46.4005	56.4901	54.8808	64.517	99.1041	47.3195	53.0978	52.0004	50.1704	70.2233	66.1856	62.0426	94.5263	117.082	31.8381	77.4112	106.09	NAC (No Apical Meristem) domain transcriptional regulator superfamily protein
AT1G01725	6.88781	6.14333	15.1637	7.42211	7.234	11.9162	7.62392	7.42789	13.5884	7.94983	6.22896	8.47817	7.58781	9.63128	10.6241	6.16561	6.05027	8.05149
AT1G01730	34.1785	30.8662	29.7586	29.114	34.8903	30.5417	37.8434	30.3199	32.7306	32.9241	41.036	35.0022	36.7422	38.737	33.4656	22.0192	33.6753	33.0916
AT1G01740	2.51555	3.81567	3.99353	4.04078	3.02535	3.89946	2.15644	4.10187	2.86546	3.92544	2.22433	3.95939	3.08162	3.99541	5.24185	3.43436	2.69569	5.52884	Protein kinase protein with tetratricopeptide repeat domain
AT1G01750	135.964	42.8427	56.9336	42.4205	60.2379	50.9538	93.8299	57.8012	80.7783	60.2469	105.559	75.4627	128.273	107.142	60.4868	14.2918	39.8575	52.711	actin depolymerizing factor 11
AT1G01760	3.8431	4.89208	4.38117	4.73575	3.17725	4.44137	1.88213	4.43715	2.6679	3.34015	2.46539	2.95273	4.02213	3.23957	5.63857	3.45695	3.99065	3.75124	adenosine deaminases;RNA binding;RNA binding;adenosine deaminases
AT1G01770	8.52593	8.00636	10.6703	13.3481	9.06009	11.7486	5.64747	7.90096	4.28896	7.79913	5.85466	9.22216	8.31446	9.37733	15.3563	6.70649	8.35797	9.47917
AT1G01780	57.0861	26.0046	32.3115	25.366	20.6751	28.6845	39.3419	31.1545	35.6897	28.2433	42.8556	36.0232	28.6569	36.4438	29.2596	8.26845	10.8005	19.2334	GATA type zinc finger transcription factor family protein
AT1G01790	9.71537	16.6086	16.1768	11.9376	7.98064	11.4641	6.14569	12.9077	6.67101	12.8222	12.0019	11.5227	5.49417	8.84884	11.7749	5.61599	4.78983	6.59735	K+ efflux antiporter 1
AT1G01800	79.7051	75.0564	68.3441	71.5968	91.214	79.1453	89.4801	76.4183	78.7406	77.5162	93.7816	80.084	108.51	101.433	85.4044	60.0292	80.7351	87.1115	NAD(P)-binding Rossmann-fold superfamily protein
AT1G01810	1.2967	1.47481	1.86941	1.66618	2.95467	1.70152	2.63146	2.55818	2.73806	1.83115	1.81856	1.623	2.89888	1.44414	2.76182	1.82405	1.85252	4.53817
AT1G01820	36.938	44.3921	41.265	42.6527	44.695	44.4705	41.9492	47.3104	43.5743	43.3258	44.1753	44.2563	45.3144	51.967	54.4288	38.793	45.465	50.1398	peroxin 11c
AT1G01830	6.08544	5.4983	5.26966	8.32878	7.20738	7.39587	5.22796	6.68509	5.46396	7.05713	6.88297	7.13283	10.6456	9.96207	10.0801	5.46518	8.08115	7.31154	ARM repeat superfamily protein
AT1G01840	1.81113	2.58802	2.03818	4.12823	3.6769	2.82969	3.13075	2.1746	4.36285	2.93952	2.43885	2.52087	2.89938	2.49132	2.82505	2.98477	2.9513	4.13883
AT1G01860	7.85516	11.9795	12.3703	15.5941	11.3527	17.4181	7.54596	10.4886	9.04386	11.9412	8.20362	9.80697	8.16174	10.4965	18.1889	10.9622	10.0569	12.6647	Ribosomal RNA adenine dimethylase family protein
AT1G01880	1.29809	1.97917	1.67414	1.81472	1.32398	1.9476	1.21566	2.7341	1.62448	1.68126	1.29143	2.21839	1.18995	1.31189	1.43046	1.91828	1.72437	2.23247	5'-3' exonuclease family protein
AT1G01900	1.55689	1.92148	2.97072	2.48237	3.16063	2.66374	1.33452	1.53723	2.18079	2.44986	2.16001	3.20484	2.88893	3.25232	3.08689	1.3237	1.71183	1.98737	subtilase family protein
AT1G01910	40.5465	48.3219	47.3795	46.9922	49.8464	51.5541	42.8798	54.5038	42.6608	46.6546	41.8026	51.3477	54.5528	50.2057	52.0147	41.1347	49.1253	52.2623	P-loop containing nucleoside triphosphate hydrolases superfamily protein
AT1G01920	11.8645	11.6989	11.0784	14.4662	12.855	14.0961	10.5667	16.7241	8.41085	11.4429	8.92752	12.7817	14.2688	13.9083	19.1014	15.6779	16.3347	18.722	SET domain-containing protein
AT1G01930	9.2879	9.60666	10.8432	11.2129	10.3697	10.648	7.12494	9.31931	8.37944	9.29661	8.66362	9.08051	8.42618	10.1323	11.9083	8.2991	9.75562	10.018	zinc finger protein-related
AT1G01940	36.9217	38.8745	29.246	37.2032	40.5512	38.9554	47.489	52.1348	53.1459	44.062	42.1192	40.9482	46.5602	46.2995	53.2613	46.3726	47.2208	72.1072	Cyclophilin-like peptidyl-prolyl cis-trans isomerase family protein
AT1G01950	14.1219	14.7996	14.3725	14.283	13.8854	12.8411	10.8553	13.0147	9.41965	12.0054	13.4664	13.6786	12.1174	13.5032	12.2509	9.19045	11.5759	9.32037	armadillo repeat kinesin 2
AT1G01960	12.3589	16.8349	15.8247	20.7772	16.5663	19.5623	7.5391	17.0909	7.18167	15.1386	12.6785	14.9783	18.292	21.9995	22.7756	19.5279	18.326	16.3722	SEC7-like guanine nucleotide exchange family protein
AT1G01970	12.4076	24.6351	27.2006	19.6828	17.1744	23.7438	12.0538	21.5807	16.8449	20.693	11.9352	19.8332	10.5254	12.7043	19.7645	13.6508	12.0968	18.5853	Tetratricopeptide repeat (TPR)-like superfamily protein
AT1G01980	0	0	0	0.0221783	0	0	0	0	0	0	0	0	0.0242386	0	0	0	0	0	FAD-binding Berberine family protein
AT1G01990	14.2539	13.3184	15.1075	19.5258	17.0656	21.8767	15.646	18.0563	16.95	16.8792	16.104	20.461	24.9467	22.7051	28.8194	25.9989	30.9739	29.9184
AT1G02000	13.4138	8.59302	10.1983	8.73855	9.70489	8.64294	9.74329	10.2947	9.06064	9.407	11.4693	12.2061	13.4155	13.7606	9.75642	6.74374	8.22912	7.4553	UDP-D-glucuronate 4-epimerase 2
AT1G02010	3.04459	5.10708	4.52284	4.57788	4.12891	5.66045	1.55092	3.80892	1.96467	2.82942	2.81346	3.30315	2.81847	4.18439	5.52483	2.76774	3.07495	3.05605	secretory 1A
AT1G02020	3.68881	4.32931	4.88228	7.07639	4.42818	6.98167	2.48785	4.07949	3.55407	3.97314	3.53715	4.34816	4.46108	5.17341	5.79318	5.45399	4.58555	4.74894	nitroreductase family protein
AT1G02030	0.178676	0	0.0432254	0.124898	0.070686	0	0.0464668	0.0661526	0	0.0667443	0.140293	0.0509118	0.227498	0.459809	0.204579	0.0582419	0.204609	0.145611	C2H2-like zinc finger protein
AT1G02040	0.337698	0	0.331928	0.22508	0.202434	0.0524087	0.148897	0.142833	0.277335	0.143282	0.299541	0.223136	0.098423	0	0.150234	0.0837154	0.0883152	0.212471	C2H2-type zinc finger family protein
AT1G02050	2.19606	2.69564	4.91628	6.65565	4.62145	6.03286	2.20173	3.35327	4.04109	3.95365	3.21573	4.685	6.29551	6.08883	8.56358	7.83773	5.97026	9.45312	Chalcone and stilbene synthase family protein
AT1G02060	1.2613	2.30277	2.62765	3.1406	2.91239	3.1861	0.94411	2.80199	0.716929	2.12154	0.784953	3.00555	3.3519	2.88869	4.60412	4.35201	4.35153	5.30368	Tetratricopeptide repeat (TPR)-like superfamily protein
AT1G02065	0.136766	0.209928	0.0796463	0.0755119	0.144125	0.205795	0.141964	0.0270036	0	0.0795392	0.0857149	0.0625253	0	0	0.0279445	0	0.0501086	0	squamosa promoter binding protein-like 8
AT1G02070	0.0872214	0	0	0	0.0907335	0.193385	0	0	0.101856	0	0	0	0	0.193742	0.373364	0	0	0.195996
AT1G02074	0	0	0	0	0	0	0	0	0	0	0	0	0	0	0	0	0	0
AT1G02080	9.6383	11.5716	12.6569	14.9646	9.97211	15.7575	5.15482	13.575	5.05567	10.6306	8.43668	11.1819	9.51039	13.7376	17.8364	12.6121	12.6607	11.5798	transcription regulators
AT1G02090	62.0727	57.1957	58.5201	63.467	61.3977	60.5819	65.9698	67.5129	69.2788	67.2666	69.2057	73.597	60.9083	64.0098	58.0525	58.3016	57.992	71.2108	Proteasome component (PCI) domain protein
AT1G02100	27.8165	28.5991	29.2991	28.0288	28.1616	34.4059	20.3765	27.1109	25.531	25.5005	27.2814	27.1438	30.0555	30.5189	39.2285	23.2833	27.5352	32.3676	Leucine carboxyl methyltransferase
AT1G02110	12.2041	14.7827	16.5417	24.3281	17.1744	22.6984	10.2924	19.6881	12.4194	17.0648	10.6109	16.5678	16.9033	18.1084	22.3521	23.5982	20.7565	22.1249	Protein of unknown function (DUF630 and DUF632)
AT1G02120	17.6692	16.7471	20.4192	17.1209	13.0749	21.2852	12.9165	17.1423	13.7514	14.0254	18.5246	21.3562	17.5736	20.8894	28.2685	14.1411	16.3276	18.7668	GRAM domain family protein
AT1G02130	45.2527	48.6602	54.4148	52.4567	55.4624	65.5118	38.3678	59.82	49.0892	44.5106	42.857	54.7333	54.5002	54.2593	60.6165	44.5463	53.5588	62.8294	RAS 5
AT1G02140	124.558	153.25	176.169	139.026	149.63	194.174	130.059	175.494	191.274	142.094	135.352	155.261	149.453	134.047	174.537	154.924	163.982	223.793	mago nashi family protein
AT1G02145	8.02003	11.1864	12.9665	11.712	9.87521	15.3359	6.49892	11.4844	9.26141	10.008	10.1979	11.0957	13.2951	12.7951	18.3504	12.0147	12.3645	17.4799	homolog of asparagine-linked glycosylation 12
AT1G02150	65.6841	91.1236	95.966	109.71	82.3805	86.1954	63.574	84.1363	70.7298	94.5546	62.6981	77.1287	63.8561	65.9027	98.6965	88.5492	87.0902	90.4942	Tetratricopeptide repeat (TPR)-like superfamily protein
AT1G02160	36.4622	37.411	45.0265	41.4706	43.7339	57.8991	33.3935	38.6275	50.3983	39.3417	32.2792	42.8318	51.9684	42.7339	52.5527	38.5465	45.8516	64.0013	Cox19 family protein (CHCH motif)
AT1G02170	35.4713	25.7985	24.895	26.2108	26.7495	25.1958	29.7248	27.7794	24.4433	24.8845	31.0289	27.4559	27.2096	29.4959	26.1608	18.3974	23.7083	22.2666	metacaspase 1
AT1G02180	11.344	12.0005	13.3684	14.1643	12.4342	14.263	15.9633	17.1246	14.9698	16.8062	11.3996	15.2442	12.3141	13.0936	16.4449	12.5811	13.3689	17.8842	ferredoxin-related
AT1G02190	0.0794558	0.0580232	0.0575807	0.0925586	0.0629011	0.0425381	0.0413708	0.0196124	0	0.0197989	0.0827881	0.0452183	0.040461	0.0227452	0	0.0345389	0.0181991	0.043114	Fatty acid hydroxylase superfamily
AT1G02205	41.839	30.9885	40.2261	91.9116	111.415	88.0597	33.5549	62.5949	45.9525	39.7253	28.2579	63.1947	80.8619	106.541	66.1466	43.8833	58.4141	56.9181	Fatty acid hydroxylase superfamily
AT1G02210	0	0	0	0	0	0	0	0	0	0	0	0	0	0	0	0	0	0	NAC (No Apical Meristem) domain transcriptional regulator superfamily protein
AT1G02220	10.2099	8.13654	15.5298	4.88391	7.74528	13.7577	3.02049	3.20681	7.95584	2.04201	6.83809	11.3267	3.47995	4.90444	8.4017	1.00773	3.61251	4.74454	NAC domain containing protein 3
AT1G02228	0	0	0	0	0	0	0	0.0613454	0	0	0	0	0	0	0	0	0.0568815	0	transposable element gene
AT1G02230	0.556143	0.538154	0.502922	0.359182	0.494245	0.463444	0.264689	0.33779	0.245398	0.212039	0.754436	0.73975	0.785268	0.436269	0.397998	0.111398	0.469978	0.563657	NAC domain containing protein 4
AT1G02250	0	0.0410497	0.0415459	0	0	0	0	0.0418662	0.14597	0.21026	0.0440097	0.0488889	0	0.0480715	0	0	0	0	NAC domain containing protein 5
AT1G02260	5.48359	6.5276	7.46502	7.94525	7.858	11.0794	3.89695	6.02668	4.39149	4.58774	4.94981	6.8798	9.82439	9.9448	12.8706	8.07311	9.18616	10.9905	Divalent ion symporter
AT1G02270	24.8012	21.1198	16.5769	16.7738	15.1378	19.1611	20.9558	15.7872	13.0557	18.0381	24.1564	17.4468	13.5999	16.6383	14.3117	8.62988	10.7107	8.72179	Calcium-binding endonuclease/exonuclease/phosphatase family
AT1G02280	100.365	170.271	165.282	174.768	139.679	158.422	118.659	142.753	133.694	163.946	113.457	134.315	127.208	126.952	195.226	153.376	149.017	178.696	translocon at the outer envelope membrane of chloroplasts 33
AT1G02290	4.05619	6.60516	6.0879	8.30875	7.0538	7.82462	5.63537	7.95791	5.32888	7.84282	5.61703	7.40536	8.37014	8.17202	10.651	8.48674	9.48989	8.85862
AT1G02300	4.40402	5.84637	9.44518	6.942	4.75107	9.6736	4.28479	7.3838	8.30815	6.1066	6.35091	8.88791	4.83371	6.05446	10.1693	5.18162	3.08376	8.54857	Cysteine proteinases superfamily protein
AT1G02305	57.6548	49.7666	57.2361	55.5305	55.9195	68.8739	52.3044	50.4264	56.4993	47.9295	48.5934	58.2395	75.6667	71.1515	84.3363	61.0737	68.9009	79.0907	Cysteine proteinases superfamily protein
AT1G02310	1.06141	0.561833	0.907947	0.239928	0.372451	0.277239	0.832946	0.254005	0.367448	0.287681	1.07278	0.62661	0.295022	1.24515	0.461713	0	0	0.105372	Glycosyl hydrolase superfamily protein
AT1G02320	0	0	0	2.43927	0	3.00732	1.27956	1.33866	0	0	1.29702	0	0	0	10.7832	1.11145	0	3.03629
AT1G02330	33.6827	46.5422	39.6833	42.9621	45.4076	39.7893	35.7121	47.8748	42.1828	41.3785	44.0648	40.2185	41.5519	46.5416	46.4623	40.3488	40.3105	46.9284
AT1G02335	2.62268	1.85334	6.62831	3.59096	3.66045	8.59188	0.955298	1.09269	5.85328	0.921001	4.26315	6.70968	3.74763	3.73786	7.13356	0.101065	3.19974	5.86987	germin-like protein subfamily 2 member 2 precursor
AT1G02340	5.05964	4.20408	4.26688	1.61783	2.81291	3.27754	2.57876	3.88844	2.15034	1.65058	3.57218	2.90556	5.78403	4.92896	4.23727	1.28674	1.95251	1.89823	basic helix-loop-helix (bHLH) DNA-binding superfamily protein
AT1G02350	2.30335	4.0685	4.03876	2.83035	3.25499	2.62221	2.13505	4.82272	4.2991	3.76178	5.1446	3.6731	5.90343	7.95368	10.586	7.07119	6.04283	9.47373	protoporphyrinogen oxidase-related
AT1G02360	41.1514	21.8584	22.1514	13.762	20.0898	15.7561	26.7568	18.6642	25.2316	16.5329	41.5696	32.3638	25.9385	30.7056	22.1883	2.44754	15.7026	7.62863	Chitinase family protein
AT1G02370	3.27712	4.82809	4.33082	4.97547	4.99978	4.10404	3.92133	6.42172	4.69452	5.06675	2.72602	4.76034	5.96887	3.82898	5.31613	7.81066	7.27747	8.34624	Tetratricopeptide repeat (TPR)-like superfamily protein
AT1G02380	9.14908	5.79897	7.26719	5.74062	5.34523	5.50627	6.43549	6.0337	4.04507	4.71969	4.5149	5.66994	3.09573	2.69846	4.82824	1.10408	2.14105	3.01542
AT1G02390	2.4329	2.67355	1.86209	6.48571	5.56711	7.10159	2.0482	3.89111	1.66247	3.05213	4.09702	2.88701	10.3598	10.2584	10.564	5.77248	9.09292	7.06544	glycerol-3-phosphate acyltransferase 2
AT1G02391	0	0	0	0	0	0	0	0	0	0	0	0	0	0	0	0	0	0
AT1G02400	38.7359	25.1487	23.2629	9.31958	12.459	11.5351	27.4638	16.3212	14.9506	5.93074	12.3669	7.03873	6.97329	9.80763	4.47511	0.990388	4.69905	5.42416	gibberellin 2-oxidase 6
AT1G02405	0.20959	0.398949	0.639741	0.588156	0.977444	1.64055	0.736998	0.30997	0.246507	0.20475	0.423141	0.125108	2.03736	1.96322	1.93287	0.452824	0.957416	0.475302	proline-rich family protein
AT1G02410	24.0802	23.2132	22.3955	23.7642	24.047	27.1255	18.1734	23.0399	22.0217	20.8099	21.7142	21.6672	26.0159	26.188	27.8187	19.1198	21.3724	26.4711	cytochrome c oxidase assembly protein CtaG / Cox11 family
AT1G02420	1.83525	2.13254	2.48619	1.85135	2.00684	2.65004	1.27892	2.46513	1.37371	2.19485	1.538	2.44084	2.66732	1.89546	4.19301	3.05641	2.94839	3.68822	Pentatricopeptide repeat (PPR) superfamily protein
AT1G02430	3.5476	3.55713	4.975	3.35397	3.97912	6.8435	3.4483	4.35052	4.28666	3.71308	4.50924	3.13331	2.88425	4.88384	6.8817	3.26013	3.62887	6.09564	ADP-ribosylation factor D1B
AT1G02440	0.187073	0.698279	0.200043	0.298068	0	0.336456	0.210564	0.100587	0	0.231659	0.110815	0.133669	0	0.247097	0	0.087223	0.187801	0.222	ADP-ribosylation factor D1A
AT1G02450	0.404366	0.674151	0.513142	0	0.2097	0.56433	1.32237	0.498439	0.712314	0.691901	1.43096	0.361324	1.75812	0.892684	1.31253	0.349549	1.75502	0.800897	NIM1-interacting 1
AT1G02460	1.20619	1.12615	2.10322	1.4391	1.65358	1.37195	0.752263	1.33374	1.67579	1.22503	1.74122	1.81648	1.10587	1.84711	2.13891	0.754798	0.72926	1.49548	Pectin lyase-like superfamily protein
AT1G02470	0.169183	0.482642	1.53739	1.45536	1.80562	2.66832	0.231274	0.713402	1.98796	0.384718	0.860413	2.51829	0.17266	0.626472	1.39336	0.192904	0.610678	1.3522	Polyketide cyclase/dehydrase and lipid transport superfamily protein
AT1G02475	19.5097	31.2134	34.597	17.5876	19.1154	28.0598	15.3243	23.084	20.3991	23.2936	18.95	25.0798	11.9845	14.8744	23.5904	8.46212	9.34871	16.2752	Polyketide cyclase/dehydrase and lipid transport superfamily protein
AT1G02490	42.7207	37.549	22.0235	19.8222	32.3697	24.1931	32.0118	19.1921	5.87981	34.2877	17.3832	13.7642	5.09588	7.75014	11.2281	0	9.12602	8.3465
AT1G02500	502.119	344.14	368.643	239.565	327.958	277.877	429.591	371.014	415.425	393.959	441.202	437.903	369.684	368.501	275.947	154.844	236.721	213.749	S-adenosylmethionine synthetase 1
AT1G02510	0	0	0.0833635	0	0	0	0.0877694	0	0.0488145	0	0	0	0.0433937	0	0	0	0	0	Outward rectifying potassium channel protein
AT1G02520	6.77132	3.3257	4.35883	2.51292	2.51223	3.15025	2.44959	3.19468	2.82449	2.43634	3.7547	4.34536	3.80728	4.51093	3.77361	1.51476	3.3391	2.6586	P-glycoprotein 11
AT1G02530	0.0312296	0	0.0500468	0.0485949	0.0329813	0.0664554	0	0.0410552	0.0120222	0.0942229	0.0444004	0.0590018	0.0530458	0.0359553	0.0525637	0.0361696	0.0573155	0.0563629	P-glycoprotein 12
AT1G02540	0	0	0	0	0	0	0	0	0	0	0	0	0	0	0	0	0	0
AT1G02550	0.068558	0	0	0	0	0	0	0	0	0	0	0	0	0	0	0	0	0	Plant invertase/pectin methylesterase inhibitor superfamily protein
AT1G02560	245.955	361.762	319.385	327.606	281.748	305.035	265.797	313.948	247.875	339.886	284.388	262.255	206.903	236.443	277.978	218.889	218.156	234.599	nuclear encoded CLP protease 5
AT1G02570	7.10313	1.67571	3.37054	0.834808	1.15802	1.37492	2.91768	2.44041	2.78764	1.76923	3.47797	3.78142	3.11378	1.7806	1.86328	0.136914	0.722302	1.50964
AT1G02575	3.66905	1.23146	1.88723	0.397034	0.167169	0.405395	1.47398	0.892068	0.857614	0.105164	0.439255	0.369947	0.162773	0.299842	0.443266	0	0	0.0586968
AT1G02580	0.522507	0.0727023	0.0720731	0.0347793	0.0197023	0.0199686	0.058328	0.055275	0.0424104	0.0744202	0.29353	0.0424516	0.057012	0.0213794	0.056819	0	0	0	SET domain-containing protein
AT1G02590	0	0	0	0	0	0	0	0	0	0	0	0	0	0	0	0	0	0	Aldehyde oxidase/xanthine dehydrogenase, molybdopterin binding protein
AT1G02610	3.69064	2.48977	3.0853	0.990786	1.06019	1.8696	1.81867	1.39701	1.74544	1.05051	2.56096	2.22437	0.722105	1.65543	1.78752	0.0438585	0.41645	0.947443	RING/FYVE/PHD zinc finger superfamily protein
AT1G02620	0.221607	0	0.14751	1.10413	1.61835	1.2198	0	0.437241	0.858082	0	0	0.953289	2.86755	1.238	6.33604	1.6634	3.85072	5.35722	Ras-related small GTP-binding family protein
AT1G02630	0.186253	0.265789	0.238939	0.356995	0.444107	0.267416	0.19875	0.0540072	0.124757	0.163288	0.258972	0.319965	0.306566	0.187278	0.363278	0.0475358	0.125272	0.0297974	Nucleoside transporter family protein
AT1G02640	27.9622	23.907	40.1517	51.9409	46.1006	34.1172	26.9869	45.8807	34.4122	41.4715	27.9731	63.9613	67.8628	35.8537	40.4434	58.2553	62.3612	53.381	beta-xylosidase 2
AT1G02650	0.315313	0.445497	0.723939	0.320688	0.694567	0.616595	0.594753	0.764046	0.490529	0.826813	0.807952	0.622927	0.438123	0.849943	1.17255	0.523012	0.971422	0.812425	Tetratricopeptide repeat (TPR)-like superfamily protein
AT1G02660	10.2393	7.54002	6.73832	6.39073	6.85033	9.7101	5.55998	4.02801	4.09616	6.55022	10.4077	7.49561	5.27923	11.2406	11.2625	1.73843	8.56311	7.11274	alpha/beta-Hydrolases superfamily protein
AT1G02670	1.20646	1.64811	1.30993	1.77536	1.56344	3.0842	0.881155	1.94347	1.10747	1.15995	0.908989	1.20542	1.50907	3.31834	5.07935	1.37998	2.6372	2.41343	P-loop containing nucleoside triphosphate hydrolases superfamily protein
AT1G02680	11.1399	14.0476	14.4996	14.7616	15.971	19.1658	12.627	15.0381	15.9772	14.4993	15.1424	14.6789	15.5484	17.6053	20.0302	13.1266	14.3309	19.9468	TBP-associated factor 13
AT1G02690	22.7716	29.3326	22.0569	26.2433	25.1546	19.8356	18.0159	33.1919	18.539	24.1081	18.0142	19.6376	16.4345	17.7124	15.4658	15.229	17.9542	13.5251	importin alpha isoform 6
AT1G02700	1.13113	0.306267	1.86443	35.839	36.8085	67.3331	4.66076	7.36804	13.5092	10.0408	0.93768	15.0423	75.5409	118.09	150.322	79.8261	201.623	187.97
AT1G02710	6.80807	5.97561	15.7823	5.83828	8.47102	11.035	7.71329	10.6901	20.023	7.70436	13.9075	17.0364	6.43543	7.01613	15.0781	5.34715	7.93254	12.5235	glycine-rich protein
AT1G02720	10.8741	9.88108	12.4184	11.9081	11.5108	14.651	8.80498	14.655	10.6662	12.1905	10.8691	14.6268	13.0144	14.4001	16.4924	12.2773	15.9974	14.6568	galacturonosyltransferase 5
AT1G02730	15.8075	26.4005	23.7838	21.8366	19.9043	19.2533	9.98982	27.8177	12.7454	22.5953	15.3513	18.8196	6.05608	10.2799	8.34499	5.57955	7.60962	5.93706	cellulose synthase-like D5
AT1G02740	5.32098	7.34441	7.34617	6.17061	6.63992	7.76204	5.15426	5.58915	7.56538	5.99705	5.96746	8.33481	7.82238	6.98434	8.65131	5.71744	7.24659	9.13479	MRG family protein
AT1G02750	11.6612	15.2553	18.0291	12.5411	14.0061	16.5737	10.8955	15.2527	15.6602	11.2703	13.142	15.8544	12.611	15.9434	17.5792	8.12762	12.9035	15.5098	Drought-responsive family protein
AT1G02770	1.19421	1.15728	1.12962	0.870145	0.981049	1.37072	2.93153	3.64682	3.37498	6.11194	6.40329	7.93464	9.16885	7.07938	12.5236	6.1893	6.93678	8.5399	Protein of unknown function (DUF626)
AT1G02780	1636.07	1821.09	1649.92	2040.85	2151.25	1792.41	2030.26	1870.13	2210.26	1885.16	1626.72	1716.54	1892.38	1628.46	1778.63	2102.36	2234.01	2336.25	Ribosomal protein L19e family protein
AT1G02790	0	0	0	0	0	0	0	0	0	0	0	0	0	0	0	0	0	0	polygalacturonase 4
AT1G02800	0.791509	1.63551	1.00673	1.03751	1.14754	1.08853	1.05385	1.80705	0.563489	1.77299	1.18988	1.72196	0.151188	0.762991	0.605265	0.193469	0.317211	0.376728	cellulase 2
AT1G02810	33.2691	22.412	22.7811	31.6866	34.5907	29.7732	28.8548	29.1868	23.5271	26.6592	35.1089	30.6943	55.3381	58.3536	40.7227	25.9727	42.7481	31.2144	Plant invertase/pectin methylesterase inhibitor superfamily
AT1G02813	0.685823	0.246015	0.25868	0.0801296	0.0892084	0.0949622	0.0868155	0.253672	0.400207	0.0841237	0.26178	0.202518	0.350541	0.0952759	0.549804	0.148372	0	0.0962445	Protein of unknown function, DUF538
AT1G02816	30.8191	22.894	26.2081	27.8473	37.3535	58.3955	25.0042	25.7054	31.148	23.1347	29.6159	25.2137	60.3169	59.663	60.3353	31.8513	62.3617	68.0047	Protein of unknown function, DUF538
AT1G02820	0.766627	0.162988	1.96989	0.159233	0.443248	0.0943292	0.0862813	0.420092	0.993914	0.501586	2.1681	1.81047	0.0870733	0.0946911	0.45505	0.0737156	0.155745	0.191206	Late embryogenesis abundant 3 (LEA3) family protein
AT1G02830	1.00437	0.470294	0.702555	0.313488	0.171205	0.76871	0.819878	0.164854	0.201559	0.644494	0	0.614203	0.171847	0	0	0	0	0	Ribosomal L22e protein family
AT1G02840	82.807	80.4641	89.903	90.171	78.8177	92.5441	79.5372	87.2659	82.1021	85.0244	86.2394	84.3445	82.4108	81.8724	92.3243	80.2586	85.5601	103.263	RNA-binding (RRM/RBD/RNP motifs) family protein
AT1G02850	39.4964	29.9978	47.7111	82.9546	64.8147	114.015	30.001	46.0752	58.5239	38.3932	27.6136	56.7502	73.7221	73.1636	140.385	72.7699	77.7652	112.094	beta glucosidase 11
AT1G02860	11.2954	8.61745	11.6843	7.5376	9.00836	8.19534	6.62972	8.2118	9.72552	8.01135	10.9969	12.6892	4.69912	5.75705	6.77812	3.60086	4.06334	5.31476	SPX (SYG1/Pho81/XPR1) domain-containing protein
AT1G02870	53.9791	44.4537	44.9045	52.1032	47.5662	44.3913	54.2028	57.0576	51.9629	61.8247	40.6762	45.0704	49.9982	36.9341	52.2315	58.5435	58.1593	80.2105
AT1G02880	41.6389	31.8676	26.8537	22.7974	29.8755	31.1904	26.667	29.5696	23.5667	21.5148	31.4856	29.9415	24.2293	31.5202	32.3009	13.4892	19.9163	25.454	thiamin pyrophosphokinase1
AT1G02890	16.1458	19.127	19.4409	17.5669	16.7654	16.1959	9.47725	15.6956	9.67158	12.9384	12.8192	18.8581	14.2154	17.7047	20.1718	11.3807	13.1123	11.341	AAA-type ATPase family protein
AT1G02900	138.55	59.8979	66.7942	24.5799	33.7409	24.7073	125.301	58.2241	84.9491	69.2305	121.151	90.1066	71.2123	60.6165	41.0319	7.65967	16.7777	21.1986	rapid alkalinization factor 1
AT1G02910	24.7586	41.3252	37.2382	31.1461	25.6667	29.8876	22.334	29.4534	26.5923	29.2538	25.7018	26.205	14.5354	17.2412	23.1965	15.9676	16.3909	19.0408	tetratricopeptide repeat (TPR)-containing protein
AT1G02920	43.8354	36.0966	31.4113	12.6329	23.9481	32.3564	33.0073	21.5757	31.9483	21.216	53.2936	46.6087	27.8794	25.6574	27.2131	3.97303	13.0497	9.51078	glutathione S-transferase 7
AT1G02930	607.121	553.475	569.046	73.5206	110.748	109.3	614.012	414.137	469.028	549.132	604.132	492.933	62.7194	59.6962	41.7711	10.3437	23.2369	21.8498	glutathione S-transferase 6
AT1G02940	3.51777	4.8616	7.61672	0.418068	0.869294	1.33094	7.51705	5.80585	8.14017	8.13802	6.44139	6.79006	0	0.143561	0.201619	0	0.175539	0.141992	glutathione S-transferase (class phi) 5
AT1G02950	1.90166	1.06417	3.07191	0.44371	1.77151	0.575213	0.70494	0.729803	1.57238	0.835625	1.94637	3.18036	0.646615	0.417078	1.8153	1.49821	2.27215	2.38501	glutathione S-transferase F4
AT1G02960	6.59931	7.84152	8.16149	8.63132	8.65366	10.8548	4.77398	7.4277	5.36442	5.76902	7.22302	6.38238	6.48017	9.301	14.4144	7.05509	8.16516	9.87896
AT1G02965	0.698191	0	0	0.217788	0	0	0	0	0	0	0	0	0	0	0	0	0	0.265428
AT1G02970	3.55753	4.82654	4.80453	3.2068	3.8756	4.69468	2.55524	5.24533	4.50312	3.42632	3.50219	3.92366	2.95634	3.98663	3.98119	3.41758	2.93737	3.68955	WEE1 kinase homolog
AT1G02980	0.0550594	0.0357544	0.0354355	0.119718	0.0775143	0.0785445	0	0.0362422	0.0208528	0	0.0192485	0	0.0186902	0.0210297	0.0558687	0.0319153	0.0336315	0.0199021	cullin 2
AT1G02990	1.88228	3.08473	3.12457	3.25113	2.52165	3.63902	0.763112	2.60596	1.46967	2.24936	1.87249	2.82595	2.61869	3.54839	4.44184	2.7228	2.77293	2.63445
AT1G03000	7.95526	10.6407	11.8456	15.6565	11.6029	14.7828	6.0001	12.2713	6.25525	10.6468	6.4812	12.528	10.7759	11.5635	17.6894	11.4339	9.40128	12.2269	peroxin 6
AT1G03010	0.389394	0.458883	0.71317	0.190998	0.410959	0.21951	0.128017	0.283286	0.209749	0.367634	0.30063	0.770052	0.480087	0.469204	0.458244	0.0178168	0.225316	0.13349	Phototropic-responsive NPH3 family protein
AT1G03020	0.729449	0.223676	0.513826	0.454333	0.735429	0.844933	0	0	0	0	0.232159	0	0	0	0	0	0	0	Thioredoxin superfamily protein
AT1G03022	0	0	0	0	0	0	0	0	0	0	0	0	0	0	0	0	0	0
AT1G03030	13.0476	16.5424	17.9758	16.741	15.4526	21.298	9.98474	16.3056	16.3243	12.532	13.3488	17.1819	18.9785	21.8351	23.665	18.7815	18.9163	24.1388	P-loop containing nucleoside triphosphate hydrolases superfamily protein
AT1G03040	17.7705	21.1339	27.205	22.544	19.8411	28.8291	15.0916	23.5738	22.8282	20.3887	21.5945	28.2096	19.593	25.1544	32.4588	16.0538	17.1888	25.2262	basic helix-loop-helix (bHLH) DNA-binding superfamily protein
AT1G03050	0	0.021226	0	0	0	0	0	0	0.0496322	0	0	0	0	0	0	0	0	0.0236938	ENTH/ANTH/VHS superfamily protein
AT1G03055	1.86236	2.12158	2.39495	0.482798	0.542284	1.03241	1.54117	1.68473	1.78686	2.13976	2.08462	1.89354	0.31669	0.2919	1.13075	0.448745	0.284078	0.51356
AT1G03060	2.53021	3.20458	3.47222	4.26127	2.88929	3.93329	1.20438	3.275	1.4068	2.90162	2.30008	2.87447	2.85572	4.26884	5.00994	3.80163	3.63536	3.4342	Beige/BEACH domain ;WD domain, G-beta repeat protein
AT1G03070	0.73303	0.221481	0.944269	0.940401	0.625125	2.20453	0.424644	0.347814	0.368369	0.136149	0.664467	0.863896	1.44857	1.33694	1.45019	0.229391	1.41478	1.6122	Bax inhibitor-1 family protein
AT1G03080	10.5655	11.4146	10.2969	14.6641	11.6531	12.9169	8.09266	11.9616	8.84025	12.2385	12.4962	13.5772	10.4465	16.6983	16.6136	9.47418	10.7542	9.19908	kinase interacting (KIP1-like) family protein
AT1G03090	9.53085	11.0527	7.87864	9.00719	9.02073	9.06475	5.90463	7.01203	5.19378	6.44943	7.90909	7.57838	8.29486	10.1293	13.22	6.05532	7.67278	9.50595	methylcrotonyl-CoA carboxylase alpha chain, mitochondrial / 3-methylcrotonyl-CoA carboxylase 1 (MCCA)
AT1G03100	0.609703	1.35556	1.06079	1.28126	1.10284	1.31917	0.615313	1.70412	0.923312	1.36476	0.995302	1.22811	1.23814	0.946957	1.68388	1.67849	1.93825	1.62428	Pentatricopeptide repeat (PPR) superfamily protein
AT1G03103	0	0.0774682	0	0.151164	0.0842517	0.0893652	0	0.0797818	0.0942191	0.238372	0	0.190537	0.0826571	0.27025	0	0.350075	0.517661	0.362289	Bifunctional inhibitor/lipid-transfer protein/seed storage 2S albumin superfamily protein
AT1G03106	4.5732	6.28012	17.9083	40.8763	27.5968	78.6004	10.1829	39.7158	33.2182	21.2664	6.4079	32.1275	158.272	98.671	251.678	237.989	193.514	283.808
AT1G03110	18.6255	25.3591	22.1431	20.2844	19.951	17.9339	20.5268	26.7451	19.893	23.2715	19.8307	21.6851	16.2752	17.7366	20.5985	21.7738	20.0839	22.6055	Transducin/WD40 repeat-like superfamily protein
AT1G03120	1.58545	3.11689	2.81348	15.2915	15.4228	44.7588	2.59455	1.6612	4.41844	3.68341	1.40385	4.95319	29.6986	41.0527	59.5145	19.0186	72.8905	58.8162	responsive to abscisic acid 28
AT1G03130	247.693	347.072	325.234	111.864	150.074	106.273	216.725	126.209	163.048	314.018	353.938	218.458	13.2908	76.3941	46.3176	4.97443	18.101	28.9988	photosystem I subunit D-2
AT1G03140	26.0072	30.9675	34.8076	38.9189	34.9875	35.6095	26.3798	27.9882	31.3162	30.2397	30.5659	34.057	36.3127	36.8701	40.0391	34.2779	40.3478	42.3537	splicing factor Prp18 family protein
AT1G03150	30.4638	34.3082	36.4116	30.5137	31.4092	38.0431	31.0943	37.3889	35.4443	32.006	25.493	29.5752	28.6472	25.6634	27.9951	22.8582	26.8258	29.8484	Acyl-CoA N-acyltransferases (NAT) superfamily protein
AT1G03160	13.596	25.9152	26.2064	26.9262	19.3868	25.1596	11.306	23.8607	15.2383	22.3731	13.7718	20.1964	13.7829	16.7014	29.023	18.6752	14.5946	17.4305	FZO-like
AT1G03170	0.705587	0.554549	0.475605	0.329136	0.416731	0.239028	0.272696	0.304672	0.759291	0.917733	0.59436	0.915745	0.179897	0.0499388	0.228158	0.0765477	0.161482	0.0484524	Protein of unknown function (DUF3049)
AT1G03180	8.87544	8.98671	9.34773	8.52173	9.23743	10.1415	7.07233	12.1537	5.18421	8.21096	6.66853	7.49403	5.8137	6.85984	7.19728	4.56438	5.68432	6.71112
AT1G03190	4.14788	5.21342	5.7457	5.8894	5.07691	5.87628	2.96965	6.72843	3.92443	5.33623	4.57857	5.83423	5.16219	6.81452	8.0555	6.45535	6.31936	6.56216	RAD3-like DNA-binding helicase protein
AT1G03200	2.71365	3.71446	6.42102	5.08151	2.51447	8.44866	0.942158	4.01083	2.42316	3.68393	3.78429	7.7234	7.78538	8.40777	13.3852	5.4795	6.93471	9.98855
AT1G03210	16.0496	15.5295	10.9896	9.34375	9.25359	12.2594	13.2468	14.6236	13.4147	11.1078	20.301	14.2227	10.9574	10.834	12.2629	6.49825	7.26665	9.64342	Phenazine biosynthesis PhzC/PhzF protein
AT1G03220	207.587	133.061	136.681	84.5888	96.1952	69.6631	102.988	115.585	87.2575	105.165	149.8	137.608	122.792	115.595	98.2596	109.264	119.64	96.2644	Eukaryotic aspartyl protease family protein
AT1G03230	79.0655	64.7048	61.1734	104.905	105.892	88.7178	62.8638	102.15	67.1154	73.3884	61.2021	75.1474	163.558	123.121	122.099	192.295	194.118	151.998	Eukaryotic aspartyl protease family protein
AT1G03240	0	0.34686	0.752648	0.913848	0.504044	1.25638	0	0	0.289068	0.593645	0	0.587864	0.749797	0.667337	1.20644	1.07051	0.445728	1.25604
AT1G03250	22.4584	27.4671	23.331	26.9183	26.404	28.705	22.9314	25.9364	25.5538	25.9204	21.149	25.1916	27.0132	24.5142	26.2951	21.1602	23.3573	26.4732
AT1G03260	10.4917	9.19543	11.2413	10.1296	9.69185	12.3319	9.21945	8.85808	8.56122	8.94814	11.5251	10.9891	14.5104	13.1656	11.7749	10.1965	11.0599	12.5725	SNARE associated Golgi protein family
AT1G03270	3.25085	3.18566	4.39448	3.19619	3.20623	3.97495	1.96145	4.69711	2.86682	3.82047	3.39232	4.7684	3.58368	4.75022	7.31869	4.57026	6.19846	5.80142	CBS domain-containing protein with a domain of unknown function (DUF21)
AT1G03280	13.2041	15.5309	17.527	19.2999	17.5849	22.1802	11.2898	15.3104	13.4196	14.3327	14.5367	16.9773	16.6789	19.2452	21.9875	12.4682	14.7913	17.6474	Transcription factor TFIIE, alpha subunit
AT1G03290	4.3198	5.74663	5.36808	3.9393	6.00925	6.57406	4.10322	5.44459	6.65101	4.116	6.66388	7.82878	5.48852	8.74	7.47406	1.44097	4.14979	3.83914
AT1G03300	1.00758	1.62743	1.82458	2.31767	1.60605	1.72293	0.736206	1.94726	2.02416	3.18256	1.70639	2.66198	1.46297	1.61895	2.72545	2.01266	1.72833	2.39821	DOMAIN OF UNKNOWN FUNCTION 724 1
AT1G03310	14.5153	22.9921	17.8719	21.1093	16.7609	20.0375	16.429	25.9224	17.3212	24.1585	16.3183	22.4191	17.429	21.233	24.8382	17.9176	18.6612	17.3358	debranching enzyme 1
AT1G03320	5.87406	9.63308	8.66145	6.64382	4.9956	6.13717	4.47723	2.97354	2.7871	5.31963	4.81674	4.36097	0.789722	1.72447	1.96959	1.07079	0.777453	1.64141
AT1G03330	53.8891	68.8649	58.2378	55.9957	71.6817	70.5977	83.4928	74.6512	81.4083	67.0081	65.5048	62.9639	66.4369	66.5945	75.0893	61.6151	68.0761	92.6416	Small nuclear ribonucleoprotein family protein
AT1G03340	2.4311	3.30061	3.58901	2.00802	2.22895	1.98584	1.40152	2.15979	1.9064	1.48322	1.91634	3.4277	2.47804	2.09336	2.96146	1.08584	2.48067	2.77224
AT1G03350	25.0315	25.6446	23.3436	28.0595	30.0357	26.6031	25.5716	26.0132	25.0594	26.3054	27.6835	27.066	38.4914	34.7019	27.7295	22.1432	27.1877	23.2041	BSD domain-containing protein
AT1G03360	20.5049	21.6137	21.8184	17.3205	18.2185	16.7645	22.0589	23.5606	24.3596	22.9185	19.4384	20.7514	17.0353	15.1727	18.8752	19.1429	21.5289	26.6224	ribosomal RNA processing 4
AT1G03365	5.26818	8.1254	7.0538	8.81856	7.6582	7.53388	4.65915	7.53829	5.79179	7.23228	5.18994	6.65547	7.84884	8.71055	9.57897	7.42908	8.10027	7.89369	RING/U-box superfamily protein
AT1G03370	6.40941	5.69476	6.28814	4.39568	4.33578	5.11237	3.53473	4.14664	3.98129	4.38195	6.27917	6.45877	4.93832	6.47957	6.16698	2.65327	4.61813	3.48626	C2 calcium/lipid-binding and GRAM domain containing protein
AT1G03380	4.25375	4.73996	6.46076	6.35475	5.12423	7.153	2.22897	3.59407	2.36545	4.17055	3.71219	5.6911	6.27355	8.0863	10.0735	5.11843	6.21076	5.93504	homolog of yeast autophagy 18 (ATG18) G
AT1G03390	0.0968028	0	0	0	0.0339675	0	0	0	0	0.0320667	0	0.0369804	0.065772	0.293906	0.0661768	0.0560571	0.029551	0	HXXXD-type acyl-transferase family protein
AT1G03400	0.293627	0.426893	0.250775	0.239615	0.115799	0.436014	0	0.0724584	0.126019	0.0728728	0.0381781	0.0843359	0.224497	0.583855	0.339879	0.0637431	0.268867	0.281219	2-oxoglutarate (2OG) and Fe(II)-dependent oxygenase superfamily protein
AT1G03410	0.616236	0.486946	0.595879	0.958371	1.78977	1.08374	0.445593	0.27209	0.166838	0.573393	0.627883	0.478377	2.07933	1.91236	1.07469	0.982033	1.21107	1.09761	2-oxoglutarate (2OG) and Fe(II)-dependent oxygenase superfamily protein
AT1G03420	30.3832	26.29	32.1664	30.9199	27.461	35.2059	24.8016	29.1102	36.162	28.0961	29.6031	32.5114	35.7975	29.5123	30.219	24.0528	28.557	34.3148	transposable element gene
AT1G03430	8.23588	9.06358	10.6268	7.59918	9.02701	12.2911	5.296	9.07147	5.90526	7.88844	7.82606	8.4055	7.70386	8.80558	10.6994	6.35749	6.28959	9.95592	histidine-containing phosphotransfer factor 5
AT1G03440	2.63109	3.04323	4.51726	2.79606	3.41114	3.50475	1.91262	2.49361	3.29874	4.03237	4.6193	4.23762	2.14449	3.18403	2.82014	2.14921	2.36185	2.80739	Leucine-rich repeat (LRR) family protein
AT1G03445	0.263671	0.423348	0.463381	0.635861	0.376897	0.331409	0.19418	0.275664	0.264043	0.696386	0.358327	0.634004	0	0.160158	0.251271	0.0404652	0.0284243	0	Serine/threonine protein phosphatase family protein
AT1G03457	17.1699	14.4509	13.2105	6.68213	7.12237	6.88552	13.4101	10.7595	8.27427	13.0571	17.5812	13.3275	3.60738	5.73149	4.54716	1.70463	2.42069	2.59638	RNA-binding (RRM/RBD/RNP motifs) family protein
AT1G03470	10.6362	14.4858	12.5008	14.2534	15.0299	12.9641	9.00717	13.8856	11.044	14.4633	13.718	12.263	4.49423	7.67885	9.32693	3.64539	6.37855	6.42812	Kinase interacting (KIP1-like) family protein
AT1G03475	154.092	288.597	230.357	250.353	190.97	200.416	150.194	223.471	164.991	248.146	177.156	180.037	120.389	155.991	181.342	150.096	135.244	137.834	Coproporphyrinogen III oxidase
AT1G03490	0	0	0	0	0.119609	0	0	0	0.13181	0	0	0.132755	0.0582946	0.064301	0	0	0	0	NAC domain containing protein 6
AT1G03495	23.642	18.2963	30.5645	6.0455	5.71004	8.95055	26.5791	24.4441	34.5863	33.2932	30.7479	35.3416	1.57001	2.23464	2.09109	2.2194	1.37277	2.66405	HXXXD-type acyl-transferase family protein
AT1G03510	1.29399	1.69564	1.6709	2.57651	2.28119	2.56599	1.70064	1.93322	1.9599	1.97975	1.96593	2.00704	1.21204	1.9089	2.65927	1.85271	1.85747	1.9123	Tetratricopeptide repeat (TPR)-like superfamily protein
AT1G03520	6.97898	5.37118	6.71696	6.16867	5.62553	7.63055	4.94287	4.18098	5.34068	6.35397	6.89664	7.6529	7.3258	9.30872	8.54224	3.0171	5.50538	6.35507	Core-2/I-branching beta-1,6-N-acetylglucosaminyltransferase family protein
AT1G03530	6.66904	7.75517	8.26979	9.7085	6.63142	7.51127	5.21151	9.14485	5.4054	9.06017	5.10087	7.42763	7.02318	7.29353	9.53968	11.4571	9.56214	10.6335	nuclear assembly factor 1
AT1G03540	0.926871	0.855281	1.21993	0.974685	0.927377	0.943398	0.345901	0.750833	0.460031	0.851971	0.348106	0.67772	1.04102	1.46687	0.99277	1.40461	1.02325	1.05954	Pentatricopeptide repeat (PPR-like) superfamily protein
AT1G03550	11.6468	6.54801	10.0716	7.99509	8.66058	15.6813	5.9508	8.54156	9.45295	7.60615	9.98622	10.8635	14.1185	17.0368	20.139	8.38122	11.7808	17.4627	Secretory carrier membrane protein (SCAMP) family protein
AT1G03560	2.3914	3.06835	3.61084	4.42165	2.76511	4.2047	1.95739	3.72911	3.25702	4.20047	3.50234	4.31835	4.85147	4.00034	5.51048	4.6204	4.27772	5.94984	Pentatricopeptide repeat (PPR-like) superfamily protein
AT1G03590	23.9672	23.0108	22.0769	18.8421	23.4466	20.6491	19.9835	20.4073	18.2182	16.5993	24.0394	21.731	27.2437	30.0115	27.4913	15.0824	21.9967	22.6845	Protein phosphatase 2C family protein
AT1G03600	251.708	310.752	342.899	219.252	203.934	229.989	210.669	177.496	211.414	310.216	299.223	251.001	145.999	176.698	234.374	130.944	151.887	179.58	photosystem II family protein
AT1G03610	32.5858	27.7557	35.7938	14.8587	13.7116	16.2782	13.156	12.713	9.0087	10.9663	8.64379	11.0909	8.5597	11.2957	16.6436	6.61868	11.34	13.4782	Protein of unknown function (DUF789)
AT1G03620	0.504	0.593958	0.497734	0.522729	0.351888	0.610798	0.344544	0.994687	0.904204	0.332033	0.28876	0.650373	0.571498	0.441519	1.11112	0.291372	0.358715	0.928586	ELMO/CED-12 family protein
AT1G03630	137.811	224.893	196.41	155.293	150.221	148.974	171.776	169.801	164.308	195.876	150.545	148.936	47.1359	91.1115	94.2773	58.5064	64.1379	70.9279	protochlorophyllide oxidoreductase C
AT1G03650	5.62276	6.00799	4.654	4.96145	6.20442	4.4613	5.30921	5.36511	4.35708	4.45121	5.08468	4.96765	3.91083	5.27533	5.25006	5.14175	5.65312	5.96031	Acyl-CoA N-acyltransferases (NAT) superfamily protein
AT1G03660	4.01445	3.50376	10.8424	3.54802	1.80518	6.71804	0.428025	8.77808	3.5388	3.18227	1.0728	4.39354	0.458803	0.935907	1.53258	0.76525	0	1.84086	Ankyrin-repeat containing protein
AT1G03670	0	0	0	0.043758	0.0495146	0.0251797	0	0	0.0534489	0.0233762	0.0491237	0	0	0.134167	0	0	0	0	ankyrin repeat family protein
AT1G03680	175.865	233.239	251.53	170.385	156.129	195.33	155.459	184.244	154.069	225.292	209.127	185.688	99.4388	116.565	149.832	104.966	111.373	126.476	thioredoxin M-type 1
AT1G03687	12.9199	17.4118	17.0925	16.8584	17.4138	16.9229	12.5318	16.8672	15.8261	15.8925	13.4263	17.506	15.8063	13.1774	21.5526	16.9568	15.6079	21.7844	DTW domain-containing protein
AT1G03700	2.26465	0.387341	0.648852	0.075582	0.842517	0.17873	0.738655	0.398909	0.942191	0.556201	1.07251	1.04795	0.991885	0.990917	0.172243	0.070015	0.147903	0	Uncharacterised protein family (UPF0497)
AT1G03710	0.0669534	0	0.291004	0	0.139907	0.0734422	0.136678	0	0	0.14642	0.204023	0.312965	0.136741	0	0.0705167	0.116032	0	0	Cystatin/monellin superfamily protein
AT1G03720	0	0	0	0	0	0	0	0	0	0	0	0	0	0	0	0	0	0	Cysteine proteinases superfamily protein
AT1G03730	16.8759	12.4659	13.2224	15.258	16.9021	17.9584	12.0309	13.0166	13.74	12.9856	18.1316	13.9578	19.8203	19.9031	18.0359	7.86966	12.6296	14.1513
AT1G03740	8.91494	7.51205	7.40231	5.74517	5.36413	6.72013	5.57227	4.88026	3.85446	5.99863	7.25899	9.1713	6.36839	8.60819	7.22139	2.91068	4.08176	4.23336	Protein kinase superfamily protein
AT1G03750	1.81458	1.69186	2.46391	3.11684	3.15061	3.18654	1.36621	2.60187	1.32533	2.10949	1.68993	2.5266	3.7756	3.78323	4.4621	2.71695	3.4411	3.8518	switch 2
AT1G03760	5.89169	7.2564	7.84721	8.72352	7.36055	9.38345	6.77313	10.0981	8.28475	8.65363	7.08498	8.8674	9.30389	8.91897	14.7986	10.7977	11.6214	15.1883	Prefoldin chaperone subunit family protein
AT1G03770	5.5524	6.84595	6.67444	9.59825	7.34298	8.59051	3.44074	6.39014	4.76943	4.24417	3.90784	5.40508	5.06943	5.14256	9.01029	5.89786	6.86991	8.71668	RING 1B
AT1G03780	10.9378	15.3998	13.0926	14.6007	15.8791	11.6946	7.48743	17.0799	6.24848	11.7647	8.73358	9.41718	3.40015	8.63709	6.44586	3.76232	4.27355	3.87202	targeting protein for XKLP2
AT1G03790	3.89792	1.66187	5.66368	47.2669	48.1026	99.9505	2.09519	4.23565	5.98105	4.77023	1.61055	12.9214	86.5483	135.22	173.674	48.7804	136.851	127.524	Zinc finger C-x8-C-x5-C-x3-H type family protein
AT1G03800	2.76823	2.33643	1.81306	1.13502	1.19909	2.22249	1.72247	1.3989	1.72107	2.12925	1.73191	1.10497	0.965285	1.51305	0.853709	0.175507	0.617611	0.600674	ERF domain protein 10
AT1G03810	0	0	0	0	0	0	0	0	0	0	0	0	0	0	0	0	0	0	Nucleic acid-binding, OB-fold-like protein
AT1G03820	2.408	3.18577	3.59475	1.67273	2.52186	3.17615	2.75635	2.21042	3.48764	3.76304	6.0062	5.72329	2.34314	2.96448	4.0936	1.0198	2.0498	3.34291
AT1G03830	3.23539	4.83387	3.93409	7.1032	5.3814	5.09853	2.62947	6.31405	4.05132	6.3095	3.26533	5.49594	6.28441	7.35533	8.74644	8.98555	8.48621	8.24742	guanylate-binding family protein
AT1G03840	4.40632	3.78905	4.38509	3.24603	3.25975	3.43306	3.01998	4.13047	3.31841	2.53778	3.06918	3.32396	3.78594	4.06508	4.19029	3.65838	3.18969	3.45126	C2H2 and C2HC zinc fingers superfamily protein
AT1G03850	14.5277	10.0656	18.4772	6.61729	11.9283	11.6775	8.12562	4.18007	13.7467	5.14259	12.6192	24.3026	14.8535	6.69048	20.071	2.75992	8.81911	14.02	Glutaredoxin family protein
AT1G03860	102.371	117.456	111.89	116.106	131.083	113.562	112.25	138.639	112.146	115.758	100.235	121.858	91.3394	94.0566	93.1122	87.6101	95.4565	111.118	prohibitin 2
AT1G03870	446.85	321.058	244.64	132.559	178.862	120.864	456.509	276.86	316.012	306.147	483.884	294.336	294.268	258.816	148.097	70.3206	144.562	123.637	FASCICLIN-like arabinoogalactan 9
AT1G03880	0.107648	0.183074	7.20738	7.17514	1.30469	2.7762	0.642625	0.212546	0.61362	0.776579	0.196815	0.768773	4.27743	17.6616	8.60268	13.7973	5.27523	10.7862	cruciferin 2
AT1G03890	0.0291234	0	0.424456	0.407282	0.122714	0.187982	0.12083	0.115002	0.166156	0	0.0303966	0.133275	0.23741	1.59389	0.417101	0.43015	0.320091	0.254035	RmlC-like cupins superfamily protein
AT1G03900	146.711	110.203	111.739	127.33	148.17	135.821	110.257	105.888	102.766	98.4615	118.794	126.399	180.78	162.928	146.209	108.895	139.278	143.574	non-intrinsic ABC protein 4
AT1G03905	11.458	11.7569	11.876	8.73774	11.6184	14.3535	11.4964	11.3491	13.1778	8.01547	13.7814	11.9864	10.945	17.1943	16.7565	3.87417	9.79122	13.5865	P-loop containing nucleoside triphosphate hydrolases superfamily protein
AT1G03910	23.314	26.0301	26.6401	33.6818	28.7861	27.8738	18.0777	29.742	18.9082	25.7386	22.9948	29.8006	32.2258	30.0261	35.5695	31.7172	33.4825	30.9703
AT1G03920	4.02613	2.68208	1.85336	0.742439	1.06771	0.945965	2.37486	1.19039	0.955235	1.93058	2.9989	1.93772	1.82014	2.98071	1.86141	0.0561473	0.276143	0.467696	Protein kinase family protein
AT1G03930	9.05749	11.5978	13.1681	9.25709	8.59966	12.4058	5.9752	8.74467	7.78031	7.28324	9.63383	11.5046	8.1266	9.98129	13.0253	5.50957	6.64238	9.36604	dual specificity kinase 1
AT1G03940	29.0911	20.72	36.254	13.0462	9.96588	17.5912	31.7268	34.898	45.3482	42.6131	33.0386	46.3656	4.23406	3.8825	5.22454	6.05724	4.01203	6.58926	HXXXD-type acyl-transferase family protein
AT1G03950	18.6425	9.98117	11.8376	6.49566	6.86428	8.01348	14.9591	9.6375	10.3616	10.2263	18.6761	13.0094	9.72209	12.7361	10.7061	3.20294	5.94487	5.14043	vacuolar protein sorting-associated protein 2.3
AT1G03960	2.8796	4.33057	4.32039	5.66367	3.30845	6.23629	2.23878	4.63696	2.46723	4.18827	3.08563	3.73627	3.45299	4.07097	6.61895	3.81403	3.86448	5.31588	Calcium-binding EF hand family protein
AT1G03970	21.4403	14.9447	14.384	22.3219	24.8498	20.4044	16.7676	13.2077	15.5776	17.3845	19.361	17.3519	25.5563	26.5242	22.9974	12.0624	21.0054	16.2168	G-box binding factor 4
AT1G03980	1.27811	1.16472	0.786389	0.982555	0.652492	0.69686	1.52688	1.98108	1.48962	0.80196	0.998379	0.880615	0.486876	0.950864	0.862266	0.9209	0.92665	1.49912	phytochelatin synthase 2
AT1G03982	0	0	0	0	0	0	0	0	0	0	0	0.0802816	0	0.0397688	0	0	0	0	PAK-box/P21-Rho-binding family protein
AT1G03990	0.939175	0.914715	0.997585	2.13548	1.38818	2.41212	0.371817	1.1313	1.10996	1.27341	1.0045	1.17517	1.49206	2.28097	3.52717	2.76	2.39216	2.70964	Long-chain fatty alcohol dehydrogenase family protein
AT1G04000	9.90676	9.71144	12.2576	13.1985	11.3163	17.5505	8.68313	9.55001	14.5564	12.7339	14.2711	12.5591	14.4283	16.5782	15.8535	7.75722	9.82777	13.9364
AT1G04010	4.05086	4.86382	5.26378	3.50984	4.37155	5.2069	2.40738	3.89443	2.68422	3.31316	3.16856	5.35271	4.48696	5.86469	4.77533	3.16696	4.44415	4.64183	phospholipid sterol acyl transferase 1
AT1G04020	10.7835	16.7971	13.6187	11.209	13.2105	11.4203	7.73263	14.898	9.19483	10.5581	8.36264	10.379	8.77166	10.1985	10.195	9.48542	9.89722	9.56599	breast cancer associated RING 1
AT1G04030	3.8769	5.35163	4.97685	5.26016	5.71443	5.31709	3.43865	5.20951	3.11259	5.43517	3.75961	3.90167	4.25449	5.45185	5.59113	2.94663	4.79385	5.25761
AT1G04040	555.937	347.728	355.226	238.351	360.699	287.491	461.215	280.582	360.415	321.235	500.032	379.099	501.754	462.507	310.631	102.293	225.762	241.93	HAD superfamily, subfamily IIIB acid phosphatase
AT1G04050	1.47208	1.82062	1.76991	2.1238	1.60535	1.87743	1.84934	2.0787	1.43735	1.65817	2.16059	2.01335	2.15971	2.01558	2.50084	1.94091	2.40768	2.33143	homolog of SU(var)3-9 1
AT1G04070	15.8832	13.5628	16.5947	17.9804	23.1073	21.36	22.8373	19.3014	26.334	23.6415	21.4534	19.2019	26.5252	23.1515	19.8049	23.3159	26.7237	29.4456	translocase of outer membrane 22-I
AT1G04080	37.2008	45.0357	52.0875	59.7831	44.4545	62.4212	31.8308	51.049	38.0159	47.371	38.5356	48.3631	42.33	48.7159	69.4191	56.0728	51.6089	60.377	Tetratricopeptide repeat (TPR)-like superfamily protein
AT1G04090	0.352052	0.406818	0.659924	0.369132	0.55714	0.400945	0.389165	0.67344	0.701012	0.482236	0.483814	0.852506	0.69477	0.604077	0.940303	0.53554	0.524098	0.812751	Plant protein of unknown function (DUF946)
AT1G04100	1.84149	1.50512	2.78325	1.3133	1.86094	2.41692	1.64297	1.42566	2.43758	1.79251	2.14141	3.27612	1.914	2.2571	3.34212	1.37965	1.25642	2.56816	indoleacetic acid-induced protein 10
AT1G04110	0.697099	1.39379	3.08146	4.35915	3.89331	3.78802	0.974904	2.04675	2.39697	3.21924	1.57766	3.54662	1.96157	3.06894	3.62978	2.90297	4.68944	2.96404	Subtilase family protein
AT1G04120	9.88722	13.7656	15.1674	16.1869	14.2709	19.147	6.77183	12.5902	9.70394	11.0845	11.0852	15.0614	18.4085	20.3503	27.5851	19.3095	20.9996	18.6781	multidrug resistance-associated protein 5
AT1G04130	15.5384	16.1659	14.6435	15.4474	17.2503	17.1285	13.4958	17.5342	14.4005	15.5024	13.7215	14.0183	14.3378	16.9356	17.3984	16.973	17.1127	18.4828	Tetratricopeptide repeat (TPR)-like superfamily protein
AT1G04140	24.7418	31.1002	30.4607	35.3789	33.1224	35.589	16.6969	33.6439	17.8753	28.1046	23.4911	29.5648	36.5372	38.3874	44.9031	34.9744	35.0458	34.0141	Transducin family protein / WD-40 repeat family protein
AT1G04150	0.13838	0.148453	0.0932617	0.15471	0.0585024	0.132945	0.0144477	0.13664	0	0.248625	0.174513	0.109887	0.0704429	0.0635567	0.0839634	0.0481429	0.0507231	0.0449152	C2 calcium/lipid-binding plant phosphoribosyltransferase family protein
AT1G04160	5.03588	3.96633	4.9851	3.17571	2.58616	3.7091	2.51878	4.26509	2.8818	3.12215	3.60016	4.7208	3.29243	4.68444	4.3433	2.48654	3.02362	2.92615	myosin XI B
AT1G04170	105.047	122.504	115.261	109.602	101.83	100.135	97.6654	134.8	107.098	127.358	98.4138	114.479	106.195	102.489	110.314	118.9	117.219	109.763	eukaryotic translation initiation factor 2 gamma subunit
AT1G04171	0	0	0	0	0	0	0	0	0	0	0	0	0	0	0	0	0	0
AT1G04180	0.893031	0.519476	0.696915	0.899459	0.864224	2.35202	0.332519	0.634686	0.694729	1.09956	1.07801	1.59967	2.51249	3.65456	4.22353	0.620418	2.02803	2.07122	YUCCA 9
AT1G04190	35.1605	42.0782	36.6847	40.8271	44.7278	37.8038	50.3789	49.9009	47.045	45.2683	45.112	40.9454	42.0846	44.0296	46.9839	44.1109	45.1832	52.1916	Tetratricopeptide repeat (TPR)-like superfamily protein
AT1G04200	15.7765	14.8888	14.8834	12.2325	12.7085	15.4455	10.1561	15.5776	8.81739	11.5181	13.8672	13.4263	13.5321	18.2254	16.5708	9.59102	11.6151	11.002
AT1G04210	12.6994	19.104	18.3632	19.2016	16.0347	18.2326	7.67485	15.9792	9.08159	16.0193	12.5985	16.5872	13.3832	16.4393	19.0777	15.8101	15.8335	15.3603	Leucine-rich repeat protein kinase family protein
AT1G04220	17.6405	11.7375	13.3042	20.5424	29.7369	22.8653	13.7378	18.9115	17.2251	17.4418	22.3349	21.9456	23.5958	47.0139	18.1814	11.6579	15.7119	18.4708	3-ketoacyl-CoA synthase 2
AT1G04230	10.442	10.6058	8.61465	10.7074	11.3682	11.1827	8.01857	9.50501	9.58936	8.33989	8.33941	7.86738	11.2722	11.1837	11.3437	7.77031	10.4268	12.2934	Protein of unknown function (DUF2361)
AT1G04240	15.7381	18.2871	17.1232	9.29201	15.6474	12.6559	13.7743	14.1569	15.4515	13.8467	16.6167	18.0575	9.5246	13.4211	10.586	3.63483	6.38867	5.9039	AUX/IAA transcriptional regulator family protein
AT1G04250	188.947	107.982	108.588	65.8265	98.8951	77.1678	178.644	113.95	133.656	109.818	173.848	153.502	123.584	139.987	83.2057	14.316	50.863	45.9658	AUX/IAA transcriptional regulator family protein
AT1G04260	27.0976	18.2084	20.3922	22.006	24.3759	25.0413	29.6602	23.0901	38.2095	25.9103	28.3401	29.8901	32.1384	27.57	27.3699	20.5398	27.4915	31.7728	CAMV movement protein interacting protein 7
AT1G04270	1172.63	1216.58	1104.12	1173.13	1304.58	1200.88	1434.45	1384.14	1317.25	1352.42	1135.93	1143.87	1204.72	1038.81	1215.15	1344.04	1459.38	1667.5	cytosolic ribosomal protein S15
AT1G04280	31.1817	28.6098	26.1707	18.7669	22.6178	15.944	27.1691	20.9458	21.9936	22.4769	37.3757	29.8498	25.1619	29.2031	23.999	8.05687	13.1287	15.8177	P-loop containing nucleoside triphosphate hydrolases superfamily protein
AT1G04290	55.0399	36.961	31.8797	34.233	47.5818	40.1449	52.4894	35.801	37.8358	38.4771	46.4146	35.5373	40.1998	45.0781	34.6183	20.973	28.4196	35.2648	Thioesterase superfamily protein
AT1G04300	14.7074	16.2636	16.6658	20.8891	15.2371	19.5032	9.43823	15.8391	8.60233	15.0764	12.4929	17.7044	16.8723	20.2743	25.6056	17.161	19.1242	17.6884	TRAF-like superfamily protein
AT1G04310	2.94537	2.97057	5.06816	5.42487	6.07587	5.48855	1.75979	3.82656	3.54066	3.0578	2.69301	3.83695	4.84093	6.91132	6.02465	2.08186	4.35587	4.90954	ethylene response sensor 2
AT1G04330	1.13956	0.801474	1.29119	0.283913	0.950653	0.586079	0.540747	0.674501	1.50152	0.224161	0.621279	0.713882	0.310473	0.0848014	0.483489	0	0.416844	0.0848567
AT1G04340	51.0119	51.9913	44.3466	45.4748	59.7825	50.2883	49.6279	56.5158	43.7526	46.5902	47.9561	46.5393	49.0148	48.8185	46.7244	34.2199	46.8359	50.9047	HR-like lesion-inducing protein-related
AT1G04350	10.9436	13.9457	13.8222	8.93898	6.97917	10.5882	9.39367	9.43379	8.37733	13.0244	9.77366	11.1199	3.61276	5.44379	8.52569	2.97257	2.68214	5.11346	2-oxoglutarate (2OG) and Fe(II)-dependent oxygenase superfamily protein
AT1G04360	3.85704	2.64806	3.02042	3.39167	3.56579	4.05273	3.73684	3.9004	4.26172	5.26766	4.38129	3.8075	7.50999	6.75061	6.29817	3.84087	6.63406	5.81909	RING/U-box superfamily protein
AT1G04370	0	0	0.487992	0	0	0.177973	0	0	0.560536	0	0	0	0	0	0	0	0	0	Ethylene-responsive element binding factor 14
AT1G04380	0.281749	0.170745	0.309106	0.558345	0.185252	0.266038	0.109304	0.104293	0.0805667	0.209849	0.0733162	0.121286	0.0358996	0.240264	0.108587	0.244684	0.225753	0.115559	2-oxoglutarate (2OG) and Fe(II)-dependent oxygenase superfamily protein
AT1G04390	1.63953	1.89074	2.64982	3.12147	2.42575	3.5619	0.952457	2.16792	1.52021	1.87823	1.34819	2.28095	2.65628	2.47139	5.06207	3.26108	2.93946	3.61016	BTB/POZ domain-containing protein
AT1G04400	34.4842	38.449	32.8719	32.2613	30.6287	32.7902	24.4727	28.4422	22.9593	29.3732	28.0739	33.7475	39.651	36.8279	40.8628	22.9219	29.644	30.1032	cryptochrome 2
AT1G04410	1597.59	1330.89	1246.55	1262.6	1464.28	1317.38	1430.64	1421.8	1289.52	1301.08	1437.39	1499.92	1754.68	1626.95	1311.51	1179.44	1490.65	1306.15	Lactate/malate dehydrogenase family protein
AT1G04420	74.3199	110.997	105.762	98.763	83.0768	93.5604	68.0019	88.5428	66.882	95.0256	69.9617	67.4261	54.1607	61.5681	88.1872	62.1644	60.9001	68.475	NAD(P)-linked oxidoreductase superfamily protein
AT1G04430	109.115	114.922	91.5412	96.4733	106.28	84.1804	104.868	104.694	85.2275	103.176	116.928	96.1232	98.3452	107.719	77.2948	61.4772	81.3159	65.9189	S-adenosyl-L-methionine-dependent methyltransferases superfamily protein
AT1G04440	28.2222	22.8229	27.7921	22.9901	19.2896	26.8878	16.3069	18.2067	17.0911	21.9186	28.0309	27.2265	22.2131	29.2216	30.3628	12.4451	15.7346	19.7739	casein kinase like 13
AT1G04445	0.321106	0	0.545279	0.400527	0	0.599017	0	0.105529	0.252007	0.209018	0.863536	0.127909	0.438142	0.471343	0.232676	0.0924867	0	0	C2H2-like zinc finger protein
AT1G04450	0.10537	0.050845	0.571174	0.147513	0.165647	0.401561	0.0541005	0.103984	0.606822	0	0.163239	0.18322	0.0537566	0.416006	0.109755	0.182792	0.192867	0.290708	ROP-interactive CRIB motif-containing protein 3
AT1G04470	0.0253305	0	0	0	0	0	0	0	0	0	0	0	0	0	0	0	0	0.0273895	Protein of unknown function (DUF810)
AT1G04480	543.55	528.119	553.01	478.684	506.982	504.198	620.874	555.728	685.409	568.564	532.494	488.661	382.121	366.783	408.854	376.583	410.619	561.512	Ribosomal protein L14p/L23e family protein
AT1G04490	2.85664	2.18811	2.95469	2.8953	3.52729	4.14745	3.01731	2.04554	2.56301	1.83615	4.96216	3.66721	8.40176	7.42833	9.34929	2.4206	7.80598	7.48714	Protein of unknown function (DUF3527)
AT1G04500	0.0816689	0.132267	0.158522	0.126891	0	0.11703	0.0565186	0.161251	0.0620787	0	0.0568747	0	0	0	0	0	0	0	CCT motif family protein
AT1G04501	0	0	0	0	0	0	0	0	0	0	0	0	0	0	0	0	0	0
AT1G04510	41.1801	46.7609	50.7454	49.4794	43.057	51.313	34.4048	60.2539	34.8418	49.4136	42.0256	48.04	48.9205	46.9112	52.7009	56.5009	57.1089	53.3111	MOS4-associated complex 3A
AT1G04520	26.8402	34.9508	32.3771	28.2759	34.4028	34.9784	29.4815	47.5098	29.4844	36.6189	29.1824	39.0736	37.2559	32.4064	37.5426	30.499	30.7977	39.896	plasmodesmata-located protein 2
AT1G04530	22.6927	38.7205	39.5843	39.8152	33.6254	38.232	19.5462	26.1997	24.8734	26.1065	25.1972	29.4058	34.5579	32.358	38.7079	27.4906	32.9649	35.1609	Tetratricopeptide repeat (TPR)-like superfamily protein
AT1G04540	1.85641	1.52409	1.96181	1.93262	2.11023	1.96613	1.27809	1.30913	1.20803	0.888215	0.731381	2.00792	3.85592	3.30628	3.16954	2.15826	2.36315	2.96291	Calcium-dependent lipid-binding (CaLB domain) family protein
AT1G04550	15.191	17.673	25.6034	16.3563	16.8255	21.8334	13.8502	17.7922	16.881	16.1988	15.6674	18.2368	10.8154	12.5864	16.8972	8.90775	12.0333	14.0529	AUX/IAA transcriptional regulator family protein
AT1G04555	7.96785	5.69764	6.35311	6.25914	5.92229	8.11722	5.9609	6.46979	6.32548	5.73847	6.93406	5.78006	7.46005	7.40264	6.607	3.54362	4.75406	7.39319
AT1G04560	1.63543	0.217482	6.62908	250.838	137.187	241.721	13.0092	11.2968	19.0599	39.6192	1.33741	50.9666	698.699	600.14	761.467	846.111	1208.02	1062.14	AWPM-19-like family protein
AT1G04570	0.156604	0.239449	0.476287	0.291919	0.330418	0.599619	0.372352	0.441756	0.381891	0.289707	0.117105	0.535481	0.592488	0.434985	0.7514	0.583394	0.635351	0.437572	Major facilitator superfamily protein
AT1G04580	0.0404627	0.0197509	0	0.0094229	0.0321002	0.0107778	0	0.00998904	0.0229125	0.010106	0.0851897	0.045808	0.0102967	0.0349051	0.0510056	0.0264014	0.0370834	0.0327716	aldehyde oxidase 4
AT1G04590	19.9369	19.8221	20.6502	22.2634	20.409	23.6439	19.568	24.4231	23.7772	23.4237	20.7661	25.4673	27.5043	28.2636	36.6215	29.4075	29.0498	36.7697
AT1G04600	0.13487	0.24799	0.121784	0.162568	0.117542	0.135097	0.116258	0.156689	0.12568	0.0634403	0.0835981	0.143533	0.0726701	0.210089	0.303524	0.158771	0.167243	0.145485	myosin XI A
AT1G04610	3.04365	2.27447	2.92587	1.24271	1.75034	1.9444	1.62036	3.6257	2.14927	1.67767	1.31503	2.44072	1.81944	2.09748	2.64248	0.918141	2.00464	2.24445	YUCCA 3
AT1G04620	13.0748	33.0642	25.9912	28.1261	23.4923	25.6068	14.1964	30.5681	15.8442	23.7584	19.5144	18.7576	18.3661	24.034	32.1361	27.0954	23.9018	24.3147	coenzyme F420 hydrogenase family / dehydrogenase, beta subunit family
AT1G04625	0	0	0.126401	0	0.199663	0.139408	0	0	0	0	0	0	0	0.142896	0	0	0	0.141392	Polynucleotidyl transferase, ribonuclease H-like superfamily protein
AT1G04630	130.124	94.1832	94.5275	98.8381	109.118	99.537	124.042	111.267	112.462	106.885	110.82	95.2803	112.298	97.8342	96.5502	73.8404	98.4003	100.808	GRIM-19 protein
AT1G04635	6.71008	8.08311	6.55363	6.12943	9.25463	5.58323	10.8475	10.2236	9.00961	8.72912	9.38018	7.26279	12.9484	9.32686	10.1112	11.5579	9.00026	12.3159	ribonuclease P family protein / Rpp14 family protein
AT1G04640	34.3525	51.9496	45.8941	28.7512	33.1078	29.0119	30.4869	33.2537	25.422	36.5073	27.4012	28.6259	12.4492	15.2716	19.2321	12.7636	14.2193	24.821	lipoyltransferase 2
AT1G04645	0.229398	0.217755	0	0	0	0	0	0	0	0.111791	0.230575	0	0	0	0.125374	0	0	0	Plant self-incompatibility protein S1 family
AT1G04650	1.04601	1.80193	1.55617	1.55671	1.45021	1.92839	0.907814	2.15962	1.43274	1.73572	1.32785	2.00311	2.35116	2.262	3.73591	3.2847	2.92542	2.90974
AT1G04660	0.840811	0.237801	0.68322	3.59383	1.40058	2.72177	4.7845	4.46109	5.00862	5.98436	1.23994	8.40439	23.3906	17.7276	25.9565	37.3319	36.1557	25.0574	glycine-rich protein
AT1G04670	0	0	0	0.0677542	0	0.0797916	0	0	0	0	0.074256	0	0.222269	0	0	0	0.066336	0
AT1G04680	52.501	51.1695	48.1288	39.8642	46.5217	46.8963	42.8489	47.5423	33.3995	48.9527	54.4167	50.0887	57.9055	48.0133	44.6139	24.139	35.7577	34.6573	Pectin lyase-like superfamily protein
AT1G04684	0	0	0	0	0	0	0	0	0	0	0	0	0	0	0	0	0	0
AT1G04690	72.7418	92.2093	75.6277	94.6675	112.406	96.9611	72.8562	91.3238	79.4077	73.4298	73.3416	82.0675	117.481	97.9666	95.6196	79.5406	98.3262	86.6392	potassium channel beta subunit 1
AT1G04700	2.25878	1.05537	2.12953	0.897502	0.996345	1.17515	0.996073	1.35309	1.20053	1.1228	1.21675	2.25492	1.56917	1.55102	1.63085	0.921977	0.990897	1.67676	PB1 domain-containing protein tyrosine kinase
AT1G04710	24.5517	29.0608	28.0973	30.2259	27.8501	27.8465	24.5085	35.9887	25.8249	32.174	21.1427	32.9581	24.3403	24.6727	33.6663	27.2845	27.4208	33.039	peroxisomal 3-ketoacyl-CoA thiolase 4
AT1G04730	4.44328	5.61279	5.29371	4.27419	3.47593	5.60708	3.0417	6.3104	3.87868	4.30487	3.60733	5.10768	3.12852	3.77569	6.11537	4.8556	4.52107	4.49647	P-loop containing nucleoside triphosphate hydrolases superfamily protein
AT1G04750	75.9939	92.7739	86.1933	79.6862	102.633	102.935	83.2348	88.3053	90.7498	73.5281	86.7551	80.8308	98.6003	100.181	91.6542	66.3424	85.74	95.0786	vesicle-associated membrane protein 721
AT1G04760	4.86929	7.18776	5.41341	6.49939	5.72077	5.79622	3.06337	6.70953	5.21458	6.23156	4.02711	4.63353	2.05328	3.27649	2.70819	3.48006	2.47371	2.76448	vesicle-associated membrane protein 726
AT1G04770	33.6254	25.8746	41.1532	26.6313	16.4426	22.1397	39.622	31.2936	38.7741	32.757	21.8884	39.1551	43.6456	19.8954	33.8512	46.4121	20.3378	40.0372	Tetratricopeptide repeat (TPR)-like superfamily protein
AT1G04778	3.96217	1.8202	2.8775	0	1.2472	2.58303	1.64893	0.972752	5.15076	1.40626	5.90101	4.26946	0.509138	0.771961	1.70893	0.42371	0	0
AT1G04780	11.2953	11.7963	13.7922	18.1224	16.6373	18.4214	9.42701	12.6814	9.59107	13.6775	12.2714	14.2738	16.2432	18.9924	18.691	12.3085	12.2186	14.4986	Ankyrin repeat family protein
AT1G04790	12.6571	15.0045	14.0808	14.9482	13.383	16.6052	8.37584	15.8012	8.54053	11.9107	8.72417	13.6102	11.9378	14.3936	17.5334	11.8663	13.6865	15.6338	RING/U-box superfamily protein
AT1G04800	22.9793	21.6416	60.8782	1.896	8.44365	7.66639	5.76694	3.26384	14.9365	12.2083	43.288	38.1207	0.0592267	1.11008	0.424856	0.251569	0.265488	0.0642153	glycine-rich protein
AT1G04810	4.22485	4.46721	5.68335	6.49315	5.81708	7.27354	2.93334	5.74559	4.80385	4.18035	3.53794	6.43876	5.67893	7.48405	10.94	6.50258	6.248	8.99969	26S proteasome regulatory complex, non-ATPase subcomplex, Rpn2/Psmd1 subunit
AT1G04820	601.349	594.621	532.688	593.162	660.759	538.945	586.772	729.633	567.778	604.679	602.227	580.279	616.836	631.284	481.779	501.321	604.629	475.464	tubulin alpha-4 chain
AT1G04830	13.4545	9.98154	10.1948	13.4824	10.2651	16.8036	7.90852	9.91495	7.74389	9.2165	9.12312	10.2471	14.4242	17.3328	22.7865	13.2137	15.2897	17.8187	Ypt/Rab-GAP domain of gyp1p superfamily protein
AT1G04840	0.30256	0.60994	0.648021	0.805671	0.456054	0.972738	0.292346	0.89616	0.245865	0.624413	0.316855	1.15723	0.836469	0.543974	1.45088	1.31505	0.950349	1.54929	Tetratricopeptide repeat (TPR)-like superfamily protein
AT1G04850	121.144	110.637	109.707	119.213	145.726	122.353	131.27	111.871	124.739	109.213	134.408	113.214	153.038	168.393	141.743	107.843	127.784	126.057	ubiquitin-associated (UBA)/TS-N domain-containing protein
AT1G04860	7.84311	11.1504	11.4397	12.1398	9.84477	11.602	5.48416	11.2123	6.64316	9.56655	7.25764	9.86035	11.086	11.6274	14.8304	12.4846	11.6392	12.328	ubiquitin-specific protease 2
AT1G04870	39.7632	41.1189	42.3864	31.8194	35.6052	32.3391	33.3998	45.1484	37.8531	42.3403	32.1982	39.864	31.506	30.5488	33.9691	34.2994	35.1308	41.3701	protein arginine methyltransferase 10
AT1G04880	0.527637	0.755477	0.754894	0.543671	0.760811	0.537375	0.317029	1.12403	0.380044	0.911693	0.580041	0.825419	0.424431	0.190098	0.652733	0.892801	1.06832	1.39188	HMG (high mobility group) box protein with ARID/BRIGHT DNA-binding domain
AT1G04890	0	0	0	0	0	0	0	0	0	0	0	0	0	0	0	0	0	0	Protein of unknown function, DUF593
AT1G04900	9.22378	13.3049	9.5273	14.142	14.9589	13.9886	8.7977	13.5598	9.10158	9.33232	6.77188	10.3857	12.4007	12.119	15.9111	18.6383	18.9761	19.8547	Protein of unknown function (DUF185)
AT1G04910	20.2051	23.4251	21.1669	25.6049	27.1765	25.8919	17.2237	23.0069	17.2155	20.8962	18.5259	22.619	31.2316	31.3099	33.5345	19.2454	27.5665	25.8217	O-fucosyltransferase family protein
AT1G04920	0.373488	0.458473	0.811113	9.024	5.08273	12.7978	0.339889	1.27296	1.47474	1.26325	0.164733	2.34851	12.3876	15.7005	29.2382	13.5718	24.0696	21.9312	sucrose phosphate synthase 3F
AT1G04930	3.79254	4.12724	3.76273	4.97041	4.96141	4.80585	4.10205	4.41824	2.65637	3.59753	4.68404	4.31185	6.2686	4.89725	4.98233	4.86661	5.38163	5.0422	hydroxyproline-rich glycoprotein family protein
AT1G04940	100.267	140.847	136.234	152.151	119.888	138.478	100.658	130.015	108.334	137.825	98.7948	107.755	83.4789	89.1268	116.416	108.328	98.7095	122.874	translocon at the inner envelope membrane of chloroplasts 20
AT1G04945	3.62971	4.81012	6.22823	6.24142	4.64362	5.64147	3.4446	6.71134	5.15168	5.98927	3.73636	6.41425	4.95167	5.59739	7.32715	8.1844	8.17327	9.67947	HIT-type Zinc finger family protein
AT1G04950	8.81583	11.0655	10.8698	12.8615	11.8475	14.0118	8.2468	13.8667	8.96834	10.8325	9.55093	10.6046	12.1563	14.0754	16.9263	10.9879	13.1745	13.5839	TATA BOX ASSOCIATED FACTOR II 59
AT1G04960	17.7319	14.5485	17.3056	13.8592	14.0498	16.317	14.9078	14.7588	12.418	11.9371	16.466	16.4876	13.2806	14.8388	12.6046	5.74021	8.40032	10.0635	Protein of unknown function (DUF1664)
AT1G04970	16.5375	15.4616	16.407	14.1978	17.0806	22.3279	11.2467	13.8426	14.137	14.4434	17.671	17.2071	19.5596	19.7309	23.9236	11.8645	16.0801	18.7073	lipid-binding serum glycoprotein family protein
AT1G04980	20.4373	26.8166	21.048	17.5058	26.9558	17.3913	15.4995	24.5171	20.1526	17.3884	24.7242	21.9397	19.4428	22.119	15.5993	17.5178	22.0125	18.3198	PDI-like 2-2
AT1G04985	29.3229	27.7472	29.4996	32.7356	33.5919	34.7607	31.6872	30.2909	30.3899	31.0476	28.5007	29.1944	28.9949	32.5714	37.2224	22.3299	29.0019	37.2575
AT1G04990	32.3288	28.4248	27.0726	29.089	33.6765	34.9432	24.5458	26.4107	24.733	23.6149	41.9312	33.8425	48.4066	53.1954	50.2627	21.263	28.9145	37.0735	Zinc finger C-x8-C-x5-C-x3-H type family protein
AT1G05000	23.549	17.8038	21.4254	10.7984	14.3978	14.5608	15.3332	14.5072	13.9114	12	17.7805	21.3436	11.7193	10.1979	11.1815	4.08265	11.4361	6.54139	Phosphotyrosine protein phosphatases superfamily protein
AT1G05010	85.2126	91.9208	81.445	40.7399	50.5503	41.4254	61.2332	45.7227	50.0766	66.8158	106.486	75.9223	22.1306	41.2425	22.5119	4.1373	12.7254	16.4715	ethylene-forming enzyme
AT1G05020	2.75332	1.44439	1.89048	1.87488	1.73338	1.51012	1.95006	1.60324	1.76421	1.63688	1.62944	1.68538	1.7254	1.47679	0.698078	0.521785	1.06731	0.994877	ENTH/ANTH/VHS superfamily protein
AT1G05030	3.8477	4.17066	4.53556	4.38605	3.54039	5.15536	2.69984	4.18583	2.87507	3.78202	3.07585	4.61444	4.39408	4.28438	5.07167	2.98195	2.80626	3.99886	Major facilitator superfamily protein
AT1G05040	0	0	0	0	0	0	0	0	0	0	0	0	0	0	0	0	0	0
AT1G05055	9.75179	11.3121	9.67969	10.0039	9.95919	10.1108	8.63716	11.0606	11.7046	9.60872	9.0623	11.5668	9.78618	10.5756	10.2832	9.27053	10.1803	9.66576	general transcription factor II H2
AT1G05060	7.81186	7.27974	6.33936	5.71764	6.47952	7.00749	6.06752	5.53995	5.10636	5.32753	6.8299	6.43143	7.34782	7.51285	8.63348	5.64212	4.75288	6.63909
AT1G05065	5.46145	2.63647	7.57501	2.36529	6.15726	2.50539	3.70467	8.91319	9.82517	5.44726	4.04281	10.1258	5.99166	6.97262	11.7998	7.41667	6.30191	12.3663	CLAVATA3/ESR-RELATED 20
AT1G05070	29.155	27.8577	27.1504	25.9876	30.2556	30.2877	36.8157	29.2563	31.1485	27.5219	37.027	26.6619	33.6029	32.4257	36.6926	22.3911	26.8808	36.8005	Protein of unknown function (DUF1068)
AT1G05080	0	0	0	0	0	0	0	0	0	0.0677061	0	0	0	0.0775387	0	0	0	0	F-box/RNI-like/FBD-like domains-containing protein
AT1G05085	0	0	0	0	0	0	0	0	0	0	0	0	0	0	0	0	0	0
AT1G05090	1.27279	2.56535	2.73456	2.69958	2.72167	2.61889	0.877035	2.83527	1.19361	1.02156	1.89832	0.765751	1.73157	3.32965	3.24961	1.9878	3.12249	2.63294	dentin sialophosphoprotein-related
AT1G05100	3.83736	2.27364	0.970377	2.75026	4.07403	3.52808	2.86673	1.71856	1.66648	1.58771	2.66243	2.12131	3.33212	5.41274	2.26458	0.185137	1.65935	1.01056	mitogen-activated protein kinase kinase kinase 18
AT1G05120	7.46429	7.98593	8.68603	9.39328	8.50801	9.67861	5.0894	8.8076	5.81747	6.86042	6.35867	8.35228	8.7039	10.6963	12.1049	8.72697	9.80543	9.6588	Helicase protein with RING/U-box domain
AT1G05136	0	1.46381	0	0	0	0	0	0	0	0	1.47004	0	0	0	0	0	0	0
AT1G05140	15.9415	25.1474	26.6748	23.2656	18.7402	22.1738	13.2753	20.6353	18.7948	23.2981	19.7312	20.1886	15.3768	17.6723	24.962	15.3805	15.757	19.8489	Peptidase M50 family protein
AT1G05150	11.8291	15.9661	16.5256	16.6676	15.0405	17.9331	9.76155	16.5135	12.0815	15.498	13.4528	16.9296	17.4279	17.357	20.6066	17.5224	19.5134	15.9564	Calcium-binding tetratricopeptide family protein
AT1G05160	4.10198	5.54591	5.2674	7.31754	5.85938	7.90032	3.4074	5.84997	3.62835	4.33542	3.45104	5.6855	6.94201	6.9478	9.5187	7.11398	7.45921	8.54714	cytochrome P450, family 88, subfamily A, polypeptide 3
AT1G05170	5.57382	5.10775	5.99633	11.9987	13.2071	15.2562	3.79914	4.80678	6.10659	6.43082	5.18664	8.53602	21.636	18.2054	23.9607	16.943	15.9489	20.706	Galactosyltransferase family protein
AT1G05180	21.1767	25.1163	24.654	23.9972	25.8237	23.019	20.732	28.614	20.368	22.13	18.1377	25.8924	24.0353	21.9148	26.1391	18.1305	22.3018	23.1572	NAD(P)-binding Rossmann-fold superfamily protein
AT1G05190	456.315	791.62	688.27	692.33	632.075	622.539	515.593	545.161	557.651	701.84	590.321	527.609	375.879	438.115	579.045	402.977	436.383	484.674	Ribosomal protein L6 family
AT1G05200	2.14908	3.13843	3.18982	1.27083	1.46923	1.8673	1.68016	2.87991	2.24685	3.12205	3.57191	3.21835	1.2708	1.93655	2.05467	0.761588	0.742952	1.15504	glutamate receptor 3.4
AT1G05205	51.11	65.2364	68.7905	100.774	107.925	104.039	99.8906	82.8876	114.385	63.5224	76.1703	74.5079	115.979	103.68	118.74	105.611	116.944	155.399
AT1G05210	28.8919	21.5109	23.969	17.5272	23.0391	17.5412	27.4963	22.6916	22.9781	25.0212	26.5956	19.9555	24.92	20.9925	17.0317	11.3819	16.234	16.3561	Transmembrane protein 97, predicted
AT1G05220	4.77054	2.18266	3.12432	2.47099	3.42316	3.14882	2.53859	2.2571	1.84867	2.81572	2.87854	2.59671	5.35611	5.4377	3.38794	2.84408	5.16532	3.27174	Transmembrane protein 97, predicted
AT1G05230	8.57494	9.87578	10.5887	9.20006	9.13227	9.38787	6.78835	11.8524	8.46558	9.52176	7.86951	12.7065	6.39071	7.81491	10.9518	7.62589	9.66215	8.68737	homeodomain GLABROUS 2
AT1G05240	642.617	200	260.895	29.4923	45.5178	45.2963	397.516	255.425	339.521	211.453	427.68	387.448	126.299	152.949	73.0693	5.03812	29.0819	29.6775	Peroxidase superfamily protein
AT1G05250	0.449996	0.440522	1.71885	0	0.477046	0.477019	0.945277	0	3.04568	1.35197	1.42766	0.506627	0.915573	0	0.45039	0	1.23766	0	Peroxidase superfamily protein
AT1G05260	154.226	91.0237	79.978	37.1014	59.1193	61.3193	173.972	78.4192	96.9481	103.429	201.248	98.8065	118.095	157.511	73.5089	17.4501	36.4586	35.8553	Peroxidase superfamily protein
AT1G05270	28.7827	31.5631	34.3326	33.2771	29.7895	34.6989	23.7309	28.9862	29.3075	26.7116	22.1964	33.3563	31.6692	28.5089	37.5553	24.1045	27.1278	31.1514	TraB family protein
AT1G05280	2.3695	2.01339	2.01508	5.60576	5.30351	5.70495	2.0886	3.85959	1.58874	2.70967	2.16347	2.74547	8.6622	7.52921	6.91094	3.29376	6.32071	6.84817	Protein of unknown function (DUF604)
AT1G05290	0	0	0	0	0	0	0	0	0	0	0	0	0.0832411	0	0	0	0	0	CCT motif family protein
AT1G05291	0	0	0	0	0	0	0	0	0	0	0	0	0	0	0	0	0	0	Protein of unknown function (DUF1218)
AT1G05300	3.72112	2.02177	2.28224	2.06429	1.64492	1.71914	2.79863	2.79597	2.93869	1.90872	2.64632	3.76902	4.14758	3.26144	3.00525	1.80983	2.35538	2.09801	zinc transporter 5 precursor
AT1G05310	0.235157	0.0325879	0.687299	0.344589	0.424242	0.833106	0	0.0331615	0.768003	0.133497	0.314931	0.809103	0	0.07645	0.827596	0	0.184585	0.330411	Pectin lyase-like superfamily protein
AT1G05320	11.5357	16.4792	13.1494	9.74584	15.0587	12.4157	9.01374	13.7858	13.4675	12.1913	14.9802	15.0371	14.4193	17.8341	15.8119	8.20814	11.4929	10.6956
AT1G05330	0.297545	0	0.154946	0.278564	0.610916	1.18766	0	0.293121	0.89023	0.143807	0	0	0.457678	0	0.498595	0.256294	0.271473	0.516205
AT1G05340	46.1916	14.2668	23.3329	6.27698	10.7817	12.6726	22.7794	9.97963	14.1156	9.05572	34.2817	18.2251	18.785	33.162	16.8127	1.34813	7.89334	6.9341
AT1G05350	28.7232	28.3329	24.9625	26.9025	31.6378	27.8469	26.4811	31.6909	26.432	28.0962	31.3623	31.4331	34.7436	35.927	32.9246	26.3208	32.2497	30.5783	NAD(P)-binding Rossmann-fold superfamily protein
AT1G05360	8.9313	11.8488	12.9835	11.661	12.8774	15.3183	6.8249	12.7681	10.0596	9.75823	8.69578	10.7177	15.0668	14.9455	16.6677	11.492	13.9828	16.4203
AT1G05370	0.839885	1.19417	1.51632	0.643233	1.04253	1.45274	0.74642	1.53979	1.60921	1.07371	0.93885	0.961337	0.366802	0.752119	0.921175	0.364832	0.302198	1.01433	Sec14p-like phosphatidylinositol transfer family protein
AT1G05380	4.29799	6.06528	6.88248	8.83322	6.56452	8.5363	2.68997	7.13332	3.51865	5.83735	4.43682	8.43314	8.99713	9.39552	11.6864	8.64194	8.84348	8.21251	Acyl-CoA N-acyltransferase with RING/FYVE/PHD-type zinc finger protein
AT1G05385	14.9227	21.3936	20.131	15.7404	10.7895	12.2746	15.0977	16.958	15.5094	18.7809	16.138	14.3997	8.84363	10.604	14.8009	10.5642	9.14116	14.8101	photosystem II 11 kDa protein-related
AT1G05400	0.752838	0.409302	0.554579	0.403951	0.93808	0.613013	0.968643	0.557247	1.08146	0.51255	1.49898	1.30401	1.72779	1.59635	2.59526	1.11298	1.07675	1.70859
AT1G05410	9.90477	10.4349	9.21151	12.2479	12.2935	11.6833	11.3334	12.5495	10.9695	12.6443	12.0347	9.50289	12.4662	12.1449	14.6279	10.9127	13.2076	13.8112	Protein of unknown function (DUF1423)
AT1G05420	2.68904	0.716627	1.11928	1.32588	2.41529	2.22117	1.51987	3.02121	2.08314	2.42512	1.29879	2.63021	2.13667	2.25249	2.45363	1.03503	1.09297	2.00105	ovate family protein 12
AT1G05430	32.138	39.0343	32.7736	32.2104	33.7949	32.3798	35.4595	38.4493	30.7498	32.1115	35.2207	31.8532	24.9795	27.7955	28.9257	23.2576	25.7238	31.3869
AT1G05440	2.11524	3.68678	2.78697	3.755	3.47976	3.83382	2.31434	4.31935	2.18202	4.03453	2.05664	2.28716	1.38771	2.70929	2.40074	1.46015	2.20276	1.64274	C-8 sterol isomerases
AT1G05450	2.00768	0.475089	0.646088	0.234939	2.5368	0.850438	0.886781	0.341584	0.148819	0.853851	1.12985	0.268275	3.08433	2.19238	0.690904	0.108273	0.0527923	0	Bifunctional inhibitor/lipid-transfer protein/seed storage 2S albumin superfamily protein
AT1G05460	2.7029	3.96771	3.60196	4.85129	3.55237	4.86697	2.52581	5.17878	2.62816	4.84057	2.97278	4.45517	5.45274	5.51315	7.10153	6.65427	7.26049	5.41548	P-loop containing nucleoside triphosphate hydrolases superfamily protein
AT1G05470	1.17739	2.41779	3.2078	2.22332	1.4595	2.21409	1.17914	2.2011	1.30072	2.27107	2.34075	2.79885	1.32671	1.87304	2.86156	1.61095	1.33778	1.81907	DNAse I-like superfamily protein
AT1G05490	0.269684	0.386262	0.172601	0.234455	0.342401	0.373327	0.282155	0.665783	0.27476	0.395265	0.463932	0.284781	0.0640481	0.351733	0.16304	0.211176	0.24717	0.436599	chromatin remodeling 31
AT1G05500	28.715	27.3995	25.4302	23.3042	29.2306	24.4242	23.4456	24.8701	24.7035	25.0426	29.5332	30.5117	31.1968	30.6791	30.8385	19.2941	27.5402	23.6268	Calcium-dependent lipid-binding (CaLB domain) family protein
AT1G05510	0.335676	0.278028	2.12067	8.27799	2.06266	12.1884	0.197364	0.520588	0.716671	0.71217	0.0992619	2.16221	8.16899	18.5394	19.7576	8.19677	14.9677	12.5644	Protein of unknown function (DUF1264)
AT1G05520	20.3105	24.5111	24.3305	27.1033	25.3537	29.635	13.0376	28.4778	14.5656	17.7566	17.1697	22.9243	30.7713	30.6691	32.3146	26.2362	31.343	23.9047	Sec23/Sec24 protein transport family protein
AT1G05530	1.66987	1.17737	1.78543	2.72013	3.20984	2.36434	1.11899	1.32518	2.46934	0.780839	1.50121	1.91426	4.60518	4.32341	4.93736	0.597241	2.72867	2.07445	UDP-glucosyl transferase 75B2
AT1G05540	0.320348	0.552157	0.312473	0.132779	0.187212	0.461017	0.257721	0.28108	0.0814381	0.0706894	0.333386	0.490422	0.362832	0.48557	0.256146	0	0.130376	0.116814	Protein of unknown function (DUF295)
AT1G05550	0.0275791	0.0267969	0	0	0	0	0	0	0	0	0	0	0	0.0314676	0	0	0	0	Protein of unknown function (DUF295)
AT1G05560	15.8052	16.7337	21.5326	24.9974	18.7711	34.3284	7.7359	14.6575	23.7187	13.8642	14.878	18.7786	16.8311	16.6141	48.1859	16.0441	16.9475	29.4858	UDP-glucosyltransferase 75B1
AT1G05570	6.07813	8.19686	7.41769	5.2982	5.90849	5.08082	3.24975	5.74377	3.12958	5.21771	7.71825	9.25886	5.42057	6.14325	7.41276	2.176	5.39262	3.80847	callose synthase 1
AT1G05575	43.328	30.6657	26.6426	19.581	32.4664	21.7147	32.5562	28.4728	23.4921	13.9689	32.7051	15.1399	23.7452	22.2193	12.5451	9.52717	14.6452	12.9519
AT1G05577	0.265587	0.229261	0.172074	0.110051	0.0932487	0.0635041	0.183618	0.116527	0.370448	0.176071	0.307944	0.202607	0.0902115	0.100922	0.211379	0.256379	0.0270277	0.16091	Domain of unknown function (DUF966)
AT1G05580	0	0	0	0	0	0	0	0	0	0	0	0	0	0	0	0	0	0	cation/H+ exchanger 23
AT1G05590	6.6542	7.99012	9.43183	9.69657	7.95965	7.14751	5.26983	7.62507	5.52541	8.72193	7.69158	8.65394	10.6791	9.00344	8.91253	9.55394	9.25549	8.57937	beta-hexosaminidase 2
AT1G05600	2.35283	3.49155	4.36144	5.55881	3.2244	4.93486	2.27395	3.67059	2.48713	4.27025	2.45017	4.21707	4.21927	4.08604	6.28301	4.15153	4.16974	5.27266	Tetratricopeptide repeat (TPR)-like superfamily protein
AT1G05610	0.0303367	0.147271	0.0589948	0.0282848	0.0958449	0.0979671	0.0314496	0.0598954	0.0692645	0.0301617	0.0949372	0	0.0927442	0.103711	0.124251	0.0527097	0.0277844	0.198587	ADP-glucose pyrophosphorylase small subunit 2
AT1G05615	0	0	0	0	0	0	0	0	0	0	0	0	0	0	0	0	0	0	Domain of unknown function (DUF313)
AT1G05620	105.263	93.8305	73.4976	75.2029	91.8172	75.6522	86.3287	100.989	78.973	78.1191	80.0757	83.696	92.7464	85.8853	70.899	55.7903	74.2229	76.2407	uridine-ribohydrolase 2
AT1G05630	4.12222	4.16165	4.31755	3.79634	4.17881	4.55207	2.11346	3.8142	2.48361	3.53019	4.00232	4.57488	3.58414	3.66979	3.83325	2.43034	2.89111	3.0419	Endonuclease/exonuclease/phosphatase family protein
AT1G05640	2.44097	3.13634	3.36624	3.86342	4.39647	3.87732	1.82002	2.63729	2.38536	2.08709	1.97625	2.57312	3.68276	4.29175	4.6898	3.60284	4.38791	3.60443	Ankyrin repeat family protein
AT1G05650	5.42891	3.05864	1.61776	4.23761	4.25004	7.03368	4.45496	2.35628	2.64585	1.7575	3.88173	3.27671	7.45838	10.6222	8.96552	0.36773	2.82032	2.40441	Pectin lyase-like superfamily protein
AT1G05660	7.23855	5.22207	7.03538	10.9891	11.9001	12.4858	4.61407	3.83846	7.67295	2.78908	4.80214	8.1475	18.2534	21.157	19.7162	0.93604	9.2013	5.69466	Pectin lyase-like superfamily protein
AT1G05670	0.480777	1.15347	1.4814	1.0653	0.93405	1.73309	0.312141	1.03929	1.20808	1.05078	0.683045	1.67966	1.46838	1.49019	3.68404	1.69534	1.38128	2.57783	Pentatricopeptide repeat (PPR-like) superfamily protein
AT1G05675	2.13888	1.32698	1.01059	0.387753	0.876094	1.02295	0.862533	0.938433	0.237332	0.472635	1.30188	0.747932	0.332987	0.304759	0.334557	0	0.108832	0.356577	UDP-Glycosyltransferase superfamily protein
AT1G05680	19.3369	20.0551	30.4361	49.9512	55.793	73.1702	13.5222	21.2488	35.7428	20.2169	18.3251	32.8007	49.1858	54.237	82.0525	30.2557	43.382	64.811	Uridine diphosphate glycosyltransferase 74E2
AT1G05690	0.475784	1.20746	0.974358	0.492806	0.557205	0.709911	0.466615	0.600186	0.331414	0.473479	0.580048	1.11721	0.861764	1.02595	1.18734	0.206724	0.508447	0.518057	BTB and TAZ domain protein 3
AT1G05700	2.60454	1.8107	1.56783	0.123662	0.245322	0.177333	1.40128	0.753486	0.998298	0.595724	2.0721	1.26281	0.168924	0.209266	0.285786	0.0288519	0.0608026	0.0179735	Leucine-rich repeat transmembrane protein kinase protein
AT1G05710	15.34	9.59822	13.5424	7.20985	11.5461	13.0884	16.4917	16.6226	17.9669	15.2098	19.9315	16.8838	11.0422	15.3286	13.5302	6.58927	8.20791	13.9567	basic helix-loop-helix (bHLH) DNA-binding superfamily protein
AT1G05720	42.304	46.8659	44.0338	47.1612	57.0972	58.1968	44.839	47.8744	53.3757	40.8564	49.5159	44.0228	70.1553	61.0813	57.9462	48.9153	65.3542	64.2845	selenoprotein family protein
AT1G05730	2.31868	2.76161	2.21401	2.59091	2.1582	1.60642	3.60559	4.26686	2.41708	2.54587	3.39867	2.9131	1.98795	2.29361	3.00744	2.71401	2.69221	3.68862	Eukaryotic protein of unknown function (DUF842)
AT1G05740	0	0	0	0.127896	0.281236	0	0	0.134604	0.162708	0.264876	0.544086	0.330968	0	0.445353	0.45455	0	0	0	Eukaryotic protein of unknown function (DUF842)
AT1G05750	1.0437	1.44995	1.55574	1.80395	1.14877	2.18671	0.583757	1.87586	0.911874	1.45825	0.736583	2.04334	1.76799	1.49306	3.04559	2.3389	1.8792	3.16488	Tetratricopeptide repeat (TPR)-like superfamily protein
AT1G05760	1.53138	0.285931	1.11916	0.155402	0.801111	0.301738	0	0.3107	0.679858	0.371988	1.26035	1.67526	1.03712	0	0.275289	2.06416	5.40735	3.28911	Mannose-binding lectin superfamily protein
AT1G05770	0.133017	0.191845	0.330529	0.186335	0.277983	0.437625	0.339489	0.196859	0.539209	0.196681	0.477899	0.233106	0.679145	0.372779	0.630215	1.09501	2.49444	1.70024	Mannose-binding lectin superfamily protein
AT1G05780	12.0908	16.8892	17.1168	16.0963	16.8489	18.3176	11.5755	17.0708	13.9526	12.472	16.2336	14.2579	16.6399	19.8316	21.2124	13.5456	18.4082	21.6324	Vacuolar ATPase assembly integral membrane protein VMA21-like domain
AT1G05785	10.1964	8.70917	9.29586	7.11765	8.39319	12.3704	6.18266	8.58446	9.17056	8.30597	8.25185	9.3435	13.3018	10.3657	9.32876	7.2536	8.96354	10.3753	Got1/Sft2-like vescicle transport protein family
AT1G05790	8.49326	8.41738	8.14585	8.42311	7.54689	8.21466	5.29051	6.2684	5.27045	6.92112	6.88883	7.70527	7.16657	7.94461	10.3501	5.9852	6.6976	7.28018	lipase class 3 family protein
AT1G05800	0.0315061	0.03058	0.030656	0	0	0	0.0652911	0	0	0	0	0	0	0	0.0322888	0	0	0	alpha/beta-Hydrolases superfamily protein
AT1G05805	12.639	16.7321	8.73526	4.90054	8.5314	6.09831	7.35914	12.6929	7.00264	8.24073	14.6793	6.62932	6.31271	7.59026	4.71229	1.03271	2.6073	3.41484	basic helix-loop-helix (bHLH) DNA-binding superfamily protein
AT1G05810	31.6165	22.1216	27.1247	12.9878	20.9511	16.4344	20.8537	16.8892	24.2013	16.8705	24.7173	25.0399	11.5878	13.3476	11.3346	2.21968	7.61177	8.88747	RAB GTPase homolog A5E
AT1G05820	1.26756	0.757762	1.26013	0.520128	0.525752	0.735218	0.719954	1.1011	0.774812	0.675883	0.791771	0.682739	0.130761	0.362134	0.561053	0.388931	0.540822	0.439765	SIGNAL PEPTIDE PEPTIDASE-LIKE 5
AT1G05830	5.119	7.33301	8.73459	7.09048	5.39048	9.02232	2.97371	6.23103	4.26308	4.92646	4.51115	6.56475	5.05403	6.55098	9.97582	5.33715	6.14375	7.2424	trithorax-like protein 2
AT1G05835	14.518	20.7153	16.6381	14.0808	17.2513	18.5949	14.8957	8.73557	11.1831	13.4466	14.5351	15.6883	37.3384	27.6211	27.6083	40.5865	35.888	45.3168	PHD finger protein
AT1G05840	9.59229	8.64795	6.85109	7.49947	6.93152	10.0067	6.42812	7.10247	5.25972	6.36487	8.49032	7.4203	9.56774	11.2188	11.9456	6.63289	11.8336	9.59911	Eukaryotic aspartyl protease family protein
AT1G05850	381.459	292.015	300.34	200.374	242.1	234.636	347.506	263.967	288.178	290.124	380.107	353.246	297.464	316.495	232.923	121.801	188.249	175.287	Chitinase family protein
AT1G05860	8.11734	9.74427	10.8941	10.0346	9.88009	11.7152	6.69968	9.96736	9.03111	8.05421	6.78065	10.1858	11.8002	10.5369	12.2082	11.3977	13.1933	15.3209
AT1G05870	88.0454	102.706	63.7286	68.8976	101.252	87.0739	99.5642	96.1441	76.7383	77.1861	101.746	76.2294	87.9156	117.332	80.8782	38.688	53.9034	68.5679	Protein of unknown function (DUF1685)
AT1G05880	0	0.0748645	0	0	0	0	0.026665	0.0253427	0.0585014	0.0511007	0.134169	0.0586232	0	0	0	0	0	0	RING/U-box superfamily protein
AT1G05890	17.4019	17.9082	20.2905	23.9729	19.5284	27.2218	13.3314	17.3676	14.894	14.6041	15.6091	19.3354	22.9441	26.981	33.9529	22.8462	23.656	24.7669	RING/U-box superfamily protein
AT1G05894	0.714549	0.289113	0.318333	0.36086	0.250867	0.416515	0.277853	0.176348	0.271848	0.207236	0.652375	0.51111	0.515766	0.542985	0.518031	0.155197	0.38176	0.324733
AT1G05900	6.44612	8.94002	9.63838	6.89158	7.44159	8.98049	5.73214	7.40834	7.03055	7.5549	7.76933	7.94482	4.74483	8.7036	8.71521	4.17188	4.62132	6.24456	endonuclease III 2
AT1G05910	6.15959	7.8864	8.95925	9.09804	7.73077	7.99172	4.51026	9.81106	6.54697	8.29187	6.31638	9.37557	6.66718	7.53211	9.77795	10.0473	8.7286	7.84937	cell division cycle protein 48-related / CDC48-related
AT1G05920	0	0	0	0	0	0	0	0	0	0	0	0	0	0	0	0	0	0	Domain of unknown function (DUF313)
AT1G05925	0	0	0	0	0	0	0	0	0	0	0	0	0	0	0	0	0	0
AT1G05930	0	0	0	0	0	0	0	0	0	0	0.0510057	0	0	0	0	0	0	0	Domain of unknown function (DUF313)
AT1G05940	12.6996	13.7571	19.7587	15.548	12.8847	21.3688	9.59821	15.531	12.0088	13.3564	9.96085	18.0532	12.7102	13.8432	22.1087	13.4047	13.4586	16.1776	cationic amino acid transporter 9
AT1G05950	2.87091	5.26262	5.28827	3.86693	3.75936	3.32261	3.38084	5.0897	3.50363	3.48718	3.02939	4.82093	2.51854	3.33363	4.36759	2.71434	3.26374	3.59515
AT1G05960	18.8176	22.0187	23.703	20.655	19.1091	24.4728	12.3066	19.8068	13.7206	17.5543	16.2919	22.1395	22.6057	25.6183	31.6833	18.1583	18.7086	21.1545	ARM repeat superfamily protein
AT1G05970	5.86864	6.27355	7.19896	6.59438	6.40408	9.07704	6.49827	7.0964	9.5162	7.82059	7.75278	6.10006	6.82366	6.69011	10.0864	7.56507	9.66272	11.7477	RNA-binding (RRM/RBD/RNP motifs) family protein
AT1G05990	3.92318	0.596494	1.88736	0.666829	1.11258	0.692622	0.721321	0.791471	2.60514	0.786818	2.62799	1.89945	2.09658	1.28625	1.1468	0.0771404	0.570518	1.30366	EF hand calcium-binding protein family
AT1G06000	199.627	201.874	231.397	104.618	195.164	170.145	199.528	230.761	276.384	194.645	222.91	290.992	84.6335	196.628	101.278	39.9879	110.506	85.3351	UDP-Glycosyltransferase superfamily protein
AT1G06010	21.0843	24.1949	27.2508	30.1312	29.9889	39.1831	24.7963	33.0981	41.4013	25.5422	22.2485	24.9483	41.1693	34.2479	46.1665	42.1108	41.255	55.4318
AT1G06020	0.717437	0.173461	0.65974	0.334675	0.470735	0.63215	0.0923963	0.132765	0.102969	0.266566	0.139417	0.155252	0.0457316	0.152281	0.185697	0.194573	0.205238	0.443563	pfkB-like carbohydrate kinase family protein
AT1G06030	0.333079	0.136534	0.0978007	0.188399	0.348152	0.15509	0.0981365	0.186608	0	0.271682	0.241316	0.0569295	0.476833	0.179035	0.246704	0.0806004	0.0888193	0	pfkB-like carbohydrate kinase family protein
AT1G06040	106.073	194.246	138.84	81.9706	105.133	101.072	100.566	160.546	124.147	113.088	143.972	117.206	101.186	120.96	104.686	69.197	101.802	92.7823	B-box zinc finger family protein
AT1G06050	4.25181	3.58236	4.58715	2.73003	3.11664	3.27133	3.46174	3.30256	2.8697	3.98045	4.31747	3.99984	2.5222	3.72546	4.04627	1.27121	2.58504	3.6586	Protein of unknown function (DUF1336)
AT1G06060	23.1586	20.9001	18.2225	21.4104	24.8515	24.1304	15.5475	19.3538	18.5066	20.6318	18.0835	20.3508	21.2151	23.6846	25.7444	16.4124	20.2199	20.9242	LisH and RanBPM domains containing protein
AT1G06070	9.80525	10.1187	12.3968	14.3277	13.3394	15.9936	6.67117	15.0411	8.94428	11.5001	9.56716	11.5187	16.0553	15.6912	16.7249	16.926	15.1738	17.0568	Basic-leucine zipper (bZIP) transcription factor family protein
AT1G06080	4.24645	3.50155	6.65573	15.2165	17.783	15.4114	3.5422	9.15525	8.95454	6.39647	3.68	13.6131	17.0504	15.1907	15.3369	15.8812	17.3609	22.3901	delta 9 desaturase 1
AT1G06090	7.97652	1.20624	7.63368	8.2925	12.1419	17.088	2.2227	5.22164	9.45167	2.47735	9.34128	21.0489	18.2477	10.1077	15.3119	1.83328	20.3987	12.4174	Fatty acid desaturase family protein
AT1G06100	0.371237	0.153531	0.365959	0.940452	1.38943	0.693072	0.217803	0.837372	0.183277	0.262222	0	0.184469	0.216454	0.358881	0.442044	0.321995	0.582425	0.351223	Fatty acid desaturase family protein
AT1G06110	20.742	16.8878	19.6219	18.6269	15.6694	20.4828	17.3644	16.9107	14.3243	18.5835	19.1824	17.8127	27.9496	27.8443	37.7063	30.8952	24.8658	28.8489	SKP1/ASK-interacting protein 16
AT1G06120	11.8689	4.13941	7.17437	1.15064	1.87192	1.82575	5.45508	3.0232	6.20045	2.45884	7.72217	5.3736	2.89737	4.02328	3.28523	0	0.61465	0.54903	Fatty acid desaturase family protein
AT1G06130	12.5841	15.9301	17.2733	16.4971	15.0737	21.3022	13.6952	15.7872	13.8546	13.2401	15.3268	14.5201	18.6812	19.0139	22.4458	17.9432	19.4797	23.4077	glyoxalase 2-4
AT1G06135	8.98484	2.9493	2.63327	5.04208	10.5643	4.5668	6.73389	3.83945	2.46077	2.53864	5.04963	1.90185	2.45094	3.08718	1.40276	0.431528	2.18933	2.14534
AT1G06137	0.566427	1.02462	0	0.521145	0.56058	0	0.514956	0	0	0	0	0	1.16574	1.68171	0.652231	0	0	1.29854
AT1G06140	0.836453	0.635191	0.456337	0.438599	0.688822	0.589621	0.271468	0.722558	0.268117	0.390215	0.464414	0.597101	0.692403	0.83564	0.88043	0.704164	0.93379	0.996008	Pentatricopeptide repeat (PPR) superfamily protein
AT1G06148	0	0.0859699	0.0435817	0	0	0.144556	0.0570552	0	0.0313408	0.0440375	0	0	0	0	0.137994	0	0	0
AT1G06149	3.10046	6.33124	6.25222	5.99636	4.5582	5.6979	1.85104	5.74789	2.90638	4.349	4.03418	4.41498	3.52948	3.84278	6.08744	4.29065	3.60833	4.85844	conserved peptide upstream open reading frame 8
AT1G06150	3.8085	7.8009	7.47283	8.01641	6.39978	7.64371	2.71504	7.18654	4.51957	5.86191	4.91069	6.50098	5.26758	5.52735	8.45278	6.54348	5.61428	6.90256	basic helix-loop-helix (bHLH) DNA-binding superfamily protein
AT1G06160	1.32451	1.37722	1.20371	0.0475412	0.0534098	0	0.78525	0.854652	1.34859	0.453613	1.89556	1.2979	0.0519737	0.115019	0.211964	0	0	0	octadecanoid-responsive Arabidopsis AP2/ERF 59
AT1G06170	0.0285626	0.16647	0.110971	0.133143	0.300915	0.0307182	0.118532	0.0281971	0.0977521	0.113639	0.202875	0.0980007	0.261935	0.19545	0.0876205	0.0744502	0.35586	0.186805	basic helix-loop-helix (bHLH) DNA-binding superfamily protein
AT1G06180	13.8863	30.1318	18.7742	10.1341	17.1813	16.3665	15.5492	37.4534	23.5658	17.8138	23.297	19.4809	16.7784	19.1425	24.3516	13.7206	13.3777	21.0805	myb domain protein 13
AT1G06190	86.0125	170.254	154.149	181.269	153.859	148.014	92.6815	149.95	109.572	146.878	95.2775	112.578	88.0511	96.7811	141.966	118.754	121.265	120.674	Rho termination factor
AT1G06200	58.2463	57.493	51.7361	58.7335	63.7925	60.2836	61.115	57.2447	60.5712	59.5314	59.1689	54.8721	73.0485	66.7056	71.8309	65.9962	74.8966	78.4265	Peptidase S24/S26A/S26B/S26C family protein
AT1G06210	22.3302	27.5619	22.0122	31.0477	35.0723	28.9975	21.5059	22.8133	20.4208	19.7893	23.5444	22.7268	36.6501	37.2708	33.9008	27.4264	35.1083	29.7958	ENTH/VHS/GAT family protein
AT1G06220	30.2745	38.5876	36.7911	39.6058	34.2113	33.0177	21.8376	42.568	21.8923	37.6336	26.4928	36.6367	30.8574	32.4656	38.0062	37.4171	37.9364	31.6717	Ribosomal protein S5/Elongation factor G/III/V family protein
AT1G06225	0	0	0	0	0	0	0	0	0	0	0.336901	0	0	0	0	0	0	0	CLAVATA3/ESR-RELATED 3
AT1G06230	9.71775	15.4111	16.9808	17.524	14.0188	17.8783	6.79455	13.7449	9.35894	12.5992	10.1731	14.2758	12.4791	16.9579	19.2694	14.0193	13.9022	16.0411	global transcription factor group E4
AT1G06240	6.95925	10.4205	9.52213	11.4354	9.80533	12.9447	4.42145	8.44457	6.08767	7.2097	5.50846	8.59144	8.7755	8.82802	13.11	8.94361	10.0657	10.6541	Protein of unknown function DUF455
AT1G06250	0.446708	0.681261	0.65214	1.19007	0.940557	1.68434	0.33056	0.72445	0.728968	0.665947	0.465656	0.65809	0.715408	0.799357	2.48599	0.554332	0.525991	1.28907	alpha/beta-Hydrolases superfamily protein
AT1G06260	0.510036	0.310804	0.313319	0.715915	0.60586	1.27809	0.107729	0.804597	0.0762198	1.04859	0.347037	0.653303	0.645713	0.334267	1.2308	0.505916	0.668792	1.70467	Cysteine proteinases superfamily protein
AT1G06270	2.30075	3.30941	3.48054	7.0867	4.96994	6.4227	2.32597	4.74383	4.32005	3.88114	2.06697	3.3985	6.79586	6.40878	8.78892	8.5524	8.34904	11.5904	Pentatricopeptide repeat (PPR) superfamily protein
AT1G06280	0	0	0	0	0.0837531	0	0	0	0	0	0	0	0	0	0	0	0	0	LOB domain-containing protein 2
AT1G06290	120.172	135.452	120.017	163.217	164.568	142.582	102.657	161.442	94.1738	124.15	87.3274	139.002	162.247	157.594	161.54	123.79	157.296	123.266	acyl-CoA oxidase 3
AT1G06310	1.31082	1.49874	0.643701	1.82267	1.62479	1.44875	0.194892	1.31469	0.520753	0.99538	0.69758	0.331778	1.22923	1.5717	0.930873	1.66523	1.90658	1.26533	acyl-CoA oxidase 6
AT1G06320	2.22425	1.61798	1.45756	3.36804	3.11872	3.97429	0.935586	1.96719	2.31911	1.20677	1.88108	1.26178	5.32879	3.16666	3.09319	1.06263	2.8055	2.91386
AT1G06330	4.54061	2.03907	3.43421	6.37448	9.50537	7.40328	2.74441	2.59097	4.94788	2.79165	2.87652	3.16113	9.78716	7.71876	6.15802	0.928424	6.00127	3.82132	Heavy metal transport/detoxification superfamily protein
AT1G06340	0.478268	0.262647	0.271944	0	0.0713647	0.149998	0.209094	0.404454	0.554331	0.942493	0.911023	0.958863	0.0697755	0.0765283	0.432224	0	0	0.0760127	Plant Tudor-like protein
AT1G06350	15.3796	18.2509	17.7676	23.8682	28.1909	24.9538	11.6917	15.7701	12.8753	14.1102	24.1697	20.5993	27.4774	25.6475	23.7001	31.9425	24.1862	31.4069	Fatty acid desaturase family protein
AT1G06360	59.6865	82.68	76.564	81.0348	91.9311	68.6883	44.7854	62.7199	43.4691	76.0923	74.0611	74.0345	46.0425	51.6463	41.1849	40.7556	42.7061	41.6312	Fatty acid desaturase family protein
AT1G06380	11.943	13.7853	15.4044	15.538	17.4624	16.3231	14.8788	15.0631	19.7814	16.9207	13.7357	16.3433	14.7115	11.9795	14.3152	17.9282	16.1473	21.2942	Ribosomal protein L1p/L10e family
AT1G06390	41.431	45.8593	49.8577	48.8969	50.9193	59.1643	33.7767	44.1814	32.0772	40.0812	45.7298	44.119	46.3497	53.6518	54.3333	37.5898	44.137	48.6319	GSK3/SHAGGY-like protein kinase 1
AT1G06400	91.1063	77.1292	72.7378	82.6789	91.3963	82.0892	99.8368	62.0666	85.9164	74.173	101.254	77.3008	81.2058	87.7403	82.2759	55.9597	75.0296	81.6446	Ras-related small GTP-binding family protein
AT1G06410	41.669	44.0281	42.5103	36.1089	32.6233	31.8013	22.3474	32.7982	25.0041	33.7291	38.7579	36.1769	24.7767	32.0576	27.6642	16.7748	24.4091	19.2933	trehalose-phosphatase/synthase 7
AT1G06420	1.22856	2.1119	1.78601	2.4623	2.62691	2.27065	1.82782	2.71871	0.679366	1.48753	2.26296	1.78617	3.80552	3.8621	4.24205	4.58055	5.58149	3.15187
AT1G06430	21.8642	42.4764	38.5279	18.2526	23.1628	28.8235	16.885	30.5075	34.4468	19.3562	31.7001	33.9854	16.5259	27.785	32.7395	12.6731	18.2412	19.5583	FTSH protease 8
AT1G06440	1.38991	2.16667	1.93316	3.54474	3.28947	3.09874	0.844276	2.77024	2.09225	2.08792	1.37034	2.1567	2.37792	2.9342	3.05164	2.27892	3.14684	2.96939	Ubiquitin carboxyl-terminal hydrolase family protein
AT1G06450	3.46941	4.09024	6.43965	7.05487	6.62149	6.0097	3.9629	4.11388	5.81624	4.96208	3.17643	4.94271	5.55174	4.09746	7.38219	7.50565	6.3249	7.20816	Polynucleotidyl transferase, ribonuclease H-like superfamily protein
AT1G06460	12.7798	17.8065	14.0315	13.6346	12.9327	12.3235	11.411	11.4618	8.22571	12.2078	13.0601	9.91789	9.70507	12.2883	11.9708	7.67167	6.20714	6.02026	alpha-crystallin domain 32.1
AT1G06470	6.7444	12.0993	15.5182	11.5653	11.548	14.1674	6.13988	11.9628	9.59463	10.47	10.7138	11.0385	10.8089	11.2542	15.7772	10.3313	9.15652	12.0396	Nucleotide/sugar transporter family protein
AT1G06475	13.148	16.7454	14.6171	12.6634	16.5987	17.5003	19.4739	22.2551	23.5934	16.9927	17.5822	11.5545	8.33003	11.1701	9.00228	5.85366	9.32493	9.97886
AT1G06490	0.287724	0.502038	0.505762	0.440253	0.442342	0.582961	0.150654	0.520918	0.123976	0.267125	0.216667	0.441276	0.202184	0.402463	0.468631	0.488825	0.470934	0.539161	glucan synthase-like 7
AT1G06500	13.8697	14.9745	17.7214	17.4321	18.0144	20.701	18.6034	15.6451	17.4314	18.565	15.9913	16.6747	18.3429	20.1369	24.906	16.534	17.5963	24.2419
AT1G06510	11.9889	16.6408	17.5484	14.1649	14.9933	17.1622	9.8609	13.8845	12.0902	14.707	11.8298	10.9011	9.69765	9.15869	15.6226	10.6858	10.5376	14.897
AT1G06515	35.9532	39.535	37.799	32.6516	40.8658	47.1643	26.0358	40.2408	35.957	30.8353	35.853	36.3059	43.5803	31.442	48.2882	33.8227	37.339	44.9516	Protein of unknown function (DUF3317)
AT1G06520	0.194818	0.0421326	0.188444	0.302617	0.525309	0.231984	0.0900972	0.277833	0.394027	0.129397	0.158682	0.32061	0.264577	0.247658	0.0880769	1.59943	1.62614	0.82294	glycerol-3-phosphate acyltransferase 1
AT1G06530	55.6756	57.5174	69.1076	99.1065	74.0977	72.8458	61.7377	76.3193	87.6209	79.4053	67.1282	76.6152	75.3534	73.4791	85.0619	77.5103	79.3293	83.2784	Tropomyosin-related
AT1G06540	7.42705	3.56296	11.6983	2.12899	3.26605	5.19006	3.28712	6.42105	7.08194	6.58945	15.599	8.49646	2.64299	2.12779	5.42874	0.261092	0.691325	1.75437
AT1G06550	99.7022	80.1646	115.705	59.8854	57.7039	82.9299	120.723	83.9475	107.666	102.578	103.01	130.879	54.7976	70.9809	84.2753	31.6017	34.6075	57.4724	ATP-dependent caseinolytic (Clp) protease/crotonase family protein
AT1G06560	9.88038	10.8729	11.5109	13.0489	9.87933	10.6096	9.10153	13.5505	9.17351	12.3604	7.51076	11.5615	8.14896	9.19313	13.8056	10.451	10.2344	13.6905	NOL1/NOP2/sun family protein
AT1G06570	19.3733	27.2503	18.1813	14.096	19.5839	20.6811	14.1245	17.5393	15.1727	13.4009	19.5846	17.9086	16.275	23.7099	21.854	10.7171	18.2499	17.2439	phytoene desaturation 1
AT1G06580	0.755982	0.756291	1.17767	1.40911	0.842081	1.43985	0.480858	0.829328	0.788192	0.836996	0.791918	1.148	1.13358	0.937278	2.00697	1.00404	1.13509	1.48215	Pentatricopeptide repeat (PPR) superfamily protein
AT1G06590	3.96549	4.69934	5.68025	5.19497	4.20575	5.46019	2.8547	5.74651	2.79339	4.49885	4.06842	4.92761	3.78919	4.84921	7.10168	5.76809	5.89112	6.51508
AT1G06620	42.9064	30.9427	25.7338	20.5435	29.494	28.9292	23.6597	25.8462	19.4845	22.3291	26.3127	28.1688	30.3549	28.108	23.5678	15.7662	20.7802	20.9979	2-oxoglutarate (2OG) and Fe(II)-dependent oxygenase superfamily protein
AT1G06630	10.0055	10.5544	11.807	10.9633	8.54299	13.5307	7.86318	10.9542	9.26118	10.0503	8.8547	10.2444	11.089	11.5435	13.5359	10.1097	11.2112	12.9905	F-box/RNI-like superfamily protein
AT1G06640	91.1755	58.4843	53.2141	20.6484	28.77	24.1449	82.8206	40.8624	48.5189	50.2732	94.6411	67.2296	38.8988	40.8907	27.668	11.6898	15.7131	14.6266	2-oxoglutarate (2OG) and Fe(II)-dependent oxygenase superfamily protein
AT1G06645	2.70191	4.29992	4.96403	5.42695	2.84279	3.8548	1.61301	3.79548	2.41635	3.85334	2.74094	3.9354	3.46023	2.1668	4.05672	2.73765	2.85489	3.56031	2-oxoglutarate (2OG) and Fe(II)-dependent oxygenase superfamily protein
AT1G06650	24.0746	26.9664	22.7116	17.0258	20.0156	21.3595	18.8771	15.5838	11.9543	19.9525	19.3056	18.2371	10.1445	13.833	14.5063	7.67199	9.57931	12.782	2-oxoglutarate (2OG) and Fe(II)-dependent oxygenase superfamily protein
AT1G06660	7.44546	9.8764	6.31752	11.5916	12.6995	8.52387	7.22325	12.9399	7.60082	7.84785	5.05315	6.79023	4.37214	6.61263	5.35538	4.08884	4.92561	5.71262
AT1G06670	9.36516	14.2737	14.9195	15.9909	12.0726	13.5232	6.46502	14.8968	9.23769	14.4698	10.2901	14.4402	12.7441	13.1343	17.6409	17.0294	16.1613	15.288	nuclear DEIH-boxhelicase
AT1G06680	1012.99	1283.52	1318.99	761.76	729.063	755.423	1181.9	768.948	977.151	1465.44	1450.46	1104.87	225.023	547.647	490.967	124.782	194.226	277.549	photosystem II subunit P-1
AT1G06690	57.6198	55.2597	70.6272	58.7996	37.3765	62.9847	59.7529	49.2531	57.3686	68.8105	44.5556	56.8838	30.2805	37.4939	54.23	22.8722	24.2914	32.9381	NAD(P)-linked oxidoreductase superfamily protein
AT1G06700	50.7887	51.7272	50.6204	52.2613	53.0791	57.7466	52.8065	48.8052	49.216	45.8375	56.4056	57.2705	63.6644	68.6893	70.0036	39.4095	46.9357	56.8357	Protein kinase superfamily protein
AT1G06710	0.367072	0.943124	1.54176	1.44766	1.04787	1.97065	0.370724	1.29279	0.610228	1.27065	0.617671	1.55325	0.921755	1.26538	2.50882	1.79872	1.41285	1.98412	Tetratricopeptide repeat (TPR)-like superfamily protein
AT1G06720	9.14529	13.3875	12.3332	15.7642	10.0085	10.4554	7.47257	16.4849	7.41655	15.295	8.28993	12.221	10.1105	11.6399	16.368	16.7443	14.3065	11.4966	P-loop containing nucleoside triphosphate hydrolases superfamily protein
AT1G06730	11.4668	13.9161	17.0657	14.1677	12.8859	15.187	8.84478	14.7046	12.2224	12.9991	8.76347	14.4184	9.59888	12.1875	13.1869	10.3495	12.5979	11.7653	pfkB-like carbohydrate kinase family protein
AT1G06740	0.684361	0.781861	1.60607	1.62647	1.28919	1.32768	0.866373	1.27711	1.00374	1.55156	1.21992	1.24883	1.31194	1.84017	2.07993	1.77272	1.99525	1.80565	transposable element gene
AT1G06750	0.0236314	0.0219877	0.0240797	0.0254017	0.0510673	0.108127	0.0258508	0	0	0	0.0829256	0.13121	0.0462481	0	0.112281	0.0597188	0	0.0255355	P-loop containing nucleoside triphosphate hydrolases superfamily protein
AT1G06760	224.28	195.725	189.036	221.161	248.53	213.129	220.434	207.102	212.45	201.681	222.942	197.932	243.011	235.93	219.374	168.857	251.802	239.503	winged-helix DNA-binding transcription factor family protein
AT1G06770	3.83377	5.19123	5.56938	5.21444	5.24749	5.4298	3.93051	6.01981	4.14095	5.45892	4.75017	4.95738	5.58722	5.53549	7.46447	4.70426	6.32273	6.70486	DREB2A-interacting protein 1
AT1G06780	10.0216	9.50164	11.096	9.73718	13.0456	13.4718	6.82122	10.6969	9.68747	8.38265	9.64215	11.0801	14.8697	17.3319	16.7543	7.21743	10.9475	12.697	galacturonosyltransferase 6
AT1G06790	14.7137	16.991	19.1546	17.3685	14.0302	19.734	16.1809	19.7386	21.7983	19.2663	13.265	20.7275	17.1024	15.1369	20.0433	20.7035	17.6383	24.3243	RNA polymerase Rpb7 N-terminal domain-containing protein
AT1G06800	13.1011	8.77108	7.53756	9.27038	10.4829	10.2738	11.032	9.47408	8.13249	9.45894	9.66085	9.81546	13.5423	15.7139	10.9209	6.64334	11.6963	9.94502	alpha/beta-Hydrolases superfamily protein
AT1G06810	0	0	0	0	0	0	0	0	0.100721	0	0	0	0	0	0	0	0	0
AT1G06820	14.2126	21.6097	20.7253	20.2517	15.8622	19.9766	10.811	19.5556	10.6402	17.9261	12.3507	17.2259	12.3643	13.4191	19.0708	13.3687	14.2278	13.9829	carotenoid isomerase
AT1G06830	7.45012	8.8746	13.4023	2.08086	4.83341	6.36129	5.79388	5.48116	14.817	5.31483	7.83551	10.1221	0.11382	0.488765	1.45474	0.0960536	0.203136	0.126486	Glutaredoxin family protein
AT1G06840	6.12034	5.9073	6.47464	4.21917	3.95309	4.51459	4.09495	4.34414	4.00503	4.39221	6.61147	8.34809	3.42498	5.42518	4.40672	2.03713	2.92883	3.0505	Leucine-rich repeat protein kinase family protein
AT1G06850	16.7656	11.9977	13.4038	13.1245	12.9642	15.7168	13.9784	13.9319	13.0249	13.0731	18.3505	15.838	19.8359	21.1519	16.3749	10.9413	11.6796	15.3943	basic leucine-zipper 52
AT1G06870	23.087	23.275	22.7421	20.7708	24.4735	24.6293	19.2316	26.4075	23.8245	20.4448	25.1348	23.7863	21.722	24.108	20.8316	11.5097	15.5337	16.3686	Peptidase S24/S26A/S26B/S26C family protein
AT1G06890	44.4171	61.5567	50.22	43.0544	50.7083	55.2997	33.715	56.288	39.8776	41.4175	46.8907	51.5063	52.9786	53.1975	56.974	33.9943	43.8339	53.594	nodulin MtN21 /EamA-like transporter family protein
AT1G06900	16.4577	22.813	23.5039	22.8897	19.4475	22.913	11.702	24.4917	12.3761	19.7129	14.9369	20.1955	21.3201	23.1494	31.4891	25.647	24.2236	24.0183	Insulinase (Peptidase family M16) family protein
AT1G06910	3.47459	5.34341	5.20415	6.10084	5.21589	5.73093	2.67311	4.34481	3.63404	3.91644	4.11034	4.00786	4.27813	4.45724	6.45648	4.7295	4.64102	5.65068	TRF-like 7
AT1G06920	0.199457	0.240797	0.0490606	0.372261	0.0522915	0.108431	0	0.147631	0.631056	0.148042	0.103129	0.230848	0.406964	0.112639	0.0518263	0.0432599	0	0.109898	ovate family protein 4
AT1G06923	5.32432	2.47258	4.94509	1.55178	1.86636	2.07667	4.12801	3.54017	4.65532	3.00966	4.49929	5.43818	3.31699	3.23452	2.51138	0.262831	1.11726	1.25477
AT1G06925	0	0	0	0	0	0	0	0	0	0	0	0	0	0	0	0.458482	0	0
AT1G06930	9.1167	5.5324	5.96108	5.04498	6.61536	5.47603	4.88092	9.21837	6.25974	5.80075	3.79824	6.08561	10.7564	7.94325	9.62282	6.16677	7.11841	6.77801
AT1G06950	67.5715	119.86	98.5431	138.652	94.8025	86.4174	56.9748	112.981	54.5112	118.504	64.4735	76.862	62.1003	76.8317	100.881	100.876	74.8008	68.1986	translocon at the inner envelope membrane of chloroplasts 110
AT1G06960	13.0731	17.1596	16.3215	16.274	15.3325	19.3679	16.9962	20.9873	17.8477	15.9847	15.3882	17.3763	20.0507	16.6623	22.7291	18.6037	19.1044	24.8042	RNA-binding (RRM/RBD/RNP motifs) family protein
AT1G06970	0	0.116483	0	0.0795647	0.10822	0.0365191	0.03561	0.134895	0.0193937	0.0681311	0.0358419	0	0.0173899	0.0978978	0.0692476	0.0148499	0.0625905	0	cation/hydrogen exchanger 14
AT1G06980	2.72711	1.96898	1.65871	0.925925	2.33376	1.01717	4.05731	2.01814	2.5079	2.93575	5.16374	3.46683	3.48006	2.78484	1.62565	1.61175	2.55176	1.99312
AT1G06990	0.0368384	0.035704	0.0359598	0	0	0	0	0.0363624	0.168653	0	0	0	0	0.0837095	0.0379072	0.0319885	0.0337318	0	GDSL-like Lipase/Acylhydrolase superfamily protein
AT1G07000	12.9366	7.23934	7.89401	6.47529	7.01647	5.91466	6.67614	5.47093	6.78817	6.22188	10.9156	12.0415	11.5918	11.584	9.42817	2.68639	5.46705	4.99949	exocyst subunit exo70 family protein B2
AT1G07010	14.2234	27.066	29.2713	17.6407	17.3404	23.7357	14.7131	23.7998	19.7467	19.4126	20.4495	28.2182	9.46966	15.6635	21.9867	6.84132	9.38877	13.2825	Calcineurin-like metallo-phosphoesterase superfamily protein
AT1G07020	53.5083	29.9803	28.5207	36.7688	49.487	36.3609	51.0291	38.824	33.9605	40.0504	43.7175	37.8644	64.8745	53.0609	49.921	39.8485	49.6942	53.4022
AT1G07025	0	0	0	0	0	0	0	0	0	0	0	0	0	0.493982	0	0	0	0	Mitochondrial substrate carrier family protein
AT1G07030	18.0982	18.6823	24.2291	30.5524	27.1663	34.0072	14.2447	20.7153	22.546	22.2994	18.9442	26.222	32.045	24.5324	35.3623	32.9086	28.388	38.1735	Mitochondrial substrate carrier family protein
AT1G07040	15.746	15.4579	12.583	15.1659	17.8107	18.5713	10.5126	12.8338	15.7399	12.0525	15.9643	14.9673	21.2387	26.2202	26.1902	10.1602	17.5619	16.3453
AT1G07050	1.74591	10.992	4.31631	1.24957	3.10692	1.90645	1.60978	6.77634	2.01537	2.0118	5.4563	1.69182	0.356396	0.720321	0.852292	0.302757	0.852027	0.193223	CCT motif family protein
AT1G07060	0.136183	0.26177	0.270981	0.381567	0.569005	0.74735	0.416806	0.47026	0.157827	0.46967	0.139695	0.716607	0.486761	0.686484	0.430676	0.294987	0.62285	1.13618
AT1G07070	157.155	132.615	120.604	106.898	128.068	108.385	157.626	160.685	131.541	156.501	148.114	116.056	123.002	103.647	118.72	108.951	127.807	162.848	Ribosomal protein L35Ae family protein
AT1G07080	98.3728	80.7205	96.4552	204.867	176.236	253.703	98.9392	111.946	113.425	108.607	87.434	129.056	328.709	311.832	392.61	303.535	401.445	416.085	Thioredoxin superfamily protein
AT1G07090	10.0353	5.8633	7.75224	4.77613	5.73509	4.69252	11.5023	7.13065	8.48709	9.88088	13.022	12.0814	10.494	9.00965	5.32068	3.30828	3.81178	4.31357	Protein of unknown function (DUF640)
AT1G07110	22.4817	35.3434	35.9816	36.5283	27.7508	36.2478	19.7999	31.7185	16.6877	28.0164	22.0508	28.677	24.074	28.3263	40.0454	26.1506	25.0321	28.8121	fructose-2,6-bisphosphatase
AT1G07120	0.214972	0.384706	0.876012	1.20463	0.136495	1.79626	0.487222	0.729088	0.661812	0.729178	0.185921	0.523675	0.36813	0.884574	1.64543	0.479253	0.888275	2.34452
AT1G07130	8.43529	5.98012	8.08571	8.67133	8.20168	11.7467	8.25741	8.09917	8.66073	6.3438	7.1215	7.07604	7.89936	7.8395	10.5395	7.43726	8.41514	12.1675	Nucleic acid-binding, OB-fold-like protein
AT1G07135	179.386	152.015	129.962	151.422	153.034	191.884	138.608	172.61	114.546	115.06	180.644	110.234	103.997	133.474	106.856	48.2826	92.6504	94.393	glycine-rich protein
AT1G07140	193.703	191.083	177.124	177.003	206.583	175.15	154.907	193.342	177.897	165.762	175.513	175.531	185.93	180.506	157.886	132.155	166.834	170.134	Pleckstrin homology (PH) domain superfamily protein
AT1G07150	15.4287	12.3503	7.42481	13.4871	15.7916	10.9191	9.71054	13.6476	5.8573	7.42545	12.1762	6.74033	11.5312	12.6697	6.92226	4.43959	9.45643	6.13766	mitogen-activated protein kinase kinase kinase 13
AT1G07160	4.81142	3.13392	2.93155	6.81421	7.76069	5.17952	3.12519	5.80187	1.9121	2.30094	3.93879	2.92861	6.64094	8.60557	6.29909	2.43385	6.55414	5.8477	Protein phosphatase 2C family protein
AT1G07170	27.1344	25.308	32.3155	30.0532	35.239	39.8513	36.8264	36.543	36.756	26.5363	26.3614	30.2783	33.4266	28.6749	33.8281	28.1184	34.4201	41.5744	PHF5-like protein
AT1G07175	6.40851	2.61937	6.37434	4.47249	10.5507	11.0788	4.78209	5.96731	10.6275	2.10291	13.1649	7.81061	16.4784	22.1675	17.7908	0.545329	3.79372	7.53942
AT1G07180	3.33915	3.03394	4.88819	2.58994	1.41358	3.03422	2.33056	1.51597	2.02641	4.31957	2.42186	2.64205	1.63874	1.6989	3.60241	2.94446	2.25505	3.12833	alternative NAD(P)H dehydrogenase 1
AT1G07190	0	0	0	0	0	1.09753	0	0	0	0	0	0	0	0	0	0	0	0
AT1G07200	3.42689	5.00689	4.40593	3.44867	4.65344	4.27982	2.61633	2.84206	2.44636	3.52781	4.26881	4.19152	3.12693	4.99412	3.94739	1.93149	2.72454	2.45439	Double Clp-N motif-containing P-loop nucleoside triphosphate hydrolases superfamily protein
AT1G07210	55.6873	61.8469	52.912	67.1692	89.6419	66.8863	51.9158	79.7263	59.7576	63.9148	52.3104	53.261	76.0985	69.8481	68.2556	71.1561	85.7371	83.7179	Ribosomal protein S18
AT1G07220	7.15979	8.21054	8.23009	9.04419	7.91386	9.00997	6.13193	9.04292	6.52427	8.23415	8.31392	10.2842	8.04842	8.5468	9.76668	7.31681	8.11915	8.9171	Arabidopsis thaliana protein of unknown function (DUF821)
AT1G07230	8.39777	7.86937	8.4021	8.79988	10.0084	8.45929	6.28407	6.6619	5.65464	7.38978	8.16276	9.15932	12.6809	12.1456	12.4665	8.22655	10.2774	8.5285	non-specific phospholipase C1
AT1G07240	16.8899	11.4145	11.5919	8.05647	10.1839	10.2078	18.8638	11.4914	11.1992	11.9331	16.5233	16.4498	11.8829	10.9779	9.99945	5.94039	7.28217	7.27456	UDP-glucosyl transferase 71C5
AT1G07250	11.34	12.8378	12.3267	11.0861	12.8126	13.1428	10.6014	13.7149	12.0554	12.3328	12.978	14.7565	15.762	16.1304	13.5098	9.51139	12.6046	11.9744	UDP-glucosyl transferase 71C4
AT1G07260	8.89051	5.83629	5.32832	4.98184	5.58108	5.11283	8.99962	6.50162	7.12801	7.56392	9.32149	8.76181	10.1669	8.50547	7.64777	7.52821	7.123	8.29681	UDP-glucosyl transferase 71C3
AT1G07270	1.1083	1.89787	1.81369	1.16924	1.68977	1.94535	0.756273	2.50493	1.46433	1.82736	1.06541	1.33472	1.04018	1.82896	1.84991	0.98825	1.6295	1.34191	Cell division control, Cdc6
AT1G07280	4.03234	5.81253	3.54475	9.30566	7.15923	8.96005	3.28609	4.85896	3.49481	3.78386	2.77051	3.76702	9.62664	8.73988	10.328	10.9425	8.67841	9.61366	Tetratricopeptide repeat (TPR)-like superfamily protein
AT1G07290	3.3303	3.45568	3.37268	4.84443	5.83356	6.86088	2.78377	5.94814	3.49793	3.2251	3.83023	5.06427	9.62068	8.32268	9.73046	7.43473	9.22011	9.25715	golgi nucleotide sugar transporter 2
AT1G07300	1.42508	0.717473	1.75516	1.20419	1.70131	3.12786	2.07717	0.468668	2.4378	2.20677	1.74045	2.14226	1.24741	2.50884	1.78808	0.940775	0.931116	3.01917	josephin protein-related
AT1G07310	22.8694	16.793	17.4172	23.1212	19.4081	23.2697	21.5159	19.2516	15.7642	18.1705	19.4785	22.5749	23.5863	22.2553	20.3803	16.9683	23.8332	18.5404	Calcium-dependent lipid-binding (CaLB domain) family protein
AT1G07320	232.014	370.824	442.654	416.397	314.086	399.501	243.901	310.185	324.33	366.788	282.859	322.512	217.918	218.809	347.242	277.007	248.061	298.395	ribosomal protein L4
AT1G07330	0.0209336	0.0203766	0	0	0	0	0	0.0826728	0	0.0208596	0.0438588	0.0238408	0	0.0239581	0.0851308	0	0.0191784	0.0227301
AT1G07340	0	0	0	0	0	0	0	0	0	0	0	0	0	0.0296721	0	0.0451651	0	0.028289	sugar transporter 2
AT1G07350	52.4665	36.7693	56.3603	52.9537	41.6038	51.8054	45.8627	45.2677	43.4837	42.5394	46.1597	52.3188	39.83	40.7515	64.8925	39.3274	35.6598	49.3568	RNA-binding (RRM/RBD/RNP motifs) family protein
AT1G07360	39.2671	42.6076	38.6837	42.9625	43.5252	38.6086	32.9185	46.2173	30.0889	41.8952	33.3707	41.9415	43.3347	40.395	41.8993	43.59	48.5364	42.4629	CCCH-type zinc fingerfamily protein with RNA-binding domain
AT1G07370	43.7275	52.6216	44.5609	39.1846	44.4186	35.7874	50.4292	65.8804	49.0711	57.518	52.378	48.5418	40.7933	37.9	33.7479	45.2922	46.7762	45.6271	proliferating cellular nuclear antigen 1
AT1G07380	5.60104	5.65146	6.76289	8.38159	9.43949	8.66633	4.29673	6.93532	6.34291	5.4029	6.35296	9.21178	11.5935	10.9758	13.7352	9.43865	12.136	11.8501	Neutral/alkaline non-lysosomal ceramidase
AT1G07390	0.504512	1.03731	1.30148	1.29577	0.854333	1.44309	0.415355	1.70261	0.654432	0.896483	0.836188	1.54666	0.888458	1.03343	1.43794	1.23341	0.823968	1.23909	receptor like protein 1
AT1G07400	50.3247	43.1095	39.3941	25.2919	38.0903	28.0393	29.5693	36.9176	30.7389	13.8451	12.2262	11.3889	3.89818	15.5667	10.3111	6.00093	12.0661	10.7725	HSP20-like chaperones superfamily protein
AT1G07410	9.64859	11.173	8.28093	10.604	12.8963	12.8069	9.11639	12.7578	9.11919	8.15397	10.1777	9.9639	21.9828	18.9907	14.2261	10.3522	14.6508	13.7092	RAB GTPase homolog A2B
AT1G07420	29.3652	27.5732	28.3084	16.8321	18.0431	25.5624	21.3047	30.4801	22.519	21.2963	31.0383	23.0008	23.4624	26.642	23.4245	11.4732	18.6565	20.5228	sterol 4-alpha-methyl-oxidase 2-1
AT1G07430	0.191605	0.0698827	0.371185	1.60735	1.11136	3.39212	0.497947	0.236459	0.381822	0.429278	0.350783	0.683059	3.58654	6.43268	6.34544	1.35307	3.44463	3.69851	highly ABA-induced PP2C gene 2
AT1G07440	50.2085	43.1532	47.7142	39.3208	39.8148	44.5385	37.7088	24.1585	19.0308	28.5586	27.9573	26.1015	18.4874	25.0154	27.9844	7.93291	11.5166	19.6625	NAD(P)-binding Rossmann-fold superfamily protein
AT1G07450	1.25431	0.932269	1.18546	0.22508	0.101217	0.471678	0.198529	0.380888	0.277335	0.382085	0.399388	0.725194	0	0.0545281	0.0500782	0.0837154	0	0.159353	NAD(P)-binding Rossmann-fold superfamily protein
AT1G07460	0.190057	0	0.0628469	0	0.0662428	0.0693625	0.0647618	0	0	0	0	0	0.12936	0.0711188	0	0	0	0	Concanavalin A-like lectin family protein
AT1G07470	28.9912	26.5369	27.4286	30.473	32.8697	35.6431	20.5469	26.3697	20.0539	23.6479	22.9873	23.6782	29.3933	32.8008	31.1299	20.7525	24.6122	25.4887	Transcription factor IIA, alpha/beta subunit
AT1G07473	0.0514003	0	0	0.143908	0.161653	0.11186	0	0	0.177516	0	0	0	0	0.29007	0	0.0445876	0.141129	0.113373
AT1G07476	0	0	0	0.0621115	0	0	0	0.131239	0	0	0	0	0	0	0	0	0.18252	0
AT1G07480	17.4176	17.2065	16.4393	17.1845	18.5329	18.8789	12.9537	14.854	11.6677	12.8418	16.0569	16.0782	15.3047	18.5098	19.4523	10.9858	14.2929	14.6485	Transcription factor IIA, alpha/beta subunit
AT1G07485	0.644015	1.70986	0.843161	0.229596	1.6138	0.826821	1.08426	0.774649	0.887202	1.38334	0.483407	0.52397	0	1.54979	1.03713	0.612825	0.452345	0.217362
AT1G07490	4.40504	6.94229	6.06693	2.09472	3.52537	3.76603	4.51461	7.29927	4.23647	5.05185	6.97626	5.33578	1.89343	3.14601	1.91986	1.17577	1.14991	2.65969	ROTUNDIFOLIA like 3
AT1G07500	24.2552	15.1428	11.0141	14.2168	21.7	30.5677	9.81151	22.7856	26.1815	8.69451	8.95142	17.2961	17.7286	21.3404	34.528	15.0242	50.7922	42.2054
AT1G07510	18.8389	17.3556	17.0452	18.3598	17.252	18.0952	14.8684	20.4278	17.8973	17.5903	18.2598	20.0997	19.7838	23.748	21.5739	16.3218	21.142	17.3397	FTSH protease 10
AT1G07520	5.53813	5.691	5.07212	5.90838	6.65304	5.86619	4.49587	6.42968	3.49441	5.6923	6.54717	5.67074	8.14893	10.8279	10.179	5.97728	8.17103	8.70095	GRAS family transcription factor
AT1G07530	10.0951	10.1375	10.1361	13.4451	11.035	12.1273	6.86442	9.33939	7.05229	9.57418	7.13228	10.841	11.4979	13.7413	15.2057	9.62316	11.2922	10.9131	SCARECROW-like 14
AT1G07540	0	0.0222878	0.0221767	0	0	0	0	0	0.0260766	0.0228177	0	0.0261195	0.0700085	0.157174	0.0233262	0.0398258	0.0209872	0.0249004	TRF-like 2
AT1G07550	0	0.0152786	0	0	0	0	0.0327031	0	0.05337	0	0.0164585	0	0	0	0	0	0	0	Leucine-rich repeat protein kinase family protein
AT1G07560	0.356549	0.284323	0.125005	0.015101	0	0.0866044	0.219745	0.128019	0.0367971	0.129341	0.289236	0.110456	0.0165024	0.130121	0.0492554	0	0	0	Leucine-rich repeat protein kinase family protein
AT1G07570	15.8043	19.3917	20.0456	17.4038	17.7004	19.073	12.5566	15.3951	15.5172	15.7233	17.4189	17.2327	15.5348	20.5565	25.5835	13.9507	17.0432	20.4287	Protein kinase superfamily protein
AT1G07590	115.939	102.382	192.835	54.0115	92.9691	138.391	173.624	103.297	254.25	93.3723	221.047	206.462	126.648	119.682	181.523	42.0359	99.3422	155.116	Tetratricopeptide repeat (TPR)-like superfamily protein
AT1G07600	766.34	719.698	672.26	365.443	664.577	518.127	1691.6	658.986	1391.86	692.686	2318.59	1130.91	710.479	1165.99	718.038	281.623	740.705	719.577	metallothionein 1A
AT1G07610	264.186	165.515	226.712	46.0007	95.9126	94.4712	376.059	185.725	304.51	185.683	573.433	285.284	160.574	194.634	195.629	29.2192	110.092	130.324	metallothionein 1C
AT1G07615	8.24061	8.24382	8.64954	12.9039	11.0121	11.4886	7.15744	11.2991	9.27195	8.95002	5.93651	8.24688	11.4965	9.83558	12.4866	12.0281	12.9256	12.964	GTP-binding protein Obg/CgtA
AT1G07620	1.36425	1.1032	1.76556	2.21036	2.43633	2.67581	0.546146	0.538781	1.57555	0.230054	1.47308	2.77286	1.45364	1.15297	0.810895	0.656844	2.01901	1.04835	GTP-binding protein Obg/CgtA
AT1G07630	10.071	8.79525	9.84546	11.1732	10.9234	11.4004	5.96156	7.02016	6.85297	6.79779	9.25915	11.4944	13.6622	14.7865	13.3156	6.62705	11.6557	10.0684	pol-like 5
AT1G07640	4.01955	4.5233	8.65379	5.52165	4.7244	7.23377	2.11695	3.67598	4.03681	3.38145	3.83731	5.16446	3.43021	3.54971	6.4637	3.7698	3.62994	4.82744	Dof-type zinc finger DNA-binding family protein
AT1G07645	0	0.0798344	0.837714	5.76845	5.21019	5.72129	0.59183	0.329084	1.26427	0.737017	0.0849837	3.64031	25.9164	19.0225	22.8703	28.1539	51.0911	51.1582	dessication-induced 1VOC superfamily protein
AT1G07650	9.85676	9.4437	8.84883	6.56912	5.90183	7.02826	7.49528	7.38094	6.42978	8.67	12.3881	9.65278	6.4454	8.12409	8.10497	3.3739	4.63168	4.91197	Leucine-rich repeat transmembrane protein kinase
AT1G07660	53.009	41.2015	48.5335	53.7612	61.8931	64.182	60.2724	57.67	63.4676	49.4073	58.0082	58.4644	66.6023	67.5462	74.6731	46.2036	63.7956	82.7075	Histone superfamily protein
AT1G07670	36.7174	37.4631	34.7755	37.6991	42.6724	34.7082	25.1328	40.985	23.6755	31.4931	34.9165	36.7403	39.0183	39.5324	33.0638	24.9697	35.4468	25.2329	endomembrane-type CA-ATPase 4
AT1G07680	2.01265	1.5183	2.07876	0.805731	2.17563	0.63239	1.68397	0.780051	3.08695	0.353827	1.47222	1.93739	0	0.241149	0.227994	0.18679	0.131484	0.160234
AT1G07690	15.2021	10.7164	9.87883	10.3328	20.8117	20.2569	4.69051	3.99759	8.92739	3.17079	5.84013	8.57425	9.64242	4.4742	4.82576	4.11752	7.68601	7.11257
AT1G07700	22.3843	27.8069	27.0288	16.863	23.2535	21.2145	20.2103	18.3238	17.8207	22.625	22.4471	18.3967	10.5862	15.5066	14.9142	6.45821	9.1603	11.944	Thioredoxin superfamily protein
AT1G07705	11.5104	16.7302	16.1418	14.1131	13.5244	15.9988	8.76382	17.9397	8.86577	13.2631	10.369	13.4685	12.1034	12.8347	14.0631	11.9704	13.5499	10.7372	NOT2 / NOT3 / NOT5 family
AT1G07710	0.888693	0.863638	0.653289	0.702934	0.851452	1.36011	0.475299	0.930516	0.890353	0.562726	0.562702	0.892386	0.987765	1.1065	1.32017	0.725431	0.814017	0.791917	Ankyrin repeat family protein
AT1G07720	17.069	14.5515	13.0645	13.6082	16.7487	16.2641	15.6781	14.6765	11.3599	18.731	23.1223	20.6901	14.4285	23.7942	9.82104	6.18651	5.18986	7.7945	3-ketoacyl-CoA synthase 3
AT1G07725	0.066449	0.0641152	0	0.0641823	0.0719493	0.135834	0.0724008	0.13616	0.0756797	0	0.212488	0.151433	0.13633	0	0.261963	0	0.0618051	0.0723014	exocyst subunit exo70 family protein H6
AT1G07730	10.2417	3.47561	3.6375	1.24284	1.74796	0.971602	7.52116	1.83231	5.46791	3.4194	7.41179	8.58607	8.18152	6.13923	3.44643	0	0.446587	0.359652	ERR: AT1G07730 not in vocabulary: $voc
AT1G07740	2.45156	2.70507	2.56151	3.07202	2.91977	2.77571	2.95217	3.32767	2.23979	3.08083	2.5501	2.75017	3.61183	3.26386	3.39624	3.29828	3.59965	3.06532	Tetratricopeptide repeat (TPR)-like superfamily protein
AT1G07745	3.38023	2.99953	6.16151	5.32165	4.27313	7.25728	2.57815	4.30649	4.62688	3.96215	3.75247	4.51187	4.72415	5.13918	8.9733	5.09291	5.15115	8.65894	homolog of RAD51 D
AT1G07747	0	0	0	0	0	0	0	0	0	0	0	0	0	0	0	0	0	0	Bifunctional inhibitor/lipid-transfer protein/seed storage 2S albumin superfamily protein
AT1G07750	34.522	25.3598	22.6912	21.0963	25.3162	26.3415	28.1515	24.5466	23.7152	24.2448	41.8151	33.692	57.6936	55.8139	40.9759	30.838	43.7253	34.0013	RmlC-like cupins superfamily protein
AT1G07770	435.098	612.8	546.247	617.466	664.322	616.35	629.699	603.133	699.718	604.155	577.926	512.038	629.98	565.177	677.972	684.484	738.178	845.474	ribosomal protein S15A
AT1G07780	18.4516	21.9012	27.0098	24.8345	23.8225	26.7071	27.4219	39.4051	36.3688	42.2013	31.9502	39.437	35.2306	32.8879	52.6154	43.3773	39.9637	51.0729	phosphoribosylanthranilate isomerase 1
AT1G07790	137.253	171.294	129.089	158.221	180.804	138.187	186.083	192.976	181.507	164.141	172.192	140.813	129.388	140.128	119.074	110.067	138.904	144.25	Histone superfamily protein
AT1G07795	2.46036	0.929915	2.60656	0.835831	1.39986	1.56002	3.18598	2.05943	3.6385	0.953601	2.21159	1.83757	2.89435	2.16516	1.34289	0.581125	0.750022	1.41467
AT1G07800	0	0	0.100441	0	0	0	0	0	0	0	0	0	0	0.057581	0	0	0	0	transposable element gene
AT1G07810	17.8525	19.9146	19.7288	26.979	26.4093	22.569	14.2517	25.1428	14.2091	20.8918	17.2771	24.3018	28.2197	28.0858	27.2462	26.5273	30.8569	23.0764	ER-type Ca2+-ATPase 1
AT1G07820	200.301	178.768	208.198	231.247	228.91	260.352	180.035	229.978	240.923	180.726	199.642	189.739	270.041	216.509	267.814	213.397	269.116	344.38	Histone superfamily protein
AT1G07830	36.2347	39.4749	32.603	46.7071	50.6085	43.9377	42.2668	49.7105	49.6662	42.5898	34.8374	38.8016	54.3112	47.7674	57.8028	67.9128	66.9378	71.0373	ribosomal protein L29 family protein
AT1G07840	22.3679	28.2515	25.1308	24.8464	22.5529	23.085	20.4534	27.9421	23.2598	27.6762	24.5819	21.7391	22.5238	22.7466	26.5255	22.2225	21.783	27.7744	Sas10/Utp3/C1D family
AT1G07850	0.0270392	0	0	0	0	0	0	0.0266938	0	0.0269043	0.0564954	0	0	0.0925775	0	0	0	0	Protein of unknown function (DUF604)
AT1G07860	0.766808	0.0143964	0.554582	0.254944	0.420462	0.13296	0	0	0.324248	0.264004	1.82691	1.20661	0.139501	0	0	0	0	0
AT1G07870	25.6619	19.1634	16.1099	8.61071	9.98235	10.9424	22.9113	15.5651	10.9085	14.5356	24.3737	15.8121	7.38671	11.7288	8.12732	2.10775	5.33397	4.46566	Protein kinase superfamily protein
AT1G07880	2.17325	3.05694	2.77471	0.91968	0.842102	1.30916	1.58253	1.95828	1.11042	1.99818	2.68777	2.40543	0.366422	0.748324	0.961049	0.358589	0.394984	0.629273	Protein kinase superfamily protein
AT1G07885	2.20781	8.69147	4.31178	3.91099	0	2.38594	0	2.14376	12.9359	4.27641	2.18547	0	0	0	0	0	0	2.47039
AT1G07890	1817.43	1200.43	1290.04	931.311	1035.02	1097.76	2056.41	1516.95	1904.67	1436.5	1612.96	1589.17	1178.54	1303.41	906.621	495.687	778.525	858.076	ascorbate peroxidase 1
AT1G07900	1.20751	0.798145	1.40766	0.521088	0.772067	0.619609	0.562701	0	0.543598	1.00094	0.565502	1.2117	0.0949806	0.205804	0.199703	0	0.169789	0.104673	LOB domain-containing protein 1
AT1G07901	23.2581	35.9608	36.1425	26.5201	32.4096	47.2474	20.5213	28.808	33.0494	38.968	23.1617	25.0652	40.0468	24.9581	41.3102	26.1031	50.4066	47.5498
AT1G07910	4.61449	6.71851	5.48901	7.72507	6.20552	7.96361	3.68977	7.50367	4.26051	5.36498	4.83983	6.53064	7.59182	8.61585	12.5198	9.13117	9.38729	9.19205	RNAligase
AT1G07920	617.15	661.83	623.134	756.735	701.935	598.902	631.864	798.983	673.645	799.956	626.472	777.887	780.396	671.076	692.684	798.012	902.304	781.369	GTP binding Elongation factor Tu family protein
AT1G07930	449.63	448.142	423.666	516.886	517.737	421.01	446.256	545.095	473.144	539.526	430.558	476.656	499.75	434.452	422.378	507.881	571.908	497.58	GTP binding Elongation factor Tu family protein
AT1G07940	465.735	494.343	457.067	538.851	519.977	432.456	487.998	613.283	520.565	599.572	496.602	552.584	583.857	515.459	475.018	594.224	667.152	532.512	GTP binding Elongation factor Tu family protein
AT1G07950	26.5697	27.7721	29.375	30.6074	33.1328	35.3862	26.6786	30.5253	32.7016	28.407	25.6891	28.8757	38.6135	31.7866	39.6691	34.0145	36.2387	42.4102	Surfeit locus protein 5 subunit 22 of Mediator complex
AT1G07960	30.0864	40.3702	39.3297	38.5625	47.9874	56.5463	34.4251	41.913	41.6322	33.7107	36.2676	39.6387	59.9781	52.345	68.1385	45.3167	56.9698	69.2604	PDI-like 5-1
AT1G07970	7.17306	7.85801	8.60929	9.89563	8.60992	8.92475	6.56542	9.22449	6.8159	8.61916	6.64483	9.04863	7.99925	8.34274	8.67534	9.56878	9.61811	9.78522
AT1G07980	19.4326	19.1008	18.4398	26.8686	29.6236	28.7605	20.2931	21.7326	22.8187	19.7565	23.0434	22.3467	31.0042	39.1105	41.3806	22.7414	31.6994	40.3331	nuclear factor Y, subunit C10
AT1G07985	46.447	59.0228	64.6015	144.811	172.747	262.811	54.5095	70.4021	90.2794	50.1535	52.9783	82.4948	205.025	356.021	404.364	154.241	401.741	419.074	Expressed protein
AT1G07990	10.4906	13.2004	13.2068	13.5323	12.604	14.5024	7.6935	12.4504	9.10303	10.5854	10.4422	12.0369	11.6412	15.7227	16.9415	9.42672	11.5277	10.5373	SIT4 phosphatase-associated family protein
AT1G08000	8.67404	11.9287	12.8808	11.8543	11.6017	11.5598	8.34183	14.1942	10.4074	12.1837	11.2819	12.6286	11.3634	10.8394	11.6629	11.5564	10.9882	12.5376	GATA transcription factor 10
AT1G08005	16.2011	27.4464	20.9751	11.3864	16.3031	19.9501	7.00001	10.2989	13.5963	32.8502	16.8768	11.0406	13.7194	7.69916	11.9022	3.17713	7.00712	6.42926
AT1G08010	24.0546	22.7467	22.2948	31.38	28.4297	29.3723	23.8521	27.1516	22.239	28.8621	26.1157	30.5707	41.6024	37.6924	36.3628	26.7376	28.0952	31.9788	GATA transcription factor 11
AT1G08030	8.88593	10.294	10.2257	11.424	12.0565	12.3136	7.25369	9.26158	8.21169	9.83475	9.39622	11.452	11.4288	11.5046	15.7991	9.07538	11.4006	13.3261	tyrosylprotein sulfotransferase
AT1G08032	0	0	0	0	0	0	0	0	0	0	0	0	0	0	0	0	0	0
AT1G08035	0.924567	0.794551	1.12062	0.518672	2.69001	1.84983	0.466836	0.547109	0.432796	0.724667	0.281498	0.548093	0.661778	1.3318	0.695495	0.559799	0.338015	1.45832
AT1G08040	13.9146	16.5292	17.4612	18.8619	18.4138	22.9261	14.4428	16.0527	16.1061	15.6771	16.7256	18.4852	22.9699	28.8953	28.7108	17.5749	21.2761	21.0822	Protein of unknown function (DUF707)
AT1G08050	4.11832	2.26879	3.31068	2.60481	2.49871	2.71191	2.31047	2.5391	3.43041	2.39672	3.49794	4.09081	2.50502	2.51928	2.36411	1.40961	2.20252	1.67748	Zinc finger (C3HC4-type RING finger) family protein
AT1G08060	1.76732	2.3962	2.71944	3.26776	2.56817	3.21129	0.997229	2.64693	1.32019	2.30186	1.56093	2.52755	2.4158	2.76497	4.13871	3.14398	3.05498	3.10015	ATP-dependent helicase family protein
AT1G08065	0	0	0	0	0	0	0	0	0	0	0	0	0	0.0481215	0	0	0	0	alpha carbonic anhydrase 5
AT1G08070	0.31769	0.859755	0.78344	1.1348	0.670984	0.811692	0.349539	1.09787	0.320765	0.721634	0.296262	0.862755	0.647024	0.66759	0.751776	1.05892	0.857084	1.26273	Tetratricopeptide repeat (TPR)-like superfamily protein
AT1G08080	0	0.0540706	0.0553839	0.314078	0.117458	0.0611678	0.0575025	0.221351	0.194035	0.0554153	0.0578308	0.195394	0.22892	0.0631602	0	0.291778	0.359216	0.681944	alpha carbonic anhydrase 7
AT1G08090	3.35322	1.73124	1.1927	0.17014	0.216626	0.244686	3.53582	1.62202	0.751086	1.3409	1.86152	0.884476	0.488103	0.495752	0.278779	0.0991681	0.0836143	0	nitrate transporter 2:1
AT1G08100	0.0779769	0.0252493	0.0496508	0.0238675	0	0	0.0267976	0	0.0315257	0	0.0550702	0	0	0	0	0	0	0.0278676	nitrate transporter 2.2
AT1G08105	0.0449163	0.041954	0.0410753	0.0400677	0.0229051	0.0889038	0	0.0405678	0.0951737	0.0211986	0	0.0154138	0.014021	0	0.042107	0.0357654	0	0.0404109	transposable element gene
AT1G08110	113.083	104.682	98.9947	132.819	128.652	128.166	115.132	107.101	101.334	110.341	106.06	101.367	140.037	133.004	147.252	119.447	141.734	143.879	lactoylglutathione lyase family protein / glyoxalase I family protein
AT1G08120	0.0443925	0.0858758	0.0435321	0.124249	0.186434	0.0481308	0.045746	0.0438139	0.0510976	0	0.046018	0	0.135823	0	0.0918907	0.0770552	0.0406387	0.146346
AT1G08125	19.9381	20.3661	21.815	22.3627	24.6413	23.7151	20.8232	24.2939	23.819	22.1939	20.203	24.3838	25.4093	23.3069	27.6862	24.2722	22.4849	27.1871	S-adenosyl-L-methionine-dependent methyltransferases superfamily protein
AT1G08130	16.3149	21.1291	19.809	17.9599	15.0637	17.6973	11.9162	25.9257	16.3768	20.3358	14.3014	19.0566	14.7397	16.7873	20.1178	20.8148	20.0613	19.1182	DNA ligase 1
AT1G08135	0	0	0	0	0	0	0	0	0	0	0	0	0	0	0	0	0	0	cation/H+ exchanger 6B
AT1G08140	0	0	0	0	0	0	0	0	0	0	0	0	0	0	0	0	0	0	cation/H+ exchanger 6A
AT1G08150	0	0	0	0	0	0	0	0	0	0	0	0	0	0	0	0	0	0	Cation/hydrogen exchanger family protein
AT1G08160	4.3049	2.15283	6.13109	0.822888	2.12032	1.80642	3.35653	2.04738	4.06093	3.8478	6.10892	5.88945	0.899619	2.39963	2.86149	1.12476	1.519	2.40299	Late embryogenesis abundant (LEA) hydroxyproline-rich glycoprotein family
AT1G08165	0.140426	0.397232	0.291454	0	0.288862	0.159639	0.278086	0.276743	0.167518	0.544125	0.139608	0.681683	0	0.761804	0.312293	0.121041	0	0.323725
AT1G08170	0	0.065552	0.203596	0.700734	0.498714	1.7968	0	0.134589	0.158103	0.134416	0.0699629	0.558347	0.417937	1.29883	1.36625	0.650072	2.37085	2.42812	Histone superfamily protein
AT1G08180	24.3161	19.5986	21.8475	16.178	25.0272	23.3685	29.0699	21.25	26.4426	29.7831	30.9118	26.1129	29.4227	32.7647	29.9983	18.032	20.9553	24.2476
AT1G08190	31.1467	29.7098	35.0018	31.7807	29.6615	38.2031	19.6737	28.4022	23.0215	26.5011	24.8298	34.7712	34.7917	43.0898	41.9101	22.9678	28.8163	27.5675	vacuolar protein sorting 41
AT1G08200	242.584	242.701	221.598	209.49	263.191	244.975	200.833	215.553	195.282	194.493	221.578	222.408	249.396	279.956	220.415	143.501	223.659	185.661	UDP-D-apiose/UDP-D-xylose synthase 2
AT1G08210	9.00423	9.95454	12.7181	12.2715	10.4344	12.3314	8.66707	12.0864	9.15258	11.2142	9.2446	12.3003	11.3733	11.6924	15.454	11.142	13.4328	16.1389	Eukaryotic aspartyl protease family protein
AT1G08220	13.9867	14.9312	12.5206	16.9658	18.0238	16.137	15.962	17.9119	13.8903	16.8275	13.6722	12.7963	18.2219	15.5594	19.1447	18.455	19.0175	21.6028
AT1G08230	10.3154	8.47885	13.6996	10.0149	13.1063	19.5229	7.60209	8.14049	11.3248	8.22874	10.3474	13.6563	12.8687	12.76	15.7355	5.04904	9.75407	12.8816	ERR: AT1G08230 not in vocabulary: $voc
AT1G08250	6.28388	4.45563	5.12309	3.30286	4.15187	5.07439	5.04447	5.38225	6.26052	4.10338	7.8387	7.68963	8.06751	8.24723	6.1526	3.13085	4.42919	4.87416	arogenate dehydratase 6
AT1G08260	2.70293	4.28939	4.39416	4.38554	3.19221	4.49376	1.57943	4.76574	1.79141	3.26912	2.03098	4.08231	3.03931	3.49027	6.27723	5.55399	5.22024	4.1998	DNA polymerase epsilon catalytic subunit
AT1G08270	1.75514	3.5211	5.74008	2.69231	1.12962	8.55271	1.69962	2.72039	4.95388	3.10675	3.4954	1.62541	2.3122	5.10646	6.67568	4.30623	3.71639	7.34405
AT1G08280	2.98563	3.70522	4.40061	5.36661	5.50999	7.29081	3.50931	6.01619	6.50166	7.12954	6.25978	9.02296	12.0763	10.0996	12.6108	9.30513	8.90795	10.9163	Glycosyltransferase family 29 (sialyltransferase) family protein
AT1G08290	0.0991837	0.0964431	0.360449	0	0.156868	0.133081	0.0772999	0.0734401	0.141225	0.123427	0.492675	0.198099	0.0505209	0	0.050566	0	0.0454279	0	WIP domain protein 3
AT1G08300	1.49028	1.46994	1.42088	1.1217	0.705961	0.940679	0.796105	1.35823	0.912023	1.58089	1.0817	1.47815	0.992348	1.22556	1.31906	1.02991	0.997796	1.20214	no vein-like
AT1G08310	0.996138	0.698671	1.31405	1.37229	0.698135	1.7814	0.187436	0.327194	0.343949	0.513253	0.754425	0.44838	0.613087	0.618108	0.678648	0.314122	0.63334	0.523554	alpha/beta-Hydrolases superfamily protein
AT1G08315	15.6244	7.35282	8.7675	6.97191	10.5063	9.09103	10.909	6.52577	7.48304	7.26529	10.4286	8.89455	10.761	9.55697	7.61903	3.71833	6.36315	5.30631	ARM repeat superfamily protein
AT1G08320	14.917	6.80519	5.93507	3.65768	5.20984	6.15036	8.5526	4.71316	5.98547	6.33236	11.5507	9.50865	11.6458	14.407	10.4196	2.67256	7.66749	7.194	bZIP transcription factor family protein
AT1G08340	16.7858	5.3514	9.8508	2.07909	3.75025	4.10184	7.896	4.92221	6.86065	5.41848	11.627	10.1083	6.81724	10.3376	6.40877	0.88783	2.29748	2.97438	Rho GTPase activating protein with PAK-box/P21-Rho-binding domain
AT1G08350	6.903	6.468	6.58261	7.07289	7.55524	9.55654	4.72957	7.5811	4.4629	5.59619	5.23144	6.83812	11.1579	9.9911	11.0823	9.95149	11.3793	10.594	Endomembrane protein 70 protein family
AT1G08360	645.417	747.619	667.863	708.832	751.34	691.856	778.515	772.207	825.285	776.486	687.061	664.827	684.598	649.927	747.04	697.473	786.823	911.552	Ribosomal protein L1p/L10e family
AT1G08370	35.1906	30.1317	31.8572	38.2694	35.3029	37.4561	27.9587	37.5544	28.2253	31.0967	29.1774	31.6044	38.3961	39.099	40.568	34.8411	36.731	36.4738	decapping 1
AT1G08380	824.711	1019.4	912.944	402.141	426.719	422.125	830.288	503.86	637.905	1028.81	1239.22	752.826	75.4153	291.685	220.812	29.1495	69.4965	106.677	photosystem I subunit O
AT1G08390	9.02311	7.70565	10.4977	6.55114	7.19872	10.1992	7.71212	8.89965	8.79933	7.81925	9.26593	7.14739	5.82092	6.22582	6.65823	3.56255	6.1662	7.58038
AT1G08400	1.50305	1.70017	2.10012	1.52935	1.69687	2.27231	0.936563	1.84229	1.49121	1.72303	1.4865	2.21886	2.09352	1.78252	2.53984	2.49375	2.35863	2.52778	RINT-1 / TIP-1 family
AT1G08410	11.4815	15.4536	14.4146	14.2542	13.1255	11.5279	11.646	16.8865	12.3756	16.1758	11.971	14.0405	11.8552	10.7813	12.9348	15.6291	15.0144	15.0038	P-loop containing nucleoside triphosphate hydrolases superfamily protein
AT1G08420	10.4175	11.2542	13.8631	15.1808	10.6804	15.2589	5.01598	10.2816	7.46699	10.4348	8.68593	13.141	13.4766	12.8206	16.2552	11.1365	12.7775	11.934	BRI1 suppressor 1 (BSU1)-like 2
AT1G08430	0.535434	0.739178	1.91559	0.893253	1.30644	3.06046	0.350898	0.834609	1.70361	0.700814	1.38298	2.38453	1.66542	1.80013	3.5722	1.19979	2.40049	3.93112	aluminum-activated malate transporter 1
AT1G08440	0	0	0	0	0	0.0316573	0.0305142	0	0	0.0292596	0	0	0.029982	0.033543	0	0	0	0	Aluminium activated malate transporter family protein
AT1G08450	38.5547	33.7393	32.7583	31.7279	35.5918	33.8426	37.1247	39.502	29.8338	36.7992	43.2016	37.979	36.4981	40.519	37.1763	27.9643	35.1481	34.141	calreticulin 3
AT1G08460	14.9511	11.015	12.8699	16.6259	15.0141	18.9695	11.5536	10.7543	10.243	9.32996	10.7046	12.076	18.0055	17.7638	22.1492	14.6915	19.0551	19.6194	histone deacetylase 8
AT1G08465	9.88427	13.4194	14.9093	10.1993	10.84	10.2658	12.4201	17.4768	12.4813	16.6414	13.1424	15.2196	5.79257	7.24415	10.5883	8.34522	8.19498	9.46663	Plant-specific transcription factor YABBY family protein
AT1G08470	16.4723	15.5363	14.7824	14.7781	16.5247	15.4586	18.168	17.1524	15.3615	14.5789	15.6833	17.1544	16.184	17.7001	15.6007	11.0364	13.6032	13.3227	strictosidine synthase-like 3
AT1G08480	236.071	203.567	216.222	221.844	235.884	269.157	236.64	229.073	306.954	205.997	208.105	237.099	287.961	242.722	268.693	246.494	261.865	332.133
AT1G08490	23.0955	32.7946	40.1047	32.5692	27.4611	39.5801	17.7938	35.5475	23.852	25.6817	18.9434	30.177	23.301	26.0459	38.9113	26.6836	26.7178	33.3222	chloroplastic NIFS-like cysteine desulfurase
AT1G08500	23.2739	20.3018	20.9313	38.6738	43.143	61.9348	24.6462	33.0945	31.6159	24.6164	20.9084	30.2417	77.2054	75.2362	74.6083	52.7572	74.7168	82.906	early nodulin-like protein 18
AT1G08510	47.7908	40.1851	43.0635	37.5174	38.184	37.9335	33.5552	35.974	29.8877	35.8047	42.2577	42.3339	41.3434	48.6651	38.6242	23.6464	29.1699	30.2199	fatty acyl-ACP thioesterases B
AT1G08520	74.9295	133.102	120.603	106.466	81.3271	87.5068	62.3104	92.3898	50.2184	101.693	77.1064	73.3992	45.2904	63.4784	85.4047	56.9729	44.2498	50.2661	ALBINA 1
AT1G08530	18.6085	24.8359	24.2709	19.1539	21.3097	28.9039	19.1267	26.4764	20.1371	19.6605	21.115	20.3178	22.6374	22.5496	29.5742	22.8367	22.4318	26.4599
AT1G08540	55.3665	87.1186	81.5181	80.4622	64.4768	68.0457	45.9086	71.7797	45.5105	77.4413	54.3954	56.9335	32.1809	47.6509	52.794	40.2926	35.5359	38.0143	RNApolymerase sigma subunit 2
AT1G08550	7.16298	20.432	17.1369	16.1362	13.3849	14.9327	6.60409	12.8335	10.5883	11.9335	14.1598	11.9359	8.62926	12.2158	17.5544	9.43172	10.2785	13.0518	non-photochemical quenching 1
AT1G08560	64.0842	90.0145	80.3387	74.3391	93.8947	72.9046	63.6392	99.0011	71.4603	72.0659	63.0707	57.975	26.93	43.1622	31.5885	20.874	32.0727	27.1745	syntaxin of plants 111
AT1G08570	13.286	19.6665	14.6246	10.4085	9.15208	12.547	6.82314	7.70827	7.7098	7.5063	13.0619	9.89681	11.7259	21.0377	21.9231	7.89628	14.9902	16.6263	atypical CYS HIS rich thioredoxin 4
AT1G08580	66.5383	111.887	108.951	79.116	81.8207	89.3466	103.582	98.6114	146.934	96.2388	87.1935	107.58	55.8974	64.8777	69.3743	66.7363	64.8163	98.2197
AT1G08590	5.66906	4.39431	6.04805	7.50916	7.84215	7.44462	4.47723	4.49512	5.24218	6.30334	5.73251	9.8234	15.4845	13.4892	12.4321	5.93444	8.86641	7.82106	Leucine-rich receptor-like protein kinase family protein
AT1G08600	19.489	19.7256	23.2218	18.2972	17.1825	18.0225	13.098	17.4534	11.809	16.3644	19.1363	23.8375	13.2735	19.5282	19.6074	10.4457	14.5595	10.895	P-loop containing nucleoside triphosphate hydrolases superfamily protein
AT1G08610	4.07284	5.11188	6.37562	6.74365	4.93096	6.73227	4.32586	5.47047	5.78388	5.99531	4.00714	6.3328	6.00117	5.58473	8.57408	7.31498	6.62935	8.79865	Pentatricopeptide repeat (PPR) superfamily protein
AT1G08620	5.64112	6.54879	7.36348	8.51366	7.8866	8.58311	4.15634	6.77569	3.84382	5.91327	6.01096	7.52082	7.7213	9.06869	9.15966	6.82847	8.60841	6.73155	Transcription factor jumonji (jmj) family protein / zinc finger (C5HC2 type) family protein
AT1G08630	3.73454	2.34551	3.31382	3.5699	2.18079	5.72448	5.13806	2.11587	6.34392	4.17998	4.54828	4.49356	5.3211	7.14902	11.0431	6.76694	6.75722	8.69605	threonine aldolase 1
AT1G08640	60.2967	94.1082	104.297	103.302	74.4355	115.139	61.043	100.978	70.3625	104.125	67.5661	79.7344	70.716	72.8355	102.751	82.3157	72.1304	89.6355	Chloroplast J-like domain 1
AT1G08650	7.19253	4.95566	8.03496	10.0516	10.5745	9.92071	3.50391	4.01394	4.2012	5.0104	4.47476	4.36248	12.0777	11.0357	11.644	6.04671	3.8728	6.57306	phosphoenolpyruvate carboxylase kinase 1
AT1G08660	23.5921	25.2196	24.528	28.0098	25.1633	29.1425	19.2943	24.1854	17.4525	20.3141	23.3073	21.984	28.7309	29.1594	33.5087	24.6242	27.0812	30.6281	MALE GAMETOPHYTE DEFECTIVE 2
AT1G08670	2.16929	1.55132	1.2901	0.752314	1.62067	1.08498	2.91619	0.795024	1.79135	1.03974	3.50624	3.03348	3.29024	4.38612	1.7557	0.0537249	0.226823	0.206185	ENTH/VHS family protein
AT1G08680	13.7218	16.0898	17.2273	17.7776	14.9176	18.6345	9.77049	15.9114	9.50551	15.2535	13.5506	17.0375	14.0401	14.7091	18.2765	12.941	14.2761	12.601	ARF GAP-like zinc finger-containing protein ZIGA4
AT1G08695	0	0	0	0	0	0	0	0	0	0	0	0	0	0	0	0	0	0	SCR-like 3
AT1G08700	12.8109	12.1705	16.2861	15.4499	13.6167	18.9151	12.6177	16.779	18.9034	16.2878	15.3544	22.0551	24.5222	23.0639	26.1653	23.2941	24.0118	27.339	Presenilin-1
AT1G08710	7.52359	7.46902	9.69803	7.79344	7.75717	9.10614	7.01363	7.68838	7.87712	7.89566	8.44085	10.6558	10.365	9.57455	11.9408	7.15412	8.80091	12.4367	F-box family protein
AT1G08720	7.89762	7.23706	7.27456	5.94733	5.62264	6.33311	3.71722	5.2393	3.55791	4.69736	5.96377	6.46728	5.69363	7.5184	7.28201	3.29812	4.93728	5.09086	Protein kinase superfamily protein
AT1G08730	0.226655	0.255411	0.334704	0.308559	0.276718	0.17635	0.0456083	0.163563	0.108541	0.0784085	0.119375	0.177508	0.168583	0.140467	0.237113	0.091018	0.231704	0.112888	Myosin family protein with Dil domain
AT1G08735	0	0	0	0	0.00330053	0	0	0	0	0	0	0	0	0	0	0	0	0.00337535	transposable element gene
AT1G08740	0	0	0	0	0	0	0	0	0	0	0	0	0	0	0	0	0	0	transposable element gene
AT1G08750	10.4983	12.5495	13.3314	10.1163	9.51557	13.8437	8.05398	14.1872	8.50785	11.0688	9.73332	11.266	13.0689	10.9268	15.2142	11.2401	11.4514	12.297	Peptidase C13 family
AT1G08760	6.56695	8.35039	7.54509	9.04747	8.75375	9.90168	5.50277	8.88503	7.04287	6.68259	7.13603	7.68633	10.5272	11.6474	11.5656	6.64554	8.69995	8.67381	Plant protein of unknown function (DUF936)
AT1G08770	15.2375	10.2427	12.2991	9.1879	10.3095	11.2191	14.6009	10.2071	14.557	12.311	14.2255	15.1743	16.0608	13.3439	14.4561	9.74168	11.552	15.4274	prenylated RAB acceptor 1.E
AT1G08780	56.2411	67.4244	59.8984	71.735	84.3799	72.6569	90.3293	80.2697	81.8542	67.5377	71.9891	59.7688	76.5675	66.733	69.3018	60.7907	75.8363	82.3997	ABI3-interacting protein 3
AT1G08790	0	0	0	0	0	0	0	0	0	0	0	0	0.0956495	0	0	0	0	0	Protein of unknown function (DUF1685)
AT1G08800	5.4506	4.77527	6.04911	4.11409	4.78061	4.66214	3.31251	4.89791	4.25421	4.58732	6.23463	8.35366	7.42612	7.79711	7.53519	3.72554	4.93662	4.27951	Protein of unknown function, DUF593
AT1G08810	4.21374	6.18455	7.6766	1.90052	2.11251	1.99973	1.93628	1.60193	3.23042	2.74314	7.40789	4.90187	0.729487	1.23059	0.887538	0.280638	0.635008	0.404211	myb domain protein 60
AT1G08820	25.8398	28.9952	26.7178	28.6136	28.4886	30.9222	19.3993	25.2844	22.6024	19.505	22.5039	28.0687	25.7461	26.9975	29.0433	16.5252	25.8964	25.6921	vamp/synaptobrevin-associated protein 27-2
AT1G08830	771.062	463.085	517.294	548.01	696.453	628.536	117.121	119.568	266.432	322.433	320.818	430.062	537.477	528.54	351.912	129.768	152.563	167.108	copper/zinc superoxide dismutase 1
AT1G08840	1.40373	1.92955	2.09029	2.89014	1.72702	2.73536	0.898725	2.45107	0.940413	1.9436	1.14596	1.70709	1.68106	2.06488	3.37782	3.0415	2.58109	2.61783	DNA replication helicase, putative
AT1G08845	9.65186	9.45391	13.0886	9.68354	9.94478	10.3386	10.4917	11.7284	13.8174	12.8819	10.6914	11.9599	9.20142	9.06291	10.7036	10.1945	9.3295	11.5193	Ribosomal L18p/L5e family protein
AT1G08860	0.646696	0.701369	0.578535	0.718732	0.996565	0.881096	0.852911	0.933129	0.340002	0.59428	0.858327	0.425833	0.582797	1.05136	0.989156	0.648496	0.911377	0.56829	Calcium-dependent phospholipid-binding Copine family protein
AT1G08880	154.642	148.374	137.659	120.978	145.494	134.339	174.216	157.882	153.259	151.001	174.084	142.183	151.13	123.936	128.13	102.186	127.735	152.242	Histone superfamily protein
AT1G08890	5.23466	6.23295	5.55947	8.51507	8.91115	13.8885	3.07155	4.83196	4.41486	4.2719	4.89632	6.66651	20.3726	15.6586	14.0522	4.68539	7.07251	7.77915	Major facilitator superfamily protein
AT1G08900	0.614785	1.43892	1.54656	0.781557	0.530003	1.23182	0.473793	0.827624	0.228748	0.861782	1.49052	0.926531	0.437809	0.924505	0.99966	0.174213	0.209871	0.217781	Major facilitator superfamily protein
AT1G08910	11.4399	12.0943	17.0386	18.124	12.6528	18.7943	6.56554	17.5812	7.64325	12.8227	11.5339	17.4142	13.1131	15.3093	26.8188	17.9499	15.296	21.5224	zinc ion binding;zinc ion binding
AT1G08920	55.407	46.1423	35.1106	13.9562	25.2814	22.6008	17.2183	19.2025	13.9414	12.3738	28.0157	20.6968	7.57003	11.5718	9.29429	1.76922	7.3807	3.7783	ERD (early response to dehydration) six-like 1
AT1G08930	104.66	88.7521	85.8441	43.7646	42.2836	41.0267	66.0389	66.6278	41.7857	47.536	67.603	56.8601	29.3558	28.5704	22.7578	16.0731	26.6164	18.9715	Major facilitator superfamily protein
AT1G08940	23.1485	11.524	13.6122	7.88257	8.47031	7.49131	14.6726	8.74662	13.6884	10.3651	16.104	17.038	10.1603	10.3532	7.59958	2.08029	4.34211	5.34935	Phosphoglycerate mutase family protein
AT1G08960	3.86594	4.00839	5.58673	5.91353	4.25695	6.52779	3.19281	5.6009	3.70407	5.63173	4.53389	6.05412	5.86348	6.46817	7.00676	5.42464	5.40892	6.04583	cation exchanger 11
AT1G08970	48.0183	41.0373	38.1767	53.1397	54.0548	61.7662	49.1235	54.3059	47.9403	48.3763	47.7801	51.2293	61.082	68.2482	62.8225	50.4903	59.0109	64.9418	nuclear factor Y, subunit C9
AT1G08980	14.559	27.5678	24.3096	19.7733	18.5451	20.7693	10.178	16.1077	8.52411	14.0416	16.9064	16.6243	8.53715	13.9603	18.2524	6.03182	8.21004	10.5731	amidase 1
AT1G08985	0	0	0	0	0	0	0	0	0	0	0	0	0	0	0	0	0	0	AP2/B3-like transcriptional factor family protein
AT1G08990	5.95459	2.21119	3.62968	1.44044	1.46244	2.31517	2.24562	1.79509	2.19874	2.28637	3.90145	3.52367	3.81984	3.95043	2.91535	0.0790198	0.936927	1.30912	plant glycogenin-like starch initiation protein 5
AT1G09000	2.41221	2.8082	2.65696	2.68693	2.38754	3.22685	1.60993	2.32587	1.77755	1.97275	2.05508	2.52965	1.86162	2.97926	2.56335	1.27804	1.72665	1.65572	NPK1-related protein kinase 1
AT1G09010	19.8012	22.091	21.9168	28.4885	22.4121	22.9339	14.7498	20.527	11.671	19.2785	15.5336	19.3876	26.1765	26.5194	32.4706	23.5232	27.3579	21.394	glycoside hydrolase family 2 protein
AT1G09020	21.2022	25.2986	28.4834	26.851	22.4642	29.8981	14.3922	23.5371	16.4129	21.787	21.5724	24.7063	23.18	27.6102	30.1656	19.4354	19.3239	23.276	homolog of yeast sucrose nonfermenting 4
AT1G09026	0	0	0	0	0	0	0	0	0	0	0	0	0	0	0	0	0	0
AT1G09030	0	0	0	0	0	0	0	0	0	0	0	0	0	0	0	0	0	0	nuclear factor Y, subunit B4
AT1G09040	1.20098	1.47741	1.39354	1.44754	1.60999	1.71847	1.16055	1.36474	1.03149	1.23951	1.2842	1.23994	2.07505	2.16517	2.43301	1.86977	1.74325	1.9501
AT1G09050	0.949657	1.10179	1.24914	1.47934	1.31252	1.49889	0.93695	1.14249	0.827209	1.40218	1.27597	1.19779	1.5596	2.42429	1.87152	1.47454	1.52893	1.31882
AT1G09060	12.2162	15.898	13.3605	13.9322	12.4008	11.141	8.63308	11.2335	6.68243	11.2512	11.1559	11.5473	7.82657	10.7133	10.4431	6.22481	8.33287	7.46625	Zinc finger, RING-type;Transcription factor jumonji/aspartyl beta-hydroxylase
AT1G09070	415.867	253.366	246.325	299.02	292.634	274.184	234.02	175.491	165.999	207.711	325.597	225.471	188.765	222.4	137.283	61.5144	136.434	117.708	soybean gene regulated by cold-2
AT1G09080	0.185685	0.0803371	0.0797783	0.0192278	0.0653209	0.0662985	0	0.0611105	0	0.0205602	0.194544	0.0704789	0	0.0944633	0.0419419	0	0	0	Heat shock protein 70 (Hsp 70) family protein
AT1G09090	3.92079	1.80849	1.4778	0.204379	0.204536	0.34487	1.19487	0.557602	0.549495	0.804815	2.33758	1.31955	0.492876	0.626058	0.359586	0.0841871	0.310473	0.12234	respiratory burst oxidase homolog B
AT1G09100	32.3758	34.7994	34.9803	40.1173	44.6592	40.2046	31.4048	44.6864	32.7977	34.4182	35.8975	39.24	52.7868	45.9834	53.8151	44.4074	53.2651	48.9507	26S proteasome AAA-ATPase subunit RPT5B
AT1G09130	115.9	161.851	151.539	167.906	137.939	146.827	110.744	169.371	120.624	164.767	126.524	144.046	113.18	129.463	164.878	119.565	121.83	134.987	ATP-dependent caseinolytic (Clp) protease/crotonase family protein
AT1G09140	44.7299	40.7865	47.3661	46.375	37.6248	53.4049	40.9615	46.4293	46.5644	42.0313	40.7786	51.4354	47.0052	47.4866	58.4741	36.607	39.8626	52.7373	SERINE-ARGININE PROTEIN 30
AT1G09150	71.559	66.5991	59.6146	76.5256	82.0192	69.952	72.0747	77.2186	64.0483	80.1	75.9851	67.6381	85.4417	84.6634	81.9417	66.4162	78.58	78.8548	pseudouridine synthase and archaeosine transglycosylase (PUA) domain-containing protein
AT1G09155	1.52062	0.717585	0.838414	0.181836	0.36886	0.674507	0.523529	0.846675	0.848619	0.735026	1.74216	0.672787	0.63604	0.752355	0.48225	0	0	0.0854543	phloem protein 2-B15
AT1G09157	0.0682077	0.262208	0.135731	0.0637031	0.0712449	0	0	0	0	0.0672081	0.139926	0	0.139312	0	0	0	0	0	Protein of unknown function (DUF679)
AT1G09160	24.0748	25.3654	28.6861	21.6453	20.1679	23.5307	21.1568	24.9351	17.3673	24.2056	23.2678	23.9178	15.2253	18.9563	19.3743	12.4358	13.323	15.2395	Protein phosphatase 2C family protein
AT1G09170	3.39736	1.39294	2.56339	0.839755	1.14316	1.12499	0.98447	1.35555	1.36831	0.747418	1.66129	2.69001	1.75062	2.57936	2.32786	0.0723642	0.533698	1.00521	P-loop nucleoside triphosphate hydrolases superfamily protein with CH (Calponin Homology) domain
AT1G09176	3.63884	0.982933	2.01288	0.121674	0.535852	1.32402	2.19672	1.79294	2.77945	1.89282	4.54195	2.51205	1.86367	0.424909	1.00498	0.336306	0.711796	1.64012
AT1G09180	0.676318	0.715094	0.874491	0.505309	0.635869	1.63267	0.276047	1.06763	0.626928	0.666497	0.13878	0.948774	0.48346	0.378882	0.570151	0.410206	0.371191	0.752155	secretion-associated RAS super family 1
AT1G09190	1.7351	3.07744	2.13875	2.97832	2.81513	2.7236	1.71515	3.31709	2.63812	2.30165	2.07113	2.61292	2.52554	2.38829	2.8422	3.51786	3.40557	3.57061	Tetratricopeptide repeat (TPR)-like superfamily protein
AT1G09195	2.39673	2.45567	3.54747	3.63757	1.75948	4.25717	1.30082	2.50425	2.05069	1.91793	1.60523	2.01962	2.63257	2.41141	4.35887	1.78446	2.37481	3.19355
AT1G09200	395.495	375.409	319.537	331.046	400.561	338.24	502.64	427.183	449.305	456.872	551.668	364.679	397.228	371.493	314.231	288.838	379.29	434.397	Histone superfamily protein
AT1G09210	211.501	222.655	196.421	194.94	274.149	193.146	190.491	243.091	214.282	207.367	230.806	227.077	264.09	253.999	188.686	165.906	235.384	205.425	calreticulin 1b
AT1G09220	0.523466	0.508812	0.786956	0.707556	0.662129	1.06835	0.353365	0.956056	0.984394	0.833541	0.300891	0.83705	0.586646	0.836719	1.2289	0.864295	0.887061	1.45325	Pentatricopeptide repeat (PPR) superfamily protein
AT1G09230	11.0255	11.9353	12.6002	13.2398	12.0781	13.6341	8.35484	12.7128	8.92483	11.169	8.40711	9.99162	9.97666	11.8656	15.2524	9.73224	10.7445	12.8889	RNA-binding (RRM/RBD/RNP motifs) family protein
AT1G09240	5.0009	4.11	5.6578	3.07547	6.63195	3.83437	3.2227	1.96738	7.42251	1.36719	3.54402	6.24345	8.53341	4.28317	3.28	1.38463	5.50839	3.60868	nicotianamine synthase 3
AT1G09245	0	0	0	0	0	0	0	0	0	0	0	0	0	0	0	0	0	0	Plant self-incompatibility protein S1 family
AT1G09250	22.6821	19.4156	15.3631	18.7038	22.5383	19.5327	19.2924	18.2679	18.2476	18.8962	23.8229	21.3449	37.6654	29.7064	23.6892	15.5198	25.3266	27.5045	basic helix-loop-helix (bHLH) DNA-binding superfamily protein
AT1G09260	0	0	0	0.137752	0	0	0	0	0	0	0	0	0	0.159173	0	0	0	0.170062	Chaperone DnaJ-domain superfamily protein
AT1G09270	35.3816	35.1097	35.8353	31.9387	34.5235	33.3077	23.9105	30.8319	28.1523	25.5097	31.1316	36.6848	40.9587	40.2917	35.6468	24.7517	32.5837	28.1184	importin alpha isoform 4
AT1G09280	9.94861	11.791	11.2038	14.8075	14.5661	15.0869	10.3498	10.8437	9.82516	9.76947	9.18408	11.5153	15.9987	15.3516	18.6879	15.7226	17.2872	20.1141
AT1G09290	10.4217	12.5127	12.1308	14.6221	14.3033	13.8007	10.6006	15.3747	13.4281	13.8791	8.80062	11.5492	13.5274	13.4859	16.7883	16.6415	16.4995	19.2856
AT1G09300	8.78124	6.96519	7.43861	8.17978	8.76586	7.52998	8.13742	11.8387	8.8652	7.07425	6.7099	8.41482	8.52432	7.58526	8.36689	10.8043	10.1771	11.9346	Metallopeptidase M24 family protein
AT1G09310	2772.25	1856.89	1798.82	1524.49	2108.6	1970.44	3232.98	1623.06	2141.18	2466.38	3341.61	2432.2	1390.29	2256.39	1401.7	180.709	498.491	721.517	Protein of unknown function, DUF538
AT1G09320	3.2071	2.93409	4.30099	4.36391	3.83527	4.65082	2.44753	4.0319	2.79701	3.19541	2.08256	3.70209	4.46429	2.9113	5.43612	4.46066	4.27012	4.80669	agenet domain-containing protein
AT1G09330	55.679	55.5972	55.3974	41.2971	53.9457	59.483	44.6237	60.7967	55.3899	45.7025	46.7995	54.3296	62.3532	58.082	66.1653	43.8311	54.0454	64.5641
AT1G09340	177.832	274.775	227.042	108.681	100.482	105.647	165.676	136.407	137.569	222.57	248.299	164.675	36.7138	72.9701	70.4467	27.6805	32.1463	42.4386	chloroplast RNA binding
AT1G09350	2.04375	0.974201	1.82352	0.129213	0.437352	0.224219	0.860272	0.239354	1.38643	1.51381	1.33441	2.30559	0.706169	0.748532	0.177926	0	0.158605	0.227254	galactinol synthase 3
AT1G09360	0	0	0	0	0	0	0	0	0	0	0	0	0	0	0	0	0	0	Plant invertase/pectin methylesterase inhibitor superfamily protein
AT1G09370	0	0.0965444	0.308713	0	0	0.113167	0	0.0999398	0	0	0	0	0.311046	0.335565	0	0.175213	0.0926025	0.229438	Plant invertase/pectin methylesterase inhibitor superfamily protein
AT1G09380	0.365835	0.273388	1.53029	2.54481	3.43943	2.02731	0.350411	0.388937	2.72832	0.447895	1.14599	4.8266	7.4265	2.88905	6.01224	3.8633	13.6868	8.28039	nodulin MtN21 /EamA-like transporter family protein
AT1G09390	18.6157	23.8728	20.0594	24.2278	23.1149	21.4788	18.0942	21.5821	16.3413	20.7897	21.554	23.768	34.9787	32.0414	30.5161	26.8994	32.1332	28.2089	GDSL-like Lipase/Acylhydrolase superfamily protein
AT1G09400	0.231686	0.149629	0.415071	0.612272	0.690075	0.793101	0.518565	0.571716	0.265362	0.306528	0.441447	0.532929	0.748	0.832902	1.27323	0.536423	0.424271	0.634606	FMN-linked oxidoreductases superfamily protein
AT1G09410	0.365348	0.592811	0.49043	0.586388	0.599818	0.652122	0.211325	0.841676	0.392348	0.647308	0.276493	0.762554	0.578819	0.441492	0.969405	0.829338	0.948379	0.771114	pentatricopeptide (PPR) repeat-containing protein
AT1G09415	13.7379	20.6905	19.8087	21.3454	19.7996	23.1302	7.73469	8.28596	9.22747	11.9605	13.7873	11.8198	8.34247	13.3918	17.2706	5.9132	8.3986	12.3798	NIM1-interacting 3
AT1G09420	10.4601	15.9687	17.4348	23.5979	15.1586	22.8098	11.8308	20.1437	12.7944	16.5682	9.62294	14.4563	15.2143	18.8364	30.2244	21.3477	17.8019	23.8307	glucose-6-phosphate dehydrogenase 4
AT1G09430	51.0209	44.4729	48.0365	41.2502	43.0076	46.8428	47.4374	44.4869	45.5952	42.3749	45.4382	52.825	50.0217	47.7749	55.8579	36.7589	42.1234	44.5709	ATP-citrate lyase A-3
AT1G09440	1.68697	2.66017	3.27533	2.6813	2.7393	2.94314	1.26292	2.18415	2.71224	2.75134	2.28179	4.42587	2.47966	2.20874	3.7868	1.89837	1.95048	2.3201	Protein kinase superfamily protein
AT1G09450	3.18152	3.73662	3.35315	3.67281	3.79095	3.6715	1.98728	5.26911	2.96439	3.33422	2.10761	2.36049	2.63409	2.72553	3.48392	2.56956	3.2533	3.29786	Protein kinase superfamily protein
AT1G09460	12.0345	7.74339	10.8667	13.4279	7.00754	14.1935	5.4455	7.49524	5.98273	7.29063	6.22426	9.33638	13.4725	8.63123	16.9775	11.6329	10.5281	14.1854	Carbohydrate-binding X8 domain superfamily protein
AT1G09470	3.81764	5.59788	6.27807	6.55778	5.61297	6.00702	4.45215	6.16124	6.46614	5.82444	4.09259	5.33525	2.29449	3.0019	3.82916	3.30488	2.91523	3.3769
AT1G09480	1.95026	1.8075	1.66539	2.9805	2.49027	3.50394	3.85315	5.85668	3.28306	4.65611	2.54112	4.01524	2.66566	2.86976	5.65634	3.52997	2.43134	4.82619	NAD(P)-binding Rossmann-fold superfamily protein
AT1G09483	0	0	0	0	0	0	0	0	0	0.393265	0	0	0	0	0	0	0	0
AT1G09490	13.7773	20.0409	19.3299	16.8001	17.4678	21.8303	19.701	28.4976	21.4081	24.3786	15.1509	26.114	18.5549	20.8265	30.5556	17.1817	19.5742	25.2428	NAD(P)-binding Rossmann-fold superfamily protein
AT1G09500	1.88793	1.8232	3.11534	3.31859	2.40627	4.13623	2.2249	2.37262	1.8398	2.12895	0.846023	1.72404	2.73587	2.45561	4.51873	4.29637	3.81332	5.22339	NAD(P)-binding Rossmann-fold superfamily protein
AT1G09510	0	0	0	0.0400377	0	0	0	0	0	0.0425427	0	0	0	0.0972541	0	0	0.0392906	0	NAD(P)-binding Rossmann-fold superfamily protein
AT1G09520	12.9304	13.0002	16.0486	17.1592	19.1487	17.2967	14.2435	17.291	16.5022	14.7235	12.987	16.2427	18.0765	15.8407	20.2482	20.0588	21.9195	24.6255
AT1G09530	31.8743	29.3643	40.0954	40.9547	44.9455	44.6599	27.7378	32.7916	28.115	29.2205	28.7981	36.7448	36.7799	57.5114	46.9848	18.124	28.9369	33.4329	phytochrome interacting factor 3
AT1G09540	4.55792	2.29934	2.47381	1.8764	2.43159	3.47136	1.47323	1.63619	1.79022	1.00067	1.54421	1.15155	4.16202	5.22949	4.1192	0.179994	1.54513	1.06519	myb domain protein 61
AT1G09550	0.0365693	0.0354458	0	0.102316	0.11538	0.0789803	0	0	0	0	0	0	0	0	0.0376226	0	0.0334857	0	Pectinacetylesterase family protein
AT1G09560	291.943	169.81	171.61	127.524	184.962	179.365	219.793	170.606	195.973	187.621	308.911	268.111	231.722	262.111	172.991	80.4131	176.895	138.599	germin-like protein 5
AT1G09570	66.2354	72.7343	74.7955	84.4862	79.7997	77.0056	55.6049	65.2875	53.0009	70.9811	55.9682	76.0507	76.5304	80.1077	89.0335	54.0839	66.331	57.2275	phytochrome A
AT1G09575	7.91313	9.20378	10.7322	5.1927	6.35228	6.23657	7.55461	5.49486	6.42468	6.31144	9.78945	9.19835	5.51394	6.18131	6.60257	1.96777	3.67717	3.96695	Protein of unknown function (DUF607)
AT1G09580	25.8511	29.8869	24.1907	35.7311	43.164	38.1271	31.3287	30.0942	27.3859	26.5423	26.1254	26.9	57.6992	46.47	40.9738	37.3292	45.9967	46.3827	emp24/gp25L/p24 family/GOLD family protein
AT1G09590	718.154	696.937	679.134	743.046	772.308	676.721	892.488	801.034	863.536	785.748	733.347	716.735	648.262	582.907	644.043	636.624	702.715	884.672	Translation protein SH3-like family protein
AT1G09600	1.24143	1.65708	1.99297	3.09759	3.14899	2.87309	1.20928	2.55026	1.29762	2.69414	1.82562	2.27923	2.67145	3.53055	3.86517	2.69818	3.5222	3.78126	Protein kinase superfamily protein
AT1G09610	0.309511	0	0.831784	0.360857	0.488045	0.292771	0.199827	0	0.84196	0.153557	0.281454	0.845469	0.631114	0.439202	0.598016	0.134364	0.106272	0.254342	Protein of unknown function (DUF579)
AT1G09620	34.7827	49.7557	45.8519	50.8313	41.7708	36.7575	26.4974	53.6495	25.2447	50.4379	31.2347	40.3656	38.8966	43.1679	52.3467	56.5988	54.5855	41.044	ATP binding;leucine-tRNA ligases;aminoacyl-tRNA ligases;nucleotide binding;ATP binding;aminoacyl-tRNA ligases
AT1G09625	0	0	0	0	0	0	0	0	0	0	0	0	0	0	0	0	0	0.161272
AT1G09630	62.7123	71.7235	59.0911	73.5554	85.9274	70.3487	74.3696	76.938	67.578	65.9498	70.1569	69.5676	79.5887	82.3845	68.9918	52.8707	70.1529	73.5823	RAB GTPase 11C
AT1G09640	189.63	225.339	227.623	247.302	234.339	227.042	195.207	262.696	218.854	247.328	199.242	252.891	287.663	232.522	265.422	302.995	318.433	303.179	Translation elongation factor EF1B, gamma chain
AT1G09645	23.1244	24.524	26.2608	20.9782	24.9938	28.3239	21.5879	24.1844	33.434	21.9503	28.5581	25.6976	30.0218	29.8536	29.2755	15.0005	23.0879	24.3016
AT1G09650	0.390531	0.437541	0.496478	1.26039	0.474582	1.03464	0.311469	0.474493	0.68581	0.716873	0.438778	0.618945	0.642868	0.753232	0.799577	0.835149	0.522761	0.917563	F-box and associated interaction domains-containing protein
AT1G09660	46.8237	51.173	50.5667	45.9411	43.7349	48.8642	43.7561	59.6203	42.2025	53.5436	51.8291	50.6551	41.3428	39.5757	44.1005	34.8955	34.3373	48.4519	RNA-binding KH domain-containing protein
AT1G09665	0	0	0.11599	0	0	0.12735	0	0	0	0	0	0	0	0	0	0	0	0	Toll-Interleukin-Resistance (TIR) domain family protein
AT1G09680	0.357763	0.835119	0.993341	1.0671	1.18221	1.17711	0.619865	1.15382	0.896222	1.14	0.67372	0.897829	1.70075	1.25397	1.87125	2.63268	2.49078	2.61953	Pentatricopeptide repeat (PPR) superfamily protein
AT1G09690	1163.1	1075.14	1110.94	1281.1	1239.05	1230.58	1408.21	1268.09	1483.52	1245.08	1128.85	1198.39	1146.31	988.059	1243.75	1274.96	1392.1	1714.01	Translation protein SH3-like family protein
AT1G09700	11.3673	10.192	10.9986	14.3221	13.7062	11.0383	11.7256	17.141	14.5515	16.7121	11.6642	12.3299	12.8238	14.9356	13.5078	14.795	15.8802	16.3296	dsRNA-binding domain-like superfamily protein
AT1G09710	4.19953	3.85263	4.99042	5.5241	4.34766	5.46407	2.95004	4.80101	3.70103	4.20554	2.8006	4.63992	4.13382	4.8528	7.28564	4.90599	4.95084	6.58617	Homeodomain-like superfamily protein
AT1G09720	0.0151579	0	0	0	0.0320318	0	0	0	0	0	0	0	0	0	0	0.0395472	0	0	Kinase interacting (KIP1-like) family protein
AT1G09730	7.48182	8.04498	9.77557	8.62516	8.27332	8.98844	4.61983	7.42562	6.15566	6.18466	6.55725	8.4391	8.03204	9.23941	10.4061	7.07328	7.53382	7.81467	Cysteine proteinases superfamily protein
AT1G09740	80.309	46.223	61.8004	18.3673	30.6898	38.8815	48.4415	42.6234	54.6769	35.5875	72.4249	69.4057	45.373	42.1643	39.4585	13.8774	23.9881	22.2102	Adenine nucleotide alpha hydrolases-like superfamily protein
AT1G09750	26.324	34.2626	46.4783	46.8413	28.5318	38.9074	22.0397	38.65	27.0588	54.6258	42.1095	44.793	42.7101	37.299	55.2098	49.8731	45.5348	39.3123	Eukaryotic aspartyl protease family protein
AT1G09760	69.5485	74.5448	69.8972	76.2331	81.2941	80.4721	69.8355	89.5644	78.1561	80.6519	67.1528	64.9496	74.3434	74.9195	77.4502	78.3188	80.1355	90.6281	U2 small nuclear ribonucleoprotein A
AT1G09770	32.3795	38.631	36.6052	57.6198	47.8603	43.0822	28.3427	41.8544	30.542	41.172	34.0506	38.5024	56.6063	59.0599	67.4315	57.7337	62.4738	52.8186	cell division cycle 5
AT1G09780	286.08	311.075	281.346	243.064	283.72	229.163	224.214	291.713	265.311	259.869	253.761	267.573	292.052	276.092	213.728	156.688	218.911	181.673	Phosphoglycerate mutase, 2,3-bisphosphoglycerate-independent
AT1G09790	0	0	0	0	0	0	0	0	0	0	0	0	0.0312466	0	0	0	0	0	COBRA-like protein 6 precursor
AT1G09794	24.4169	17.8274	16.0667	14.8794	23.607	20.5633	33.5626	17.7944	25.3753	18.0356	33.8399	23.3512	27.847	32.2353	24.3143	12.9479	20.4348	25.523	Cox19 family protein (CHCH motif)
AT1G09795	41.7387	67.7129	58.9474	66.1724	61.3197	65.6113	47.4715	76.0938	47.2275	67.4196	50.0854	53.4679	50.7756	59.7432	75.9595	64.4059	64.285	70.7991	ATP phosphoribosyl transferase 2
AT1G09800	5.8353	6.35409	5.31534	6.4483	5.20176	6.01713	5.75998	6.91861	6.73348	5.80089	4.18588	5.90453	5.28592	5.31136	6.04065	6.91986	5.93808	7.95175	Pseudouridine synthase family protein
AT1G09810	7.49317	10.7507	10.7839	8.10665	8.65239	8.25326	7.07238	12.9764	8.3108	11.1536	8.27357	10.8499	7.95881	6.70882	9.71786	9.03181	8.777	9.43403	evolutionarily conserved C-terminal region 11
AT1G09812	5.78625	5.11191	5.20066	2.0127	1.35327	2.27614	5.02448	4.72173	4.17807	3.82092	5.8559	6.26399	1.3576	2.30731	2.04825	0.853584	1.35679	1.73194
AT1G09815	40.7386	38.0771	38.0465	50.0971	50.1092	49.5952	51.7752	61.2814	68.9249	56.9274	48.541	58.4627	55.2633	51.2631	58.3722	57.1664	64.6561	79.4993	polymerase delta 4
AT1G09820	1.55578	2.12448	2.03081	2.35372	2.51638	2.57489	1.26224	2.87265	1.746	2.05397	1.73618	2.41517	3.00441	3.33099	4.00346	3.19692	3.40608	3.44313	Pentatricopeptide repeat (PPR-like) superfamily protein
AT1G09830	23.3457	30.1134	31.8402	30.7692	25.003	25.9942	25.0487	39.0549	31.5509	41.2287	28.5181	37.6931	26.188	23.7282	33.25	36.4966	29.503	28.9146	Glycinamide ribonucleotide (GAR) synthetase
AT1G09840	15.5803	19.6732	20.6597	20.0179	18.6171	22.8937	13.8566	18.0876	15.4517	16.6224	18.1766	24.2754	24.5135	25.6927	28.302	18.3855	22.2433	23.8173	shaggy-like protein kinase 41
AT1G09850	30.5768	33.5475	29.4601	29.5295	36.5227	32.1349	26.4553	31.7488	29.0789	28.1574	23.3435	32.1481	27.7374	32.0837	23.063	10.4649	19.7774	17.5849	xylem bark cysteine peptidase 3
AT1G09860	0.104672	0.0675917	0.0679578	0	0.183332	0	0	0	0.119571	0.173063	0.181406	0.199992	0.106572	0.0792651	0.214846	0	0	0	purine permease 16
AT1G09870	26.6279	28.4481	23.8662	32.3407	35.4006	32.4018	22.9855	27.8451	21.8597	24.2125	24.7793	25.1829	36.7418	42.4507	37.1447	35.4516	43.8569	36.6114	histidine acid phosphatase family protein
AT1G09880	0.137221	0.177999	0.199243	0.106581	0.16887	0.392402	0.190281	0.248375	0.0780946	0.227788	0.191498	0.417187	0.0931846	0.130756	0.302712	0.139152	0.272367	0.472288	Rhamnogalacturonate lyase family protein
AT1G09890	0.296804	0.288757	1.06079	0.234077	0.433498	0.856894	0.189959	0.112705	0.311839	0.25014	0.406244	0.754841	0.255819	0.130535	0.836821	0.0396898	0.146408	0.719613	Rhamnogalacturonate lyase family protein
AT1G09900	11.0052	17.3979	19.7735	19.183	13.7525	16.1019	11.59	18.3798	16.1221	20.2258	14.4022	18.0327	12.1001	12.2714	17.1957	18.0763	16.0103	17.5591	Pentatricopeptide repeat (PPR-like) superfamily protein
AT1G09910	5.5785	4.96592	4.61036	5.96676	6.07231	7.06115	3.07759	4.80759	3.29001	3.59275	4.16027	4.86387	6.28643	7.64125	7.78555	5.6168	7.06065	6.75891	Rhamnogalacturonate lyase family protein
AT1G09920	48.5069	36.9457	36.2099	28.6472	37.3061	39.4377	42.9391	31.2102	41.4014	31.1127	47.8219	42.2599	42.5835	48.4388	38.5973	18.4891	28.1	30.8624	TRAF-type zinc finger-related
AT1G09930	0.0777599	0.0378606	0.0563375	0.0181162	0.0410426	0.104052	0.0607425	0.0575817	0.0883888	0.0968905	0.203784	0.287578	0.0395964	0.155847	0.0789675	0	0	0.0210923	oligopeptide transporter 2
AT1G09932	17.7966	6.84694	9.12436	1.78045	2.47506	3.12669	8.9702	6.17297	9.38556	7.49178	16.6147	10.8312	4.34795	7.58471	4.14911	0.0705106	0.557728	1.60346	Phosphoglycerate mutase family protein
AT1G09935	0	0	0	0	0	0	0	0	0	0	0	0	0	0	0	0	0	0	Phosphoglycerate mutase family protein
AT1G09940	43.1579	28.948	24.9454	23.2947	25.9302	25.3543	33.3718	20.181	21.3458	24.0393	30.2836	26.119	23.9041	32.0144	25.5665	10.6795	19.1551	18.3681	Glutamyl-tRNA reductase family protein
AT1G09950	24.0614	13.3893	12.8739	14.825	12.7238	20.1422	26.047	12.277	18.092	17.2707	30.5291	20.1787	19.6789	26.3581	16.3171	5.55516	15.6676	12.5283	RESPONSE TO ABA AND SALT 1
AT1G09960	8.40767	6.47725	9.31998	12.9172	11.2037	17.6946	4.41941	7.22008	7.29918	7.00182	6.12138	12.6491	20.2944	16.0553	24.4593	14.5408	18.2934	20.5745	sucrose transporter 4
AT1G09970	39.825	31.7405	41.0212	29.9606	32.1986	36.9398	25.2395	26.007	30.5132	35.881	42.7297	56.3094	34.9269	40.8292	41.4476	15.2261	31.1507	26.8073	Leucine-rich receptor-like protein kinase family protein
AT1G09980	7.03055	9.80004	11.0387	10.5364	8.24553	13.2302	5.06634	11.705	6.0732	9.4586	7.76748	9.69035	11.2843	12.7448	15.8903	9.37349	11.2398	12.4061	Putative serine esterase family protein
AT1G09995	11.3406	11.9593	11.5391	8.33157	9.89337	14.2004	7.89776	10.9157	12.0261	9.67323	8.43708	9.87088	9.85721	10.22	12.9659	5.63152	7.84308	13.0839	DNA repair DEAD helicase RAD3/XP-D subfamily protein
AT1G10000	1.51392	1.56202	2.05744	4.87214	3.7208	6.08063	1.5013	4.27597	4.32842	3.40786	1.61784	3.62998	8.8952	4.5942	9.07751	11.8187	9.22107	9.33069	Ribonuclease H-like superfamily protein
AT1G10010	0	0	0	0.116406	0	0	0	0	0.10693	0	0.0325455	0	0.0318077	0	0.0319797	0	0.0285847	0.0340673	amino acid permease 8
AT1G10020	11.526	8.57729	11.2774	4.74947	3.80744	6.07142	7.39564	9.04764	8.4856	9.26025	9.48132	9.79406	4.05444	4.35351	4.67281	4.77194	5.06927	5.74974	Protein of unknown function (DUF1005)
AT1G10030	46.1978	38.1059	52.5206	35.7661	42.0422	59.7085	39.4316	56.9421	53.3604	40.8489	38.3426	45.1453	58.2516	45.9241	56.9069	33.5331	50.8342	64.9071	homolog of yeast ergosterol28
AT1G10040	2.56767	3.4792	2.41459	3.79579	5.13992	3.73272	1.80791	3.66154	3.96063	3.02017	3.46991	3.82094	4.86195	5.15303	5.90243	4.37252	3.75367	4.9126	alpha/beta-Hydrolases superfamily protein
AT1G10050	6.90607	4.30549	5.03424	4.47473	5.29696	4.54317	3.52514	4.78122	3.73844	4.04353	5.37719	6.22631	6.52857	6.42681	6.62516	3.91808	5.84096	4.64684	glycosyl hydrolase family 10 protein / carbohydrate-binding domain-containing protein
AT1G10060	0.485068	0.62852	1.62947	0.502434	0.489927	0.202707	0.139887	0.399061	0.645177	0.375401	0.480948	1.01872	0.164738	0.215296	0.110089	0.370931	0.345573	0.264152	branched-chain amino acid transaminase 1
AT1G10070	0.69089	0.570707	0.682371	0.224432	0.447881	0.778016	0.205835	0.284765	0.196436	0.0788827	0.566531	0.388903	0.290114	0.356971	0.613321	0.221615	0.369633	0.2896	branched-chain amino acid transaminase 2
AT1G10090	9.36692	8.58319	8.68678	4.0618	5.52538	5.85972	5.47252	6.10413	4.94455	5.33355	7.18008	7.01834	5.9421	7.89639	6.709	3.3759	3.95394	4.70077	Early-responsive to dehydration stress protein (ERD4)
AT1G10095	9.68336	4.21877	30.7075	11.3263	6.90559	42.6047	10.9051	5.96511	77.2274	7.01989	4.84587	50.942	8.1396	11.5012	31.5173	10.8766	9.38341	69.1552	Protein prenylyltransferase superfamily protein
AT1G10100	0	0	0	0	0	0	0	0.114698	0	0	0	0.139764	0	0.127581	0	0	0	0.265428
AT1G10110	0.0332039	0.322131	0.388093	0.247697	0.594084	0.429533	0.10314	0.163884	0.151794	0.164949	0.242146	0.190366	0.270737	0.264517	0.272583	0.346079	0.395298	0.471626	F-box family protein
AT1G10120	23.9874	22.0968	25.7363	21.8471	24.1039	26.2281	23.0224	23.3249	21.9064	22.7005	25.4118	21.221	19.0882	25.8227	21.319	12.4001	15.4521	18.3499	basic helix-loop-helix (bHLH) DNA-binding superfamily protein
AT1G10130	11.0542	12.9786	13.0696	13.2644	13.0347	14.1854	6.69164	12.7783	8.15717	10.2587	11.2982	14.2978	15.2286	15.9621	18.1528	12.166	16.0214	14.2088	endoplasmic reticulum-type calcium-transporting ATPase 3
AT1G10140	107.079	48.5367	46.6707	17.6397	25.5744	16.0462	64.6388	28.8727	30.5808	18.9469	29.9711	21.5235	9.57595	9.84136	8.54292	1.67133	4.98889	4.80501	Uncharacterised conserved protein UCP031279
AT1G10150	8.05289	6.00957	8.46191	2.29041	2.77073	3.28971	3.51482	4.03523	3.43578	3.70616	3.8171	4.60811	2.35449	3.03027	2.55421	0.86693	1.67149	1.53481	Carbohydrate-binding protein
AT1G10155	0	0.558632	0.494609	0.273942	0.810769	0.435264	0.590341	0.192581	0.229013	0.0955464	0.296612	0	0	0.215884	0	0.0844249	0.356908	0	phloem protein 2-A10
AT1G10160	1.3334	1.67921	2.25147	2.2271	1.32316	2.58543	0.721519	1.65272	0.812042	1.72755	0.978134	1.63366	1.41335	1.75655	2.41874	1.9602	1.6182	1.88594	transposable element gene
AT1G10170	12.3922	9.73104	12.5856	14.7057	11.9099	12.627	6.63971	11.9102	8.33063	10.6941	9.59327	13.3083	12.8968	16.3241	17.7894	13.9656	14.4677	13.9626	NF-X-like 1
AT1G10180	9.08995	12.7482	12.3082	15.3252	14.7689	14.7688	7.63517	14.159	10.9785	12.0997	10.8944	12.5695	14.4119	13.7533	17.8082	17.5519	16.4709	17.1046
AT1G10190	0	0	0	0	0	0	0	0	0	0	0	0	0	0	0	0	0	0	Protein of Unknown Function (DUF239)
AT1G10200	135.863	127.037	108.171	102.267	122.112	104.335	133.795	130.828	112.408	109.841	136.711	104.029	117.557	131.041	120.982	81.731	95.2848	104.325	GATA type zinc finger transcription factor family protein
AT1G10210	2.74872	2.78406	2.99267	1.89536	2.18575	2.37859	2.0983	2.35126	1.78192	1.82338	1.04169	2.26755	2.53008	2.71942	4.37605	2.43534	2.17853	4.04757	mitogen-activated protein kinase 1
AT1G10220	1.97347	2.42072	1.66749	0.990604	1.46511	1.4881	2.1094	4.72219	3.8569	2.40783	1.63672	5.06284	1.22306	1.74147	1.37513	0.83454	1.29767	1.51149
AT1G10230	23.0037	23.4605	26.1934	29.0833	26.9855	30.2728	42.2854	45.3956	51.7552	47.9746	37.0866	39.1996	32.3702	28.9101	29.7483	32.2807	33.8445	41.438	SKP1-like 18
AT1G10240	3.76251	5.0616	4.78385	6.50899	4.22815	6.51748	3.27975	6.01376	3.47114	5.57118	3.88698	5.76257	4.91287	5.52706	7.14569	6.00829	5.92184	7.29259	FAR1-related sequence 11
AT1G10250	0	0	0	0	0	0	0	0	0	0	0	0	0	0	0	0	0	0
AT1G10260	0	0	0	0	0.0145274	0	0	0	0	0	0	0	0	0	0	0	0	0	transposable element gene
AT1G10270	4.24444	5.17051	5.60793	8.28994	5.43953	5.63037	3.90098	8.82768	5.6622	7.92378	3.83773	7.79151	6.74763	5.48818	7.41665	11.9823	9.0323	7.21724	glutamine-rich protein 23
AT1G10280	1.6	1.75674	2.41166	2.53518	2.43517	3.43153	1.37876	2.52746	1.53498	2.59531	1.88997	3.38768	5.86727	4.36478	4.6544	3.83443	2.84775	3.40348	Core-2/I-branching beta-1,6-N-acetylglucosaminyltransferase family protein
AT1G10290	35.1287	44.6718	40.7139	43.5451	44.0395	38.3287	25.2532	47.2057	26.056	35.3773	29.0324	38.2588	34.9106	36.6288	33.6106	25.693	32.5058	24.8934	dynamin-like protein 6
AT1G10300	0.375628	0.284385	0.201761	0.447315	0.41842	0.156489	0.195496	0.51509	0.35601	0.332715	0.568398	0.689196	0.531361	0.66875	0.806174	0.526096	0.344133	0.770382	Nucleolar GTP-binding protein
AT1G10310	26.4818	34.4482	36.7025	44.1426	40.7403	47.2925	32.9001	39.6181	43.9882	41.0104	33.0353	37.4576	34.0464	33.751	47.1784	40.3801	36.8867	56.0024	NAD(P)-binding Rossmann-fold superfamily protein
AT1G10320	2.84031	3.75559	4.77707	6.22267	4.48813	6.54211	2.21442	3.3244	2.7361	3.48805	2.78102	4.3864	3.79287	5.17168	7.78996	3.46712	4.48085	4.71291	Zinc finger C-x8-C-x5-C-x3-H type family protein
AT1G10330	0.540708	0.493902	0.928613	0.919369	0.50228	0.788057	0.428382	0.690752	0.290649	0.663848	0.265256	0.364424	0.583471	0.977958	1.46718	1.49195	0.844741	1.6669	Tetratricopeptide repeat (TPR)-like superfamily protein
AT1G10340	1.17846	0.615887	0.698315	0.203395	0.33301	0.169232	0.445619	0.200356	0.148978	0.478315	1.14262	0.462647	0.311199	0.449392	0.344283	0.0195995	0.079972	0.0237069	Ankyrin repeat family protein
AT1G10350	12.4983	11.1062	10.7366	9.91406	10.1483	9.74261	8.82841	7.4273	9.90538	8.52989	10.6341	9.68532	9.85373	11.8292	9.74691	5.83375	8.34285	8.21179	DNAJ heat shock family protein
AT1G10360	13.3469	19.5754	16.0013	6.32639	10.0232	9.61148	7.39275	7.77832	4.84157	7.95122	15.2509	5.78628	1.50122	5.03856	3.50255	0.319049	1.77935	2.95723	glutathione S-transferase TAU 18
AT1G10370	188.395	138.106	234.18	166.471	220.014	286.664	245.323	187.329	371.513	259.731	188.301	312.792	77.4947	185.954	139.378	45.7104	93.7103	143.003	Glutathione S-transferase family protein
AT1G10380	5.5626	4.4273	7.04811	4.32896	4.02903	6.88302	3.12288	3.45443	5.35472	4.60773	4.98112	7.61873	4.69426	5.98523	7.50563	1.88732	3.23825	4.51637	Putative membrane lipoprotein
AT1G10385	0.850042	0.386344	0.620219	0.123222	0.259258	0.323453	0.70845	0.522224	0.622548	0.376644	0.792263	0.494243	0.50017	0.32459	0.230103	0.0328474	0.103843	0.348324	Vps51/Vps67 family (components of vesicular transport) protein
AT1G10390	17.4315	18.6832	21.4759	26.5006	17.8764	22.613	11.5946	22.1682	12.3153	21.39	17.1976	20.5597	19.7939	23.6572	26.8005	24.656	22.9621	20.8724	Nucleoporin autopeptidase
AT1G10400	3.13827	2.77197	2.19842	2.48722	2.54426	1.41958	2.50399	3.46973	3.01066	3.77446	2.51955	3.19941	4.31764	2.35918	1.99388	2.61711	1.3221	1.9184	UDP-Glycosyltransferase superfamily protein
AT1G10410	16.6894	15.6523	15.9131	13.0932	17.1296	18.3035	13.8524	13.913	17.8297	12.2712	15.7095	18.1514	20.0197	20.407	19.1567	10.0482	11.1054	14.7659	Protein of unknown function (DUF1336)
AT1G10417	0.722738	1.27471	0.753183	1.17282	0.874572	1.58191	0.33351	0.528526	0.640819	0.399545	0.643261	0.611681	0.490907	0.580518	0.710701	0.46521	0.490379	0.932845
AT1G10430	23.7458	25.1096	25.181	21.3642	23.3035	25.0968	23.3745	25.6821	22.3312	24.8525	27.0327	27.8821	25.9725	26.8697	27.5928	16.0414	20.186	23.6118	protein phosphatase 2A-2
AT1G10450	3.77869	5.64398	7.34032	5.56843	4.68478	6.72178	2.96875	6.14759	3.61328	5.89954	4.0535	6.5695	6.09529	6.1744	9.21562	7.21242	6.63284	7.16967	SIN3-like 6
AT1G10455	0	0	0	0	0	0	0	0	0	0	0	0	0.391719	0	0	0	0	0
AT1G10460	0.562645	0.317242	1.28934	1.04996	1.91884	1.17072	0.723982	0.832937	1.07759	0.742938	1.60215	2.27537	2.05648	2.28023	1.21551	0.203428	0.815458	1.39291	germin-like protein 7
AT1G10470	36.6416	45.9718	50.0809	28.0243	30.4189	35.1855	35.2639	39.9468	50.3462	48.069	58.7154	49.8787	47.6093	44.8406	43.9297	15.9412	26.544	31.8242	response regulator 4
AT1G10480	0.0863653	0.0838882	0.111864	0.134197	0.121312	0.0928939	0.119457	0.17052	0.0656892	0.0286329	0.210361	0.098788	0.176006	0.164146	0.117771	0.0500251	0.158207	0.125535	zinc finger protein 5
AT1G10490	6.47201	8.71266	8.14534	8.20798	6.76471	5.89159	5.1182	11.0382	5.23476	9.25601	5.35272	7.98349	6.07736	6.44636	9.14495	11.736	8.80296	8.08093	Domain of unknown function (DUF1726) ;Putative ATPase (DUF699)
AT1G10500	41.9978	53.1876	57.0904	39.8957	46.4194	63.3698	38.9932	56.023	52.0651	42.6158	41.7048	49.6428	36.8362	36.762	56.2531	31.1775	33.9831	54.4429	chloroplast-localized ISCA-like protein
AT1G10510	25.1063	40.7798	41.3801	37.8414	28.7344	33.4279	24.7498	42.3984	26.3414	38.4605	29.075	31.8743	20.0774	24.5842	32.3853	25.3171	22.3615	24.1261	RNI-like superfamily protein
AT1G10520	1.41335	1.45399	1.93706	2.06682	2.54054	3.15788	1.20799	2.07925	1.6118	1.51636	1.12876	1.93248	2.0048	2.24489	2.94523	2.96181	3.07139	3.83472	DNA polymerase lambda (POLL)
AT1G10522	44.4665	76.2537	83.3262	81.9242	69.8089	94.0155	51.8033	92.1702	79.1385	85.1738	51.6658	69.3593	46.6736	39.2368	76.8177	73.0743	63.9857	105.087
AT1G10530	1.78799	1.59173	2.49561	2.63418	2.51801	5.82362	1.3561	3.71498	3.83917	2.56275	1.75383	2.6642	9.55084	11.8662	8.97882	4.53196	8.91546	12.1672
AT1G10540	0.17739	0.151035	0.236006	0.103332	0.304112	0.0713097	0.0692034	0.153245	0.252319	0.132533	0.255371	0.454868	0.361374	0.228267	0.902584	0.115647	0.65004	0.481836	nucleobase-ascorbate transporter 8
AT1G10550	17.7869	7.3452	9.73612	5.30186	5.23919	3.2438	10.2419	4.7956	7.26828	12.5557	14.2623	12.8072	11.9453	4.47205	3.99302	4.36785	7.46653	5.81301	xyloglucan:xyloglucosyl transferase 33
AT1G10560	1.32238	0.696355	0.965796	1.18229	0.660464	1.0513	0.875369	1.0763	0.588701	1.06919	1.33095	1.19872	3.38476	2.08903	3.26269	0.528295	1.11338	1.76298	plant U-box 18
AT1G10570	6.51603	8.61843	8.63348	8.32965	7.67198	11.316	5.51925	8.02271	5.81278	7.25059	7.96857	9.56961	8.08828	10.8197	12.2403	6.68784	7.56139	9.4795	Cysteine proteinases superfamily protein
AT1G10580	16.6374	19.2282	20.643	27.933	22.687	22.4503	14.7457	23.8707	18.2128	21.0086	16.4726	23.1091	28.1786	26.5313	27.8501	29.6672	28.7533	23.4309	Transducin/WD40 repeat-like superfamily protein
AT1G10585	0	0	0	0	0	0.0712244	0	0	0	0	0	0	0	0	0	0	0	0	basic helix-loop-helix (bHLH) DNA-binding superfamily protein
AT1G10586	0	0	0	0	0	0	0.0653657	0	0	0	0	0	0	0	0.0680044	0	0	0	basic helix-loop-helix (bHLH) DNA-binding superfamily protein
AT1G10588	0	0	0	0	0	0	0	0	0	0	0	0	0.0814997	0	0	0	0	0	Gibberellin-regulated family protein
AT1G10590	132.581	153.603	154.117	151.918	171.731	176.361	155.211	152.116	172.355	142.535	150.802	143.614	190.678	155.827	179.39	145.189	181.753	203.766	Nucleic acid-binding, OB-fold-like protein
AT1G10600	10.4077	13.6625	14.405	14.7264	13.2078	20.0393	7.70592	11.4411	9.95768	10.8766	7.78782	12.6197	11.8148	12.183	21.6996	10.9288	11.3888	16.9474	associated molecule with the SH3 domain of STAM 2
AT1G10610	1.3333	1.88854	3.37477	3.20493	2.22039	3.78865	1.21608	1.59346	1.78421	1.58404	1.27279	1.54719	2.12065	2.72753	4.88419	1.72813	1.88568	3.28049	basic helix-loop-helix (bHLH) DNA-binding superfamily protein
AT1G10620	0	0	0.0192325	0	0	0	0	0	0	0	0	0	0	0	0	0	0	0	Protein kinase superfamily protein
AT1G10630	141.663	132.688	130.232	133.872	163.463	160.59	157.656	147.738	165.046	129.589	154.417	145.12	194.957	169.827	152.447	111.181	150.762	167.878	ADP-ribosylation factor A1F
AT1G10640	1.60376	5.36428	2.84855	1.54018	0.999334	2.03398	0.984988	0.671722	0.968588	1.91133	1.09292	1.60808	2.50015	1.94371	2.00616	1.18266	1.13524	1.29506	Pectin lyase-like superfamily protein
AT1G10650	35.8478	40.2227	43.6135	20.6138	30.0868	27.0119	29.6122	28.5312	32.8898	20.9327	33.1561	26.8214	13.1562	21.5516	17.9841	6.27969	11.3166	12.9827	SBP (S-ribonuclease binding protein) family protein
AT1G10652	0	0	0	0	0	0	2.15325	0	0	0	0	0	0	0	0	0	0	0
AT1G10657	12.3271	24.2917	17.5706	4.59956	9.9327	7.75827	15.013	14.5829	14.9752	10.754	21.4292	11.9237	0.631197	4.87949	1.29392	0.312713	1.39395	1.77322	Plant protein 1589 of unknown function
AT1G10660	16.7876	22.9517	27.2317	22.2683	21.2736	33.2737	13.448	20.052	13.2067	15.8581	13.5156	23.4217	22.1182	22.2757	37.5459	24.3635	22.1225	28.3877
AT1G10670	233.535	212.806	202.978	171.183	218.392	193.596	199.494	201.751	187.883	182.088	212.893	208.962	205.614	221.143	185.755	116.487	165.725	152.12	ATP-citrate lyase A-1
AT1G10680	0.0113161	0	0.0326361	0.0210834	0.0239334	0.0241284	0.0118275	0.0111743	0	0.011302	0.0357178	0.0128195	0.161271	0.09106	0.0571098	0.029532	0.103706	0.0733658	P-glycoprotein 10
AT1G10690	3.22869	1.85557	5.01796	2.86631	3.19522	4.01299	1.96591	1.75167	2.16253	1.82391	1.89383	3.51751	4.45445	3.59633	4.81247	3.21424	4.28057	6.59789
AT1G10700	23.1576	21.7263	20.8008	17.593	20.2465	24.662	18.0295	23.6961	17.9047	20.1009	18.2033	19.6537	25.1427	21.7147	21.3337	16.5722	20.0882	19.526	phosphoribosyl pyrophosphate (PRPP) synthase 3
AT1G10710	0.0947419	0.214562	0.12292	0.0588926	0.299244	0.204098	0.359939	0.467627	0.0360701	0.37667	0.164625	0.578867	0.354031	0.503543	0.226569	0.192032	0.11569	0.241337	poor homologous synapsis 1
AT1G10717	0	0	0	0	0	0	0	0	0	0	0	0	0	0	0	0	0	0
AT1G10720	8.799	8.49727	10.2318	7.66942	7.95211	11.8867	5.68394	6.66958	7.92047	7.02002	7.0572	10.5853	10.7414	10.2899	12.6061	5.98878	7.98469	9.7331	BSD domain-containing protein
AT1G10730	3.40125	3.87611	4.8552	5.23378	5.45962	5.86459	2.35803	3.25356	2.72711	3.06442	4.08975	5.35302	6.00467	6.10252	6.05355	3.4425	4.49688	5.36874	Clathrin adaptor complexes medium subunit family protein
AT1G10740	32.7155	36.312	39.5281	37.6963	38.2123	41.181	18.3521	35.8476	22.7864	23.0238	27.4297	28.9243	30.408	42.0122	36.3285	16.052	24.1584	29.0291	alpha/beta-Hydrolases superfamily protein
AT1G10745	0	0	0	0	0	0	0	0	0	0	0	0	0	0	0	0	0	0	Maternally expressed gene (MEG) family protein
AT1G10747	0	0	0	0	0	0	0	0	0	0	0	0	0	0	0	0	0	0	Maternally expressed gene (MEG) family protein
AT1G10750	1.12487	1.11803	1.88977	1.74756	1.84489	1.98578	1.03894	1.8509	1.11058	1.46819	1.72513	2.11141	1.96086	1.82754	2.82961	2.12898	1.76315	2.28466	Protein of Unknown Function (DUF239)
AT1G10760	22.6836	38.7476	28.5206	51.829	44.2182	45.4319	21.0022	50.0791	23.7935	29.2668	24.079	32.7113	45.0767	66.421	68.5609	46.626	57.3166	41.9691	Pyruvate phosphate dikinase, PEP/pyruvate binding domain
AT1G10770	0.378916	0.182328	0.313205	0.353811	0	0.138273	0.129126	0.124624	0.438266	0.124603	0.129845	0.0736411	0.257901	0.354504	0.331584	0.164211	0	0.140142	Plant invertase/pectin methylesterase inhibitor superfamily protein
AT1G10780	9.00623	12.6766	13.7811	12.6801	11.9039	12.3291	8.64777	16.7373	8.5905	11.689	7.53518	9.89471	7.2067	7.0261	8.07609	6.95774	7.47352	7.55036	F-box/RNI-like superfamily protein
AT1G10790	0.277425	0.357602	0.726274	0.517694	0.242631	0.301072	0.285659	0.182534	0.265596	0.274784	0.526804	0.534055	0.282965	0.209238	0.575074	0.0401237	0.211626	0.0508576
AT1G10800	0	0.391937	1.14854	0.129676	0.427518	1.10135	0	0.136462	1.81576	0.268421	0	0.503798	0.283861	0.15038	0.153812	0	0.379175	0.159479
AT1G10810	4.33684	1.99694	1.79844	1.75265	2.7749	3.16049	1.19595	1.21291	1.81952	1.18411	1.46647	1.74334	2.21046	2.21803	2.60183	0.439374	1.52229	1.14685	NAD(P)-linked oxidoreductase superfamily protein
AT1G10820	8.71783	13.0791	14.111	13.9665	11.4148	18.5579	6.02368	13.4685	9.88313	9.91591	7.90635	12.5049	12.4715	12.6709	23.0882	11.653	12.3816	18.5389	Protein of unknown function (DUF3755)
AT1G10830	26.9511	42.3551	43.6888	36.5012	30.7252	36.9697	23.3404	36.6308	29.4515	38.8059	29.1342	30.5186	18.7926	22.6904	29.5097	18.9812	19.4162	24.0252	15-cis-zeta-carotene isomerase
AT1G10840	135.931	151.091	143.914	138.315	144.23	134.443	128.877	154.39	122.858	146.479	121.811	128.9	123.603	122.941	144.678	119.1	132.242	153.394	translation initiation factor 3 subunit H1
AT1G10850	14.7363	17.6415	17.2465	20.2652	19.8529	20.4363	13.7025	18.5993	18.6659	19.2254	17.2402	20.0221	18.3004	22.1435	18.0067	17.2306	17.4864	17.7255	Leucine-rich repeat protein kinase family protein
AT1G10865	54.3511	39.1187	43.1506	41.8629	57.3167	47.3374	46.6336	36.5992	44.0077	37.7817	49.669	40.2451	46.6861	52.1478	51.7137	33.0208	44.2528	54.8957
AT1G10870	12.3773	13.6883	13.1769	12.542	12.9003	14.5751	9.44318	13.0051	8.36527	10.3249	10.3706	13.2032	12.0741	13.2745	16.3772	9.49001	10.3208	12.1121	ARF-GAP domain 4
AT1G10880	0.0427842	0	0.020689	0.0199372	0.0225724	0	0	0	0	0	0	0	0	0	0	0.018596	0	0.0464666	Core-2/I-branching beta-1,6-N-acetylglucosaminyltransferase family protein
AT1G10890	24.5894	27.1971	32.0602	31.5528	24.5719	37.6571	19.5662	22.6681	21.1945	23.7687	28.1013	23.2646	23.0048	29.0551	38.88	14.8939	18.218	25.8791
AT1G10900	8.12476	10.1058	13.9195	13.8566	12.426	17.6219	6.00083	11.9781	9.69587	9.43246	9.80876	14.8522	12.8744	13.8784	18.7158	11.898	13.1127	13.5734	Phosphatidylinositol-4-phosphate 5-kinase family protein
AT1G10910	8.77224	19.9889	20.6324	16.8009	11.6725	19.0293	6.5552	16.2135	11.5778	14.9023	9.60201	16.438	9.09162	12.3535	22.2798	12.122	11.2839	14.7699	Pentatricopeptide repeat (PPR) superfamily protein
AT1G10920	0.15095	0.390172	0.399787	0.267223	0.127598	0.459043	0.252024	0.0447148	0.17129	0.105438	0.221966	0.25475	0.169063	0.153094	0.41998	0.131278	0.0950694	0.277815	NB-ARC domain-containing disease resistance protein
AT1G10930	7.37025	14.9483	13.624	14.7404	10.2326	11.6802	6.11787	15.8248	6.3517	13.1652	7.38801	9.89759	6.88614	7.66927	12.3101	10.2921	8.38971	8.02996	DNA helicase (RECQl4A)
AT1G10940	23.7616	23.0824	28.8168	26.0465	22.254	28.9969	18.5844	20.5691	22.0495	21.7957	25.777	28.6853	26.0763	27.86	30.7518	14.6867	17.2376	24.4841	Protein kinase superfamily protein
AT1G10950	63.464	78.3351	79.0291	83.3099	90.1312	89.9887	47.1795	85.048	58.3875	67.0888	66.0988	83.1593	98.0357	97.2477	95.2341	84.5408	96.27	93.2555	transmembrane nine 1
AT1G10960	1305.22	1388.25	1671.53	1312.06	1341.67	1597.08	1436.19	1445.83	1657.08	1835.95	1354.36	1774.57	708.178	938.235	1194.16	550.048	687.805	1021.44	ferredoxin 1
AT1G10970	5.94102	5.29931	4.74402	7.61578	7.07151	6.97303	7.58602	7.02108	7.39657	6.84677	8.49836	8.29739	16.7929	12.4437	14.5742	13.0784	16.1152	14.1037	zinc transporter 4 precursor
AT1G10980	0.0226247	0.0440251	0.0218973	0.0210872	0.0238666	0.0485177	0.0235324	0.0223373	0.102999	0.0450712	0.0710487	0.0257908	0	0	0.0230313	0	0	0.0491748	Lung seven transmembrane receptor family protein
AT1G10990	6.81826	4.79962	4.0866	4.30622	5.25771	6.93925	5.90378	7.27323	6.36037	5.96936	5.46036	6.36137	6.16125	5.8903	7.03504	2.59539	4.26394	5.25774
AT1G11000	7.85128	8.21649	7.76543	9.54542	11.7542	10.5545	5.81847	8.83423	7.98501	6.29227	8.8181	8.07188	9.82881	11.9168	11.3129	5.75723	8.55896	8.74378	Seven transmembrane MLO family protein
AT1G11020	10.7351	8.40293	8.1786	8.10159	8.55154	12.4441	6.94811	9.29206	8.98881	8.32346	9.05912	10.5305	14.8866	13.3384	14.8732	11.7319	12.7724	12.2689	RING/FYVE/PHD zinc finger superfamily protein
AT1G11040	0.205002	0.0331388	0.0665969	0.0318616	0.0719044	0	0.0353625	0.168635	0	0.169695	0.106741	0.117596	0.174128	0.38867	0.105261	0	0	0.261447	HSP40/DnaJ peptide-binding protein
AT1G11050	7.68322	6.97216	6.36944	6.601	6.66682	5.67876	4.80288	6.16135	3.85186	7.54796	7.05448	6.60457	8.66419	9.01685	7.4941	4.25253	6.97085	5.65039	Protein kinase superfamily protein
AT1G11060	4.96869	5.7177	5.3303	5.48683	5.82421	6.12674	3.15253	6.00245	4.46787	4.41928	3.98441	6.57239	5.62369	6.26567	7.28205	4.75733	5.57054	5.12597	WAPL (Wings apart-like protein regulation of heterochromatin) protein
AT1G11070	0.342134	0.91678	0.67659	0.0956409	0.144539	0.073164	0.0356704	0.0506722	0.0971354	0.443605	1.09503	0.311059	0.0348392	0.078451	0.0173419	0	0.0156743	0.0185388
AT1G11080	0.467721	0.840086	0.92881	0	0.0552133	0	0.139017	0.0258562	0.202761	0.703757	2.08023	1.04701	0.0266832	0	0.160398	0	0	0	serine carboxypeptidase-like 31
AT1G11090	9.39664	8.27111	7.12652	9.12818	9.34446	8.81074	8.81946	9.04402	11.2107	9.90351	8.71082	10.9864	12.7208	12.5687	12.4179	8.22602	10.1387	10.8954	alpha/beta-Hydrolases superfamily protein
AT1G11100	0.877353	0.50774	0.921174	0.552828	0.467571	0.575904	0.414382	0.709076	0.564195	0.57969	0.65484	0.947846	0.50503	0.766095	1.15932	0.443607	0.448625	0.50886	SNF2 domain-containing protein / helicase domain-containing protein / zinc finger protein-related
AT1G11110	0	0	0	0.0324156	0	0	0	0	0	0	0	0	0	0	0	0	0	0	LisH and RanBPM domains containing protein
AT1G11112	0.811581	1.17015	1.54718	2.71604	2.26087	3.26535	2.76047	2.86925	1.88078	3.06589	1.80413	2.68819	1.86478	1.66708	2.35187	1.99243	1.67036	2.33168
AT1G11120	7.36336	9.91321	11.2829	14.1629	12.8338	17.634	7.08845	10.5323	5.73038	8.05788	4.71324	11.1372	9.97455	11.8747	13.6031	16.7615	13.2655	19.0394
AT1G11125	3.42186	2.46551	2.06174	5.09991	4.60482	4.83406	5.51046	5.5946	3.87995	3.48646	3.32549	4.19968	14.1209	8.87852	9.51054	14.6204	15.3319	13.3468
AT1G11130	2.73183	4.39131	4.50932	5.72342	4.0258	5.01495	2.06508	5.54069	3.03251	4.93659	2.80769	5.61467	3.47303	4.1184	5.81297	5.74061	5.80492	5.11485	Leucine-rich repeat protein kinase family protein
AT1G11145	0	0	0	0	0.120298	0	0	0	0	0	0	0	0	0.255161	0	0	0	0	Protein of unknown function (DUF674)
AT1G11150	0.861911	1.74244	1.73871	2.15646	1.85481	2.30262	0.649321	1.08745	0.924027	1.08281	0.955209	1.25084	1.4627	1.75769	2.60286	1.11043	1.21391	1.60774	transposable element gene
AT1G11160	1.97673	1.51364	1.31206	0.71215	0.785402	1.36197	0.936162	1.1	0.89081	0.83996	1.35611	1.39774	0.722607	1.33102	1.20118	0.389528	0.440386	0.648917	Transducin/WD40 repeat-like superfamily protein
AT1G11170	0.969948	0.986722	1.378	1.71462	1.57867	3.04087	0.797301	0.915355	1.00157	0.798041	1.11296	1.45205	2.84913	3.28004	3.05137	1.03247	1.7339	2.40826	Protein of unknown function (DUF707)
AT1G11180	7.7683	9.92479	10.1414	13.7432	11.3199	14.5086	8.144	7.22867	7.38814	9.77111	8.15157	10.691	7.30565	10.5395	12.846	6.63977	7.36908	10.3519	Secretory carrier membrane protein (SCAMP) family protein
AT1G11190	0.567491	0.79094	1.86806	1.02538	1.90285	2.33505	0.403577	0.385117	1.37947	0.281764	1.8826	2.28037	0.759243	0.241939	0.984396	0	0.682051	0.620762	bifunctional nuclease i
AT1G11200	11.997	16.8122	15.3439	11.3755	14.4456	16.8862	10.2954	15.488	13.9744	11.2312	10.6878	14.7207	16.4849	16.9032	16.7559	14.0022	15.2033	19.205	Protein of unknown function (DUF300)
AT1G11210	1.68721	1.92563	0.512594	0.69938	1.37985	0.850658	1.00751	1.11027	0.515091	0.409353	2.02729	0.646424	3.40189	3.44951	1.85284	0.16278	0.480635	0.697947	Protein of unknown function (DUF761)
AT1G11220	4.30836	5.60036	5.54307	6.18628	7.14324	6.12985	4.26952	7.12893	4.26343	6.36522	4.07596	4.91646	3.05815	3.68619	2.35679	1.46656	3.05492	2.68912	Protein of unknown function (DUF761)
AT1G11230	0	0	0	0	0	0	0	0	0	0	0	0	0	0	0	0	0	0	Protein of unknown function (DUF761)
AT1G11240	50.8543	51.9296	48.5629	63.5156	59.8289	53.7585	50.1685	56.9142	67.3992	58.2624	51.5997	53.1839	60.2161	53.7312	60.3201	58.0964	63.0305	72.2591
AT1G11250	0.106491	0	0.262475	0	0.167389	0.405949	0.0546629	0	0.306707	0.052651	0	0.0617422	0.0543301	0.120093	0.33291	0	0.0487287	0.058777	syntaxin of plants 125
AT1G11260	36.8375	20.9414	29.3132	27.2935	27.9378	26.9601	20.2097	20.2851	20.0186	15.5015	20.6723	20.1807	27.1169	29.0371	20.6395	10.6996	20.8859	15.2081	sugar transporter 1
AT1G11265	0	0.0170808	0	0	0.131342	0.153852	0	0	0	0	0	0	0.0838589	0	0.121997	0.0479379	0	0	transposable element gene
AT1G11270	3.03178	3.36421	2.9686	3.78587	3.53727	4.64852	1.76349	2.10612	2.3694	2.71778	1.4657	1.91942	2.96398	2.98222	3.81173	2.9599	3.00064	3.56699	F-box and associated interaction domains-containing protein
AT1G11280	7.91845	11.1029	9.795	10.6506	9.34314	10.739	7.281	9.49947	8.48917	8.90666	7.90315	10.8188	10.1382	10.4167	11.9672	9.47821	9.824	9.27888	S-locus lectin protein kinase family protein
AT1G11290	1.19176	2.44176	2.48589	2.28635	2.12847	2.36164	0.87691	2.80334	1.43326	2.41198	1.15843	2.09184	1.90962	1.58707	2.71918	2.74307	2.23209	2.14667	Pentatricopeptide repeat (PPR) superfamily protein
AT1G11300	0.969106	1.55403	1.69698	1.39159	1.04264	1.56441	0.473348	0.749653	0.795075	1.08973	1.14024	1.34248	1.4795	1.03204	1.80524	1.11025	1.74685	1.3591	protein serine/threonine kinases;protein kinases;ATP binding;sugar binding;kinases;carbohydrate binding
AT1G11310	38.991	37.0829	40.8123	31.8543	31.9509	35.626	26.4514	32.6789	25.1665	24.3189	32.3066	32.646	28.6457	32.8495	34.9866	18.526	24.8798	26.4084	Seven transmembrane MLO family protein
AT1G11320	3.65876	4.30933	4.56179	4.27054	4.5828	4.24525	3.16787	4.4367	4.83167	4.69915	2.94714	4.31689	3.963	3.2524	4.86164	4.50549	4.59129	5.0879
AT1G11330	5.17013	7.05413	8.96456	5.51453	5.92969	7.13646	5.0344	8.03055	8.21145	6.45019	6.49782	10.1015	2.86358	3.51087	4.88511	1.76707	3.82247	3.83164	S-locus lectin protein kinase family protein
AT1G11340	0.062549	0.167673	0.271287	0.276829	0.115645	0.133659	0.065254	0.0463206	0.0887403	0.0156017	0.0656809	0.124298	0.031844	0	0.0475042	0.0271977	0.0429859	0.0508012	S-locus lectin protein kinase family protein
AT1G11350	0.963654	1.61686	1.61412	1.61914	1.35185	1.58673	0.609747	1.0919	0.806904	1.27665	1.52604	1.16614	0.900783	0.96051	1.7759	0.631956	1.02776	1.1634	S-domain-1 13
AT1G11360	18.9971	15.6838	15.3669	21.2897	21.157	22.787	15.4317	14.8037	15.4972	15.2	16.6551	16.285	25.4146	23.1368	22.3932	18.4015	22.522	23.9204	Adenine nucleotide alpha hydrolases-like superfamily protein
AT1G11362	0.0738689	0	0	0	0	0	0.300715	0.145747	0	0	0.151162	0	0	0	0	0	0	0	Plant invertase/pectin methylesterase inhibitor superfamily protein
AT1G11370	0	0.0534806	0.0547496	0.20706	0	0	0	0	0	0	0	0	0	0	0	0.0961862	0	0	Pectin lyase-like superfamily protein
AT1G11380	10.6558	7.57459	12.51	3.99935	5.55348	6.94006	5.79742	7.64152	8.54393	6.02588	7.86271	6.61752	5.68754	7.40871	7.60904	3.28802	4.19188	5.80074	PLAC8 family protein
AT1G11390	9.46374	12.1356	13.4882	13.3779	13.5307	13.8605	7.06829	13.2028	7.98786	9.96449	8.57642	12.3571	12.8894	13.3832	14.2776	12.6025	13.0616	13.6248	Protein kinase superfamily protein
AT1G11400	26.4208	30.5738	31.0304	34.919	35.971	35.5272	29.5504	26.8856	32.9027	25.0746	26.1147	26.8666	29.0364	32.8441	41.0054	23.452	29.6075	37.5086	partner of Y14-MAGO
AT1G11410	1.32387	1.78204	1.15453	0.74892	1.01567	1.24616	0.805609	1.22937	0.590324	1.05351	1.95273	1.87927	1.07518	1.50067	1.37263	0.97311	1.06866	0.938744	S-locus lectin protein kinase family protein
AT1G11420	1.43876	1.56257	1.48654	1.94455	2.37709	2.3928	0.972147	3.5748	1.91142	2.62649	1.73091	2.02431	2.51603	2.57612	3.7386	3.16788	3.75628	4.30278	DOMAIN OF UNKNOWN FUNCTION 724 2
AT1G11430	193.813	279.534	249.005	271.731	212.355	229.44	210.24	226.876	188.692	263.914	194.76	198.413	167.387	159.708	216.633	192.438	181.794	198.2	plastid developmental protein DAG, putative
AT1G11440	3.35427	5.09742	4.85415	3.64395	3.89304	5.25988	4.18669	4.30094	4.46835	5.97618	6.26464	5.39669	4.12394	5.93875	4.68892	2.25242	2.46997	3.25158
AT1G11450	4.66569	4.75632	9.80635	1.7689	1.93724	4.74284	2.44204	2.21526	4.24786	2.22879	4.97033	9.1882	1.21282	1.12302	2.27432	0.156181	0.299953	0.395638	nodulin MtN21 /EamA-like transporter family protein
AT1G11460	0	0	0.271387	0.21496	0.0483604	0.0500014	0	0	0.0529325	0	0	0.0532164	0	0.104265	0.143255	0.119957	0	0.101356	nodulin MtN21 /EamA-like transporter family protein
AT1G11470	0	0	0	0	0	0	0	0	0	0	0	0	0	0	0	0	0	0	Pentatricopeptide repeat (PPR) superfamily protein
AT1G11475	38.2091	49.7296	35.9502	42.6432	46.8499	41.5834	60.116	58.6998	60.9805	51.3127	51.8508	49.1577	42.0232	40.5714	57.9373	52.8823	54.22	80.4055	RNA polymerases N / 8 kDa subunit
AT1G11480	38.0894	35.9897	33.4406	46.3644	49.6567	42.7695	28.8799	37.6257	32.5603	32.0153	32.6504	34.7573	52.0775	53.1449	50.7775	43.5801	49.6745	47.6613	eukaryotic translation initiation factor-related
AT1G11490	0.504207	0.406665	0.493724	0.39196	0.66206	0.5915	0.173368	0.207356	0.240948	0.166636	0.305214	0.193666	0.771229	0.523889	0.998382	0.437667	0.461608	0.507272	zinc finger (C2H2 type) family protein
AT1G11500	0.195282	0.186211	0.395687	0.182628	0.101346	0	0.19678	0.0962904	0	0	0	0.580555	0.199739	0.323826	0.526763	0.0844249	0.267681	0.441231	Protein of unknown function (DUF1218)
AT1G11510	0	0	0	0	0	0	0	0	0	0	0	0	0	0	0	0	0	0	DNA-binding storekeeper protein-related transcriptional regulator
AT1G11520	0	0	0	0	0	0	0	0	0	0	0	0	0	0	0	0	0	0	pliceosome associated protein-related
AT1G11530	6.01382	9.03947	8.12363	5.38024	4.8274	5.04428	4.95872	4.74535	4.2115	4.21502	5.50872	5.58179	4.12773	4.58268	5.23511	1.11516	2.90594	1.83275	C-terminal cysteine residue is changed to a serine 1
AT1G11540	2.69231	2.21469	2.32482	0.540263	1.18342	1.801	3.13935	2.35487	2.37675	2.06504	2.09396	2.50219	2.08419	1.8997	1.57477	0.621577	1.34198	1.15483	Sulfite exporter TauE/SafE family protein
AT1G11545	68.32	56.0936	51.1628	52.489	64.6279	55.8851	88.9427	69.4357	66.8715	73.2734	76.7983	72.4022	117.482	84.6239	79.3369	47.6522	56.0878	67.231	xyloglucan endotransglucosylase/hydrolase 8
AT1G11560	0	0.043655	0.0442883	0	0	0	0	0	0	0	0	0	0	0	0	0	0	0	Oligosaccharyltransferase complex/magnesium transporter family protein
AT1G11570	1.57535	1.18316	1.4826	0	0.8072	0.720741	0.464751	1.24136	0.756468	0.455943	1.80479	1.15379	0.323243	0.169677	1.76928	1.22061	1.07408	3.47178	NTF2-like
AT1G11572	0.177143	0.338645	0	0	0.0921115	0	0	0.174717	0	0.0868562	0	0	0.0905478	0.0983117	0.0948878	0.0766318	0	0.0995856	Plant thionin family protein
AT1G11580	130.478	116.195	91.6728	116.201	126.425	82.4744	102.917	107.761	98.493	91.7011	105.269	111.558	246.614	168.858	120.6	232.008	203.369	150.686	methylesterase PCR A
AT1G11590	0	0.126302	0.0504034	0	0.0321442	0.0290199	0.0809702	0.0809922	0	0.0686321	0	0.148391	0.0952231	0.118688	0.0839236	0.0451651	0.0274323	0.0906047	Plant invertase/pectin methylesterase inhibitor superfamily
AT1G11593	0	0	0	0	0	0	0	0	0	0	0	0	0	0	0	0	0	0	Plant invertase/pectin methylesterase inhibitor superfamily protein
AT1G11600	30.539	24.9786	29.9983	41.3677	47.0813	41.7127	43.0238	40.6782	36.4395	45.6797	30.5733	43.8169	34.7989	52.3942	31.7626	16.3314	25.0872	25.0772	cytochrome P450, family 77, subfamily B, polypeptide 1
AT1G11608	0	0	0	0	0	0.0789803	0.11343	0.036097	0.0418507	0	0.038041	0	0	0	0.0752452	0	0.0669714	0	F-box associated ubiquitination effector family protein
AT1G11610	0	0	0	0	0.031266	0	0	0	0	0	0	0	0	0	0	0	0	0	cytochrome P450, family 71, subfamily A, polypeptide 18
AT1G11620	0	0	0	0	0	0	0	0	0.0970002	0	0	0	0.0431181	0.0479222	0	0	0.0387107	0.0464141	F-box and associated interaction domains-containing protein
AT1G11630	3.91325	3.42889	3.94587	4.22449	3.47112	4.02048	3.26502	4.15359	3.99565	3.42337	3.86884	4.81437	5.27683	4.19288	5.84061	5.11253	5.47051	5.23	Tetratricopeptide repeat (TPR)-like superfamily protein
AT1G11650	175.228	180.582	189.217	203.67	185.397	203.435	163.196	191.08	175.214	170.605	149.327	189.613	181.77	171.058	196.836	165.742	179.954	185.973	RNA-binding (RRM/RBD/RNP motifs) family protein
AT1G11655	10.8462	4.88623	6.96973	1.25552	1.61992	3.26218	11.6495	7.05499	13.7165	7.30673	10.5779	12.5926	9.84249	7.98459	6.46418	0.482929	2.4512	1.5268
AT1G11660	25.1751	27.3787	24.7254	26.3858	24.0101	21.7808	18.7384	26.5372	18.906	23.7246	19.9833	23.812	23.7538	24.3042	25.7664	19.8921	22.3999	17.0394	heat shock protein 70 (Hsp 70) family protein
AT1G11670	43.3041	29.6925	27.6258	27.3718	31.3795	25.5096	25.2179	24.0833	19.6392	28.6649	38.7953	38.0078	43.3013	42.4343	29.1209	17.7017	24.263	20.3061	MATE efflux family protein
AT1G11680	93.7166	95.1938	92.0514	93.9012	101.09	98.4541	88.4221	110.781	79.6793	97.7666	84.863	96.7163	126.128	113.956	104.357	103.034	110.836	96.3286	CYTOCHROME P450 51G1
AT1G11684	0	0	0.639169	0	1.25383	0	0	0	0	0	0	0	0	1.24909	0.723773	0	0	0
AT1G11690	0	0	0.132901	0.0624235	0	0	0.0682282	0	0.0774258	0.131767	0	0.156212	0.409535	0.449507	0.140786	0	0.061144	0
AT1G11700	11.487	9.9718	14.5198	9.13906	10.9447	13.4745	14.76	10.7957	19.1052	12.7606	17.1024	21.8374	9.8241	12.1442	10.557	4.03229	6.40734	5.37808	Protein of unknown function, DUF584
AT1G11710	0.464358	0.483819	1.06512	0.477431	0.524385	0.855572	0.23383	0.743094	0.708883	0.623005	0.40347	0.927516	0.668475	0.716327	0.989369	0.668386	0.80697	1.30074	Pentatricopeptide repeat (PPR) superfamily protein
AT1G11720	7.96697	14.4434	14.7028	17.9602	10.6171	15.6933	5.8054	13.3239	7.75622	11.8633	7.97001	11.4523	9.57833	13.2319	20.243	15.331	14.8624	13.4913	starch synthase 3
AT1G11730	1.18939	0.767928	0.930395	0.554706	0.500019	0.81473	0.36844	0.665252	0.499704	0.550627	0.658963	0.410616	0.242538	0.674812	0.695033	0.65398	0.290397	0.738833	Galactosyltransferase family protein
AT1G11740	1.2484	0.873747	0.847977	0.381739	0.514774	0.271467	1.32054	0.462223	0.465635	1.01108	1.73801	0.643731	0.874093	0.78187	0.316963	0.203507	0.375303	0.402133	ankyrin repeat family protein
AT1G11750	123.661	179.727	157.628	176.976	154.831	159.551	136.452	161.998	140.607	174.267	137.224	137.854	97.8123	115.687	144.389	105.647	116.664	127.632	CLP protease proteolytic subunit 6
AT1G11755	6.44888	8.29185	8.75592	7.40024	8.28233	9.44808	5.88191	10.3001	6.45078	6.78169	4.71233	8.21018	7.39896	7.29892	12.871	7.33888	6.64939	10.0802	Undecaprenyl pyrophosphate synthetase family protein
AT1G11760	8.32737	8.1921	9.41268	11.607	8.48029	11.4529	9.87998	8.89265	8.48937	9.29767	8.81912	8.94782	11.1184	11.3655	14.3065	11.1279	11.2735	12.2386
AT1G11765	0	0	0	0	0	0	0	0	0	0	0	0	0	0	0	0	0	0	Plant self-incompatibility protein S1 family
AT1G11770	0	0	0	0	0.081391	0	0	0	0	0	0	0	0	0.0293895	0	0	0	0	FAD-binding Berberine family protein
AT1G11780	6.69802	7.7854	10.6277	7.01799	8.09097	9.7341	5.48179	9.3564	6.59884	6.55158	6.01372	8.20903	8.63775	7.95445	11.9302	9.00073	9.02969	12.3195	oxidoreductase, 2OG-Fe(II) oxygenase family protein
AT1G11785	0.714806	0.112955	0.244541	0.334496	0	0.670898	0.356954	0.469688	0.563708	0	0.119517	0.859387	0.609866	0.130458	0.522484	0.411416	0.543953	0.408173
AT1G11790	26.0095	34.2457	34.0168	27.7203	25.6036	38.5514	19.9821	37.8117	27.7484	30.601	24.3068	33.8183	17.2891	24.985	31.2335	15.9407	19.6842	26.4497	arogenate dehydratase 1
AT1G11800	3.57022	4.29845	4.78206	4.76875	4.38069	4.17943	4.86896	6.02345	4.85945	5.11702	3.86965	5.41824	7.08496	6.08261	5.82183	5.76494	6.07681	5.36756	endonuclease/exonuclease/phosphatase family protein
AT1G11810	0	0	0	0	0	0	0	0	0	0	0	0	0	0	0	0	0	0	F-box associated ubiquitination effector family protein
AT1G11820	15.1719	23.8292	27.6234	20.309	17.9761	22.3246	13.557	26.8692	19.2649	27.2878	20.9251	27.4035	16.7382	16.8623	22.7754	24.5168	19.4257	23.9234	O-Glycosyl hydrolases family 17 protein
AT1G11840	437.733	415.308	414.864	299.897	347.732	408.273	545.411	428.796	478.708	406.666	496.294	498.434	448.086	453.572	456.918	297.801	374.736	365.919	glyoxalase I homolog
AT1G11850	10.5352	16.9497	24.6002	10.2781	18.5656	23.41	9.71728	9.2159	20.1484	13.2863	18.3227	20.4098	5.52655	6.09284	10.9188	3.16977	5.19145	6.97722
AT1G11860	441.697	651.699	628.039	461.869	439.867	439.955	418.841	432.719	417.016	540.71	480.196	489.027	261.029	302.261	349.675	209.421	257.314	271.347	Glycine cleavage T-protein family
AT1G11870	24.0893	38.8028	34.6551	37.4337	32.0961	34.5228	21.959	34.8125	22.617	32.882	23.8114	27.2562	20.2848	25.36	31.2438	26.7379	26.7634	24.82	Seryl-tRNA synthetase
AT1G11880	1.37159	2.97723	2.82407	2.64828	2.89258	3.7327	1.12001	1.91028	1.4227	2.04836	1.46015	2.04027	3.06898	3.44222	3.29578	2.0648	2.89429	2.8774	transferases, transferring hexosyl groups
AT1G11890	71.8991	61.7439	52.5609	56.9167	67.5019	60.0901	66.9795	68.7572	55.462	60.4065	72.8536	53.8282	61.3566	74.8432	56.4578	38.6033	52.6516	54.6508	Synaptobrevin family protein
AT1G11900	1.74596	2.24332	2.59527	2.44264	2.39435	3.2813	1.60803	1.94816	1.69498	2.14709	1.26267	2.88005	2.59259	2.80164	4.02629	3.26265	2.95405	4.11556	Tetratricopeptide repeat (TPR)-like superfamily protein
AT1G11905	12.2235	12.1564	13.1673	14.745	17.1346	17.711	15.0863	15.5591	15.9536	12.5368	15.8765	14.3776	22.0926	18.3451	19.6843	13.0982	19.8345	19.7086	B-cell receptor-associated protein 31-like
AT1G11910	226.846	224.187	252.835	254.821	267.694	284.729	164.307	219.655	219.36	202.621	222.847	294.124	391.736	365.073	387.911	329.277	407.416	330.159	aspartic proteinase A1
AT1G11915	0.151392	0.073345	0.147871	0.1765	0.159175	0.36808	0	0.186792	0.43336	0.15025	0.196743	0.435108	0.0385855	0.042982	0.272833	0.0657257	0	0.290158
AT1G11920	0.991159	0.42236	0.620263	0.332823	0.416683	0.214403	0.327502	0.430457	0.181711	0.275313	0.617778	1.50559	1.9403	2.69925	0.981223	0.03442	0.108899	0.173843	Pectin lyase-like superfamily protein
AT1G11925	0.1217	0	0.241087	0.0568123	0	0	0	0	0	0	0.0626188	0	0	0	0	0	0	0	Stigma-specific Stig1 family protein
AT1G11930	41.7595	40.7925	44.3073	39.0637	36.5265	44.9335	33.5114	34.5905	32.8201	34.2241	36.0582	36.5497	35.4916	30.9619	39.5512	24.4038	28.5601	32.094	Predicted pyridoxal phosphate-dependent enzyme, YBL036C type
AT1G11940	4.7765	3.9962	4.90637	4.81749	5.34696	7.33945	3.55074	5.63461	4.93783	4.74928	5.20266	5.91436	7.40829	7.63504	10.456	3.88866	5.17259	7.43882	Core-2/I-branching beta-1,6-N-acetylglucosaminyltransferase family protein
AT1G11950	1.88122	3.27983	3.32138	3.34609	2.69599	3.14978	1.6067	3.32108	1.47116	2.91591	1.66219	2.76526	1.88631	2.96134	3.43117	2.66495	2.70334	2.89943	Transcription factor jumonji (jmjC) domain-containing protein
AT1G11960	11.5284	11.1127	9.17914	8.32334	7.2502	9.13728	7.79	7.90843	4.60905	9.43623	15.0131	8.39119	8.28507	11.2335	8.51548	3.5726	6.98888	5.76014	ERD (early-responsive to dehydration stress) family protein
AT1G11970	0	0	0	0	0.258475	0	0	0	0	0	0	0	0.264078	0	0	0	0	0	Ubiquitin-like superfamily protein
AT1G11980	0	0	0	0	0	0	0	0	0	0	0	1.49735	0	0	0	0	0	0	ubiquitin-related protein 3
AT1G11990	0	0	0	0	0	0	0	0	0	0	0	0	0	0	0	0	0	0	O-fucosyltransferase family protein
AT1G12000	149.108	141.869	123.34	121.028	132.815	108.214	152.487	165.437	130.298	156.248	152.358	133.829	147.232	154.94	110.825	95.1901	134.817	102.437	Phosphofructokinase family protein
AT1G12010	2.16264	1.04858	1.36037	0.162643	0.733961	0.263444	1.1549	0.757495	1.11698	2.00927	2.97762	1.64139	0.106665	0.594998	0.179199	0.0302932	0.191651	0.343298	2-oxoglutarate (2OG) and Fe(II)-dependent oxygenase superfamily protein
AT1G12020	8.92826	10.8834	14.4322	13.4462	11.8776	13.3143	11.4079	14.7022	19.6371	19.9248	16.1079	14.4304	10.2847	12.037	15.8295	13.966	11.8297	15.9149
AT1G12030	0.0943264	0.0911675	0	0.0440066	0.0494878	0.0512076	0	0.0465465	0	0	0.0976598	0.054503	0.0481075	0.106668	0.048917	0	0	0	Protein of unknown function (DUF506)
AT1G12040	49.7666	13.4586	21.2942	7.28797	7.11932	9.05324	19.9744	17.354	16.5398	12.7164	24.1069	30.9866	21.0019	20.1079	14.9427	1.09056	5.12332	5.38091	leucine-rich repeat/extensin 1
AT1G12050	43.4739	39.4584	36.5046	34.0115	32.2788	36.3238	31.4223	34.5731	26.2207	34.4357	30.4721	32.6151	33.9721	30.9885	34.062	21.9031	24.0705	30.2618	fumarylacetoacetase, putative
AT1G12060	15.2821	13.2697	14.6746	11.677	15.8406	13.2707	12.2833	9.26475	9.54531	10.9505	9.50447	11.5233	8.37771	8.60411	11.0066	7.30425	6.69566	7.39301	BCL-2-associated athanogene 5
AT1G12064	44.8068	24.2455	41.2242	43.125	46.5994	64.4071	49.7056	48.6386	71.0381	52.7812	34.5928	64.1913	74.988	57.8809	102.994	56.9655	60.0235	94.1892
AT1G12070	3.41868	5.53746	4.32927	5.96218	6.41691	5.60961	4.86673	4.94634	5.47612	3.36242	5.28087	5.08641	6.36469	4.66408	5.39896	3.94726	4.51581	8.57053	Immunoglobulin E-set superfamily protein
AT1G12080	153.5	114.073	105.785	50.7181	81.1668	58.6052	147.274	101.589	137.731	106.478	232.106	115.786	96.0281	119.818	92.97	13.7848	49.5268	63.6512	Vacuolar calcium-binding protein-related
AT1G12090	907.616	708.781	800.592	516.652	635.544	715.952	880.106	810.487	732.215	834.977	913.587	865.978	934.302	920.941	591.845	390.308	557.62	596.861	extensin-like protein
AT1G12100	3.46576	2.95789	4.61253	4.27805	1.6144	1.44148	1.70409	3.1034	3.02587	2.73566	2.02147	3.07678	2.10108	1.35741	0.884642	1.22061	0.431026	0.730901	Bifunctional inhibitor/lipid-transfer protein/seed storage 2S albumin superfamily protein
AT1G12110	79.8712	61.2547	63.8335	36.6456	47.5324	44.1548	61.1747	54.5124	64.1933	51.6395	77.7994	92.8681	63.8723	65.8149	65.9277	34.0981	48.6122	41.1071	nitrate transporter 1.1
AT1G12120	19.4698	25.3827	20.9575	22.2704	24.859	24.1437	20.4394	24.2903	20.3168	22.3488	24.2072	23.9532	26.8853	28.9012	27.0392	18.2703	22.8431	24.4466	Plant protein of unknown function (DUF863)
AT1G12130	4.61077	3.6782	6.5762	13.2803	10.008	27.2434	4.71193	7.91848	7.719	4.45726	2.56815	8.21268	15.0946	23.8463	41.7535	14.0183	22.3282	34.0286	Flavin-binding monooxygenase family protein
AT1G12140	20.3457	15.2743	19.7051	12.2678	14.4283	17.174	14.166	13.4278	14.8076	10.8485	17.5841	20.4339	14.59	14.8086	12.8679	6.9227	9.45093	9.68068	flavin-monooxygenase glucosinolate S-oxygenase 5
AT1G12150	3.55147	0.865208	2.06855	0.552052	0.689642	1.01997	1.99386	0.958122	1.77637	1.15314	2.47603	2.13833	2.00759	2.21107	1.06402	0.118642	0.374604	0.521476	Plant protein of unknown function (DUF827)
AT1G12160	3.45402	4.22196	3.45645	2.9432	3.64016	3.25084	2.63337	3.51646	2.21505	2.92668	3.18561	3.26852	7.23078	4.89681	4.05135	2.97792	4.84453	4.02648	Flavin-binding monooxygenase family protein
AT1G12170	0	0	0	0	0	0	0	0	0	0	0	0	0	0	0	0	0	0	F-box family protein
AT1G12180	0	0	0	0	0	0	0	0	0	0	0	0	0	0	0	0	0	0
AT1G12190	0	0	0	0	0	0	0	0	0	0	0	0	0	0	0	0	0	0	F-box and associated interaction domains-containing protein
AT1G12200	7.33295	6.6983	14.4753	8.92027	8.52469	14.0764	6.26571	10.9618	13.5133	7.76402	7.28377	17.4623	8.50404	7.89784	14.9146	6.91475	8.19376	9.45474	Flavin-binding monooxygenase family protein
AT1G12210	0.525885	0.745578	1.02926	1.60363	0.942769	1.27718	0.299213	1.19586	0.687388	0.651838	0.652531	1.04974	1.20075	1.00542	1.98532	1.42741	1.3288	2.05391	RPS5-like 1
AT1G12211	0	0	0	0	0	0	0	0.730981	0	0	0	0	0	0	0.432161	0	0	1.31114
AT1G12220	0.340827	0.527736	0.619907	0.661551	0.705384	0.749732	0.474463	0.925875	0.354398	0.4379	0.283516	0.531193	0.536231	0.637956	0.948598	0.877729	0.819841	1.15255	Disease resistance protein (CC-NBS-LRR class) family
AT1G12230	39.2292	48.3465	40.6272	31.4795	35.3437	34.5027	27.4914	28.7432	23.2788	29.9915	42.7315	31.5235	43.0268	44.7501	44.4832	34.6639	36.2447	27.8071	Aldolase superfamily protein
AT1G12240	52.998	81.0105	45.1575	46.9891	78.0806	40.6638	42.7147	67.1831	35.7097	42.9669	75.3652	51.3366	94.1902	93.3216	54.69	23.9745	52.7297	34.9396	Glycosyl hydrolases family 32 protein
AT1G12244	7.83627	15.7916	16.1517	10.7451	10.9284	10.2754	8.26024	12.8738	9.77709	12.0167	9.34739	9.94273	6.23879	8.15686	10.9082	8.04315	8.52868	12.3606	Polynucleotidyl transferase, ribonuclease H-like superfamily protein
AT1G12250	12.4318	25.1206	24.3271	12.5798	11.9777	14.9591	8.24732	10.7823	9.75352	13.5902	16.9622	11.8395	5.05095	8.26088	10.4344	5.10713	5.26542	8.41159	Pentapeptide repeat-containing protein
AT1G12260	0.696043	0.451402	1.50504	0.778508	1.12571	1.41842	0.337767	0.343597	0.554652	0.462137	1.14117	1.05827	0.992627	0.769251	1.29958	0.403326	0.935197	0.832309	NAC 007
AT1G12270	40.7562	56.1605	45.364	50.42	51.0067	42.0009	38.7272	51.9858	37.5113	51.2362	41.5317	43.691	36.5167	40.1429	36.8444	36.4304	40.7539	37.6736	stress-inducible protein, putative
AT1G12280	0.741026	1.13727	1.26137	0.822667	0.533019	1.24665	0.476976	0.99634	0.948472	0.959539	0.943635	1.16382	0.738471	0.832021	1.34124	1.00092	0.852375	1.24646	LRR and NB-ARC domains-containing disease resistance protein
AT1G12290	0.39405	0.54076	0.716941	0.584701	0.323873	0.728756	0.227137	0.448172	0.513289	0.422381	0.37117	0.563149	0.431093	0.670074	1.06044	0.685454	0.809573	0.812764	Disease resistance protein (CC-NBS-LRR class) family
AT1G12300	0.494751	0.715694	0.754162	1.30588	0.966163	0.971897	0.373077	0.659079	0.685809	1.08255	0.505524	1.0601	1.21729	1.00997	2.27909	1.39287	1.70865	2.18564	Tetratricopeptide repeat (TPR)-like superfamily protein
AT1G12310	153.408	128.31	121.414	132.976	146.816	135.001	147.51	148.161	174.35	136.843	154.225	143.546	146.582	129.338	116.213	96.7921	126.952	134.815	Calcium-binding EF-hand family protein
AT1G12320	1.43821	2.60601	2.33151	2.25553	2.71029	3.01422	0.353718	1.58948	0.92945	1.42071	2.84582	2.13984	1.17429	2.65478	4.51104	1.39669	1.26338	2.73675	Protein of unknown function (DUF1442)
AT1G12330	10.9793	10.2843	15.5135	18.6651	15.4854	17.6934	10.2441	15.9183	12.6963	14.3039	10.0871	16.7842	15.8874	15.6515	24.2873	19.2428	16.567	21.1095
AT1G12340	0.423248	0.270584	0.176456	0.580492	0.994403	1.23932	0.268413	1.33123	0.754244	0.843773	0.178171	1.0118	0.363841	0.42269	1.79953	1.64824	1.6295	1.22221	Cornichon family protein
AT1G12350	10.2404	13.0449	12.7903	10.7025	11.8129	16.4625	7.96343	12.5033	13.1676	10.8356	10.4013	14.7963	12.5262	11.924	18.5826	10.2425	12.0612	16.106	4-phospho-panto-thenoylcysteine synthetase
AT1G12360	24.7553	24.4808	23.9214	24.1032	23.7458	24.5634	16.3271	20.8692	15.3451	16.7934	21.7836	23.1458	22.3841	27.3413	26.3985	15.0298	19.6555	17.5388	Sec1/munc18-like (SM) proteins superfamily
AT1G12370	10.0557	19.0019	15.1138	8.78315	12.4056	10.7606	11.3762	17.4508	13.4571	11.9413	16.193	14.6248	5.49634	11.5264	9.82558	5.94332	8.77034	8.52662	photolyase 1
AT1G12380	0.705159	1.11728	0.764171	0.684377	0.683057	0.894255	0.505968	0.971895	0.550033	0.762356	0.972278	0.683611	0.373938	0.775639	0.683826	0.22998	0.350008	0.222617
AT1G12390	18.7818	24.9703	24.7176	22.3029	22.8676	28.9094	16.4665	24.8318	24.8537	20.1719	16.5204	23.2955	25.8696	24.5481	31.3114	18.3413	24.7222	31.3397	Cornichon family protein
AT1G12400	10.7453	9.44739	19.0639	10.044	12.8021	23.4328	9.56156	15.6412	17.7051	9.26666	9.52216	15.4638	11.7822	10.7819	17.241	13.3471	12.9915	19.3693	Nucleotide excision repair, TFIIH, subunit TTDA
AT1G12410	162.227	235.961	200.224	199.094	196.316	188.895	182.798	200.738	163.89	206.411	169.037	162.163	124.382	143.882	164.205	131.432	138.822	158.64	CLP protease proteolytic subunit 2
AT1G12411	0	0	0	0	0	0	0	0	0	0	0	0	0	0	0	0	0.961049	0
AT1G12420	2.40788	4.32066	3.68968	4.51043	6.53402	7.8988	1.84737	4.50064	4.33813	2.95672	4.08525	4.1323	7.3822	8.07096	5.85755	6.17699	8.22361	5.66758	ACT domain repeat 8
AT1G12423	0	0	0	0	0	0	0	0	0	0	0	0	0	0	0	0	0	0
AT1G12430	5.51571	6.88008	8.57117	5.74529	4.57604	5.45401	3.43216	6.17959	4.84927	6.49568	5.42898	7.46696	4.14075	5.63145	6.17988	4.33292	4.20649	3.85017	armadillo repeat kinesin 3
AT1G12440	52.7202	66.1651	69.4715	48.8074	50.4484	49.7537	47.2005	59.4613	46.5362	64.2599	57.261	53.1886	46.1888	47.4063	54.8507	41.7443	48.2815	55.7029	A20/AN1-like zinc finger family protein
AT1G12450	6.91982	4.90465	6.33677	3.47227	5.09959	5.49602	4.7969	4.99292	4.25864	3.87208	5.66729	6.20932	5.8004	5.51177	6.06446	2.47092	3.63472	3.76483	SNARE associated Golgi protein family
AT1G12451	0	0	0	0	0	0	0	0	0	0	0	0	0	0	0	0	0	0
AT1G12460	2.44565	3.65336	3.72574	2.91923	2.55852	3.70995	2.12883	4.16325	2.91702	4.60376	3.72327	4.20241	2.30823	3.07298	3.56516	2.52615	2.21785	2.45171	Leucine-rich repeat protein kinase family protein
AT1G12470	11.803	11.6276	11.1709	10.803	10.7786	11.0037	7.94332	12.5631	6.44871	10.9171	9.34425	11.8994	11.7787	13.2009	14.9919	9.55644	11.4692	9.80777	zinc ion binding
AT1G12480	0.0692034	0.0673228	0.312649	0.193505	0.195086	0.173561	0.0719659	0.25052	0.183809	0.091898	0.144851	0.0526046	0.0469954	0.0263747	0.0471277	0.0601509	0.105854	0.12569	C4-dicarboxylate transporter/malic acid transport protein
AT1G12490	0	0.0423809	0.0429455	0.0408715	0.0460024	0	0	0	0	0.0868355	0.0908515	0.151598	0.0893569	0.0992352	0	0	0.080212	0.0481272	F-box associated ubiquitination effector family protein
AT1G12500	17.0331	16.0267	22.7845	14.565	15.6288	18.0727	13.636	17.0937	17.2734	16.9996	18.2269	20.0572	21.5221	17.3705	18.4504	13.55	11.3135	16.9958	Nucleotide-sugar transporter family protein
AT1G12520	49.1785	49.3362	48.7549	95.4158	91.1286	80.3964	11.6515	16.4518	21.7243	24.3258	21.32	31.3913	55.9726	47.9081	46.7123	28.8093	29.7257	30.2587	copper chaperone for SOD1
AT1G12530	28.3461	30.8374	28.6732	30.6004	37.7755	25.2161	36.6185	26.2899	24.5781	29.4728	34.1689	25.9908	27.2122	33.9631	27.8006	18.7295	22.6333	24.5739
AT1G12540	0	0	0	0	0	0	0	0	0	0	0	0	0	0	0	0	0	0	basic helix-loop-helix (bHLH) DNA-binding superfamily protein
AT1G12550	5.54859	3.11969	3.86792	2.24383	1.99859	3.31392	4.529	2.33623	3.42222	4.00399	4.83871	4.2399	1.78018	2.15823	1.79942	0.909587	1.3145	1.95574	D-isomer specific 2-hydroxyacid dehydrogenase family protein
AT1G12560	59.4767	16.9193	32.3373	10.6438	13.7274	18.2912	36.6051	24.6998	33.0355	20.1485	39.3457	51.789	50.8646	45.9363	32.266	1.91752	10.1545	13.8792	expansin A7
AT1G12570	0.0851137	0.372784	0.226355	0.158649	0.0898121	0.205198	0.0442897	0.252102	0.096818	0.127209	0.0445742	0.218142	0.216728	0.243489	0.19475	0.129481	0.194941	0.300411	Glucose-methanol-choline (GMC) oxidoreductase family protein
AT1G12580	36.1662	35.9196	32.8045	31.1537	31.7978	35.8983	29.9204	32.461	27.0592	31.1167	38.1222	33.7682	28.0191	40.6707	35.3247	15.3188	25.4219	25.9549	phosphoenolpyruvate carboxylase-related kinase 1
AT1G12600	0.317806	0.308147	0.792071	0.823271	1.07728	2.28646	0.511413	1.42911	1.09057	1.22733	1.87443	1.13506	1.11584	2.3286	1.95988	0.490659	1.4551	1.19733	UDP-N-acetylglucosamine (UAA) transporter family
AT1G12610	19.3099	8.46605	9.75608	1.20631	1.4938	2.33506	12.4435	4.33924	4.99503	8.45935	20.9674	7.60367	1.1868	1.90446	0.534794	0.0748229	0.394595	0.709997	Integrase-type DNA-binding superfamily protein
AT1G12620	1.25699	2.00077	2.77988	2.62306	2.41177	2.87341	1.21792	2.15996	1.70937	1.96735	1.37442	2.53597	2.70428	2.49593	3.69884	2.47844	2.74142	3.28183	Pentatricopeptide repeat (PPR) superfamily protein
AT1G12630	1.17747	0.432649	1.00515	0.508071	0.376617	0.502935	0.366154	0.0893315	0.105916	0.177558	0.0919984	0.214543	0.0926058	0.200891	0.0971884	0.548477	0	0.20389	Integrase-type DNA-binding superfamily protein
AT1G12640	28.7599	25.8922	27.1103	19.9076	25.3115	26.2531	15.9175	23.1943	18.1595	19.0661	18.8874	25.2546	21.4604	24.7942	22.6343	12.2764	18.2085	14.5714	MBOAT (membrane bound O-acyl transferase) family protein
AT1G12650	31.5257	40.3401	34.8497	27.4232	31.716	29.1511	30.7383	34.3375	33.1863	33.5365	31.2717	26.7376	30.5761	30.244	31.294	27.2303	27.9306	34.9969
AT1G12660	0	0	0	0	0	0	0	0	0	0	0	0	0	0	0	0	0	0
AT1G12663	0	0	0	0	0	0	0	0.193808	0	0	0	0	0	0	0	0.169131	0	0
AT1G12665	0.438648	0.101809	0	0	0.110874	0	0.107437	0.527643	1.00803	0.104509	0	0	0.219071	0	0	0	0	0
AT1G12672	0.866795	0.299174	0.552164	0.298551	0.816514	1.09472	0.17804	1.23431	0.6167	0.922371	0.805247	0.778531	0.327136	1.71564	0	0	0.0804314	0
AT1G12680	8.8916	7.14788	8.6479	7.76538	7.93886	9.02847	5.00902	6.12516	8.02876	6.55913	7.38577	7.65839	8.19005	9.3241	12.15	7.32003	7.32496	10.4163	phosphoenolpyruvate carboxylase-related kinase 2
AT1G12700	0.205808	0.868991	0.777616	1.03877	0.851341	1.08197	0.375494	0.745102	0.623275	0.923692	0.395936	0.877124	0.978007	0.963474	1.42573	0.954457	0.880017	1.54271	ATP binding;nucleic acid binding;helicases
AT1G12710	3.83056	2.85426	3.35558	2.44769	3.50721	3.63656	2.09126	4.20128	3.24582	2.53588	3.83902	3.86848	3.03697	3.46779	3.57299	2.49493	3.08547	3.68578	phloem protein 2-A12
AT1G12720	0	0	0	0	0	0	0	0	0	0	0	0	0	0	0	0	0	0	transposable element gene
AT1G12725	0	0	0	0	0	0	0	0	0	0	0	0	0	0	0	0	0	0	transposable element gene
AT1G12730	0.86447	1.23594	2.0952	2.26403	1.39385	2.10216	0.81883	1.55629	0.869081	1.35765	1.30248	1.6256	0.932502	1.48099	2.14805	1.56882	1.51387	2.13063	GPI transamidase subunit PIG-U
AT1G12740	9.33327	6.61978	10.7932	7.19928	9.9903	10.3297	5.83327	8.71532	12.9266	7.78458	8.42085	13.5247	10.9824	15.2452	11.3528	2.27788	5.41227	6.04689	cytochrome P450, family 87, subfamily A, polypeptide 2
AT1G12750	12.0824	8.95102	10.9395	6.52349	6.59038	8.44721	8.7075	7.43747	6.43504	6.28396	11.275	10.1113	6.37426	8.45651	7.86807	4.01154	5.13565	6.42593	RHOMBOID-like protein 6
AT1G12760	20.8996	16.7751	19.1974	15.1142	13.9081	18.1204	15.3823	11.7398	19.1763	15.4044	23.0193	22.2806	16.5917	20.5633	16.9157	8.60204	11.7072	12.9841	Zinc finger, C3HC4 type (RING finger) family protein
AT1G12770	37.5068	71.3583	64.8161	63.9936	52.0574	53.0441	33.647	54.1906	37.4252	56.6435	35.8041	48.5436	29.2336	31.4695	46.148	41.3995	37.2987	41.966	P-loop containing nucleoside triphosphate hydrolases superfamily protein
AT1G12775	0.660684	1.09117	1.11891	1.331	0.910458	1.11899	0.465778	1.00723	0.751548	1.50033	1.13844	1.35952	1.19391	0.853557	2.34079	1.25006	1.35361	1.52762	Pentatricopeptide repeat (PPR) superfamily protein
AT1G12780	39.1627	45.6096	48.488	74.8707	68.9403	72.7943	43.0567	55.7695	57.7956	43.1683	39.6778	61.2318	85.3954	71.5826	95.7717	68.2557	76.3025	86.0542	UDP-D-glucose/UDP-D-galactose 4-epimerase 1
AT1G12790	2.69032	3.81453	5.10671	4.14587	4.34435	5.3539	1.81222	3.73307	2.32254	2.55325	2.39041	3.27423	3.06094	3.98305	6.14868	4.77312	3.60566	6.4518
AT1G12800	77.084	156.403	140.714	137.02	109.668	121.453	67.7689	131.109	70.5761	124.698	82.716	100.028	51.5192	74.1626	102.167	68.688	63.6943	68.8835	Nucleic acid-binding, OB-fold-like protein
AT1G12805	4.65974	10.4793	37.7391	30.0175	33.9058	95.9576	8.72072	16.0798	39.5024	6.10243	4.91522	42.761	47.3578	27.0623	95.2223	39.4433	63.275	77.4986	nucleotide binding
AT1G12810	47.2792	32.0281	51.3867	38.9359	36.3675	63.4287	37.2124	38.7774	46.5265	31.312	37.1122	54.3509	47.6801	43.5736	67.093	32.5427	43.6602	55.7452	proline-rich family protein
AT1G12820	16.9678	19.2187	19.3585	17.1016	19.1702	18.2031	14.732	20.6046	14.0655	17.0871	16.4389	17.4693	18.7089	20.3151	21.2477	17.3586	15.546	19.4503	auxin signaling F-box 3
AT1G12830	24.7675	25.4038	25.5629	29.3746	29.8037	24.9314	27.0349	30.5525	36.7126	34.2497	25.5389	28.6335	25.5856	26.2631	25.2395	26.0051	31.2626	29.48
AT1G12840	168.568	162.853	150.371	119.051	147.871	137.346	120.099	147.523	114.939	124.486	124.202	151.276	162.042	150.161	137.752	95.8921	136.296	110.716	vacuolar ATP synthase subunit C (VATC) / V-ATPase C subunit / vacuolar proton pump C subunit (DET3)
AT1G12845	13.3138	13.4191	16.1557	22.7351	20.175	27.5419	15.5923	15.8662	18.8266	16.4862	12.6674	14.6889	32.2381	24.2798	29.7076	20.4726	21.464	26.354
AT1G12850	44.4067	48.8817	41.6456	42.5535	53.6669	47.9294	40.9105	48.7283	38.6458	45.9372	41.9902	43.5038	55.3117	57.3958	45.25	37.5082	48.4836	43.8861	Phosphoglycerate mutase family protein
AT1G12855	0.0919152	0.0594895	0.119185	0.0856996	0.0322639	0.0659711	0	0.0907363	0.0349808	0.060919	0	0.24557	0.0312227	0.0349093	0.188273	0.0798492	0	0	F-box family protein
AT1G12860	9.68888	17.3674	21.7296	17.571	12.3915	18.8706	5.21108	15.4393	10.6257	13.9231	11.4967	15.501	8.35392	11.109	18.0904	11.369	10.4591	13.7804	basic helix-loop-helix (bHLH) DNA-binding superfamily protein
AT1G12870	0	0	0	0	0	0	0	0	0	0	0	0	0	0	0	0	0	0.0792385	F-box and associated interaction domains-containing protein
AT1G12880	2.75666	3.11629	5.41411	2.6593	3.08892	6.3905	4.04039	3.73511	4.77817	3.10029	4.88675	4.42644	4.00321	5.65463	3.77864	0.729785	1.28307	3.18707	nudix hydrolase homolog 12
AT1G12890	0.544182	0.0745232	0.544645	0.5811	1.05346	1.45784	0.552933	0.690194	1.44714	0.535004	0.238221	1.09687	0.317736	0.346832	1.65147	0.471182	0.924144	1.47753	Integrase-type DNA-binding superfamily protein
AT1G12900	314.879	471.715	424.837	172.776	178.066	192.087	247.238	190.778	193.685	391.662	448.561	296.994	41.0648	132.13	100.095	20.9359	37.9195	54.1061	glyceraldehyde 3-phosphate dehydrogenase A subunit 2
AT1G12910	20.9511	18.6535	17.9914	19.2667	19.9988	21.6748	17.6884	19.0375	15.3703	17.7654	14.8595	16.2623	24.0948	21.3394	22.3342	21.8722	25.4365	25.8512	Transducin/WD40 repeat-like superfamily protein
AT1G12920	57.8547	77.9443	77.3869	89.0637	85.2253	80.6345	57.9566	84.9548	81.4438	77.5911	58.7658	77.6277	96.7194	85.7398	110.153	112.364	111.547	111.19	eukaryotic release factor 1-2
AT1G12930	4.26037	6.29583	6.46139	6.22205	5.48444	7.56575	2.9845	7.08984	3.49433	5.30478	4.12421	5.68188	5.447	6.73757	10.5325	6.67049	6.76354	6.69279	ARM repeat superfamily protein
AT1G12935	0	0	0	0	0	0	0	0	0	0	0	0	0	0	0	0	0	0	transposable element gene
AT1G12938	0	0	0	0	0	0	0	0	0	0	0	0	0	0	0	0	0	0
AT1G12940	0.0495305	0.0722435	0	0	0.0261125	0.0265829	0.0257351	0	0.0564193	0	0	0	0	0	0	0	0.0453718	0.0269428	nitrate transporter2.5
AT1G12950	17.7212	5.89223	9.8641	4.17946	5.58404	6.7812	10.7361	7.62934	8.33758	7.19623	11.1788	12.0527	14.6264	13.4938	8.43279	3.4826	5.65887	8.53294	root hair specific 2
AT1G12960	0	0	0	0	0	0	0	0	0	0	0	0	0	0	0	0	0	0	Ribosomal protein L18e/L15 superfamily protein
AT1G12970	6.835	4.94933	5.8256	8.57055	6.32789	6.65303	5.53803	5.42464	5.01126	6.56125	5.88102	6.49263	9.58552	11.4116	8.86853	8.12876	7.41462	8.55295	plant intracellular ras group-related LRR 3
AT1G12980	0.108912	0.140765	0.247988	0.203146	0	0.078397	0.600641	0.573366	0.540056	0.468565	0.377696	0.4587	0.444099	0.247547	0.784186	0.535938	0.398918	0.317832	Integrase-type DNA-binding superfamily protein
AT1G12990	9.89497	8.80605	9.63008	10.9004	9.74827	13.871	7.69614	7.76118	7.66418	10.8516	9.21038	9.91918	11.8048	11.4445	12.5397	6.09675	9.47288	9.64105	beta-1,4-N-acetylglucosaminyltransferase family protein
AT1G13000	9.24232	7.82864	9.72572	10.4181	12.5558	13.5938	6.55084	10.1781	9.21751	8.57747	11.6832	11.7086	14.3819	15.0999	15.762	6.82338	10.4593	10.5087	Protein of unknown function (DUF707)
AT1G13020	27.0683	27.3463	28.7135	33.7731	32.3229	27.1391	20.9356	29.404	27.375	28.9465	27.4944	28.0716	32.397	33.0109	26.2614	24.7381	30.2713	22.8693	eukaryotic initiation factor 4B2
AT1G13030	5.58422	6.46439	6.39439	8.29728	5.93595	6.85606	5.57196	8.11607	7.59065	8.21327	4.76881	7.44353	5.82635	5.99268	9.35965	8.4877	7.22715	7.60568	sphere organelles protein-related
AT1G13040	1.25051	1.46324	1.32493	1.53678	1.28755	1.40592	0.58975	1.93594	0.842929	1.72445	0.563779	1.5926	1.82442	1.62077	3.31268	2.96324	2.39488	2.8499	Pentatricopeptide repeat (PPR-like) superfamily protein
AT1G13050	1.46745	1.85392	2.18843	2.44467	2.38916	3.74472	1.64713	2.06586	1.92455	1.75109	1.78136	1.6984	2.02063	3.22087	4.61663	3.48715	2.44659	4.37258
AT1G13060	200.63	175.049	167.872	184.584	200.973	191.362	193.298	203.51	201.625	181.812	192.074	183.525	226.065	204.62	208.071	178.741	206.984	213.832	20S proteasome beta subunit E1
AT1G13080	20.8084	25.8732	31.1421	18.9615	33.5773	21.9637	11.2025	18.1222	20.8796	9.84526	16.969	25.8782	26.2601	19.5483	22.0449	9.40775	30.1199	21.9032	cytochrome P450, family 71, subfamily B, polypeptide 2
AT1G13090	7.52668	8.26838	9.64123	11.3646	9.35775	10.8765	6.16443	5.04967	4.16886	7.75383	8.16961	9.44612	14.0678	10.2864	15.3418	8.59021	9.85597	11.9184	cytochrome P450, family 71, subfamily B, polypeptide 28
AT1G13100	6.14962	4.34662	3.5621	1.66885	3.10232	1.70804	3.59393	2.42266	2.20701	2.81406	6.38906	4.2273	1.91224	2.69966	1.44695	0.200676	0.951974	0.503611	cytochrome P450, family 71, subfamily B, polypeptide 29
AT1G13110	24.4582	20.4183	18.0227	7.14791	9.93438	5.83793	18.9034	11.5785	13.903	14.3442	22.1415	16.1618	9.62464	8.30153	5.98034	1.61161	2.68578	2.15411	cytochrome P450, family 71 subfamily B, polypeptide 7
AT1G13120	7.56359	9.48917	9.14397	11.4304	9.65553	11.4861	7.26224	13.7405	7.97312	10.1856	7.51199	10.094	10.1146	11.0033	13.3293	10.4984	10.8857	12.1362	embryo defective 1745
AT1G13130	0.0976124	0.0949253	0.141862	0.0909859	0.180129	0.471407	0.0760881	0.0963695	0.333518	0.0242966	0.025524	0.250609	0.273457	0.0557687	0.174125	0	0.0894176	0.159264	Cellulase (glycosyl hydrolase family 5) protein
AT1G13140	0.331739	0.391812	0.44454	0.748988	0.596415	1.01684	0.559547	0.538066	0.430118	0.56631	0.495838	0.405413	0.796556	0.818726	1.3519	0.866418	0.617094	0.566833	cytochrome P450, family 86, subfamily C, polypeptide 3
AT1G13150	0.0716379	0.209027	0.41632	0.28935	0.125916	0.409925	0.0992955	0.212179	0.244718	0.166447	0.274802	0.108959	0.291905	0.218339	0.583956	0.228299	0.2625	0.597247	cytochrome P450, family 86, subfamily C, polypeptide 4
AT1G13160	16.6955	19.9447	20.726	18.8578	17.1148	14.9585	13.2195	19.8262	13.8966	19.4907	17.244	19.1795	15.6509	15.9657	17.3147	18.8495	18.2672	16.6997	ARM repeat superfamily protein
AT1G13170	14.551	19.1147	15.914	22.2276	23.2247	20.8768	12.0056	20.2289	13.8063	16.8127	15.6635	16.1388	23.2741	26.3163	25.3092	20.4894	21.3982	19.8485	OSBP(oxysterol binding protein)-related protein 1D
AT1G13180	9.43451	9.61948	10.664	10.4381	8.80679	12.5661	7.81275	10.5879	7.57039	7.68464	6.20492	10.1358	10.0019	10.2717	11.9072	8.25964	8.02118	10.966	Actin-like ATPase superfamily protein
AT1G13190	18.4087	20.6855	18.2611	19.6874	20.9487	15.1558	12.7331	19.2448	12.9143	19.1733	17.1077	18.9565	18.3271	19.1189	17.6182	14.2756	18.6878	15.7457	RNA-binding (RRM/RBD/RNP motifs) family protein
AT1G13195	8.49853	7.409	8.31066	4.36111	6.55629	7.69666	7.59562	7.03331	9.48604	6.26245	9.61031	8.09115	5.54305	7.71524	6.57812	2.77829	5.02927	5.80999	RING/U-box superfamily protein
AT1G13200	1.06737	0.400714	0.536983	0.0321085	0	0.0742819	0.783907	0.339878	0.354336	0.205197	0.609473	0.35557	0.0701911	0.274141	0.247558	0	0	0	F-box and associated interaction domains-containing protein
AT1G13210	27.7986	21.8817	16.391	18.0056	18.3815	17.6129	13.3645	19.6421	9.76564	14.3194	18.6262	20.7504	15.1932	18.2599	14.0023	7.01261	11.6757	9.35608	autoinhibited Ca2+/ATPase II
AT1G13220	5.15797	7.02082	7.44435	7.76986	6.02911	7.13085	3.55937	8.89735	4.55871	7.85047	4.30137	6.88829	4.75095	6.40266	8.25365	5.59098	6.80697	5.4185	nuclear matrix constituent protein-related
AT1G13230	0.749075	0.666521	0.819826	0.698438	1.11735	1.84868	0.711576	1.10919	1.28316	0.744599	0.292909	1.21546	0.731577	0.995481	0.895432	0.677828	0.914712	0.953885	Leucine-rich repeat (LRR) family protein
AT1G13245	30.7172	34.3532	48.4421	8.71078	12.8445	16.0956	20.7748	19.5597	26.8772	16.5394	21.5338	21.5425	10.4696	14.5153	14.4702	8.69692	10.876	15.5872	ROTUNDIFOLIA like 17
AT1G13250	17.3649	13.6178	17.4312	13.6556	13.6	13.0751	15.6599	14.0919	17.9229	20.5491	15.854	19.9213	11.1468	14.503	10.9197	3.22102	6.56522	6.94638	galacturonosyltransferase-like 3
AT1G13260	122.011	99.5467	80.5656	63.8568	70.4308	51.8162	90.9278	69.8874	58.161	76.7191	92.5812	64.9633	24.9665	30.8913	22.9556	3.77143	11.3627	11.1688	related to ABI3/VP1 1
AT1G13270	70.9337	161.501	138.382	141.238	117.242	124.805	100.451	171.603	114.15	136.83	99.6638	107.936	50.2749	63.853	94.3984	79.2423	79.8389	91.929	methionine aminopeptidase 1B
AT1G13280	91.7798	74.8486	54.7936	53.2488	77.0481	62.105	80.2949	60.3731	51.126	65.765	85.9899	66.0259	103.937	95.363	65.3377	58.8311	67.9324	58.694	allene oxide cyclase 4
AT1G13290	0	0	0	0	0	0	0	0	0	0	0	0	0	0	0	0	0	0	C2H2-like zinc finger protein
AT1G13300	10.1208	4.3006	4.25919	0.307794	0.848424	0.871215	2.38847	2.02698	1.25902	2.2206	4.08138	2.86474	0.63549	0.958326	0.905492	0	0.13431	0.200683	myb-like transcription factor family protein
AT1G13310	0.0317559	0.0616407	0	0.02961	0	0.0342081	0	0	0	0	0.0331051	0.0727671	0	0	0.065102	0.0551701	0.0581657	0	Endosomal targeting BRO1-like domain-containing protein
AT1G13320	32.6126	38.1887	40.7904	39.4505	34.5517	39.8909	26.2365	39.6482	32.1998	33.1278	30.7468	41.3489	39.25	36.5852	44.1807	37.0752	40.6851	37.0825	protein phosphatase 2A subunit A3
AT1G13330	4.53044	6.00697	5.15125	6.14831	5.90795	5.49459	5.56132	9.93016	8.02142	6.11976	6.19813	5.42432	5.5076	6.31749	8.86617	6.23485	6.33375	9.84374	Arabidopsis Hop2 homolog
AT1G13340	2.76169	1.87238	2.25593	3.13462	3.88868	4.40468	1.3072	0.715189	1.21276	0.776034	2.20048	1.14585	1.65185	2.29224	2.73492	0.625894	1.58917	1.45343	Regulator of Vps4 activity in the MVB pathway protein
AT1G13350	5.9254	7.3998	8.23571	7.57979	6.46879	8.14209	3.25449	6.19011	3.56904	4.64692	4.79427	7.01504	5.97136	7.84988	11.2392	5.30748	6.66601	6.87229	Protein kinase superfamily protein
AT1G13360	107.371	70.4899	64.0036	40.5494	51.8335	39.3262	45.2612	50.0858	46.543	34.1509	44.644	35.1393	44.7398	47.5506	43.0235	21.9925	39.1568	36.527
AT1G13370	1.11432	0.83889	0.478521	0.223128	0.995221	0.703082	0.888925	1.33475	1.39009	0.860395	0.893582	0.843166	1.13872	1.77404	1.27	1.03362	1.89225	1.78145	Histone superfamily protein
AT1G13380	41.9453	39.6286	46.2817	38.0988	39.0727	50.2439	45.8631	52.7365	43.4502	53.3501	47.1632	48.6262	38.9316	41.0194	50.4027	39.3292	40.3509	57.2003	Protein of unknown function (DUF1218)
AT1G13390	30.3421	21.6512	24.3457	20.9281	21.0143	26.7772	17.4248	19.2685	17.0275	16.7231	23.5108	20.3927	24.2535	23.5794	27.4606	12.2298	20.228	23.2558
AT1G13400	1.00727	0.181765	0.249746	0.705391	0	0.344561	0.70802	0.621161	0.728089	0.621085	0.388344	0.587211	0.578447	0.353422	0.793177	0.109131	0.460762	0.419062	C2H2 and C2HC zinc fingers superfamily protein
AT1G13410	0.455881	0.886762	1.4642	1.99044	1.44228	1.72489	0.473891	1.65819	1.47541	1.14679	0.627511	1.06751	2.19979	1.8921	2.34722	2.89867	2.41777	2.50495	Tetratricopeptide repeat (TPR)-like superfamily protein
AT1G13420	50.6164	31.4277	24.5679	5.80485	10.0532	3.44314	77.0747	40.4877	38.4172	35.9487	38.0897	46.1546	5.46596	9.49679	2.47045	0.097668	2.60916	1.60117	sulfotransferase 4B
AT1G13430	10.0869	7.17901	9.06926	8.52988	11.986	11.7959	9.75405	3.75709	8.51627	9.33525	9.10129	9.08802	12.6568	14.4815	8.24851	0.756618	5.38539	6.4326	sulfotransferase 4C
AT1G13440	1698.88	1705.79	1730.23	1368.74	1424.8	1426.29	1625.75	1554.54	1675.09	1674.52	1751.62	1737.78	1408.22	1382.44	1305.39	919.205	1157.29	1132.31	glyceraldehyde-3-phosphate dehydrogenase C2
AT1G13450	13.3508	10.3469	11.0531	14.2431	12.9172	13.2121	8.48074	8.73979	7.54374	8.67318	9.01628	10.9555	12.7166	14.1616	17.0234	8.26849	10.4361	12.0859	Homeodomain-like superfamily protein
AT1G13460	4.92579	6.37727	7.42621	6.9351	5.98102	9.49754	3.57001	6.28326	7.39969	5.48091	5.52179	8.72906	8.41673	8.21131	9.45249	7.08015	7.22569	8.40907	Protein phosphatase 2A regulatory B subunit family protein
AT1G13470	0	0	0.0693126	0	0	0	0	0	0	0	0	0	0	0	0	0	0	0	Protein of unknown function (DUF1262)
AT1G13480	4.28922	2.373	2.25249	1.68737	3.17388	1.51744	0.971369	2.24932	2.68117	0.565948	2.19907	1.42192	0.785545	1.52522	1.13502	0.232838	0.73649	0.842227	Protein of unknown function (DUF1262)
AT1G13485	0	0	0	0	0	0	0	0	0	0	0	0	0	0	0	0	0	0
AT1G13490	0	0	0.0828219	0	0.0888288	0	0	0	0	0	0.131619	0.0487304	0	0	0	0	0	0	Protein of unknown function (DUF1262)
AT1G13500	0.433535	0.190861	0.269725	0.0735233	0.124273	0.255733	0.244201	0.194508	0.135466	0.117301	0.409463	0.317441	0.0401838	0.0447266	0.0812712	0.0684347	0.0721712	0.129597	Protein of unknown function (DUF1262)
AT1G13510	1.32713	0.812658	1.45743	0.86072	0.699042	0.993041	0.718274	0.398739	1.51415	0.717359	1.29497	1.58408	2.32243	1.28307	0.944251	1.02773	1.90258	1.03794	Protein of unknown function (DUF1262)
AT1G13520	4.56418	1.27911	1.7739	2.56055	3.5258	2.69414	1.47527	1.12632	1.46853	0.531106	1.78117	2.25185	1.38122	1.82408	0.806502	0.216761	1.07751	1.05323	Protein of unknown function (DUF1262)
AT1G13530	5.57359	3.21585	4.29003	1.95415	3.48986	2.73606	2.12257	2.06788	2.44572	1.33331	3.57269	2.77464	4.23182	4.62024	2.69013	1.16683	2.38869	2.03649	Protein of unknown function (DUF1262)
AT1G13540	1.84149	1.15509	1.9377	0.808183	0.645631	0.584738	0.336061	0.427699	0.330519	0.394352	0.488391	0.953807	0.441692	0.492459	0.631289	0.0313557	0.264509	0.316081	Protein of unknown function (DUF1262)
AT1G13550	0.747479	0.414117	0.624946	0.365141	0.14977	0.422599	0.147269	0.28108	0.122157	0.106034	0.222257	0.0817369	0.145133	0.283249	0.219553	0.0927327	0.16297	0.0389381	Protein of unknown function (DUF1262)
AT1G13560	50.3921	59.369	53.6303	46.5606	45.8724	56.801	41.7222	57.7286	43.8814	49.7039	46.3606	50.4944	43.4545	47.4307	46.4694	39.3289	43.7011	48.1874	aminoalcoholphosphotransferase 1
AT1G13570	8.55965	8.97981	9.68324	10.1397	8.99167	12.0414	5.54627	9.74206	6.52723	7.97406	8.91286	10.2187	14.6372	11.8211	19.4096	13.4306	12.8092	17.8761	F-box/RNI-like superfamily protein
AT1G13580	8.92782	10.5597	13.0542	9.19849	9.61438	17.9065	6.61089	12.0114	11.5887	8.03568	7.9462	11.7759	11.64	13.2384	14.8517	5.14323	8.4539	12.8122	LAG1 longevity assurance homolog 3
AT1G13590	48.5449	44.2284	60.3627	55.5949	80.0261	93.6043	58.6989	70.1811	97.3583	49.493	60.0802	66.8933	142.197	108.442	128.978	69.4704	93.2092	137.624	phytosulfokine 1 precursor
AT1G13600	2.9023	2.49906	1.11493	0.278091	0.853906	0.491687	2.6502	0.880973	2.85335	1.4644	3.65398	4.3667	1.59652	1.82877	1.41909	0	0.204172	0.16611	basic leucine-zipper 58
AT1G13605	0	0	0	0	0	0.275237	0	0	0	0	0	0	0	0	0	0	0	0
AT1G13607	0	0	0	0	0	0	0	0	0	0	0	0	0	0	0	0	0	0	Defensin-like (DEFL) family protein
AT1G13608	0.831071	0.750103	0	0.769872	0.412041	1.89163	0	0	0	0	0	0.998231	0.427312	0.415468	0.480976	0	0	0	Defensin-like (DEFL) family protein
AT1G13609	1.71165	4.82902	5.45736	8.19645	6.48749	37.8703	0	0.670461	0.2052	2.80402	7.57004	5.46201	4.59404	7.17365	10.3093	1.46447	1.25513	1.79975	Defensin-like (DEFL) family protein
AT1G13610	5.00981	8.49762	5.79845	2.46116	4.39067	3.71596	3.56381	3.67234	3.46144	3.97152	6.47164	5.26733	1.55747	3.28388	2.28761	0.27193	0.382303	0.456516	alpha/beta-Hydrolases superfamily protein
AT1G13620	3.48856	4.29357	3.58646	3.26035	5.44841	5.32901	4.63147	4.75195	4.55124	2.60985	3.21647	1.37143	3.90522	5.63774	3.89823	3.59458	6.53083	8.93955
AT1G13630	0.248739	0.348556	0.7968	0.862072	0.334464	0.861945	0.227068	0.680792	0.317594	0.561508	0.338271	0.865651	0.522363	0.499421	1.4382	0.873661	0.769244	1.11514	Tetratricopeptide repeat (TPR)-like superfamily protein
AT1G13635	0.605985	0.360479	1.69358	0.304453	0.244588	0.75896	0.287941	0.276031	0.37492	0.276998	0.57928	1.18474	0.332823	1.05453	0.193309	0	0.128008	0.153845	DNA glycosylase superfamily protein
AT1G13640	21.1851	26.7026	26.9792	40.3088	36.6661	39.622	19.2732	30.5331	24.4272	26.0542	20.7254	28.3087	45.9115	49.4789	66.7489	48.0598	62.038	53.693	Phosphatidylinositol 3- and 4-kinase family protein
AT1G13650	0.739374	1.69628	2.12277	0.145186	0.163622	0.420731	1.00486	0.729799	0.579488	2.12361	2.91154	1.6679	0	0.618403	0.120321	0	0.069904	0.0852849
AT1G13660	0	0.0167652	0	0	0	0	0	0.0170069	0	0	0	0	0	0.0197466	0.0174627	0	0.0157547	0	transposable element gene
AT1G13670	23.8673	22.9878	17.3207	5.55669	10.5053	7.16264	19.816	15.4235	18.1267	12.4044	22.3412	13.8568	9.08242	8.92156	7.68385	2.18899	3.2454	5.12825
AT1G13680	0	0	0	0	0	0	0	0	0	0	0.0402078	0	0	0	0	0	0	0	PLC-like phosphodiesterases superfamily protein
AT1G13690	30.1848	35.6177	30.9834	42.1592	40.2201	35.9385	35.5674	32.8424	38.4548	32.6641	29.5569	32.1841	35.288	32.9149	38.1175	42.2414	42.7206	47.2584	ATPase E1
AT1G13700	3.30241	2.61643	3.15127	0.684713	1.0591	0.995339	1.36983	0.905361	0.47417	1.95367	2.56582	1.37713	0.608163	0.778482	0.712877	0	0.545822	0.403522	6-phosphogluconolactonase 1
AT1G13710	3.76395	6.00112	4.75305	3.61937	2.76359	3.73156	5.49792	7.59675	6.13039	7.09283	5.53295	7.1468	5.04763	4.68324	5.26714	4.84501	5.84855	4.896	cytochrome P450, family 78, subfamily A, polypeptide 5
AT1G13730	31.3624	44.9209	36.1103	39.987	40.4617	36.935	30.4712	48.2051	41.7176	41.9505	35.8099	37.8113	35.3826	35.8051	35.66	36.3426	37.9001	40.004	Nuclear transport factor 2 (NTF2) family protein with RNA binding (RRM-RBD-RNP motifs) domain
AT1G13740	3.18476	9.12156	5.83398	9.75898	12.2854	21.9706	3.67898	9.76023	8.71657	6.44697	8.18516	9.33903	17.4946	29.5428	30.1956	12.6572	26.3551	30.0528	ABI five binding protein 2
AT1G13750	4.77576	5.21251	5.11648	6.10782	6.43643	6.3115	3.93847	5.20511	4.72585	4.59434	5.26344	5.13216	11.4127	9.53664	8.86829	6.93755	9.35685	7.18257	Purple acid phosphatases superfamily protein
AT1G13755	0	0	0	0	0	0	0	0	0	0	0	0	0	0	0	0	0	0	Defensin-like (DEFL) family protein
AT1G13760	0	0	0	0	0	0	0	0	0	0	0	0	0	0	0	0	0	0
AT1G13770	5.63015	8.2363	8.74622	8.69698	6.97219	11.6194	5.15245	9.92992	7.39851	6.71074	3.98012	8.23038	7.46521	7.59439	11.8425	7.53354	8.21322	11.6938	Protein of unknown function, DUF647
AT1G13780	3.1302	4.69398	5.94405	4.62863	4.32269	6.06052	3.41778	4.8751	5.13768	4.67195	3.63667	5.24196	4.92133	4.95841	6.91761	4.71309	5.61076	6.87734	F-box/RNI-like/FBD-like domains-containing protein
AT1G13790	1.32781	2.60445	2.64811	2.26012	1.64524	1.72313	2.23285	3.05908	2.57411	3.53101	2.58168	3.64295	1.62257	2.59739	2.81902	2.15517	2.15745	2.16869	XH/XS domain-containing protein
AT1G13800	0.303507	0.482666	0.631367	0.654895	0.472509	0.699877	0.249937	0.615134	0.39892	0.462156	0.368969	0.653136	0.862056	0.421446	0.954613	0.694572	0.644032	0.830467	Tetratricopeptide repeat (TPR)-like superfamily protein
AT1G13810	4.48758	6.13125	5.95851	6.04583	7.13713	7.42077	3.80415	8.89687	6.58889	7.34587	5.22259	6.79242	7.85989	5.66127	7.23107	9.05822	9.13098	10.5465	Restriction endonuclease, type II-like superfamily protein
AT1G13820	16.2491	25.659	29.7048	17.0843	12.2579	19.0106	13.5069	13.5799	15.2131	20.2846	13.6628	18.6919	7.26202	10.0164	16.5541	6.94911	6.6846	10.0178	alpha/beta-Hydrolases superfamily protein
AT1G13830	14.1625	6.51478	7.95398	3.2101	6.58882	7.50994	10.5083	7.01623	12.4466	7.25288	10.9281	14.5715	9.16087	13.1153	8.17006	0.454793	3.09308	2.12864	Carbohydrate-binding X8 domain superfamily protein
AT1G13860	4.97113	7.5712	6.6844	6.95304	6.68182	8.89632	4.46541	7.11492	5.42975	6.61886	6.04897	6.6309	6.80748	8.44963	8.87647	5.19309	6.27253	7.26531	QUASIMODO2 LIKE 1
AT1G13870	13.8533	19.524	16.3983	17.1671	15.3561	17.4039	13.9731	18.3235	19.5809	16.831	15.26	17.1851	15.0611	15.8535	17.0478	12.2002	14.8404	16.4576	calmodulin binding;purine nucleotide binding
AT1G13880	13.7335	12.727	14.3367	10.8397	10.5809	11.1645	6.71957	9.27543	7.66369	8.66157	9.98219	10.9626	9.46711	9.87915	10.8433	5.93394	7.87719	8.15848	ELM2 domain-containing protein
AT1G13890	0	0	0	0.115561	0.32364	0	0	0.0610613	0.0715407	0	0	0	0	0.278066	0	0.0536423	0	0	soluble N-ethylmaleimide-sensitive factor adaptor protein 30
AT1G13900	6.58648	6.04377	7.8683	7.7653	7.66557	7.26047	5.61236	6.53916	6.16012	6.56748	7.46173	9.68298	11.5063	10.6542	10.7252	7.13486	10.8693	7.33909	Purple acid phosphatases superfamily protein
AT1G13910	1.20533	2.40352	3.16384	1.93573	1.93799	3.68208	1.17855	2.84236	2.44928	2.69434	2.26701	3.0334	2.59354	2.05735	2.88665	1.54127	1.44109	2.70747	Leucine-rich repeat (LRR) family protein
AT1G13920	1.70391	1.56115	2.41905	1.00402	1.55343	1.36155	1.33975	1.46042	0.926725	0.888554	2.92776	2.27703	1.28048	1.01521	1.85697	1.8679	3.20171	4.23849	Remorin family protein
AT1G13930	575.375	374.327	394.47	247.529	328.311	327.19	654.791	371.748	569.34	419.447	625.536	509.489	301.943	364.934	311.696	97.5922	149.927	175.489
AT1G13940	2.36887	4.12624	4.39051	5.1532	4.36644	4.61713	2.30632	5.69475	4.23167	4.70584	3.37801	5.07513	4.94939	5.22984	6.86571	3.94848	4.2849	4.84059	Plant protein of unknown function (DUF863)
AT1G13950	47.4852	24.1635	30.3218	17.2293	23.6217	25.4247	29.6216	26.2221	30.2506	22.2832	36.9315	29.4051	44.6563	45.5343	36.0187	17.8185	25.3738	30.7091	eukaryotic elongation factor 5A-1
AT1G13960	15.3342	11.5221	13.1586	11.6044	11.3504	11.7995	9.33848	10.4445	10.7132	9.1016	13.5122	14.895	12.7282	18.9338	15.9554	7.15703	10.7641	10.1013	WRKY DNA-binding protein 4
AT1G13970	3.97307	3.00786	3.25219	1.78283	2.39578	2.99537	2.69123	3.134	2.70182	2.5555	4.42614	4.86023	4.13229	4.59503	5.5571	1.58987	2.77328	3.40116	Protein of unknown function (DUF1336)
AT1G13980	7.77049	8.36693	8.2063	9.04119	8.77333	9.19469	5.33357	9.37003	6.19635	8.89693	7.46879	8.43889	11.9928	12.832	13.027	12.3714	13.3824	11.2113	sec7 domain-containing protein
AT1G13990	11.0093	6.29009	8.05245	13.9781	13.4939	18.162	6.38714	5.98098	9.80846	4.43242	8.59197	9.74876	16.6012	14.6414	20.4052	9.92015	10.9646	17.5806
AT1G14000	38.6222	36.9284	33.2162	34.4796	39.1771	34.1287	29.0624	33.3434	26.3137	30.89	36.2709	35.504	33.3058	37.695	34.2717	20.2328	28.9052	24.4786	VH1-interacting kinase
AT1G14010	73.8413	60.0823	56.9994	53.9963	71.513	61.5577	69.8649	65.8913	67.9712	57.4536	76.323	65.9212	85.9369	84.0645	68.8611	42.6258	63.9633	70.5034	emp24/gp25L/p24 family/GOLD family protein
AT1G14020	10.9913	11.9105	14.4248	13.2437	14.5302	17.4834	8.10985	12.8189	13.1037	13.4147	11.853	15.2437	16.2801	17.9338	18.5338	10.544	12.6168	16.7212	O-fucosyltransferase family protein
AT1G14030	21.9636	38.062	35.3589	39.6379	31.0702	32.1687	23.0019	31.7185	20.6319	37.2415	24.1088	24.4069	21.6735	24.763	32.5692	29.8737	24.5405	26.4892	Rubisco methyltransferase family protein
AT1G14040	6.18919	7.62694	6.35855	4.48381	4.47415	4.49331	3.36223	6.61024	4.95044	4.85103	5.72554	6.61893	4.4384	4.13698	5.19745	2.65296	3.01916	3.09911	EXS (ERD1/XPR1/SYG1) family protein
AT1G14048	0	0	0	0	0	0	0	0	0	0	0	0	0	0	0	0	0	0	GCK domain-containing protein
AT1G14060	31.6165	33.1338	32.656	34.1566	42.0599	29.9896	38.7239	43.1287	45.1464	40.0663	30.7617	37.0728	32.654	29.3434	30.9291	36.5278	34.7898	40.4866	GCK domain-containing protein
AT1G14070	3.32501	3.22953	3.45497	1.88691	1.85797	2.61246	3.35911	2.56887	3.36483	2.38676	3.89322	4.59732	2.9167	4.31901	5.14573	1.83381	1.90669	1.95435	fucosyltransferase 7
AT1G14080	4.02141	3.84079	4.47867	3.65858	5.86603	4.49592	3.72957	7.70271	7.733	4.91531	5.84409	6.64826	7.92333	9.63186	7.41109	2.46961	6.26474	5.31627	fucosyltransferase 6
AT1G14100	0	0.0276667	0	0	0	0	0	0.0281169	0	0.0283296	0	0	0	0	0	0	0	0	fucosyltransferase 8
AT1G14110	0	0	0	0	0	0	0	0	0	0	0	0	0	0	0	0	0	0	fucosyltransferase 9
AT1G14120	59.0492	58.5815	56.9061	33.9886	40.7679	44.3984	48.8136	40.2435	43.2689	37.9874	43.9321	51.2899	20.3927	24.5816	20.1718	6.68737	8.31529	11.6276	2-oxoglutarate (2OG) and Fe(II)-dependent oxygenase superfamily protein
AT1G14130	10.4019	10.126	7.04932	6.48587	8.70015	8.24984	8.85902	6.96102	9.62237	7.76939	10.7101	11.7725	6.69882	7.15788	9.32246	3.57544	4.55859	5.81822	2-oxoglutarate (2OG) and Fe(II)-dependent oxygenase superfamily protein
AT1G14140	11.8778	14.35	14.4504	16.8595	16.9506	16.7572	12.7975	16.0761	16.1138	13.8715	12.0083	13.9893	14.2572	14.9199	17.0017	12.3123	15.9671	15.7646	Mitochondrial substrate carrier family protein
AT1G14150	31.2651	43.835	39.0859	22.1131	24.6863	26.6543	26.2575	28.462	26.7413	37.5348	34.5616	28.9654	9.18087	14.1836	18.5306	7.24908	10.3099	16.0421	PsbQ-like 2
AT1G14160	9.41527	3.89519	4.4332	0.917317	1.08457	2.08313	4.83607	1.99104	4.05023	3.47977	9.62131	5.3943	1.79458	1.86816	1.34613	0.0448745	0.189385	0.0570622	Uncharacterised protein family (UPF0497)
AT1G14170	17.8717	12.6653	17.0669	8.61168	10.8986	11.9619	12.6911	14.9036	15.6065	9.39014	13.6163	18.8205	20.5703	19.724	17.466	9.46598	15.9694	14.1536	RNA-binding KH domain-containing protein
AT1G14180	4.07005	7.03522	6.81496	5.53231	5.58846	5.87485	4.6536	8.92799	7.97346	7.83096	6.42371	6.4624	5.04011	5.5516	6.0861	4.3692	4.55367	5.05855	RING/U-box superfamily protein
AT1G14185	0.832176	0.686501	0.391114	0.0705193	0.07976	0.054149	0.550199	0.0995843	0.229839	0.276129	0.711885	0.259089	0.256905	0.201629	0.102884	0	0.0692994	0.0274411	Glucose-methanol-choline (GMC) oxidoreductase family protein
AT1G14190	0.882688	0.714353	0.657644	0.603498	0.123969	0.633147	0.335657	0.493783	0.772269	0.526672	0.552692	0.606005	0.239856	0.436059	0.301062	0.281189	0.242535	0.128344	Glucose-methanol-choline (GMC) oxidoreductase family protein
AT1G14200	121.131	87.4128	99.8962	52.177	82.9898	47.8541	50.8782	51.6784	46.1758	24.2964	34.6622	14.4223	7.17653	19.1621	8.04885	10.2278	14.4469	11.4159	RING/U-box superfamily protein
AT1G14205	2.69994	8.2662	7.05559	7.48636	6.09388	5.07248	2.91379	6.97831	4.35928	5.01607	3.21166	4.63781	5.61695	3.40333	7.60766	6.44203	6.63713	7.65975	Ribosomal L18p/L5e family protein
AT1G14210	65.3206	71.2047	67.4341	35.2675	51.3468	47.7131	57.6267	56.886	65.0611	55.9347	75.191	72.152	63.6408	48.2929	47.5572	21.4139	36.9381	42.0765	Ribonuclease T2 family protein
AT1G14220	7.6085	4.04046	6.63795	4.41652	7.47523	7.40012	3.75894	3.93516	7.2937	3.56177	6.27323	5.1131	10.791	9.2437	8.91739	0.319885	4.45873	6.67592	Ribonuclease T2 family protein
AT1G14225	0	0	0	0	1.8013	0	0	0	0	0	0	0	0	0	0	0	0	1.90489
AT1G14230	17.6332	16.0756	17.6228	13.7365	17.7781	18.0065	11.9694	14.9685	10.9359	11.183	15.2232	18.3658	22.4229	20.2906	23.0468	11.5202	14.8809	18.4551	GDA1/CD39 nucleoside phosphatase family protein
AT1G14240	7.41195	6.31045	7.75653	2.55219	2.99425	6.55114	5.5545	4.6666	4.28507	4.49942	5.01363	7.34899	4.17097	7.3103	5.1204	0.466975	1.91755	1.11374	GDA1/CD39 nucleoside phosphatase family protein
AT1G14250	0.0235738	0	0	0	0	0	0	0.0232429	0	0	0.0248339	0	0	0.0813796	0	0	0	0	GDA1/CD39 nucleoside phosphatase family protein
AT1G14260	1.00679	0.959201	1.83072	0.951296	1.16234	2.09514	0.874577	1.95131	1.37296	0.806829	0.631465	0.694088	0.649852	0.471977	0.599551	0.423149	0.35691	0.603015	RING/FYVE/PHD zinc finger superfamily protein
AT1G14270	35.7973	52.2649	52.9134	52.1217	42.0233	51.1273	36.445	43.9514	30.7409	43.4831	35.489	34.325	24.7382	31.1066	43.8096	30.0305	28.0951	32.9879	CAAX amino terminal protease family protein
AT1G14280	4.7949	7.33835	6.35273	3.79301	4.71429	3.46998	6.20936	4.33188	4.9737	6.21375	10.7373	5.58515	4.70824	5.83172	3.65638	0.75744	1.65021	1.48916	phytochrome kinase substrate 2
AT1G14290	42.0622	39.9276	42.1314	18.9349	27.6382	35.7872	19.7083	34.7648	21.9148	23.157	23.794	32.4007	27.3293	30.6628	30.6762	14.6417	21.1573	26.3235	sphingoid base hydroxylase 2
AT1G14300	14.5001	14.4271	13.8352	13.8321	12.3994	13.7164	12.3853	19.7335	12.8352	14.8227	9.92838	14.3334	13.3981	10.4974	13.8537	18.5135	14.7968	19.8102	ARM repeat superfamily protein
AT1G14310	15.3506	17.607	15.0324	14.7783	15.1285	16.4306	18.2356	18.0616	16.1416	19.4232	15.3485	16.1237	15.2256	16.0371	15.8897	9.58972	11.5923	12.8007	Haloacid dehalogenase-like hydrolase (HAD) superfamily protein
AT1G14315	0	0	0	0	0	0.170485	0.107236	0	0	0.0747205	0.0776599	0	0	0	0.0543564	0	0	0.0575969	F-box and associated interaction domains-containing protein
AT1G14320	1287.98	1385	1342.66	1394.6	1348	1272.75	1476.55	1512.54	1534.04	1465.9	1316.64	1295.66	1311.54	1129.17	1309.72	1507.19	1569.81	1743.91	Ribosomal protein L16p/L10e family protein
AT1G14330	7.77166	7.62529	7.70517	8.10581	7.09768	8.27934	6.2263	7.21599	6.95922	7.14366	8.65065	8.06775	8.55086	8.4137	7.46688	4.25341	6.08724	6.33731	Galactose oxidase/kelch repeat superfamily protein
AT1G14340	11.9588	12.692	13.8826	9.3604	11.6143	13.6485	11.6292	13.6595	15.4793	11.0059	16.8046	14.5252	10.004	13.9438	14.7458	4.5868	8.40536	12.4548	RNA-binding (RRM/RBD/RNP motifs) family protein
AT1G14345	70.9108	124.593	112.174	45.0164	58.6804	54.5518	54.9346	75.5264	66.9799	78.408	108.16	70.5739	15.3397	37.2204	26.8266	10.415	16.3541	22.668	NAD(P)-linked oxidoreductase superfamily protein
AT1G14350	5.8584	6.49913	8.17835	6.1234	5.34143	7.84321	3.83319	6.98272	4.18489	5.53729	4.82787	5.88648	3.57924	5.1266	5.34626	2.7214	3.98649	4.41211	Duplicated homeodomain-like superfamily protein
AT1G14360	37.6924	34.4202	31.4853	20.1263	34.1168	26.9709	31.4018	37.1444	26.7938	30.5108	40.931	30.4958	31.5525	30.6278	22.7273	15.223	17.7021	21.1089	UDP-galactose transporter 3
AT1G14370	20.173	15.3746	16.3193	10.8013	14.5845	12.6444	14.5637	14.6215	13.8319	12.6229	18.9195	17.0797	11.0543	13.9656	13.3152	2.65699	7.78187	8.61644	protein kinase 2A
AT1G14380	13.4511	17.1061	14.2834	16.0799	15.5989	14.1034	13.6321	16.1385	13.7452	17.6634	17.5938	14.2807	16.5631	18.3555	16.515	11.604	14.2224	12.0619	IQ-domain 28
AT1G14390	1.43091	2.06243	2.11902	1.86683	2.29614	2.98133	1.41108	1.8649	1.66963	2.28237	2.0203	3.01714	5.42096	4.10854	4.91993	4.14694	4.31761	4.32559	Leucine-rich repeat protein kinase family protein
AT1G14400	196.519	150.543	158.152	143.999	161.452	180.469	156.608	153.343	143.507	133.313	175.797	146.7	160.649	170.639	162.469	102.314	137.092	156.309	ubiquitin carrier protein 1
AT1G14410	39.0518	68.3747	65.8597	63.153	53.7799	59.7003	44.4276	67.392	40.6103	61.2405	41.7378	50.4965	35.2744	38.2885	53.9184	54.5409	46.7892	61.414	ssDNA-binding transcriptional regulator
AT1G14420	0.172716	0.0479855	0	0.022999	0.104066	0	0	0.0243594	0.112417	0.0736935	0.0774117	0	0.100543	0.0563802	0	0.0428874	0.0226021	0.026842	Pectate lyase family protein
AT1G14430	5.86729	6.74987	6.98409	3.82175	5.70718	3.95075	5.2878	8.8938	6.74998	7.60543	8.51931	8.92208	2.11056	2.91947	2.26337	1.63056	2.43782	1.89551	glyoxal oxidase-related protein
AT1G14440	14.6805	17.8436	21.1867	33.1406	29.0321	28.1425	15.0718	25.8984	19.6733	29.6212	14.3757	30.2067	27.7352	20.4204	28.3788	33.0114	21.923	28.5769	homeobox protein 31
AT1G14450	315.945	245.347	249.166	214.789	273.943	236.249	316.262	244.722	285.389	246.803	289.151	276.998	223.794	217.389	205.25	131.308	185.601	272.65	NADH dehydrogenase (ubiquinone)s
AT1G14455	0.0916107	0.437477	0.462411	0.513906	0.28563	1.01783	0.370182	0.271055	0	0.269317	0.186017	0.434251	0.936704	1.32011	0.295143	0.396221	1.08853	0.928504
AT1G14460	2.80568	5.76998	5.49019	6.22299	6.20503	6.50397	1.9435	5.74992	3.25446	5.00413	3.92451	4.76715	5.44008	6.59195	7.04514	3.3221	4.47932	3.83737	AAA-type ATPase family protein
AT1G14470	0.568975	0.921516	0.762504	1.03557	0.713838	0.669692	0.309397	1.41764	0.339798	0.512213	0.311347	0.866939	1.02139	0.896709	1.35604	1.43614	0.967873	1.2985	Pentatricopeptide repeat (PPR) superfamily protein
AT1G14480	2.35558	2.50264	2.75657	1.95793	1.73425	2.44156	1.1484	2.01725	1.79416	1.93728	2.92225	3.77759	1.70616	2.20116	2.90166	1.92338	1.26543	2.49248	Ankyrin repeat family protein
AT1G14490	1.26061	1.85019	2.43658	2.01758	2.57532	3.54298	0.737407	2.1916	2.56575	2.84466	1.42132	2.02638	2.14464	4.04934	5.65952	2.96634	4.39396	5.51931	Predicted AT-hook DNA-binding family protein
AT1G14500	0.583828	0.366385	0.40168	0.704568	1.33703	0.629743	0.995171	0.339004	0.157072	0.272898	0.321845	0.433446	1.78526	1.25004	0.811258	2.26683	1.10073	1.46426	Ankyrin repeat family protein
AT1G14510	36.4252	47.481	47.9081	50.3196	49.8954	51.4727	42.8234	51.2214	53.6279	49.2039	44.118	47.1933	50.5931	51.4556	56.6508	46.1935	55.8963	67.0217	alfin-like 7
AT1G14520	8.21102	4.7691	7.57342	7.00415	7.5435	10.63	3.00749	4.05217	6.20959	3.33687	5.55461	7.29389	17.1761	12.8496	21.1348	4.61602	17.458	17.8365	myo-inositol oxygenase 1
AT1G14530	4.61867	4.60809	5.34412	4.65035	5.00552	9.15581	3.32411	4.37633	4.07183	2.5947	3.39606	4.8865	8.32214	9.71693	13.6076	6.65733	12.8615	12.0892	Protein of unknown function (DUF1084)
AT1G14540	82.3608	34.3252	31.6357	24.237	31.5998	29.4022	44.0098	20.2044	27.1878	22.6488	44.782	39.3356	37.9335	39.388	31.3173	7.93179	27.8579	18.6557	Peroxidase superfamily protein
AT1G14549	0	0	0	0	0	0	0	0	0	0	0	0	0	0	0	0	0	0
AT1G14550	11.7539	6.31376	3.16492	3.82288	6.2412	4.50479	6.7221	2.74355	1.79478	2.31735	5.65138	4.6258	3.88068	4.62945	3.95052	0.126945	1.07138	0.698287	Peroxidase superfamily protein
AT1G14560	6.74176	7.90109	9.20616	8.92629	7.93905	11.1947	5.17597	7.26748	8.16481	8.18404	8.34928	7.71746	10.3865	11.1908	13.3984	7.37104	7.9872	10.9318	Mitochondrial substrate carrier family protein
AT1G14570	46.5983	46.3992	39.6979	46.7444	50.343	44.6471	44.8961	50.2693	36.436	46.9961	44.3539	48.8108	51.1726	51.7897	54.2508	41.2158	48.3984	46.3254	UBX domain-containing protein
AT1G14580	12.0219	14.1793	16.0093	15.0498	11.0292	12.6082	8.02919	12.5997	7.22468	15.6417	10.0462	10.2572	6.92877	7.79884	9.60484	10.8869	11.0597	8.84385	C2H2-like zinc finger protein
AT1G14590	4.12963	5.25337	5.60704	4.64005	6.23357	6.82593	4.30974	5.61348	4.95311	5.85093	4.75936	4.81459	6.93474	5.58414	7.95826	7.05582	6.60257	9.65605	Nucleotide-diphospho-sugar transferase family protein
AT1G14600	4.92349	6.59831	7.91059	6.28242	5.68952	7.321	3.82158	5.70175	6.53244	6.61199	3.37636	8.1422	4.81792	4.65218	5.90216	3.13807	4.27637	6.20181	Homeodomain-like superfamily protein
AT1G14610	36.6482	52.3859	47.7015	50.6383	41.4014	38.866	30.3916	60.5602	35.2286	49.9179	35.1361	45.4504	38.1018	43.7763	51.9052	46.7664	51.9945	41.2418	valyl-tRNA synthetase / valine--tRNA ligase (VALRS)
AT1G14620	48.0974	54.3227	51.0069	56.1079	61.5284	55.7211	52.549	69.8849	57.4208	57.9749	48.155	51.2435	64.5844	51.5378	58.7108	71.281	75.6204	94.2952	decoy
AT1G14630	0.959026	1.15466	2.01744	0.503638	0.752639	1.50672	1.28858	1.30117	1.59248	1.36105	1.72778	2.02324	0.244734	0.471735	2.07191	0.207854	0.383897	0.995927
AT1G14640	0.273295	0.360532	0.639404	0.761552	0.492988	0.500675	0.202942	0.749972	0.266355	0.813824	0.367298	0.97578	0.514781	0.869141	1.91892	0.693867	0.748744	1.27202	SWAP (Suppressor-of-White-APricot)/surp domain-containing protein
AT1G14642	5.4549	1.77214	10.658	8.15395	1.91944	5.95416	3.50246	5.38008	17.183	7.14781	1.78819	6.12575	3.72827	5.68821	14.5093	2.91028	6.72131	18.2799
AT1G14650	20.5156	24.3984	25.2587	30.2347	24.9577	26.0591	16.0248	28.0189	18.3615	27.2611	21.6921	26.8767	25.6607	26.7478	31.5394	29.835	29.2815	30.8291	SWAP (Suppressor-of-White-APricot)/surp domain-containing protein / ubiquitin family protein
AT1G14660	1.2624	1.39238	2.16377	2.04567	1.34847	2.43724	0.789771	1.11003	1.19275	1.11614	0.812978	1.58584	1.47269	1.68836	2.83363	2.00869	1.93236	2.73255	Na+/H+ exchanger 8
AT1G14670	76.0879	86.9412	83.0961	92.2654	105.634	101.336	56.6086	94.5807	45.9553	73.0455	66.0541	90.6178	131.724	116.954	106.513	103.792	129.971	94.5545	Endomembrane protein 70 protein family
AT1G14680	1.045	2.12186	1.68278	2.56687	1.67079	1.55892	1.91837	2.06244	2.4729	2.60946	1.13492	1.27681	2.18893	1.98324	2.35305	1.95563	1.91261	1.51923
AT1G14685	27.7753	30.3924	31.3892	31.608	26.9472	31.5736	23.8535	25.0288	23.9466	28.2535	25.8158	27.4687	32.4958	29.0745	38.7897	26.6481	25.0913	33.8651	basic pentacysteine 2
AT1G14686	0	0	0.17965	0.0426966	0	0	0	0	0.0525629	0	0	0	0.0466746	0.103565	0.189651	0	0	0	ENTH/ANTH/VHS superfamily protein
AT1G14687	3.49215	4.40719	6.19986	5.45264	3.90595	6.84467	2.4036	3.62404	5.07774	4.33907	3.03689	3.7149	2.58133	2.9782	2.90175	1.25272	1.10179	3.3352	homeobox protein 32
AT1G14688	0.0807172	0	0	0	0	0	0	0	0	0	0	0	0	0	0	0	0	0
AT1G14690	6.18859	10.206	9.24309	8.65127	8.41491	9.38908	5.59206	8.25569	6.88144	7.66078	8.16136	9.51951	5.85003	8.37488	10.448	5.77112	6.57566	8.38469	microtubule-associated protein 65-7
AT1G14700	39.6493	53.7331	48.639	25.0005	31.3278	35.8355	37.5066	31.7277	24.9479	37.7821	49.1767	35.8324	16.4574	33.6456	23.692	1.38588	7.27367	11.7092	purple acid phosphatase 3
AT1G14710	38.2938	47.6122	43.9642	55.3063	49.1449	49.8747	30.9622	56.3318	37.8612	46.4421	41.7959	42.596	43.7013	45.0419	51.5318	44.8282	45.6928	44.5335	hydroxyproline-rich glycoprotein family protein
AT1G14720	14.2134	15.8557	19.8107	16.1095	14.2583	18.8038	11.6145	20.898	16.7776	19.7767	19.8354	17.7872	13.7063	13.1825	19.3345	12.9813	14.2052	18.6583	xyloglucan endotransglucosylase/hydrolase 28
AT1G14730	4.68671	1.23194	2.99156	1.06134	1.91048	2.02384	1.49975	0.314358	2.0381	1.89323	3.34729	2.88939	3.43425	3.8621	1.79109	0.47385	0.541488	1.00059	Cytochrome b561/ferric reductase transmembrane protein family
AT1G14740	32.7965	35.5066	31.4882	36.4277	34.9805	34.5196	24.9138	28.7695	23.5021	29.0104	31.8095	31.4874	32.3044	36.6073	37.817	22.6284	33.6684	28.9008	Protein of unknown function (DUF1423)
AT1G14750	5.32199	6.15438	3.76006	7.49653	7.71996	6.34203	4.02233	7.71682	2.89844	4.51811	2.46696	3.28682	4.63959	4.57011	3.32922	3.79272	3.86397	4.78072	Cyclin family protein
AT1G14755	0.111505	0	0.113917	0	0	0.125099	0	0	0	0	0.112232	0	0.342415	0.612574	0.364787	0	0.407399	0	S locus-related glycoprotein 1 (SLR1) binding pollen coat protein family
AT1G14760	0.889652	1.36046	2.30504	0.998012	2.38297	1.88394	3.95047	2.48498	0.831728	1.39575	2.06174	2.63196	3.55853	2.89512	3.41723	1.38546	2.55205	2.91103	KNOX Arabidopsis thaliana meinox
AT1G14770	4.22077	4.58713	4.34614	6.38754	6.34413	5.89798	4.30246	5.1299	5.81981	5.80636	3.70337	5.8918	7.83455	7.88332	8.59334	8.23042	8.63006	8.76435	RING/FYVE/PHD zinc finger superfamily protein
AT1G14780	9.98961	4.49359	4.95752	3.28004	3.42641	3.4331	4.07303	2.93456	4.0232	2.86175	6.47696	5.29607	2.48929	3.78445	3.51508	0.391006	1.11074	1.20937	MAC/Perforin domain-containing protein
AT1G14790	0.657513	0.61909	0.81528	0.753873	0.705511	0.874256	0.251507	0.55075	0.346901	0.61364	0.678974	0.619316	0.567743	0.678989	0.816605	0.399573	0.671503	0.437143	RNA-dependent RNA polymerase 1
AT1G14800	0	0	0	0	0	0	0	0	0	0	0	0	0.040423	0.0571375	0.0817686	0	0.0362996	0	Nucleic acid-binding, OB-fold-like protein
AT1G14810	92.0254	129.348	122.385	117.818	108.766	102.679	98.4087	130.709	114.775	126.172	107.023	103.195	67.2944	72.2665	88.6272	84.0765	89.2845	94.6596	semialdehyde dehydrogenase family protein
AT1G14820	23.2761	22.1708	27.9909	18.8777	19.4595	21.9692	22.8148	19.6556	23.9138	23.8151	25.8785	21.4187	17.0567	23.9133	24.297	10.4745	15.0586	18.8933	Sec14p-like phosphatidylinositol transfer family protein
AT1G14830	67.7003	73.6992	62.5711	63.3101	75.0546	58.6045	51.5002	71.855	46.2745	53.4772	65.0241	59.9304	66.7529	69.693	55.0585	39.1999	57.1436	45.1419	DYNAMIN-like 1C
AT1G14840	8.84702	12.2886	13.587	13.0402	10.7082	14.6356	7.14945	10.6556	9.65111	13.0178	9.47948	13.3731	7.71621	10.3524	10.4908	7.02013	8.22529	8.91567	microtubule-associated proteins 70-4
AT1G14850	6.97151	8.36375	8.93493	12.3706	8.18098	10.9971	4.897	10.5342	4.57905	9.81072	6.03255	9.75043	10.1928	11.4319	13.9584	14.5061	13.0989	11.3006	nucleoporin 155
AT1G14860	19.6751	13.2516	16.5009	7.94154	12.9263	14.7236	14.0842	8.80522	17.4174	7.39322	14.4651	13.1335	15.0774	18.3876	24.3003	6.71889	11.9344	18.4525	nudix hydrolase homolog 18
AT1G14870	319.362	151.626	189.705	73.2764	122.465	121.147	235.414	140.815	190.613	115.793	245.405	184.908	119.841	136.56	102.366	16.6758	61.0616	62.0283	PLANT CADMIUM RESISTANCE 2
AT1G14880	0.0645783	0.124249	0.0641328	0	0.0675067	0.141499	0.0659808	0	0	0	0	0	0	0	0	0	0.059078	0.0717059	PLANT CADMIUM RESISTANCE 1
AT1G14890	7.36675	4.11376	7.9395	4.62985	3.46832	5.39492	4.0698	1.9288	4.26696	4.90954	5.12987	8.70134	10.0207	5.20676	13.1802	5.56489	4.49503	7.51144	Plant invertase/pectin methylesterase inhibitor superfamily protein
AT1G14900	74.3504	74.6645	83.9424	98.4073	91.082	98.2302	73.3004	90.7147	84.8685	77.8026	74.489	87.9951	90.8684	76.5725	91.9112	82.45	94.4689	110.566	high mobility group A
AT1G14910	14.2847	13.4353	14.5171	17.0295	14.3952	14.3903	11.1349	15.0632	8.92523	13.2592	13.0227	14.1715	18.4483	16.1708	19.4833	14.6471	16.5344	13.9727	ENTH/ANTH/VHS superfamily protein
AT1G14920	9.951	8.46976	10.5534	16.5911	14.0179	16.1685	9.79361	12.037	12.5997	14.2628	7.97424	14.4073	23.9905	18.0711	23.7501	29.7786	26.8883	26.8159	GRAS family transcription factor family protein
AT1G14930	0.69752	0.335042	3.33446	1.9545	4.73419	2.75844	0.426671	0.619347	4.93439	1.71762	0.929478	7.26608	30.0631	12.0239	25.4743	5.31774	21.3093	16.852	Polyketide cyclase/dehydrase and lipid transport superfamily protein
AT1G14940	0.327111	0.137785	1.23467	0.610939	0	0.631215	0.267277	0.0645489	0.757384	0.282563	0.537506	1.68049	0.935214	0.660364	2.27112	1.1809	1.975	1.81687	Polyketide cyclase/dehydrase and lipid transport superfamily protein
AT1G14950	0.285999	0.0551352	6.61401	0.533956	0.718666	1.37339	0.410371	0.225773	0.99002	0.282541	0.235831	5.7169	1.3427	1.48098	3.28836	1.09116	3.29747	3.41664	Polyketide cyclase/dehydrase and lipid transport superfamily protein
AT1G14960	23.5208	8.13709	11.2628	0.413284	1.07694	0.162329	9.38057	4.29163	4.96744	8.63437	31.084	19.1157	7.23094	1.97727	2.02983	1.9158	3.37162	2.30331	Polyketide cyclase/dehydrase and lipid transport superfamily protein
AT1G14970	4.74349	5.44825	5.8641	7.59853	6.10864	8.18369	2.65146	7.01294	2.74133	4.50982	4.23944	5.11182	6.50755	6.97451	10.0549	6.96107	6.46344	9.33133	O-fucosyltransferase family protein
AT1G14980	289.662	310.283	297.209	342.449	367.138	348.244	422.943	417.516	533.689	387.58	328.982	348.541	319.841	262.536	298.783	327.105	363.139	465.792	chaperonin 10
AT1G14990	24.993	24.4045	25.6027	24.8933	26.579	29.6934	27.6273	29.1795	29.1455	25.2193	30.1948	27.2374	33.2738	31.3519	36.1533	31.5852	29.5348	41.0001
AT1G15000	17.0929	13.1949	16.2663	18.9213	15.0436	15.3752	15.7172	15.2043	16.5474	18.1659	14.1455	17.7346	14.2179	14.2082	15.645	12.6313	16.1251	18.0154	serine carboxypeptidase-like 50
AT1G15010	111.905	67.4733	35.4686	31.0294	40.0227	29.1686	60.1322	26.7518	21.8945	44.1336	105.218	41.8706	27.863	40.6609	20.6235	3.45135	10.6643	12.987
AT1G15015	0	0	0	0	0	0	0	0	0	0	0	0	0	0	0	0	0	0	F-box family protein
AT1G15020	10.5259	10.1635	10.2628	11.1111	13.5435	12.6568	7.20836	9.82488	8.75178	9.65342	10.0835	10.3222	16.4709	14.7569	16.4671	11.9119	15.0118	15.25	quiescin-sulfhydryl oxidase 1
AT1G15030	13.315	20.9382	26.4455	17.62	16.3196	20.8891	9.79679	17.6057	13.7448	17.7459	17.8511	20.3444	14.2527	16.9081	21.154	14.0574	14.5988	19.1868	Protein of unknown function (DUF789)
AT1G15040	39.9711	16.0641	13.2885	2.46258	4.06527	3.72495	13.0419	4.0132	3.00676	5.25609	18.2526	4.47847	2.22074	2.88263	1.28022	0.193147	1.192	0.380586	Class I glutamine amidotransferase-like superfamily protein
AT1G15045	2.98162	2.95259	0	0	0	3.30022	6.01556	0	0	0	0	3.28901	0	0	3.42618	0	0	0
AT1G15050	14.6367	13.1274	17.767	9.4274	9.55943	17.4937	12.0177	7.4562	14.0916	14.5149	12.7638	19.0114	4.56047	10.2904	12.1253	0.670528	1.24014	4.26917	indole-3-acetic acid inducible 34
AT1G15060	7.4112	9.95044	8.66202	10.3334	8.60936	12.5213	4.48995	7.88601	5.78308	6.53726	5.72672	7.60549	7.73655	10.9385	14.006	7.17053	10.211	9.64914	Uncharacterised conserved protein UCP031088, alpha/beta hydrolase
AT1G15080	2.90582	4.01995	3.80186	3.86657	3.16863	5.04835	2.30938	5.24695	3.76988	4.3987	4.13073	4.80072	2.38408	2.90074	3.46047	3.139	2.53109	4.30266	lipid phosphate phosphatase 2
AT1G15100	34.7888	17.5915	17.882	14.1749	17.4609	14.1269	25.283	25.5257	24.5827	19.0939	22.6927	21.7597	24.4749	22.084	20.858	14.7474	16.4923	20.1432	RING-H2 finger A2A
AT1G15110	13.9854	12.01	14.5174	13.9161	12.4043	15.1665	10.09	12.4622	11.5969	10.3439	15.4821	15.6911	17.8518	20.1748	20.144	10.8507	13.5568	17.0875	phosphatidyl serine synthase family protein
AT1G15120	301.512	444.884	480.134	305.873	401.393	552.756	314.105	438.236	517.413	323.787	292.744	412.002	409.321	353.325	454.836	312.247	403.649	534.347	Ubiquinol-cytochrome C reductase hinge protein
AT1G15125	4.70308	3.52906	3.87816	1.2712	1.38457	0.952893	2.44634	1.64849	1.46305	1.82949	4.92182	4.41117	0.851693	1.344	0.864049	1.14445	0.965709	0.62776	S-adenosyl-L-methionine-dependent methyltransferases superfamily protein
AT1G15130	29.4297	25.223	24.91	27.2112	27.3837	25.3635	18.8045	24.3931	15.2374	20.996	24.2213	26.5655	29.0052	30.2906	28.8174	20.6786	25.9123	21.2715	Endosomal targeting BRO1-like domain-containing protein
AT1G15140	77.6889	99.8937	94.0658	64.165	61.7602	69.0409	70.9187	82.4521	65.5903	92.1262	83.7222	72.6495	29.3182	43.3163	35.926	22.2969	27.3429	32.9542	FAD/NAD(P)-binding oxidoreductase
AT1G15150	0.164487	0.159413	0.28243	0.302405	0.115104	0.0879453	0.0841361	0.104518	0.214572	0.215069	0.0577821	0.0919183	0.0544481	0.0627175	0.029015	0.0234045	0.0746271	0	MATE efflux family protein
AT1G15160	1.36764	2.26852	2.51692	3.23364	2.62397	2.90571	1.28847	1.86192	1.69439	2.38493	2.53313	2.62685	2.78783	3.24942	3.51052	3.96538	2.78817	2.6205	MATE efflux family protein
AT1G15165	3.32559	5.69345	5.68685	4.36056	3.72707	4.43521	1.48159	4.25802	1.80608	2.80516	2.56161	3.00844	3.20841	4.83284	6.32836	3.90017	4.19624	4.00123	RING/FYVE/PHD zinc finger superfamily protein
AT1G15170	14.2562	12.1467	16.7739	16.4017	16.5325	18.3154	9.97268	13.0084	11.0355	11.0681	12.061	14.5502	18.8644	19.0876	18.1039	17.7591	20.949	20.456	MATE efflux family protein
AT1G15180	22.2548	24.2003	29.6724	28.728	25.2555	33.3713	15.0267	22.0903	16.0203	23.1425	18.8327	23.1044	29.7564	33.6164	42.5724	34.1589	36.9682	39.9644	MATE efflux family protein
AT1G15190	0.597654	0.347268	0.272748	1.37509	2.00994	1.29294	0.370242	0.589905	1.32406	0.434767	0.662183	0.779552	1.25936	2.26036	2.09579	1.76413	2.0064	2.44616	Fasciclin-like arabinogalactan family protein
AT1G15200	32.6474	35.9939	43.5539	55.5455	32.7977	50.3902	21.068	44.0696	28.6569	36.5436	30.7162	37.4124	33.8978	37.7926	55.536	29.7306	34.4766	41.559	protein-protein interaction regulator family protein
AT1G15210	41.052	36.6745	30.774	52.0072	46.6002	39.9853	30.2105	45.3425	20.7678	35.527	29.1819	33.2833	55.5791	55.6415	43.3364	44.3804	48.5659	31.8582	pleiotropic drug resistance 7
AT1G15215	7.61093	8.15596	9.23163	10.5108	9.41657	12.9921	8.32724	11.5633	8.4737	7.522	8.41919	9.25262	9.95862	11.7633	17.225	10.3864	10.2911	15.6822
AT1G15220	5.61901	7.36196	7.05149	8.04146	8.97896	8.26216	4.99713	6.88045	5.07518	5.46966	5.58083	5.63514	6.55067	6.13941	7.89458	7.85248	8.85205	10.5542	cytochrome c biogenesis protein family
AT1G15230	24.93	16.8885	22.5063	44.155	35.5261	43.7763	22.5581	30.5439	34.2926	25.5054	17.4408	27.5775	70.4187	59.0448	85.4229	77.8629	81.5106	85.5538
AT1G15240	7.27418	8.89482	9.57591	11.707	9.33608	11.9947	5.17112	9.00887	4.89183	7.41903	5.78389	9.09519	10.3998	11.436	17.4409	11.0465	12.016	12.1379	Phox-associated domain;Phox-like;Sorting nexin, C-terminal
AT1G15250	76.8378	63.5992	74.6233	73.7555	66.5203	70.0165	93.3576	78.456	92.595	94.2616	80.7563	75.1955	82.0097	75.3616	86.6091	100.07	98.1267	127.347	Zinc-binding ribosomal protein family protein
AT1G15260	18.0147	22.4828	23.8756	17.545	17.7862	22.1081	16.0531	18.8387	23.9198	27.4173	17.9921	28.212	20.4657	16.554	29.2121	19.4573	18.7829	24.9924
AT1G15270	691.759	683.249	575.12	558.267	795.455	574.296	989.962	667.042	826.195	775.885	919.852	633.67	687.778	749.399	607.831	414.892	598.961	637.863	Translation machinery associated TMA7
AT1G15280	16.1212	17.6187	20.6514	26.3132	20.4509	24.0783	9.45341	20.4254	12.1444	18.276	16.1291	21.4819	22.1248	23.4028	30.7656	23.373	23.1699	23.0398	CASC3/Barentsz eIF4AIII binding
AT1G15290	18.3742	46.5915	41.2835	33.4077	29.5737	33.2216	14.3527	43.424	21.6439	32.6005	25.4037	34.7438	12.4399	22.7499	25.4519	17.4024	17.619	15.596	Tetratricopeptide repeat (TPR)-like superfamily protein
AT1G15300	1.01586	1.85659	2.01968	2.42548	2.09608	2.35759	1.02656	2.63301	1.78369	1.88445	1.34992	2.10911	2.77986	2.53097	3.45635	3.02295	3.40337	3.28344	transposable element gene
AT1G15310	5.5704	4.39205	5.72471	6.46077	7.65831	6.61601	5.91963	7.40007	8.36571	5.18672	8.15749	8.70556	13.0238	11.4328	14.0911	10.3509	14.2965	12.7965	signal recognition particle 54 kDa subunit
AT1G15320	0.12233	0.118437	0.239393	0.494475	0.471302	1.10321	0.336677	0.362226	0.280462	0.48529	0.21169	0.0939086	0.415781	1.43363	1.26259	0.707969	0.933327	1.5654
AT1G15330	9.71207	11.8355	12.5782	205.974	119.844	188.763	15.2886	22.7866	33.4585	31.0915	6.80946	30.9821	307.857	325.005	467.344	318.894	414.562	377.103	Cystathionine beta-synthase (CBS) protein
AT1G15340	44.9013	53.1436	46.8244	61.3405	55.0039	49.1054	40.2351	51.3956	39.3387	54.4707	48.6032	51.4572	47.2488	54.9642	57.0155	44.7538	54.0144	42.9669	methyl-CPG-binding domain 10
AT1G15350	66.7255	44.9099	46.5459	39.1565	55.164	59.0091	58.4204	43.2737	44.1084	42.4525	58.9899	48.774	70.9356	77.1479	68.1751	31.2011	43.59	58.2575
AT1G15360	0	0	0	0	0	0	0	0	0	0	0	0	0	0	0	0	0	0	Integrase-type DNA-binding superfamily protein
AT1G15370	76.949	64.4188	65.3261	69.3904	85.563	78.7815	84.6108	67.1332	77.5943	60.8211	76.0085	68.4346	64.4207	73.4091	68.4268	49.2974	66.159	70.3947	SNARE-like superfamily protein
AT1G15380	2.56168	2.09431	1.48462	0.178342	0.40828	0.0607303	0.228448	0.274766	1.54125	2.2014	8.50092	2.90989	0.511478	0.87825	0.581407	0.676101	0.458644	0.615515	Lactoylglutathione lyase / glyoxalase I family protein
AT1G15385	1.42575	0.521227	1.23121	1.7444	2.83856	1.59803	2.41922	1.51375	3.36045	1.60528	2.54095	2.10017	4.15331	5.66816	4.65793	0.66324	3.10566	2.86703
AT1G15390	41.9484	50.1265	49.9555	54.9778	53.3928	49.2656	44.0504	46.4492	50.1739	51.7718	39.7831	40.0779	35.7663	35.9304	45.8005	39.0645	41.038	53.3598	peptide deformylase 1A
AT1G15400	83.4418	55.0827	46.0431	47.2178	63.2427	44.3276	89.8899	50.888	70.5595	58.1511	75.3204	56.6953	68.6602	75.3818	60.0907	31.5331	48.6555	56.546
AT1G15410	5.51733	6.44521	8.7575	5.74818	5.75869	7.9596	4.7241	7.09039	6.86423	6.86296	5.96467	8.73552	8.08974	9.29176	8.85655	6.57178	6.06454	8.58238	aspartate-glutamate racemase family
AT1G15415	0.868945	1.46423	1.16897	0.909948	1.68878	1.96289	2.42694	0.763901	1.98141	1.11173	0.249328	1.37116	1.63148	0.96502	1.84309	0.838882	0.962592	1.63207
AT1G15420	34.1625	38.6815	39.8441	39.8637	37.7181	39.4481	39.1368	49.3315	49.2374	42.9507	35.5465	43.6926	36.1019	33.6631	43.3583	47.2329	39.8827	55.9292
AT1G15430	19.5714	15.9628	15.0686	16.6592	18.003	20.4022	18.3692	16.3854	18.9814	18.4756	24.4451	19.8633	22.5445	24.2003	23.1904	13.0574	17.7756	23.5581	Protein of unknown function (DUF1644)
AT1G15440	14.6608	14.9703	16.0293	20.9142	15.3031	16.0503	12.0668	22.1645	13.2839	20.9996	10.6519	17.2423	17.6187	14.6393	19.9045	27.8503	22.3973	20.5387	periodic tryptophan protein 2
AT1G15460	1.94154	0.848435	1.1735	0.422717	0.402359	0.640585	2.1746	1.09287	1.07198	1.75503	2.49322	2.45537	0.960869	2.37046	1.06773	0	0.232755	0.098373	HCO3- transporter family
AT1G15470	26.8747	26.574	26.9773	27.9079	28.262	27.012	28.5975	30.9772	25.8364	27.4325	23.9136	28.4047	31.659	30.1064	31.4816	25.5348	27.7001	30.4044	Transducin/WD40 repeat-like superfamily protein
AT1G15480	5.15056	6.68511	5.05917	9.67733	8.18611	7.55559	5.7277	9.21066	6.32794	8.2246	5.02775	6.50099	8.82733	7.60007	8.38935	13.181	12.3938	10.6223	Tetratricopeptide repeat (TPR)-like superfamily protein
AT1G15490	4.86477	4.97423	6.26798	6.42886	5.77755	6.77829	3.63181	7.28367	4.47536	5.75746	5.4249	7.94442	7.07401	6.60183	8.87214	7.4242	6.80298	8.4542	alpha/beta-Hydrolases superfamily protein
AT1G15500	265.558	327.651	389.285	510.567	392.747	486.495	294.89	500.573	347.948	390.02	224.129	413.054	484.505	427.106	656.37	674.291	586.496	638.648	TLC ATP/ADP transporter
AT1G15510	2.46216	5.29195	5.9901	6.07731	3.35877	5.36768	2.14275	5.82823	4.2947	6.19735	2.17386	6.31627	3.81875	3.38495	7.1201	9.30178	6.63374	7.40105	Tetratricopeptide repeat (TPR)-like superfamily protein
AT1G15520	0.417451	0.673514	0.958389	0.921391	0.748916	0.724801	0.303818	0.474963	0.287658	0.535047	0.372752	0.575009	0.360237	0.375952	0.960181	0.489535	0.499044	0.930522	pleiotropic drug resistance 12
AT1G15530	5.54853	4.56709	4.45557	4.51721	3.63271	3.76107	3.24009	4.35216	3.09419	4.54442	3.16901	4.82313	5.9643	5.77024	5.48909	4.6706	4.90231	4.26468	Concanavalin A-like lectin protein kinase family protein
AT1G15540	0.14685	0.0472881	0	0	0.154029	0.425574	0	0	0	0.145359	0	0	0.199741	0.331861	0	0	0.0896084	0	2-oxoglutarate (2OG) and Fe(II)-dependent oxygenase superfamily protein
AT1G15550	21.6256	26.0655	23.7723	29.311	30.1009	28.6775	30.0428	36.8939	26.8469	35.6072	28.5765	33.7773	22.9266	24.9071	27.2435	18.0597	15.908	18.023	gibberellin 3-oxidase 1
AT1G15560	0.343621	0.590886	0.461538	1.62626	1.95022	1.39143	0.631303	1.87884	0.843599	0.841741	0.524805	1.2078	4.03952	3.74171	3.50805	3.35353	5.06026	3.68396	transposable element gene
AT1G15570	11.0637	16.5141	16.2104	17.2153	16.1101	15.0472	7.79806	17.0546	7.04306	13.7682	8.20898	12.5622	10.6138	14.1493	12.39	8.29702	10.8729	11.3008	CYCLIN A2;3
AT1G15580	0.911779	0.555447	1.08192	0.542263	1.03568	0.91681	1.09253	1.06289	1.44942	0.813923	0.506851	1.56395	1.10135	1.01462	1.41441	0	0.530482	0.557515	indole-3-acetic acid inducible 5
AT1G15590	0	0	0	0	0	0	0	0	0	0	0	0	0	0	0	0	0	0
AT1G15600	0	0	0	0	0	0	0	0	0	0	0	0	0	0	0	0	0	0
AT1G15610	0	0	0	0	0	0	0	0	0	0	0	0	0	0	0	0	0	0
AT1G15620	0	0	0	0	0	0	0	0	0	0.0534224	0	0	0	0	0	0	0	0
AT1G15630	0.560936	0.626236	0.295966	0.32203	0.36252	0.981806	0.266928	0.425874	0.0990199	0.299387	0.313276	0.24876	1.40809	1.56428	1.51694	0.337065	0.711035	0.852935
AT1G15640	1.81617	1.25515	1.39836	1.37159	0.817416	1.73367	1.5158	0.853586	1.19085	0.771497	0.986668	2.19393	2.86638	1.95949	2.86178	0.300258	0.55422	0.712348
AT1G15660	9.60759	14.5378	11.8033	15.362	15.1705	14.0807	8.90883	15.0361	7.52792	13.0186	9.15505	10.4134	10.4422	12.9453	12.8974	10.3213	12.1102	10.9615	centromere protein C
AT1G15670	65.9847	43.6124	45.987	30.3168	38.9487	28.2399	49.6184	45.1189	42.9656	24.8288	28.3983	30.5573	27.6027	22.6041	22.4742	20.7408	31.7575	26.9625	Galactose oxidase/kelch repeat superfamily protein
AT1G15680	0	0	0	0	0	0	0	0	0	0	0	0	0	0	0	0	0	0	F-box family protein
AT1G15690	324.427	397.161	398.188	553.536	457.794	439.836	240.469	450.513	294.5	364.883	287.954	367.26	461.382	406.031	424.785	501.779	491.602	410.598	Inorganic H pyrophosphatase family protein
AT1G15700	4.69413	6.90723	7.72495	8.7394	6.35866	7.65373	5.69016	7.54143	7.27314	5.63741	4.05431	6.5344	6.82721	6.42255	9.98503	8.3645	9.42008	8.04422	ATPase, F1 complex, gamma subunit protein
AT1G15710	20.5292	20.7991	22.0134	23.496	21.1052	20.5331	15.9349	23.9039	19.9888	25.8367	18.4279	24.9445	27.4742	22.7412	23.993	26.0258	25.4898	22.8811	prephenate dehydrogenase family protein
AT1G15720	2.6149	2.50927	2.30614	3.28853	2.97791	2.42211	2.23794	3.18169	2.53398	2.9323	2.2519	2.01901	3.37739	3.18761	3.33146	2.79996	3.84297	4.54488	TRF-like 5
AT1G15730	34.8441	58.4548	50.1305	51.206	41.6678	41.0229	39.5613	40.5874	34.3489	51.0055	45.7203	38.0406	24.0822	29.7503	34.2205	27.663	26.8862	28.1914	Cobalamin biosynthesis CobW-like protein
AT1G15740	7.82303	13.3706	10.341	9.67491	10.5999	17.4597	4.11424	7.11721	5.77044	6.23972	9.45375	9.343	10.2241	21.4467	28.923	4.63172	13.2943	18.4032	Leucine-rich repeat family protein
AT1G15750	33.9021	40.8548	41.8146	39.0492	34.9934	38.7061	21.055	39.9211	21.5163	35.0766	31.1466	37.4441	31.431	39.6829	47.3103	35.4066	35.0065	32.9384	Transducin family protein / WD-40 repeat family protein
AT1G15757	0	0	0	0	0	0	0	0	0	0	0	0	0	0	0	0	0	0	Molecular chaperone Hsp40/DnaJ family protein
AT1G15760	3.88268	4.70381	4.42751	2.82273	2.42391	3.72855	4.36782	5.10618	6.34542	4.91007	6.67299	4.17978	4.49842	3.83472	5.25921	3.13583	3.94382	5.91058	Sterile alpha motif (SAM) domain-containing protein
AT1G15770	0.099853	0	0	0	0	0.271425	0	0	0.114883	0.049408	0.103255	0	0.254671	0	0	0.173255	0.228482	0.0550193
AT1G15772	0.0497405	0.0480414	0.0978702	0.185667	0.208652	0.0540776	0	0.0490882	0	0.0984522	0	0	0	0.056183	0.310156	0.0863057	0.0455264	0.274045
AT1G15780	8.45278	8.16006	8.5211	10.6228	8.63908	9.12562	4.48568	9.09214	5.18015	7.96866	6.88906	9.95561	9.10927	11.3293	11.9096	9.43982	10.8458	7.73351
AT1G15790	2.23185	4.50912	2.22154	3.12044	4.19955	3.23926	1.64945	2.0993	2.63098	3.50175	3.65612	3.21723	4.19564	3.09552	4.2151	2.43906	2.39904	2.87338
AT1G15800	4.42983	4.57991	3.02198	4.05162	4.92557	5.22407	2.46247	4.15784	2.69123	2.28138	4.32377	3.20535	2.79026	4.96876	3.41359	1.31931	2.42527	3.24363
AT1G15810	36.8651	46.3818	34.9139	49.9168	57.8842	45.4811	34.4132	51.6385	38.004	39.2571	32.3213	36.1817	45.4678	46.9432	46.7933	47.3393	49.3675	49.8074	S15/NS1, RNA-binding protein
AT1G15820	989.502	1046.89	1197.01	455.955	401.64	503.517	891.005	560.237	850.359	1166.64	1255.09	921.06	74.3738	289.213	196.472	31.4309	68.5597	112.68	light harvesting complex photosystem II subunit 6
AT1G15825	2.71232	1.58668	9.25236	10.1587	3.46603	12.4649	2.15691	4.84033	3.6769	3.42453	1.83151	7.0528	9.92081	8.53827	13.7771	14.1459	12.9832	15.8082	hydroxyproline-rich glycoprotein family protein
AT1G15830	1.34809	1.04107	2.26451	2.91379	1.38735	1.84719	0.730441	1.14933	0.769579	1.4316	1.11846	2.4557	2.71638	1.78037	3.45168	5.21681	4.51773	1.93906
AT1G15840	9.57274	5.56474	11.4044	20.6053	14.837	18.9852	8.83036	20.4684	18.4859	11.3537	4.09511	19.5552	22.9992	18.5297	29.0817	35.1354	27.7439	37.6894
AT1G15850	0	0	0.149584	0.134779	0	0.327776	0	0.425534	0	0.417976	0	0.524729	0.442757	0	0.160394	0.372168	0.131366	0.498617	Transducin/WD40 repeat-like superfamily protein
AT1G15860	46.4133	57.2911	54.5024	37.458	51.1347	45.555	47.1172	55.8628	51.1587	52.7456	57.7825	56.4439	40.4388	50.9482	43.6724	24.6221	34.94	39.3943	Domain of unknown function (DUF298)
AT1G15870	2.4398	3.92944	3.52577	3.70502	3.4129	4.62441	3.15044	4.24919	4.17957	3.78927	2.37672	3.87136	3.46472	3.0286	4.07081	5.23012	4.51026	5.26626	Mitochondrial glycoprotein family protein
AT1G15880	27.7443	26.0402	24.0432	25.9988	29.5413	31.2251	24.896	25.1052	20.892	22.7222	28.9219	23.215	39.0774	36.6345	34.2118	23.0993	30.9338	33.0756	golgi snare 11
AT1G15885	5.98897	8.49929	11.5475	8.7473	9.36397	13.2782	5.06638	8.28751	8.65135	8.92942	7.2114	6.52371	8.92352	9.49334	12.3143	7.80886	9.4072	12.9879
AT1G15890	0.275487	0.197934	0.125688	0.202635	0.137901	0.325137	0.0605352	0.243387	0.164492	0.115762	0.243731	0.180998	0.118099	0.183078	0.264059	0.138713	0.279016	0.18831	Disease resistance protein (CC-NBS-LRR class) family
AT1G15900	5.68003	4.33185	7.92415	9.11321	6.38613	8.68627	3.52904	5.19163	5.179	6.39482	4.71913	4.23775	7.5077	8.36558	6.48379	7.48987	6.09982	8.81963
AT1G15910	8.31732	10.831	10.2769	10.8346	10.6679	9.86865	7.48189	11.9369	8.74781	10.1617	8.94285	11.0391	10.1031	11.1618	11.2374	8.95122	10.5638	10.8525	XH/XS domain-containing protein
AT1G15920	12.7615	10.8292	12.2993	15.2843	15.7632	14.7531	11.0878	12.3025	14.2485	11.046	11.995	11.8345	19.9404	19.3515	21.5871	18.1671	19.5341	22.7563	Polynucleotidyl transferase, ribonuclease H-like superfamily protein
AT1G15930	518.573	544.255	579.654	546.695	522.982	594.726	570.688	611.69	637.905	590.481	508.368	556.376	532.669	435.284	587.988	593.895	610.424	786.401	Ribosomal protein L7Ae/L30e/S12e/Gadd45 family protein
AT1G15940	6.82743	9.39435	8.90991	12.4839	10.0052	10.3009	6.28006	13.3576	8.39003	11.2296	9.37515	10.7154	9.77754	13.3162	14.8784	12.5643	13.9608	12.1484	Tudor/PWWP/MBT superfamily protein
AT1G15950	163.565	119.495	170.572	105.648	110.729	138.622	172.602	144.967	182.133	162.502	171.321	198.509	132.011	134.658	140.809	89.2232	106.629	125.07	cinnamoyl coa reductase 1
AT1G15960	1.12017	1.55445	2.75542	0.565288	0.913379	2.58343	0.485531	1.94275	0.936027	1.07412	1.37283	1.96797	0.331822	0.737163	0.996163	0.16284	0.149658	0.528699	NRAMP metal ion transporter 6
AT1G15970	6.45804	9.77527	9.78233	8.46281	10.4613	10.6345	5.55173	8.88404	6.42595	7.61196	9.70775	8.73804	8.9796	9.69885	7.91728	4.99093	6.49732	7.17606	DNA glycosylase superfamily protein
AT1G15980	26.6026	56.6703	42.6083	23.1983	22.3282	24.1807	15.1471	17.5824	12.7288	30.0229	29.9254	20.494	6.31712	11.7651	9.59307	3.33004	3.35552	4.02326	NDH-dependent cyclic electron flow 1
AT1G15990	0.0605232	0.0589247	0.0584916	0.0376026	0.0212932	0	0	0	0	0	0.0211413	0	0	0.0230973	0	0.017539	0	0	cyclic nucleotide gated channel 7
AT1G16000	90.4765	93.7619	90.7192	123.417	148.514	122.369	146.589	125.566	150.404	107.371	101.791	105.357	161.102	116.729	136.689	158.216	160.543	204.575
AT1G16010	21.0345	21.7826	24.5902	25.257	23.9573	30.0554	16.3778	23.6398	21.8298	24.0367	21.0678	27.3575	28.534	27.7272	34.5049	22.9942	24.2971	30.0835	magnesium transporter 2
AT1G16020	8.5154	11.2665	10.63	10.2401	10.4905	12.3273	7.42384	10.4611	9.31768	9.28327	9.88561	10.2551	10.8674	13.9866	14.1419	9.36114	10.8314	12.8284	Protein of unknown function (DUF1712)
AT1G16022	2.90432	1.14097	3.77524	0.620608	2.14856	1.38066	0.976744	0.603226	1.27797	1.021	1.71683	2.46184	0.626753	1.20468	0.46236	1.02703	2.23542	3.02042
AT1G16025	0.461328	0.218627	0	0.87026	0	0.234764	0.588173	0	0.29256	0.276334	0.393261	1.07278	0.208547	0	0.593268	0.396919	0	0.816561
AT1G16030	4.94854	4.28467	4.45868	6.81454	6.48294	4.41201	1.75705	2.91349	2.70712	1.51678	1.07645	2.00094	2.74368	6.78335	5.5233	3.6971	4.75232	3.55754	heat shock protein 70B
AT1G16040	12.5872	14.9887	13.845	18.449	16.8771	19.2674	15.1205	20.2891	18.6626	15.4181	16.6744	16.3472	24.0651	18.9803	23.2731	21.8786	22.1501	28.5989
AT1G16060	9.08889	6.45223	5.81922	4.14808	6.47746	4.71584	5.85233	5.00046	5.54329	5.80489	8.05726	5.39387	5.78082	6.85486	4.83113	1.97302	2.48987	2.9364	ARIA-interacting double AP2 domain protein
AT1G16070	4.60236	3.64985	4.18925	4.8869	5.05555	4.7813	4.24289	6.66546	3.64801	4.70576	3.60395	3.73729	1.74625	3.47848	3.24142	1.313	2.33808	1.54192	tubby like protein 8
AT1G16080	47.947	74.4553	68.6426	58.3407	49.4808	62.9579	54.4739	55.997	53.5143	63.209	49.5431	54.9566	23.4522	36.7452	42.7761	22.2078	28.2414	35.2281
AT1G16090	0.928053	1.30011	1.34011	1.66677	1.085	1.59427	0.355719	0.644661	0.864647	1.05838	0.823187	0.828211	0.980986	1.17291	1.58864	0.686603	0.881336	1.65343	wall associated kinase-like 7
AT1G16110	1.52007	1.02243	0.908279	1.83805	1.28025	1.62612	0.829781	0.625357	0.390615	1.01048	0.854148	1.04942	1.5111	1.30647	1.45032	0.188813	0.630052	0.941797	wall associated kinase-like 6
AT1G16120	0.0782154	0.0761625	0.0944524	0.0182225	0.061923	0.0418671	0	0.0965316	0.0889106	0.0194911	0.191903	0.0890096	0.0995715	0.0447864	0	0	0.0179152	0	wall associated kinase-like 1
AT1G16130	1.09672	0.874459	0.544853	0.588371	0.912705	0.888147	0.433206	0.377368	0.377345	0.414381	0.715091	0.925097	0.693738	1.04806	0.471497	0.187848	0.654712	0.450089	wall associated kinase-like 2
AT1G16150	0.338995	0.403215	0.252362	0.0855309	0.292765	0.261384	0.154245	0.205834	0.126592	0.111893	0.38004	0.147185	0.0379363	0.17063	0.322084	0.0162871	0.0522164	0.101608	wall associated kinase-like 4
AT1G16160	0.261477	0.0979135	0.272128	0.168701	0.424586	0.0861556	0.125659	0.297882	0.274428	0.140325	0.526953	0.435033	0.28679	0.207255	0.347418	0.122403	0.202704	0.196476	wall associated kinase-like 5
AT1G16170	53.2378	36.7628	38.7123	21.7491	29.7463	32.9539	42.7642	35.2767	37.3887	29.6291	57.3999	41.834	38.4525	35.6783	31.2273	14.1355	25.8047	28.6279
AT1G16180	99.9671	71.2524	86.6042	66.4567	70.8046	86.5954	71.8023	72.6601	73.9011	72.4827	90.9774	103.701	102.606	100.709	98.2913	57.2264	85.861	77.7082	Serinc-domain containing serine and sphingolipid biosynthesis protein
AT1G16190	47.6925	44.817	38.0166	46.5265	51.0363	48.077	40.6945	47.9398	35.0061	42.5877	43.2171	43.8688	53.1975	54.2232	47.9064	42.7809	47.3806	45.8774	Rad23 UV excision repair protein family
AT1G16210	101.253	83.8492	79.8882	89.2567	104.07	87.2963	86.4005	81.3064	90.2005	79.5671	91.4876	90.9812	88.9816	99.215	80.8277	59.65	79.454	82.932
AT1G16220	2.88826	3.85609	3.8024	2.74898	3.10523	2.88197	2.37067	3.20764	2.85044	3.49997	3.29572	3.65046	1.62492	2.57164	2.86442	3.13651	2.39729	3.08509	Protein phosphatase 2C family protein
AT1G16225	0.0764055	0.0732698	0.0764073	0	0	0.168448	0	0	0	0	0.0780895	0	0	0.0852702	0	0	0	0	Target SNARE coiled-coil domain protein
AT1G16230	1.28255	0.699963	1.29475	0.342604	0.19042	0.610696	0.185091	0.54211	0.96455	0.269317	0.65106	0.542814	0.749363	0.812378	0.295143	0.237733	0.251199	0.103167	Target SNARE coiled-coil domain protein
AT1G16240	57.2217	59.1034	52.3406	51.6237	59.114	60.5503	51.3402	43.8658	44.3791	42.8435	56.7911	53.338	60.5793	64.7342	66.1303	35.1093	47.5128	51.9354	syntaxin of plants 51
AT1G16250	5.19948	4.94112	5.96004	6.26919	5.68465	7.44653	3.62001	5.53363	4.69837	4.63124	4.59127	6.52967	5.58817	6.35164	7.46071	4.47763	4.78491	6.76929	Galactose oxidase/kelch repeat superfamily protein
AT1G16260	2.01059	3.68546	3.14067	3.64522	2.33521	2.85499	1.25707	2.09342	1.34983	2.38679	2.54962	2.16169	1.86133	2.38763	3.66081	2.27299	2.4549	2.63601	Wall-associated kinase family protein
AT1G16270	8.5291	9.85527	10.7057	13.5208	11.6473	13.0266	5.34396	12.8062	6.77814	10.4432	7.22802	10.3156	11.716	12.0222	15.9703	14.6336	13.3221	12.1791	Protein kinase superfamily protein with octicosapeptide/Phox/Bem1p domain
AT1G16280	12.2149	15.4244	15.6484	15.1194	11.7238	14.3127	9.95059	17.345	12.6038	16.3332	10.1382	17.9079	13.8884	11.8638	17.0017	16.2053	14.6317	17.5588	RNA helicase 36
AT1G16290	0.0308034	0	0.0599191	0	0	0.0331659	0.063854	0	0	0.0612445	0	0.105821	0	0.105284	0	0	0	0.0336149
AT1G16300	30.3979	28.1744	30.7602	31.8741	31.1927	35.0079	26.6733	34.5678	25.0726	29.6415	26.3819	31.5408	34.6966	29.4166	32.4982	32.6704	33.4822	37.4581	glyceraldehyde-3-phosphate dehydrogenase of plastid 2
AT1G16310	3.89584	3.22305	3.88494	2.56069	3.86606	4.16266	2.05109	2.3327	3.90313	2.15811	4.29406	5.45194	3.31954	4.07265	4.45225	0.527034	3.04148	2.75456	Cation efflux family protein
AT1G16320	14.5684	27.8949	26.1192	17.7649	17.6596	23.824	11.5501	23.6576	17.9125	17.2335	19.2676	20.9918	12.4065	17.4	25.6188	14.9432	17.5482	24.4588	Uncharacterized conserved protein (DUF2358)
AT1G16330	4.46682	7.67653	5.97793	5.90302	5.88467	6.07493	3.28283	8.88601	3.99557	5.68936	3.60632	4.96414	2.58051	4.7533	4.43264	2.5885	3.31849	2.75263	cyclin b3;1
AT1G16340	19.0872	25.4593	22.0479	23.7522	29.0365	28.3779	22.7382	29.1912	29.2757	25.6039	26.8515	27.6246	30.9464	31.564	36.4058	25.861	28.1303	32.9918	Aldolase superfamily protein
AT1G16350	70.8202	70.3075	82.8631	103.649	82.2714	84.1591	70.0095	97.4235	78.8745	91.0746	57.7232	89.002	97.0592	73.702	101.477	113.795	114.47	108.34	Aldolase-type TIM barrel family protein
AT1G16360	1.36253	0.88014	0.924194	1.059	1.35298	1.34962	1.0951	1.53169	0.86672	0.788811	0.511532	0.826705	0.964636	0.902622	1.20826	0.887297	0.693102	1.11918	LEM3 (ligand-effect modulator 3) family protein / CDC50 family protein
AT1G16370	16.5508	11.3256	8.29757	4.33827	5.11711	4.83572	12.2584	9.21423	8.30692	10.6541	13.6896	13.3512	4.51315	6.14143	3.42617	0.865198	2.02907	1.89549	organic cation/carnitine transporter 6
AT1G16380	0	0.0705122	0.0349338	0.0674512	0	0.0387171	0.169728	0.0357347	0.0411174	0.0180443	0.0379621	0.0617305	0.110569	0.0207376	0.036717	0	0	0	Cation/hydrogen exchanger family protein
AT1G16390	25.74	20.1108	25.15	10.0234	10.7494	10.9135	27.5117	22.0737	21.3351	20.1053	18.1948	25.3168	6.14646	5.03191	4.14128	3.21398	2.71896	3.54595	organic cation/carnitine transporter 3
AT1G16400	1.15539	1.41621	1.67784	0.279991	0.170615	0.148697	0.913131	0.958186	2.02543	0.782478	1.59609	3.05642	0.400153	0.0792597	0.188253	0	0	0.0502368	cytochrome P450, family 79, subfamily F, polypeptide 2
AT1G16410	0.0218234	0	0.0633348	0	0	0	0.0227067	0	0	0	0.0316457	0	0	0.0249662	0	0	0	0	cytochrome p450 79f1
AT1G16420	2.11464	0.911705	0.915616	0.2817	0.423889	0.144764	1.7722	0.497005	1.3045	0.833661	1.08387	0.962396	0.718441	0.534709	0.275628	0.0291534	0.184431	0.146724	metacaspase 8
AT1G16430	5.81135	9.51319	11.9242	8.79703	6.90154	11.2772	6.89387	11.1899	15.1117	8.40527	6.17927	8.96692	10.3753	9.91535	14.3711	13.8034	10.7917	14.9637	Surfeit locus protein 5 subunit 22 of Mediator complex
AT1G16440	5.12889	1.0677	2.95549	1.10343	1.54397	1.48478	2.45629	2.16998	2.7322	1.99031	2.91309	3.99569	2.92885	2.89307	3.25531	0.269342	0.567857	1.38203	root hair specific 3
AT1G16445	7.37726	11.7821	13.962	11.1443	8.7871	11.058	8.25671	14.6152	13.2513	11.4074	7.31665	8.76558	5.40239	5.96147	10.2352	9.3273	8.50289	12.1415	S-adenosyl-L-methionine-dependent methyltransferases superfamily protein
AT1G16460	23.2022	31.7507	26.6427	25.3308	22.4091	26.4705	28.228	30.5048	24.5493	29.0201	28.8367	28.6079	22.21	26.0082	29.6453	20.826	20.9264	24.8134	rhodanese homologue 2
AT1G16470	114.431	124.761	114.167	120.191	126.432	130.069	130.184	139.487	139.782	119.402	131.701	123.064	148.796	147.712	145.112	117.525	137.558	157.087	proteasome subunit PAB1
AT1G16480	0.540163	0.687551	0.766179	1.1883	0.840286	1.22867	0.438415	1.30377	0.72493	0.943276	0.646173	1.2604	1.17634	1.01594	1.68169	1.68335	1.45742	1.57207	Tetratricopeptide repeat (TPR)-like superfamily protein
AT1G16490	0.464267	1.15299	1.64797	1.38715	1.40165	1.95246	0.559516	1.14564	1.30214	1.22846	1.00519	0.978964	1.43765	1.53721	2.02755	1.27646	0.956451	2.25166	myb domain protein 58
AT1G16500	2.70048	1.57528	2.78878	2.60656	2.49193	3.33545	2.63645	3.26257	3.37028	2.95125	2.55558	4.03408	3.75176	2.686	5.21306	3.75745	2.77029	4.86597
AT1G16510	4.18577	1.7529	2.98983	1.23379	1.67306	2.10151	11.8647	6.73931	10.5405	7.34906	4.48895	5.88163	3.37223	3.47532	3.67832	0.764219	1.56243	1.94736	SAUR-like auxin-responsive protein family
AT1G16515	15.4099	11.6021	26.0507	13.1051	19.6125	44.1916	20.4591	16.7044	26.9966	31.3436	16.809	23.9512	15.8554	23.3097	33.3757	8.09064	15.5234	30.831
AT1G16520	41.2666	44.4212	48.4131	67.3543	67.0531	68.8055	40.708	64.7408	44.998	46.4666	32.8828	43.4338	38.2884	50.463	51.8812	40.2084	47.3882	53.4967
AT1G16530	1.12777	1.77476	1.29222	0.677492	1.09094	0.355962	1.30806	1.66869	1.50124	1.50373	1.47925	2.08709	0.411615	0.358936	0.771778	0.0697349	0.515584	0.450963	ASYMMETRIC LEAVES 2-like 9
AT1G16540	3.57098	4.25817	5.13955	4.48386	3.87014	7.18747	1.82297	4.07078	2.69588	2.56911	3.28353	4.94175	4.26013	6.33086	6.85808	2.73235	3.80583	4.49702	molybdenum cofactor sulfurase (LOS5) (ABA3)
AT1G16560	53.4066	50.9965	50.2967	52.8181	61.4478	56.9908	42.0019	52.7474	46.879	48.983	53.0872	57.6473	79.7808	75.0356	72.3979	54.519	68.7735	68.0166	Per1-like family protein
AT1G16570	13.6975	12.5808	12.8999	11.9929	14.2096	15.5967	10.401	13.4165	9.94707	10.7435	10.5788	11.7473	14.0926	15.1435	15.7986	10.8367	11.7347	14.4205	UDP-Glycosyltransferase superfamily protein
AT1G16590	2.30178	3.01197	3.11032	5.63798	4.87994	4.16698	4.34202	4.07005	5.18209	3.13355	3.82158	5.04515	7.14175	6.72189	8.16184	9.44501	7.5936	8.76344	DNA-binding HORMA family protein
AT1G16610	53.8586	52.9518	58.9063	64.3072	54.6906	62.2009	43.4605	69.7023	43.9993	60.8273	47.7729	60.3973	50.8522	52.5651	55.6414	60.134	55.2236	60.2435	arginine/serine-rich 45
AT1G16620	0	0	0	0.0357506	0	0	0	0	0	0	0	0	0	0	0	0	0	0	transposable element gene
AT1G16630	3.07463	6.729	4.60734	5.37139	5.14891	4.46706	2.7428	6.17805	3.10547	5.32267	3.13209	3.28143	2.36358	3.35147	2.77043	2.099	2.73283	1.76442
AT1G16640	2.12828	3.32531	2.2476	1.55279	2.91882	4.88681	3.59859	4.79024	3.38931	3.8025	3.20875	3.18578	1.15455	1.71478	3.64124	1.90186	2.67696	3.40047	AP2/B3-like transcriptional factor family protein
AT1G16650	5.07904	5.21067	5.98832	4.9724	3.65933	5.75538	3.4733	5.64422	4.24586	4.54744	5.04284	5.44939	4.36834	4.60551	7.00435	5.96651	5.42399	7.02775	S-adenosyl-L-methionine-dependent methyltransferases superfamily protein
AT1G16660	0	0	0	0	0	0	0	0	0	0	0	0	0	0	0	0	0.00855579	0	transposable element gene
AT1G16670	10.094	7.02015	6.3842	6.28067	7.04969	5.62397	7.4487	4.81948	4.77995	5.13763	8.69206	8.79566	8.34072	7.84055	7.88496	2.93877	5.05399	4.3166	Protein kinase superfamily protein
AT1G16680	3.30712	6.18609	8.25112	9.11528	7.25625	10.3879	3.19316	6.41172	6.47186	7.29142	5.56632	6.66209	8.34899	8.21552	11.9535	7.59731	7.19836	11.3988	Chaperone DnaJ-domain superfamily protein
AT1G16690	4.86755	5.69537	5.87488	7.27663	6.20018	6.86108	4.08294	5.85035	5.56857	6.11188	4.01056	5.90009	5.58118	6.20934	8.19208	7.05116	6.03156	7.56758	Enhancer of polycomb-like transcription factor protein
AT1G16700	136.126	114.943	121.692	101.099	126.526	114.183	139.641	114.161	148.252	110.693	129.504	125.242	130.621	130.116	107.684	82.5589	107.05	111.454	Alpha-helical ferredoxin
AT1G16705	0.0626586	0.180926	0.310661	0.175518	0.196582	0.205735	0.128143	0.370949	0.362293	0	1.09529	0.14609	0.318365	0.281447	0.458192	0.0543107	0.342372	0.0695053	p300/CBP acetyltransferase-related protein-related
AT1G16710	2.61623	3.66745	4.06771	4.20215	3.69419	4.47403	1.25761	3.22924	1.52117	2.92029	2.42665	3.94192	3.06578	4.70631	5.89816	3.60784	3.89194	3.19243	histone acetyltransferase of the CBP family 12
AT1G16720	23.6999	47.7992	36.0954	18.4792	22.0724	28.2044	14.3306	30.0332	18.7978	21.414	34.512	27.1478	13.2061	24.6442	24.42	7.3902	12.4634	15.2989	high chlorophyll fluorescence phenotype 173
AT1G16730	2.7517	1.46192	2.77321	14.8872	14.2909	23.2437	4.72166	3.65741	4.85784	4.93878	2.54803	6.58778	31.5208	58.1868	66.569	47.5776	88.1248	83.8139	unknown protein 6
AT1G16740	108.333	112.737	88.6159	134.116	149.735	129.916	139.125	134.022	145.471	121.52	122.428	99.5098	138.192	137.53	131.308	136.77	146.379	179.003	Ribosomal protein L20
AT1G16750	7.50571	7.70283	9.2148	8.25408	10.0173	11.0181	7.30618	8.85623	8.6214	9.45857	7.73609	11.4793	5.78075	9.94307	9.69242	4.61452	6.26801	8.33199	Protein of unknown function, DUF547
AT1G16760	0	0	0	0	0	0.020101	0	0	0	0	0	0	0	0	0	0	0	0	Protein kinase protein with adenine nucleotide alpha hydrolases-like domain
AT1G16770	0.465206	0.069386	0.20726	0.634085	0.263491	1.26216	0.22207	0.282587	0.0818809	0.426391	0.22343	0.369827	0.58365	0.772874	2.13404	0.90121	1.60566	1.72263
AT1G16780	4.10282	5.88438	7.10316	8.72563	6.47161	9.24008	4.17308	9.01239	5.34677	6.17103	5.26227	9.2802	7.94604	8.54737	12.547	9.72204	10.0967	8.8986	Inorganic H pyrophosphatase family protein
AT1G16790	43.2422	40.6982	43.6043	49.903	54.688	44.3468	58.0691	52.1445	58.3265	60.0343	44.8792	43.4996	40.9894	40.5471	46.1132	42.3149	38.9693	52.5534	ribosomal protein-related
AT1G16800	0.847317	1.50551	1.26752	1.78756	1.29792	1.37213	0.537868	1.54673	0.609773	1.09758	0.812237	1.29091	1.20199	1.47177	2.36269	2.20086	1.82394	1.48068	P-loop containing nucleoside triphosphate hydrolases superfamily protein
AT1G16810	65.187	96.0802	83.9106	106.998	114.811	111.724	96.2671	80.1247	100.268	77.3782	89.035	69.5399	90.0475	105.905	105.015	82.9418	92.7095	112.074
AT1G16820	3.90388	4.61079	5.68679	6.1872	5.81171	7.33492	5.72591	2.96488	4.66978	5.69368	4.60943	4.89208	6.03339	7.70328	8.41718	3.94377	5.37386	8.40897	vacuolar ATP synthase catalytic subunit-related / V-ATPase-related / vacuolar proton pump-related
AT1G16825	12.4222	11.5247	12.3642	12.4948	13.687	18.1673	10.7667	12.7222	13.908	12.7531	8.64239	12.8485	10.6726	13.0529	17.2473	9.45326	10.2735	14.9603	Reticulon family protein
AT1G16830	0.728957	0.663316	1.07023	1.27122	0.595217	1.28645	0.488975	1.184	1.12442	1.19427	0.615117	1.39457	1.79652	0.698887	2.01209	2.12557	1.96026	2.14756	Pentatricopeptide repeat (PPR) superfamily protein
AT1G16840	76.5742	49.0642	48.6724	48.9143	54.9397	56.0476	41.9001	37.273	38.0787	40.5912	45.398	43.2022	61.7465	67.5595	58.5517	32.8375	45.3944	49.3745
AT1G16850	12.4371	6.52271	5.61899	39.9377	44.6857	64.4767	12.0858	6.95569	12.864	8.58839	8.26083	15.0742	110.565	120.482	97.8934	78.9561	114.562	121.16
AT1G16858	14.4038	12.1084	14.5782	13.617	13.776	15.1619	9.64486	12.4065	9.05708	11.2232	11.5255	12.8179	16.7534	18.3561	16.8924	8.60153	12.4503	11.3276	conserved peptide upstream open reading frame 55
AT1G16860	14.4038	12.1084	14.5782	13.617	13.776	15.1619	9.64486	12.4065	9.05708	11.2232	11.5255	12.8179	16.7534	18.3561	16.8924	8.60153	12.4503	11.3276	Ubiquitin-specific protease family C19-related protein
AT1G16870	34.5219	46.8052	39.3547	51.2792	51.0391	45.5495	35.1836	56.9417	40.5855	48.3379	32.0031	41.9017	41.9509	39.8365	43.1407	44.2112	49.2197	46.515	mitochondrial 28S ribosomal protein S29-related
AT1G16880	151.269	243.148	211.51	136.383	136.039	142.723	113.07	152.404	97.4472	179.491	181.798	132.476	38.7372	79.7224	73.212	21.4722	31.5537	49.6449	uridylyltransferase-related
AT1G16890	192.201	159.866	140.615	142.437	193.391	160.984	172.29	156.4	150.241	150.676	193.956	150.222	185.93	195.262	169.475	108.183	152.315	158.51	ubiquitin-conjugating enzyme 36
AT1G16900	9.23188	13.4301	13.1572	15.0902	13.6661	16.9016	8.49238	17.0062	10.076	13.5837	10.5378	15.0747	15.6921	15.4369	17.4661	14.0404	16.3103	16.3906	Alg9-like mannosyltransferase family
AT1G16905	1.06483	0.156563	1.16222	1.11325	1.08696	0.903979	0.668475	0.764471	2.24875	1.12234	1.71517	2.03392	2.20336	3.19622	1.45589	0.308314	1.97992	1.37432	Curculin-like (mannose-binding) lectin family protein
AT1G16910	0	0.0991192	0.151657	0.239538	0.053816	0.223425	0.369207	0.45594	0.118189	0.457059	0.5305	0.118925	0	0.289707	0	0	0	0	Protein of unknown function (DUF640)
AT1G16916	18.6381	20.604	18.4177	22.8347	28.0094	28.96	29.7854	20.9572	31.001	24.565	24.1574	16.289	29.5933	28.4168	29.0589	23.0987	27.7518	30.7891
AT1G16920	105.139	100.674	90.9903	98.9532	118.847	107.405	107.343	111.536	109.413	94.5939	92.5946	86.8169	124.852	117.27	111.376	101.75	115.048	129.42	RAB GTPase homolog A1B
AT1G16930	3.88808	3.86875	5.34079	3.00583	3.67236	7.1291	2.92468	3.18198	3.19036	3.96204	3.21971	4.99181	6.40147	4.61391	6.47934	4.35844	4.16928	6.28155	F-box/RNI-like/FBD-like domains-containing protein
AT1G16940	0	0	0	0	0	0	0	0	0	0	0	0	0	0	0	0	0	0	F-box/RNI-like/FBD-like domains-containing protein
AT1G16950	0	0	0	0	0	0	0	0	0	0	0	0	0	0	0	0	0	0
AT1G16960	0.678588	0.940207	1.88384	0.845304	1.10088	2.49211	0.536804	0.223142	0.876392	0.445007	0.69385	1.59362	1.07844	0.505107	0.879325	0.326474	0.551617	0.505156	Ubiquitin domain-containing protein
AT1G16970	4.70382	8.93205	6.96145	6.9928	5.93297	6.75572	4.44388	7.69843	5.98903	7.28156	5.02939	7.20175	7.26916	7.75984	8.83986	9.05504	7.74758	7.87927	KU70 homolog
AT1G16980	0	0	0	0	0	0	0	0	0	0	0	0	0	0	0	0	0	0	trehalose-phosphatase/synthase 2
AT1G17000	0	0	0	0	0	0	0	0	0	0	0	0	0	0	0	0	0	0	trehalose-phosphatase/synthase 3
AT1G17010	0	0	0.128928	1.08009	0.905617	0.677808	0.0685357	0.0980055	0.453858	0.0328817	0	0.303561	4.75593	1.99625	4.24467	2.73076	6.84941	5.49587	2-oxoglutarate (2OG) and Fe(II)-dependent oxygenase superfamily protein
AT1G17020	7.26917	4.54847	8.00551	10.7021	18.1585	12.7769	5.11966	3.21022	14.1306	4.27771	6.24818	15.8179	43.93	22.2555	30.2978	16.3398	49.6082	37.666	senescence-related gene 1
AT1G17030	0.0264499	0.0257075	0.0769746	0.197253	0.167271	0.227324	0	0.0522246	0.120595	0.0263217	0.0829181	0.0906455	0.215583	0.0603895	0.108013	0	0.145366	0.144001
AT1G17040	1.55205	1.84596	2.52578	2.42167	1.79133	3.39781	0.658282	2.17393	1.41469	2.05151	1.23046	2.01102	2.48106	2.15093	3.71656	2.36948	1.57088	2.70028	SH2 domain protein A
AT1G17050	25.4781	46.6303	42.5585	21.635	28.6563	32.2116	24.9768	37.9747	33.6978	31.1053	34.476	31.4361	16.6763	25.1824	21.7058	9.48088	13.7737	14.9661	solanesyl diphosphate synthase 2
AT1G17060	23.7591	15.9566	14.8938	10.9836	16.1399	17.1405	14.8388	10.5697	18.7638	10.2311	18.1655	18.7158	16.298	19.0243	16.1321	5.53717	15.7312	10.0016	cytochrome p450 72c1
AT1G17070	3.48369	3.77174	3.98111	5.41459	4.29957	4.39686	2.66973	5.17493	3.32382	5.56767	3.6423	5.46057	6.3251	5.51819	5.91605	6.13968	5.90412	5.17412	GC-rich sequence DNA-binding factor-like protein with Tuftelin interacting domain
AT1G17080	109.049	62.5871	61.0635	52.702	63.332	64.9271	92.8692	55.8063	70.3927	55.2464	97.7709	73.6271	81.2154	87.1025	75.1385	39.3008	55.4708	63.1108	Ribosomal protein L18ae family
AT1G17090	4.06501	4.92749	6.8427	2.14981	2.07915	6.00994	5.61352	4.84232	7.22833	5.05334	7.21082	4.80566	3.61628	5.73423	4.36702	1.19546	2.9376	2.55186
AT1G17100	115.313	146.564	142.876	103.571	109.357	138.505	146.832	108.638	157.536	131.475	117.929	133.339	81.5483	112.23	144.73	66.5157	81.2798	111.426	SOUL heme-binding family protein
AT1G17110	10.2608	16.6786	16.1872	20.0899	16.015	20.2521	8.42348	16.3064	8.45176	13.2247	11.2846	15.0975	14.8062	19.0889	25.0014	16.482	16.8192	18.9453	ubiquitin-specific protease 15
AT1G17120	9.56965	9.35537	10.0482	9.20009	10.12	11.7797	8.72458	11.2995	6.86554	8.71838	7.67454	10.1657	11.5473	12.0095	12.233	7.81287	11.7092	11.3306	cationic amino acid transporter 8
AT1G17130	38.4087	42.4712	39.2442	45.9195	47.6814	45.7644	44.306	50.8656	44.5898	43.4762	47.8847	41.1237	43.1888	46.7238	50.1029	36.1548	41.2031	46.2242	Family of unknown function (DUF572)
AT1G17140	18.9064	21.3341	24.8334	19.4237	15.7817	22.1296	14.0487	14.4405	18.3457	19.1613	21.9756	21.5669	8.11056	13.5431	14.0816	5.10966	6.22418	7.81404	interactor of constitutive active rops 1
AT1G17145	9.28199	10.0139	11.0444	12.2802	10.9285	13.9481	6.46636	9.00806	7.8788	8.07293	7.48743	8.40524	9.26765	12.1797	16.2917	7.5183	9.70698	12.3912	RING/U-box superfamily protein
AT1G17147	34.4069	23.783	16.5821	5.86468	11.1191	4.92096	18.1663	15.6477	10.1464	6.32654	11.235	8.42016	5.47061	6.33765	4.26176	1.3564	4.46842	1.97438	VQ motif-containing protein
AT1G17150	0	0	0	0	0	0	0	0	0	0	0	0	0.0383674	0	0	0	0.03446	0	Pectin lyase-like superfamily protein
AT1G17160	19.8116	19.9189	15.8349	21.7597	21.6312	19.0538	17.7687	18.2484	15.5456	14.4815	16.5624	15.4677	17.9054	18.747	13.7468	15.6343	16.2826	15.4807	pfkB-like carbohydrate kinase family protein
AT1G17170	188.639	106.294	130.632	49.1675	87.816	91.9144	164.956	92.9897	172.971	87.374	184.621	172.618	108.603	129.872	121.531	32.7158	61.7713	76.8828	glutathione S-transferase TAU 24
AT1G17180	219.714	133.111	169.3	79.0029	125.381	139.313	218.993	161.318	282.548	130.198	238.161	219.083	143.077	158.459	155.888	65.1998	131.018	163.269	glutathione S-transferase TAU 25
AT1G17190	106.134	86.0871	72.5939	98.384	120.952	93.6675	140.28	103.69	100.389	91.0712	111.022	107.165	197.428	161.661	118.234	90.7962	110.917	113.485	glutathione S-transferase tau 26
AT1G17200	101.931	83.0925	121.235	103.549	100.531	131.466	96.9517	100.378	116.3	109.903	96.4192	125.165	120.844	113.276	151.508	110.964	106.831	137.46	Uncharacterised protein family (UPF0497)
AT1G17210	18.5046	23.7745	23.4792	25.3696	25.7762	26.0618	13.9888	26.569	15.5765	18.7011	16.1192	24.1232	28.4101	29.1614	32.9298	27.0587	32.1397	24.0897	IAP-like protein 1
AT1G17220	47.9758	93.146	104.572	82.7688	57.0252	75.1533	28.9138	67.9234	41.8267	77.3866	51.024	67.0846	26.0305	42.6311	59.1321	32.7719	27.8916	33.1181	Translation initiation factor 2, small GTP-binding protein
AT1G17230	1.66865	2.20907	2.78261	2.50022	2.98357	3.34703	1.28041	3.18023	1.49424	2.49383	2.46731	3.08066	1.72241	2.97745	3.03954	1.68501	1.7217	2.67355	Leucine-rich receptor-like protein kinase family protein
AT1G17235	0.557942	0.866843	0.195965	0.174219	0.56859	0.858493	0.1809	0.183117	0.675345	0	0.181483	0.227996	0.955313	0.989926	2.53414	0.639373	1.01719	0.217795	ROTUNDIFOLIA like 11
AT1G17240	0.0742633	0.1085	0.215105	0.19031	0.17642	0.357585	0.116066	0.146648	0.0632889	0.185106	0.175227	0.401213	0.302512	0.31907	0.678303	0.468128	0.272168	0.442968	receptor like protein 2
AT1G17250	0.00121767	0	0	1.71e-09	0	0.00074075	0	0	0	0	0	0	0	0	0	0	0	0	receptor like protein 3
AT1G17260	1.06832	1.02714	2.187	0.414736	0.501722	0.522944	0.913601	1.17208	1.61619	1.59914	0.685798	1.73468	0.241716	0.459789	0.870936	0.348417	0.299121	0.497906	autoinhibited H(+)-ATPase isoform 10
AT1G17270	3.64455	3.39599	2.88511	5.16723	4.59076	4.56968	3.12522	3.99081	2.58876	3.25659	3.37652	4.10299	6.2096	4.85108	5.41673	4.49284	4.9172	4.63157	O-fucosyltransferase family protein
AT1G17275	0	0	0	0	0	0	0	0	0.0145711	0	0	0	0	0	0.0129874	0	0	0	transposable element gene
AT1G17277	0	0	0	0	0	0	0	0	0	0	0	0	0	0	0	0	0.103574	0.12913	transposable element gene
AT1G17280	29.7054	29.1376	32.4068	28.0383	31.7494	35.143	23.3304	27.1962	28.2934	25.1618	28.209	28.7405	32.7773	36.9788	37.3117	24.0877	27.922	33.8891	ubiquitin-conjugating enzyme 34
AT1G17285	15.6248	14.0059	11.3067	16.2392	27.7448	19.8498	13.9692	17.1195	11.998	14.1754	15.2747	9.98286	30.717	28.168	23.1097	24.3631	25.5665	32.2646
AT1G17290	197.602	146.644	148.793	122.129	129.691	115.943	123.812	141.501	94.6625	106.109	100.498	107.982	110.325	117.636	104.028	79.4144	105.06	79.2481	alanine aminotransferas
AT1G17300	10.7008	8.5247	8.78876	2.92406	2.20287	3.12362	9.56135	4.23708	6.59286	5.37378	11.6247	3.75541	2.67696	3.25489	1.77147	0.504412	1.53126	1.6235
AT1G17310	0.314626	0.150766	0.157536	0.440979	0.409872	0.781264	0.159781	0	0.366185	0.0773131	0.401553	0.370126	0.56262	0.438468	0.0836068	0	0.0719235	0.351919	MADS-box transcription factor family protein
AT1G17330	10.1451	10.9841	9.68721	10.0614	9.45854	11.0788	9.77864	8.65785	7.21493	8.29549	9.63307	8.16422	9.84932	9.74623	12.1663	5.91046	8.29891	12.7402	Metal-dependent phosphohydrolase
AT1G17340	12.9498	8.5611	8.84692	5.54024	5.04851	5.88213	5.42814	5.74648	4.39549	6.18831	9.04715	7.09852	5.13607	7.11832	6.1999	2.73302	3.70593	3.96438	Phosphoinositide phosphatase family protein
AT1G17345	24.4094	11.988	14.3216	11.0468	15.63	13.5595	30.568	15.4216	26.8548	17.2654	33.1722	17.563	10.489	10.9101	4.63941	6.85475	16.3503	7.45838	SAUR-like auxin-responsive protein family
AT1G17350	24.8328	21.481	19.0898	22.5094	26.6875	24.4954	23.3223	22.2708	25.0734	21.5578	21.4379	17.0033	25.3338	23.979	26.3534	19.1617	23.5626	28.8851	NADH:ubiquinone oxidoreductase intermediate-associated protein 30
AT1G17360	10.9909	17.9749	12.9926	9.24706	12.4221	11.3547	7.75148	14.7083	6.81117	11.7202	13.5896	10.0414	10.2854	12.8629	10.9427	5.85585	10.235	7.18642
AT1G17370	42.3837	38.5101	41.2129	45.9536	42.4589	42.1358	33.1243	44.857	33.8377	41.7801	37.4534	38.4528	35.63	41.1981	39.898	35.1242	36.4127	36.0394	oligouridylate binding protein 1B
AT1G17380	56.7812	37.633	19.7064	12.9672	16.7796	12.0601	42.6283	25.362	17.5137	23.395	44.6528	24.078	2.76878	9.24008	3.09488	0.457394	2.26351	1.20011	jasmonate-zim-domain protein 5
AT1G17390	0	0	0	0	0	0	0	0	0	0	0	0	0	0	0	0	0	0	transposable element gene
AT1G17400	0.721522	1.19683	0.935261	0.616654	0.696573	0.55007	0.716909	0.741952	0.823598	0.538055	1.19185	0.585005	0.336993	1.302	0.830967	0.26118	0.275344	0.491926
AT1G17410	6.79853	7.07373	8.42415	6.56911	5.47023	7.33877	6.27444	6.94906	8.0299	6.38178	5.49922	7.33097	7.6112	7.68943	10.0758	6.46254	6.91098	8.94363	Nucleoside diphosphate kinase family protein
AT1G17420	38.7512	24.5536	11.7536	18.2842	16.917	14.4908	18.2559	10.4624	7.75444	12.693	26.1272	14.7213	8.17784	13.6191	6.69894	1.48636	6.65568	3.96074	lipoxygenase 3
AT1G17430	12.3643	10.7201	7.66838	10.9303	10.4452	9.70573	9.42624	8.73419	6.48375	7.97536	8.26621	6.0939	16.0267	14.9419	10.298	10.6988	17.9793	12.4071	alpha/beta-Hydrolases superfamily protein
AT1G17440	12.832	12.2639	12.7835	15.6398	12.1466	14.2388	6.72063	12.8491	6.56408	11.1811	10.1428	13.4494	12.814	15.8886	15.8335	11.2142	11.4152	10.7557	Transcription initiation factor TFIID subunit A
AT1G17450	2.26982	2.90388	2.78985	3.83956	2.65452	3.33089	1.21874	2.79806	1.15971	2.32029	1.97186	2.73234	2.68616	3.22387	3.86808	3.33363	3.49234	2.32289	B-block binding subunit of TFIIIC
AT1G17455	8.97121	12.6417	10.1344	9.67277	14.3638	13.0312	11.2784	11.4698	14.8219	9.33197	10.7221	10.5139	13.89	11.1683	15.2657	3.81037	8.04304	9.93888	ELF4-like 4
AT1G17460	1.67764	1.8257	1.88787	2.75899	2.08334	2.15541	1.38572	3.3128	2.33349	2.164	1.36534	2.76295	2.59303	2.14709	4.10983	4.25548	3.12833	4.1122	TRF-like 3
AT1G17470	55.7267	72.9485	66.041	75.8415	73.6265	75.4076	50.3611	73.0417	57.4031	66.209	55.3754	66.3188	92.2694	78.552	105.041	99.3282	94.4328	101.854	developmentally regulated G-protein 1
AT1G17480	2.27698	4.15617	3.60146	3.17031	3.26118	3.39881	2.26607	3.47657	1.87158	3.19955	2.59689	3.40618	1.48503	2.17956	1.6476	0.896743	1.50149	1.39118	IQ-domain 7
AT1G17490	30.4971	24.0593	21.1019	26.2213	35.4028	31.7272	38.5845	26.0727	37.7086	33.1941	35.0415	26.6728	50.1127	48.1878	45.6289	27.9266	36.2423	41.7425
AT1G17495	0	0	0	0	0	0	0	0	0	0	0	0	0	0	0	0	0	0	transposable element gene
AT1G17500	12.0733	11.0256	11.6213	10.845	11.7685	11.129	7.07031	10.3851	6.77814	8.60416	9.30898	11.8015	12.1504	13.8962	13.017	6.13909	10.5925	8.00833	ATPase E1-E2 type family protein / haloacid dehalogenase-like hydrolase family protein
AT1G17510	30.756	31.0358	28.154	41.2047	41.0232	30.7796	40.698	37.755	35.857	31.9794	33.546	31.905	45.3731	39.3693	37.4438	43.1028	47.6935	47.8216
AT1G17520	6.77168	10.3616	10.5237	10.534	10.829	11.2972	6.74369	8.09868	8.2209	8.47603	7.02293	10.1502	8.92558	9.85845	12.2881	9.07742	10.0178	12.5525	Homeodomain-like/winged-helix DNA-binding family protein
AT1G17530	43.6006	30.801	31.567	45.2467	49.1745	48.3614	41.6978	41.1337	42.8732	36.9259	32.3288	41.4478	71.2666	57.4072	58.6319	68.9274	71.9804	76.9723	translocase of inner mitochondrial membrane 23
AT1G17540	0.0494609	0.224946	0.127188	0.33797	0.348304	0.211474	0.0171937	0.032558	0	0.180907	0.0519175	0.168575	0.0839399	0.0945382	0.0334117	0.0286739	0.120855	0.0357231	Protein kinase protein with adenine nucleotide alpha hydrolases-like domain
AT1G17545	0	0.0965444	0	0	0.10511	0	0	0	0	0	0	0	0	0	0	0	0	0	Protein phosphatase 2C family protein
AT1G17550	7.18607	9.17668	12.5039	13.8799	11.3652	20.7604	5.41826	8.38695	8.04304	9.14963	8.30836	10.1905	15.1327	19.2143	22.6206	9.43348	12.6093	16.6367	homology to ABI2
AT1G17560	15.3624	16.2901	14.3511	13.322	15.9799	14.7835	21.1853	25.7502	25.4302	20.0332	19.283	17.447	10.5066	10.6223	11.8758	10.2051	12.2639	11.5535	Ribosomal protein L14p/L23e family protein
AT1G17580	5.98852	7.91263	8.25303	7.49924	5.89691	7.46377	3.44699	7.91782	3.68048	6.40101	4.76696	7.18684	4.2496	6.1852	8.1251	5.45664	5.68691	5.24967	myosin 1
AT1G17590	0.674045	0.915257	1.90009	1.21949	1.27473	1.52341	0.683964	1.10387	1.18935	1.15787	0.992357	1.71899	0.80082	1.53942	1.51392	1.16204	0.728561	2.11101	nuclear factor Y, subunit A8
AT1G17600	0.527768	1.58145	1.28145	1.60381	0.717376	1.52817	0.249407	0.607999	0.413102	0.690058	0.317122	0.669519	0.575662	0.85178	1.6377	0.579303	0.449104	0.747266	Disease resistance protein (TIR-NBS-LRR class) family
AT1G17610	0.151914	0.20649	0.236344	0.0566556	0.159982	0.228942	0	0	0.104056	0.151036	0	0.0347837	0.0928851	0.103866	0.248888	0.0791843	0.0556531	0.165744	Disease resistance protein (TIR-NBS class)
AT1G17615	0	0	0	0	0	0	0	0	0	0.0795976	0	0	0	0	0	0	0	0	Disease resistance protein (TIR-NBS class)
AT1G17620	270.662	136.501	107.755	144.967	161.439	132.573	210.517	126.629	132.203	146.402	244.833	154.714	160.706	175.718	104.409	40.3552	99.1853	68.0101	Late embryogenesis abundant (LEA) hydroxyproline-rich glycoprotein family
AT1G17630	0.976263	1.08374	1.37696	1.7286	1.44277	1.52589	0.386377	1.8507	1.08755	1.40132	0.573076	1.51093	1.19311	1.47581	1.92349	1.69754	1.96779	2.05502	Pentatricopeptide repeat (PPR-like) superfamily protein
AT1G17640	4.8134	6.46682	7.31147	10.9156	8.80589	9.16415	5.18034	7.57683	5.09113	8.5584	4.22085	7.21788	8.20855	7.52725	12.2126	7.70831	10.7891	9.60686	RNA-binding (RRM/RBD/RNP motifs) family protein
AT1G17650	97.9731	159.749	132.239	175.527	154.521	149.075	118.51	156.808	109.905	144.992	96.8305	116.07	104.935	126.471	159.672	136.332	126.947	133.075	glyoxylate reductase 2
AT1G17665	2.5146	4.39279	3.57308	3.62462	4.12582	3.70578	1.77151	6.20516	3.49032	2.60891	3.76259	2.80363	3.41818	4.67243	5.21935	5.55763	6.13986	5.13311
AT1G17680	5.10002	5.85235	6.29017	6.95603	6.45952	7.67827	3.34835	6.32937	4.12703	5.38185	4.55186	6.25836	6.73249	7.62044	8.9807	7.53658	6.91177	6.91755	tetratricopeptide repeat (TPR)-containing protein
AT1G17690	10.3831	16.4091	17.2237	12.7049	10.7236	13.2689	7.00641	16.6088	8.37769	13.1402	8.88879	13.4653	8.85821	9.69259	13.0302	12.4311	10.1492	11.1059
AT1G17700	5.02003	4.71807	2.99471	3.89631	6.01168	4.23179	6.93311	4.05819	3.98321	6.08988	8.40384	4.43651	5.49483	9.7898	5.2606	1.67783	2.98827	4.22198	prenylated RAB acceptor 1.F1
AT1G17710	1.05375	1.50936	3.13704	2.22249	8.45661	2.34907	0.782576	0.748835	2.12715	0.50147	1.68353	2.52579	0.472798	1.19434	0.522593	0.182935	1.04189	0.623118	Pyridoxal phosphate phosphatase-related protein
AT1G17720	27.5133	36.218	36.9928	43.8827	40.112	46.8636	16.9542	36.7179	25.4172	29.1467	26.0646	36.9789	38.6415	39.5666	48.1996	34.6831	35.4748	41.4859	Protein phosphatase 2A, regulatory subunit PR55
AT1G17730	54.8287	42.9104	35.1632	41.2079	49.4538	45.1838	44.9952	38.5649	44.7781	42.4428	49.7194	43.5859	47.666	52.617	41.1172	23.9859	35.9597	35.5396	vacuolar protein sorting 46.1
AT1G17744	0	0.0939014	0.153527	0.297225	0.752296	0.740033	0.220203	0.0890474	0.206959	0.168463	0.0664032	0.219053	0.0894165	0.275062	0.532692	0.768928	0	0.356361
AT1G17745	34.336	27.1762	30.6505	32.8578	37.3719	35.7826	27.3056	31.0385	40.2665	25.2396	27.1269	39.5352	50.4198	48.9594	41.0822	21.7933	34.0006	30.6033	D-3-phosphoglycerate dehydrogenase
AT1G17750	1.80796	1.17193	0.905324	1.13057	1.02119	1.43978	1.22901	0.807038	0.94047	1.61978	2.318	2.96173	0.95809	1.9066	1.33848	0.398547	0.567411	0.589071	PEP1 receptor 2
AT1G17760	7.47585	8.688	9.62449	10.4634	9.21392	11.437	6.6983	10.9147	8.19599	9.43435	7.37938	10.1236	9.80793	11.3424	14.1898	11.3771	11.1535	11.5746	Tetratricopeptide repeat (TPR)-like superfamily protein
AT1G17770	0	0	0	0	0	0	0	0	0	0	0	0	0	0	0	0	0	0	SU(VAR)3-9 homolog 7
AT1G17780	6.09944	7.62362	8.02067	7.59623	6.55491	9.07536	5.14253	7.33407	6.92579	6.31525	5.79354	6.79924	5.54757	8.26434	8.3087	2.97909	4.31529	5.32091
AT1G17790	3.7504	4.77456	4.56676	4.99078	4.55288	4.97887	3.89743	4.01931	3.48494	3.61098	4.51568	4.64614	4.82607	4.76412	5.98714	3.19511	4.81425	4.83156	DNA-binding bromodomain-containing protein
AT1G17800	0	0	0	0	0	0	0	0	0	0	0	0	0	0	0	0	0	0.22642	early nodulin-like protein 22
AT1G17810	0.155809	0	1.71323	5.23414	2.29292	6.31723	0.201165	0.115343	0.2231	0.850263	0.0404767	0.985774	8.14133	17.5971	16.1793	7.77839	12.2331	12.464	beta-tonoplast intrinsic protein
AT1G17820	2.99873	4.29211	4.02717	4.59605	4.08972	4.65396	2.4975	3.23812	2.89955	3.62641	3.01045	4.24191	3.59464	4.50986	4.76871	3.19897	3.37053	3.94949	Putative integral membrane protein conserved region (DUF2404)
AT1G17830	29.4236	26.4862	35.1339	25.9825	23.7572	36.3709	25.9608	20.5604	20.8099	21.1608	21.1715	19.8456	7.77044	16.7058	18.5624	6.43374	11.4812	11.1194	Protein of unknown function (DUF789)
AT1G17840	37.4789	35.1965	42.2395	36.9047	42.0092	43.5921	29.3886	35.1096	30.6205	38.4732	38.8859	41.7813	26.6947	40.6785	32.8484	23.3393	25.8015	28.8529	white-brown complex homolog protein 11
AT1G17850	15.2276	24.1096	24.8007	25.5531	18.2401	23.77	12.2631	24.0034	14.618	20.7907	11.9572	17.4837	10.4901	12.1625	20.1917	12.7776	12.5133	19.3336	Rhodanese/Cell cycle control phosphatase superfamily protein
AT1G17860	310.784	190.03	179.085	108.141	175.49	128.384	219.236	169.001	203.397	147.45	272.255	228.886	237.046	213.265	174.866	56.2794	138.034	128.768	Kunitz family trypsin and protease inhibitor protein
AT1G17870	2.17681	2.43604	3.37845	2.70559	2.0242	2.73699	1.19244	1.82547	1.83903	1.84164	1.95944	2.96276	1.69291	2.11372	2.71843	1.42399	1.9088	2.03601	ethylene-dependent gravitropism-deficient and yellow-green-like 3
AT1G17880	561.239	678.035	623.61	604.38	660.139	620.475	714.454	641.139	738.065	687.319	615.825	581.241	499.443	515.388	597.109	548.889	578.618	770.005	basic transcription factor 3
AT1G17890	75.6613	62.0287	59.2262	72.8442	92.8119	76.2799	68.3122	85.0023	75.4293	70.8125	70.1215	74.5586	126.495	107.353	86.1211	64.5507	95.2322	79.0247	NAD(P)-binding Rossmann-fold superfamily protein
AT1G17900	0	0	0	0	0	0	0	0	0	0	0	0	0	0	0	0	0	0	transposable element gene
AT1G17910	0	0	0	0	0	0	0	0	0	0	0	0	0	0	0	0	0	0	Wall-associated kinase family protein
AT1G17920	4.18883	4.87632	5.97353	5.46117	6.74403	7.3761	2.73758	5.4996	2.92536	4.10304	3.60956	5.94046	3.74948	5.12328	4.98643	5.68448	4.14764	5.28305	homeodomain GLABROUS 12
AT1G17930	3.7611	4.29493	5.78335	7.43622	6.17039	7.17648	2.64668	4.76512	4.30382	4.00699	3.25558	4.28533	4.11877	5.04907	5.94931	4.34662	5.41744	6.99028	Aminotransferase-like, plant mobile domain family protein
AT1G17940	4.46068	4.36146	4.07964	6.15481	5.2343	7.30545	5.26291	6.49379	5.25423	4.86686	5.58614	4.83324	9.37113	9.44188	9.99906	6.19818	6.37153	7.95285	Endosomal targeting BRO1-like domain-containing protein
AT1G17950	0.12283	0	0.20033	0.15277	0	0.177251	0.126761	0.0404119	0.46938	0.162419	0.340063	0.330055	0.333988	0	0.169055	0	0.149942	0.0449124	myb domain protein 52
AT1G17960	1.69203	2.35606	1.75265	0.683557	1.45591	1.94069	1.49235	8.37981	3.57047	4.37614	3.15068	2.74094	0.344813	1.31887	1.81621	0.980112	1.78226	4.1798	Threonyl-tRNA synthetase
AT1G17970	13.2206	11.7525	10.8736	9.74544	9.14936	9.40924	10.4434	10.7259	8.7701	11.4781	11.492	10.1413	9.18124	10.0702	9.24956	3.12093	4.3958	5.77978	RING/U-box superfamily protein
AT1G17980	19.3865	17.9371	16.9105	16.8125	17.4247	15.7847	13.3452	15.6697	9.76912	13.8225	15.7387	14.2213	13.1843	15.4104	13.3769	10.4797	11.902	10.009	poly(A) polymerase 1
AT1G17990	16.451	14.7719	21.1382	9.08479	8.29898	16.4767	10.1289	9.07623	6.52707	9.54421	16.1977	10.6019	3.578	9.96427	7.83526	0.691423	1.97628	4.38835	FMN-linked oxidoreductases superfamily protein
AT1G18000	6.40795	3.52858	11.4733	4.10189	5.51943	11.8873	5.88908	7.91089	8.13197	5.61518	9.7414	5.86168	2.85201	7.40502	4.40932	2.7894	2.20303	6.02422	Major facilitator superfamily protein
AT1G18010	13.6423	18.3263	13.0068	21.3212	19.0899	12.1154	15.6112	12.6781	13.0238	20.5753	20.5947	24.7741	11.9182	10.1474	8.10613	5.68014	11.5834	5.83705	Major facilitator superfamily protein
AT1G18020	119.207	86.5552	110.289	73.1259	75.0331	74.6648	88.9195	43.3301	46.6572	65.1562	96.0081	69.4407	28.6795	53.3408	35.1849	3.91498	20.9652	24.8474	FMN-linked oxidoreductases superfamily protein
AT1G18030	8.05272	8.30184	10.4876	7.82978	7.32399	8.85758	6.37446	6.50465	5.00937	6.69516	7.51299	9.84888	5.15708	6.7454	9.0865	4.51652	5.16536	7.21587	Protein phosphatase 2C family protein
AT1G18040	6.72348	8.99077	9.23629	7.97259	9.04168	9.63844	5.83562	10.8857	6.53061	8.83104	6.63107	8.26636	5.64461	6.7223	8.1024	6.006	6.5034	7.41045	cyclin-dependent kinase D1;3
AT1G18050	0	0	0	0	0	0	0	0	0.0647712	0	0	0	0	0	0	0	0	0	SWAP (Suppressor-of-White-APricot)/surp RNA-binding domain-containing protein
AT1G18060	46.3886	52.1942	55.8635	39.8864	38.3956	45.7946	43.1443	37.7221	46.2771	55.0013	46.492	46.2603	25.9429	33.2029	38.902	21.1392	22.8547	31.4219
AT1G18070	85.425	108.883	102.062	103.272	108.904	100.431	79.5578	108.558	98.2767	105.15	89.9059	106.944	94.1974	99.2704	106.741	85.6165	102.686	91.1198	Translation elongation factor EF1A/initiation factor IF2gamma family protein
AT1G18080	703.592	692.336	753.035	856.421	763.645	767.734	706.658	900.921	774.945	802.28	612.001	748.891	773.565	623.755	739.647	967.286	975.565	1022.44	Transducin/WD40 repeat-like superfamily protein
AT1G18090	9.40062	14.9391	15.1231	10.6539	9.59051	9.36306	7.8196	14.1268	9.92488	13.0656	8.56456	12.9185	6.6531	8.53207	11.264	11.3284	9.0779	10.2231	5'-3' exonuclease family protein
AT1G18100	2.45642	1.33063	1.86439	2.20639	3.44964	4.38847	2.2056	1.18025	1.68669	1.9779	6.02338	3.11523	6.25257	5.3476	8.67224	4.01787	4.5285	6.98775	PEBP (phosphatidylethanolamine-binding protein) family protein
AT1G18130	0.1134	0	0	0	0	0	0	0	0	0	0	0	0	0	0	0	0	0	Class II aaRS and biotin synthetases superfamily protein
AT1G18140	4.34988	1.81077	2.06136	0.397063	0.615001	0.625016	3.47522	2.54578	2.52618	2.25582	4.17817	4.08911	0.388264	1.12834	0.616182	0.233879	0.492985	0.511657	laccase 1
AT1G18150	23.011	19.9805	24.5288	18.4708	19.4367	24.019	15.414	20.9093	18.1688	17.1959	18.5099	23.6725	25.4332	26.6842	25.3979	13.7316	17.5155	17.4558	Protein kinase superfamily protein
AT1G18160	9.93172	9.84734	10.5792	10.7796	9.44627	11.1614	6.57936	8.25864	6.69149	8.23338	8.75975	9.16796	11.4649	11.537	13.7237	9.21808	8.44848	10.7476	Protein kinase superfamily protein
AT1G18170	25.7139	31.6826	30.1095	31.74	26.3823	30.1897	17.4308	22.1936	20.2851	25.3209	18.2209	20.5629	17.9055	18.2924	26.1836	15.89	16.8495	19.2674	FKBP-like peptidyl-prolyl cis-trans isomerase family protein
AT1G18180	8.45305	5.1886	5.66565	2.25804	3.92066	4.03484	7.37598	4.70055	5.13849	5.70852	8.03893	5.20641	4.45095	5.80903	4.33816	0.861351	1.74411	2.61028	Protein of unknown function (DUF1295)
AT1G18190	9.08935	9.87062	10.0269	12.1029	10.7401	12.0481	7.44815	10.6265	6.76423	9.97128	8.49321	10.6652	11.9484	13.3305	14.1309	10.1015	10.4881	11.2624	golgin candidate 2
AT1G18200	3.28475	2.4569	1.73448	0.264329	0.474426	0.494328	1.7998	0.614735	0.914665	1.79061	3.44494	1.05275	0.34679	0.318847	0.591706	0	0.155471	0.187879	RAB GTPase homolog A6B
AT1G18210	295.829	183.532	172.644	180.799	199.518	170.134	243.331	175.08	180.444	196.198	291.514	192.404	208.215	200.27	153.764	115.89	184.953	166.004	Calcium-binding EF-hand family protein
AT1G18220	0	0	0	0	0	0	3.07351	1.58524	0	0	0	0	0	0	0	0	0	0	purine permease 9
AT1G18240	0.0259296	0.0322895	0	0.0329423	0.0156108	0	0	0	0	0.0197191	0	0	0	0	0	0	0	0.135893	transposable element gene
AT1G18250	49.6662	49.0483	57.395	47.6166	46.645	53.1918	54.0297	87.6623	58.3409	72.168	67.8374	76.3765	37.5713	44.8995	50.4265	65.3264	70.0805	71.984	Pathogenesis-related thaumatin superfamily protein
AT1G18260	15.0037	15.739	15.5805	17.8053	21.413	18.5611	9.88849	12.7339	11.7393	11.6355	13.5648	16.146	20.8946	22.1671	19.7222	16.7409	22.324	16.7664	HCP-like superfamily protein
AT1G18265	3.48191	3.79934	4.02904	3.83157	4.31164	4.84052	3.08174	2.95188	2.15255	2.74237	3.65528	3.14236	4.27956	5.91303	4.94449	2.28576	2.86054	5.3966	Protein of unknown function, DUF593
AT1G18270	11.8514	8.60722	8.32074	7.15183	6.29917	6.00389	5.54622	6.56973	4.9371	6.45164	9.02723	8.70947	7.26484	8.43768	8.87446	5.23701	7.30159	5.0283	ketose-bisphosphate aldolase class-II family protein
AT1G18280	1.47342	0.616359	0.826517	0.358919	0.267897	0.42099	1.11295	1.01133	0.815353	1.01096	1.7116	0.523178	0.392441	1.22217	0.336596	0.166564	0.117213	0.355567	Bifunctional inhibitor/lipid-transfer protein/seed storage 2S albumin superfamily protein
AT1G18290	15.6259	7.78377	8.45039	2.8251	3.73899	2.91851	19.3365	7.13229	11.6244	11.4074	26.9266	13.33	4.08468	4.13837	2.28203	0.254198	1.29616	1.29076
AT1G18300	80.4325	68.3831	64.5417	73.5346	74.454	68.7241	64.2056	45.6208	55.9915	51.5494	99.9747	60.9369	64.4661	83.3178	50.5536	20.2103	48.81	45.3205	nudix hydrolase homolog 4
AT1G18310	0	0	0	0.0206779	0	0	0.0230804	0	0	0	0	0	0	0	0	0	0	0	glycosyl hydrolase family 81 protein
AT1G18320	4.48718	3.21576	5.0632	5.9694	3.74647	4.86178	3.04458	3.88756	5.673	3.5228	1.96253	2.70004	3.65821	3.48942	4.64355	5.6475	3.32257	4.90075	Mitochondrial import inner membrane translocase subunit Tim17/Tim22/Tim23 family protein
AT1G18330	24.7255	31.5448	26.3128	15.4667	16.5637	14.1923	16.1172	26.8606	14.2945	13.6217	12.0806	10.3929	12.8546	16.5428	17.0569	13.0066	15.8476	18.8625	Homeodomain-like superfamily protein
AT1G18335	7.57785	10.422	9.72796	9.92729	9.57092	12.0586	8.20334	9.72734	9.49613	7.51433	8.46755	9.68298	9.71161	10.8924	17.0183	8.59106	10.1981	14.0391	Acyl-CoA N-acyltransferases (NAT) superfamily protein
AT1G18340	14.367	14.8529	17.2966	13.8458	14.1016	18.8189	13.177	17.963	14.6306	14.262	11.7631	14.6449	15.5098	14.1469	21.9862	15.5784	12.3458	20.5656	basal transcription factor complex subunit-related
AT1G18350	0	0.164371	0.0415911	0	0.089202	0	0.0875866	0.0419105	0	0.126289	0	0.048942	0.0433014	0	0	0	0	0.0466153	MAP kinase kinase 7
AT1G18360	6.81397	5.75705	6.1515	6.62065	6.8509	9.65602	6.17828	6.75289	6.27261	7.01607	7.01162	7.66319	6.91548	8.76699	10.5934	5.71636	7.22579	8.93078	alpha/beta-Hydrolases superfamily protein
AT1G18370	11.7461	18.5778	14.198	16.0888	17.0715	12.8813	9.04444	19.1003	9.45561	13.8366	11.0013	10.1446	4.48446	8.07514	6.06015	3.66718	5.76464	4.96879	ATP binding microtubule motor family protein
AT1G18390	7.27493	4.73136	3.47042	3.49645	4.27565	4.49389	4.01642	3.41923	3.16769	3.07944	5.16955	4.59427	3.76779	4.35427	3.06994	1.12213	3.21066	2.19992	Protein kinase superfamily protein
AT1G18400	4.59722	6.48924	5.46005	0.300251	0.627256	0.947795	4.02407	1.27041	1.95392	2.14026	4.90507	1.53964	0.0468895	0.260077	0.428743	0.0398941	0.16833	0.101118	BR enhanced expression 1
AT1G18410	0.696373	0.298003	0.329031	0.113815	0.193754	0.234551	0.191463	0.217148	0.332341	0.195188	0.321216	0.304634	0.186557	0.322884	0.37019	0.0212542	0.0783717	0.0660358	P-loop containing nucleoside triphosphate hydrolases superfamily protein
AT1G18420	11.6606	3.4729	6.27325	3.28075	4.07715	3.43482	5.1493	4.8497	6.55541	3.74887	7.15163	8.31698	8.07628	6.62927	3.93837	0.945085	2.99071	2.58475	Aluminium activated malate transporter family protein
AT1G18440	19.4824	24.3561	27.7541	20.1072	16.8098	21.5848	16.2523	22.4206	16.2079	20.7575	18.2861	18.2405	10.6093	10.9974	17.3789	9.21164	10.3605	14.7362	Peptidyl-tRNA hydrolase family protein
AT1G18450	32.9115	33.2432	32.252	36.0715	35.7955	35.6579	29.5387	36.866	24.9533	30.8655	28.4829	32.9769	37.0837	35.0018	40.5141	36.7694	40.442	40.2316	actin-related protein 4
AT1G18460	7.02331	8.39381	8.9956	8.23696	10.3405	14.1141	3.91338	7.32748	4.97063	6.62498	6.49818	9.26063	12.4365	23.4405	23.748	8.6191	20.9541	16.7614	alpha/beta-Hydrolases superfamily protein
AT1G18470	12.5894	9.1577	12.0312	7.81583	8.31339	9.97311	6.87373	8.02555	7.4466	7.4551	9.69889	12.3004	9.46244	10.489	11.6163	4.37667	7.37412	6.69244	Transmembrane Fragile-X-F-associated protein
AT1G18480	17.9127	19.523	19.177	18.0947	17.7284	18.5685	15.7634	23.0962	19.836	19.5741	19.8855	23.2462	16.9002	16.9201	15.7751	15.1365	15.721	16.587	Calcineurin-like metallo-phosphoesterase superfamily protein
AT1G18485	1.74238	4.0677	4.59641	5.53462	4.0312	5.63803	1.50409	3.57642	1.88273	3.20453	1.91772	3.42381	2.0393	3.33984	5.68786	4.17646	3.0299	4.43795	Pentatricopeptide repeat (PPR) superfamily protein
AT1G18486	0.188589	0	0	0	0	0	0.183264	0.384313	0	0.574592	0	0	0	0.200559	0.87313	0.324144	0.515741	0.67641
AT1G18490	8.65123	9.38832	8.44421	10.2417	9.48196	10.1499	7.66052	10.6611	8.16739	9.00048	8.54079	9.00407	10.3012	10.1484	11.161	8.69381	9.74748	10.5745	Protein of unknown function (DUF1637)
AT1G18500	39.7115	55.9163	46.4626	55.7389	45.3054	41.2658	30.604	52.0439	30.7527	50.782	33.6487	41.4867	40.4679	38.6284	44.8588	48.7381	46.5167	37.9873	methylthioalkylmalate synthase-like 4
AT1G18510	0	0	0	0	0	0	0	0	0	0	0	0	0	0	0	0	0	0	tetraspanin 16
AT1G18520	0	0	0	0	0	0	0	0	0	0	0.0895075	0	0	0	0	0	0	0	tetraspanin11
AT1G18530	0.486671	0.23056	0.250062	0.683293	0	0.137174	0.121388	0	0	0	0	0	0.124584	0	0	0.105012	0.111095	0.695546	EF hand calcium-binding protein family
AT1G18540	963.533	1139.75	972.604	1086.8	1144.56	939.399	1197.55	1304.26	1344.24	1326.52	1078.55	1035.66	932.063	899.641	923.28	980.218	1077.31	1243.32	Ribosomal protein L6 family protein
AT1G18550	3.8471	7.61968	5.5354	5.992	6.38327	5.33116	4.39064	7.32562	4.24614	5.13278	5.09159	4.91671	3.67522	4.68112	3.49461	3.01049	3.7934	2.44344	ATP binding microtubule motor family protein
AT1G18560	2.48092	2.6631	2.5477	3.25864	2.96942	2.78142	1.7904	2.95098	1.37676	2.43402	1.74054	2.17858	3.20307	3.24387	3.51161	2.66644	2.3088	3.3278	BED zinc finger ;hAT family dimerisation domain
AT1G18570	16.9044	13.4119	16.322	6.75358	8.22329	8.69582	16.5335	13.0208	13.3703	11.5668	15.7783	14.8855	10.4635	10.2392	10.4043	2.44441	5.25051	6.27063	myb domain protein 51
AT1G18580	9.18861	10.2042	10.3441	10.3323	10.1457	12.7165	7.92712	10.7471	8.49593	10.5666	10.2003	10.9432	13.0605	11.6758	13.0713	9.90195	11.9338	11.1571	galacturonosyltransferase 11
AT1G18590	8.21921	5.51846	7.84396	5.36492	5.70971	4.74841	7.59225	8.95732	9.20462	6.37015	6.47448	9.49822	11.0242	5.16416	5.59898	9.22375	6.77437	7.75777	sulfotransferase 17
AT1G18600	15.2492	18.0029	18.8622	15.3269	16.1872	20.0606	12.4563	18.5762	13.7884	14.3117	12.9475	15.4689	13.0846	13.4143	15.7723	11.9493	12.5416	15.9729	RHOMBOID-like protein 12
AT1G18610	3.07587	4.84223	5.94452	4.44865	3.18334	4.23463	2.2462	4.06236	3.74683	3.24486	3.32824	5.00167	2.96991	3.72765	4.58588	3.07348	3.36703	3.68503	Galactose oxidase/kelch repeat superfamily protein
AT1G18620	5.3903	9.40053	7.52599	5.92104	6.42266	5.84125	4.50957	5.82662	4.48073	7.13971	7.65816	6.88389	6.97021	8.7964	8.75023	3.57338	4.26665	4.60087
AT1G18630	28.8064	32.8754	34.5985	34.9225	36.2479	38.6544	30.8977	41.459	35.2702	32.2999	29.6434	27.7812	28.0653	29.4091	31.9179	28.5696	29.6154	41.1145	glycine-rich RNA-binding protein 6
AT1G18640	45.0628	40.3285	39.6362	31.1408	37.3823	33.468	43.2228	45.4557	31.5265	39.781	42.4972	34.6713	30.1623	32.3869	29.4141	18.4243	25.6619	29.2396	ERR: AT1G18640 not in vocabulary: $voc
AT1G18650	42.0641	31.6565	48.4712	40.9471	34.5533	43.4641	38.5555	40.052	39.3454	46.9873	39.1154	43.5478	31.5934	33.9669	45.3664	30.171	31.436	45.4417	plasmodesmata callose-binding protein 3
AT1G18660	23.8478	30.0668	36.6262	17.8321	18.5863	26.1507	20.2483	23.9764	21.3892	20.3477	23.6134	29.2065	12.1075	17.6106	21.0483	6.93742	9.54779	12.6334	zinc finger (C3HC4-type RING finger) family protein
AT1G18670	5.70868	6.04827	5.90536	8.01117	8.20837	9.02755	4.24855	5.17821	5.13583	5.67641	5.32271	6.85936	9.6477	11.4138	10.965	3.99212	6.22324	6.09368	Protein kinase superfamily protein
AT1G18680	11.1184	11.3032	11.4572	10.7314	10.7787	11.6891	9.51764	8.81339	9.82286	9.36797	10.5343	9.75637	8.86389	8.34769	10.817	6.93018	8.8578	10.4615	HNH endonuclease domain-containing protein
AT1G18690	3.55843	3.63074	3.78165	4.33365	4.47245	4.65435	2.64802	3.45765	3.14522	3.37869	3.02052	3.5767	5.92475	4.80983	4.87337	3.58497	4.74382	4.45191	Galactosyl transferase GMA12/MNN10 family protein
AT1G18700	16.6597	18.7854	18.2208	23.2444	20.5996	21.6466	14.0079	19.8502	12.0298	16.4086	16.9886	17.5185	20.557	21.1851	25.558	18.5389	19.7387	19.8592	DNAJ heat shock N-terminal domain-containing protein
AT1G18710	2.54891	3.30337	2.17267	2.45437	2.20291	2.40292	1.65454	1.98831	0.84841	1.46771	1.74985	0.899627	0.167681	1.35195	0.381984	0.0713766	0.263475	0.0451006	myb domain protein 47
AT1G18720	87.1719	87.8135	89.8922	69.7267	76.7793	93.9251	64.6878	73.06	74.2058	67.2961	72.2795	87.1235	68.9409	66.296	80.5556	41.9224	59.2149	63.5595	Protein of unknown function (DUF962)
AT1G18730	44.882	106.655	92.1156	59.5801	61.861	74.2561	50.5509	58.4812	60.4715	58.7079	62.1954	55.4037	23.5993	44.0897	52.9617	21.8414	24.5277	33.78	NDH dependent flow 6
AT1G18740	88.3257	88.8638	63.5231	80.4117	77.9465	77.0865	66.2415	58.9903	63.0448	80.2293	106.361	78.306	68.1213	83.5407	53.7776	21.9618	51.4534	40.6438	Protein of unknown function (DUF793)
AT1G18750	0.632219	0.911538	1.24867	1.01123	0.866637	1.72884	0.504205	1.72507	1.21155	1.09588	0.465526	1.76618	0.781115	1.02949	1.90568	1.19619	1.21413	1.96451	AGAMOUS-like 65
AT1G18760	0	0	0	0	0	0	0	0	0	0	0	0	0	0	0	0	0	0	Zinc finger, C3HC4 type (RING finger) family protein
AT1G18770	0	0	0	0	0	0	0	0	0	0	0	0	0	0	0	0	0	0	RING/U-box superfamily protein
AT1G18773	1.87421	2.40901	3.53526	1.74953	1.24886	1.61126	0.756843	2.29778	1.83464	1.68339	1.69796	1.25379	0.521666	1.27891	1.18692	0.393983	0.727584	1.13057
AT1G18780	0	0.0464478	0.0472425	0	0	0	0	0	0	0	0	0	0	0	0	0	0	0	RING/U-box superfamily protein
AT1G18790	0	0	0	0	0	0	0	0	0	0	0	0	0	0	0	0	0	0	RWP-RK domain-containing protein
AT1G18800	38.315	47.1624	43.7768	57.2931	57.2316	45.4065	48.2643	61.9914	56.5701	54.5968	43.5388	47.2696	55.8699	56.6872	62.2503	61.6983	68.6199	77.5423	NAP1-related protein 2
AT1G18810	1.49002	3.13387	1.60039	0.405209	0.719096	0.534833	0.611253	0.582231	0.815291	1.51204	3.46373	1.63538	0.221444	1.06088	0.254417	0.161798	0.113719	0.101639	phytochrome kinase substrate-related
AT1G18830	0.072418	0	0	0.0539774	0.0153058	0.0618632	0	0.0286027	0.0985874	0	0	0.0657456	0.0147464	0.0498765	0.117231	0.176353	0.0132721	0.0627012	Transducin/WD40 repeat-like superfamily protein
AT1G18835	6.46634	3.08181	3.27512	3.13625	4.94061	3.59595	7.35443	3.04734	3.80107	3.42017	8.10554	5.72467	7.70668	3.47992	2.68081	1.98835	1.88352	3.96592	mini zinc finger
AT1G18840	22.9301	32.4646	25.0617	36.5251	40.9344	33.5249	19.9798	31.3778	23.6425	25.0224	24.6508	27.9653	41.6401	48.458	40.6807	35.6058	46.6492	33.9119	IQ-domain 30
AT1G18850	12.7372	15.6874	14.6142	16.1762	14.4104	14.1398	14.5015	20.8359	20.5401	19.7994	13.6042	16.577	14.2563	11.5202	13.5759	21.0956	18.6873	20.497
AT1G18860	2.67368	1.00295	1.06355	1.13311	2.01578	1.96236	1.16538	1.01977	0.901821	0.63435	1.52127	1.53048	2.22924	3.25447	2.45777	0.131974	0.612184	0.430934	WRKY DNA-binding protein 61
AT1G18870	7.09918	7.91844	6.20167	5.77267	6.87629	7.09949	7.06479	8.29174	6.2648	6.09671	6.95279	6.98303	3.25961	7.51005	3.46497	0.346636	2.21356	2.11696	isochorismate synthase 2
AT1G18871	0	0	2.50904	0	0	0	0	0.816087	0.992879	0.793474	0	0	0	0	0	0.701782	0	0
AT1G18880	3.89759	2.72128	4.43314	2.40417	2.51531	3.57144	2.78206	2.22911	4.664	3.06044	4.01164	7.17315	3.33781	4.20167	4.59708	0.640215	1.55035	1.74772	Major facilitator superfamily protein
AT1G18890	22.2795	18.6108	19.0944	16.358	17.824	19.388	14.6665	15.0077	13.8485	15.1852	21.6847	17.9214	17.854	21.7226	18.1744	7.74575	10.889	11.9216	calcium-dependent protein kinase 1
AT1G18900	6.75997	8.75429	8.9207	8.61334	9.50183	9.70592	6.48534	11.6259	7.08577	8.4788	7.49723	11.1013	9.68891	12.2632	11.3696	12.4148	13.1291	12.6423	Pentatricopeptide repeat (PPR) superfamily protein
AT1G18910	3.19852	3.34195	3.32813	2.69391	2.96167	3.81094	1.73109	2.4622	1.95594	2.21533	2.60317	3.52871	3.03733	4.11363	3.86476	1.97363	2.68788	2.80313	zinc ion binding;zinc ion binding
AT1G18930	0	0	0	0	0	0	0	0	0	0	0	0	0	0	0	0	0	0	transposable element gene
AT1G18940	2.31457	1.35466	2.3826	0.389961	0.499519	0.869439	1.36017	1.18378	1.65381	0.471609	1.25223	2.67805	0.880828	1.11348	0.912025	0.290764	0.740728	0.729278	Nodulin-like / Major Facilitator Superfamily protein
AT1G18950	8.347	11.0203	10.9695	13.3901	11.1749	12.7559	4.92784	11.6059	7.66289	9.85799	7.54584	9.63589	10.0284	11.1405	13.9865	9.25221	10.1602	11.0338	DDT domain superfamily
AT1G18960	0	0.0878973	0	0.0424052	0	0	0	0	0	0.0900524	0.235463	0	0	0	0	0	0.0832115	0	myb-like HTH transcriptional regulator family protein
AT1G18970	3.01047	1.04381	2.26533	0.112426	0.188997	0	0.801198	1.24762	0.765138	0.83215	3.71864	2.66351	0	0.135373	0.189245	0	0.0550893	0	germin-like protein 4
AT1G18980	49.0122	18.2897	35.5743	5.02692	8.47936	12.322	33.7389	16.3034	41.1359	16.2442	44.9398	43.1939	21.9851	21.8282	21.4238	4.23774	8.77585	7.61666	RmlC-like cupins superfamily protein
AT1G18990	0	0.0245332	0.0244602	0.0235213	0.07981	0.0270918	0	0.0249117	0	0.125592	0.0263825	0	0	0.0288221	0.128688	0	0.0462287	0.0274586	Protein of unknown function, DUF593
AT1G19000	51.613	69.3388	64.7482	59.7363	64.2296	71.7218	39.5792	46.2095	39.8534	49.769	52.7364	58.811	60.8125	76.6157	82.0562	28.5783	53.9507	64.6557	Homeodomain-like superfamily protein
AT1G19010	6.40913	7.214	7.78529	6.2897	6.8042	6.99611	4.86687	5.86907	6.11925	6.71448	6.19483	6.7045	5.21329	4.76243	6.0527	3.30371	5.39287	6.56471
AT1G19020	179.931	109.57	96.2847	61.3929	97.1554	80.1259	133.433	72.083	85.1397	59.5793	130.556	77.7481	44.7356	72.6553	38.7635	6.19057	20.1149	20.432
AT1G19025	1.68515	2.61817	2.31162	2.26876	2.32042	2.61094	1.31412	2.44936	2.1583	1.81805	1.46945	2.24209	1.97884	1.87292	2.90842	2.3801	2.42279	2.77353	DNA repair metallo-beta-lactamase family protein
AT1G19030	0.0380638	0	0	0	0	0.0411355	0	0	0	0	0.118708	0	0	0	0	0	0	0	transposable element gene
AT1G19040	0	0	0	0	0	0	0	0	0	0	0	0	0	0	0	0	0	0	NAC (No Apical Meristem) domain transcriptional regulator superfamily protein
AT1G19050	6.59256	15.9017	12.3981	5.08214	8.28979	5.68646	6.49979	10.5036	7.96641	9.43335	8.34159	8.16881	3.8896	4.62296	4.18313	0.996214	2.82226	3.41779	response regulator 7
AT1G19060	0	0	0	0	0	0	0	0	0	0	0	0	0	0	0	0	0	0	Protein of unknown function (DUF626)
AT1G19070	2.18458	3.76255	6.81751	6.05495	1.81096	11.5575	1.68394	4.63486	1.3398	3.74499	1.57007	2.48448	4.49375	2.20188	12.844	5.87153	4.64351	9.78543	F-box family protein
AT1G19080	8.05433	12.6973	11.4687	10.5745	9.32803	16.0826	7.72983	10.4779	10.4924	9.71872	10.401	8.39698	7.67922	10.0618	16.2944	7.23503	9.27718	14.9725	GINS complex protein
AT1G19086	0	0	0	0	0	0	0	0	0	0	0	0	0	0	0	0	0	0
AT1G19090	0	0	0	0	0	0	0	0	0	0	0	0	0	0	0	0	0	0	receptor-like serine/threonine kinase 2
AT1G19100	3.16976	4.1084	5.16745	3.80607	2.98589	4.01658	2.16413	3.9687	2.22596	3.12942	2.77857	4.10196	3.66017	3.57919	5.34697	4.13465	3.62306	4.21258	Histidine kinase-, DNA gyrase B-, and HSP90-like ATPase family protein
AT1G19110	13.1825	13.8847	12.8576	9.07289	9.107	11.3518	7.58494	12.3095	7.46504	9.3307	8.52537	10.0229	6.0676	8.45554	8.68678	4.61716	6.6495	5.9872	inter-alpha-trypsin inhibitor heavy chain-related
AT1G19115	1.17762	1.11949	2.02457	1.27716	0.932403	1.45377	0.887536	2.13948	1.53691	0.732072	0.701281	0.807291	1.7507	2.2975	2.45364	1.39788	1.83287	3.18132
AT1G19120	38.558	45.4552	41.8525	40.0327	43.6057	41.1805	43.6743	43.7601	47.1519	45.5186	44.5116	39.8851	43.5089	43.4094	46.8207	38.6611	42.5175	50.8136	Small nuclear ribonucleoprotein family protein
AT1G19130	67.0895	63.1665	55.3226	59.0553	79.3864	70.9756	63.6567	57.9902	58.4426	55.3465	72.6604	58.7227	92.0557	87.3363	78.9426	59.2503	71.7359	81.1993
AT1G19140	42.9185	40.7598	45.0324	38.8057	37.9919	45.5514	41.0083	37.4169	46.4577	40.8795	36.7	51.0202	42.8581	41.5739	49.195	39.3675	39.3037	51.0624
AT1G19150	42.2715	81.1215	76.0486	38.4393	39.2301	45.6424	40.0188	46.8695	38.9067	55.4938	54.677	47.8534	7.95836	22.3137	19.7552	6.81096	9.42928	15.0443	photosystem I light harvesting complex gene 6
AT1G19160	0.0440992	0	0	0	0	0	0	0	0	0	0	0	0.0449744	0	0	0.0765477	0.0403706	0	F-box family protein
AT1G19170	10.5981	7.97535	9.52798	11.3295	12.3209	10.3149	8.90828	8.92655	6.13438	7.74731	8.75819	9.3039	14.2696	10.5559	11.9641	12.0447	13.2838	11.4758	Pectin lyase-like superfamily protein
AT1G19180	416.43	296.277	187.362	199.523	250.727	172.047	279.425	239.15	173.239	201.926	319.915	209.28	162.366	216.937	121.889	37.2428	93.2638	66.3848	jasmonate-zim-domain protein 1
AT1G19190	1.63182	0.931465	0.901282	0.975797	0.791182	1.17795	1.29493	0.99115	0.863729	0.622299	1.47639	1.15703	1.19466	1.61266	1.21018	0.690086	0.919363	0.872458	alpha/beta-Hydrolases superfamily protein
AT1G19200	3.47859	2.94984	4.34339	1.9748	2.99229	4.19254	2.92247	3.43201	4.11068	2.88995	5.667	7.01922	1.67175	2.82687	2.01343	0.650072	1.18543	2.04872	Protein of unknown function (DUF581)
AT1G19210	19.7348	9.47613	6.7923	12.466	15.7335	13.1874	10.3439	10.7854	9.38978	8.73777	21.4542	11.4743	23.7824	29.6227	17.4756	2.73425	12.5961	10.2812	Integrase-type DNA-binding superfamily protein
AT1G19220	4.70376	3.5954	4.32971	3.49092	3.76023	3.7891	2.36637	4.00628	1.94716	3.15682	3.21359	4.6912	3.62989	4.78803	3.98538	2.78643	3.04305	2.89475	auxin response factor 19
AT1G19230	9.64578	3.34573	5.17813	2.85211	3.53995	3.7195	3.67895	3.18693	2.70882	3.44429	6.81912	6.00122	5.89576	7.74072	5.0753	0.914867	2.81586	2.9261	Riboflavin synthase-like superfamily protein
AT1G19240	16.8104	15.2117	16.3828	18.2399	15.0289	18.7205	17.3677	20.1615	18.621	17.025	14.6197	15.8574	15.8167	13.7884	16.0195	18.3583	20.6424	24.5355
AT1G19250	0.850964	0.292023	0.242585	0.13998	0.554156	0.48364	0.728156	0.370642	0.37066	0.348817	0.287877	0.22855	0.382464	0.228725	0.153147	0	0.0229267	0.163396	flavin-dependent monooxygenase 1
AT1G19260	0	0	0	0	0	0	0	0.0182633	0	0	0	0	0	0	0	0	0	0	TTF-type zinc finger protein with HAT dimerisation domain
AT1G19270	5.18549	4.37775	4.70693	4.0522	4.30348	5.33343	3.375	4.07799	3.05939	3.41073	5.01901	4.24148	4.13189	4.89968	5.11341	2.27809	3.15076	3.0185	DA1
AT1G19290	1.18427	1.74683	1.75713	2.686	2.46946	3.09661	0.926635	1.70786	0.972704	1.81903	1.07997	2.77798	2.69725	2.0917	4.37068	3.90277	3.09843	4.10037	Pentatricopeptide repeat (PPR) superfamily protein
AT1G19300	8.3475	6.26466	7.20344	6.8301	6.45651	7.63015	4.8739	5.73385	4.82917	5.10869	7.85925	8.51513	8.50599	7.75371	7.16629	3.0937	6.04155	5.95125	Nucleotide-diphospho-sugar transferases superfamily protein
AT1G19310	17.2181	8.21914	8.24634	11.0827	11.7245	11.8188	8.25222	10.4509	8.37667	7.36234	8.48576	9.13819	15.6998	14.6587	12.618	8.34039	10.1008	11.392	RING/U-box superfamily protein
AT1G19320	0.0556886	0.107401	0	0	0.0583257	0	0.0571121	0	0	0.0550351	0	0	0	0.0627322	0	0	0	0	Pathogenesis-related thaumatin superfamily protein
AT1G19330	11.8294	10.357	12.6277	5.01873	4.52581	5.90476	7.25081	6.01867	4.84578	4.80541	7.40837	5.57364	0.901327	4.75456	2.44089	0.416998	1.15005	1.53177
AT1G19340	1.64007	2.81546	3.2367	2.77756	2.76531	3.40796	1.5038	2.32073	2.49343	2.52925	1.82735	1.87446	1.78243	2.18344	2.06645	1.73387	1.80268	3.03723	Methyltransferase MT-A70 family protein
AT1G19350	85.5482	81.2877	83.7452	61.3104	65.475	61.0532	60.0496	64.1237	47.2919	64.9627	78.8089	63.4024	40.7124	56.5112	50.0484	23.8251	30.7537	35.7737	Brassinosteroid signalling positive regulator (BZR1) family protein
AT1G19360	38.4919	32.7061	32.712	32.0179	41.9909	34.1158	31.1604	33.0111	32.9459	29.9994	32.6994	37.1459	59.2588	50.7394	42.9899	33.7102	47.8418	39.5136	Nucleotide-diphospho-sugar transferase family protein
AT1G19370	5.83102	6.6592	5.78669	7.90239	8.13702	7.68221	5.41369	8.56747	6.11208	6.46217	7.60324	7.55887	14.3331	10.3438	10.6012	10.7232	12.2421	10.4246
AT1G19380	144.644	80.1314	66.2559	71.7154	75.6632	70.306	150.874	83.6698	87.3821	87.1344	158.218	93.0441	84.6513	94.8717	60.4729	16.5539	43.0143	45.2912	Protein of unknown function (DUF1195)
AT1G19390	0	0	0	0	0	0.0385589	0	0	0	0	0	0	0	0.0206543	0	0	0	0	Wall-associated kinase family protein
AT1G19392	0	0	0	0	0	0	0	0	0	0	0	0	0	0	0	0	0	0	transposable element gene
AT1G19394	2.85377	1.69569	8.68032	6.53137	2.46353	17.2975	1.07408	3.39378	2.10146	3.76254	2.95866	4.39366	6.15976	4.3043	17.9644	7.06131	5.6363	10.8488
AT1G19396	8.35728	4.47074	7.76593	6.23465	4.04655	7.69202	2.61972	3.74083	2.1839	2.77856	6.10882	6.44992	6.20772	7.41206	12.0303	4.54871	5.85263	7.32537
AT1G19397	1.02854	1.10057	4.05277	1.43312	1.41379	5.06647	1.3185	1.1028	2.64453	1.21069	1.132	2.63785	1.57877	2.38026	5.16857	1.12761	1.42145	4.69836
AT1G19400	6.92079	10.3019	11.7628	12.8867	10.1197	12.9398	5.8929	6.63599	7.15468	9.23481	8.07519	8.24457	11.0889	13.3581	16.4898	7.5305	8.33278	12.6921	Erythronate-4-phosphate dehydrogenase family protein
AT1G19410	0.0344314	0	0.0335615	0	0.108685	0.0371409	0.0356321	0.101963	0.0787412	0	0	0	0.0350956	0.0783261	0.106096	0	0.0630607	0.0752873	FBD / Leucine Rich Repeat domains containing protein
AT1G19415	0	0.0365358	0.110476	0.175834	0.15858	0.366667	0	0	0	0.0748445	0	0.0433435	0.0768797	0.171292	0	0	0.0345248	0.123876	transposable element gene
AT1G19430	7.45274	9.5047	9.6141	11.1811	10.3494	9.17958	4.85632	8.96581	6.04095	8.92384	7.36416	8.7027	11.243	11.5888	10.5622	8.63751	9.12876	8.77699	S-adenosyl-L-methionine-dependent methyltransferases superfamily protein
AT1G19440	17.9018	16.771	18.9983	17.3266	17.3865	22.4765	15.9661	19.955	19.259	19.3154	18.1845	20.2757	23.1891	22.7627	21.1788	18.6307	21.3446	18.0993	3-ketoacyl-CoA synthase 4
AT1G19450	39.0048	29.4195	41.019	32.1007	34.3502	39.8888	34.5638	39.8653	39.4187	39.7161	38.542	47.9348	52.657	48.7956	40.0297	30.0735	33.4604	35.255	Major facilitator superfamily protein
AT1G19460	0	0	0	0.0337658	0	0	0	0	0	0.0359465	0	0.0415846	0	0	0	0.0314405	0	0	Galactose oxidase/kelch repeat superfamily protein
AT1G19470	0	0	0	0	0	0	0	0	0	0	0	0	0	0	0	0	0	0	Galactose oxidase/kelch repeat superfamily protein
AT1G19480	3.851	4.39213	4.3221	5.38522	5.61613	6.28882	3.76476	6.14344	4.93311	4.92354	4.29234	5.87555	7.11005	6.84466	8.72885	5.68035	5.98107	7.55875	DNA glycosylase superfamily protein
AT1G19485	4.93402	6.29147	6.66723	6.70543	5.47094	6.93257	3.66707	6.24053	3.24095	5.23028	4.85175	5.23782	4.7183	6.12462	9.98331	5.13922	5.2714	6.40515	Transducin/WD40 repeat-like superfamily protein
AT1G19490	3.12107	6.04458	5.97747	10.4875	12.6846	19.9428	2.87662	8.37416	4.9608	5.43705	3.71069	8.04513	12.5389	26.1342	30.7802	15.2901	30.4343	28.7581	Basic-leucine zipper (bZIP) transcription factor family protein
AT1G19500	0	0	0	0	0.201729	0	0	0	0	0	0	0	0	0	0	0	0	0
AT1G19510	0	0.172299	0.0909427	0.252887	0.468692	0.40045	0.0911419	0.0889298	0.105422	0	0.0916004	0	0.27656	0.200022	0.580316	0.0780033	0.824174	1.4205	RAD-like 5
AT1G19520	16.8939	23.1696	21.0942	25.2621	23.5491	20.7885	14.5757	24.4958	18.5344	23.9074	15.3474	21.7196	22.4938	20.545	22.6991	28.5459	28.8498	20.6544	pentatricopeptide (PPR) repeat-containing protein
AT1G19530	25.898	13.2974	14.75	5.79528	4.96899	7.61705	8.08189	5.48	5.69435	3.9769	8.56863	10.146	8.40038	7.90498	17.775	5.62379	10.6885	12.947
AT1G19540	9.92426	11.3975	11.6695	5.63553	5.57375	8.92976	7.87438	5.53636	6.4858	5.73112	11.9493	7.86082	7.5245	9.43459	12.4924	5.24323	9.59897	11.3251	NmrA-like negative transcriptional regulator family protein
AT1G19550	2.17805	0.903377	0.13887	0.769849	0.989065	1.39647	2.49718	0.939926	2.62967	0.534634	1.27731	0.324952	0.414772	1.21437	1.34448	0.471253	0.497586	1.10834	Glutathione S-transferase family protein
[truncated: 29,320 more rows]
