# Supplementary material for: Histone Deacetylase Complex 1 and histone 1 epigenetically moderate stress responsiveness of Arabidopsis thaliana seedlings
Source: New Phytol. 2023 Aug 10;241(1):166–79. doi: 10.1111/nph.19165 (PMC10953426; doi:10.1111/nph.19165)
Supplement: Supplementary file 2 — Dataset S2 Differentially expressed genes salt vs control; multi‐factorial DSeq analysis for genotype vs salt; sequencing reads. [file NPH-241-166-s006.zip]

Archive with 44 entries (43 files):
- Suppl_dataset_2/
- __MACOSX/._Suppl_dataset_2
- Suppl_dataset_2/HDC1S.vs.HDC1C_Gene.ds2.ann.csv.fun.xlsx
- __MACOSX/Suppl_dataset_2/._HDC1S.vs.HDC1C_Gene.ds2.ann.csv.fun.xlsx
- Suppl_dataset_2/._HDC1S.vs.HDC1C_Gene.ds2.ann.csv.fun.xlsx
- Suppl_dataset_2/0-SD2_Content.txt
- __MACOSX/Suppl_dataset_2/._0-SD2_Content.txt
- Suppl_dataset_2/._0-SD2_Content.txt
- Suppl_dataset_2/RXT3C.vs.hdc1C.Gene.ds2.ann.csv.fun.xlsx
- __MACOSX/Suppl_dataset_2/._RXT3C.vs.hdc1C.Gene.ds2.ann.csv.fun.xlsx
- Suppl_dataset_2/._RXT3C.vs.hdc1C.Gene.ds2.ann.csv.fun.xlsx
- Suppl_dataset_2/hdc1C.vs.HDC1C_Gene.ds2.ann.csv.fun.xlsx
- __MACOSX/Suppl_dataset_2/._hdc1C.vs.HDC1C_Gene.ds2.ann.csv.fun.xlsx
- Suppl_dataset_2/._hdc1C.vs.HDC1C_Gene.ds2.ann.csv.fun.xlsx
- Suppl_dataset_2/RXT3S.vs.C_Gene.ds2.ann.csv.fun.xlsx
- __MACOSX/Suppl_dataset_2/._RXT3S.vs.C_Gene.ds2.ann.csv.fun.xlsx
- Suppl_dataset_2/._RXT3S.vs.C_Gene.ds2.ann.csv.fun.xlsx
- Suppl_dataset_2/RXT3C.vs.HDC1C_Gene.ds2.ann.csv.fun.xlsx
- __MACOSX/Suppl_dataset_2/._RXT3C.vs.HDC1C_Gene.ds2.ann.csv.fun.xlsx
- Suppl_dataset_2/._RXT3C.vs.HDC1C_Gene.ds2.ann.csv.fun.xlsx
- Suppl_dataset_2/RXT3S.vs.HDC1S.Gene.ds2.ann.csv.fun.xlsx
- __MACOSX/Suppl_dataset_2/._RXT3S.vs.HDC1S.Gene.ds2.ann.csv.fun.xlsx
- Suppl_dataset_2/._RXT3S.vs.HDC1S.Gene.ds2.ann.csv.fun.xlsx
- Suppl_dataset_2/hdc1S.vs.C_Gene.ds2.ann.csv.fun.xlsx
- __MACOSX/Suppl_dataset_2/._hdc1S.vs.C_Gene.ds2.ann.csv.fun.xlsx
- Suppl_dataset_2/._hdc1S.vs.C_Gene.ds2.ann.csv.fun.xlsx
- Suppl_dataset_2/hdc1S.vs.HDC1S_Gene.ds2.ann.csv.fun.xlsx
- __MACOSX/Suppl_dataset_2/._hdc1S.vs.HDC1S_Gene.ds2.ann.csv.fun.xlsx
- Suppl_dataset_2/._hdc1S.vs.HDC1S_Gene.ds2.ann.csv.fun.xlsx
- Suppl_dataset_2/RXT3S.vs.hdc1S_Gene.ds2.ann.csv.fun.xlsx
- __MACOSX/Suppl_dataset_2/._RXT3S.vs.hdc1S_Gene.ds2.ann.csv.fun.xlsx
- Suppl_dataset_2/._RXT3S.vs.hdc1S_Gene.ds2.ann.csv.fun.xlsx
- Suppl_dataset_2/Table_S2.xlsx
- __MACOSX/Suppl_dataset_2/._Table_S2.xlsx
- Suppl_dataset_2/._Table_S2.xlsx
- Suppl_dataset_2/DiffSaltResponse_hdc1vsHDC1.Gene.ds2-1.nz.xlsx
- __MACOSX/Suppl_dataset_2/._DiffSaltResponse_hdc1vsHDC1.Gene.ds2-1.nz.xlsx
- Suppl_dataset_2/._DiffSaltResponse_hdc1vsHDC1.Gene.ds2-1.nz.xlsx
- Suppl_dataset_2/DiffSaltResponse_RXT3vshdc1.Gene.ds2.nz.xlsx
- __MACOSX/Suppl_dataset_2/._DiffSaltResponse_RXT3vshdc1.Gene.ds2.nz.xlsx
- Suppl_dataset_2/._DiffSaltResponse_RXT3vshdc1.Gene.ds2.nz.xlsx
- Suppl_dataset_2/DiffSaltResponse_RXT3vsHDC1c.Gene.ds2.nz.xlsx
- __MACOSX/Suppl_dataset_2/._DiffSaltResponse_RXT3vsHDC1c.Gene.ds2.nz.xlsx
- Suppl_dataset_2/._DiffSaltResponse_RXT3vsHDC1c.Gene.ds2.nz.xlsx
