# Supplementary material for: Histone Deacetylase Complex 1 and histone 1 epigenetically moderate stress responsiveness of Arabidopsis thaliana seedlings
Source: New Phytol. 2023 Aug 10;241(1):166–79. doi: 10.1111/nph.19165 (PMC10953426; doi:10.1111/nph.19165)
Supplement: Supplementary file 2 — Dataset S2 Differentially expressed genes salt vs control; multi‐factorial DSeq analysis for genotype vs salt; sequencing reads. [file NPH-241-166-s006.zip › Suppl_dataset_2/HDC1S.vs.HDC1C_Gene.ds2.ann.csv.fun.xlsx]

## Sheet: HDC1S.vs.HDC1C_Gene.ds2.ann.csv
GeneID	Gene-name	Gene-biotype	baseMean	log2FoldChange	lfcSE	stat	pvalue	padj	function
AT2G44130	AT2G44130	protein_coding_gene	65.6472	-7.86853	0.564266	-13.9447	3.38753e-44	7.33029e-40	Galactose oxidase/kelch repeat superfamily protein
AT4G25100	AT4G25100	protein_coding_gene	16236.9	-3.26415	0.242341	-13.4692	2.37353e-41	2.56804e-37	Fe superoxide dismutase 1
AT2G36270	AT2G36270	protein_coding_gene	1260	3.27106	0.266758	12.2623	1.44385e-34	1.04145e-30	Basic-leucine zipper (bZIP) transcription factor family protein
AT1G66970	AT1G66970	protein_coding_gene	98.1821	-4.36519	0.364157	-11.9871	4.15145e-33	2.24583e-29	SHV3-like 2
AT3G59940	AT3G59940	protein_coding_gene	327.472	-2.26986	0.200426	-11.3252	9.85039e-30	4.26305e-26	Galactose oxidase/kelch repeat superfamily protein
AT3G51750	AT3G51750	protein_coding_gene	345.134	2.50865	0.227552	11.0245	2.91129e-28	1.04996e-24
AT3G12960	AT3G12960	protein_coding_gene	143.447	3.45705	0.32348	10.6871	1.17033e-26	3.61782e-23
AT3G52060	AT3G52060	protein_coding_gene	556.515	-1.73022	0.162469	-10.6495	1.75271e-26	4.74087e-23	Core-2/I-branching beta-1,6-N-acetylglucosaminyltransferase family protein
AT4G14630	AT4G14630	protein_coding_gene	126.952	-4.95892	0.467532	-10.6066	2.77659e-26	6.67584e-23	germin-like protein 9
AT3G44970	AT3G44970	protein_coding_gene	106.071	-5.14353	0.488428	-10.5308	6.23128e-26	1.34839e-22	Cytochrome P450 superfamily protein
AT1G29020	AT1G29020	protein_coding_gene	60.8984	-3.81229	0.3641	-10.4704	1.181e-25	2.32325e-22	Calcium-binding EF-hand family protein
AT5G64210	AT5G64210	protein_coding_gene	82.9269	3.80597	0.363995	10.4561	1.37376e-25	2.47723e-22	alternative oxidase 2
AT5G38940	AT5G38940	protein_coding_gene	465.588	-4.45657	0.431724	-10.3227	5.56231e-25	9.25867e-22	RmlC-like cupins superfamily protein
AT4G36700	AT4G36700	protein_coding_gene	951.976	4.15611	0.4083	10.179	2.45971e-24	3.80183e-21	RmlC-like cupins superfamily protein
AT3G18450	AT3G18450	protein_coding_gene	60.5988	-5.29422	0.521026	-10.1611	2.95578e-24	4.264e-21	PLAC8 family protein
AT1G15330	AT1G15330	protein_coding_gene	3956.68	3.48636	0.346025	10.0755	7.0922e-24	9.59176e-21	Cystathionine beta-synthase (CBS) protein
AT3G48720	AT3G48720	protein_coding_gene	87.1432	-3.57169	0.362318	-9.8579	6.3361e-23	8.06512e-20	HXXXD-type acyl-transferase family protein
AT5G42290	AT5G42290	protein_coding_gene	232.7	3.77495	0.386515	9.76662	1.56587e-22	1.88244e-19	transcription activator-related
AT2G27402	AT2G27402	protein_coding_gene	164.923	-3.66095	0.375667	-9.74521	1.93379e-22	2.20238e-19
AT3G22490	AT3G22490	protein_coding_gene	236.044	4.81653	0.496748	9.69612	3.1317e-22	3.38834e-19	Seed maturation protein
AT2G31980	AT2G31980	protein_coding_gene	4553.77	3.11831	0.325153	9.5903	8.78256e-22	9.0498e-19	PHYTOCYSTATIN 2
AT3G58450	AT3G58450	protein_coding_gene	252.212	4.25312	0.444896	9.55982	1.17965e-21	1.16029e-18	Adenine nucleotide alpha hydrolases-like superfamily protein
AT4G33420	AT4G33420	protein_coding_gene	236.82	-3.39389	0.355395	-9.54961	1.30187e-21	1.22483e-18	Peroxidase superfamily protein
AT1G02930	AT1G02930	protein_coding_gene	5871.65	-2.50462	0.263606	-9.50138	2.07127e-21	1.86751e-18	glutathione S-transferase 6
AT2G19900	AT2G19900	protein_coding_gene	938.183	3.55767	0.38277	9.29453	1.47852e-20	1.27975e-17	NADP-malic enzyme 1
AT2G20670	AT2G20670	protein_coding_gene	374.261	-3.24397	0.351183	-9.23726	2.52894e-20	2.10476e-17	Protein of unknown function (DUF506)
AT1G23390	AT1G23390	protein_coding_gene	159.924	-2.77126	0.301513	-9.19116	3.88637e-20	3.11471e-17	Kelch repeat-containing F-box family protein
AT2G28960	AT2G28960	protein_coding_gene	23.9219	-3.6021	0.399811	-9.00952	2.06964e-19	1.59946e-16	Leucine-rich repeat protein kinase family protein
AT4G25090	AT4G25090	protein_coding_gene	106.037	-3.7256	0.414093	-8.99703	2.31907e-19	1.73042e-16	Riboflavin synthase-like superfamily protein
AT1G77950	AT1G77950	protein_coding_gene	144.11	3.16746	0.354408	8.93732	3.98711e-19	2.84809e-16	AGAMOUS-like 67
AT3G27950	AT3G27950	protein_coding_gene	51.3279	-3.39241	0.379686	-8.93477	4.08018e-19	2.84809e-16	GDSL-like Lipase/Acylhydrolase superfamily protein
AT5G49770	AT5G49770	protein_coding_gene	107.362	-3.45676	0.390779	-8.84581	9.08671e-19	6.1446e-16	Leucine-rich repeat protein kinase family protein
AT2G38905	AT2G38905	protein_coding_gene	320.381	3.93109	0.455558	8.62916	6.18043e-18	4.05268e-15	Low temperature and salt responsive protein family
AT5G43520	AT5G43520	protein_coding_gene	58.1923	-4.19068	0.48616	-8.61996	6.69803e-18	4.2629e-15	Cysteine/Histidine-rich C1 domain family protein
AT5G04000	AT5G04000	protein_coding_gene	396.011	2.04826	0.238874	8.57464	9.9397e-18	6.14529e-15
AT5G26300	AT5G26300	protein_coding_gene	23.1107	-4.31149	0.504424	-8.54735	1.25942e-17	7.57014e-15	TRAF-like family protein
AT4G20450	AT4G20450	protein_coding_gene	59.5634	-3.84674	0.451876	-8.51282	1.69755e-17	9.9279e-15	Leucine-rich repeat protein kinase family protein
AT5G56550	AT5G56550	protein_coding_gene	97.1779	-2.82636	0.335027	-8.43621	3.27781e-17	1.86654e-14	oxidative stress 3
AT2G30010	AT2G30010	protein_coding_gene	410.4	-2.05004	0.244177	-8.39572	4.63041e-17	2.56916e-14	TRICHOME BIREFRINGENCE-LIKE 45
AT1G45191	AT1G45191	protein_coding_gene	136.033	-3.15532	0.376938	-8.37092	5.71709e-17	3.0928e-14	Glycosyl hydrolase superfamily protein
AT1G64110	AT1G64110	protein_coding_gene	5957.18	2.45654	0.294601	8.33856	7.52031e-17	3.96907e-14	P-loop containing nucleoside triphosphate hydrolases superfamily protein
AT1G35350	AT1G35350	protein_coding_gene	51.8638	-3.46491	0.415689	-8.33534	7.72756e-17	3.98135e-14	EXS (ERD1/XPR1/SYG1) family protein
AT1G16730	AT1G16730	protein_coding_gene	434.64	2.59027	0.311916	8.3044	1.00329e-16	5.04889e-14	unknown protein 6
AT5G26320	AT5G26320	protein_coding_gene	54.1314	-3.88145	0.470612	-8.24767	1.61507e-16	7.94285e-14	TRAF-like family protein
AT1G64660	AT1G64660	protein_coding_gene	1004.15	1.54282	0.19061	8.0941	5.76912e-16	2.77418e-13	methionine gamma-lyase
AT3G02480	AT3G02480	protein_coding_gene	40422.3	3.22435	0.399307	8.07486	6.7555e-16	3.17788e-13	Late embryogenesis abundant protein (LEA) family protein
AT3G01260	AT3G01260	protein_coding_gene	71.8654	-3.97475	0.492922	-8.06365	7.40501e-16	3.4093e-13	Galactose mutarotase-like superfamily protein
AT5G65165	AT5G65165	protein_coding_gene	496.687	2.81961	0.349917	8.05794	7.75901e-16	3.49786e-13	succinate dehydrogenase 2-3
AT5G47450	AT5G47450	protein_coding_gene	222.731	-3.80185	0.472501	-8.04623	8.53826e-16	3.7706e-13	tonoplast intrinsic protein 2;3
AT3G48940	AT3G48940	protein_coding_gene	53.9078	-3.62114	0.453156	-7.99094	1.33917e-15	5.79566e-13	Remorin family protein
AT4G19380	AT4G19380	protein_coding_gene	48.7392	-3.15819	0.397328	-7.94858	1.8866e-15	8.00472e-13	Long-chain fatty alcohol dehydrogenase family protein
AT2G21720	AT2G21720	protein_coding_gene	364.073	3.27389	0.412701	7.93283	2.14202e-15	8.91369e-13	Plant protein of unknown function (DUF639)
AT1G69295	AT1G69295	protein_coding_gene	2495.89	1.06891	0.134795	7.92986	2.19401e-15	8.95775e-13	plasmodesmata callose-binding protein 4
AT5G42800	AT5G42800	protein_coding_gene	3139.3	-2.6669	0.336582	-7.92348	2.3096e-15	9.25508e-13	dihydroflavonol 4-reductase
AT2G32550	AT2G32550	protein_coding_gene	79.0497	-2.46407	0.312463	-7.88594	3.12172e-15	1.2282e-12	Cell differentiation, Rcd1-like protein
AT3G44830	AT3G44830	protein_coding_gene	115.875	2.63732	0.334922	7.87441	3.42352e-15	1.31213e-12	Lecithin:cholesterol acyltransferase family protein
AT5G23020	AT5G23020	protein_coding_gene	99.4785	-3.63619	0.461843	-7.87322	3.45633e-15	1.31213e-12	2-isopropylmalate synthase 2
AT4G14090	AT4G14090	protein_coding_gene	1129.22	-1.83349	0.233334	-7.8578	3.90951e-15	1.45859e-12	UDP-Glycosyltransferase superfamily protein
AT1G62710	AT1G62710	protein_coding_gene	3283.54	2.07774	0.26461	7.85209	4.09166e-15	1.50067e-12	beta vacuolar processing enzyme
AT1G74670	AT1G74670	protein_coding_gene	163.804	-3.70731	0.472965	-7.83845	4.56129e-15	1.61806e-12	Gibberellin-regulated family protein
AT5G21940	AT5G21940	protein_coding_gene	1355.35	-2.16248	0.275865	-7.83891	4.54485e-15	1.61806e-12
AT2G38465	AT2G38465	protein_coding_gene	212.038	2.11532	0.271321	7.79634	6.3727e-15	2.22417e-12
AT3G14210	AT3G14210	protein_coding_gene	128.456	-3.34347	0.429917	-7.77701	7.42574e-15	2.55056e-12	epithiospecifier modifier 1
AT5G01670	AT5G01670	protein_coding_gene	1033.76	2.14975	0.276509	7.77461	7.56803e-15	2.55882e-12	NAD(P)-linked oxidoreductase superfamily protein
AT1G07080	AT1G07080	protein_coding_gene	5299.38	1.09681	0.141702	7.74023	9.92367e-15	3.30366e-12	Thioredoxin superfamily protein
AT1G03495	AT1G03495	protein_coding_gene	646.79	-1.82479	0.235821	-7.73805	1.00954e-14	3.30991e-12	HXXXD-type acyl-transferase family protein
AT4G33467	AT4G33467	protein_coding_gene	133.632	3.37375	0.436156	7.73519	1.03248e-14	3.33461e-12
AT2G28210	AT2G28210	protein_coding_gene	32.0408	-3.41379	0.441781	-7.72734	1.09816e-14	3.49456e-12	alpha carbonic anhydrase 2
AT5G51210	AT5G51210	protein_coding_gene	1311.99	3.04414	0.394966	7.70734	1.28464e-14	4.02873e-12	oleosin3
AT3G56400	AT3G56400	protein_coding_gene	245.955	-2.59451	0.337305	-7.69189	1.44973e-14	4.48152e-12	WRKY DNA-binding protein 70
AT4G12130	AT4G12130	protein_coding_gene	842.928	1.06953	0.13928	7.67897	1.60367e-14	4.88757e-12	Glycine cleavage T-protein family
AT1G48470	AT1G48470	protein_coding_gene	1567.57	2.38451	0.310801	7.67212	1.69177e-14	5.08448e-12	glutamine synthetase 1;5
AT1G78780	AT1G78780	protein_coding_gene	348.996	1.87982	0.246008	7.64129	2.15051e-14	6.37465e-12	pathogenesis-related family protein
AT4G17030	AT4G17030	protein_coding_gene	74.3612	-3.47221	0.45523	-7.62738	2.39581e-14	7.0058e-12	expansin-like B1
AT3G46400	AT3G46400	protein_coding_gene	12.0255	-4.12754	0.542246	-7.61194	2.7001e-14	7.79033e-12	Leucine-rich repeat protein kinase family protein
AT3G44006	AT3G44006	protein_coding_gene	216.315	2.29274	0.302401	7.58176	3.40892e-14	9.70601e-12
AT1G10150	AT1G10150	protein_coding_gene	146.122	-1.48397	0.19593	-7.57398	3.61949e-14	1.01717e-11	Carbohydrate-binding protein
AT1G19670	AT1G19670	protein_coding_gene	252.524	-1.99984	0.264777	-7.55291	4.25645e-14	1.16589e-11	chlorophyllase 1
AT4G09820	AT4G09820	protein_coding_gene	151.273	-2.20518	0.291908	-7.55437	4.20902e-14	1.16589e-11	basic helix-loop-helix (bHLH) DNA-binding superfamily protein
AT4G37010	AT4G37010	protein_coding_gene	142.536	-3.06197	0.405937	-7.54296	4.59412e-14	1.24265e-11	centrin 2
AT5G61440	AT5G61440	protein_coding_gene	147.126	-2.27209	0.302773	-7.50427	6.17709e-14	1.6502e-11	atypical CYS HIS rich thioredoxin 5
AT1G16850	AT1G16850	protein_coding_gene	696.417	2.29657	0.310673	7.39225	1.44368e-13	3.80973e-11
AT4G15340	AT4G15340	protein_coding_gene	59.4493	-3.27492	0.443146	-7.39017	1.4664e-13	3.82307e-11	pentacyclic triterpene synthase 1
AT1G10020	AT1G10020	protein_coding_gene	319.718	-1.17257	0.159298	-7.36083	1.82771e-13	4.70832e-11	Protein of unknown function (DUF1005)
AT2G18340	AT2G18340	protein_coding_gene	533.338	3.79952	0.517216	7.34611	2.04054e-13	5.19474e-11	late embryogenesis abundant domain-containing protein / LEA domain-containing protein
AT1G13245	AT1G13245	protein_coding_gene	205.649	-1.61596	0.221695	-7.28914	3.11942e-13	7.84898e-11	ROTUNDIFOLIA like 17
AT4G10020	AT4G10020	protein_coding_gene	483.06	3.30385	0.454171	7.27445	3.47831e-13	8.65138e-11	hydroxysteroid dehydrogenase 5
AT3G07490	AT3G07490	protein_coding_gene	119.664	-3.3282	0.457647	-7.27243	3.53089e-13	8.68239e-11	ARF-GAP domain 11
AT2G18570	AT2G18570	protein_coding_gene	551.549	2.68437	0.369654	7.26184	3.81869e-13	9.16186e-11	UDP-Glycosyltransferase superfamily protein
AT2G35300	AT2G35300	protein_coding_gene	7754.36	3.53101	0.486422	7.25915	3.89524e-13	9.16186e-11	Late embryogenesis abundant protein, group 1 protein
AT3G16390	AT3G16390	protein_coding_gene	98.8582	-2.64843	0.364771	-7.26053	3.85585e-13	9.16186e-11	nitrile specifier protein 3
AT4G27300	AT4G27300	protein_coding_gene	48.2271	-2.78865	0.383986	-7.26238	3.80345e-13	9.16186e-11	S-locus lectin protein kinase family protein
AT1G64400	AT1G64400	protein_coding_gene	57.8587	-2.53932	0.350642	-7.24193	4.42353e-13	1.02926e-10	AMP-dependent synthetase and ligase family protein
AT5G66460	AT5G66460	protein_coding_gene	1444.59	1.50866	0.208602	7.23226	4.75024e-13	1.09351e-10	Glycosyl hydrolase superfamily protein
AT5G52310	AT5G52310	protein_coding_gene	7321.09	2.48195	0.343516	7.22513	5.00609e-13	1.14028e-10	low-temperature-responsive protein 78 (LTI78) / desiccation-responsive protein 29A (RD29A)
AT3G02410	AT3G02410	protein_coding_gene	1490.5	2.2703	0.314718	7.21377	5.44236e-13	1.22674e-10	alpha/beta-Hydrolases superfamily protein
AT4G12550	AT4G12550	protein_coding_gene	49.9934	-3.73069	0.517376	-7.21079	5.56262e-13	1.24092e-10	Auxin-Induced in Root cultures 1
AT2G23110	AT2G23110	protein_coding_gene	883.725	1.77389	0.246612	7.19305	6.33603e-13	1.38986e-10	Late embryogenesis abundant protein, group 6
AT5G24410	AT5G24410	protein_coding_gene	42.5254	-3.66722	0.509863	-7.19256	6.35872e-13	1.38986e-10	6-phosphogluconolactonase 4
AT2G42540	AT2G42540	protein_coding_gene	73.2514	3.20648	0.446058	7.18849	6.55112e-13	1.4176e-10	cold-regulated 15a
AT4G15780	AT4G15780	protein_coding_gene	1561.87	0.772118	0.107895	7.15619	8.29527e-13	1.75982e-10	vesicle-associated membrane protein 724
AT4G21250	AT4G21250	protein_coding_gene	36.5387	-3.55844	0.497204	-7.1569	8.25203e-13	1.75982e-10	Sulfite exporter TauE/SafE family protein
AT4G25220	AT4G25220	protein_coding_gene	618.682	-3.10887	0.434671	-7.15224	8.53704e-13	1.79352e-10	root hair specific 15
AT1G05700	AT1G05700	protein_coding_gene	48.2148	-3.06555	0.430465	-7.12149	1.06767e-12	2.20031e-10	Leucine-rich repeat transmembrane protein kinase protein
AT5G17220	AT5G17220	protein_coding_gene	1364.05	-2.2139	0.310824	-7.12267	1.05854e-12	2.20031e-10	glutathione S-transferase phi 12
AT5G03380	AT5G03380	protein_coding_gene	694.997	-1.91965	0.270515	-7.09627	1.28169e-12	2.61647e-10	Heavy metal transport/detoxification superfamily protein
AT5G05960	AT5G05960	protein_coding_gene	222.784	-3.00451	0.425096	-7.06785	1.57355e-12	3.15649e-10	Bifunctional inhibitor/lipid-transfer protein/seed storage 2S albumin superfamily protein
AT5G48010	AT5G48010	protein_coding_gene	310.099	-2.51228	0.355461	-7.06768	1.5754e-12	3.15649e-10	thalianol synthase 1
AT1G70700	AT1G70700	protein_coding_gene	484.895	-2.44557	0.347241	-7.04288	1.88311e-12	3.7384e-10	TIFY domain/Divergent CCT motif family protein
AT3G11370	AT3G11370	protein_coding_gene	26.7648	-3.19136	0.454556	-7.02085	2.20529e-12	4.33821e-10	Cysteine/Histidine-rich C1 domain family protein
AT1G73330	AT1G73330	protein_coding_gene	225.437	-3.1639	0.451968	-7.00027	2.55468e-12	4.98024e-10	drought-repressed 4
AT5G05220	AT5G05220	protein_coding_gene	200.312	3.15685	0.454392	6.94741	3.72054e-12	7.18828e-10
AT2G25240	AT2G25240	protein_coding_gene	326.793	-2.7297	0.393341	-6.93978	3.92706e-12	7.52015e-10	Serine protease inhibitor (SERPIN) family protein
AT2G18300	AT2G18300	protein_coding_gene	176.248	-1.77669	0.25741	-6.90217	5.12142e-12	9.72127e-10	basic helix-loop-helix (bHLH) DNA-binding superfamily protein
AT2G30130	AT2G30130	protein_coding_gene	239.365	1.5083	0.218936	6.88922	5.60989e-12	1.05559e-09	Lateral organ boundaries (LOB) domain family protein
AT1G13300	AT1G13300	protein_coding_gene	57.5488	-2.91377	0.423492	-6.88034	5.9709e-12	1.11383e-09	myb-like transcription factor family protein
AT3G03450	AT3G03450	protein_coding_gene	1243.62	2.22822	0.324406	6.86862	6.48258e-12	1.19895e-09	RGA-like 2
AT2G23600	AT2G23600	protein_coding_gene	379.467	-1.74663	0.254652	-6.8589	6.93928e-12	1.27253e-09	acetone-cyanohydrin lyase
AT2G36120	AT2G36120	protein_coding_gene	338.503	-2.25026	0.328436	-6.85146	7.31023e-12	1.31822e-09	Glycine-rich protein family
AT3G50570	AT3G50570	protein_coding_gene	49.5482	-2.26902	0.331127	-6.85241	7.26138e-12	1.31822e-09	hydroxyproline-rich glycoprotein family protein
AT1G14960	AT1G14960	protein_coding_gene	106.556	-3.50008	0.511645	-6.84084	7.87314e-12	1.40799e-09	Polyketide cyclase/dehydrase and lipid transport superfamily protein
AT5G06760	AT5G06760	protein_coding_gene	11768	3.48095	0.509158	6.83667	8.10539e-12	1.43764e-09	Late Embryogenesis Abundant 4-5
AT1G61080	AT1G61080	protein_coding_gene	65.3515	-3.19747	0.469226	-6.81435	9.46899e-12	1.66585e-09	Hydroxyproline-rich glycoprotein family protein
AT1G75220	AT1G75220	protein_coding_gene	1145.31	-1.14673	0.16873	-6.79626	1.07373e-11	1.87374e-09	Major facilitator superfamily protein
AT1G33890	AT1G33890	protein_coding_gene	10.528	-3.97225	0.585032	-6.78979	1.12298e-11	1.94401e-09	Avirulence induced gene (AIG1) family protein
AT2G29340	AT2G29340	protein_coding_gene	117.679	-1.89116	0.278636	-6.78722	1.14314e-11	1.94776e-09	NAD-dependent epimerase/dehydratase family protein
AT5G51720	AT5G51720	protein_coding_gene	136.373	-3.06587	0.451697	-6.78745	1.1413e-11	1.94776e-09	2 iron, 2 sulfur cluster binding
AT4G17470	AT4G17470	protein_coding_gene	123.865	-2.17156	0.320084	-6.78433	1.16625e-11	1.9716e-09	alpha/beta-Hydrolases superfamily protein
AT3G18570	AT3G18570	protein_coding_gene	126.784	3.245	0.478542	6.781	1.19348e-11	2.00199e-09	Oleosin family protein
AT5G52670	AT5G52670	protein_coding_gene	14.8148	-3.54461	0.522977	-6.77774	1.22069e-11	2.03188e-09	Copper transport protein family
AT4G38950	AT4G38950	protein_coding_gene	898.037	-1.10642	0.163351	-6.77328	1.25897e-11	2.0796e-09	ATP binding microtubule motor family protein
AT4G08040	AT4G08040	protein_coding_gene	216.528	-2.74838	0.40626	-6.76508	1.33239e-11	2.18421e-09	1-aminocyclopropane-1-carboxylate synthase 11
AT3G50560	AT3G50560	protein_coding_gene	51.7535	-3.14944	0.465998	-6.75849	1.3944e-11	2.26867e-09	NAD(P)-binding Rossmann-fold superfamily protein
AT5G14200	AT5G14200	protein_coding_gene	241.848	-2.46572	0.365915	-6.73852	1.60012e-11	2.58395e-09	isopropylmalate dehydrogenase 1
AT5G65690	AT5G65690	protein_coding_gene	190.996	-2.79544	0.415134	-6.73382	1.65264e-11	2.64899e-09	phosphoenolpyruvate carboxykinase 2
AT2G18210	AT2G18210	protein_coding_gene	162.725	-2.78295	0.413679	-6.72732	1.72822e-11	2.74977e-09
AT4G13410	AT4G13410	protein_coding_gene	28.5802	-2.64518	0.394721	-6.7014	2.06427e-11	3.26049e-09	Nucleotide-diphospho-sugar transferases superfamily protein
AT2G18800	AT2G18800	protein_coding_gene	69.6576	-2.63397	0.393434	-6.69482	2.15944e-11	3.3861e-09	xyloglucan endotransglucosylase/hydrolase 21
AT3G53260	AT3G53260	protein_coding_gene	3926.34	-1.70922	0.255385	-6.69272	2.1906e-11	3.41025e-09	phenylalanine ammonia-lyase 2
AT5G57810	AT5G57810	protein_coding_gene	38.9949	2.70839	0.405285	6.68267	2.34625e-11	3.62646e-09	tetraspanin15
AT1G02940	AT1G02940	protein_coding_gene	54.2601	-2.4525	0.367267	-6.6777	2.42717e-11	3.72494e-09	glutathione S-transferase (class phi) 5
AT3G22240	AT3G22240	protein_coding_gene	607.677	-2.68753	0.404602	-6.64242	3.08585e-11	4.70244e-09
AT1G75750	AT1G75750	protein_coding_gene	2152.29	-2.20468	0.33223	-6.63602	3.22276e-11	4.87673e-09	GAST1 protein homolog 1
AT3G53040	AT3G53040	protein_coding_gene	1685.87	3.69244	0.559668	6.59756	4.17986e-11	6.27842e-09	late embryogenesis abundant protein, putative / LEA protein, putative
AT4G32460	AT4G32460	protein_coding_gene	12742.1	1.35475	0.205371	6.59659	4.20708e-11	6.27842e-09	Protein of unknown function, DUF642
AT4G30660	AT4G30660	protein_coding_gene	1779.87	1.08937	0.165346	6.58841	4.44548e-11	6.58875e-09	Low temperature and salt responsive protein family
AT5G03545	AT5G03545	protein_coding_gene	81.3327	-2.64267	0.401641	-6.57968	4.71455e-11	6.94001e-09
AT1G03790	AT1G03790	protein_coding_gene	1729.61	3.18386	0.485091	6.56343	5.25845e-11	7.68835e-09	Zinc finger C-x8-C-x5-C-x3-H type family protein
AT4G22070	AT4G22070	protein_coding_gene	91.0993	-2.83049	0.43257	-6.54341	6.01313e-11	8.73276e-09	WRKY DNA-binding protein 31
AT5G44585	AT5G44585	protein_coding_gene	46.6185	-2.65571	0.406152	-6.53871	6.20515e-11	8.95155e-09
AT4G38840	AT4G38840	protein_coding_gene	88.7629	-2.46219	0.37667	-6.53673	6.28764e-11	9.01048e-09	SAUR-like auxin-responsive protein family
AT2G31230	AT2G31230	protein_coding_gene	31.3857	-3.36013	0.514352	-6.53275	6.45745e-11	9.19295e-09	ethylene-responsive element binding factor 15
AT1G05240	AT1G05240	protein_coding_gene	5770.74	-2.83028	0.43407	-6.52034	7.01474e-11	9.92104e-09	Peroxidase superfamily protein
AT5G43770	AT5G43770	protein_coding_gene	82.1616	3.159	0.48493	6.51434	7.30075e-11	1.02585e-08	proline-rich family protein
AT4G16442	AT4G16442	protein_coding_gene	647.83	0.984607	0.151204	6.51176	7.42775e-11	1.03696e-08	Uncharacterised protein family (UPF0497)
AT1G48990	AT1G48990	protein_coding_gene	131.076	2.55828	0.393347	6.50387	7.82792e-11	1.06816e-08	Oleosin family protein
AT1G70290	AT1G70290	protein_coding_gene	372.398	-1.2447	0.191337	-6.50526	7.75607e-11	1.06816e-08	trehalose-6-phosphatase synthase S8
AT2G26410	AT2G26410	protein_coding_gene	73.13	-2.98858	0.459537	-6.50347	7.84868e-11	1.06816e-08	IQ-domain 4
AT2G47770	AT2G47770	protein_coding_gene	1663.99	3.46782	0.533178	6.50406	7.81786e-11	1.06816e-08	TSPO(outer membrane tryptophan-rich sensory protein)-related
AT5G09640	AT5G09640	protein_coding_gene	78.4362	3.25769	0.501772	6.49237	8.44979e-11	1.14278e-08	serine carboxypeptidase-like 19
AT5G65730	AT5G65730	protein_coding_gene	14.1075	-3.39624	0.523722	-6.48482	8.88407e-11	1.19405e-08	xyloglucan endotransglucosylase/hydrolase 6
AT4G34710	AT4G34710	protein_coding_gene	29389.7	0.988756	0.152654	6.47712	9.34913e-11	1.2488e-08	arginine decarboxylase 2
AT3G05640	AT3G05640	protein_coding_gene	77.9223	2.02573	0.31283	6.47549	9.45024e-11	1.25456e-08	Protein phosphatase 2C family protein
AT1G51140	AT1G51140	protein_coding_gene	1014.76	1.47435	0.227847	6.47079	9.74929e-11	1.28637e-08	basic helix-loop-helix (bHLH) DNA-binding superfamily protein
AT5G66780	AT5G66780	protein_coding_gene	8152.12	3.4156	0.528243	6.46596	1.0066e-10	1.32011e-08
AT5G55970	AT5G55970	protein_coding_gene	75.3007	-1.77757	0.275135	-6.46073	1.042e-10	1.3583e-08	RING/U-box superfamily protein
AT1G49860	AT1G49860	protein_coding_gene	7.7833	-3.71875	0.576044	-6.45566	1.07748e-10	1.39614e-08	glutathione S-transferase (class phi) 14
AT1G08500	AT1G08500	protein_coding_gene	859.434	1.03783	0.160955	6.44795	1.13371e-10	1.46026e-08	early nodulin-like protein 18
AT1G05170	AT1G05170	protein_coding_gene	473.085	1.16936	0.181401	6.44628	1.14625e-10	1.46768e-08	Galactosyltransferase family protein
AT1G03120	AT1G03120	protein_coding_gene	197.533	2.7315	0.423995	6.4423	1.17675e-10	1.49787e-08	responsive to abscisic acid 28
AT4G22880	AT4G22880	protein_coding_gene	3002.27	-1.96992	0.3067	-6.42296	1.33647e-10	1.69122e-08	leucoanthocyanidin dioxygenase
AT1G52680	AT1G52680	protein_coding_gene	44.992	3.3366	0.519986	6.4167	1.39258e-10	1.75198e-08	late embryogenesis abundant protein-related / LEA protein-related
AT5G56080	AT5G56080	protein_coding_gene	79.3134	-2.08049	0.324628	-6.40885	1.4662e-10	1.83394e-08	nicotianamine synthase 2
AT5G65980	AT5G65980	protein_coding_gene	77.6381	-2.92549	0.456543	-6.40791	1.47524e-10	1.83463e-08	Auxin efflux carrier family protein
AT3G45710	AT3G45710	protein_coding_gene	135.666	-2.18383	0.34099	-6.40439	1.5097e-10	1.85616e-08	Major facilitator superfamily protein
AT5G45920	AT5G45920	protein_coding_gene	685.852	0.851303	0.13292	6.40461	1.50752e-10	1.85616e-08	SGNH hydrolase-type esterase superfamily protein
AT4G36540	AT4G36540	protein_coding_gene	268.088	-1.73813	0.271879	-6.39302	1.6264e-10	1.98835e-08	BR enhanced expression 2
AT5G22580	AT5G22580	protein_coding_gene	245.93	1.39298	0.218248	6.38258	1.74127e-10	2.11682e-08	Stress responsive A/B Barrel Domain
AT2G26820	AT2G26820	protein_coding_gene	43.3071	-2.98459	0.467709	-6.3813	1.75591e-10	2.12269e-08	phloem protein 2-A3
AT1G74940	AT1G74940	protein_coding_gene	419.014	-1.45274	0.227775	-6.37794	1.79488e-10	2.15774e-08	Protein of unknown function (DUF581)
AT3G14350	AT3G14350	protein_coding_gene	2598.32	-1.12325	0.176318	-6.37056	1.88344e-10	2.24232e-08	STRUBBELIG-receptor family 7
AT5G05600	AT5G05600	protein_coding_gene	584.835	-2.39818	0.37646	-6.37035	1.88596e-10	2.24232e-08	2-oxoglutarate (2OG) and Fe(II)-dependent oxygenase superfamily protein
AT3G47210	AT3G47210	protein_coding_gene	42.7532	-2.59505	0.407545	-6.36751	1.92122e-10	2.27176e-08	Plant protein of unknown function (DUF247)
AT5G52300	AT5G52300	protein_coding_gene	8145.17	3.62738	0.569898	6.36496	1.95343e-10	2.2973e-08	CAP160 protein
AT4G35300	AT4G35300	protein_coding_gene	2606.41	1.24388	0.195524	6.3618	1.99398e-10	2.33231e-08	tonoplast monosaccharide transporter2
AT2G19320	AT2G19320	protein_coding_gene	63.5662	3.36415	0.529569	6.35262	2.11674e-10	2.46259e-08
AT1G02700	AT1G02700	protein_coding_gene	1166.08	3.43276	0.540772	6.34788	2.18309e-10	2.52619e-08
AT4G08770	AT4G08770	protein_coding_gene	542.157	-1.85327	0.292087	-6.34491	2.22561e-10	2.5617e-08	Peroxidase superfamily protein
AT3G01570	AT3G01570	protein_coding_gene	3277.88	3.28681	0.519687	6.32459	2.53899e-10	2.90694e-08	Oleosin family protein
AT1G23870	AT1G23870	protein_coding_gene	615.916	-0.924429	0.146392	-6.31476	2.70578e-10	3.0816e-08	trehalose-phosphatase/synthase 9
AT2G41070	AT2G41070	protein_coding_gene	354.739	1.27972	0.203019	6.30345	2.91086e-10	3.2978e-08	Basic-leucine zipper (bZIP) transcription factor family protein
AT2G36640	AT2G36640	protein_coding_gene	4095.59	3.56921	0.566378	6.30181	2.94186e-10	3.30546e-08	embryonic cell protein 63
AT3G19920	AT3G19920	protein_coding_gene	1366.84	2.70067	0.428577	6.30148	2.94817e-10	3.30546e-08
AT1G21100	AT1G21100	protein_coding_gene	34.7249	-2.68291	0.425999	-6.29791	3.01679e-10	3.34779e-08	O-methyltransferase family protein
AT1G64780	AT1G64780	protein_coding_gene	421.829	-1.84524	0.292993	-6.29791	3.01686e-10	3.34779e-08	ammonium transporter 1;2
AT3G14880	AT3G14880	protein_coding_gene	384.098	2.67028	0.424326	6.29298	3.11425e-10	3.43823e-08
AT5G57390	AT5G57390	protein_coding_gene	2417.41	1.65558	0.263196	6.29028	3.16903e-10	3.48094e-08	AINTEGUMENTA-like 5
AT1G54040	AT1G54040	protein_coding_gene	12.7829	-3.18706	0.507558	-6.27921	3.40307e-10	3.71914e-08	epithiospecifier protein
AT3G62210	AT3G62210	protein_coding_gene	10.1166	-3.32947	0.531988	-6.25854	3.88588e-10	4.22546e-08	Putative endonuclease or glycosyl hydrolase
AT4G11460	AT4G11460	protein_coding_gene	168.386	-1.31725	0.210891	-6.24614	4.20717e-10	4.55194e-08	cysteine-rich RLK (RECEPTOR-like protein kinase) 30
AT1G30280	AT1G30280	protein_coding_gene	79.1482	-2.05255	0.329053	-6.23775	4.43916e-10	4.77905e-08	Chaperone DnaJ-domain superfamily protein
AT4G20110	AT4G20110	protein_coding_gene	132.578	-2.17574	0.348923	-6.2356	4.50062e-10	4.82123e-08	VACUOLAR SORTING RECEPTOR 7
AT5G59320	AT5G59320	protein_coding_gene	728.577	2.55486	0.410339	6.22622	4.77825e-10	5.09343e-08	lipid transfer protein 3
AT2G23680	AT2G23680	protein_coding_gene	58.6032	-2.47549	0.398097	-6.21831	5.02545e-10	5.30466e-08	Cold acclimation protein WCOR413 family
AT4G27530	AT4G27530	protein_coding_gene	348.028	3.32333	0.534393	6.21889	5.0069e-10	5.30466e-08
AT3G47720	AT3G47720	protein_coding_gene	51.6194	-2.55304	0.411147	-6.20955	5.3138e-10	5.5566e-08	similar to RCD one 4
AT5G43350	AT5G43350	protein_coding_gene	1201.47	-2.52397	0.406469	-6.2095	5.31548e-10	5.5566e-08	phosphate transporter 1;1
AT1G23070	AT1G23070	protein_coding_gene	381.219	3.28099	0.528993	6.20233	5.56329e-10	5.7877e-08	Protein of unknown function (DUF300)
AT1G22330	AT1G22330	protein_coding_gene	202.271	-1.85459	0.299141	-6.19971	5.65655e-10	5.85656e-08	RNA-binding (RRM/RBD/RNP motifs) family protein
AT2G34870	AT2G34870	protein_coding_gene	71.724	3.21571	0.518893	6.19724	5.74609e-10	5.91381e-08	hydroxyproline-rich glycoprotein family protein
AT5G37990	AT5G37990	protein_coding_gene	16.063	-3.5597	0.574453	-6.19668	5.7665e-10	5.91381e-08	S-adenosyl-L-methionine-dependent methyltransferases superfamily protein
AT4G12680	AT4G12680	protein_coding_gene	568.899	2.21494	0.357635	6.19331	5.89123e-10	6.01322e-08
AT1G22600	AT1G22600	protein_coding_gene	343.197	2.78918	0.451114	6.18288	6.29415e-10	6.39432e-08	Late embryogenesis abundant protein (LEA) family protein
AT3G15630	AT3G15630	protein_coding_gene	187.779	-2.60302	0.421116	-6.18123	6.36044e-10	6.43148e-08
AT3G51540	AT3G51540	protein_coding_gene	62.9521	-2.85553	0.462025	-6.18047	6.39103e-10	6.43235e-08
AT3G52840	AT3G52840	protein_coding_gene	294.269	-1.7956	0.290661	-6.17763	6.50709e-10	6.48879e-08	beta-galactosidase 2
AT3G59930	AT3G59930	protein_coding_gene	51.6303	-3.30654	0.535228	-6.17781	6.49967e-10	6.48879e-08
AT3G16690	AT3G16690	protein_coding_gene	51.9036	-2.94031	0.476342	-6.17268	6.71409e-10	6.60392e-08	Nodulin MtN3 family protein
AT3G51350	AT3G51350	protein_coding_gene	95.1933	-2.07568	0.336232	-6.17337	6.68493e-10	6.60392e-08	Eukaryotic aspartyl protease family protein
AT4G21020	AT4G21020	protein_coding_gene	5849.72	3.41711	0.553493	6.17372	6.66997e-10	6.60392e-08	Late embryogenesis abundant protein (LEA) family protein
AT3G10986	AT3G10986	protein_coding_gene	20.8803	-2.55854	0.414775	-6.16851	6.8938e-10	6.74999e-08	Protein of unknown function (DUF567)
AT1G26945	AT1G26945	protein_coding_gene	127.901	-1.59626	0.259177	-6.15897	7.32211e-10	7.13708e-08	basic helix-loop-helix (bHLH) DNA-binding superfamily protein
AT3G50980	AT3G50980	protein_coding_gene	1157.32	3.13252	0.508818	6.15646	7.43876e-10	7.21826e-08	dehydrin xero 1
AT1G53430	AT1G53430	protein_coding_gene	793.018	-1.25695	0.204332	-6.15148	7.6763e-10	7.41551e-08	Leucine-rich repeat transmembrane protein kinase
AT4G38620	AT4G38620	protein_coding_gene	458.334	-1.71362	0.279632	-6.12813	8.89157e-10	8.55132e-08	myb domain protein 4
AT5G01060	AT5G01060	protein_coding_gene	38.4679	-2.69555	0.439975	-6.1266	8.97769e-10	8.59594e-08	Protein kinase protein with tetratricopeptide repeat domain
AT1G07430	AT1G07430	protein_coding_gene	72.8767	2.63362	0.430878	6.11222	9.82569e-10	9.31912e-08	highly ABA-induced PP2C gene 2
AT1G09090	AT1G09090	protein_coding_gene	57.2968	-2.81276	0.460231	-6.11162	9.86219e-10	9.31912e-08	respiratory burst oxidase homolog B
AT4G22690	AT4G22690	protein_coding_gene	697.056	-2.23768	0.366116	-6.11194	9.84291e-10	9.31912e-08	cytochrome P450, family 706, subfamily A, polypeptide 1
AT3G22570	AT3G22570	protein_coding_gene	230.049	-2.30078	0.378308	-6.08176	1.18873e-09	1.11355e-07	Bifunctional inhibitor/lipid-transfer protein/seed storage 2S albumin superfamily protein
AT5G60700	AT5G60700	protein_coding_gene	610.85	0.811652	0.13345	6.08206	1.18649e-09	1.11355e-07	glycosyltransferase family protein 2
AT5G45960	AT5G45960	protein_coding_gene	43.18	-2.0587	0.33979	-6.05873	1.37205e-09	1.27973e-07	GDSL-like Lipase/Acylhydrolase superfamily protein
AT5G22920	AT5G22920	protein_coding_gene	391.958	-1.66981	0.276158	-6.04657	1.47963e-09	1.37415e-07	CHY-type/CTCHY-type/RING-type Zinc finger protein
AT2G21880	AT2G21880	protein_coding_gene	138.398	-2.44	0.403933	-6.04061	1.53532e-09	1.41978e-07	RAB GTPase homolog 7A
AT1G06160	AT1G06160	protein_coding_gene	11.9894	-3.29093	0.544868	-6.03986	1.54245e-09	1.4203e-07	octadecanoid-responsive Arabidopsis AP2/ERF 59
AT5G59310	AT5G59310	protein_coding_gene	12.4603	3.32502	0.550597	6.03893	1.5514e-09	1.42249e-07	lipid transfer protein 4
AT5G03350	AT5G03350	protein_coding_gene	167.061	-2.41399	0.40017	-6.03242	1.61521e-09	1.47475e-07	Legume lectin family protein
AT3G46340	AT3G46340	protein_coding_gene	7.53936	-3.4598	0.573874	-6.02886	1.65122e-09	1.50129e-07	Leucine-rich repeat protein kinase family protein
AT5G01050	AT5G01050	protein_coding_gene	175.894	-2.63714	0.437527	-6.02738	1.66642e-09	1.50877e-07	Laccase/Diphenol oxidase family protein
AT3G16360	AT3G16360	protein_coding_gene	226.843	1.83674	0.305542	6.0114	1.83923e-09	1.65141e-07	HPT phosphotransmitter 4
AT3G29250	AT3G29250	protein_coding_gene	390.548	-2.42448	0.403294	-6.01169	1.83596e-09	1.65141e-07	NAD(P)-binding Rossmann-fold superfamily protein
AT3G47740	AT3G47740	protein_coding_gene	95.3219	-2.41772	0.40236	-6.00885	1.86841e-09	1.67068e-07	ABC2 homolog 2
AT5G62490	AT5G62490	protein_coding_gene	3524.57	3.28391	0.54796	5.99298	2.06031e-09	1.83469e-07	HVA22 homologue B
AT3G48520	AT3G48520	protein_coding_gene	801.681	-2.62782	0.438674	-5.99037	2.09369e-09	1.85678e-07	cytochrome P450, family 94, subfamily B, polypeptide 3
AT2G16380	AT2G16380	protein_coding_gene	9.906	-3.27012	0.546263	-5.98635	2.14605e-09	1.89544e-07	Sec14p-like phosphatidylinositol transfer family protein
AT3G25760	AT3G25760	protein_coding_gene	221.677	-2.22733	0.372308	-5.98249	2.19748e-09	1.93298e-07	allene oxide cyclase 1
AT5G13870	AT5G13870	protein_coding_gene	2881.42	1.53139	0.256161	5.97822	2.25593e-09	1.97636e-07	xyloglucan endotransglucosylase/hydrolase 5
AT3G27390	AT3G27390	protein_coding_gene	1448.9	-0.648528	0.108526	-5.9758	2.28958e-09	1.99775e-07
AT1G58360	AT1G58360	protein_coding_gene	2904.64	0.885888	0.148428	5.96848	2.39476e-09	2.08113e-07	amino acid permease 1
AT1G32440	AT1G32440	protein_coding_gene	518.161	-0.83831	0.140537	-5.96506	2.44546e-09	2.11669e-07	plastidial pyruvate kinase 3
AT5G15960	AT5G15960	protein_coding_gene	3903.04	2.31851	0.389286	5.95581	2.58786e-09	2.23102e-07	stress-responsive protein (KIN1) / stress-induced protein (KIN1)
AT3G10200	AT3G10200	protein_coding_gene	519.682	1.39878	0.235336	5.94375	2.78582e-09	2.39216e-07	S-adenosyl-L-methionine-dependent methyltransferases superfamily protein
AT2G25890	AT2G25890	protein_coding_gene	1304.89	3.33479	0.561195	5.9423	2.81057e-09	2.40387e-07	Oleosin family protein
AT4G28780	AT4G28780	protein_coding_gene	343.334	-2.38358	0.401597	-5.93526	2.93383e-09	2.49941e-07	GDSL-like Lipase/Acylhydrolase superfamily protein
AT1G62320	AT1G62320	protein_coding_gene	152.51	-2.17357	0.366368	-5.93274	2.97915e-09	2.5182e-07	ERD (early-responsive to dehydration stress) family protein
AT3G49940	AT3G49940	protein_coding_gene	685.895	-1.54269	0.260006	-5.93327	2.96952e-09	2.5182e-07	LOB domain-containing protein 38
AT2G29290	AT2G29290	protein_coding_gene	81.7344	-2.68273	0.452458	-5.92924	3.04335e-09	2.55557e-07	NAD(P)-binding Rossmann-fold superfamily protein
AT5G10580	AT5G10580	protein_coding_gene	94.478	-2.33614	0.394017	-5.92905	3.04698e-09	2.55557e-07	Protein of unknown function, DUF599
AT4G15290	AT4G15290	protein_coding_gene	71.066	-2.59645	0.43833	-5.92349	3.15177e-09	2.63325e-07	Cellulose synthase family protein
AT4G36220	AT4G36220	protein_coding_gene	1051.76	-1.10754	0.187004	-5.92256	3.16972e-09	2.63806e-07	ferulic acid 5-hydroxylase 1
AT4G38210	AT4G38210	protein_coding_gene	1341.23	1.03334	0.174564	5.91955	3.22822e-09	2.67645e-07	expansin A20
AT4G11393	AT4G11393	protein_coding_gene	24.0584	-3.1938	0.539869	-5.91587	3.30118e-09	2.72649e-07	Defensin-like (DEFL) family protein
AT1G52410	AT1G52410	protein_coding_gene	45.1964	-2.16791	0.366972	-5.90756	3.47206e-09	2.85672e-07	TSK-associating protein 1
AT1G62975	AT1G62975	protein_coding_gene	95.5268	-1.51221	0.256226	-5.90188	3.59375e-09	2.93454e-07	basic helix-loop-helix (bHLH) DNA-binding superfamily protein
AT5G10000	AT5G10000	protein_coding_gene	24.0492	3.13949	0.531945	5.90191	3.59309e-09	2.93454e-07	ferredoxin 4
AT1G49570	AT1G49570	protein_coding_gene	35.8985	-3.17181	0.538575	-5.88927	3.87895e-09	3.15551e-07	Peroxidase superfamily protein
AT1G28670	AT1G28670	protein_coding_gene	2604.2	-1.07296	0.182228	-5.88798	3.9095e-09	3.16845e-07	GDSL-like Lipase/Acylhydrolase superfamily protein
AT1G74830	AT1G74830	protein_coding_gene	56.5739	-2.33403	0.396749	-5.88288	4.03183e-09	3.2554e-07	Protein of unknown function, DUF593
AT2G04080	AT2G04080	protein_coding_gene	63.5507	-1.81356	0.308646	-5.87586	4.20655e-09	3.38385e-07	MATE efflux family protein
AT4G04750	AT4G04750	protein_coding_gene	240.858	-1.45687	0.247995	-5.8746	4.23875e-09	3.39713e-07	Major facilitator superfamily protein
AT4G25580	AT4G25580	protein_coding_gene	477.264	3.071	0.523459	5.86674	4.44451e-09	3.54888e-07	CAP160 protein
AT1G80330	AT1G80330	protein_coding_gene	34.3664	2.07927	0.354767	5.86096	4.60212e-09	3.66123e-07	gibberellin 3-oxidase 4
AT3G63380	AT3G63380	protein_coding_gene	107.744	-1.98902	0.339461	-5.85936	4.64662e-09	3.68309e-07	ATPase E1-E2 type family protein / haloacid dehalogenase-like hydrolase family protein
AT4G17245	AT4G17245	protein_coding_gene	97.4633	-2.40511	0.410876	-5.85361	4.81021e-09	3.79884e-07	RING/U-box superfamily protein
AT5G15970	AT5G15970	protein_coding_gene	6812.73	1.73789	0.296957	5.85233	4.84732e-09	3.81422e-07	stress-responsive protein (KIN2) / stress-induced protein (KIN2) / cold-responsive protein (COR6.6) / cold-regulated protein (COR6.6)
AT3G29590	AT3G29590	protein_coding_gene	582.935	-1.78822	0.306113	-5.8417	5.16709e-09	4.05111e-07	HXXXD-type acyl-transferase family protein
AT1G28110	AT1G28110	protein_coding_gene	524.337	-0.655212	0.112408	-5.82889	5.57979e-09	4.35889e-07	serine carboxypeptidase-like 45
AT5G55470	AT5G55470	protein_coding_gene	438.008	2.2163	0.38061	5.82302	5.7792e-09	4.49843e-07	Na+/H+ (sodium hydrogen) exchanger 3
AT1G07985	AT1G07985	protein_coding_gene	2433.06	1.59274	0.273756	5.81812	5.95145e-09	4.61589e-07	Expressed protein
AT4G24350	AT4G24350	protein_coding_gene	134.032	-1.63982	0.282075	-5.81343	6.12067e-09	4.73018e-07	Phosphorylase superfamily protein
AT5G49780	AT5G49780	protein_coding_gene	21.725	-2.37699	0.408981	-5.81198	6.17375e-09	4.75422e-07	Leucine-rich repeat protein kinase family protein
AT4G18340	AT4G18340	protein_coding_gene	121.884	-2.34092	0.402898	-5.81022	6.23895e-09	4.7874e-07	Glycosyl hydrolase superfamily protein
AT1G21120	AT1G21120	protein_coding_gene	288.283	-1.89053	0.325833	-5.80214	6.54754e-09	5.00644e-07	O-methyltransferase family protein
AT4G08620	AT4G08620	protein_coding_gene	61.5847	-2.79793	0.483579	-5.78588	7.2134e-09	5.49615e-07	sulphate transporter 1;1
AT1G61820	AT1G61820	protein_coding_gene	492.279	-1.50864	0.260903	-5.78237	7.36577e-09	5.59255e-07	beta glucosidase 46
AT2G31790	AT2G31790	protein_coding_gene	261.045	-1.4469	0.250352	-5.77949	7.49294e-09	5.66922e-07	UDP-Glycosyltransferase superfamily protein
AT3G22800	AT3G22800	protein_coding_gene	98.6451	-2.65768	0.460735	-5.76834	8.00574e-09	6.0361e-07	Leucine-rich repeat (LRR) family protein
AT1G68238	AT1G68238	protein_coding_gene	170.736	-1.57612	0.273276	-5.7675	8.04543e-09	6.04497e-07
AT1G23480	AT1G23480	protein_coding_gene	369.106	-1.34296	0.232881	-5.76674	8.08198e-09	6.05142e-07	cellulose synthase-like A3
AT3G12240	AT3G12240	protein_coding_gene	15.81	-2.57705	0.446962	-5.7657	8.13176e-09	6.0677e-07	serine carboxypeptidase-like 15
AT1G51860	AT1G51860	protein_coding_gene	140.831	-2.3513	0.408089	-5.76173	8.32575e-09	6.19109e-07	Leucine-rich repeat protein kinase family protein
AT3G03341	AT3G03341	protein_coding_gene	4383.87	3.28836	0.571209	5.75684	8.57047e-09	6.35125e-07
AT2G41190	AT2G41190	protein_coding_gene	554.801	1.54032	0.267894	5.74975	8.93738e-09	6.60055e-07	Transmembrane amino acid transporter family protein
AT4G02280	AT4G02280	protein_coding_gene	1449.01	1.81136	0.31553	5.74071	9.42827e-09	6.9394e-07	sucrose synthase 3
AT2G45180	AT2G45180	protein_coding_gene	3164.48	-1.49548	0.260582	-5.739	9.52352e-09	6.98574e-07	Bifunctional inhibitor/lipid-transfer protein/seed storage 2S albumin superfamily protein
AT3G19710	AT3G19710	protein_coding_gene	33.9104	-3.22786	0.562801	-5.73535	9.73103e-09	7.11385e-07	branched-chain aminotransferase4
AT1G61740	AT1G61740	protein_coding_gene	547.243	-0.95104	0.165916	-5.73207	9.92114e-09	7.2284e-07	Sulfite exporter TauE/SafE family protein
AT1G52690	AT1G52690	protein_coding_gene	12651.5	3.24357	0.566088	5.7298	1.00547e-08	7.3011e-07	Late embryogenesis abundant protein (LEA) family protein
AT5G52882	AT5G52882	protein_coding_gene	939.202	-1.34886	0.235476	-5.72824	1.01478e-08	7.34411e-07	P-loop containing nucleoside triphosphate hydrolases superfamily protein
AT3G12150	AT3G12150	protein_coding_gene	488.767	-1.12342	0.196168	-5.72679	1.02349e-08	7.38244e-07
AT5G14700	AT5G14700	protein_coding_gene	237.938	-1.66079	0.291125	-5.70471	1.16538e-08	8.37797e-07	NAD(P)-binding Rossmann-fold superfamily protein
AT1G16390	AT1G16390	protein_coding_gene	593.705	-1.21066	0.212802	-5.68913	1.2769e-08	9.14927e-07	organic cation/carnitine transporter 3
AT5G64080	AT5G64080	protein_coding_gene	867.047	1.43417	0.252141	5.68799	1.28542e-08	9.17996e-07	Bifunctional inhibitor/lipid-transfer protein/seed storage 2S albumin superfamily protein
AT3G61990	AT3G61990	protein_coding_gene	2559.21	0.756405	0.133077	5.68396	1.31612e-08	9.36827e-07	S-adenosyl-L-methionine-dependent methyltransferases superfamily protein
AT5G01300	AT5G01300	protein_coding_gene	1211.4	3.28106	0.577413	5.68234	1.32863e-08	9.42627e-07	PEBP (phosphatidylethanolamine-binding protein) family protein
AT3G57140	AT3G57140	protein_coding_gene	604.549	0.905864	0.159472	5.6804	1.34383e-08	9.50298e-07	sugar-dependent 1-like
AT4G15620	AT4G15620	protein_coding_gene	322.63	-1.73613	0.305977	-5.67405	1.39464e-08	9.83016e-07	Uncharacterised protein family (UPF0497)
AT5G60760	AT5G60760	protein_coding_gene	977.941	1.92962	0.340371	5.66917	1.4349e-08	1.00811e-06	P-loop containing nucleoside triphosphate hydrolases superfamily protein
AT1G68250	AT1G68250	protein_coding_gene	2262.57	3.05366	0.538784	5.66768	1.44746e-08	1.01364e-06
AT2G29380	AT2G29380	protein_coding_gene	101.051	2.82485	0.49897	5.66136	1.50179e-08	1.0483e-06	highly ABA-induced PP2C gene 3
AT4G24230	AT4G24230	protein_coding_gene	82.8128	-2.21926	0.392341	-5.65646	1.54523e-08	1.07516e-06	acyl-CoA-binding domain 3
AT5G14450	AT5G14450	protein_coding_gene	7354.79	1.72038	0.304396	5.65176	1.58815e-08	1.10147e-06	GDSL-like Lipase/Acylhydrolase superfamily protein
AT3G49120	AT3G49120	protein_coding_gene	682.468	-2.34718	0.415437	-5.64989	1.60549e-08	1.10994e-06	peroxidase CB
AT1G67920	AT1G67920	protein_coding_gene	57.1191	-1.79714	0.318319	-5.64571	1.64502e-08	1.13365e-06
AT1G74000	AT1G74000	protein_coding_gene	103.771	-1.86668	0.330933	-5.64067	1.69388e-08	1.16362e-06	strictosidine synthase 3
AT1G20160	AT1G20160	protein_coding_gene	133.593	-1.84107	0.326505	-5.63873	1.71308e-08	1.17308e-06	Subtilisin-like serine endopeptidase family protein
AT2G28990	AT2G28990	protein_coding_gene	22.4667	-2.41296	0.428506	-5.6311	1.79061e-08	1.2223e-06	Leucine-rich repeat protein kinase family protein
AT2G25150	AT2G25150	protein_coding_gene	101.235	-2.34676	0.417284	-5.62389	1.867e-08	1.26305e-06	HXXXD-type acyl-transferase family protein
AT4G12545	AT4G12545	protein_coding_gene	159.649	-3.10659	0.552399	-5.62382	1.86781e-08	1.26305e-06	Bifunctional inhibitor/lipid-transfer protein/seed storage 2S albumin superfamily protein
AT4G24480	AT4G24480	protein_coding_gene	439.698	1.24504	0.221364	5.62441	1.86143e-08	1.26305e-06	Protein kinase superfamily protein
AT4G01140	AT4G01140	protein_coding_gene	106.892	-2.24242	0.398987	-5.62029	1.90637e-08	1.28511e-06	Protein of unknown function (DUF1191)
AT5G22290	AT5G22290	protein_coding_gene	594.495	1.76033	0.313547	5.61425	1.97415e-08	1.32667e-06	NAC domain containing protein 89
AT4G22080	AT4G22080	protein_coding_gene	261.788	-2.33108	0.415269	-5.61341	1.98376e-08	1.329e-06	root hair specific 14
AT3G20360	AT3G20360	protein_coding_gene	12.1708	-2.6883	0.479478	-5.60673	2.06189e-08	1.37708e-06	TRAF-like family protein
AT2G35310	AT2G35310	protein_coding_gene	183.57	1.57748	0.281549	5.60285	2.1086e-08	1.40394e-06	Transcriptional factor B3 family protein
AT1G68360	AT1G68360	protein_coding_gene	83.0217	1.24971	0.223195	5.59917	2.15375e-08	1.42554e-06	C2H2 and C2HC zinc fingers superfamily protein
AT4G18940	AT4G18940	protein_coding_gene	69.5745	-2.16069	0.385896	-5.59914	2.15422e-08	1.42554e-06	RNA ligase/cyclic nucleotide phosphodiesterase family protein
AT1G65340	AT1G65340	protein_coding_gene	781.91	1.13878	0.203435	5.59775	2.17158e-08	1.43264e-06	cytochrome P450, family 96, subfamily A, polypeptide 3
AT3G48360	AT3G48360	protein_coding_gene	138.198	-2.65118	0.473788	-5.59571	2.19715e-08	1.44511e-06	BTB and TAZ domain protein 2
AT2G46750	AT2G46750	protein_coding_gene	38.6253	-2.14993	0.384325	-5.59404	2.21852e-08	1.45419e-06	D-arabinono-1,4-lactone oxidase family protein
AT4G18650	AT4G18650	protein_coding_gene	196.294	2.27	0.405823	5.59358	2.22439e-08	1.45419e-06	transcription factor-related
AT4G00130	AT4G00130	protein_coding_gene	76.9652	-2.63389	0.471286	-5.58873	2.28735e-08	1.49084e-06	DNA-binding storekeeper protein-related transcriptional regulator
AT1G18970	AT1G18970	protein_coding_gene	15.5653	-3.06897	0.54941	-5.58593	2.32447e-08	1.50993e-06	germin-like protein 4
AT2G28970	AT2G28970	protein_coding_gene	19.077	-2.59744	0.465034	-5.58548	2.33059e-08	1.50993e-06	Leucine-rich repeat protein kinase family protein
AT4G19980	AT4G19980	protein_coding_gene	26.5577	-2.49039	0.445923	-5.58481	2.33961e-08	1.51125e-06
AT1G04920	AT1G04920	protein_coding_gene	659.876	2.8985	0.519453	5.57991	2.4064e-08	1.54976e-06	sucrose phosphate synthase 3F
AT5G18170	AT5G18170	protein_coding_gene	1734.72	0.850523	0.152586	5.57407	2.48852e-08	1.5923e-06	glutamate dehydrogenase 1
AT5G24140	AT5G24140	protein_coding_gene	315.188	-3.03225	0.543992	-5.57408	2.48835e-08	1.5923e-06	squalene monooxygenase 2
AT5G57660	AT5G57660	protein_coding_gene	1223.26	-0.916247	0.164389	-5.57365	2.49452e-08	1.5923e-06	CONSTANS-like 5
AT1G72680	AT1G72680	protein_coding_gene	1794.42	0.69939	0.125521	5.5719	2.51972e-08	1.60365e-06	cinnamyl-alcohol dehydrogenase
AT2G28420	AT2G28420	protein_coding_gene	364.955	3.05801	0.548893	5.57124	2.52939e-08	1.60508e-06	Lactoylglutathione lyase / glyoxalase I family protein
AT5G24230	AT5G24230	protein_coding_gene	53.1115	-2.16088	0.387963	-5.56979	2.55043e-08	1.6137e-06	Lipase class 3-related protein
AT1G55420	AT1G55420	protein_coding_gene	21.1374	-2.50568	0.45045	-5.5626	2.65781e-08	1.67187e-06	Cysteine/Histidine-rich C1 domain family protein
AT5G36100	AT5G36100	protein_coding_gene	89.8852	2.34243	0.421078	5.56295	2.65257e-08	1.67187e-06
AT1G33700	AT1G33700	protein_coding_gene	454.635	-2.23738	0.402294	-5.56154	2.67405e-08	1.67721e-06	Beta-glucosidase, GBA2 type family protein
AT5G49900	AT5G49900	protein_coding_gene	127.322	-2.14912	0.387271	-5.54939	2.86669e-08	1.79284e-06	Beta-glucosidase, GBA2 type family protein
AT5G54060	AT5G54060	protein_coding_gene	914.458	-1.62404	0.292753	-5.54747	2.89826e-08	1.80736e-06	UDP-glucose:flavonoid 3-o-glucosyltransferase
AT5G66815	AT5G66815	protein_coding_gene	34.9778	-2.43138	0.438504	-5.54473	2.94412e-08	1.83068e-06
AT5G44310	AT5G44310	protein_coding_gene	5049.53	3.16262	0.570585	5.54277	2.97724e-08	1.84598e-06	Late embryogenesis abundant protein (LEA) family protein
AT1G72100	AT1G72100	protein_coding_gene	1805.77	3.12233	0.563816	5.53786	3.06198e-08	1.89309e-06	late embryogenesis abundant domain-containing protein / LEA domain-containing protein
AT3G53150	AT3G53150	protein_coding_gene	30.7371	-2.85391	0.515456	-5.53667	3.08285e-08	1.90057e-06	UDP-glucosyl transferase 73D1
AT5G63135	AT5G63135	protein_coding_gene	227.799	0.924906	0.167068	5.53611	3.0926e-08	1.90116e-06
AT1G18400	AT1G18400	protein_coding_gene	42.6562	-2.67929	0.484167	-5.53381	3.13347e-08	1.92083e-06	BR enhanced expression 1
AT1G11080	AT1G11080	protein_coding_gene	15.2701	-3.20128	0.579261	-5.52649	3.26708e-08	1.99707e-06	serine carboxypeptidase-like 31
AT4G16360	AT4G16360	protein_coding_gene	1584.09	0.452045	0.0818124	5.52539	3.28762e-08	2.00396e-06	5'-AMP-activated protein kinase beta-2 subunit protein
AT5G10040	AT5G10040	protein_coding_gene	79.9125	-2.20633	0.400067	-5.51491	3.48968e-08	2.12116e-06
AT4G18197	AT4G18197	protein_coding_gene	100.181	-1.41074	0.255831	-5.51435	3.50072e-08	2.12191e-06	purine permease 7
AT4G00850	AT4G00850	protein_coding_gene	155.391	1.044	0.189506	5.50904	3.60786e-08	2.17981e-06	GRF1-interacting factor 3
AT4G12470	AT4G12470	protein_coding_gene	299.412	-2.44235	0.443368	-5.50863	3.6164e-08	2.17981e-06	azelaic acid induced 1
AT1G18140	AT1G18140	protein_coding_gene	80.1793	-2.15757	0.391992	-5.50412	3.71021e-08	2.23015e-06	laccase 1
AT1G47480	AT1G47480	protein_coding_gene	230.747	-2.08575	0.379083	-5.5021	3.75301e-08	2.24674e-06	alpha/beta-Hydrolases superfamily protein
AT5G40590	AT5G40590	protein_coding_gene	115.882	-2.47258	0.44941	-5.50183	3.75859e-08	2.24674e-06	Cysteine/Histidine-rich C1 domain family protein
AT2G23240	AT2G23240	protein_coding_gene	34.088	2.79663	0.508571	5.49899	3.81979e-08	2.27704e-06	Plant EC metallothionein-like protein, family 15
AT4G22710	AT4G22710	protein_coding_gene	387.701	-2.05363	0.373492	-5.49844	3.83164e-08	2.27783e-06	cytochrome P450, family 706, subfamily A, polypeptide 2
AT3G29030	AT3G29030	protein_coding_gene	288.468	-1.8569	0.338526	-5.48525	4.12892e-08	2.44783e-06	expansin A5
AT5G09978	AT5G09978	protein_coding_gene	43.7238	-2.55302	0.46579	-5.48106	4.22794e-08	2.49968e-06	elicitor peptide 7 precursor
AT1G08090	AT1G08090	protein_coding_gene	45.7232	-2.71658	0.495752	-5.47972	4.25992e-08	2.51173e-06	nitrate transporter 2:1
AT5G47810	AT5G47810	protein_coding_gene	494.949	1.03994	0.190021	5.47278	4.43038e-08	2.60514e-06	phosphofructokinase 2
AT2G18050	AT2G18050	protein_coding_gene	116.479	2.55679	0.467752	5.46613	4.59975e-08	2.69011e-06	histone H1-3
AT5G62720	AT5G62720	protein_coding_gene	1319.81	-0.952564	0.174259	-5.46637	4.59355e-08	2.69011e-06	Integral membrane HPP family protein
AT2G46650	AT2G46650	protein_coding_gene	278.355	-1.30133	0.238283	-5.46129	4.72689e-08	2.75701e-06	cytochrome B5 isoform C
AT3G11050	AT3G11050	protein_coding_gene	1154.57	1.78243	0.326615	5.45728	4.83477e-08	2.81235e-06	ferritin 2
AT5G57240	AT5G57240	protein_coding_gene	372.684	1.12144	0.205641	5.45339	4.94183e-08	2.86692e-06	OSBP(oxysterol binding protein)-related protein 4C
AT2G35650	AT2G35650	protein_coding_gene	160.351	-1.05145	0.192892	-5.451	5.00868e-08	2.89794e-06	cellulose synthase like
AT4G15920	AT4G15920	protein_coding_gene	59.9873	-1.9936	0.366198	-5.44405	5.20814e-08	3.0053e-06	Nodulin MtN3 family protein
AT3G20460	AT3G20460	protein_coding_gene	89.885	-2.22225	0.40852	-5.43975	5.33564e-08	3.06331e-06	Major facilitator superfamily protein
AT4G02270	AT4G02270	protein_coding_gene	1232.14	-2.25952	0.415376	-5.4397	5.33698e-08	3.06331e-06	root hair specific 13
AT4G18920	AT4G18920	protein_coding_gene	27.8049	2.89418	0.532265	5.43747	5.40417e-08	3.09367e-06	Protein of unknown function (DUF1264)
AT2G38600	AT2G38600	protein_coding_gene	4.19593	-3.25658	0.599536	-5.43183	5.57794e-08	3.18349e-06	HAD superfamily, subfamily IIIB acid phosphatase
AT4G04840	AT4G04840	protein_coding_gene	871.476	-2.17135	0.399776	-5.43143	5.59049e-08	3.18349e-06	methionine sulfoxide reductase B6
AT4G33020	AT4G33020	protein_coding_gene	68.7619	-2.48883	0.458748	-5.42528	5.78642e-08	3.28641e-06	ZIP metal ion transporter family
AT2G21820	AT2G21820	protein_coding_gene	620.299	2.84252	0.524052	5.42412	5.82408e-08	3.29914e-06
AT2G24560	AT2G24560	protein_coding_gene	343.805	2.21323	0.408094	5.42332	5.85019e-08	3.30528e-06	GDSL-like Lipase/Acylhydrolase family protein
AT1G76930	AT1G76930	protein_coding_gene	7227.13	-2.01063	0.370797	-5.42244	5.87898e-08	3.31289e-06	extensin 4
AT4G35070	AT4G35070	protein_coding_gene	157.575	1.40596	0.259443	5.41917	5.98774e-08	3.36542e-06	SBP (S-ribonuclease binding protein) family protein
AT1G47620	AT1G47620	protein_coding_gene	293.609	1.83223	0.338654	5.41033	6.29096e-08	3.52669e-06	cytochrome P450, family 96, subfamily A, polypeptide 8
AT4G18205	AT4G18205	protein_coding_gene	133.883	-1.18111	0.2187	-5.40059	6.64226e-08	3.714e-06	Nucleotide-sugar transporter family protein
AT2G34060	AT2G34060	protein_coding_gene	106.013	-1.54106	0.28538	-5.40003	6.66288e-08	3.71593e-06	Peroxidase superfamily protein
AT3G15450	AT3G15450	protein_coding_gene	609.119	-3.15474	0.584831	-5.39427	6.88037e-08	3.82736e-06	Aluminium induced protein with YGL and LRDR motifs
AT4G15910	AT4G15910	protein_coding_gene	4663.28	1.19885	0.222629	5.38499	7.24482e-08	4.01976e-06	drought-induced 21
AT5G44020	AT5G44020	protein_coding_gene	5554.84	-1.93063	0.358743	-5.38165	7.38079e-08	4.07431e-06	HAD superfamily, subfamily IIIB acid phosphatase
AT5G48880	AT5G48880	protein_coding_gene	3256.34	-1.40214	0.260519	-5.38208	7.3632e-08	4.07431e-06	peroxisomal 3-keto-acyl-CoA thiolase 2
AT1G01520	AT1G01520	protein_coding_gene	470.779	2.44241	0.454241	5.37691	7.5776e-08	4.16172e-06	Homeodomain-like superfamily protein
AT3G01500	AT3G01500	protein_coding_gene	2738.73	-3.09297	0.575215	-5.37707	7.5709e-08	4.16172e-06	carbonic anhydrase 1
AT1G02390	AT1G02390	protein_coding_gene	210.155	1.31112	0.244035	5.37265	7.75892e-08	4.25051e-06	glycerol-3-phosphate acyltransferase 2
AT5G60660	AT5G60660	protein_coding_gene	259.2	-2.24486	0.41826	-5.36714	7.99952e-08	4.37125e-06	plasma membrane intrinsic protein 2;4
AT5G48890	AT5G48890	protein_coding_gene	246.978	1.53132	0.285373	5.36604	8.04822e-08	4.38679e-06	C2H2-like zinc finger protein
AT1G72610	AT1G72610	protein_coding_gene	6376.81	-1.51829	0.282989	-5.3652	8.08575e-08	4.39617e-06	germin-like protein 1
AT5G35330	AT5G35330	protein_coding_gene	489.075	0.568342	0.105973	5.36308	8.18137e-08	4.43701e-06	methyl-CPG-binding domain protein 02
AT2G45570	AT2G45570	protein_coding_gene	7.36677	3.11165	0.580444	5.36081	8.28488e-08	4.48191e-06	cytochrome P450, family 76, subfamily C, polypeptide 2
AT2G47750	AT2G47750	protein_coding_gene	51.5866	-2.43097	0.453949	-5.35517	8.54752e-08	4.61246e-06	putative indole-3-acetic acid-amido synthetase GH3.9
AT1G49100	AT1G49100	protein_coding_gene	6.99428	-3.06414	0.572233	-5.35471	8.56947e-08	4.6128e-06	Leucine-rich repeat protein kinase family protein
AT2G15890	AT2G15890	protein_coding_gene	710.461	-1.39487	0.260664	-5.35123	8.73605e-08	4.69081e-06	maternal effect embryo arrest 14
AT1G69020	AT1G69020	protein_coding_gene	116.075	0.955713	0.178715	5.34769	8.90857e-08	4.7716e-06	Prolyl oligopeptidase family protein
AT5G49820	AT5G49820	protein_coding_gene	600.786	-0.498826	0.0932908	-5.34701	8.94198e-08	4.77767e-06	Protein of unknown function, DUF647
AT3G61060	AT3G61060	protein_coding_gene	83.7911	-1.8175	0.340134	-5.34348	9.11778e-08	4.8596e-06	phloem protein 2-A13
AT5G01520	AT5G01520	protein_coding_gene	548.355	2.27335	0.425517	5.34257	9.16398e-08	4.87222e-06	RING/U-box superfamily protein
AT2G29330	AT2G29330	protein_coding_gene	29.4468	-2.51403	0.470701	-5.34104	9.24153e-08	4.90141e-06	tropinone reductase
AT2G41830	AT2G41830	protein_coding_gene	340.758	-0.911628	0.170777	-5.33812	9.39137e-08	4.95694e-06	Uncharacterized protein
AT3G58990	AT3G58990	protein_coding_gene	55.3601	-2.36427	0.442918	-5.33793	9.40162e-08	4.95694e-06	isopropylmalate isomerase 1
AT5G22390	AT5G22390	protein_coding_gene	116.591	-2.33532	0.437517	-5.33767	9.41496e-08	4.95694e-06	Protein of unknown function (DUF3049)
AT1G01660	AT1G01660	protein_coding_gene	67.8645	-2.39191	0.448651	-5.33134	9.74902e-08	5.12037e-06	RING/U-box superfamily protein
AT4G25110	AT4G25110	protein_coding_gene	44.7522	-2.4087	0.452038	-5.32854	9.90059e-08	5.18738e-06	metacaspase 2
AT5G45310	AT5G45310	protein_coding_gene	54.2816	2.50935	0.470993	5.32779	9.94152e-08	5.19625e-06
AT1G78460	AT1G78460	protein_coding_gene	164.641	-2.33374	0.438541	-5.3216	1.02858e-07	5.36326e-06	SOUL heme-binding family protein
AT5G28640	AT5G28640	protein_coding_gene	1098.6	0.777778	0.146342	5.31479	1.06781e-07	5.55442e-06	SSXT family protein
AT5G53280	AT5G53280	protein_coding_gene	654.416	0.667297	0.125891	5.30059	1.15427e-07	5.98977e-06	plastid division1
AT3G51810	AT3G51810	protein_coding_gene	2437.35	3.06609	0.578537	5.29973	1.15972e-07	6.00363e-06	Stress induced protein
AT2G18540	AT2G18540	protein_coding_gene	934.65	3.11103	0.587461	5.29572	1.18547e-07	6.12228e-06	RmlC-like cupins superfamily protein
AT5G14330	AT5G14330	protein_coding_gene	2793.39	-2.54195	0.480799	-5.28693	1.24386e-07	6.40852e-06
AT5G10180	AT5G10180	protein_coding_gene	76.3094	-2.17307	0.411249	-5.28406	1.26353e-07	6.49441e-06	slufate transporter 2;1
AT5G56160	AT5G56160	protein_coding_gene	125.851	-1.46302	0.277013	-5.28142	1.28185e-07	6.57299e-06	Sec14p-like phosphatidylinositol transfer family protein
AT1G03610	AT1G03610	protein_coding_gene	560.563	-1.14539	0.216951	-5.2795	1.29537e-07	6.6266e-06	Protein of unknown function (DUF789)
AT3G54600	AT3G54600	protein_coding_gene	101.571	-1.74637	0.331086	-5.27466	1.33004e-07	6.78789e-06	Class I glutamine amidotransferase-like superfamily protein
AT3G45960	AT3G45960	protein_coding_gene	298.847	-2.40744	0.456818	-5.27002	1.3641e-07	6.92905e-06	expansin-like A3
AT4G24010	AT4G24010	protein_coding_gene	22.0457	-2.41057	0.457389	-5.27029	1.36212e-07	6.92905e-06	cellulose synthase like G1
AT4G22110	AT4G22110	protein_coding_gene	33.618	-2.6623	0.505347	-5.26826	1.37721e-07	6.97925e-06	GroES-like zinc-binding dehydrogenase family protein
AT1G70880	AT1G70880	protein_coding_gene	27.1697	-2.75107	0.523133	-5.25883	1.44972e-07	7.32955e-06	Polyketide cyclase/dehydrase and lipid transport superfamily protein
AT1G57590	AT1G57590	protein_coding_gene	539.576	1.22299	0.232746	5.2546	1.48348e-07	7.48275e-06	Pectinacetylesterase family protein
AT2G39510	AT2G39510	protein_coding_gene	45.6039	-2.22094	0.422882	-5.25192	1.50519e-07	7.57459e-06	nodulin MtN21 /EamA-like transporter family protein
AT2G37025	AT2G37025	protein_coding_gene	173.403	-1.22993	0.234237	-5.25077	1.51466e-07	7.60456e-06	TRF-like 8
AT3G61390	AT3G61390	protein_coding_gene	25.0023	-2.87363	0.547531	-5.24834	1.53472e-07	7.68746e-06	RING/U-box superfamily protein
AT4G05070	AT4G05070	protein_coding_gene	263.589	-1.46852	0.27989	-5.24679	1.54772e-07	7.73464e-06	Wound-responsive family protein
AT3G63210	AT3G63210	protein_coding_gene	320.609	0.984591	0.187687	5.24593	1.555e-07	7.75315e-06	Protein of unknown function (DUF581)
AT1G34580	AT1G34580	protein_coding_gene	20.28	-2.25137	0.42947	-5.2422	1.58671e-07	7.89308e-06	Major facilitator superfamily protein
AT1G10090	AT1G10090	protein_coding_gene	410.655	-0.860771	0.164676	-5.22705	1.72239e-07	8.5398e-06	Early-responsive to dehydration stress protein (ERD4)
AT5G46900	AT5G46900	protein_coding_gene	1148.99	-2.23953	0.428471	-5.22681	1.72462e-07	8.5398e-06	Bifunctional inhibitor/lipid-transfer protein/seed storage 2S albumin superfamily protein
AT2G16750	AT2G16750	protein_coding_gene	43.2455	-2.19342	0.420057	-5.22173	1.77261e-07	8.75744e-06	Protein kinase protein with adenine nucleotide alpha hydrolases-like domain
AT1G50460	AT1G50460	protein_coding_gene	563.318	-0.926266	0.177763	-5.21069	1.88137e-07	9.26897e-06	hexokinase-like 1
AT2G44910	AT2G44910	protein_coding_gene	84.2749	1.23695	0.237401	5.21036	1.88472e-07	9.26897e-06	homeobox-leucine zipper protein 4
AT5G59730	AT5G59730	protein_coding_gene	829.47	-1.06205	0.203974	-5.20679	1.92138e-07	9.42783e-06	exocyst subunit exo70 family protein H7
AT3G61920	AT3G61920	protein_coding_gene	74.7601	-1.24327	0.238817	-5.20595	1.93008e-07	9.44911e-06
AT5G63180	AT5G63180	protein_coding_gene	45.205	-2.61492	0.502848	-5.20022	1.9905e-07	9.72292e-06	Pectin lyase-like superfamily protein
AT2G35270	AT2G35270	protein_coding_gene	54.9042	-2.38691	0.459353	-5.19624	2.03359e-07	9.91102e-06	Predicted AT-hook DNA-binding family protein
AT2G22860	AT2G22860	protein_coding_gene	160.629	-2.40218	0.462497	-5.19393	2.05906e-07	1.00126e-05	phytosulfokine 2 precursor
AT1G66060	AT1G66060	protein_coding_gene	32.8312	2.07845	0.40051	5.18951	2.10844e-07	1.02297e-05	Family of unknown function (DUF577)
AT5G23870	AT5G23870	protein_coding_gene	99.7795	-1.04449	0.20129	-5.18896	2.11475e-07	1.02374e-05	Pectinacetylesterase family protein
AT4G19680	AT4G19680	protein_coding_gene	145.78	-2.28282	0.440277	-5.18495	2.16068e-07	1.04364e-05	iron regulated transporter 2
AT2G18360	AT2G18360	protein_coding_gene	115.133	-1.86382	0.360187	-5.17459	2.28415e-07	1.09837e-05	alpha/beta-Hydrolases superfamily protein
AT4G18250	AT4G18250	protein_coding_gene	11.2997	-2.81155	0.543318	-5.17478	2.28186e-07	1.09837e-05	receptor serine/threonine kinase, putative
AT3G56200	AT3G56200	protein_coding_gene	338.937	-1.62382	0.314001	-5.17138	2.32372e-07	1.11492e-05	Transmembrane amino acid transporter family protein
AT1G68600	AT1G68600	protein_coding_gene	6.74546	-2.90413	0.562547	-5.16248	2.43705e-07	1.16671e-05	Aluminium activated malate transporter family protein
AT4G12830	AT4G12830	protein_coding_gene	79.7492	-1.62908	0.315741	-5.15953	2.47566e-07	1.18258e-05	alpha/beta-Hydrolases superfamily protein
AT2G34390	AT2G34390	protein_coding_gene	199.621	-2.17984	0.422602	-5.15815	2.49406e-07	1.18874e-05	NOD26-like intrinsic protein 2;1
AT3G29810	AT3G29810	protein_coding_gene	86.6625	-1.92237	0.372948	-5.15451	2.54294e-07	1.20938e-05	COBRA-like protein 2 precursor
AT4G24170	AT4G24170	protein_coding_gene	13.3951	-2.9104	0.564855	-5.15248	2.57064e-07	1.21737e-05	ATP binding microtubule motor family protein
AT5G53050	AT5G53050	protein_coding_gene	423.242	-0.952123	0.18479	-5.15245	2.57099e-07	1.21737e-05	alpha/beta-Hydrolases superfamily protein
AT5G19120	AT5G19120	protein_coding_gene	1041.22	-1.60202	0.310969	-5.15172	2.58113e-07	1.2195e-05	Eukaryotic aspartyl protease family protein
AT4G33145	AT4G33145	protein_coding_gene	172.53	1.5731	0.305641	5.14688	2.6486e-07	1.24865e-05
AT5G24210	AT5G24210	protein_coding_gene	23.6208	-1.89714	0.368737	-5.14498	2.67555e-07	1.25862e-05	alpha/beta-Hydrolases superfamily protein
AT4G37070	AT4G37070	protein_coding_gene	382.536	-2.66137	0.517546	-5.14228	2.71423e-07	1.27404e-05	Acyl transferase/acyl hydrolase/lysophospholipase superfamily protein
AT1G51880	AT1G51880	protein_coding_gene	39.8087	-2.40372	0.467581	-5.14076	2.73635e-07	1.28164e-05	root hair specific 6
AT1G56600	AT1G56600	protein_coding_gene	129.408	2.57922	0.501847	5.13946	2.75533e-07	1.28559e-05	galactinol synthase 2
AT3G29240	AT3G29240	protein_coding_gene	1103.49	-1.89323	0.368378	-5.13937	2.75666e-07	1.28559e-05	Protein of unknown function (DUF179)
AT1G08930	AT1G08930	protein_coding_gene	2056.44	-1.17879	0.229478	-5.13685	2.79376e-07	1.30009e-05	Major facilitator superfamily protein
AT1G33750	AT1G33750	protein_coding_gene	671.16	0.830814	0.161765	5.13594	2.80736e-07	1.30361e-05	Terpenoid cyclases/Protein prenyltransferases superfamily protein
AT1G53520	AT1G53520	protein_coding_gene	547.34	-0.813181	0.158556	-5.12868	2.91775e-07	1.35197e-05	Chalcone-flavanone isomerase family protein
AT4G29450	AT4G29450	protein_coding_gene	7.37619	-3.01302	0.587653	-5.12721	2.94061e-07	1.35965e-05	Leucine-rich repeat protein kinase family protein
AT1G12610	AT1G12610	protein_coding_gene	138.832	-2.47382	0.482684	-5.12514	2.9732e-07	1.37179e-05	Integrase-type DNA-binding superfamily protein
AT3G06350	AT3G06350	protein_coding_gene	2545.91	-0.528	0.103074	-5.12254	3.0144e-07	1.38784e-05	dehydroquinate dehydratase, putative / shikimate dehydrogenase, putative
AT3G15280	AT3G15280	protein_coding_gene	820.888	2.91168	0.568535	5.12137	3.03328e-07	1.39224e-05
AT3G43850	AT3G43850	protein_coding_gene	177.117	-1.70726	0.333375	-5.12115	3.03682e-07	1.39224e-05
AT4G30960	AT4G30960	protein_coding_gene	9332.09	0.886029	0.173208	5.11542	3.13049e-07	1.43215e-05	SOS3-interacting protein 3
AT4G14860	AT4G14860	protein_coding_gene	71.1011	-2.24968	0.43991	-5.11394	3.15503e-07	1.44033e-05	ovate family protein 11
AT2G30930	AT2G30930	protein_coding_gene	1041.84	-2.05827	0.402569	-5.11284	3.17354e-07	1.4435e-05
AT4G16260	AT4G16260	protein_coding_gene	186.775	-2.32069	0.453904	-5.11273	3.17531e-07	1.4435e-05	Glycosyl hydrolase superfamily protein
AT3G13110	AT3G13110	protein_coding_gene	1883.11	-0.786151	0.153817	-5.11095	3.20542e-07	1.45169e-05	serine acetyltransferase 2;2
AT5G07330	AT5G07330	protein_coding_gene	1946.21	2.89642	0.566717	5.11087	3.20674e-07	1.45169e-05
AT2G35470	AT2G35470	protein_coding_gene	331.194	-0.878165	0.171869	-5.10951	3.22988e-07	1.45911e-05
AT2G40095	AT2G40095	protein_coding_gene	101.4	-1.35878	0.266014	-5.10792	3.25725e-07	1.46841e-05	Alpha/beta hydrolase related protein
AT2G01530	AT2G01530	protein_coding_gene	47.9766	-2.78914	0.547167	-5.09742	3.44308e-07	1.54895e-05	MLP-like protein 329
AT5G64770	AT5G64770	protein_coding_gene	15.5883	-2.72567	0.534795	-5.09666	3.45706e-07	1.55202e-05
AT4G11190	AT4G11190	protein_coding_gene	256.171	-2.7202	0.533995	-5.09405	3.50498e-07	1.57027e-05	Disease resistance-responsive (dirigent-like protein) family protein
AT5G38000	AT5G38000	protein_coding_gene	21.0095	-2.79815	0.549636	-5.09092	3.56329e-07	1.5931e-05	Zinc-binding dehydrogenase family protein
AT4G21390	AT4G21390	protein_coding_gene	120.404	-1.93277	0.379792	-5.08902	3.5992e-07	1.60584e-05	S-locus lectin protein kinase family protein
AT5G62210	AT5G62210	protein_coding_gene	741.39	-1.52735	0.30039	-5.08456	3.68488e-07	1.64068e-05	Embryo-specific protein 3, (ATS3)
AT1G73830	AT1G73830	protein_coding_gene	15.828	-2.72341	0.535805	-5.08284	3.71827e-07	1.65215e-05	BR enhanced expression 3
AT1G02205	AT1G02205	protein_coding_gene	2986.37	1.23314	0.242664	5.08168	3.74106e-07	1.65887e-05	Fatty acid hydroxylase superfamily
AT5G10730	AT5G10730	protein_coding_gene	1480.38	0.603348	0.118766	5.08014	3.77154e-07	1.66896e-05	NAD(P)-binding Rossmann-fold superfamily protein
AT5G04950	AT5G04950	protein_coding_gene	528.438	-1.9256	0.379182	-5.07831	3.80813e-07	1.68172e-05	nicotianamine synthase 1
AT4G16890	AT4G16890	protein_coding_gene	409.521	-1.22416	0.241101	-5.07739	3.8266e-07	1.68643e-05	disease resistance protein (TIR-NBS-LRR class), putative
AT5G44440	AT5G44440	protein_coding_gene	595.015	-1.44243	0.284449	-5.07096	3.95824e-07	1.7409e-05	FAD-binding Berberine family protein
AT2G37720	AT2G37720	protein_coding_gene	9.85404	-2.43544	0.480862	-5.06474	4.08957e-07	1.79138e-05	TRICHOME BIREFRINGENCE-LIKE 15
AT3G47510	AT3G47510	protein_coding_gene	80.7838	-1.91276	0.377657	-5.0648	4.08823e-07	1.79138e-05
AT1G75620	AT1G75620	protein_coding_gene	50.2885	-2.09223	0.413185	-5.06367	4.11267e-07	1.79786e-05	glyoxal oxidase-related protein
AT4G25940	AT4G25940	protein_coding_gene	36.299	-2.13402	0.421492	-5.06301	4.12692e-07	1.80045e-05	ENTH/ANTH/VHS superfamily protein
AT2G18450	AT2G18450	protein_coding_gene	150.619	-1.60046	0.316456	-5.05743	4.24945e-07	1.85018e-05	succinate dehydrogenase 1-2
AT1G53130	AT1G53130	protein_coding_gene	183.242	1.84061	0.364276	5.05279	4.35409e-07	1.89193e-05	Stigma-specific Stig1 family protein
AT1G63030	AT1G63030	protein_coding_gene	9.11282	-2.94167	0.582344	-5.05143	4.3852e-07	1.90163e-05	Integrase-type DNA-binding superfamily protein
AT4G34770	AT4G34770	protein_coding_gene	10.7047	-2.72579	0.539717	-5.0504	4.4089e-07	1.90808e-05	SAUR-like auxin-responsive protein family
AT5G52710	AT5G52710	protein_coding_gene	4.10955	-3.0499	0.604231	-5.04757	4.47467e-07	1.93268e-05	Copper transport protein family
AT1G32930	AT1G32930	protein_coding_gene	336.67	0.796319	0.1578	5.04638	4.50265e-07	1.94089e-05	Galactosyltransferase family protein
AT5G10210	AT5G10210	protein_coding_gene	41.2442	-2.2068	0.437577	-5.04323	4.5775e-07	1.96924e-05
AT1G22690	AT1G22690	protein_coding_gene	8.45018	-2.95816	0.587283	-5.03702	4.72824e-07	2.03005e-05	Gibberellin-regulated family protein
AT1G76220	AT1G76220	protein_coding_gene	66.0015	-2.1534	0.427607	-5.03594	4.75503e-07	2.03348e-05	Arabidopsis protein of unknown function (DUF241)
AT5G24313	AT5G24313	protein_coding_gene	143.623	-2.04602	0.406264	-5.03618	4.74922e-07	2.03348e-05
AT2G23690	AT2G23690	protein_coding_gene	269.399	-1.28203	0.254723	-5.03303	4.82778e-07	2.06052e-05
AT1G54870	AT1G54870	protein_coding_gene	563.404	2.21135	0.439432	5.0323	4.84627e-07	2.06434e-05	NAD(P)-binding Rossmann-fold superfamily protein
AT1G78970	AT1G78970	protein_coding_gene	85.585	-1.94259	0.386283	-5.02892	4.93245e-07	2.09692e-05	lupeol synthase 1
AT4G02180	AT4G02180	protein_coding_gene	24.1099	-2.18089	0.433819	-5.02719	4.97726e-07	2.11182e-05	DC1 domain-containing protein
AT1G53210	AT1G53210	protein_coding_gene	3632.22	-0.702736	0.139801	-5.0267	4.98981e-07	2.113e-05	sodium/calcium exchanger family protein / calcium-binding EF hand family protein
AT1G24580	AT1G24580	protein_coding_gene	637.802	2.16267	0.430517	5.02342	5.07607e-07	2.14533e-05	RING/U-box superfamily protein
AT3G06750	AT3G06750	protein_coding_gene	207.312	-1.39408	0.277809	-5.01814	5.21747e-07	2.2008e-05	hydroxyproline-rich glycoprotein family protein
AT4G16160	AT4G16160	protein_coding_gene	2862.52	2.85105	0.568371	5.01618	5.27098e-07	2.21904e-05	Mitochondrial import inner membrane translocase subunit Tim17/Tim22/Tim23 family protein
AT1G49030	AT1G49030	protein_coding_gene	90.1516	-1.87237	0.373368	-5.01482	5.30841e-07	2.23046e-05	PLAC8 family protein
AT1G50930	AT1G50930	protein_coding_gene	28.0896	-2.17849	0.434763	-5.01075	5.42184e-07	2.27371e-05
AT4G22640	AT4G22640	protein_coding_gene	28.1353	-2.6367	0.526365	-5.00925	5.46414e-07	2.28701e-05	Bifunctional inhibitor/lipid-transfer protein/seed storage 2S albumin superfamily protein
AT2G28470	AT2G28470	protein_coding_gene	2182.08	0.537912	0.107413	5.00787	5.50371e-07	2.29913e-05	beta-galactosidase 8
AT4G33070	AT4G33070	protein_coding_gene	2443.89	-1.48149	0.295865	-5.00733	5.51902e-07	2.30108e-05	Thiamine pyrophosphate dependent pyruvate decarboxylase family protein
AT4G11910	AT4G11910	protein_coding_gene	85.8378	2.15816	0.431129	5.00583	5.56219e-07	2.31462e-05
AT2G01900	AT2G01900	protein_coding_gene	56.6991	-1.58654	0.317079	-5.00361	5.62665e-07	2.33695e-05	DNAse I-like superfamily protein
AT3G01810	AT3G01810	protein_coding_gene	884.021	-0.642033	0.128403	-5.00015	5.72866e-07	2.37476e-05
AT3G11410	AT3G11410	protein_coding_gene	833.714	1.12293	0.224637	4.99888	5.76652e-07	2.38588e-05	protein phosphatase 2CA
AT5G59220	AT5G59220	protein_coding_gene	43.1666	2.414	0.483308	4.99475	5.89113e-07	2.43279e-05	highly ABA-induced PP2C gene 1
AT2G39518	AT2G39518	protein_coding_gene	101.117	-1.65262	0.330931	-4.99384	5.91893e-07	2.43961e-05	Uncharacterised protein family (UPF0497)
AT2G44380	AT2G44380	protein_coding_gene	157.032	-2.1793	0.436679	-4.99061	6.01887e-07	2.47386e-05	Cysteine/Histidine-rich C1 domain family protein
AT3G09680	AT3G09680	protein_coding_gene	37.3175	-1.49288	0.299171	-4.99005	6.03632e-07	2.47386e-05	Ribosomal protein S12/S23 family protein
AT5G01240	AT5G01240	protein_coding_gene	437.271	-0.638312	0.127912	-4.99025	6.03017e-07	2.47386e-05	like AUXIN RESISTANT 1
AT3G47200	AT3G47200	protein_coding_gene	30.2942	-1.9668	0.394269	-4.98848	6.08562e-07	2.48935e-05	Plant protein of unknown function (DUF247)
AT4G27030	AT4G27030	protein_coding_gene	442.971	-1.39111	0.279114	-4.98401	6.22798e-07	2.54278e-05	fatty acid desaturase A
AT2G05160	AT2G05160	protein_coding_gene	42.496	-1.83223	0.368053	-4.97817	6.41888e-07	2.61087e-05	CCCH-type zinc fingerfamily protein with RNA-binding domain
AT5G23360	AT5G23360	protein_coding_gene	41.3383	-1.85882	0.373372	-4.97845	6.40954e-07	2.61087e-05	GRAM domain-containing protein / ABA-responsive protein-related
AT2G34490	AT2G34490	protein_coding_gene	132.591	-2.04789	0.411687	-4.97437	6.54595e-07	2.65756e-05	cytochrome P450, family 710, subfamily A, polypeptide 2
AT1G16400	AT1G16400	protein_coding_gene	35.3239	-2.35684	0.474311	-4.96898	6.73045e-07	2.72734e-05	cytochrome P450, family 79, subfamily F, polypeptide 2
AT4G05200	AT4G05200	protein_coding_gene	19.6677	-2.24604	0.452103	-4.96799	6.765e-07	2.73622e-05	cysteine-rich RLK (RECEPTOR-like protein kinase) 25
AT5G51460	AT5G51460	protein_coding_gene	764.694	-0.879902	0.177129	-4.96757	6.77972e-07	2.73706e-05	Haloacid dehalogenase-like hydrolase (HAD) superfamily protein
AT3G18490	AT3G18490	protein_coding_gene	5064.57	0.94275	0.189901	4.96444	6.8901e-07	2.77644e-05	Eukaryotic aspartyl protease family protein
AT5G14570	AT5G14570	protein_coding_gene	1299.63	1.25083	0.252025	4.96314	6.93613e-07	2.78979e-05	high affinity nitrate transporter 2.7
AT1G68880	AT1G68880	protein_coding_gene	21.3133	-2.69552	0.5436	-4.95865	7.09864e-07	2.84986e-05	basic leucine-zipper 8
AT5G02760	AT5G02760	protein_coding_gene	320.794	-1.67696	0.338284	-4.95726	7.1494e-07	2.86492e-05	Protein phosphatase 2C family protein
AT2G19060	AT2G19060	protein_coding_gene	37.1741	-2.35766	0.475982	-4.95325	7.29845e-07	2.91925e-05	SGNH hydrolase-type esterase superfamily protein
AT1G33055	AT1G33055	protein_coding_gene	672.411	-1.47119	0.297193	-4.95027	7.411e-07	2.95879e-05
AT2G23300	AT2G23300	protein_coding_gene	193.181	1.03374	0.209073	4.94441	7.63761e-07	3.04365e-05	Leucine-rich repeat protein kinase family protein
AT4G34930	AT4G34930	protein_coding_gene	46.8295	-2.33301	0.471958	-4.94325	7.683e-07	3.05611e-05	PLC-like phosphodiesterases superfamily protein
AT3G46530	AT3G46530	protein_coding_gene	147.47	-1.37084	0.277497	-4.94001	7.81187e-07	3.10167e-05	NB-ARC domain-containing disease resistance protein
AT5G17700	AT5G17700	protein_coding_gene	283.412	-1.15016	0.233096	-4.93429	8.04421e-07	3.18807e-05	MATE efflux family protein
AT2G27820	AT2G27820	protein_coding_gene	842.658	-0.612881	0.124257	-4.93238	8.12341e-07	3.21357e-05	prephenate dehydratase 1
AT1G03457	AT1G03457	protein_coding_gene	347.543	-1.15935	0.23517	-4.92984	8.22989e-07	3.24384e-05	RNA-binding (RRM/RBD/RNP motifs) family protein
AT1G31310	AT1G31310	protein_coding_gene	44.844	-1.24963	0.253467	-4.93016	8.21629e-07	3.24384e-05	hydroxyproline-rich glycoprotein family protein
AT5G57790	AT5G57790	protein_coding_gene	322.705	1.71102	0.347153	4.92871	8.2773e-07	3.25659e-05
AT1G67856	AT1G67856	protein_coding_gene	91.0476	2.15769	0.438043	4.92574	8.40404e-07	3.29489e-05	RING/U-box superfamily protein
AT5G15410	AT5G15410	protein_coding_gene	549.667	-0.720312	0.146235	-4.92572	8.40509e-07	3.29489e-05	Cyclic nucleotide-regulated ion channel family protein
AT5G63190	AT5G63190	protein_coding_gene	2651.19	0.910941	0.185009	4.92375	8.49001e-07	3.32216e-05	MA3 domain-containing protein
AT5G63770	AT5G63770	protein_coding_gene	453.955	-1.00372	0.203938	-4.92171	8.57914e-07	3.35098e-05	diacylglycerol kinase 2
AT5G64810	AT5G64810	protein_coding_gene	43.8133	-2.00822	0.4084	-4.91728	8.77551e-07	3.4215e-05	WRKY DNA-binding protein 51
AT1G65090	AT1G65090	protein_coding_gene	2347.24	2.57813	0.525232	4.90855	9.17533e-07	3.56888e-05
AT5G53660	AT5G53660	protein_coding_gene	241.733	1.60693	0.32739	4.90831	9.18649e-07	3.56888e-05	growth-regulating factor 7
AT2G44230	AT2G44230	protein_coding_gene	173.463	-1.86961	0.381055	-4.9064	9.27614e-07	3.59725e-05	Plant protein of unknown function (DUF946)
AT1G23850	AT1G23850	protein_coding_gene	54.295	-1.36898	0.279162	-4.9039	9.3953e-07	3.63151e-05
AT1G65920	AT1G65920	protein_coding_gene	321.525	1.10834	0.226015	4.90384	9.39805e-07	3.63151e-05	Regulator of chromosome condensation (RCC1) family with FYVE zinc finger domain
AT2G22840	AT2G22840	protein_coding_gene	1432.97	1.25251	0.255457	4.90304	9.43661e-07	3.63343e-05	growth-regulating factor 1
AT4G00050	AT4G00050	protein_coding_gene	184.269	-1.91462	0.390481	-4.90323	9.42725e-07	3.63343e-05	basic helix-loop-helix (bHLH) DNA-binding superfamily protein
AT1G68020	AT1G68020	protein_coding_gene	552.204	0.815209	0.166285	4.90248	9.46337e-07	3.63726e-05	UDP-Glycosyltransferase / trehalose-phosphatase family protein
AT4G14580	AT4G14580	protein_coding_gene	53.6477	-2.0005	0.408093	-4.90207	9.48301e-07	3.63835e-05	CBL-interacting protein kinase 4
AT5G10230	AT5G10230	protein_coding_gene	15.4872	-2.78818	0.568822	-4.90168	9.5022e-07	3.63926e-05	annexin 7
AT1G25240	AT1G25240	protein_coding_gene	37.0845	-2.46724	0.503571	-4.89949	9.60876e-07	3.66709e-05	ENTH/VHS/GAT family protein
AT5G07990	AT5G07990	protein_coding_gene	2827.56	-1.41051	0.287886	-4.89954	9.60634e-07	3.66709e-05	Cytochrome P450 superfamily protein
AT3G62040	AT3G62040	protein_coding_gene	163.927	-2.00651	0.409674	-4.89782	9.69036e-07	3.69172e-05	Haloacid dehalogenase-like hydrolase (HAD) superfamily protein
AT5G11070	AT5G11070	protein_coding_gene	635.569	-1.80244	0.36816	-4.8958	9.79073e-07	3.71687e-05
AT5G42530	AT5G42530	protein_coding_gene	233.903	-2.90406	0.593135	-4.89612	9.77458e-07	3.71687e-05
AT2G22290	AT2G22290	protein_coding_gene	42.5747	-2.00817	0.410569	-4.89119	1.00228e-06	3.7983e-05	RAB GTPase homolog H1D
AT1G64160	AT1G64160	protein_coding_gene	14.2334	-2.83015	0.57889	-4.88892	1.01389e-06	3.83559e-05	Disease resistance-responsive (dirigent-like protein) family protein
AT2G18160	AT2G18160	protein_coding_gene	841.678	-1.1613	0.237661	-4.88638	1.02707e-06	3.87191e-05	basic leucine-zipper 2
AT2G18162	AT2G18162	protein_coding_gene	841.678	-1.1613	0.237661	-4.88638	1.02707e-06	3.87191e-05	conserved peptide upstream open reading frame 1
AT3G05165	AT3G05165	protein_coding_gene	1395.91	-0.750311	0.153608	-4.88457	1.03653e-06	3.90078e-05	Major facilitator superfamily protein
AT3G09240	AT3G09240	protein_coding_gene	76.7017	-2.10672	0.431521	-4.88208	1.04973e-06	3.94359e-05	Protein kinase protein with tetratricopeptide repeat domain
AT4G16620	AT4G16620	protein_coding_gene	19.0082	2.37142	0.485911	4.88035	1.05897e-06	3.9714e-05	nodulin MtN21 /EamA-like transporter family protein
AT5G04190	AT5G04190	protein_coding_gene	22.3311	-1.88822	0.386954	-4.87972	1.06239e-06	3.97735e-05	phytochrome kinase substrate 4
AT2G03720	AT2G03720	protein_coding_gene	214.123	-2.10825	0.432293	-4.87691	1.07762e-06	4.02516e-05	Adenine nucleotide alpha hydrolases-like superfamily protein
AT5G25160	AT5G25160	protein_coding_gene	16.8892	-2.38987	0.490061	-4.87668	1.07888e-06	4.02516e-05	zinc finger protein 3
AT4G10060	AT4G10060	protein_coding_gene	881.803	-1.31326	0.269331	-4.87602	1.08247e-06	4.03159e-05	Beta-glucosidase, GBA2 type family protein
AT3G17520	AT3G17520	protein_coding_gene	10740.1	2.85641	0.586441	4.87076	1.11172e-06	4.13341e-05	Late embryogenesis abundant protein (LEA) family protein
AT1G53650	AT1G53650	protein_coding_gene	469.568	0.718877	0.147636	4.86925	1.12022e-06	4.15787e-05	CTC-interacting domain 8
AT5G18670	AT5G18670	protein_coding_gene	508.915	-1.82788	0.375473	-4.86821	1.12611e-06	4.1726e-05	beta-amylase 3
AT3G16530	AT3G16530	protein_coding_gene	52.1565	-2.39907	0.492983	-4.86643	1.13632e-06	4.20321e-05	Legume lectin family protein
AT3G15670	AT3G15670	protein_coding_gene	32212.9	2.80169	0.576189	4.86245	1.1594e-06	4.28127e-05	Late embryogenesis abundant protein (LEA) family protein
AT3G01060	AT3G01060	protein_coding_gene	387.705	-1.20149	0.247235	-4.85969	1.17568e-06	4.32664e-05
AT5G33395			192.648	1.16527	0.239766	4.86001	1.17379e-06	4.32664e-05	transposable element gene
AT3G54580	AT3G54580	protein_coding_gene	9694.25	-1.97734	0.407666	-4.85039	1.23221e-06	4.52697e-05	Proline-rich extensin-like family protein
AT1G72360	AT1G72360	protein_coding_gene	197.562	-1.63543	0.337204	-4.84996	1.23489e-06	4.52912e-05	Integrase-type DNA-binding superfamily protein
AT3G52370	AT3G52370	protein_coding_gene	599.721	-1.28812	0.265644	-4.84903	1.24064e-06	4.54251e-05	FASCICLIN-like arabinogalactan protein 15 precursor
AT2G43550	AT2G43550	protein_coding_gene	111.621	-1.70947	0.352707	-4.84671	1.25528e-06	4.58836e-05	Scorpion toxin-like knottin superfamily protein
AT3G47250	AT3G47250	protein_coding_gene	49.3507	-1.90244	0.392697	-4.84455	1.26901e-06	4.6307e-05	Plant protein of unknown function (DUF247)
AT1G13110	AT1G13110	protein_coding_gene	467.33	-1.44251	0.297844	-4.84318	1.27776e-06	4.65478e-05	cytochrome P450, family 71 subfamily B, polypeptide 7
AT1G67750	AT1G67750	protein_coding_gene	1617.58	0.723913	0.149493	4.84244	1.28251e-06	4.66425e-05	Pectate lyase family protein
AT5G19800	AT5G19800	protein_coding_gene	114.531	-2.05614	0.424734	-4.841	1.29187e-06	4.69041e-05	hydroxyproline-rich glycoprotein family protein
AT5G16900	AT5G16900	protein_coding_gene	47.6751	-2.05737	0.425081	-4.83996	1.29868e-06	4.70591e-05	Leucine-rich repeat protein kinase family protein
AT5G52020	AT5G52020	protein_coding_gene	913.083	-1.9281	0.398395	-4.83968	1.30049e-06	4.70591e-05	Integrase-type DNA-binding superfamily protein
AT3G29410	AT3G29410	protein_coding_gene	14.5076	-2.79613	0.577958	-4.83795	1.31187e-06	4.73916e-05	Terpenoid cyclases/Protein prenyltransferases superfamily protein
AT3G20120	AT3G20120	protein_coding_gene	1001.32	0.753395	0.155759	4.83692	1.31866e-06	4.75573e-05	cytochrome P450, family 705, subfamily A, polypeptide 21
AT5G59250	AT5G59250	protein_coding_gene	650.264	-0.75517	0.156156	-4.836	1.32476e-06	4.76979e-05	Major facilitator superfamily protein
AT1G05280	AT1G05280	protein_coding_gene	138.214	1.23206	0.25481	4.83522	1.32999e-06	4.78069e-05	Protein of unknown function (DUF604)
AT5G50680	AT5G50680	protein_coding_gene	937.824	0.679602	0.140684	4.83071	1.36049e-06	4.88221e-05	SUMO activating enzyme 1B
AT5G63600	AT5G63600	protein_coding_gene	322.049	-1.96452	0.406766	-4.8296	1.36811e-06	4.90141e-05	flavonol synthase 5
AT1G72450	AT1G72450	protein_coding_gene	819.463	-1.86704	0.386673	-4.82847	1.37587e-06	4.91296e-05	jasmonate-zim-domain protein 6
AT4G15330	AT4G15330	protein_coding_gene	68.7905	-2.15419	0.446134	-4.82858	1.37509e-06	4.91296e-05	cytochrome P450, family 705, subfamily A, polypeptide 1
AT3G60640	AT3G60640	protein_coding_gene	334.896	0.818593	0.169649	4.82521	1.39858e-06	4.98582e-05	Ubiquitin-like superfamily protein
AT3G18370	AT3G18370	protein_coding_gene	1005.22	0.684538	0.141923	4.8233	1.41204e-06	5.02552e-05	C2 domain-containing protein
AT5G07780	AT5G07780	protein_coding_gene	18.8994	-2.21264	0.458876	-4.82186	1.42226e-06	5.05356e-05	Actin-binding FH2 (formin homology 2) family protein
AT3G03170	AT3G03170	protein_coding_gene	701.645	1.21554	0.252149	4.8207	1.43054e-06	5.07465e-05
AT2G44340	AT2G44340	protein_coding_gene	7.09558	-2.73266	0.566999	-4.81953	1.439e-06	5.09633e-05	VQ motif-containing protein
AT4G14819	AT4G14819	protein_coding_gene	35.1993	-2.21173	0.459197	-4.81651	1.46094e-06	5.16557e-05	Protein of unknown function (DUF1677)
AT5G11920	AT5G11920	protein_coding_gene	21.6461	-2.28152	0.473795	-4.81542	1.46892e-06	5.1853e-05	6-&1-fructan exohydrolase
AT2G39730	AT2G39730	protein_coding_gene	23393.7	-1.42399	0.296165	-4.80809	1.52377e-06	5.37016e-05	rubisco activase
AT1G09340	AT1G09340	protein_coding_gene	4276.46	-1.13631	0.236556	-4.80356	1.55869e-06	5.48406e-05	chloroplast RNA binding
AT3G13960	AT3G13960	protein_coding_gene	679.108	1.7934	0.373373	4.80324	1.56115e-06	5.48406e-05	growth-regulating factor 5
AT1G13670	AT1G13670	protein_coding_gene	206.017	-1.45498	0.303034	-4.80138	1.57572e-06	5.51733e-05
AT4G19720	AT4G19720	protein_coding_gene	9.76866	-2.65359	0.552635	-4.80171	1.57318e-06	5.51733e-05	Glycosyl hydrolase family protein with chitinase insertion domain
AT4G17340	AT4G17340	protein_coding_gene	1494.62	-2.11267	0.440105	-4.80038	1.58366e-06	5.53002e-05	tonoplast intrinsic protein 2;2
AT4G24290	AT4G24290	protein_coding_gene	1402.07	0.401657	0.0836738	4.80028	1.58446e-06	5.53002e-05	MAC/Perforin domain-containing protein
AT1G18330	AT1G18330	protein_coding_gene	589.624	-0.891142	0.185701	-4.7988	1.59618e-06	5.55987e-05	Homeodomain-like superfamily protein
AT3G04220	AT3G04220	protein_coding_gene	11.1145	-2.6325	0.548604	-4.79855	1.59815e-06	5.55987e-05	Disease resistance protein (TIR-NBS-LRR class) family
AT4G17550	AT4G17550	protein_coding_gene	828.12	1.02676	0.214104	4.7956	1.62186e-06	5.63329e-05	Major facilitator superfamily protein
AT1G28640	AT1G28640	protein_coding_gene	30.7618	2.62361	0.547376	4.79306	1.64253e-06	5.68684e-05	GDSL-like Lipase/Acylhydrolase superfamily protein
AT4G25560	AT4G25560	protein_coding_gene	20.3953	-2.3228	0.48459	-4.79332	1.64044e-06	5.68684e-05	myb domain protein 18
AT3G55240	AT3G55240	protein_coding_gene	4.6539	-2.84303	0.593307	-4.79184	1.65259e-06	5.71253e-05	Plant protein 1589 of unknown function
AT1G06080	AT1G06080	protein_coding_gene	301.409	1.55522	0.324684	4.78993	1.66837e-06	5.75786e-05	delta 9 desaturase 1
AT4G22200	AT4G22200	protein_coding_gene	38.1773	-1.99552	0.416888	-4.78671	1.69535e-06	5.83239e-05	potassium transport 2/3
AT4G34860	AT4G34860	protein_coding_gene	1625.15	0.633146	0.132267	4.78688	1.69392e-06	5.83239e-05	Plant neutral invertase family protein
AT5G15470	AT5G15470	protein_coding_gene	778.459	0.469207	0.0980445	4.78566	1.70428e-06	5.85379e-05	galacturonosyltransferase 14
AT4G31250	AT4G31250	protein_coding_gene	168.64	-1.5051	0.314665	-4.78317	1.72549e-06	5.91727e-05	Leucine-rich repeat protein kinase family protein
AT1G15560			72.1351	1.5929	0.333053	4.78272	1.72938e-06	5.92122e-05	transposable element gene
AT3G14540	AT3G14540	protein_coding_gene	284.401	0.78101	0.163483	4.77733	1.77642e-06	6.07267e-05	Terpenoid cyclases/Protein prenyltransferases superfamily protein
AT2G38170	AT2G38170	protein_coding_gene	3722.13	-0.740746	0.155193	-4.77307	1.8144e-06	6.19266e-05	cation exchanger 1
AT3G23570	AT3G23570	protein_coding_gene	716.525	0.698987	0.146454	4.77275	1.81725e-06	6.19266e-05	alpha/beta-Hydrolases superfamily protein
AT3G61850	AT3G61850	protein_coding_gene	198.488	-0.82463	0.17287	-4.77024	1.84009e-06	6.25878e-05	Dof-type zinc finger DNA-binding family protein
AT4G16220	AT4G16220	protein_coding_gene	24.1226	1.94239	0.407211	4.76998	1.84244e-06	6.25878e-05	GDSL-like Lipase/Acylhydrolase superfamily protein
AT1G69260	AT1G69260	protein_coding_gene	668.727	1.89469	0.397374	4.76802	1.86047e-06	6.31015e-05	ABI five binding protein
AT1G21110	AT1G21110	protein_coding_gene	580	-1.90788	0.400415	-4.76476	1.89082e-06	6.40304e-05	O-methyltransferase family protein
AT4G38820	AT4G38820	protein_coding_gene	8.58525	-2.89904	0.608481	-4.76439	1.89426e-06	6.40466e-05
AT3G53190	AT3G53190	protein_coding_gene	623.811	-0.681852	0.143239	-4.76024	1.93362e-06	6.52755e-05	Pectin lyase-like superfamily protein
AT1G07880	AT1G07880	protein_coding_gene	40.8995	-1.36579	0.287132	-4.75666	1.96821e-06	6.63397e-05	Protein kinase superfamily protein
AT5G15310	AT5G15310	protein_coding_gene	213.634	-0.822787	0.173085	-4.75365	1.99781e-06	6.72326e-05	myb domain protein 16
AT1G17010	AT1G17010	protein_coding_gene	47.876	2.55752	0.538064	4.75318	2.00238e-06	6.72819e-05	2-oxoglutarate (2OG) and Fe(II)-dependent oxygenase superfamily protein
AT4G13770	AT4G13770	protein_coding_gene	42.6919	-2.50245	0.526836	-4.74997	2.03449e-06	6.82547e-05	cytochrome P450, family 83, subfamily A, polypeptide 1
AT5G01740	AT5G01740	protein_coding_gene	53.9903	-1.80525	0.380096	-4.74944	2.03978e-06	6.83262e-05	Nuclear transport factor 2 (NTF2) family protein
AT1G18980	AT1G18980	protein_coding_gene	362.615	-1.86497	0.392946	-4.74613	2.07346e-06	6.92611e-05	RmlC-like cupins superfamily protein
AT2G34180	AT2G34180	protein_coding_gene	48.0321	-1.74663	0.368015	-4.74607	2.07409e-06	6.92611e-05	CBL-interacting protein kinase 13
AT5G19600	AT5G19600	protein_coding_gene	15.1159	-2.51591	0.531331	-4.7351	2.18944e-06	7.30005e-05	sulfate transporter 3;5
AT1G51870	AT1G51870	protein_coding_gene	31.4645	-2.26739	0.478973	-4.73385	2.20296e-06	7.33382e-05	protein kinase family protein
AT3G61430	AT3G61430	protein_coding_gene	4302.95	-1.83122	0.386876	-4.73335	2.20846e-06	7.34083e-05	plasma membrane intrinsic protein 1A
AT1G03940	AT1G03940	protein_coding_gene	737.53	-1.12684	0.238126	-4.7321	2.2221e-06	7.37484e-05	HXXXD-type acyl-transferase family protein
AT5G66110	AT5G66110	protein_coding_gene	41.8621	2.0845	0.440647	4.73055	2.23913e-06	7.41999e-05	Heavy metal transport/detoxification superfamily protein
AT5G50770	AT5G50770	protein_coding_gene	73.7126	2.3519	0.497308	4.72927	2.25329e-06	7.45549e-05	hydroxysteroid dehydrogenase 6
AT3G45140	AT3G45140	protein_coding_gene	83.9957	-2.30677	0.487882	-4.72813	2.26595e-06	7.48593e-05	lipoxygenase 2
AT3G51360	AT3G51360	protein_coding_gene	22.18	-2.31906	0.490522	-4.72773	2.27042e-06	7.48927e-05	Eukaryotic aspartyl protease family protein
AT1G60050	AT1G60050	protein_coding_gene	37.4952	-2.10131	0.44475	-4.7247	2.30453e-06	7.59021e-05	Nodulin MtN21 /EamA-like transporter family protein
AT5G24130	AT5G24130	protein_coding_gene	865.188	2.60508	0.551603	4.72275	2.32673e-06	7.6517e-05
AT5G56320	AT5G56320	protein_coding_gene	364.03	1.09884	0.232933	4.71742	2.38854e-06	7.84302e-05	expansin A14
AT1G54740	AT1G54740	protein_coding_gene	202.687	-1.56528	0.331931	-4.71569	2.40897e-06	7.89814e-05	Protein of unknown function (DUF3049)
AT5G35110	AT5G35110	protein_coding_gene	29.9758	-2.22196	0.47192	-4.70834	2.4974e-06	8.17569e-05
AT1G55390	AT1G55390	protein_coding_gene	17.5804	-2.16011	0.459036	-4.70574	2.52944e-06	8.26806e-05	Cysteine/Histidine-rich C1 domain family protein
AT1G53470	AT1G53470	protein_coding_gene	701.505	0.958386	0.203682	4.70531	2.53484e-06	8.27321e-05	mechanosensitive channel of small conductance-like 4
AT2G43535	AT2G43535	protein_coding_gene	1159.88	-1.48171	0.31494	-4.70474	2.54184e-06	8.28355e-05	Scorpion toxin-like knottin superfamily protein
AT4G04870	AT4G04870	protein_coding_gene	727.204	1.02233	0.217425	4.70202	2.57606e-06	8.36988e-05	cardiolipin synthase
AT5G45690	AT5G45690	protein_coding_gene	191.357	2.7744	0.590041	4.70205	2.57566e-06	8.36988e-05	Protein of unknown function (DUF1264)
AT4G02690	AT4G02690	protein_coding_gene	58.1855	2.34907	0.499644	4.70149	2.58267e-06	8.37876e-05	Bax inhibitor-1 family protein
AT5G44130	AT5G44130	protein_coding_gene	493.618	-2.36905	0.503943	-4.70102	2.58862e-06	8.3855e-05	FASCICLIN-like arabinogalactan protein 13 precursor
AT2G35380	AT2G35380	protein_coding_gene	14.1537	-2.62898	0.559285	-4.70061	2.59383e-06	8.38982e-05	Peroxidase superfamily protein
AT1G78500	AT1G78500	protein_coding_gene	22.1899	2.21958	0.472761	4.69494	2.66686e-06	8.61316e-05	Terpenoid cyclases family protein
AT1G22220	AT1G22220	protein_coding_gene	550.546	-1.37899	0.294291	-4.68579	2.78879e-06	8.99354e-05	F-box family protein
AT1G30840	AT1G30840	protein_coding_gene	15.9115	-2.01022	0.429061	-4.68516	2.79742e-06	9.00794e-05	purine permease 4
AT3G25770	AT3G25770	protein_coding_gene	166.947	-2.13679	0.456283	-4.68304	2.82647e-06	9.08797e-05	allene oxide cyclase 2
AT1G02575	AT1G02575	protein_coding_gene	13.3621	-2.38216	0.508854	-4.68142	2.849e-06	9.13326e-05
AT4G19530	AT4G19530	protein_coding_gene	75.2333	-1.91989	0.410085	-4.68168	2.84532e-06	9.13326e-05	disease resistance protein (TIR-NBS-LRR class) family
AT1G05200	AT1G05200	protein_coding_gene	158.416	-0.937354	0.200512	-4.6748	2.94246e-06	9.41892e-05	glutamate receptor 3.4
AT1G21740	AT1G21740	protein_coding_gene	636.889	1.04932	0.224645	4.67102	2.99706e-06	9.57954e-05	Protein of unknown function (DUF630 and DUF632)
AT3G20850	AT3G20850	protein_coding_gene	13.2337	-2.51588	0.538695	-4.67033	3.00713e-06	9.59753e-05	proline-rich family protein
AT5G38030	AT5G38030	protein_coding_gene	57.1234	-1.94607	0.416721	-4.66996	3.01252e-06	9.60058e-05	MATE efflux family protein
AT1G29510	AT1G29510	protein_coding_gene	7.71509	-2.66096	0.569951	-4.66875	3.03032e-06	9.64311e-05	SAUR-like auxin-responsive protein family
AT3G46690	AT3G46690	protein_coding_gene	64.6859	-1.7106	0.366434	-4.66823	3.03803e-06	9.65345e-05	UDP-Glycosyltransferase superfamily protein
AT3G24000	AT3G24000	protein_coding_gene	189.316	1.09402	0.23439	4.66754	3.04833e-06	9.65779e-05	Tetratricopeptide repeat (TPR)-like superfamily protein
AT4G13500	AT4G13500	protein_coding_gene	331.641	-1.36113	0.29161	-4.66765	3.04672e-06	9.65779e-05
AT1G13200	AT1G13200	protein_coding_gene	8.68676	-2.66667	0.571724	-4.66426	3.0973e-06	9.79521e-05	F-box and associated interaction domains-containing protein
AT3G23190	AT3G23190	protein_coding_gene	280.353	-1.43862	0.30847	-4.66373	3.10528e-06	9.79521e-05	HR-like lesion-inducing protein-related
AT4G37870	AT4G37870	protein_coding_gene	59868.2	0.74258	0.159222	4.66381	3.10402e-06	9.79521e-05	phosphoenolpyruvate carboxykinase 1
AT4G11350	AT4G11350	protein_coding_gene	176.84	1.15115	0.247098	4.65868	3.18243e-06	0.00010024	Protein of unknown function (DUF604)
AT3G16340	AT3G16340	protein_coding_gene	475.599	-1.08591	0.233113	-4.65832	3.18799e-06	0.000100269	pleiotropic drug resistance 1
AT4G26455	AT4G26455	protein_coding_gene	470.114	0.737308	0.158359	4.65593	3.22528e-06	0.000101294	WPP domain interacting protein 1
AT5G60680	AT5G60680	protein_coding_gene	782.58	-1.30287	0.279861	-4.65543	3.23309e-06	0.000101393	Protein of unknown function, DUF584
AT3G15790	AT3G15790	protein_coding_gene	449.731	0.837521	0.179919	4.655	3.23981e-06	0.000101456	methyl-CPG-binding domain 11
AT3G49860	AT3G49860	protein_coding_gene	33.2896	-2.04307	0.43904	-4.6535	3.26348e-06	0.00010205	ADP-ribosylation factor-like A1B
AT4G11040	AT4G11040	protein_coding_gene	89.3422	2.05486	0.441951	4.64952	3.32708e-06	0.000103888	Protein phosphatase 2C family protein
AT4G22990	AT4G22990	protein_coding_gene	887.811	1.52695	0.328716	4.6452	3.39744e-06	0.000105933	Major Facilitator Superfamily with SPX (SYG1/Pho81/XPR1) domain-containing protein
AT3G15850	AT3G15850	protein_coding_gene	2923.43	-0.910556	0.19621	-4.64071	3.47213e-06	0.000108106	fatty acid desaturase 5
AT5G64110	AT5G64110	protein_coding_gene	79.7703	-2.3329	0.502885	-4.63902	3.50057e-06	0.000108835	Peroxidase superfamily protein
AT1G04560	AT1G04560	protein_coding_gene	5637.09	2.74917	0.592743	4.63804	3.51722e-06	0.000109195	AWPM-19-like family protein
AT3G20140	AT3G20140	protein_coding_gene	28.2049	1.83704	0.396113	4.63768	3.52339e-06	0.00010923	cytochrome P450, family 705, subfamily A, polypeptide 23
AT2G40610	AT2G40610	protein_coding_gene	391.103	1.04196	0.224733	4.63642	3.54491e-06	0.00010974	expansin A8
AT5G27360	AT5G27360	protein_coding_gene	92.5861	-1.57142	0.33924	-4.63218	3.61831e-06	0.000111852	Major facilitator superfamily protein
AT5G61270	AT5G61270	protein_coding_gene	51.7038	-1.47663	0.318812	-4.63167	3.62735e-06	0.000111972	phytochrome-interacting factor7
AT1G68670	AT1G68670	protein_coding_gene	714.611	-0.578798	0.125002	-4.63032	3.6511e-06	0.000112544	myb-like transcription factor family protein
AT3G28270	AT3G28270	protein_coding_gene	42.9219	-2.44719	0.528749	-4.62826	3.68748e-06	0.000113504	Protein of unknown function (DUF677)
AT2G21220	AT2G21220	protein_coding_gene	22.7532	-1.89959	0.41101	-4.62177	3.80483e-06	0.00011695	SAUR-like auxin-responsive protein family
AT2G33880	AT2G33880	protein_coding_gene	143.721	2.02142	0.437769	4.61755	3.88302e-06	0.000119184	homeobox-3
AT3G44290	AT3G44290	protein_coding_gene	64.7509	2.09125	0.452975	4.6167	3.89896e-06	0.000119504	NAC domain containing protein 60
AT3G54680	AT3G54680	protein_coding_gene	708.097	0.709939	0.153871	4.61386	3.95265e-06	0.000120978	proteophosphoglycan-related
AT4G11210	AT4G11210	protein_coding_gene	240.737	-1.7029	0.369303	-4.61112	4.00501e-06	0.000122407	Disease resistance-responsive (dirigent-like protein) family protein
AT3G21950	AT3G21950	protein_coding_gene	6.1803	-2.55528	0.554272	-4.61016	4.02368e-06	0.000122804	S-adenosyl-L-methionine-dependent methyltransferases superfamily protein
AT5G65070	AT5G65070	protein_coding_gene	85.7674	1.16865	0.253643	4.60745	4.07644e-06	0.000124239	K-box region and MADS-box transcription factor family protein
AT3G01420	AT3G01420	protein_coding_gene	2415.68	-1.92602	0.418533	-4.60183	4.18795e-06	0.000127459	Peroxidase superfamily protein
AT5G57500	AT5G57500	protein_coding_gene	76.427	1.32243	0.287854	4.59411	4.34592e-06	0.000132081	Galactosyltransferase family protein
AT2G37260	AT2G37260	protein_coding_gene	441.651	-0.535284	0.116535	-4.59334	4.36211e-06	0.000132387	WRKY family transcription factor family protein
AT4G23050	AT4G23050	protein_coding_gene	1324.78	0.964506	0.210051	4.59177	4.39507e-06	0.0001332	PAS domain-containing protein tyrosine kinase family protein
AT5G13370	AT5G13370	protein_coding_gene	2562.36	0.798141	0.173905	4.58953	4.44242e-06	0.000134447	Auxin-responsive GH3 family protein
AT1G56250	AT1G56250	protein_coding_gene	25.2362	-1.92306	0.419121	-4.58832	4.46832e-06	0.000135042	phloem protein 2-B14
AT5G52250	AT5G52250	protein_coding_gene	140.851	-1.38107	0.301233	-4.58471	4.54615e-06	0.000137202	Transducin/WD40 repeat-like superfamily protein
AT2G23770	AT2G23770	protein_coding_gene	64.4245	-1.76242	0.384462	-4.58412	4.55902e-06	0.000137399	protein kinase family protein / peptidoglycan-binding LysM domain-containing protein
AT1G12780	AT1G12780	protein_coding_gene	1994.35	0.619777	0.135235	4.58295	4.58468e-06	0.000137789	UDP-D-glucose/UDP-D-galactose 4-epimerase 1
AT1G53730	AT1G53730	protein_coding_gene	1239.08	-0.780772	0.170362	-4.58302	4.58317e-06	0.000137789	STRUBBELIG-receptor family 6
AT1G52290	AT1G52290	protein_coding_gene	100.652	-1.43292	0.312738	-4.58185	4.6089e-06	0.000138325	Protein kinase superfamily protein
AT2G16005	AT2G16005	protein_coding_gene	13.9784	-2.7622	0.602999	-4.58077	4.63259e-06	0.000138651	MD-2-related lipid recognition domain-containing protein
AT2G36870	AT2G36870	protein_coding_gene	1099.13	-1.45726	0.318121	-4.58083	4.63136e-06	0.000138651	xyloglucan endotransglucosylase/hydrolase 32
AT5G18350	AT5G18350	protein_coding_gene	6.50893	-2.67707	0.584612	-4.57922	4.6672e-06	0.000139305	Disease resistance protein (TIR-NBS-LRR class) family
AT5G26200	AT5G26200	protein_coding_gene	116.977	-1.46899	0.320796	-4.57921	4.66733e-06	0.000139305	Mitochondrial substrate carrier family protein
AT1G62630	AT1G62630	protein_coding_gene	22.276	-2.18143	0.476558	-4.57747	4.70629e-06	0.000140275	Disease resistance protein (CC-NBS-LRR class) family
AT3G06370	AT3G06370	protein_coding_gene	55.5048	-1.33624	0.292127	-4.57419	4.78055e-06	0.000142097	sodium hydrogen exchanger 4
AT4G27570	AT4G27570	protein_coding_gene	338.226	-1.83863	0.40195	-4.57427	4.77877e-06	0.000142097	UDP-Glycosyltransferase superfamily protein
AT5G22560	AT5G22560	protein_coding_gene	7.36461	-2.48969	0.544517	-4.57228	4.82446e-06	0.000143205	Plant protein of unknown function (DUF247)
AT1G68190	AT1G68190	protein_coding_gene	66.4798	-2.06072	0.45095	-4.56973	4.88348e-06	0.000144363	B-box zinc finger family protein
AT2G47560	AT2G47560	protein_coding_gene	20.7522	-1.97985	0.433232	-4.56994	4.87857e-06	0.000144363	RING/U-box superfamily protein
AT3G48510	AT3G48510	protein_coding_gene	98.0449	2.73654	0.598812	4.56995	4.87841e-06	0.000144363
AT3G15970	AT3G15970	protein_coding_gene	843.086	0.631116	0.138163	4.5679	4.92627e-06	0.000145429	NUP50 (Nucleoporin 50 kDa) protein
AT1G64210	AT1G64210	protein_coding_gene	24.26	-2.04128	0.446964	-4.56698	4.94797e-06	0.000145672	Leucine-rich repeat protein kinase family protein
AT3G02555	AT3G02555	protein_coding_gene	225.097	-0.839146	0.183739	-4.56705	4.94634e-06	0.000145672
AT1G72130	AT1G72130	protein_coding_gene	499.588	-0.829054	0.181546	-4.56663	4.95625e-06	0.000145718	Major facilitator superfamily protein
AT1G73880	AT1G73880	protein_coding_gene	532.266	1.00474	0.220034	4.56628	4.96466e-06	0.000145767	UDP-glucosyl transferase 89B1
AT1G76080	AT1G76080	protein_coding_gene	980.562	-1.32297	0.289869	-4.56401	5.01858e-06	0.00014715	chloroplastic drought-induced stress protein of 32 kD
AT4G23496	AT4G23496	protein_coding_gene	10.3575	-2.32009	0.508412	-4.5634	5.03328e-06	0.000147183	SPIRAL1-like5
AT5G65010	AT5G65010	protein_coding_gene	2062.23	-0.767266	0.168126	-4.56364	5.02739e-06	0.000147183	asparagine synthetase 2
AT5G24990	AT5G24990	protein_coding_gene	545.275	1.20203	0.263484	4.56208	5.06504e-06	0.000147912	Protein of unknown function (DUF1336)
AT2G40170	AT2G40170	protein_coding_gene	1867.93	2.69159	0.590088	4.56134	5.08275e-06	0.000148229	Stress induced protein
AT5G02440	AT5G02440	protein_coding_gene	193.246	-1.02421	0.224646	-4.5592	5.13492e-06	0.000149549
AT1G04780	AT1G04780	protein_coding_gene	913.914	0.449037	0.098499	4.5588	5.14476e-06	0.000149634	Ankyrin repeat family protein
AT2G37180	AT2G37180	protein_coding_gene	1031.49	-1.69517	0.371957	-4.55743	5.17826e-06	0.000150406	Aquaporin-like superfamily protein
AT1G48600	AT1G48600	protein_coding_gene	2959.8	-0.892014	0.195784	-4.55612	5.21067e-06	0.000151118	S-adenosyl-L-methionine-dependent methyltransferases superfamily protein
AT4G29020	AT4G29020	protein_coding_gene	2338.92	-0.899492	0.197436	-4.55588	5.21676e-06	0.000151118	glycine-rich protein
AT4G09890	AT4G09890	protein_coding_gene	103.429	-1.45188	0.31926	-4.54766	5.42466e-06	0.000156931	Protein of unknown function (DUF3511)
AT3G45840	AT3G45840	protein_coding_gene	20.3307	-2.00363	0.440646	-4.54703	5.44082e-06	0.000157188	Cysteine/Histidine-rich C1 domain family protein
AT2G38100	AT2G38100	protein_coding_gene	28.314	-2.15096	0.473378	-4.54384	5.52383e-06	0.000159374	proton-dependent oligopeptide transport (POT) family protein
AT3G09020	AT3G09020	protein_coding_gene	42.1406	-1.58274	0.348372	-4.54324	5.53961e-06	0.000159404	alpha 1,4-glycosyltransferase family protein
AT3G45310	AT3G45310	protein_coding_gene	9429.45	0.899352	0.19795	4.54332	5.53744e-06	0.000159404	Cysteine proteinases superfamily protein
AT3G23910	AT3G23910	protein_coding_gene	676.877	0.757908	0.166921	4.54052	5.61157e-06	0.00016126
AT1G59850	AT1G59850	protein_coding_gene	97.5689	-1.51728	0.33444	-4.53677	5.71227e-06	0.000163936	ARM repeat superfamily protein
AT3G16240	AT3G16240	protein_coding_gene	3411.07	-1.63013	0.359358	-4.53622	5.72724e-06	0.000164148	delta tonoplast integral protein
AT3G59340	AT3G59340	protein_coding_gene	317.468	-1.12126	0.247391	-4.53233	5.83355e-06	0.000166974	Eukaryotic protein of unknown function (DUF914)
AT1G70860	AT1G70860	protein_coding_gene	11.7365	-2.43643	0.537794	-4.53041	5.88702e-06	0.000168282	Polyketide cyclase/dehydrase and lipid transport superfamily protein
AT5G54790	AT5G54790	protein_coding_gene	21.1558	-1.89774	0.418943	-4.52984	5.9029e-06	0.000168513
AT3G20340	AT3G20340	protein_coding_gene	61.4671	-1.99882	0.441335	-4.52903	5.92552e-06	0.000168936
AT1G65660	AT1G65660	protein_coding_gene	1108.98	0.584944	0.129167	4.5286	5.93765e-06	0.000169059	Pre-mRNA splicing Prp18-interacting factor
AT1G72940	AT1G72940	protein_coding_gene	1871.98	-0.965667	0.213327	-4.52669	5.9915e-06	0.000170144	Toll-Interleukin-Resistance (TIR) domain-containing protein
AT2G10940	AT2G10940	protein_coding_gene	11522.2	-1.1715	0.258793	-4.5268	5.98826e-06	0.000170144	Bifunctional inhibitor/lipid-transfer protein/seed storage 2S albumin superfamily protein
AT3G19370	AT3G19370	protein_coding_gene	156.157	-1.32225	0.292344	-4.52293	6.09883e-06	0.000172965	Plant protein of unknown function (DUF869)
AT5G35630	AT5G35630	protein_coding_gene	15830.3	-0.883374	0.195375	-4.52142	6.1425e-06	0.000173976	glutamine synthetase 2
AT2G24580	AT2G24580	protein_coding_gene	334.374	-0.768334	0.169952	-4.52089	6.15798e-06	0.000174186	FAD-dependent oxidoreductase family protein
AT5G02550	AT5G02550	protein_coding_gene	429.197	0.9143	0.202261	4.52039	6.17249e-06	0.000174369
AT1G06640	AT1G06640	protein_coding_gene	1383.62	-1.44413	0.319732	-4.51668	6.28176e-06	0.000177101	2-oxoglutarate (2OG) and Fe(II)-dependent oxygenase superfamily protein
AT1G76890	AT1G76890	protein_coding_gene	494.423	-1.2187	0.269837	-4.51642	6.2893e-06	0.000177101	ERR: AT1G76890 not in vocabulary: $voc
AT3G05120	AT3G05120	protein_coding_gene	534.58	-0.642283	0.142224	-4.516	6.30193e-06	0.000177101	alpha/beta-Hydrolases superfamily protein
AT5G43180	AT5G43180	protein_coding_gene	33.9868	-2.09983	0.464957	-4.51617	6.29674e-06	0.000177101	Protein of unknown function, DUF599
AT4G28850	AT4G28850	protein_coding_gene	324.202	-1.76686	0.39159	-4.51202	6.42129e-06	0.000180221	xyloglucan endotransglucosylase/hydrolase 26
AT1G29025	AT1G29025	protein_coding_gene	732.816	-1.15152	0.255244	-4.51142	6.43944e-06	0.000180263	Calcium-binding EF-hand family protein
AT5G17050	AT5G17050	protein_coding_gene	2857.76	-1.19041	0.263852	-4.51168	6.43174e-06	0.000180263	UDP-glucosyl transferase 78D2
AT1G26260	AT1G26260	protein_coding_gene	316.109	0.997763	0.221196	4.51076	6.45949e-06	0.00018059	cryptochrome-interacting basic-helix-loop-helix 5
AT2G40010	AT2G40010	protein_coding_gene	646.455	-0.604505	0.134127	-4.50695	6.57666e-06	0.000183629	Ribosomal protein L10 family protein
AT4G27310	AT4G27310	protein_coding_gene	172.654	-1.0271	0.227969	-4.50542	6.62422e-06	0.000184718	B-box type zinc finger family protein
AT4G19880	AT4G19880	protein_coding_gene	2262.77	-1.13162	0.251228	-4.50435	6.65763e-06	0.000185411	Glutathione S-transferase family protein
AT2G31380	AT2G31380	protein_coding_gene	638.461	-1.46984	0.326635	-4.49995	6.79704e-06	0.00018905	salt tolerance homologue
AT1G75240	AT1G75240	protein_coding_gene	1838.21	0.901123	0.200354	4.49765	6.8708e-06	0.000190857	homeobox protein 33
AT5G43910	AT5G43910	protein_coding_gene	194.923	-0.870713	0.193612	-4.49722	6.88489e-06	0.000191003	pfkB-like carbohydrate kinase family protein
AT1G23730	AT1G23730	protein_coding_gene	9.0641	-2.28677	0.508648	-4.49577	6.93182e-06	0.000192058	beta carbonic anhydrase 3
AT4G34950	AT4G34950	protein_coding_gene	126.087	-1.37681	0.306267	-4.49545	6.94239e-06	0.000192105	Major facilitator superfamily protein
AT4G37980	AT4G37980	protein_coding_gene	3.65427	-2.70465	0.601998	-4.49278	7.02979e-06	0.000194275	elicitor-activated gene 3-1
AT1G61950	AT1G61950	protein_coding_gene	31.0005	-2.24654	0.50025	-4.49083	7.09463e-06	0.000195372	calcium-dependent protein kinase 19
AT1G71030	AT1G71030	protein_coding_gene	52.9451	-1.57335	0.350326	-4.49109	7.08597e-06	0.000195372	MYB-like 2
AT2G28950	AT2G28950	protein_coding_gene	717.038	-0.878857	0.195711	-4.49058	7.10297e-06	0.000195372	expansin A6
AT5G54770	AT5G54770	protein_coding_gene	23131.3	-0.590229	0.13144	-4.4905	7.1056e-06	0.000195372	thiazole biosynthetic enzyme, chloroplast (ARA6) (THI1) (THI4)
AT5G18490	AT5G18490	protein_coding_gene	236.372	-1.35695	0.302547	-4.48508	7.28876e-06	0.000200154	Plant protein of unknown function (DUF946)
AT2G06950			1049.42	-0.729093	0.162583	-4.48445	7.31038e-06	0.000200493	transposable element gene
AT1G55810	AT1G55810	protein_coding_gene	366.299	-0.761219	0.169784	-4.48346	7.3443e-06	0.000201169	uridine kinase-like 3
AT2G43150	AT2G43150	protein_coding_gene	8031.71	-1.69473	0.378482	-4.47769	7.54549e-06	0.000206418	Proline-rich extensin-like family protein
AT4G39800	AT4G39800	protein_coding_gene	1462.53	-0.815469	0.182167	-4.47648	7.58828e-06	0.000207327	myo-inositol-1-phosphate synthase 1
AT3G20830	AT3G20830	protein_coding_gene	85.554	-1.35496	0.302809	-4.47463	7.65425e-06	0.000208865	AGC (cAMP-dependent, cGMP-dependent and protein kinase C) kinase family protein
AT4G36740	AT4G36740	protein_coding_gene	32.6893	2.05066	0.458532	4.47223	7.7407e-06	0.000210959	homeobox protein 40
AT2G04350	AT2G04350	protein_coding_gene	1501.18	0.842937	0.188591	4.46965	7.83491e-06	0.000213257	AMP-dependent synthetase and ligase family protein
AT5G04010	AT5G04010	protein_coding_gene	16.2817	2.51093	0.561912	4.46855	7.87529e-06	0.000214087	F-box family protein
AT4G22920	AT4G22920	protein_coding_gene	418.911	1.38011	0.309155	4.46412	8.0397e-06	0.000218282	non-yellowing 1
AT3G26650	AT3G26650	protein_coding_gene	11973.7	-1.03909	0.232917	-4.46121	8.14989e-06	0.000220997	glyceraldehyde 3-phosphate dehydrogenase A subunit
AT1G79160	AT1G79160	protein_coding_gene	260.145	-1.16471	0.261161	-4.45975	8.2055e-06	0.000222226
AT1G17340	AT1G17340	protein_coding_gene	434.369	-0.94989	0.213023	-4.4591	8.23044e-06	0.000222623	Phosphoinositide phosphatase family protein
AT1G16370	AT1G16370	protein_coding_gene	301.981	-1.35183	0.303184	-4.45877	8.24313e-06	0.000222688	organic cation/carnitine transporter 6
AT5G59090	AT5G59090	protein_coding_gene	438.29	-1.54277	0.346254	-4.4556	8.36576e-06	0.000225719	subtilase 4.12
AT1G53440	AT1G53440	protein_coding_gene	477.95	-0.970385	0.217832	-4.45474	8.39938e-06	0.000226062	Leucine-rich repeat transmembrane protein kinase
AT3G21340	AT3G21340	protein_coding_gene	70.6069	-1.81005	0.406313	-4.45483	8.39616e-06	0.000226062	Leucine-rich repeat protein kinase family protein
AT1G65840	AT1G65840	protein_coding_gene	2359.23	-0.874893	0.196588	-4.45039	8.57125e-06	0.000230402	polyamine oxidase 4
AT4G20390	AT4G20390	protein_coding_gene	53.5802	-1.81415	0.40787	-4.44785	8.67325e-06	0.000232854	Uncharacterised protein family (UPF0497)
AT5G59520	AT5G59520	protein_coding_gene	499.32	-1.88098	0.423776	-4.43862	9.05386e-06	0.000242771	ZRT/IRT-like protein 2
AT3G14770	AT3G14770	protein_coding_gene	98.4071	-2.05339	0.46268	-4.43802	9.07904e-06	0.000243145	Nodulin MtN3 family protein
AT1G49475	AT1G49475	protein_coding_gene	161.611	1.70619	0.38451	4.4373	9.10942e-06	0.000243357	AP2/B3-like transcriptional factor family protein
AT5G45070	AT5G45070	protein_coding_gene	26.8369	-1.9721	0.444417	-4.43751	9.10051e-06	0.000243357	phloem protein 2-A8
AT1G66200	AT1G66200	protein_coding_gene	11006.8	-1.56696	0.35318	-4.43672	9.13391e-06	0.00024371	glutamine synthase clone F11
AT4G35985	AT4G35985	protein_coding_gene	523.434	-1.73984	0.392305	-4.43492	9.21071e-06	0.000245155	Senescence/dehydration-associated protein-related
AT4G39130	AT4G39130	protein_coding_gene	180.893	2.55519	0.576121	4.43516	9.20045e-06	0.000245155	Dehydrin family protein
AT3G53980	AT3G53980	protein_coding_gene	316.058	-1.74409	0.393522	-4.432	9.33639e-06	0.000248194	Bifunctional inhibitor/lipid-transfer protein/seed storage 2S albumin superfamily protein
AT3G62090	AT3G62090	protein_coding_gene	113.21	1.307	0.294962	4.43107	9.37686e-06	0.000248964	phytochrome interacting factor 3-like 2
AT5G14180	AT5G14180	protein_coding_gene	203.923	1.63379	0.369407	4.42274	9.74565e-06	0.000258439	Myzus persicae-induced lipase 1
AT3G46370	AT3G46370	protein_coding_gene	6.30788	-2.64821	0.599159	-4.41988	9.87559e-06	0.000261244	Leucine-rich repeat protein kinase family protein
AT4G36040	AT4G36040	protein_coding_gene	817.175	-1.27072	0.2875	-4.41989	9.87505e-06	0.000261244	Chaperone DnaJ-domain superfamily protein
AT5G67385	AT5G67385	protein_coding_gene	1085.95	-1.17197	0.265195	-4.41927	9.90359e-06	0.000261665	Phototropic-responsive NPH3 family protein
AT4G28940	AT4G28940	protein_coding_gene	23.8063	-2.53787	0.574549	-4.41715	1.00012e-05	0.000263921	Phosphorylase superfamily protein
AT5G54630	AT5G54630	protein_coding_gene	313.679	-0.939446	0.212727	-4.41621	1.00448e-05	0.000264749	zinc finger protein-related
AT1G61340	AT1G61340	protein_coding_gene	1169.77	0.98897	0.224023	4.41459	1.012e-05	0.00026576	F-box family protein
AT3G48340	AT3G48340	protein_coding_gene	1412.58	1.41092	0.319592	4.41475	1.01127e-05	0.00026576	Cysteine proteinases superfamily protein
AT5G43590	AT5G43590	protein_coding_gene	15.7449	-2.42618	0.54955	-4.41484	1.01084e-05	0.00026576	Acyl transferase/acyl hydrolase/lysophospholipase superfamily protein
AT5G53200	AT5G53200	protein_coding_gene	46.8376	1.39728	0.316583	4.41362	1.01655e-05	0.000266632	Homeodomain-like superfamily protein
AT3G60330	AT3G60330	protein_coding_gene	663.192	-1.3861	0.31425	-4.41082	1.02981e-05	0.000269783	H(+)-ATPase 7
AT2G29450	AT2G29450	protein_coding_gene	2942.14	-1.05753	0.239903	-4.40817	1.0425e-05	0.000272776	glutathione S-transferase tau 5
AT1G18570	AT1G18570	protein_coding_gene	410.398	-1.02673	0.233017	-4.40623	1.05185e-05	0.00027424	myb domain protein 51
AT4G09500	AT4G09500	protein_coding_gene	142.65	1.32331	0.300328	4.40622	1.05189e-05	0.00027424	UDP-Glycosyltransferase superfamily protein
AT5G47330	AT5G47330	protein_coding_gene	255.623	1.26685	0.287512	4.40624	1.05179e-05	0.00027424	alpha/beta-Hydrolases superfamily protein
AT3G17410	AT3G17410	protein_coding_gene	946.867	-0.981526	0.222788	-4.40566	1.05463e-05	0.000274623	Protein kinase superfamily protein
AT1G08810	AT1G08810	protein_coding_gene	63.5863	-1.54845	0.351762	-4.40199	1.07263e-05	0.000278974	myb domain protein 60
AT4G28240	AT4G28240	protein_coding_gene	301.082	-1.43536	0.326147	-4.40095	1.07777e-05	0.000279975	Wound-responsive family protein
AT3G11180	AT3G11180	protein_coding_gene	13.8631	2.39044	0.543264	4.40014	1.08181e-05	0.000280687	2-oxoglutarate (2OG) and Fe(II)-dependent oxygenase superfamily protein
AT2G18170	AT2G18170	protein_coding_gene	290.64	0.781851	0.177833	4.39654	1.09991e-05	0.00028504	MAP kinase 7
AT5G60210	AT5G60210	protein_coding_gene	1149.26	0.602278	0.137009	4.39591	1.10308e-05	0.00028552	ROP interactive partner 5
AT1G68740	AT1G68740	protein_coding_gene	58.8252	-1.85766	0.422801	-4.3937	1.11436e-05	0.000288096	EXS (ERD1/XPR1/SYG1) family protein
AT1G22530	AT1G22530	protein_coding_gene	3327.68	-1.18773	0.270412	-4.3923	1.12159e-05	0.00028962	PATELLIN 2
AT1G06120	AT1G06120	protein_coding_gene	92.9701	-1.99905	0.45539	-4.38974	1.13485e-05	0.000292679	Fatty acid desaturase family protein
AT1G28610	AT1G28610	protein_coding_gene	98.9597	-1.35651	0.309035	-4.38949	1.13614e-05	0.000292679	GDSL-like Lipase/Acylhydrolase superfamily protein
AT1G33870	AT1G33870	protein_coding_gene	4.26227	-2.59479	0.591484	-4.38692	1.14965e-05	0.000295806	P-loop containing nucleoside triphosphate hydrolases superfamily protein
AT2G31110	AT2G31110	protein_coding_gene	95.4159	-1.82153	0.41559	-4.38301	1.17051e-05	0.000300519	Plant protein of unknown function (DUF828)
AT3G03190	AT3G03190	protein_coding_gene	9.22015	-2.31172	0.527433	-4.38297	1.17074e-05	0.000300519	glutathione S-transferase F11
AT3G49580	AT3G49580	protein_coding_gene	81.5894	-1.68215	0.383939	-4.38129	1.1798e-05	0.000302485	response to low sulfur 1
AT2G46720	AT2G46720	protein_coding_gene	19.0511	-2.00019	0.456568	-4.38092	1.18179e-05	0.000302637	3-ketoacyl-CoA synthase 13
AT4G18510	AT4G18510	protein_coding_gene	25.2056	-2.31121	0.52767	-4.38004	1.18659e-05	0.000303506	CLAVATA3/ESR-related 2
AT3G18773	AT3G18773	protein_coding_gene	47.6589	-1.37561	0.314095	-4.3796	1.189e-05	0.000303763	RING/U-box superfamily protein
AT4G36210	AT4G36210	protein_coding_gene	1510.81	0.650154	0.148516	4.37767	1.19953e-05	0.000306092	Protein of unknown function (DUF726)
AT3G50270	AT3G50270	protein_coding_gene	208.439	-1.14172	0.260833	-4.37722	1.20204e-05	0.000306371	HXXXD-type acyl-transferase family protein
AT3G23410	AT3G23410	protein_coding_gene	227.327	-1.36792	0.312574	-4.37631	1.20705e-05	0.000307286	fatty alcohol oxidase 3
AT1G18200	AT1G18200	protein_coding_gene	19.5888	-2.17838	0.49809	-4.37347	1.22289e-05	0.000310952	RAB GTPase homolog A6B
AT3G54940	AT3G54940	protein_coding_gene	5144.49	2.55202	0.583572	4.3731	1.22493e-05	0.000311108	ERR: AT3G54940 not in vocabulary: $voc
AT5G38430	AT5G38430	protein_coding_gene	14012.7	-1.93873	0.44353	-4.37113	1.23603e-05	0.000313559	Ribulose bisphosphate carboxylase (small chain) family protein
AT4G29310	AT4G29310	protein_coding_gene	271.803	-1.4104	0.322716	-4.37039	1.24025e-05	0.000314259	Protein of unknown function (DUF1005)
AT4G02520	AT4G02520	protein_coding_gene	954.457	-1.5369	0.351712	-4.36978	1.24373e-05	0.000314773	glutathione S-transferase PHI 2
AT3G05730	AT3G05730	protein_coding_gene	213.968	-2.52842	0.578715	-4.36903	1.248e-05	0.000315483
AT5G38710	AT5G38710	protein_coding_gene	17.9466	-2.17116	0.497109	-4.36757	1.25637e-05	0.000317231	Methylenetetrahydrofolate reductase family protein
AT3G46490	AT3G46490	protein_coding_gene	231.692	-1.41156	0.323244	-4.36685	1.26049e-05	0.000317899	2-oxoglutarate (2OG) and Fe(II)-dependent oxygenase superfamily protein
AT1G15125	AT1G15125	protein_coding_gene	47.6827	-1.63986	0.375577	-4.36625	1.26396e-05	0.000318402	S-adenosyl-L-methionine-dependent methyltransferases superfamily protein
AT2G46680	AT2G46680	protein_coding_gene	408.443	1.71281	0.39243	4.36462	1.27342e-05	0.000320413	homeobox 7
AT5G08380	AT5G08380	protein_coding_gene	1231.01	0.908549	0.208257	4.36263	1.2851e-05	0.000322977	alpha-galactosidase 1
AT3G16660	AT3G16660	protein_coding_gene	29.7497	-2.11332	0.484568	-4.36124	1.29326e-05	0.00032465	Pollen Ole e 1 allergen and extensin family protein
AT1G71180	AT1G71180	protein_coding_gene	385.136	0.658733	0.151069	4.36048	1.29779e-05	0.000325092	6-phosphogluconate dehydrogenase family protein
AT2G23000	AT2G23000	protein_coding_gene	830.505	-1.17314	0.269042	-4.36044	1.29803e-05	0.000325092	serine carboxypeptidase-like 10
AT3G05190	AT3G05190	protein_coding_gene	2030.14	0.981697	0.225182	4.35958	1.30315e-05	0.000325997	D-aminoacid aminotransferase-like PLP-dependent enzymes superfamily protein
AT1G35580	AT1G35580	protein_coding_gene	2188.65	-0.794239	0.182204	-4.35907	1.30616e-05	0.000326373	cytosolic invertase 1
AT5G11420	AT5G11420	protein_coding_gene	2078.54	-0.999534	0.229369	-4.35775	1.31406e-05	0.00032797	Protein of unknown function, DUF642
AT3G03620	AT3G03620	protein_coding_gene	175.447	2.46007	0.564712	4.35632	1.32268e-05	0.00032974	MATE efflux family protein
AT1G15380	AT1G15380	protein_coding_gene	27.5783	-2.34228	0.537981	-4.35382	1.33783e-05	0.000332817	Lactoylglutathione lyase / glyoxalase I family protein
AT1G34510	AT1G34510	protein_coding_gene	347.2	-1.89557	0.435408	-4.35354	1.33956e-05	0.000332817	Peroxidase superfamily protein
AT1G74770	AT1G74770	protein_coding_gene	113.5	-1.44086	0.330975	-4.35337	1.34058e-05	0.000332817	zinc ion binding
AT3G01960	AT3G01960	protein_coding_gene	22.4964	2.07179	0.475915	4.35328	1.34117e-05	0.000332817
AT1G62290	AT1G62290	protein_coding_gene	1995.67	1.1302	0.259718	4.35165	1.35117e-05	0.000334913	Saposin-like aspartyl protease family protein
AT3G62150	AT3G62150	protein_coding_gene	145.838	-1.45483	0.334386	-4.35076	1.35668e-05	0.000335816	P-glycoprotein 21
AT4G03110	AT4G03110	protein_coding_gene	732.508	-1.09711	0.252176	-4.35056	1.35791e-05	0.000335816	RNA-binding protein-defense related 1
AT5G65550	AT5G65550	protein_coding_gene	38.208	1.68259	0.386783	4.35022	1.36003e-05	0.000335956	UDP-Glycosyltransferase superfamily protein
AT5G19790	AT5G19790	protein_coding_gene	196.911	-1.87362	0.430744	-4.34972	1.36309e-05	0.000336267	related to AP2 11
AT5G43190	AT5G43190	protein_coding_gene	326.256	-0.719601	0.165444	-4.34951	1.3644e-05	0.000336267	Galactose oxidase/kelch repeat superfamily protein
AT5G48657	AT5G48657	protein_coding_gene	240.882	-2.0587	0.473399	-4.34875	1.36914e-05	0.000337052	defense protein-related
AT3G54870	AT3G54870	protein_coding_gene	136.626	-1.38055	0.317518	-4.34793	1.37425e-05	0.000337926	Armadillo/beta-catenin repeat family protein / kinesin motor family protein
AT1G72920	AT1G72920	protein_coding_gene	525.874	-1.02482	0.23572	-4.34759	1.3764e-05	0.00033807	Toll-Interleukin-Resistance (TIR) domain family protein
AT4G38080	AT4G38080	protein_coding_gene	143.589	-2.13664	0.491544	-4.34679	1.38143e-05	0.000338921	hydroxyproline-rich glycoprotein family protein
AT1G23310	AT1G23310	protein_coding_gene	5787.56	-0.965404	0.2222	-4.34474	1.39439e-05	0.000341712	glutamate:glyoxylate aminotransferase
AT3G47340	AT3G47340	protein_coding_gene	87.5669	-2.58384	0.594868	-4.34356	1.40194e-05	0.000343174	glutamine-dependent asparagine synthase 1
AT1G14160	AT1G14160	protein_coding_gene	60.5701	-1.92828	0.444137	-4.34163	1.41429e-05	0.000345673	Uncharacterised protein family (UPF0497)
AT1G58030	AT1G58030	protein_coding_gene	2697.28	0.636047	0.146513	4.34122	1.41693e-05	0.000345673	cationic amino acid transporter 2
AT3G20380	AT3G20380	protein_coding_gene	42.1999	-1.63796	0.377304	-4.34122	1.41694e-05	0.000345673	TRAF-like family protein
AT2G22990	AT2G22990	protein_coding_gene	320.15	-1.40406	0.323613	-4.3387	1.43328e-05	0.000349266	sinapoylglucose 1
AT5G24570	AT5G24570	protein_coding_gene	327.388	-1.2502	0.288322	-4.3361	1.4503e-05	0.000353016
AT5G24910	AT5G24910	protein_coding_gene	49.6147	-1.63801	0.377859	-4.33496	1.45784e-05	0.000354452	cytochrome P450, family 714, subfamily A, polypeptide 1
AT1G74458	AT1G74458	protein_coding_gene	42.4625	-1.79588	0.414436	-4.33331	1.46883e-05	0.000356723
AT1G09932	AT1G09932	protein_coding_gene	161.423	-1.95079	0.450372	-4.3315	1.48097e-05	0.000359267	Phosphoglycerate mutase family protein
AT4G13390	AT4G13390	protein_coding_gene	2129.97	-2.13085	0.491989	-4.33108	1.48379e-05	0.000359548	Proline-rich extensin-like family protein
AT5G04770	AT5G04770	protein_coding_gene	168.856	-1.05403	0.243551	-4.32774	1.50647e-05	0.000364636	cationic amino acid transporter 6
AT3G17440	AT3G17440	protein_coding_gene	627.342	-0.43851	0.101353	-4.32654	1.51469e-05	0.000366216	novel plant snare 13
AT2G42060	AT2G42060	protein_coding_gene	44.5107	-1.88703	0.436414	-4.32395	1.53259e-05	0.00037013	Cysteine/Histidine-rich C1 domain family protein
AT1G10140	AT1G10140	protein_coding_gene	415.698	-1.6779	0.388127	-4.32308	1.53866e-05	0.000371182	Uncharacterised conserved protein UCP031279
AT5G23010	AT5G23010	protein_coding_gene	14.4244	-2.37891	0.550342	-4.32261	1.54192e-05	0.000371556	methylthioalkylmalate synthase 1
AT3G01760	AT3G01760	protein_coding_gene	14.7235	-2.21956	0.513536	-4.32211	1.54546e-05	0.00037193	Transmembrane amino acid transporter family protein
AT5G55460	AT5G55460	protein_coding_gene	73.648	2.1545	0.498507	4.3219	1.54691e-05	0.00037193	Bifunctional inhibitor/lipid-transfer protein/seed storage 2S albumin superfamily protein
AT2G29125	AT2G29125	protein_coding_gene	97.5691	-1.14949	0.266043	-4.32068	1.55546e-05	0.000373569	ROTUNDIFOLIA like 2
AT2G44390	AT2G44390	protein_coding_gene	18.4029	-2.13656	0.494588	-4.31988	1.56116e-05	0.000374522	Cysteine/Histidine-rich C1 domain family protein
AT3G59850	AT3G59850	protein_coding_gene	174.408	1.29708	0.300911	4.31051	1.62878e-05	0.000390313	Pectin lyase-like superfamily protein
AT5G23160	AT5G23160	protein_coding_gene	11.6012	-2.19172	0.508637	-4.30901	1.63984e-05	0.000392528
AT3G27170	AT3G27170	protein_coding_gene	922.68	-1.57404	0.365335	-4.30848	1.64377e-05	0.000393033	chloride channel B
AT5G10990	AT5G10990	protein_coding_gene	41.2573	1.65319	0.383882	4.30651	1.65854e-05	0.000396128	SAUR-like auxin-responsive protein family
AT3G46730	AT3G46730	protein_coding_gene	8.46675	-2.18932	0.508828	-4.30268	1.68744e-05	0.000402585	NB-ARC domain-containing disease resistance protein
AT3G25717	AT3G25717	protein_coding_gene	45.6331	-1.88773	0.439075	-4.29933	1.71314e-05	0.000407371	ROTUNDIFOLIA like 16
AT5G14750	AT5G14750	protein_coding_gene	247.468	0.796224	0.185186	4.29959	1.71115e-05	0.000407371	myb domain protein 66
AT5G53895	AT5G53895	protein_coding_gene	23.5363	1.78185	0.414439	4.29942	1.71243e-05	0.000407371
AT4G26220	AT4G26220	protein_coding_gene	184.479	-1.99536	0.464224	-4.29827	1.72136e-05	0.000408875	S-adenosyl-L-methionine-dependent methyltransferases superfamily protein
AT1G03106	AT1G03106	protein_coding_gene	1616.93	1.89645	0.441536	4.29513	1.7459e-05	0.000413797
AT1G22370	AT1G22370	protein_coding_gene	61.1473	1.61857	0.376833	4.29518	1.74551e-05	0.000413797	UDP-glucosyl transferase 85A5
AT1G05680	AT1G05680	protein_coding_gene	1281.53	1.20962	0.281691	4.29414	1.75372e-05	0.000415195	Uridine diphosphate glycosyltransferase 74E2
AT4G30460	AT4G30460	protein_coding_gene	208.145	-1.25821	0.293092	-4.2929	1.76355e-05	0.000417065	glycine-rich protein
AT3G26470	AT3G26470	protein_coding_gene	355.111	-1.67519	0.390334	-4.29168	1.77329e-05	0.00041891	Powdery mildew resistance protein, RPW8 domain
AT4G36600	AT4G36600	protein_coding_gene	5257.48	2.56774	0.598358	4.29131	1.77619e-05	0.000419139	Late embryogenesis abundant (LEA) protein
AT4G13620	AT4G13620	protein_coding_gene	97.9851	-1.50388	0.350499	-4.29067	1.78136e-05	0.000419444	Integrase-type DNA-binding superfamily protein
AT5G40450	AT5G40450	protein_coding_gene	719.454	-1.86432	0.434499	-4.29073	1.78083e-05	0.000419444
AT2G21210	AT2G21210	protein_coding_gene	74.5088	-1.52388	0.355279	-4.28925	1.79278e-05	0.000421674	SAUR-like auxin-responsive protein family
AT1G15230	AT1G15230	protein_coding_gene	954.675	0.830071	0.193659	4.28625	1.81711e-05	0.000426932
AT2G47260	AT2G47260	protein_coding_gene	112.028	1.15715	0.270094	4.28424	1.83369e-05	0.00043036	WRKY DNA-binding protein 23
AT1G19530	AT1G19530	protein_coding_gene	131.362	-1.52	0.354896	-4.28295	1.8443e-05	0.000432382
AT1G73860	AT1G73860	protein_coding_gene	88.96	-1.658	0.387143	-4.28265	1.84684e-05	0.000432509	P-loop containing nucleoside triphosphate hydrolases superfamily protein
AT3G61400	AT3G61400	protein_coding_gene	19.933	-2.20912	0.515881	-4.28222	1.85037e-05	0.000432867	2-oxoglutarate (2OG) and Fe(II)-dependent oxygenase superfamily protein
AT4G25820	AT4G25820	protein_coding_gene	4116.51	-2.11702	0.494411	-4.28189	1.85311e-05	0.000433039	xyloglucan endotransglucosylase/hydrolase 14
AT3G24240	AT3G24240	protein_coding_gene	1400.4	0.975482	0.227841	4.28142	1.85708e-05	0.0004335	Leucine-rich repeat receptor-like protein kinase family protein
AT1G32560	AT1G32560	protein_coding_gene	2574.06	2.4789	0.579119	4.28046	1.86507e-05	0.000434895	Late embryogenesis abundant protein, group 1 protein
AT5G67110	AT5G67110	protein_coding_gene	375.519	0.804605	0.187988	4.28009	1.86817e-05	0.000435148	basic helix-loop-helix (bHLH) DNA-binding superfamily protein
AT1G51830	AT1G51830	protein_coding_gene	275.752	-1.86078	0.434835	-4.27927	1.87503e-05	0.000436278	Leucine-rich repeat protein kinase family protein
AT2G32100	AT2G32100	protein_coding_gene	27.2624	-1.55141	0.362606	-4.2785	1.88154e-05	0.000437323	ovate family protein 16
AT3G17690	AT3G17690	protein_coding_gene	71.0554	-1.4757	0.344939	-4.27815	1.88451e-05	0.000437542	cyclic nucleotide gated channel 19
AT3G23230	AT3G23230	protein_coding_gene	12.8643	-2.27204	0.531181	-4.27734	1.89138e-05	0.000438666	Integrase-type DNA-binding superfamily protein
AT3G24230	AT3G24230	protein_coding_gene	9.19079	-2.28477	0.534216	-4.27686	1.89544e-05	0.000439138	Pectate lyase family protein
AT2G02800	AT2G02800	protein_coding_gene	853.324	-0.896415	0.209635	-4.27608	1.90213e-05	0.000440216	protein kinase 2B
AT1G22260	AT1G22260	protein_coding_gene	70.4763	0.940117	0.219902	4.27516	1.90998e-05	0.000441561	Myosin heavy chain-related protein
AT3G47070	AT3G47070	protein_coding_gene	1246.06	-1.34684	0.315155	-4.27357	1.92368e-05	0.000444254
AT3G05900	AT3G05900	protein_coding_gene	1788.66	-0.942517	0.220562	-4.27325	1.92642e-05	0.000444411	neurofilament protein-related
AT1G27680	AT1G27680	protein_coding_gene	913.42	0.72562	0.169825	4.27275	1.93077e-05	0.000444942	ADPGLC-PPase large subunit
AT5G48430	AT5G48430	protein_coding_gene	91.015	-1.83815	0.430305	-4.27173	1.93964e-05	0.000446509	Eukaryotic aspartyl protease family protein
AT5G24970	AT5G24970	protein_coding_gene	710.307	1.03978	0.243457	4.27091	1.9468e-05	0.000447205	Protein kinase superfamily protein
AT5G44400	AT5G44400	protein_coding_gene	15.6727	-1.73102	0.405285	-4.27111	1.945e-05	0.000447205	FAD-binding Berberine family protein
AT2G21490	AT2G21490	protein_coding_gene	3188.59	2.51957	0.590045	4.27014	1.95353e-05	0.000448017	dehydrin LEA
AT2G46510	AT2G46510	protein_coding_gene	375.178	-0.878517	0.20574	-4.27003	1.95447e-05	0.000448017	ABA-inducible BHLH-type transcription factor
AT4G27840	AT4G27840	protein_coding_gene	220.349	0.913679	0.214012	4.26928	1.96102e-05	0.000449042	SNARE-like superfamily protein
AT3G17860	AT3G17860	protein_coding_gene	957.801	-1.04278	0.244305	-4.26837	1.96909e-05	0.000449938	jasmonate-zim-domain protein 3
AT5G11730	AT5G11730	protein_coding_gene	335.839	0.708784	0.166053	4.26841	1.9687e-05	0.000449938	Core-2/I-branching beta-1,6-N-acetylglucosaminyltransferase family protein
AT5G08415	AT5G08415	protein_coding_gene	574.531	-0.489904	0.114827	-4.26645	1.9861e-05	0.000453346	Radical SAM superfamily protein
AT4G38390	AT4G38390	protein_coding_gene	82.0085	-1.74525	0.409666	-4.26016	2.04279e-05	0.000465796	root hair specific 17
AT1G78270	AT1G78270	protein_coding_gene	383.521	0.735227	0.172609	4.2595	2.04882e-05	0.000466677	UDP-glucosyl transferase 85A4
AT1G11380	AT1G11380	protein_coding_gene	159.484	-0.954658	0.224197	-4.25811	2.06158e-05	0.000468599	PLAC8 family protein
AT1G55110	AT1G55110	protein_coding_gene	517.254	0.731872	0.171876	4.25814	2.06136e-05	0.000468599	indeterminate(ID)-domain 7
AT5G18450	AT5G18450	protein_coding_gene	34.4779	2.46414	0.579209	4.25431	2.09694e-05	0.000476136	Integrase-type DNA-binding superfamily protein
AT3G30300	AT3G30300	protein_coding_gene	1903.82	0.779288	0.18322	4.2533	2.10646e-05	0.000477794	O-fucosyltransferase family protein
AT3G58540	AT3G58540	protein_coding_gene	58.8622	1.14873	0.270212	4.25121	2.12617e-05	0.00048176
AT1G58460	AT1G58460	protein_coding_gene	8.5734	-2.55552	0.601233	-4.25046	2.13334e-05	0.00048288
AT5G28770	AT5G28770	protein_coding_gene	115.256	-1.48838	0.350559	-4.24573	2.1788e-05	0.000492656	bZIP transcription factor family protein
AT5G07100	AT5G07100	protein_coding_gene	109.934	-1.73766	0.409391	-4.2445	2.19079e-05	0.000494849	WRKY DNA-binding protein 26
AT5G38010	AT5G38010	protein_coding_gene	64.3806	-1.68617	0.39732	-4.24386	2.19704e-05	0.000495742	UDP-Glycosyltransferase superfamily protein
AT1G35260	AT1G35260	protein_coding_gene	79.8088	-1.91427	0.451679	-4.23811	2.2541e-05	0.000508088	MLP-like protein 165
AT1G30570	AT1G30570	protein_coding_gene	553.014	0.495858	0.117011	4.23772	2.258e-05	0.000508438	hercules receptor kinase 2
AT2G16970	AT2G16970	protein_coding_gene	20.4015	-1.87284	0.442454	-4.23285	2.30752e-05	0.000519048	Major facilitator superfamily protein
AT3G14220	AT3G14220	protein_coding_gene	5532.7	0.692654	0.163702	4.23118	2.32464e-05	0.000521815	GDSL-like Lipase/Acylhydrolase superfamily protein
AT4G30610	AT4G30610	protein_coding_gene	866.041	-0.664321	0.156999	-4.23136	2.32277e-05	0.000521815	alpha/beta-Hydrolases superfamily protein
AT2G43530	AT2G43530	protein_coding_gene	111.77	-1.12345	0.265805	-4.22659	2.37264e-05	0.000532038	Scorpion toxin-like knottin superfamily protein
AT5G46180	AT5G46180	protein_coding_gene	2816.36	0.827923	0.195898	4.2263	2.37567e-05	0.000532164	ornithine-delta-aminotransferase
AT5G19240	AT5G19240	protein_coding_gene	1015.33	-1.67162	0.395638	-4.22514	2.38797e-05	0.000534368	Glycoprotein membrane precursor GPI-anchored
AT4G16350	AT4G16350	protein_coding_gene	69.3732	-1.68311	0.398443	-4.22422	2.39768e-05	0.000535986	calcineurin B-like protein 6
AT1G73480	AT1G73480	protein_coding_gene	373.302	0.920546	0.218079	4.22116	2.43046e-05	0.000542753	alpha/beta-Hydrolases superfamily protein
AT1G80090	AT1G80090	protein_coding_gene	1015.73	2.51729	0.596502	4.22009	2.44204e-05	0.000544776	Cystathionine beta-synthase (CBS) family protein
AT2G17880	AT2G17880	protein_coding_gene	149.091	-1.26382	0.299634	-4.21786	2.46634e-05	0.00054963	Chaperone DnaJ-domain superfamily protein
AT5G62520	AT5G62520	protein_coding_gene	2419.49	-0.906622	0.215007	-4.21671	2.47895e-05	0.000551873	similar to RCD one 5
AT1G19940	AT1G19940	protein_coding_gene	60.1281	-1.30192	0.309203	-4.21057	2.54727e-05	0.000566499	glycosyl hydrolase 9B5
AT1G12040	AT1G12040	protein_coding_gene	926.296	-1.72554	0.409867	-4.20999	2.55377e-05	0.000567362	leucine-rich repeat/extensin 1
AT4G36420	AT4G36420	protein_coding_gene	1440.88	0.519819	0.123557	4.20711	2.58655e-05	0.000574055	Ribosomal protein L12 family protein
AT1G57570	AT1G57570	protein_coding_gene	19.5347	-1.7988	0.427639	-4.20634	2.59535e-05	0.000575419	Mannose-binding lectin superfamily protein
AT5G36790	AT5G36790	protein_coding_gene	799.002	-1.26624	0.301188	-4.20413	2.62085e-05	0.000580477	Haloacid dehalogenase-like hydrolase (HAD) superfamily protein
AT1G35310	AT1G35310	protein_coding_gene	20.4124	-2.10538	0.500882	-4.20335	2.62992e-05	0.000581889	MLP-like protein 168
AT1G11655	AT1G11655	protein_coding_gene	58.9375	-1.73608	0.413167	-4.20187	2.64714e-05	0.000585102
AT3G01440	AT3G01440	protein_coding_gene	217.689	-1.31273	0.31254	-4.2002	2.66682e-05	0.00058885	PsbQ-like 1
AT1G11070	AT1G11070	protein_coding_gene	14.0863	-2.16967	0.516797	-4.19831	2.68912e-05	0.000592201
AT1G64970	AT1G64970	protein_coding_gene	4184.03	0.965396	0.229954	4.19822	2.6902e-05	0.000592201	gamma-tocopherol methyltransferase
AT2G29360	AT2G29360	protein_coding_gene	162.039	-1.45516	0.346601	-4.19838	2.68831e-05	0.000592201	NAD(P)-binding Rossmann-fold superfamily protein
AT2G38300	AT2G38300	protein_coding_gene	20.1497	-1.83806	0.438051	-4.196	2.71675e-05	0.00059683	myb-like HTH transcriptional regulator family protein
AT5G58320	AT5G58320	protein_coding_gene	393.17	-1.54236	0.367569	-4.19612	2.71529e-05	0.00059683	Kinase interacting (KIP1-like) family protein
AT3G02870	AT3G02870	protein_coding_gene	989.965	-0.600472	0.143114	-4.19575	2.71968e-05	0.000596867	Inositol monophosphatase family protein
AT4G37540	AT4G37540	protein_coding_gene	178.93	-1.01428	0.241768	-4.19527	2.72544e-05	0.000597525	LOB domain-containing protein 39
AT3G22930	AT3G22930	protein_coding_gene	165.285	-1.46536	0.349411	-4.19381	2.74303e-05	0.000600774	calmodulin-like 11
AT2G45480	AT2G45480	protein_coding_gene	284.655	1.07907	0.257449	4.1914	2.77237e-05	0.000606586	growth-regulating factor 9
AT3G03773	AT3G03773	protein_coding_gene	300.464	0.531578	0.126852	4.19055	2.78278e-05	0.000608249	HSP20-like chaperones superfamily protein
AT2G37170	AT2G37170	protein_coding_gene	3340.6	-1.61105	0.384717	-4.18762	2.81897e-05	0.000615537	plasma membrane intrinsic protein 2
AT1G55740	AT1G55740	protein_coding_gene	1078.68	1.28503	0.307054	4.18501	2.85147e-05	0.000622006	seed imbibition 1
AT1G02900	AT1G02900	protein_coding_gene	670.326	-1.58849	0.379718	-4.18333	2.87267e-05	0.000626	rapid alkalinization factor 1
AT4G14040	AT4G14040	protein_coding_gene	394.717	-0.748357	0.178917	-4.18269	2.88076e-05	0.000627131	selenium-binding protein 2
AT3G49790	AT3G49790	protein_coding_gene	148.447	-0.922596	0.220604	-4.18214	2.88777e-05	0.000628026	Carbohydrate-binding protein
AT1G28660	AT1G28660	protein_coding_gene	3421.94	-0.912866	0.218478	-4.1783	2.93693e-05	0.000638074	GDSL-like Lipase/Acylhydrolase superfamily protein
AT1G03055	AT1G03055	protein_coding_gene	23.9006	-1.5448	0.36976	-4.17784	2.94288e-05	0.000638727
AT5G37670	AT5G37670	protein_coding_gene	192.311	-1.04035	0.249295	-4.17316	3.00401e-05	0.000651163	HSP20-like chaperones superfamily protein
AT5G37690	AT5G37690	protein_coding_gene	19.2417	-2.43698	0.583987	-4.173	3.0062e-05	0.000651163	SGNH hydrolase-type esterase superfamily protein
AT2G40830	AT2G40830	protein_coding_gene	914.442	0.619241	0.148428	4.172	3.01943e-05	0.000653374	RING-H2 finger C1A
AT3G53800	AT3G53800	protein_coding_gene	530.779	1.58683	0.380436	4.17109	3.03142e-05	0.000655314	Fes1B
AT5G01100	AT5G01100	protein_coding_gene	307.567	-1.6954	0.406988	-4.16572	3.10373e-05	0.000670276	O-fucosyltransferase family protein
AT3G01860	AT3G01860	protein_coding_gene	225.638	-0.846071	0.203205	-4.16363	3.13221e-05	0.000675753
AT2G26500	AT2G26500	protein_coding_gene	4042.67	-1.06588	0.256284	-4.159	3.19648e-05	0.000688932	cytochrome b6f complex subunit (petM), putative
AT2G28840	AT2G28840	protein_coding_gene	3869.02	0.488675	0.117511	4.15855	3.20278e-05	0.000689601	XB3 ortholog 1 in Arabidopsis thaliana
AT2G30990	AT2G30990	protein_coding_gene	479.895	-0.937548	0.225525	-4.15718	3.22197e-05	0.000693044	Protein of unknown function (DUF688)
AT5G27380	AT5G27380	protein_coding_gene	1739.57	-0.411629	0.099052	-4.15568	3.24317e-05	0.000696911	glutathione synthetase 2
AT1G17147	AT1G17147	protein_coding_gene	113.77	-1.65124	0.39764	-4.1526	3.28722e-05	0.000705677	VQ motif-containing protein
AT2G40435	AT2G40435	protein_coding_gene	191.173	1.46422	0.352869	4.14948	3.33236e-05	0.000714657
AT3G56930	AT3G56930	protein_coding_gene	417.997	-0.92182	0.222267	-4.14736	3.3633e-05	0.000720579	DHHC-type zinc finger family protein
AT5G60220	AT5G60220	protein_coding_gene	55.4953	1.88276	0.454031	4.14676	3.3722e-05	0.000721771	tetraspanin4
AT1G73805	AT1G73805	protein_coding_gene	21.4335	-2.08877	0.503842	-4.1457	3.38782e-05	0.000724399	Calmodulin binding protein-like
AT1G12130	AT1G12130	protein_coding_gene	413.581	1.50115	0.362197	4.14457	3.40449e-05	0.000727243	Flavin-binding monooxygenase family protein
AT4G19170	AT4G19170	protein_coding_gene	63.7669	1.01081	0.243913	4.14415	3.41081e-05	0.000727875	nine-cis-epoxycarotenoid dioxygenase 4
AT2G37370	AT2G37370	protein_coding_gene	22.0946	-1.86938	0.451133	-4.14376	3.41662e-05	0.000728396
AT1G31580	AT1G31580	protein_coding_gene	231.491	-1.79556	0.433858	-4.1386	3.49425e-05	0.000744213	ECS1
AT5G03120	AT5G03120	protein_coding_gene	326.565	-1.28767	0.311307	-4.13632	3.52923e-05	0.000750924
AT4G15150	AT4G15150	protein_coding_gene	169.03	-1.64301	0.397259	-4.13586	3.5363e-05	0.000750951	glycine-rich protein
AT5G06630	AT5G06630	protein_coding_gene	2136.31	-2.03363	0.491703	-4.13588	3.53591e-05	0.000750951	proline-rich extensin-like family protein
AT1G74070	AT1G74070	protein_coding_gene	660.8	-0.62065	0.150098	-4.13497	3.54994e-05	0.000752591	Cyclophilin-like peptidyl-prolyl cis-trans isomerase family protein
AT4G17090	AT4G17090	protein_coding_gene	352.716	-2.25129	0.544458	-4.13491	3.55097e-05	0.000752591	chloroplast beta-amylase
AT1G56240	AT1G56240	protein_coding_gene	117.845	-1.76955	0.428175	-4.13277	3.58424e-05	0.000755939	phloem protein 2-B13
AT3G54590	AT3G54590	protein_coding_gene	5917.95	-1.95536	0.473091	-4.13316	3.57807e-05	0.000755939	hydroxyproline-rich glycoprotein
AT3G56320	AT3G56320	protein_coding_gene	152.294	0.905046	0.218989	4.13284	3.58313e-05	0.000755939	PAP/OAS1 substrate-binding domain superfamily
AT4G35190	AT4G35190	protein_coding_gene	82.6902	2.06339	0.499168	4.13366	3.57026e-05	0.000755939	Putative lysine decarboxylase family protein
AT5G03230	AT5G03230	protein_coding_gene	152.047	-0.946506	0.228995	-4.13331	3.57582e-05	0.000755939	Protein of unknown function, DUF584
AT4G30670	AT4G30670	protein_coding_gene	957.765	-1.64696	0.398599	-4.13188	3.59803e-05	0.000758108	Putative membrane lipoprotein
AT2G36770	AT2G36770	protein_coding_gene	10.8738	2.21293	0.535783	4.13027	3.62343e-05	0.000761237	UDP-Glycosyltransferase superfamily protein
AT3G52290	AT3G52290	protein_coding_gene	491.556	-0.757609	0.183418	-4.13052	3.6195e-05	0.000761237	IQ-domain 3
AT5G66985	AT5G66985	protein_coding_gene	760.544	-1.28876	0.312011	-4.13049	3.61998e-05	0.000761237
AT1G23205	AT1G23205	protein_coding_gene	232.737	-1.07644	0.260646	-4.12988	3.62949e-05	0.000761288	Plant invertase/pectin methylesterase inhibitor superfamily protein
AT5G44550	AT5G44550	protein_coding_gene	44.8566	-2.52105	0.610453	-4.12981	3.63071e-05	0.000761288	Uncharacterised protein family (UPF0497)
AT3G23000	AT3G23000	protein_coding_gene	1123.49	-0.698873	0.169274	-4.12866	3.64888e-05	0.000764358	CBL-interacting protein kinase 7
AT1G59520	AT1G59520	protein_coding_gene	673.602	0.584446	0.141645	4.12613	3.68916e-05	0.000772048	CW7
AT1G31950	AT1G31950	protein_coding_gene	649.376	0.739527	0.179255	4.12556	3.69826e-05	0.000773204	Terpenoid cyclases/Protein prenyltransferases superfamily protein
AT1G21050	AT1G21050	protein_coding_gene	327.373	-0.800284	0.194039	-4.12434	3.71792e-05	0.000776565	Protein of unknown function, DUF617
AT1G70260	AT1G70260	protein_coding_gene	32.9398	-1.85641	0.450418	-4.12154	3.76355e-05	0.000783576	nodulin MtN21 /EamA-like transporter family protein
AT2G44110	AT2G44110	protein_coding_gene	183.297	-1.63144	0.395847	-4.12139	3.76597e-05	0.000783576	Seven transmembrane MLO family protein
AT2G44790	AT2G44790	protein_coding_gene	4239.73	-1.5525	0.376654	-4.12182	3.75888e-05	0.000783576	uclacyanin 2
AT5G61340	AT5G61340	protein_coding_gene	102.548	-1.56323	0.37924	-4.12202	3.75571e-05	0.000783576
AT2G21330	AT2G21330	protein_coding_gene	5905.76	-0.847787	0.205737	-4.12074	3.77665e-05	0.000785042	fructose-bisphosphate aldolase 1
AT1G25550	AT1G25550	protein_coding_gene	1082.75	-0.986373	0.239434	-4.11961	3.79515e-05	0.00078813	myb-like transcription factor family protein
AT2G24550	AT2G24550	protein_coding_gene	584.621	-1.02506	0.248971	-4.11716	3.83562e-05	0.000795772
AT5G19530	AT5G19530	protein_coding_gene	450.122	-0.747309	0.181533	-4.11666	3.8441e-05	0.000796767	S-adenosyl-L-methionine-dependent methyltransferases superfamily protein
AT4G01830	AT4G01830	protein_coding_gene	11.6997	-2.17556	0.528528	-4.11626	3.8507e-05	0.000797372	P-glycoprotein 5
AT1G14185	AT1G14185	protein_coding_gene	10.8244	-2.29693	0.558094	-4.11566	3.86073e-05	0.000798685	Glucose-methanol-choline (GMC) oxidoreductase family protein
AT5G36940	AT5G36940	protein_coding_gene	269.361	-0.763249	0.185481	-4.11497	3.87226e-05	0.000800304	cationic amino acid transporter 3
AT5G57970	AT5G57970	protein_coding_gene	387.442	0.505028	0.122741	4.11458	3.87885e-05	0.0008009	DNA glycosylase superfamily protein
AT4G29905	AT4G29905	protein_coding_gene	418.412	-1.44911	0.352277	-4.11356	3.896e-05	0.000803674
AT2G40220	AT2G40220	protein_coding_gene	532.189	2.07943	0.505909	4.11028	3.95174e-05	0.000814398	Integrase-type DNA-binding superfamily protein
AT1G61560	AT1G61560	protein_coding_gene	52.8755	-1.678	0.40848	-4.1079	3.99274e-05	0.000821554	Seven transmembrane MLO family protein
AT2G29000	AT2G29000	protein_coding_gene	19.5438	-1.95697	0.4764	-4.10782	3.99406e-05	0.000821554	Leucine-rich repeat protein kinase family protein
AT3G29575	AT3G29575	protein_coding_gene	758.19	1.12499	0.273886	4.10752	3.99933e-05	0.000821857	ABI five binding protein 3
AT4G11360	AT4G11360	protein_coding_gene	456.027	-1.22005	0.297083	-4.10675	4.01272e-05	0.000823825	RING-H2 finger A1B
AT1G03220	AT1G03220	protein_coding_gene	3933.26	-0.980022	0.238706	-4.10557	4.03318e-05	0.000827242	Eukaryotic aspartyl protease family protein
AT5G26280	AT5G26280	protein_coding_gene	7745.62	-0.709637	0.172875	-4.10491	4.04465e-05	0.000828809	TRAF-like family protein
AT1G29660	AT1G29660	protein_coding_gene	577.782	-1.13804	0.277355	-4.1032	4.07467e-05	0.000834171	GDSL-like Lipase/Acylhydrolase superfamily protein
AT4G12120	AT4G12120	protein_coding_gene	155.511	-1.19961	0.292389	-4.10278	4.08217e-05	0.000834916	Sec1/munc18-like (SM) proteins superfamily
AT3G21530	AT3G21530	protein_coding_gene	21.0495	-1.70112	0.414726	-4.10179	4.09962e-05	0.000837694	DNAse I-like superfamily protein
AT2G38320	AT2G38320	protein_coding_gene	112.912	-1.28347	0.313076	-4.09955	4.1395e-05	0.000845043	TRICHOME BIREFRINGENCE-LIKE 34
AT3G24650	AT3G24650	protein_coding_gene	1126.18	2.0999	0.512374	4.09837	4.1607e-05	0.00084857	AP2/B3-like transcriptional factor family protein
AT4G22212	AT4G22212	protein_coding_gene	330.309	-1.2132	0.296074	-4.09761	4.17429e-05	0.000850542	Arabidopsis defensin-like protein
AT5G05880	AT5G05880	protein_coding_gene	743.38	0.730004	0.178235	4.09574	4.20823e-05	0.000856651	UDP-Glycosyltransferase superfamily protein
AT4G26590	AT4G26590	protein_coding_gene	148.702	1.27019	0.310213	4.09457	4.22949e-05	0.000860168	oligopeptide transporter 5
AT5G36700	AT5G36700	protein_coding_gene	784.049	-1.11471	0.272298	-4.09373	4.24494e-05	0.0008625	2-phosphoglycolate phosphatase 1
AT2G05540	AT2G05540	protein_coding_gene	15.6645	-1.90878	0.466422	-4.0924	4.26935e-05	0.000866646	Glycine-rich protein family
AT2G22200	AT2G22200	protein_coding_gene	64.0725	-1.24841	0.30513	-4.0914	4.28772e-05	0.000869558	Integrase-type DNA-binding superfamily protein
AT4G25790	AT4G25790	protein_coding_gene	201.704	-1.90345	0.465269	-4.09106	4.29397e-05	0.000870011	CAP (Cysteine-rich secretory proteins, Antigen 5, and Pathogenesis-related 1 protein) superfamily protein
AT3G56850	AT3G56850	protein_coding_gene	536.935	0.577869	0.141286	4.09006	4.31265e-05	0.000872164	ABA-responsive element binding protein 3
AT5G18500	AT5G18500	protein_coding_gene	1021.39	-0.43698	0.106835	-4.09022	4.30962e-05	0.000872164	Protein kinase superfamily protein
AT5G03360	AT5G03360	protein_coding_gene	217.425	-1.15318	0.282014	-4.08907	4.33109e-05	0.000875074	DC1 domain-containing protein
AT2G34510	AT2G34510	protein_coding_gene	356.748	-1.18372	0.289561	-4.08797	4.35169e-05	0.000878052	Protein of unknown function, DUF642
AT5G05400	AT5G05400	protein_coding_gene	97.803	-1.42249	0.347981	-4.08785	4.35394e-05	0.000878052	LRR and NB-ARC domains-containing disease resistance protein
AT4G09650	AT4G09650	protein_coding_gene	7473.44	-0.870793	0.21306	-4.08708	4.36841e-05	0.000880149	ATP synthase delta-subunit gene
AT5G12110	AT5G12110	protein_coding_gene	612.83	-0.827393	0.202652	-4.08283	4.44909e-05	0.000895571	Glutathione S-transferase, C-terminal-like;Translation elongation factor EF1B/ribosomal protein S6
AT3G63140	AT3G63140	protein_coding_gene	2176.41	-1.02151	0.250218	-4.08247	4.45588e-05	0.000896104	chloroplast stem-loop binding protein of 41 kDa
AT3G27250	AT3G27250	protein_coding_gene	13.0206	2.15055	0.526843	4.08196	4.46573e-05	0.000897252
AT1G80340	AT1G80340	protein_coding_gene	596.014	0.874072	0.214149	4.0816	4.47261e-05	0.0008978	gibberellin 3-oxidase 2
AT5G06640	AT5G06640	protein_coding_gene	3851.31	-1.95396	0.478766	-4.08125	4.47943e-05	0.000898336	Proline-rich extensin-like family protein
AT1G08340	AT1G08340	protein_coding_gene	207.214	-1.59892	0.39205	-4.07837	4.5352e-05	0.000907837	Rho GTPase activating protein with PAK-box/P21-Rho-binding domain
AT3G62590	AT3G62590	protein_coding_gene	109.132	1.09495	0.268474	4.07841	4.53444e-05	0.000907837	alpha/beta-Hydrolases superfamily protein
AT5G49760	AT5G49760	protein_coding_gene	902.671	-0.928116	0.227674	-4.07652	4.57153e-05	0.000914263	Leucine-rich repeat protein kinase family protein
AT1G51805	AT1G51805	protein_coding_gene	298.153	-1.03718	0.254466	-4.0759	4.58359e-05	0.000915828	Leucine-rich repeat protein kinase family protein
AT3G56230	AT3G56230	protein_coding_gene	97.3935	-1.60789	0.394523	-4.07552	4.59116e-05	0.000916495	BTB/POZ domain-containing protein
AT4G38410	AT4G38410	protein_coding_gene	238.241	1.34307	0.329654	4.07419	4.61756e-05	0.000920836	Dehydrin family protein
AT4G39350	AT4G39350	protein_coding_gene	1628.39	-0.6218	0.152627	-4.07399	4.62142e-05	0.000920836	cellulose synthase A2
AT4G37310	AT4G37310	protein_coding_gene	115.661	-1.45049	0.356085	-4.07343	4.63264e-05	0.000922224	cytochrome P450, family 81, subfamily H, polypeptide 1
AT3G05660	AT3G05660	protein_coding_gene	33.1158	1.61158	0.395723	4.07248	4.65143e-05	0.000925113	receptor like protein 33
AT5G40850	AT5G40850	protein_coding_gene	3894.9	-0.435436	0.107007	-4.06922	4.71713e-05	0.000937318	urophorphyrin methylase 1
AT1G51890	AT1G51890	protein_coding_gene	9.84478	-2.32802	0.572285	-4.06794	4.74312e-05	0.000940678	Leucine-rich repeat protein kinase family protein
AT4G15740	AT4G15740	protein_coding_gene	17.1893	-2.22209	0.546238	-4.06799	4.74205e-05	0.000940678	Calcium-dependent lipid-binding (CaLB domain) family protein
AT4G19970	AT4G19970	protein_coding_gene	34.1421	-1.67059	0.410691	-4.06774	4.74708e-05	0.000940678
AT5G07200	AT5G07200	protein_coding_gene	61.377	1.35515	0.333376	4.06494	4.80451e-05	0.000951187	gibberellin 20-oxidase 3
AT3G05625	AT3G05625	protein_coding_gene	353.312	-0.715922	0.176183	-4.06351	4.834e-05	0.000955535	Tetratricopeptide repeat (TPR)-like superfamily protein
AT3G45080	AT3G45080	protein_coding_gene	29.7043	-1.94564	0.478815	-4.06345	4.8353e-05	0.000955535	P-loop containing nucleoside triphosphate hydrolases superfamily protein
AT4G01610	AT4G01610	protein_coding_gene	18362	0.864397	0.212823	4.06158	4.87421e-05	0.000962346	Cysteine proteinases superfamily protein
AT5G07770	AT5G07770	protein_coding_gene	224.73	-1.17138	0.288431	-4.06123	4.88158e-05	0.000962921	Actin-binding FH2 protein
AT3G59060	AT3G59060	protein_coding_gene	895.642	-0.81026	0.199604	-4.05933	4.92143e-05	0.000968425	phytochrome interacting factor 3-like 6
AT4G22120	AT4G22120	protein_coding_gene	446.943	-0.610199	0.150323	-4.05926	4.9229e-05	0.000968425	ERD (early-responsive to dehydration stress) family protein
AT5G24600	AT5G24600	protein_coding_gene	118.364	1.2083	0.297638	4.05961	4.91551e-05	0.000968425	Protein of unknown function, DUF599
AT2G40020	AT2G40020	protein_coding_gene	139.596	-0.918048	0.226213	-4.05834	4.94235e-05	0.000971367	Nucleolar histone methyltransferase-related protein
AT2G37570	AT2G37570	protein_coding_gene	580.689	0.611726	0.150807	4.05635	4.98459e-05	0.000977893	HSP20-like chaperones superfamily protein
AT5G25840	AT5G25840	protein_coding_gene	10.9187	-2.09608	0.516714	-4.05655	4.98019e-05	0.000977893	Protein of unknown function (DUF1677)
AT3G58000	AT3G58000	protein_coding_gene	34.7997	-1.66357	0.410225	-4.05526	5.00783e-05	0.000981563	VQ motif-containing protein
AT4G21440	AT4G21440	protein_coding_gene	52.2812	1.86312	0.45959	4.05387	5.0377e-05	0.000986524	MYB-like 102
AT1G62990	AT1G62990	protein_coding_gene	88.1645	-1.55067	0.382652	-4.05244	5.0686e-05	0.000991677	KNOTTED-like homeobox of Arabidopsis thaliana 7
AT3G21770	AT3G21770	protein_coding_gene	778.169	-1.35185	0.333769	-4.05025	5.1163e-05	0.0010001	Peroxidase superfamily protein
AT2G40540	AT2G40540	protein_coding_gene	761.802	-0.447168	0.110416	-4.04984	5.12522e-05	0.00100094	potassium transporter 2
AT5G67400	AT5G67400	protein_coding_gene	4093.34	-1.74298	0.430574	-4.04805	5.16459e-05	0.00100772	root hair specific 19
AT3G56290	AT3G56290	protein_coding_gene	682.22	-1.63917	0.404979	-4.04754	5.17577e-05	0.00100809
AT5G23750	AT5G23750	protein_coding_gene	213.101	-1.72326	0.425738	-4.0477	5.17232e-05	0.00100809	Remorin family protein
AT2G11150			3.70443	-2.4724	0.611123	-4.04566	5.21751e-05	0.0010153	transposable element gene
AT5G23060	AT5G23060	protein_coding_gene	6291.4	-1.40836	0.348233	-4.04431	5.24785e-05	0.00102029	calcium sensing receptor
AT5G25250	AT5G25250	protein_coding_gene	21.7753	-1.9157	0.473733	-4.04384	5.25823e-05	0.00102139	SPFH/Band 7/PHB domain-containing membrane-associated protein family
AT3G13610	AT3G13610	protein_coding_gene	373.058	-1.59962	0.39563	-4.04323	5.27195e-05	0.00102314	2-oxoglutarate (2OG) and Fe(II)-dependent oxygenase superfamily protein
AT5G44700	AT5G44700	protein_coding_gene	583.986	1.1762	0.291171	4.03955	5.35545e-05	0.00103841	Leucine-rich repeat transmembrane protein kinase
AT2G25090	AT2G25090	protein_coding_gene	46.101	-2.01163	0.49843	-4.03593	5.43874e-05	0.00105361	CBL-interacting protein kinase 16
AT1G74960	AT1G74960	protein_coding_gene	2380.97	-0.463567	0.114891	-4.03485	5.46367e-05	0.00105576	fatty acid biosynthesis 1
AT5G46490	AT5G46490	protein_coding_gene	9.26194	-2.47299	0.612873	-4.03508	5.45846e-05	0.00105576	Disease resistance protein (TIR-NBS-LRR class) family
AT5G58500	AT5G58500	protein_coding_gene	14.9389	-1.81348	0.449458	-4.03482	5.46445e-05	0.00105576	Protein of unknown function (DUF640)
AT1G68440	AT1G68440	protein_coding_gene	841.928	-1.38731	0.343976	-4.03318	5.50282e-05	0.00106223
AT5G43870	AT5G43870	protein_coding_gene	64.4039	-1.1912	0.295479	-4.03143	5.54389e-05	0.0010692	Plant protein of unknown function (DUF828) with plant pleckstrin homology-like region
AT1G13640	AT1G13640	protein_coding_gene	2085.64	0.55905	0.138737	4.02956	5.58823e-05	0.00107679	Phosphatidylinositol 3- and 4-kinase family protein
AT5G38344	AT5G38344	protein_coding_gene	3.60366	-2.43834	0.605702	-4.02564	5.68205e-05	0.0010939	Toll-Interleukin-Resistance (TIR) domain family protein
AT3G24300	AT3G24300	protein_coding_gene	193.148	-1.56061	0.387693	-4.02539	5.68817e-05	0.0010941	ammonium transporter 1;3
AT1G45145	AT1G45145	protein_coding_gene	1322.29	-1.45643	0.361835	-4.02513	5.6943e-05	0.00109416	thioredoxin H-type 5
AT3G60130	AT3G60130	protein_coding_gene	450.879	-1.13013	0.280781	-4.02496	5.6986e-05	0.00109416	beta glucosidase 16
AT4G00330	AT4G00330	protein_coding_gene	481.808	-1.25187	0.311043	-4.02473	5.70399e-05	0.00109423	calmodulin-binding receptor-like cytoplasmic kinase 2
AT1G22770	AT1G22770	protein_coding_gene	512.36	-0.865371	0.215124	-4.02267	5.75423e-05	0.00110289	gigantea protein (GI)
AT3G07650	AT3G07650	protein_coding_gene	134.897	-1.1783	0.293084	-4.02035	5.81119e-05	0.00111282	CONSTANS-like 9
AT4G11290	AT4G11290	protein_coding_gene	720.88	-1.72484	0.429228	-4.01846	5.85786e-05	0.00112076	Peroxidase superfamily protein
AT1G19490	AT1G19490	protein_coding_gene	490.285	1.31798	0.328082	4.01723	5.88864e-05	0.00112566	Basic-leucine zipper (bZIP) transcription factor family protein
AT1G32910	AT1G32910	protein_coding_gene	51.0044	-1.99138	0.495955	-4.01525	5.93821e-05	0.00113413	HXXXD-type acyl-transferase family protein
AT1G14040	AT1G14040	protein_coding_gene	271.797	-0.650901	0.162161	-4.01393	5.97162e-05	0.00113951	EXS (ERD1/XPR1/SYG1) family protein
AT2G13360	AT2G13360	protein_coding_gene	2881.61	-1.52284	0.379443	-4.01337	5.98591e-05	0.00114123	alanine:glyoxylate aminotransferase
AT1G15190	AT1G15190	protein_coding_gene	29.2898	1.60462	0.400152	4.01002	6.07145e-05	0.00115347	Fasciclin-like arabinogalactan family protein
AT3G59050	AT3G59050	protein_coding_gene	212.155	-0.842263	0.210038	-4.01005	6.07069e-05	0.00115347	polyamine oxidase 3
AT3G59052	AT3G59052	protein_coding_gene	212.155	-0.842263	0.210038	-4.01005	6.07069e-05	0.00115347	conserved peptide upstream open reading frame 18
AT5G36180	AT5G36180	protein_coding_gene	211.881	-1.79064	0.446484	-4.01054	6.05793e-05	0.00115347	serine carboxypeptidase-like 1
AT1G56300	AT1G56300	protein_coding_gene	500.752	1.08785	0.271352	4.00899	6.0978e-05	0.00115644	Chaperone DnaJ-domain superfamily protein
AT4G09510	AT4G09510	protein_coding_gene	727.147	-0.771317	0.192391	-4.00911	6.0947e-05	0.00115644	cytosolic invertase 2
AT1G75500	AT1G75500	protein_coding_gene	1526.24	-0.596696	0.148959	-4.00579	6.18118e-05	0.00117123	Walls Are Thin 1
AT4G00895	AT4G00895	protein_coding_gene	1594.85	-0.548409	0.136933	-4.00493	6.2035e-05	0.00117443	ATPase, F1 complex, OSCP/delta subunit protein
AT5G46240	AT5G46240	protein_coding_gene	42.6183	-1.49958	0.3745	-4.00421	6.22251e-05	0.001177	potassium channel in Arabidopsis thaliana 1
AT2G30840	AT2G30840	protein_coding_gene	24.1418	-1.60643	0.401306	-4.003	6.25453e-05	0.00118202	2-oxoglutarate (2OG) and Fe(II)-dependent oxygenase superfamily protein
AT3G15890	AT3G15890	protein_coding_gene	148.373	-0.890074	0.222378	-4.00253	6.26674e-05	0.0011833	Protein kinase superfamily protein
AT1G62190	AT1G62190	protein_coding_gene	32.9001	1.79949	0.449737	4.00121	6.30196e-05	0.00118891	Kua-ubiquitin conjugating enzyme hybrid localisation domain
AT1G30760	AT1G30760	protein_coding_gene	127.514	-1.53524	0.383793	-4.00017	6.32958e-05	0.00119308	FAD-binding Berberine family protein
AT3G48270	AT3G48270	protein_coding_gene	20.7777	2.12332	0.530837	3.99995	6.33546e-05	0.00119315	cytochrome P450, family 71, subfamily A, polypeptide 26
AT2G27370	AT2G27370	protein_coding_gene	357.006	-1.85134	0.462996	-3.99861	6.37145e-05	0.00119889	Uncharacterised protein family (UPF0497)
AT4G16920	AT4G16920	protein_coding_gene	27.175	-1.69468	0.424109	-3.99586	6.44595e-05	0.00121185	Disease resistance protein (TIR-NBS-LRR class) family
AT5G64620	AT5G64620	protein_coding_gene	1460.47	-0.680459	0.170349	-3.99451	6.48283e-05	0.00121773	cell wall / vacuolar inhibitor of fructosidase 2
AT1G12520	AT1G12520	protein_coding_gene	1042.95	0.761787	0.190772	3.99318	6.51922e-05	0.0012235	copper chaperone for SOD1
AT1G09812	AT1G09812	protein_coding_gene	20.2156	-1.451	0.363424	-3.99259	6.53565e-05	0.00122552
AT5G47370	AT5G47370	protein_coding_gene	531.743	-0.797107	0.199736	-3.99081	6.58479e-05	0.00123367	Homeobox-leucine zipper protein 4 (HB-4) / HD-ZIP protein
AT1G52750	AT1G52750	protein_coding_gene	241.818	-1.27216	0.318909	-3.9891	6.63258e-05	0.00124154	alpha/beta-Hydrolases superfamily protein
AT2G43870	AT2G43870	protein_coding_gene	61.8459	1.3075	0.328198	3.98389	6.77975e-05	0.0012669	Pectin lyase-like superfamily protein
AT4G25400	AT4G25400	protein_coding_gene	12.5086	-2.22876	0.55943	-3.98399	6.77688e-05	0.0012669	basic helix-loop-helix (bHLH) DNA-binding superfamily protein
AT1G67300	AT1G67300	protein_coding_gene	454.071	0.816573	0.205033	3.98265	6.81517e-05	0.00127242	Major facilitator superfamily protein
AT5G39860	AT5G39860	protein_coding_gene	10.3512	-2.13286	0.535576	-3.98236	6.82341e-05	0.00127286	basic helix-loop-helix (bHLH) DNA-binding family protein
AT3G52870	AT3G52870	protein_coding_gene	1248.2	-0.92239	0.231631	-3.98215	6.82943e-05	0.00127289	IQ calmodulin-binding motif family protein
AT1G47960	AT1G47960	protein_coding_gene	229.473	1.13034	0.284	3.98008	6.88927e-05	0.00128293	cell wall / vacuolar inhibitor of fructosidase 1
AT3G12203	AT3G12203	protein_coding_gene	134	1.22756	0.308668	3.97697	6.97995e-05	0.0012987	serine carboxypeptidase-like 17
AT1G30360	AT1G30360	protein_coding_gene	3540.23	-1.01377	0.255051	-3.97477	7.04482e-05	0.00130965	Early-responsive to dehydration stress protein (ERD4)
AT1G78830	AT1G78830	protein_coding_gene	2243.94	-1.0475	0.263568	-3.97432	7.05803e-05	0.00131098	Curculin-like (mannose-binding) lectin family protein
AT3G09925	AT3G09925	protein_coding_gene	983.669	-1.63156	0.410573	-3.97385	7.07193e-05	0.00131131	Pollen Ole e 1 allergen and extensin family protein
AT5G61865	AT5G61865	protein_coding_gene	129.193	0.900843	0.226684	3.97401	7.06724e-05	0.00131131
AT5G44610	AT5G44610	protein_coding_gene	606.773	-2.07031	0.521044	-3.97338	7.08604e-05	0.0013128	microtubule-associated protein 18
AT3G18400	AT3G18400	protein_coding_gene	11.4496	-2.26231	0.569451	-3.97279	7.10359e-05	0.00131462	NAC domain containing protein 58
AT4G40090	AT4G40090	protein_coding_gene	1870.39	-1.89967	0.478189	-3.97264	7.108e-05	0.00131462	arabinogalactan protein 3
AT3G23920	AT3G23920	protein_coding_gene	3476.03	0.702526	0.176853	3.97237	7.1162e-05	0.00131501	beta-amylase 1
AT1G76150	AT1G76150	protein_coding_gene	1514.57	0.424078	0.106769	3.97193	7.12928e-05	0.0013163	enoyl-CoA hydratase 2
AT4G25070	AT4G25070	protein_coding_gene	188.611	-1.06979	0.269547	-3.96885	7.22204e-05	0.00133229
AT1G16520	AT1G16520	protein_coding_gene	1367.58	0.51809	0.130608	3.96676	7.2857e-05	0.00134289
AT1G78020	AT1G78020	protein_coding_gene	340.117	-1.17769	0.297089	-3.96409	7.3675e-05	0.00135681	Protein of unknown function (DUF581)
AT3G27890	AT3G27890	protein_coding_gene	1233.41	-0.774327	0.195462	-3.96153	7.4471e-05	0.0013703	NADPH:quinone oxidoreductase
AT5G39190	AT5G39190	protein_coding_gene	9.77863	-2.34299	0.591595	-3.96046	7.4805e-05	0.00137528	germin-like protein 2
AT4G18640	AT4G18640	protein_coding_gene	472.014	-1.17498	0.296749	-3.9595	7.51066e-05	0.00137965	Leucine-rich repeat protein kinase family protein
AT3G43190	AT3G43190	protein_coding_gene	85.8672	-1.68206	0.424901	-3.9587	7.53577e-05	0.00138309	sucrose synthase 4
AT1G63260	AT1G63260	protein_coding_gene	265.109	-0.601959	0.152148	-3.9564	7.60885e-05	0.00139532	tetraspanin10
AT3G55940	AT3G55940	protein_coding_gene	37.2487	-1.6997	0.42971	-3.95546	7.63865e-05	0.0013996	Phosphoinositide-specific phospholipase C family protein
AT3G50280	AT3G50280	protein_coding_gene	118.377	-1.17237	0.296488	-3.95418	7.67967e-05	0.00140593	HXXXD-type acyl-transferase family protein
AT3G61380	AT3G61380	protein_coding_gene	93.7172	-1.02941	0.260349	-3.95398	7.68629e-05	0.00140595	Phosphatidylinositol N-acetyglucosaminlytransferase subunit P-related
AT4G10265	AT4G10265	protein_coding_gene	959.831	-1.24649	0.315397	-3.95214	7.74559e-05	0.0014156	Wound-responsive family protein
AT2G38240	AT2G38240	protein_coding_gene	43.9518	-2.30752	0.583953	-3.95154	7.76484e-05	0.00141792	2-oxoglutarate (2OG) and Fe(II)-dependent oxygenase superfamily protein
AT5G64750	AT5G64750	protein_coding_gene	126.244	-1.63818	0.414827	-3.94907	7.84564e-05	0.00143147	Integrase-type DNA-binding superfamily protein
AT3G05260	AT3G05260	protein_coding_gene	34.4212	1.89576	0.480204	3.94783	7.88642e-05	0.00143769	NAD(P)-binding Rossmann-fold superfamily protein
AT2G21840	AT2G21840	protein_coding_gene	90.8458	-1.36894	0.346876	-3.94649	7.93055e-05	0.00144442	Cysteine/Histidine-rich C1 domain family protein
AT4G37730	AT4G37730	protein_coding_gene	20.5083	-1.68607	0.427252	-3.9463	7.93668e-05	0.00144442	basic leucine-zipper 7
AT2G28780	AT2G28780	protein_coding_gene	48.7605	-1.76371	0.446996	-3.94568	7.95733e-05	0.00144696
AT5G53250	AT5G53250	protein_coding_gene	678.039	-1.6499	0.418205	-3.94521	7.97308e-05	0.00144861	arabinogalactan protein 22
AT1G09740	AT1G09740	protein_coding_gene	741.983	-1.13824	0.288601	-3.94401	8.01315e-05	0.00145467	Adenine nucleotide alpha hydrolases-like superfamily protein
AT1G73600	AT1G73600	protein_coding_gene	238.161	-1.82984	0.464007	-3.94357	8.02764e-05	0.00145608	S-adenosyl-L-methionine-dependent methyltransferases superfamily protein
AT1G78060	AT1G78060	protein_coding_gene	3739.35	0.818565	0.207593	3.94312	8.04273e-05	0.00145759	Glycosyl hydrolase family protein
AT4G24780	AT4G24780	protein_coding_gene	365.068	-0.65417	0.165955	-3.94185	8.08549e-05	0.00146412	Pectin lyase-like superfamily protein
AT4G23750	AT4G23750	protein_coding_gene	436.828	0.864679	0.219386	3.94136	8.1021e-05	0.0014659	cytokinin response factor 2
AT4G16250	AT4G16250	protein_coding_gene	487.95	0.913518	0.232101	3.93586	8.29003e-05	0.00149865	phytochrome D
AT4G39030	AT4G39030	protein_coding_gene	579.132	-1.24081	0.315325	-3.93501	8.31934e-05	0.00150269	MATE efflux family protein
AT3G42850	AT3G42850	protein_coding_gene	51.824	1.71247	0.435246	3.93449	8.33739e-05	0.00150469	Mevalonate/galactokinase family protein
AT2G30395	AT2G30395	protein_coding_gene	64.2623	-1.69306	0.430361	-3.93406	8.35228e-05	0.00150612	ovate family protein 17
AT4G09160	AT4G09160	protein_coding_gene	261.908	-0.844746	0.214779	-3.9331	8.38591e-05	0.00151093	SEC14 cytosolic factor family protein / phosphoglyceride transfer family protein
AT1G69920	AT1G69920	protein_coding_gene	70.7311	-1.75193	0.445546	-3.9321	8.4207e-05	0.00151594	glutathione S-transferase TAU 12
AT1G25220	AT1G25220	protein_coding_gene	1229.82	-0.574866	0.146262	-3.93038	8.48123e-05	0.00152556	anthranilate synthase beta subunit 1
AT2G25900	AT2G25900	protein_coding_gene	119.875	-1.2219	0.310938	-3.92971	8.50485e-05	0.00152854	Zinc finger C-x8-C-x5-C-x3-H type family protein
AT3G58190	AT3G58190	protein_coding_gene	5.34001	-2.35853	0.600374	-3.92844	8.54991e-05	0.00153536	lateral organ boundaries-domain 29
AT5G45870	AT5G45870	protein_coding_gene	11.9005	-2.17699	0.554355	-3.92706	8.59901e-05	0.0015429	PYR1-like 12
AT1G27030	AT1G27030	protein_coding_gene	1113.24	-0.900592	0.229343	-3.92684	8.60684e-05	0.00154303
AT1G48100	AT1G48100	protein_coding_gene	69.0669	-1.2431	0.316599	-3.92641	8.62228e-05	0.00154452	Pectin lyase-like superfamily protein
AT4G27290	AT4G27290	protein_coding_gene	81.5829	-1.53499	0.390979	-3.926	8.63695e-05	0.00154586	S-locus lectin protein kinase family protein
AT5G38550	AT5G38550	protein_coding_gene	119.01	-1.45052	0.369721	-3.92328	8.73505e-05	0.00156213	Mannose-binding lectin superfamily protein
AT3G16470	AT3G16470	protein_coding_gene	1146.29	-1.14185	0.291078	-3.92282	8.75196e-05	0.00156386	Mannose-binding lectin superfamily protein
AT1G13650	AT1G13650	protein_coding_gene	21.4282	-2.06931	0.527625	-3.92194	8.78402e-05	0.00156829
AT1G17300	AT1G17300	protein_coding_gene	67.7295	-1.62351	0.414042	-3.92114	8.81323e-05	0.00157221
AT3G01290	AT3G01290	protein_coding_gene	836.689	-1.58077	0.403312	-3.91948	8.87396e-05	0.00158174	SPFH/Band 7/PHB domain-containing membrane-associated protein family
AT5G22410	AT5G22410	protein_coding_gene	524.015	-1.73155	0.442075	-3.91688	8.97023e-05	0.00159759	root hair specific 18
AT1G33790	AT1G33790	protein_coding_gene	7708.43	0.626237	0.159973	3.91465	9.05371e-05	0.00161113	jacalin lectin family protein
AT5G16460	AT5G16460	protein_coding_gene	44.1659	2.13018	0.544358	3.91319	9.10848e-05	0.00161954	Putative adipose-regulatory protein (Seipin)
AT2G35820	AT2G35820	protein_coding_gene	344.272	0.797303	0.203823	3.91173	9.16363e-05	0.00162801	ureidoglycolate hydrolases
AT1G07280	AT1G07280	protein_coding_gene	305.648	0.82177	0.210091	3.91149	9.17302e-05	0.00162834	Tetratricopeptide repeat (TPR)-like superfamily protein
AT3G55740	AT3G55740	protein_coding_gene	480.387	0.603873	0.154489	3.90886	9.27343e-05	0.00164482	proline transporter 2
AT2G24980	AT2G24980	protein_coding_gene	3099.43	-1.88669	0.4827	-3.90863	9.28218e-05	0.00164502	Proline-rich extensin-like family protein
AT1G05205	AT1G05205	protein_coding_gene	955.571	0.674005	0.172465	3.90807	9.30383e-05	0.00164751
AT4G38470	AT4G38470	protein_coding_gene	1229.17	-0.902481	0.231169	-3.904	9.46177e-05	0.00167411	ACT-like protein tyrosine kinase family protein
AT1G06270	AT1G06270	protein_coding_gene	181.487	0.91675	0.234875	3.90313	9.49554e-05	0.00167597	Pentatricopeptide repeat (PPR) superfamily protein
AT1G19700	AT1G19700	protein_coding_gene	378.333	-0.71078	0.182104	-3.90316	9.49462e-05	0.00167597	BEL1-like homeodomain 10
AT2G23560	AT2G23560	protein_coding_gene	99.0334	-1.45502	0.37277	-3.90327	9.49009e-05	0.00167597	methyl esterase 7
AT2G02820	AT2G02820	protein_coding_gene	134.099	-0.739244	0.18942	-3.90267	9.51384e-05	0.00167783	myb domain protein 88
AT1G34000	AT1G34000	protein_coding_gene	922.384	-0.765601	0.196211	-3.90193	9.54279e-05	0.00168157	one-helix protein 2
AT5G38980	AT5G38980	protein_coding_gene	331.108	-1.23977	0.31783	-3.90072	9.59069e-05	0.00168863
AT1G72140	AT1G72140	protein_coding_gene	178.025	-1.60763	0.412238	-3.89976	9.629e-05	0.001694	Major facilitator superfamily protein
AT5G51810	AT5G51810	protein_coding_gene	106.459	1.3878	0.355969	3.89867	9.67235e-05	0.00170024	gibberellin 20 oxidase 2
AT1G60950	AT1G60950	protein_coding_gene	20623.7	-0.890186	0.228361	-3.89815	9.69294e-05	0.00170248	2Fe-2S ferredoxin-like superfamily protein
AT2G47950	AT2G47950	protein_coding_gene	10.8182	-2.11958	0.544333	-3.8939	9.86439e-05	0.00173119
AT1G30750	AT1G30750	protein_coding_gene	324.686	-1.7539	0.450971	-3.88917	0.000100588	0.00176387
AT1G52200	AT1G52200	protein_coding_gene	176.901	-1.53845	0.395712	-3.88781	0.000101155	0.00177238	PLAC8 family protein
AT1G17260	AT1G17260	protein_coding_gene	59.0373	-1.46594	0.37719	-3.88649	0.000101706	0.00178059	autoinhibited H(+)-ATPase isoform 10
AT2G23010	AT2G23010	protein_coding_gene	1408.66	0.638385	0.164294	3.88562	0.000102071	0.00178554	serine carboxypeptidase-like 9
AT4G24150	AT4G24150	protein_coding_gene	230.605	2.04889	0.527487	3.88425	0.000102647	0.00179416	growth-regulating factor 8
AT1G21500	AT1G21500	protein_coding_gene	887.04	-1.529	0.39383	-3.88239	0.000103433	0.00180499
AT5G65080	AT5G65080	protein_coding_gene	53.8961	1.02121	0.26303	3.88249	0.000103391	0.00180499	K-box region and MADS-box transcription factor family protein
AT4G26320	AT4G26320	protein_coding_gene	611.445	-1.5553	0.400728	-3.8812	0.000103942	0.00181241	arabinogalactan protein 13
AT4G26010	AT4G26010	protein_coding_gene	3871.3	-1.86432	0.48047	-3.88019	0.000104373	0.00181846	Peroxidase superfamily protein
AT2G40300	AT2G40300	protein_coding_gene	1258.1	-0.636607	0.164109	-3.87918	0.000104808	0.0018231	ferritin 4
AT4G09100	AT4G09100	protein_coding_gene	35.699	-1.51428	0.390352	-3.87926	0.000104774	0.0018231	RING/U-box superfamily protein
AT4G33700	AT4G33700	protein_coding_gene	838.848	0.55325	0.142652	3.87831	0.000105183	0.00182816	CBS domain-containing protein with a domain of unknown function (DUF21)
AT5G57050	AT5G57050	protein_coding_gene	195.57	1.03423	0.266686	3.87806	0.000105294	0.00182861	Protein phosphatase 2C family protein
AT5G60950	AT5G60950	protein_coding_gene	298.006	-1.309	0.337564	-3.8778	0.000105404	0.00182907	COBRA-like protein 5 precursor
AT1G18940	AT1G18940	protein_coding_gene	40.8177	-1.62993	0.420362	-3.87745	0.000105556	0.00183023	Nodulin-like / Major Facilitator Superfamily protein
AT1G27940	AT1G27940	protein_coding_gene	8.29651	-2.19356	0.565766	-3.87715	0.000105688	0.00183106	P-glycoprotein 13
AT2G21045	AT2G21045	protein_coding_gene	963.103	-1.55469	0.401217	-3.87493	0.000106657	0.00184519	Rhodanese/Cell cycle control phosphatase superfamily protein
AT5G21950	AT5G21950	protein_coding_gene	11.8836	-1.74508	0.450357	-3.87489	0.000106675	0.00184519	alpha/beta-Hydrolases superfamily protein
AT2G33520	AT2G33520	protein_coding_gene	39.4189	1.79703	0.464209	3.87117	0.000108315	0.00187206
AT1G23090	AT1G23090	protein_coding_gene	532.006	-0.757838	0.195791	-3.87065	0.000108544	0.00187454	sulfate transporter 91
AT1G58602	AT1G58602	protein_coding_gene	232.665	-1.33947	0.346138	-3.86976	0.000108941	0.00187989	LRR and NB-ARC domains-containing disease resistance protein
AT5G23830	AT5G23830	protein_coding_gene	357.34	-0.883731	0.228553	-3.86663	0.000110348	0.00189962	MD-2-related lipid recognition domain-containing protein
AT5G46890	AT5G46890	protein_coding_gene	1280.65	-1.99876	0.516897	-3.86685	0.000110251	0.00189962	Bifunctional inhibitor/lipid-transfer protein/seed storage 2S albumin superfamily protein
AT5G54890	AT5G54890	protein_coding_gene	227.723	0.608332	0.157329	3.86664	0.000110347	0.00189962	RNA-binding CRS1 / YhbY (CRM) domain-containing protein
AT2G45690	AT2G45690	protein_coding_gene	419.109	0.555338	0.143654	3.86581	0.00011072	0.0019045	shrunken seed protein (SSE1)
AT3G46600	AT3G46600	protein_coding_gene	1893.01	-0.639634	0.165483	-3.86526	0.000110969	0.00190727	GRAS family transcription factor
AT1G80050	AT1G80050	protein_coding_gene	113.429	-1.37916	0.356905	-3.86423	0.000111441	0.00191386	adenine phosphoribosyl transferase 2
AT5G50915	AT5G50915	protein_coding_gene	184.445	-1.15154	0.298119	-3.86269	0.000112144	0.00192441	basic helix-loop-helix (bHLH) DNA-binding superfamily protein
AT5G04730	AT5G04730	protein_coding_gene	3.75885	-2.3489	0.60815	-3.86238	0.00011229	0.00192538	Ankyrin-repeat containing protein
AT4G12090	AT4G12090	protein_coding_gene	50.6852	-1.34478	0.348216	-3.86191	0.000112505	0.00192755	Cornichon family protein
AT4G27970	AT4G27970	protein_coding_gene	72.8618	-1.35707	0.351437	-3.86149	0.000112697	0.00192932	SLAC1 homologue 2
AT5G19190	AT5G19190	protein_coding_gene	424.784	-1.12756	0.292081	-3.86044	0.000113182	0.00193609
AT4G18372	AT4G18372	protein_coding_gene	128.904	0.677795	0.175605	3.85977	0.000113493	0.00193986	Small nuclear ribonucleoprotein family protein
AT1G32970	AT1G32970	protein_coding_gene	10.0605	-2.19165	0.56792	-3.85908	0.000113813	0.00194227	Subtilisin-like serine endopeptidase family protein
AT4G37610	AT4G37610	protein_coding_gene	301.54	-1.52714	0.395709	-3.85924	0.000113739	0.00194227	BTB and TAZ domain protein 5
AT1G80380	AT1G80380	protein_coding_gene	1501.83	-0.690094	0.178888	-3.85768	0.00011447	0.00195194	P-loop containing nucleoside triphosphate hydrolases superfamily protein
AT1G78450	AT1G78450	protein_coding_gene	13.1809	-1.84943	0.479781	-3.85475	0.000115849	0.0019739	SOUL heme-binding family protein
AT5G22500	AT5G22500	protein_coding_gene	1639.2	1.02657	0.266398	3.85353	0.000116426	0.00198218	fatty acid reductase 1
AT3G52480	AT3G52480	protein_coding_gene	52.0775	-1.30542	0.338804	-3.85303	0.000116665	0.00198468
AT3G50330	AT3G50330	protein_coding_gene	825.353	0.886989	0.230258	3.85214	0.000117088	0.00199031	basic helix-loop-helix (bHLH) DNA-binding superfamily protein
AT1G29520	AT1G29520	protein_coding_gene	57.4249	-1.62622	0.422267	-3.85118	0.00011755	0.00199555	AWPM-19-like family protein
AT3G17600	AT3G17600	protein_coding_gene	43.3274	-1.34246	0.348608	-3.85092	0.000117673	0.00199555	indole-3-acetic acid inducible 31
AT5G44582	AT5G44582	protein_coding_gene	15.9605	-1.93716	0.503035	-3.85094	0.000117666	0.00199555
AT5G17820	AT5G17820	protein_coding_gene	4550.35	-1.55876	0.404854	-3.85017	0.000118036	0.00200015	Peroxidase superfamily protein
AT5G02780	AT5G02780	protein_coding_gene	19.2463	-2.07365	0.538629	-3.84987	0.000118182	0.00200105	glutathione transferase lambda 1
AT3G56090	AT3G56090	protein_coding_gene	2651.11	-0.580525	0.150825	-3.84899	0.000118607	0.00200667	ferritin 3
AT1G09350	AT1G09350	protein_coding_gene	24.1235	-2.03009	0.527669	-3.84727	0.000119442	0.00201922	galactinol synthase 3
AT1G60270	AT1G60270	protein_coding_gene	243.612	-1.47929	0.384539	-3.84692	0.000119614	0.00202056	beta glucosidase 6
AT3G03990	AT3G03990	protein_coding_gene	432.075	-1.12843	0.293531	-3.84434	0.000120876	0.00204028	alpha/beta-Hydrolases superfamily protein
AT2G27940	AT2G27940	protein_coding_gene	24.0091	2.03363	0.529344	3.84179	0.000122141	0.00205883	RING/U-box superfamily protein
AT3G02550	AT3G02550	protein_coding_gene	5684.71	-0.980695	0.255274	-3.84174	0.000122166	0.00205883	LOB domain-containing protein 41
AT3G14180	AT3G14180	protein_coding_gene	673.838	0.395018	0.102879	3.83965	0.00012321	0.00207482	sequence-specific DNA binding transcription factors
AT3G13440	AT3G13440	protein_coding_gene	884.172	0.36149	0.0941709	3.83866	0.000123706	0.00208155	S-adenosyl-L-methionine-dependent methyltransferases superfamily protein
AT1G52400	AT1G52400	protein_coding_gene	51.3615	-1.49716	0.390134	-3.83755	0.000124269	0.00208939	beta glucosidase 18
AT1G67900	AT1G67900	protein_coding_gene	197.351	-1.00582	0.262136	-3.83702	0.000124535	0.00209224	Phototropic-responsive NPH3 family protein
AT3G55330	AT3G55330	protein_coding_gene	815.339	-0.99251	0.258758	-3.83566	0.000125225	0.00210221	PsbP-like protein 1
AT3G50010	AT3G50010	protein_coding_gene	19.9713	-1.37936	0.35964	-3.8354	0.000125358	0.00210281	Cysteine/Histidine-rich C1 domain family protein
AT1G54160	AT1G54160	protein_coding_gene	34.7234	1.27897	0.333511	3.83488	0.000125626	0.00210479	nuclear factor Y, subunit A5
AT3G01770	AT3G01770	protein_coding_gene	949.419	0.656511	0.171199	3.83479	0.000125671	0.00210479	bromodomain and extraterminal domain protein 10
AT3G12700	AT3G12700	protein_coding_gene	1388.43	-1.37855	0.359567	-3.83393	0.000126112	0.00211054	Eukaryotic aspartyl protease family protein
AT5G41460	AT5G41460	protein_coding_gene	404.756	0.501496	0.130834	3.83306	0.000126561	0.00211643	Protein of unknown function (DUF604)
AT4G08400	AT4G08400	protein_coding_gene	1339.42	-1.67726	0.437626	-3.83263	0.000126778	0.00211842	Proline-rich extensin-like family protein
AT5G22545	AT5G22545	protein_coding_gene	28.9297	1.73984	0.4541	3.83141	0.000127411	0.00212735
AT2G20520	AT2G20520	protein_coding_gene	326.485	-1.7231	0.449786	-3.83094	0.000127653	0.00212882	FASCICLIN-like arabinogalactan 6
AT5G50360	AT5G50360	protein_coding_gene	472.748	2.23847	0.584325	3.83086	0.000127696	0.00212882
AT3G62800	AT3G62800	protein_coding_gene	398.523	0.428726	0.111923	3.83055	0.000127856	0.00212985	double-stranded-RNA-binding protein 4
AT5G59920	AT5G59920	protein_coding_gene	143.935	-0.850395	0.222018	-3.8303	0.000127985	0.00213036	Cysteine/Histidine-rich C1 domain family protein
AT3G05290	AT3G05290	protein_coding_gene	1040.73	0.527321	0.137724	3.82882	0.000128759	0.0021416	peroxisomal adenine nucleotide carrier 1
AT5G15830	AT5G15830	protein_coding_gene	24.6881	-1.90823	0.49885	-3.82525	0.000130638	0.00217118	basic leucine-zipper 3
AT2G29090	AT2G29090	protein_coding_gene	460.268	1.20085	0.313982	3.82458	0.000130997	0.00217548	cytochrome P450, family 707, subfamily A, polypeptide 2
AT2G25000	AT2G25000	protein_coding_gene	127.698	-1.28689	0.336779	-3.82117	0.000132821	0.00220407	WRKY DNA-binding protein 60
AT3G08770	AT3G08770	protein_coding_gene	879.206	-0.961519	0.251844	-3.81791	0.000134586	0.00223166	lipid transfer protein 6
AT2G24070	AT2G24070	protein_coding_gene	56.783	1.09294	0.286368	3.81656	0.000135324	0.00224218	Family of unknown function (DUF566)
AT1G48850	AT1G48850	protein_coding_gene	3645.29	-0.465145	0.121913	-3.81538	0.000135973	0.0022512	chorismate synthase, putative / 5-enolpyruvylshikimate-3-phosphate phospholyase, putative
AT1G62980	AT1G62980	protein_coding_gene	903.698	-1.60582	0.42098	-3.81448	0.000136471	0.002256	expansin A18
AT5G04310	AT5G04310	protein_coding_gene	58.9095	-1.42853	0.374503	-3.81448	0.000136471	0.002256	Pectin lyase-like superfamily protein
AT2G30070	AT2G30070	protein_coding_gene	250.535	-0.895189	0.234749	-3.81339	0.000137071	0.00226419	potassium transporter 1
AT4G23400	AT4G23400	protein_coding_gene	678.867	-1.20459	0.315966	-3.81242	0.000137614	0.00227142	plasma membrane intrinsic protein 1;5
AT1G80440	AT1G80440	protein_coding_gene	375.652	-1.1988	0.314521	-3.8115	0.000138129	0.00227818	Galactose oxidase/kelch repeat superfamily protein
AT1G51270	AT1G51270	protein_coding_gene	3.36051	-2.32163	0.60945	-3.80938	0.000139318	0.00229604	structural molecules;transmembrane receptors;structural molecules
AT2G17787	AT2G17787	protein_coding_gene	182.705	0.564193	0.148137	3.80859	0.000139764	0.00230078
AT5G06870	AT5G06870	protein_coding_gene	170.765	-1.2412	0.325905	-3.80849	0.000139818	0.00230078	polygalacturonase inhibiting protein 2
AT1G49750	AT1G49750	protein_coding_gene	261.543	-0.797852	0.209546	-3.80752	0.000140368	0.00230639	Leucine-rich repeat (LRR) family protein
AT5G40690	AT5G40690	protein_coding_gene	315.029	-1.72178	0.452205	-3.80751	0.000140372	0.00230639
AT3G03790	AT3G03790	protein_coding_gene	1283.65	0.884763	0.232389	3.80724	0.000140525	0.00230715	ankyrin repeat family protein / regulator of chromosome condensation (RCC1) family protein
AT1G55380	AT1G55380	protein_coding_gene	27.4831	-1.32775	0.348809	-3.80653	0.000140932	0.00231207	Cysteine/Histidine-rich C1 domain family protein
AT1G64910	AT1G64910	protein_coding_gene	7.37156	-2.05249	0.539853	-3.80195	0.000143563	0.00235345	UDP-Glycosyltransferase superfamily protein
AT3G22400	AT3G22400	protein_coding_gene	82.1156	-1.51716	0.399178	-3.8007	0.00014429	0.00236358	PLAT/LH2 domain-containing lipoxygenase family protein
AT1G80940	AT1G80940	protein_coding_gene	1266.11	0.560078	0.147478	3.79771	0.000146038	0.00239041
AT5G61350	AT5G61350	protein_coding_gene	143.537	-1.45774	0.383887	-3.79732	0.000146267	0.00239235	Protein kinase superfamily protein
AT1G15040	AT1G15040	protein_coding_gene	240.915	-2.12402	0.559422	-3.79682	0.000146566	0.00239368	Class I glutamine amidotransferase-like superfamily protein
AT1G65890	AT1G65890	protein_coding_gene	109.521	-1.53527	0.404382	-3.79659	0.000146701	0.00239368	acyl activating enzyme 12
AT3G45070	AT3G45070	protein_coding_gene	264.023	-1.59962	0.421348	-3.79644	0.000146791	0.00239368	P-loop containing nucleoside triphosphate hydrolases superfamily protein
AT3G62680	AT3G62680	protein_coding_gene	4358.39	-1.8274	0.481319	-3.79664	0.000146668	0.00239368	proline-rich protein 3
AT1G75690	AT1G75690	protein_coding_gene	1261.17	-0.809156	0.213209	-3.79513	0.000147565	0.00240448	DnaJ/Hsp40 cysteine-rich domain superfamily protein
AT3G63000	AT3G63000	protein_coding_gene	990.226	0.480238	0.126593	3.79357	0.000148495	0.00241782	NPL4-like protein 1
AT4G02850	AT4G02850	protein_coding_gene	322.956	-1.58711	0.41844	-3.79291	0.000148892	0.00242246	phenazine biosynthesis PhzC/PhzF family protein
AT2G47200	AT2G47200	protein_coding_gene	7.40491	-2.29435	0.60579	-3.78738	0.000152247	0.00247518
AT1G13700	AT1G13700	protein_coding_gene	27.7521	-1.59379	0.420975	-3.78594	0.000153126	0.00248761	6-phosphogluconolactonase 1
AT3G47980	AT3G47980	protein_coding_gene	362.994	-0.711539	0.187999	-3.7848	0.000153834	0.00249723	Integral membrane HPP family protein
AT5G23940	AT5G23940	protein_coding_gene	1555.84	0.781544	0.206507	3.78459	0.000153964	0.00249748	HXXXD-type acyl-transferase family protein
AT1G35250	AT1G35250	protein_coding_gene	8.76085	-2.05567	0.543637	-3.78132	0.000155997	0.00252856	Thioesterase superfamily protein
AT3G53590	AT3G53590	protein_coding_gene	2.55004	-2.28596	0.604608	-3.7809	0.000156261	0.00253005	Leucine-rich repeat protein kinase family protein
AT4G33790	AT4G33790	protein_coding_gene	74.7123	-1.71869	0.454583	-3.7808	0.000156323	0.00253005	Jojoba acyl CoA reductase-related male sterility protein
AT1G71230	AT1G71230	protein_coding_gene	286.866	0.520215	0.137612	3.7803	0.000156642	0.00253142	COP9-signalosome 5B
AT3G61460	AT3G61460	protein_coding_gene	558.505	-0.573462	0.151693	-3.78041	0.000156571	0.00253142	brassinosteroid-responsive RING-H2
AT3G51910	AT3G51910	protein_coding_gene	247.538	-1.27943	0.338491	-3.77981	0.00015695	0.00253451	heat shock transcription factor A7A
AT1G79700	AT1G79700	protein_coding_gene	41.8455	-1.3606	0.359984	-3.77962	0.000157068	0.00253452	Integrase-type DNA-binding superfamily protein
AT5G06990	AT5G06990	protein_coding_gene	192.196	-1.42416	0.376873	-3.77888	0.000157534	0.00254015	Protein of unknown function, DUF617
AT2G38110	AT2G38110	protein_coding_gene	18.4037	-1.98901	0.526394	-3.77855	0.000157745	0.00254165	glycerol-3-phosphate acyltransferase 6
AT1G52140	AT1G52140	protein_coding_gene	52.9686	-1.19298	0.315808	-3.77756	0.000158374	0.0025499
AT5G01560	AT5G01560	protein_coding_gene	298.618	0.556577	0.147407	3.77578	0.00015951	0.00256627	lectin receptor kinase a4.3
AT1G10000	AT1G10000	protein_coding_gene	94.458	1.29686	0.343635	3.77395	0.000160684	0.00258323	Ribonuclease H-like superfamily protein
AT3G07600	AT3G07600	protein_coding_gene	63.5381	-1.65637	0.43901	-3.77296	0.000161323	0.00258775	Heavy metal transport/detoxification superfamily protein
AT4G37890	AT4G37890	protein_coding_gene	282.1	0.849029	0.225017	3.77318	0.000161179	0.00258775	Zinc finger (C3HC4-type RING finger) family protein
AT5G65630	AT5G65630	protein_coding_gene	2463.1	0.589169	0.156148	3.77314	0.000161209	0.00258775	global transcription factor group E7
AT4G08590	AT4G08590	protein_coding_gene	187.711	0.547737	0.145199	3.77231	0.000161741	0.00259252	ORTHRUS-like
AT4G09460	AT4G09460	protein_coding_gene	98.8029	-1.10481	0.292887	-3.77213	0.00016186	0.00259252	myb domain protein 6
AT5G63350	AT5G63350	protein_coding_gene	327.791	2.20028	0.583339	3.77187	0.000162026	0.00259326
AT2G37870	AT2G37870	protein_coding_gene	95.972	1.92221	0.509756	3.77085	0.000162694	0.00260202	Bifunctional inhibitor/lipid-transfer protein/seed storage 2S albumin superfamily protein
AT4G39210	AT4G39210	protein_coding_gene	5444.38	0.809632	0.214759	3.76996	0.000163272	0.00260934	Glucose-1-phosphate adenylyltransferase family protein
AT5G46640	AT5G46640	protein_coding_gene	310.371	0.762722	0.202352	3.76928	0.000163718	0.00261454	AT hook motif DNA-binding family protein
AT2G14290	AT2G14290	protein_coding_gene	9.99903	-2.03197	0.539312	-3.76771	0.000164751	0.00262909	F-box family protein with a domain of unknown function (DUF295)
AT1G80920	AT1G80920	protein_coding_gene	477.99	-1.37334	0.364685	-3.76582	0.000166001	0.00264709	Chaperone DnaJ-domain superfamily protein
AT1G70460	AT1G70460	protein_coding_gene	533.526	-1.25153	0.332359	-3.76559	0.000166154	0.00264757	root hair specific 10
AT1G01390	AT1G01390	protein_coding_gene	57.7471	-1.47392	0.391732	-3.76257	0.000168174	0.00267583	UDP-Glycosyltransferase superfamily protein
AT1G47400	AT1G47400	protein_coding_gene	67.6025	1.41365	0.375701	3.76271	0.000168082	0.00267583
AT5G53290	AT5G53290	protein_coding_gene	189.889	0.895848	0.238114	3.76227	0.00016838	0.00267713	cytokinin response factor 3
AT2G43060	AT2G43060	protein_coding_gene	63.319	-1.63846	0.435816	-3.75951	0.000170247	0.00270483	ILI1 binding bHLH 1
AT4G16600	AT4G16600	protein_coding_gene	56.3836	-1.39971	0.372564	-3.75695	0.000171995	0.00272925	Nucleotide-diphospho-sugar transferases superfamily protein
AT5G13930	AT5G13930	protein_coding_gene	30525.5	-0.911786	0.242697	-3.75689	0.000172037	0.00272925	Chalcone and stilbene synthase family protein
AT1G72570	AT1G72570	protein_coding_gene	607.303	1.09477	0.291653	3.75368	0.000174256	0.00275846	Integrase-type DNA-binding superfamily protein
AT3G46540	AT3G46540	protein_coding_gene	770.794	-0.581176	0.154829	-3.75368	0.00017426	0.00275846	ENTH/VHS family protein
AT4G17220	AT4G17220	protein_coding_gene	113.518	-1.66443	0.443408	-3.75373	0.000174226	0.00275846	microtubule-associated proteins 70-5
AT5G23920	AT5G23920	protein_coding_gene	677.273	-0.765709	0.2041	-3.75163	0.000175691	0.00277907
AT1G36940	AT1G36940	protein_coding_gene	40.8431	-1.41317	0.376737	-3.75109	0.000176069	0.00277925
AT2G15010	AT2G15010	protein_coding_gene	1394.21	2.05666	0.548267	3.75121	0.000175984	0.00277925	Plant thionin
AT5G42760	AT5G42760	protein_coding_gene	195.737	-1.2688	0.33825	-3.75106	0.000176087	0.00277925	Leucine carboxyl methyltransferase
AT3G61490	AT3G61490	protein_coding_gene	1031.63	0.781293	0.208407	3.74889	0.000177621	0.00280141	Pectin lyase-like superfamily protein
AT3G20935	AT3G20935	protein_coding_gene	53.2899	1.28373	0.342491	3.74821	0.000178098	0.00280677	cytochrome P450, family 705, subfamily A, polypeptide 28
AT5G52790	AT5G52790	protein_coding_gene	47.2935	-1.63726	0.43683	-3.74804	0.00017822	0.00280677	CBS domain-containing protein with a domain of unknown function (DUF21)
AT1G01620	AT1G01620	protein_coding_gene	4634.02	-0.6517	0.173924	-3.74704	0.000178931	0.00281591	plasma membrane intrinsic protein 1C
AT3G51330	AT3G51330	protein_coding_gene	392.022	-1.42542	0.38063	-3.74489	0.000180475	0.00283816	Eukaryotic aspartyl protease family protein
AT5G35490	AT5G35490	protein_coding_gene	5.85836	-2.29287	0.612358	-3.74432	0.00018088	0.00284245	mto 1 responding up 1
AT1G52050	AT1G52050	protein_coding_gene	226.143	-1.71616	0.45854	-3.74265	0.000182086	0.00285934	Mannose-binding lectin superfamily protein
AT3G28920	AT3G28920	protein_coding_gene	679.502	0.600076	0.160457	3.73979	0.000184177	0.00289006	homeobox protein 34
AT4G25780	AT4G25780	protein_coding_gene	82.282	-1.17498	0.314419	-3.73699	0.00018624	0.00292032	CAP (Cysteine-rich secretory proteins, Antigen 5, and Pathogenesis-related 1 protein) superfamily protein
AT5G11160	AT5G11160	protein_coding_gene	444.994	-0.704565	0.188589	-3.73597	0.00018699	0.00292821	adenine phosphoribosyltransferase 5
AT5G21020	AT5G21020	protein_coding_gene	4602.26	0.758774	0.203101	3.73594	0.000187013	0.00292821	ERR: AT5G21020 not in vocabulary: $voc
AT2G43100	AT2G43100	protein_coding_gene	72.9146	-1.46736	0.39285	-3.73516	0.000187592	0.00293396	isopropylmalate isomerase 2
AT4G24060	AT4G24060	protein_coding_gene	279.885	-0.664586	0.177931	-3.73508	0.000187652	0.00293396	Dof-type zinc finger DNA-binding family protein
AT2G30660	AT2G30660	protein_coding_gene	4.64546	-2.24486	0.60117	-3.73414	0.000188354	0.00294281	ATP-dependent caseinolytic (Clp) protease/crotonase family protein
AT2G32960	AT2G32960	protein_coding_gene	106.138	-1.04162	0.278969	-3.73382	0.000188595	0.00294419	Phosphotyrosine protein phosphatases superfamily protein
AT5G63450	AT5G63450	protein_coding_gene	249.962	-1.65307	0.442748	-3.73366	0.000188714	0.00294419	cytochrome P450, family 94, subfamily B, polypeptide 1
AT2G23620	AT2G23620	protein_coding_gene	76.5809	-1.63695	0.438857	-3.73002	0.000191461	0.00298489	methyl esterase 1
AT3G45700	AT3G45700	protein_coding_gene	134.9	-1.56346	0.419191	-3.72971	0.000191699	0.00298645	Major facilitator superfamily protein
AT1G04660	AT1G04660	protein_coding_gene	321.017	1.61878	0.434111	3.72896	0.000192274	0.00299326	glycine-rich protein
AT2G14060	AT2G14060	protein_coding_gene	140.656	-0.736105	0.197427	-3.72849	0.000192632	0.00299369	S-adenosyl-L-methionine-dependent methyltransferases superfamily protein
AT4G03280	AT4G03280	protein_coding_gene	7845.52	-0.828109	0.22211	-3.72838	0.000192717	0.00299369	photosynthetic electron transfer C
AT4G37530	AT4G37530	protein_coding_gene	486.751	-1.2832	0.344142	-3.7287	0.000192471	0.00299369	Peroxidase superfamily protein
AT3G24503	AT3G24503	protein_coding_gene	3122.94	-0.631226	0.16942	-3.7258	0.000194697	0.00302227	aldehyde dehydrogenase 2C4
AT4G00955	AT4G00955	protein_coding_gene	16.3682	-1.47687	0.396526	-3.72453	0.000195678	0.00303533
AT3G11100	AT3G11100	protein_coding_gene	370.123	0.477915	0.128326	3.72422	0.000195922	0.00303693	sequence-specific DNA binding transcription factors
AT5G12480	AT5G12480	protein_coding_gene	1018.27	0.377704	0.101445	3.72322	0.000196695	0.00304673	calmodulin-domain protein kinase 7
AT1G31750	AT1G31750	protein_coding_gene	171.2	1.32976	0.357177	3.72298	0.000196887	0.00304752	proline-rich family protein
AT1G21790	AT1G21790	protein_coding_gene	293.711	1.06126	0.28517	3.72151	0.000198037	0.00306313	TRAM, LAG1 and CLN8 (TLC) lipid-sensing domain containing protein
AT2G43050	AT2G43050	protein_coding_gene	62.8118	-1.44047	0.387135	-3.72086	0.000198546	0.00306882	Plant invertase/pectin methylesterase inhibitor superfamily
AT5G44390	AT5G44390	protein_coding_gene	44.7992	-1.43957	0.386915	-3.72062	0.000198731	0.00306947	FAD-binding Berberine family protein
AT3G45160	AT3G45160	protein_coding_gene	21.2101	-2.03002	0.545682	-3.72016	0.000199097	0.00307293	Putative membrane lipoprotein
AT3G28080	AT3G28080	protein_coding_gene	7.76555	-2.03584	0.547306	-3.71975	0.000199421	0.00307575	nodulin MtN21 /EamA-like transporter family protein
AT3G49630	AT3G49630	protein_coding_gene	28.1607	-1.72763	0.464613	-3.71843	0.000200463	0.00308741	2-oxoglutarate (2OG) and Fe(II)-dependent oxygenase superfamily protein
AT4G03030	AT4G03030	protein_coding_gene	376.567	0.547849	0.14733	3.71852	0.00020039	0.00308741	Galactose oxidase/kelch repeat superfamily protein
AT1G71970	AT1G71970	protein_coding_gene	133.97	-0.885598	0.238212	-3.71768	0.00020106	0.00309441
AT1G29110	AT1G29110	protein_coding_gene	7.58643	-1.94046	0.522152	-3.71628	0.000202179	0.00310942	Cysteine proteinases superfamily protein
AT1G22410	AT1G22410	protein_coding_gene	5492.06	-0.625031	0.168233	-3.71527	0.000202987	0.00311964	Class-II DAHP synthetase family protein
AT1G22830	AT1G22830	protein_coding_gene	115.104	-0.895173	0.240965	-3.71496	0.000203238	0.00312127	Tetratricopeptide repeat (TPR)-like superfamily protein
AT5G17490	AT5G17490	protein_coding_gene	580.03	1.02647	0.276353	3.71433	0.00020374	0.00312676	RGA-like protein 3
AT5G27220	AT5G27220	protein_coding_gene	53.7249	1.66407	0.448055	3.71397	0.000204029	0.00312898	Frigida-like protein
AT5G04960	AT5G04960	protein_coding_gene	1078.48	-1.57709	0.424786	-3.71266	0.00020509	0.00314301	Plant invertase/pectin methylesterase inhibitor superfamily
AT3G10010	AT3G10010	protein_coding_gene	112.9	-1.18003	0.31791	-3.71182	0.000205771	0.0031497	demeter-like 2
AT3G16990	AT3G16990	protein_coding_gene	331.448	0.760851	0.204983	3.71177	0.000205817	0.0031497	Haem oxygenase-like, multi-helical
AT4G24120	AT4G24120	protein_coding_gene	90.1604	-1.20871	0.325687	-3.71126	0.000206233	0.00315384	YELLOW STRIPE like 1
AT2G45830	AT2G45830	protein_coding_gene	174.525	-0.824821	0.222347	-3.70961	0.00020758	0.00317116	downstream target of AGL15 2
AT4G25850	AT4G25850	protein_coding_gene	86.235	1.10175	0.297008	3.70951	0.000207659	0.00317116	OSBP(oxysterol binding protein)-related protein 4B
AT5G43680	AT5G43680	protein_coding_gene	273.288	0.60178	0.162234	3.70933	0.000207806	0.00317116
AT4G25700	AT4G25700	protein_coding_gene	1433.16	-0.636009	0.171481	-3.70892	0.000208145	0.00317409	beta-hydroxylase 1
AT1G12900	AT1G12900	protein_coding_gene	7173.11	-1.14893	0.30983	-3.70827	0.000208682	0.00317812	glyceraldehyde 3-phosphate dehydrogenase A subunit 2
AT5G42500	AT5G42500	protein_coding_gene	255.827	-1.55269	0.418712	-3.70824	0.000208702	0.00317812	Disease resistance-responsive (dirigent-like protein) family protein
AT4G02160	AT4G02160	protein_coding_gene	20.6767	-1.88882	0.509461	-3.7075	0.000209319	0.00318528
AT1G69930	AT1G69930	protein_coding_gene	40.6646	-2.00699	0.541446	-3.70672	0.00020996	0.00319278	glutathione S-transferase TAU 11
AT2G42380	AT2G42380	protein_coding_gene	106.617	-0.648498	0.174983	-3.70607	0.000210504	0.0031988	Basic-leucine zipper (bZIP) transcription factor family protein
AT3G17680	AT3G17680	protein_coding_gene	816.041	0.851782	0.229873	3.70545	0.000211017	0.00320435	Kinase interacting (KIP1-like) family protein
AT5G08391	AT5G08391	protein_coding_gene	40.9453	1.72879	0.466592	3.70514	0.000211278	0.00320606	Protein of unknown function (DUF 3339)
AT5G52420	AT5G52420	protein_coding_gene	875.441	0.776568	0.209695	3.70332	0.000212798	0.00322686
AT4G23590	AT4G23590	protein_coding_gene	279.83	1.23043	0.332315	3.70259	0.000213412	0.00323391	Tyrosine transaminase family protein
AT2G43880	AT2G43880	protein_coding_gene	212.927	1.03498	0.279552	3.70228	0.000213672	0.00323558	Pectin lyase-like superfamily protein
AT3G49160	AT3G49160	protein_coding_gene	85.4731	-1.46212	0.39497	-3.70184	0.000214041	0.00323841	pyruvate kinase family protein
AT4G02600	AT4G02600	protein_coding_gene	527.042	-0.5477	0.147959	-3.7017	0.000214158	0.00323841	Seven transmembrane MLO family protein
AT4G01350	AT4G01350	protein_coding_gene	121.454	-1.18697	0.320686	-3.70136	0.000214445	0.00324048	Cysteine/Histidine-rich C1 domain family protein
AT5G65683	AT5G65683	protein_coding_gene	634.435	-0.584451	0.157919	-3.70094	0.000214798	0.00324356	Zinc finger (C3HC4-type RING finger) family protein
AT1G03920	AT1G03920	protein_coding_gene	75.7699	-1.52326	0.411835	-3.69872	0.000216689	0.00326983	Protein kinase family protein
AT4G23100	AT4G23100	protein_coding_gene	7421.16	-0.358102	0.0968226	-3.69853	0.000216848	0.00326994	glutamate-cysteine ligase
AT1G30440	AT1G30440	protein_coding_gene	943.645	-0.494519	0.133726	-3.69801	0.000217296	0.00327442	Phototropic-responsive NPH3 family protein
AT1G72660	AT1G72660	protein_coding_gene	24.3131	1.35438	0.366313	3.69733	0.000217877	0.00328089	P-loop containing nucleoside triphosphate hydrolases superfamily protein
AT4G10030	AT4G10030	protein_coding_gene	274.501	-0.552919	0.149569	-3.69675	0.000218379	0.00328617	alpha/beta-Hydrolases superfamily protein
AT1G71530	AT1G71530	protein_coding_gene	209.204	-1.30814	0.353924	-3.69611	0.000218931	0.00329218	Protein kinase superfamily protein
AT1G54830	AT1G54830	protein_coding_gene	992.468	0.495942	0.134222	3.69494	0.000219935	0.00330498	nuclear factor Y, subunit C3
AT4G40080	AT4G40080	protein_coding_gene	255.877	-1.12397	0.304418	-3.69218	0.000222337	0.00333644	ENTH/ANTH/VHS superfamily protein
ATMG01280	ATMG01280	protein_coding_gene	10.9568	2.04961	0.555117	3.69221	0.000222312	0.00333644	Cytochrome C oxidase subunit II-like, transmembrane domain
AT3G12110	AT3G12110	protein_coding_gene	1598.64	-0.785802	0.212854	-3.69174	0.000222729	0.00334001	actin-11
AT1G02850	AT1G02850	protein_coding_gene	2436.82	1.02002	0.27632	3.69144	0.000222989	0.0033416	beta glucosidase 11
AT2G18690	AT2G18690	protein_coding_gene	465.534	-1.50213	0.4072	-3.68892	0.000225204	0.00337245
AT1G07450	AT1G07450	protein_coding_gene	7.64727	-1.83942	0.498731	-3.68821	0.000225841	0.00337906	NAD(P)-binding Rossmann-fold superfamily protein
AT1G07645	AT1G07645	protein_coding_gene	142.321	2.14989	0.582931	3.68807	0.000225958	0.00337906	dessication-induced 1VOC superfamily protein
AT4G12030	AT4G12030	protein_coding_gene	17.9008	-1.97854	0.536692	-3.68654	0.000227321	0.0033971	bile acid transporter 5
AT3G14415	AT3G14415	protein_coding_gene	8682.98	-0.548619	0.148954	-3.68314	0.000230375	0.00344036	Aldolase-type TIM barrel family protein
AT5G10625	AT5G10625	protein_coding_gene	46.2434	-1.59164	0.432251	-3.68221	0.000231222	0.00345063
AT5G51440	AT5G51440	protein_coding_gene	509.581	-0.861073	0.233912	-3.68118	0.000232155	0.00346217	HSP20-like chaperones superfamily protein
AT5G67450	AT5G67450	protein_coding_gene	724.054	1.14769	0.311828	3.68052	0.000232756	0.00346873	zinc-finger protein 1
AT5G21482	AT5G21482	protein_coding_gene	148.195	-0.954049	0.259272	-3.67972	0.00023349	0.00347728	cytokinin oxidase 7
AT1G76680	AT1G76680	protein_coding_gene	4699.1	-1.25498	0.341128	-3.67891	0.000234232	0.00348354	12-oxophytodienoate reductase 1
AT3G11280	AT3G11280	protein_coding_gene	313.327	-1.11687	0.303586	-3.67891	0.000234231	0.00348354	Duplicated homeodomain-like superfamily protein
AT2G42850	AT2G42850	protein_coding_gene	115.34	1.07275	0.291669	3.67798	0.000235092	0.00349393	cytochrome P450, family 718
AT5G47740	AT5G47740	protein_coding_gene	105.995	-1.73309	0.471299	-3.67727	0.000235748	0.00350127	Adenine nucleotide alpha hydrolases-like superfamily protein
AT2G43140	AT2G43140	protein_coding_gene	372.781	-1.2207	0.331999	-3.67682	0.000236162	0.00350502	basic helix-loop-helix (bHLH) DNA-binding superfamily protein
AT4G32290	AT4G32290	protein_coding_gene	246.783	0.954033	0.259601	3.675	0.000237848	0.00352762	Core-2/I-branching beta-1,6-N-acetylglucosaminyltransferase family protein
AT1G55640	AT1G55640	protein_coding_gene	12.0749	-1.97921	0.538607	-3.67469	0.000238138	0.00352949	prenylated RAB acceptor 1.G1
AT2G34500	AT2G34500	protein_coding_gene	120.026	-1.5802	0.430264	-3.67264	0.000240057	0.0035555	cytochrome P450, family 710, subfamily A, polypeptide 1
AT2G41730	AT2G41730	protein_coding_gene	79.2259	-1.34766	0.367035	-3.67176	0.000240884	0.00356532
AT5G54830	AT5G54830	protein_coding_gene	390.966	0.453377	0.123566	3.66911	0.000243392	0.00359997	DOMON domain-containing protein / dopamine beta-monooxygenase N-terminal domain-containing protein
AT4G24140	AT4G24140	protein_coding_gene	31.0981	-1.97291	0.537965	-3.66735	0.00024508	0.00362246	alpha/beta-Hydrolases superfamily protein
AT1G13360	AT1G13360	protein_coding_gene	858.08	-0.916561	0.249941	-3.66711	0.00024531	0.00362339
AT5G64040	AT5G64040	protein_coding_gene	5348.33	-1.23868	0.337884	-3.66598	0.000246391	0.00363688	photosystem I reaction center subunit PSI-N, chloroplast, putative / PSI-N, putative (PSAN)
AT4G01070	AT4G01070	protein_coding_gene	819.577	-1.20355	0.328373	-3.66519	0.000247152	0.00364562	UDP-Glycosyltransferase superfamily protein
AT3G04790	AT3G04790	protein_coding_gene	3763.14	-0.561903	0.15332	-3.6649	0.000247438	0.00364735	Ribose 5-phosphate isomerase, type A protein
AT2G37060	AT2G37060	protein_coding_gene	269.673	-0.786178	0.214555	-3.66422	0.000248089	0.00365446	nuclear factor Y, subunit B8
AT1G43780	AT1G43780	protein_coding_gene	780.463	1.56073	0.426031	3.66343	0.00024886	0.00366107	serine carboxypeptidase-like 44
AT3G50710	AT3G50710	protein_coding_gene	7.628	-2.13865	0.583787	-3.66341	0.000248876	0.00366107	F-box/RNI-like/FBD-like domains-containing protein
AT1G27300	AT1G27300	protein_coding_gene	1083.63	0.548418	0.149718	3.663	0.000249279	0.0036645
AT3G54020	AT3G54020	protein_coding_gene	602.035	-1.08609	0.296544	-3.66249	0.000249779	0.00366936	Arabidopsis Inositol phosphorylceramide synthase 1
AT1G48745	AT1G48745	protein_coding_gene	32.1625	-1.54101	0.420821	-3.66193	0.000250326	0.00367241
AT3G16350	AT3G16350	protein_coding_gene	588.917	-1.13505	0.309947	-3.66208	0.000250179	0.00367241	Homeodomain-like superfamily protein
AT3G20557	AT3G20557	protein_coding_gene	12.7879	-1.96561	0.537115	-3.65957	0.000252637	0.0037038
AT2G19810	AT2G19810	protein_coding_gene	228.635	1.51572	0.414374	3.65787	0.000254325	0.00372602	CCCH-type zinc finger family protein
AT1G18290	AT1G18290	protein_coding_gene	166.759	-1.58188	0.432683	-3.65597	0.000256216	0.00375117
AT4G32480	AT4G32480	protein_coding_gene	2251.94	-1.32464	0.362339	-3.65579	0.000256388	0.00375117	Protein of unknown function (DUF506)
AT5G67210	AT5G67210	protein_coding_gene	205.874	-1.47468	0.403423	-3.65543	0.000256749	0.00375392	Protein of unknown function (DUF579)
AT1G13880	AT1G13880	protein_coding_gene	372.511	-0.40079	0.109674	-3.65438	0.000257807	0.00376684	ELM2 domain-containing protein
AT3G46660	AT3G46660	protein_coding_gene	742.968	1.10455	0.302353	3.65319	0.000259005	0.00378178	UDP-glucosyl transferase 76E12
AT5G66190	AT5G66190	protein_coding_gene	4734.55	-0.775499	0.212401	-3.65111	0.000261113	0.00381	ferredoxin-NADP(+)-oxidoreductase 1
AT3G12977	AT3G12977	protein_coding_gene	30.8152	-1.49725	0.410206	-3.64999	0.000262254	0.00382407	NAC (No Apical Meristem) domain transcriptional regulator superfamily protein
AT5G51750	AT5G51750	protein_coding_gene	4263.17	0.646952	0.177292	3.64907	0.000263193	0.00383517	subtilase 1.3
AT3G27870	AT3G27870	protein_coding_gene	475.529	1.33471	0.365989	3.64686	0.000265468	0.00386313	ATPase E1-E2 type family protein / haloacid dehalogenase-like hydrolase family protein
AT4G30320	AT4G30320	protein_coding_gene	156.961	-1.49775	0.410686	-3.64694	0.000265387	0.00386313	CAP (Cysteine-rich secretory proteins, Antigen 5, and Pathogenesis-related 1 protein) superfamily protein
AT5G36160	AT5G36160	protein_coding_gene	674.179	-0.911601	0.250054	-3.64562	0.000266749	0.00387916	Tyrosine transaminase family protein
AT1G51820	AT1G51820	protein_coding_gene	27.7027	-1.83591	0.503646	-3.64523	0.000267151	0.00388072	Leucine-rich repeat protein kinase family protein
AT5G14470	AT5G14470	protein_coding_gene	18.0023	-1.44464	0.396316	-3.64517	0.000267216	0.00388072	GHMP kinase family protein
AT3G54990	AT3G54990	protein_coding_gene	583.756	-1.44064	0.395265	-3.64475	0.000267649	0.00388249	Integrase-type DNA-binding superfamily protein
AT4G29180	AT4G29180	protein_coding_gene	336.648	-1.31889	0.361863	-3.64471	0.000267696	0.00388249	root hair specific 16
AT1G73760	AT1G73760	protein_coding_gene	290.348	-0.567362	0.155706	-3.6438	0.000268641	0.00389359	RING/U-box superfamily protein
AT1G73260	AT1G73260	protein_coding_gene	359.081	-1.89589	0.52047	-3.64266	0.00026984	0.00390583	kunitz trypsin inhibitor 1
AT4G26690	AT4G26690	protein_coding_gene	2619.07	-0.854539	0.234593	-3.64265	0.000269847	0.00390583	PLC-like phosphodiesterase family protein
AT2G45300	AT2G45300	protein_coding_gene	2748.73	-0.475576	0.130601	-3.64144	0.000271114	0.00392155	RNA 3'-terminal phosphate cyclase/enolpyruvate transferase, alpha/beta
AT1G18810	AT1G18810	protein_coding_gene	32.2532	-1.67371	0.459684	-3.641	0.000271577	0.00392562	phytochrome kinase substrate-related
AT5G02580	AT5G02580	protein_coding_gene	312.353	0.900852	0.247485	3.64003	0.000272607	0.00393788	Plant protein 1589 of unknown function
AT1G79590	AT1G79590	protein_coding_gene	535.244	-0.743854	0.204415	-3.63894	0.000273761	0.00395192	syntaxin of plants 52
AT3G03140	AT3G03140	protein_coding_gene	246.141	0.71786	0.197286	3.63867	0.000274051	0.00395346	Tudor/PWWP/MBT superfamily protein
AT1G76900	AT1G76900	protein_coding_gene	937.327	-0.492825	0.135549	-3.63578	0.000277138	0.00399267	tubby like protein 1
AT5G17550	AT5G17550	protein_coding_gene	1036.61	0.536948	0.147683	3.6358	0.000277117	0.00399267	peroxin 19-2
AT5G21105	AT5G21105	protein_coding_gene	2246.42	-0.569534	0.156701	-3.63452	0.000278495	0.00400955	Plant L-ascorbate oxidase
AT5G47980	AT5G47980	protein_coding_gene	82.0379	-2.16304	0.59521	-3.63408	0.000278974	0.00401378	HXXXD-type acyl-transferase family protein
AT3G29200	AT3G29200	protein_coding_gene	1427.32	-0.695194	0.191317	-3.63374	0.000279346	0.00401645	chorismate mutase 1
AT3G24750	AT3G24750	protein_coding_gene	279.342	1.06094	0.291985	3.63354	0.000279557	0.00401683
AT1G09600	AT1G09600	protein_coding_gene	122.127	0.803252	0.221229	3.63086	0.000282479	0.00405074	Protein kinase superfamily protein
AT1G75290	AT1G75290	protein_coding_gene	35.8651	-1.32219	0.364152	-3.63088	0.000282453	0.00405074	NAD(P)-binding Rossmann-fold superfamily protein
AT4G00680	AT4G00680	protein_coding_gene	673.593	-1.36778	0.376693	-3.63103	0.000282291	0.00405074	actin depolymerizing factor 8
AT2G39110	AT2G39110	protein_coding_gene	994.791	-1.42996	0.393889	-3.63035	0.000283035	0.00405602	Protein kinase superfamily protein
AT1G16420	AT1G16420	protein_coding_gene	21.9496	-1.81612	0.500394	-3.62938	0.000284108	0.0040687	metacaspase 8
AT1G62580	AT1G62580	protein_coding_gene	112.242	1.33235	0.367299	3.62742	0.000286271	0.00409697	Flavin-binding monooxygenase family protein
AT1G67880	AT1G67880	protein_coding_gene	493.668	0.643287	0.177374	3.62672	0.000287041	0.00409817	beta-1,4-N-acetylglucosaminyltransferase family protein
AT3G21090	AT3G21090	protein_coding_gene	2362.75	0.676709	0.186593	3.62666	0.000287112	0.00409817	ABC-2 type transporter family protein
AT4G15300	AT4G15300	protein_coding_gene	51.35	-1.34134	0.36984	-3.62682	0.000286931	0.00409817	cytochrome P450, family 702, subfamily A, polypeptide 2
AT4G27470	AT4G27470	protein_coding_gene	173.192	-0.792219	0.218435	-3.6268	0.000286958	0.00409817	RING membrane-anchor 3
AT5G54230	AT5G54230	protein_coding_gene	86.1256	-1.49155	0.411415	-3.62541	0.0002885	0.00411526	myb domain protein 49
AT1G35330	AT1G35330	protein_coding_gene	27.2008	-1.73612	0.478961	-3.62476	0.000289234	0.00412302	RING/U-box superfamily protein
AT1G15980	AT1G15980	protein_coding_gene	683.865	-0.881994	0.243373	-3.62405	0.000290029	0.00413163	NDH-dependent cyclic electron flow 1
AT3G14840	AT3G14840	protein_coding_gene	2019.9	-0.598986	0.165306	-3.62349	0.000290653	0.00413779	Leucine-rich repeat transmembrane protein kinase
AT1G77020	AT1G77020	protein_coding_gene	159.377	-0.773647	0.213691	-3.6204	0.000294145	0.00418474	DNAJ heat shock N-terminal domain-containing protein
AT1G23000	AT1G23000	protein_coding_gene	202.169	0.850149	0.234867	3.6197	0.000294943	0.00418965	Heavy metal transport/detoxification superfamily protein
AT1G72500	AT1G72500	protein_coding_gene	759.326	-0.607116	0.167731	-3.61959	0.00029507	0.00418965
AT2G18370	AT2G18370	protein_coding_gene	3.8545	-2.18675	0.604135	-3.61964	0.000295015	0.00418965	Bifunctional inhibitor/lipid-transfer protein/seed storage 2S albumin superfamily protein
AT4G22460	AT4G22460	protein_coding_gene	350.305	-1.55761	0.430512	-3.61805	0.000296831	0.00421188	Bifunctional inhibitor/lipid-transfer protein/seed storage 2S albumin superfamily protein
AT5G48485	AT5G48485	protein_coding_gene	167.037	-1.45028	0.401042	-3.61628	0.00029887	0.00423805	Bifunctional inhibitor/lipid-transfer protein/seed storage 2S albumin superfamily protein
AT1G28130	AT1G28130	protein_coding_gene	758.269	-0.933069	0.258064	-3.61566	0.000299589	0.00424499	Auxin-responsive GH3 family protein
AT3G04940	AT3G04940	protein_coding_gene	1201.78	-0.488378	0.135078	-3.61551	0.000299753	0.00424499	cysteine synthase D1
AT1G22160	AT1G22160	protein_coding_gene	218.473	0.750049	0.207496	3.61477	0.000300619	0.00425448	Protein of unknown function (DUF581)
AT5G19560	AT5G19560	protein_coding_gene	62.0655	-1.54837	0.428432	-3.61405	0.000301455	0.00426352	ROP uanine nucleotide exchange factor 10
AT5G49120	AT5G49120	protein_coding_gene	33.3294	1.84627	0.510898	3.61377	0.000301781	0.00426534	Protein of unknown function (DUF581)
AT1G12110	AT1G12110	protein_coding_gene	2837.98	-0.744397	0.206032	-3.61301	0.000302662	0.004275	nitrate transporter 1.1
AT2G48140	AT2G48140	protein_coding_gene	97.6477	-1.91362	0.529818	-3.61185	0.000304015	0.00429132	Bifunctional inhibitor/lipid-transfer protein/seed storage 2S albumin superfamily protein
AT2G38380	AT2G38380	protein_coding_gene	827.269	-1.99501	0.552467	-3.61109	0.000304912	0.00430116	Peroxidase superfamily protein
AT5G39220	AT5G39220	protein_coding_gene	144.422	0.927473	0.256878	3.61055	0.000305544	0.00430611	alpha/beta-Hydrolases superfamily protein
AT5G60520	AT5G60520	protein_coding_gene	646.744	1.04497	0.28943	3.61045	0.00030566	0.00430611	Late embryogenesis abundant (LEA) protein-related
AT4G01110	AT4G01110	protein_coding_gene	47.3738	-1.52684	0.422936	-3.6101	0.000306078	0.00430919
AT5G38480	AT5G38480	protein_coding_gene	15055.6	0.494642	0.137031	3.6097	0.000306554	0.00431308	general regulatory factor 3
AT3G13450	AT3G13450	protein_coding_gene	381.766	-0.685174	0.189902	-3.60804	0.000308519	0.0043379	Transketolase family protein
AT1G68010	AT1G68010	protein_coding_gene	2604.94	-0.899766	0.249456	-3.60692	0.000309853	0.00435384	hydroxypyruvate reductase
AT1G01240	AT1G01240	protein_coding_gene	143.867	0.997193	0.276608	3.60507	0.000312068	0.00438211
AT1G14345	AT1G14345	protein_coding_gene	976.884	-0.973904	0.270435	-3.60125	0.000316694	0.00443916	NAD(P)-linked oxidoreductase superfamily protein
AT3G07195	AT3G07195	protein_coding_gene	186.075	-1.5373	0.426868	-3.60133	0.000316589	0.00443916	RPM1-interacting protein 4 (RIN4) family protein
AT3G45680	AT3G45680	protein_coding_gene	11.6706	-1.86486	0.517843	-3.60121	0.000316746	0.00443916	Major facilitator superfamily protein
AT2G25340	AT2G25340	protein_coding_gene	6.09636	2.13907	0.594217	3.59981	0.000318448	0.00446013	vesicle-associated membrane protein 712
AT5G60100	AT5G60100	protein_coding_gene	259.268	1.04562	0.290531	3.59899	0.000319454	0.00447133	pseudo-response regulator 3
AT5G03390	AT5G03390	protein_coding_gene	31.1772	-1.3123	0.364773	-3.59757	0.00032121	0.004493	Protein of unknown function (DUF295)
AT1G31540	AT1G31540	protein_coding_gene	171.327	-0.947115	0.263294	-3.59717	0.000321696	0.00449689	Disease resistance protein (TIR-NBS-LRR class) family
AT2G40113	AT2G40113	protein_coding_gene	180.001	-1.49373	0.415321	-3.59657	0.000322446	0.00450446	Pollen Ole e 1 allergen and extensin family protein
AT1G07650	AT1G07650	protein_coding_gene	584.756	-0.599428	0.166705	-3.59573	0.000323479	0.00451306	Leucine-rich repeat transmembrane protein kinase
AT3G46710	AT3G46710	protein_coding_gene	5.26591	-2.16866	0.603106	-3.59581	0.00032338	0.00451306	NB-ARC domain-containing disease resistance protein
AT4G02040	AT4G02040	protein_coding_gene	153.766	0.767353	0.213603	3.59243	0.000327604	0.00456767
AT1G22910	AT1G22910	protein_coding_gene	420.449	-0.719168	0.200214	-3.592	0.000328144	0.00457225	RNA-binding (RRM/RBD/RNP motifs) family protein
AT1G15140	AT1G15140	protein_coding_gene	1753.38	-0.546127	0.152068	-3.59134	0.000328984	0.00457613	FAD/NAD(P)-binding oxidoreductase
AT3G03150	AT3G03150	protein_coding_gene	1045.69	-0.782911	0.218003	-3.59128	0.000329057	0.00457613
AT4G32140	AT4G32140	protein_coding_gene	504.088	-0.449436	0.125141	-3.59143	0.000328866	0.00457613	EamA-like transporter family
AT1G64080	AT1G64080	protein_coding_gene	233.936	0.686035	0.191072	3.59046	0.000330096	0.00458764
AT5G48180	AT5G48180	protein_coding_gene	3809.37	0.793667	0.221079	3.58998	0.000330709	0.0045932	nitrile specifier protein 5
AT2G40400	AT2G40400	protein_coding_gene	1473.57	-0.450003	0.125416	-3.58808	0.000333121	0.00462373	Protein of unknown function (DUF399 and DUF3411)
AT3G08030	AT3G08030	protein_coding_gene	7121.41	0.604279	0.16844	3.58749	0.000333871	0.00463117	Protein of unknown function, DUF642
AT3G27220	AT3G27220	protein_coding_gene	1419.47	-0.951687	0.265314	-3.58703	0.000334471	0.00463652	Galactose oxidase/kelch repeat superfamily protein
AT1G71110	AT1G71110	protein_coding_gene	704.517	0.811707	0.226302	3.58684	0.000334713	0.00463691
AT4G04760	AT4G04760	protein_coding_gene	46.6465	-1.16579	0.325102	-3.58594	0.000335866	0.00464991	Major facilitator superfamily protein
AT1G43670	AT1G43670	protein_coding_gene	2532.62	0.72939	0.203418	3.58566	0.000336222	0.00465187	Inositol monophosphatase family protein
AT4G39970	AT4G39970	protein_coding_gene	945.178	-0.681607	0.190107	-3.58538	0.000336583	0.00465388	Haloacid dehalogenase-like hydrolase (HAD) superfamily protein
AT2G33380	AT2G33380	protein_coding_gene	53.7336	1.55045	0.432491	3.58494	0.000337161	0.0046589	Caleosin-related family protein
AT1G03870	AT1G03870	protein_coding_gene	5667.25	-1.21194	0.338151	-3.58403	0.000338336	0.00467215	FASCICLIN-like arabinoogalactan 9
AT3G57760	AT3G57760	protein_coding_gene	80.6032	0.977193	0.27269	3.58353	0.000338985	0.00467812	Protein kinase superfamily protein
AT3G06210	AT3G06210	protein_coding_gene	229.772	0.551439	0.153904	3.58302	0.000339651	0.00468432	ARM repeat superfamily protein
AT5G43880	AT5G43880	protein_coding_gene	774.104	-0.552423	0.154198	-3.58255	0.000340259	0.00468972	Protein of unknown function (DUF3741)
AT5G58910	AT5G58910	protein_coding_gene	21.6852	-1.73399	0.484045	-3.58229	0.000340589	0.00469129	laccase 16
AT5G46730	AT5G46730	protein_coding_gene	379.064	-0.869557	0.24301	-3.57828	0.000345866	0.00476094	glycine-rich protein
AT4G36010	AT4G36010	protein_coding_gene	854.451	0.938056	0.262171	3.57804	0.000346183	0.00476227	Pathogenesis-related thaumatin superfamily protein
AT2G47370	AT2G47370	protein_coding_gene	70.5197	-1.03476	0.289323	-3.57647	0.000348266	0.00478788	Calcium-dependent phosphotriesterase superfamily protein
AT4G35940	AT4G35940	protein_coding_gene	296.537	0.565176	0.158083	3.57519	0.000349976	0.00480834
AT5G66816	AT5G66816	protein_coding_gene	22.9561	-1.81928	0.508897	-3.57495	0.000350299	0.00480972
AT2G45120	AT2G45120	protein_coding_gene	21.6241	-1.51607	0.424191	-3.57402	0.000351546	0.00482378	C2H2-like zinc finger protein
AT1G55675	AT1G55675	protein_coding_gene	220.86	0.697061	0.195057	3.57363	0.000352061	0.00482779
AT4G25260	AT4G25260	protein_coding_gene	685.196	0.846935	0.23703	3.57311	0.000352771	0.00483447	Plant invertase/pectin methylesterase inhibitor superfamily protein
AT4G05530	AT4G05530	protein_coding_gene	1517.39	0.370817	0.103805	3.57224	0.000353942	0.00484743	indole-3-butyric acid response 1
AT2G44970	AT2G44970	protein_coding_gene	362.364	0.812558	0.227527	3.57126	0.000355262	0.00485629	alpha/beta-Hydrolases superfamily protein
AT5G13240	AT5G13240	protein_coding_gene	526.444	-0.589206	0.164976	-3.57147	0.000354982	0.00485629	transcription regulators
AT5G26740	AT5G26740	protein_coding_gene	768.128	-0.683962	0.191515	-3.57133	0.000355177	0.00485629	Protein of unknown function (DUF300)
AT3G26600	AT3G26600	protein_coding_gene	242.336	0.688884	0.192919	3.57085	0.000355822	0.00486088	armadillo repeat only 4
AT5G44870	AT5G44870	protein_coding_gene	97.4766	-1.11652	0.312889	-3.56843	0.000359129	0.00490296	Disease resistance protein (TIR-NBS-LRR class) family
AT4G22740	AT4G22740	protein_coding_gene	733.553	0.358329	0.100452	3.56719	0.000360833	0.00492312	glycine-rich protein
AT1G64530	AT1G64530	protein_coding_gene	593.693	-0.572249	0.160439	-3.56677	0.000361412	0.00492792	Plant regulator RWP-RK family protein
AT5G08260	AT5G08260	protein_coding_gene	6893.13	0.656674	0.18412	3.56655	0.000361716	0.00492895	serine carboxypeptidase-like 35
AT5G61420	AT5G61420	protein_coding_gene	74.0665	-1.38491	0.388532	-3.56447	0.00036459	0.00496498	myb domain protein 28
AT1G69900	AT1G69900	protein_coding_gene	238.984	-1.33486	0.374548	-3.56392	0.00036536	0.00496609	Actin cross-linking protein
AT2G30570	AT2G30570	protein_coding_gene	7200.95	-0.952105	0.267132	-3.56418	0.000365	0.00496609	photosystem II reaction center W
AT5G14740	AT5G14740	protein_coding_gene	4929.86	-1.84293	0.517098	-3.56398	0.000365275	0.00496609	carbonic anhydrase 2
AT3G13435	AT3G13435	protein_coding_gene	104.085	-1.40252	0.393602	-3.56331	0.000366213	0.00497456
AT3G26840	AT3G26840	protein_coding_gene	29.0419	-1.3096	0.367543	-3.56312	0.000366473	0.00497498	Esterase/lipase/thioesterase family protein
AT1G32190	AT1G32190	protein_coding_gene	591.241	0.467818	0.131378	3.56085	0.000369652	0.00501184	alpha/beta-Hydrolases superfamily protein
AT1G77490	AT1G77490	protein_coding_gene	489.114	-0.92304	0.259208	-3.561	0.000369446	0.00501184	thylakoidal ascorbate peroxidase
AT1G45201	AT1G45201	protein_coding_gene	1908.89	-2.0504	0.575901	-3.56033	0.00037039	0.00501453	triacylglycerol lipase-like 1
AT2G42790	AT2G42790	protein_coding_gene	10143.1	0.583343	0.16385	3.56022	0.000370545	0.00501453	citrate synthase 3
AT4G22753	AT4G22753	protein_coding_gene	135.297	-1.19341	0.335199	-3.56031	0.00037041	0.00501453	sterol 4-alpha methyl oxidase 1-3
AT1G23340	AT1G23340	protein_coding_gene	90.0696	0.827145	0.232349	3.55993	0.00037095	0.00501687	Protein of Unknown Function (DUF239)
AT1G43560	AT1G43560	protein_coding_gene	1197.53	-0.578186	0.162534	-3.55731	0.000374666	0.00506395	thioredoxin Y2
AT1G04160	AT1G04160	protein_coding_gene	380.73	-0.63721	0.179263	-3.55461	0.000378546	0.00511321	myosin XI B
AT3G15357	AT3G15357	protein_coding_gene	489.31	0.809688	0.22782	3.55407	0.00037932	0.00512047
AT1G12845	AT1G12845	protein_coding_gene	208.212	0.620167	0.174562	3.5527	0.000381303	0.00514199
AT4G33666	AT4G33666	protein_coding_gene	72.2817	-1.5358	0.432298	-3.55264	0.00038139	0.00514199
AT3G21055	AT3G21055	protein_coding_gene	5486.8	-0.871762	0.245478	-3.55129	0.000383353	0.00516524	photosystem II subunit T
AT1G21130	AT1G21130	protein_coding_gene	566.691	-1.40233	0.394989	-3.55031	0.00038478	0.00517635	O-methyltransferase family protein
AT3G07070	AT3G07070	protein_coding_gene	146.595	-1.35111	0.3806	-3.54994	0.000385321	0.00517635	Protein kinase superfamily protein
AT3G23430	AT3G23430	protein_coding_gene	406.133	-1.48051	0.417065	-3.54984	0.000385464	0.00517635	phosphate 1
AT3G44990	AT3G44990	protein_coding_gene	4658.35	-0.980994	0.276357	-3.54974	0.000385613	0.00517635	xyloglucan endo-transglycosylase-related 8
AT4G37520	AT4G37520	protein_coding_gene	438.331	-1.30514	0.367649	-3.54995	0.0003853	0.00517635	Peroxidase superfamily protein
AT5G46780	AT5G46780	protein_coding_gene	320.804	-1.02824	0.28962	-3.55031	0.000384778	0.00517635	VQ motif-containing protein
AT3G27020	AT3G27020	protein_coding_gene	2154.08	0.737295	0.207722	3.54943	0.000386072	0.0051793	YELLOW STRIPE like 6
AT5G01450	AT5G01450	protein_coding_gene	387.679	-0.560346	0.157896	-3.54883	0.000386946	0.00518781	RING/U-box superfamily protein
AT3G23240	AT3G23240	protein_coding_gene	17.4308	-1.94387	0.547817	-3.54839	0.000387595	0.0051933	ethylene response factor 1
AT5G57655	AT5G57655	protein_coding_gene	1447.58	0.710131	0.200146	3.54807	0.000388065	0.00519638	xylose isomerase family protein
AT5G28960	AT5G28960	protein_coding_gene	5.77781	-2.05553	0.579393	-3.54773	0.000388568	0.00519989
AT2G45250	AT2G45250	protein_coding_gene	768.499	0.436617	0.123136	3.54582	0.000391394	0.00523448	Integral membrane protein hemolysin-III homolog
AT4G20190	AT4G20190	protein_coding_gene	101.071	-1.55945	0.439983	-3.54434	0.000393596	0.00526067
AT2G16980	AT2G16980	protein_coding_gene	83.5317	-1.39344	0.393272	-3.54319	0.000395322	0.00528048	Major facilitator superfamily protein
AT5G56260	AT5G56260	protein_coding_gene	3106.3	0.659761	0.186294	3.5415	0.000397859	0.00531109	Ribonuclease E inhibitor RraA/Dimethylmenaquinone methyltransferase
AT1G66950	AT1G66950	protein_coding_gene	18.6942	1.45792	0.411708	3.54115	0.000398384	0.00531481	pleiotropic drug resistance 11
AT4G20160	AT4G20160	protein_coding_gene	19.7741	-1.83258	0.517669	-3.54005	0.000400047	0.00533372
AT1G42970	AT1G42970	protein_coding_gene	12065.2	-0.772641	0.218327	-3.53892	0.00040177	0.00535339	glyceraldehyde-3-phosphate dehydrogenase B subunit
AT5G49665	AT5G49665	protein_coding_gene	999.186	0.851835	0.240735	3.53848	0.000402433	0.00535563	Zinc finger (C3HC4-type RING finger) family protein
AT5G62570	AT5G62570	protein_coding_gene	629.125	-0.823848	0.232819	-3.53858	0.000402283	0.00535563	Calmodulin binding protein-like
AT5G12880	AT5G12880	protein_coding_gene	369.495	-1.39945	0.395572	-3.53778	0.000403511	0.00536667	proline-rich family protein
AT4G09420	AT4G09420	protein_coding_gene	5.01625	-2.00213	0.566012	-3.53726	0.000404299	0.00537385	Disease resistance protein (TIR-NBS class)
AT1G14120	AT1G14120	protein_coding_gene	919.6	-0.6251	0.176731	-3.53702	0.000404663	0.00537538	2-oxoglutarate (2OG) and Fe(II)-dependent oxygenase superfamily protein
AT3G01950	AT3G01950	protein_coding_gene	294.34	-1.373	0.388315	-3.53579	0.000406562	0.00539541	Protein of unknown function (DUF 3339)
AT4G27560	AT4G27560	protein_coding_gene	418.502	-0.754821	0.213485	-3.53572	0.000406669	0.00539541	UDP-Glycosyltransferase superfamily protein
AT1G35290	AT1G35290	protein_coding_gene	363.645	-1.27215	0.359839	-3.53534	0.000407253	0.00539984	Thioesterase superfamily protein
AT3G14000	AT3G14000	protein_coding_gene	392.8	0.543086	0.15363	3.53503	0.000407728	0.00540283	DZC (Disease resistance/zinc finger/chromosome condensation-like region) domain containing protein
AT4G26450	AT4G26450	protein_coding_gene	857.519	0.466694	0.132059	3.53398	0.00040935	0.00542101
AT4G11400	AT4G11400	protein_coding_gene	24.7263	1.41952	0.401782	3.53306	0.000410784	0.00543667	ARID/BRIGHT DNA-binding domain;ELM2 domain protein
AT1G60060	AT1G60060	protein_coding_gene	149.715	0.703481	0.1992	3.53153	0.000413159	0.00546476	Serine/threonine-protein kinase WNK (With No Lysine)-related
AT5G54240	AT5G54240	protein_coding_gene	73.6313	-1.47905	0.418918	-3.53065	0.000414539	0.00547967	Protein of unknown function (DUF1223)
AT3G05840	AT3G05840	protein_coding_gene	2412.58	-0.517874	0.146698	-3.5302	0.000415252	0.00548574	Protein kinase superfamily protein
AT5G07080	AT5G07080	protein_coding_gene	112.596	-1.59997	0.453369	-3.52907	0.000417027	0.00550478	HXXXD-type acyl-transferase family protein
AT5G24880	AT5G24880	protein_coding_gene	61.3353	-1.44179	0.40856	-3.52896	0.000417202	0.00550478
AT2G18150	AT2G18150	protein_coding_gene	54.7692	-1.55071	0.439558	-3.52788	0.000418901	0.00552256	Peroxidase superfamily protein
AT2G18890	AT2G18890	protein_coding_gene	134.26	-0.782018	0.221675	-3.52777	0.000419071	0.00552256	Protein kinase superfamily protein
AT3G49900	AT3G49900	protein_coding_gene	109.552	-0.633241	0.179518	-3.52746	0.000419571	0.00552256	Phototropic-responsive NPH3 family protein
AT3G58060	AT3G58060	protein_coding_gene	313.393	1.10426	0.313045	3.52746	0.000419561	0.00552256	Cation efflux family protein
AT3G13782	AT3G13782	protein_coding_gene	140.421	-1.07879	0.305864	-3.52703	0.000420249	0.00552812	nucleosome assembly protein1;4
AT3G20390	AT3G20390	protein_coding_gene	5378.2	-0.398362	0.112994	-3.52552	0.000422654	0.00555638	endoribonuclease L-PSP family protein
AT4G21410	AT4G21410	protein_coding_gene	881.959	-0.67574	0.191698	-3.52502	0.000423447	0.00556343	cysteine-rich RLK (RECEPTOR-like protein kinase) 29
AT1G75100	AT1G75100	protein_coding_gene	145.231	-1.22219	0.346783	-3.52436	0.000424503	0.00557392	J-domain protein required for chloroplast accumulation response 1
AT2G44940	AT2G44940	protein_coding_gene	274.692	-1.10794	0.314492	-3.52294	0.000426784	0.00560047	Integrase-type DNA-binding superfamily protein
AT3G48020	AT3G48020	protein_coding_gene	41.9521	-1.63224	0.46342	-3.52215	0.000428054	0.00561373
AT5G26310	AT5G26310	protein_coding_gene	30.6326	-1.59448	0.452825	-3.52117	0.000429642	0.00563114	UDP-Glycosyltransferase superfamily protein
AT4G02090	AT4G02090	protein_coding_gene	80.2982	-1.69347	0.481011	-3.52065	0.000430495	0.00563891
AT1G72910	AT1G72910	protein_coding_gene	51.3302	-1.2388	0.352028	-3.51903	0.000433133	0.00567003	Toll-Interleukin-Resistance (TIR) domain-containing protein
AT4G37150	AT4G37150	protein_coding_gene	94.8574	-1.45353	0.413085	-3.51872	0.000433634	0.00567315	methyl esterase 9
AT4G15490	AT4G15490	protein_coding_gene	265.293	1.25496	0.356755	3.5177	0.0004353	0.00569152	UDP-Glycosyltransferase superfamily protein
AT3G63290	AT3G63290	protein_coding_gene	170.262	0.654733	0.186195	3.51639	0.000437465	0.00571637	2-oxoglutarate (2OG) and Fe(II)-dependent oxygenase superfamily protein
AT3G61300	AT3G61300	protein_coding_gene	37.4803	-1.43131	0.407149	-3.51544	0.000439022	0.00573325	C2 calcium/lipid-binding plant phosphoribosyltransferase family protein
AT3G05990	AT3G05990	protein_coding_gene	422.986	-0.856808	0.243848	-3.5137	0.000441918	0.0057676	Leucine-rich repeat (LRR) family protein
AT4G15545	AT4G15545	protein_coding_gene	1821.16	-0.801749	0.2282	-3.51336	0.000442475	0.00577138
AT3G26830	AT3G26830	protein_coding_gene	38.3253	-1.42682	0.406153	-3.513	0.000443075	0.00577572	Cytochrome P450 superfamily protein
AT1G64800	AT1G64800	protein_coding_gene	2.7391	-2.1382	0.609026	-3.51085	0.00044668	0.00581889	DNA binding;sequence-specific DNA binding transcription factors
AT5G56100	AT5G56100	protein_coding_gene	252.697	1.32848	0.378408	3.5107	0.000446925	0.00581889	glycine-rich protein / oleosin
AT4G38810	AT4G38810	protein_coding_gene	1131.86	0.625559	0.178205	3.51032	0.000447564	0.00582371	Calcium-binding EF-hand family protein
AT2G40150	AT2G40150	protein_coding_gene	213.071	-0.695298	0.198115	-3.50957	0.000448835	0.00583674	TRICHOME BIREFRINGENCE-LIKE 28
AT1G35230	AT1G35230	protein_coding_gene	32.3724	-1.5279	0.435624	-3.50738	0.000452544	0.00587792	arabinogalactan protein 5
AT3G18170	AT3G18170	protein_coding_gene	423.397	-1.38723	0.395504	-3.50749	0.000452355	0.00587792	Glycosyltransferase family 61 protein
AT1G08890	AT1G08890	protein_coding_gene	291.475	0.760929	0.217051	3.50577	0.000455288	0.00589577	Major facilitator superfamily protein
AT1G65320	AT1G65320	protein_coding_gene	587.897	0.461961	0.131762	3.50603	0.000454837	0.00589577	Cystathionine beta-synthase (CBS) family protein
AT1G74950	AT1G74950	protein_coding_gene	1267.89	-1.11768	0.318794	-3.50595	0.000454979	0.00589577	TIFY domain/Divergent CCT motif family protein
AT2G28160	AT2G28160	protein_coding_gene	113.253	-1.10013	0.313829	-3.5055	0.000455746	0.00589577	FER-like regulator of iron uptake
AT3G04010	AT3G04010	protein_coding_gene	156.844	-1.23534	0.352406	-3.50546	0.000455826	0.00589577	O-Glycosyl hydrolases family 17 protein
AT3G60870	AT3G60870	protein_coding_gene	76.1473	1.07708	0.30723	3.50576	0.0004553	0.00589577	AT-hook motif nuclear-localized protein 18
AT4G37740	AT4G37740	protein_coding_gene	688.265	0.785317	0.223989	3.50605	0.000454814	0.00589577	growth-regulating factor 2
AT4G32710	AT4G32710	protein_coding_gene	318.353	-0.539059	0.153854	-3.5037	0.000458849	0.00593133	Protein kinase superfamily protein
AT3G62470	AT3G62470	protein_coding_gene	141.428	0.611022	0.174433	3.50291	0.00046021	0.00594536	Pentatricopeptide repeat (PPR) superfamily protein
AT1G07730	AT1G07730	protein_coding_gene	104.071	-1.7545	0.501236	-3.50035	0.000464655	0.0059992	ERR: AT1G07730 not in vocabulary: $voc
AT3G26500	AT3G26500	protein_coding_gene	80.5903	-1.3149	0.375715	-3.49972	0.000465741	0.00600965	plant intracellular ras group-related LRR 2
AT4G04040	AT4G04040	protein_coding_gene	146.344	-0.985212	0.281543	-3.49933	0.000466433	0.00601498	Phosphofructokinase family protein
AT2G30766	AT2G30766	protein_coding_gene	114.878	1.5676	0.447992	3.49917	0.000466712	0.00601499
AT4G30940	AT4G30940	protein_coding_gene	54.9824	0.916474	0.261943	3.49876	0.000467431	0.00602068	BTB/POZ domain with WD40/YVTN repeat-like protein
AT3G06650	AT3G06650	protein_coding_gene	4850.73	-0.592282	0.169303	-3.49836	0.000468124	0.00602602	ATP-citrate lyase B-1
AT1G60110	AT1G60110	protein_coding_gene	29.1483	-1.5375	0.439517	-3.49815	0.000468496	0.00602722	Mannose-binding lectin superfamily protein
AT1G75160	AT1G75160	protein_coding_gene	23.3224	-1.7764	0.507867	-3.49777	0.000469165	0.00603224	Protein of unknown function (DUF620)
AT2G45170	AT2G45170	protein_coding_gene	359.875	-1.25282	0.358283	-3.49675	0.000470967	0.00605181	AUTOPHAGY 8E
AT1G14290	AT1G14290	protein_coding_gene	730.743	-0.670793	0.19185	-3.49644	0.000471515	0.00605526	sphingoid base hydroxylase 2
AT3G09490	AT3G09490	protein_coding_gene	52.8241	-1.12766	0.322551	-3.49608	0.00047215	0.00605981	Tetratricopeptide repeat (TPR)-like superfamily protein
AT2G32690	AT2G32690	protein_coding_gene	1611.47	-1.03821	0.297004	-3.4956	0.000472997	0.00605991	glycine-rich protein 23
AT4G18610	AT4G18610	protein_coding_gene	44.41	-1.52224	0.435443	-3.49585	0.000472558	0.00605991	Protein of unknown function (DUF640)
AT5G41980	AT5G41980	protein_coding_gene	73.1789	0.970537	0.277643	3.49563	0.000472952	0.00605991
AT1G26200	AT1G26200	protein_coding_gene	9.3819	-2.05919	0.589172	-3.49505	0.000473967	0.00606874	TRAM, LAG1 and CLN8 (TLC) lipid-sensing domain containing protein
AT2G05440	AT2G05440	protein_coding_gene	44.9484	-2.11621	0.605547	-3.49471	0.000474571	0.00607289	GLYCINE RICH PROTEIN 9
AT2G46430	AT2G46430	protein_coding_gene	50.4811	-1.32031	0.377853	-3.49423	0.000475429	0.00608026	cyclic nucleotide gated channel 3
AT5G55250	AT5G55250	protein_coding_gene	110.531	-1.49341	0.427539	-3.49305	0.000477543	0.00610369	IAA carboxylmethyltransferase 1
AT5G02630	AT5G02630	protein_coding_gene	54.7579	1.08063	0.309387	3.49282	0.000477942	0.00610519	Lung seven transmembrane receptor family protein
AT5G38310	AT5G38310	protein_coding_gene	3.44898	-2.09496	0.600067	-3.4912	0.000480851	0.00613873
AT3G14360	AT3G14360	protein_coding_gene	208.331	0.721625	0.206739	3.49052	0.000482082	0.00615081	alpha/beta-Hydrolases superfamily protein
AT3G15260	AT3G15260	protein_coding_gene	1458.3	0.531313	0.152259	3.48952	0.000483884	0.00617016	Protein phosphatase 2C family protein
AT5G51520	AT5G51520	protein_coding_gene	120.943	1.07191	0.30724	3.48885	0.000485111	0.00618216	Plant invertase/pectin methylesterase inhibitor superfamily protein
AT1G02570	AT1G02570	protein_coding_gene	43.2344	-1.62997	0.467413	-3.48722	0.000488066	0.00621616
AT3G45260	AT3G45260	protein_coding_gene	58.0632	-0.840374	0.241008	-3.48692	0.000488618	0.00621905	C2H2-like zinc finger protein
AT4G12980	AT4G12980	protein_coding_gene	137.174	-0.788219	0.226059	-3.48678	0.000488867	0.00621905	Auxin-responsive family protein
AT2G47160	AT2G47160	protein_coding_gene	540.211	-0.544472	0.156178	-3.48622	0.000489896	0.00622847	HCO3- transporter family
AT1G58561			4.80112	-1.95079	0.559735	-3.48521	0.000491745	0.0062483	transposable element gene
AT4G14640	AT4G14640	protein_coding_gene	36.0217	-1.15637	0.331879	-3.48433	0.000493379	0.00626539	calmodulin 8
AT2G21510	AT2G21510	protein_coding_gene	169.716	-1.31379	0.377195	-3.48306	0.000495712	0.00629043	DNAJ heat shock N-terminal domain-containing protein
AT4G16980	AT4G16980	protein_coding_gene	2635.04	-1.35637	0.389431	-3.48294	0.000495932	0.00629043	arabinogalactan-protein family
AT2G44160	AT2G44160	protein_coding_gene	5179.42	-0.474274	0.13619	-3.48245	0.000496855	0.00629476	methylenetetrahydrofolate reductase 2
AT5G61550	AT5G61550	protein_coding_gene	146.916	-1.51887	0.436146	-3.48249	0.000496774	0.00629476	U-box domain-containing protein kinase family protein
AT1G18670	AT1G18670	protein_coding_gene	380.519	0.429715	0.123469	3.48033	0.000500788	0.00634087	Protein kinase superfamily protein
AT4G12510	AT4G12510	protein_coding_gene	1151.64	-1.68905	0.48536	-3.48	0.000501412	0.00634136	Bifunctional inhibitor/lipid-transfer protein/seed storage 2S albumin superfamily protein
AT4G25030	AT4G25030	protein_coding_gene	2824.61	-0.755707	0.217156	-3.48002	0.000501367	0.00634136
AT5G02940	AT5G02940	protein_coding_gene	623.923	-1.10204	0.316769	-3.47899	0.000503311	0.00636165	Protein of unknown function (DUF1012)
AT3G50340	AT3G50340	protein_coding_gene	549.905	0.60562	0.174167	3.47723	0.000506615	0.00639968
AT5G03640	AT5G03640	protein_coding_gene	90.2849	-1.55628	0.447598	-3.47696	0.000507134	0.00640249	Protein kinase superfamily protein
AT1G12440	AT1G12440	protein_coding_gene	1087.6	-0.40152	0.115512	-3.47601	0.000508943	0.00641784	A20/AN1-like zinc finger family protein
AT3G48660	AT3G48660	protein_coding_gene	201.496	0.653204	0.187915	3.47606	0.000508847	0.00641784	Protein of unknown function (DUF 3339)
AT3G09032	AT3G09032	protein_coding_gene	32.2891	-1.09349	0.314672	-3.47501	0.000510841	0.00643802
AT4G00752	AT4G00752	protein_coding_gene	589.473	0.407379	0.117357	3.47128	0.000517976	0.00652415	UBX domain-containing protein
AT3G20860	AT3G20860	protein_coding_gene	127.234	-0.960382	0.276737	-3.47038	0.000519717	0.00654227	NIMA-related kinase 5
AT5G53486	AT5G53486	protein_coding_gene	3.25238	-2.11132	0.608411	-3.47022	0.000520028	0.00654238
AT1G21530	AT1G21530	protein_coding_gene	2.47743	-2.11444	0.609687	-3.46808	0.000524195	0.00659096	AMP-dependent synthetase and ligase family protein
AT5G38020	AT5G38020	protein_coding_gene	450.128	-1.28503	0.370548	-3.46791	0.000524523	0.00659126	S-adenosyl-L-methionine-dependent methyltransferases superfamily protein
AT2G43490	AT2G43490	protein_coding_gene	689.125	0.535095	0.154311	3.46763	0.000525061	0.00659419	Ypt/Rab-GAP domain of gyp1p superfamily protein
AT1G08170	AT1G08170	protein_coding_gene	9.6945	1.99574	0.575668	3.46683	0.000526636	0.00661014	Histone superfamily protein
AT5G24770	AT5G24770	protein_coding_gene	119.802	-1.57028	0.453214	-3.46478	0.000530674	0.00665696	vegetative storage protein 2
AT3G21220	AT3G21220	protein_coding_gene	884.836	0.470955	0.135972	3.46362	0.000532964	0.00668182	MAP kinase kinase 5
AT1G50732	AT1G50732	protein_coding_gene	111.082	-1.43513	0.414461	-3.46264	0.000534907	0.00669841
AT1G69680	AT1G69680	protein_coding_gene	254.734	0.464963	0.134277	3.46271	0.000534762	0.00669841	Mog1/PsbP/DUF1795-like photosystem II reaction center PsbP family protein
AT5G57170	AT5G57170	protein_coding_gene	403.847	-0.792998	0.229043	-3.46222	0.000535746	0.00670504	Tautomerase/MIF superfamily protein
AT2G34810	AT2G34810	protein_coding_gene	194.22	-1.05364	0.304422	-3.46113	0.000537907	0.0067252	FAD-binding Berberine family protein
AT5G25140	AT5G25140	protein_coding_gene	5.46107	-1.98348	0.573078	-3.4611	0.000537979	0.0067252	cytochrome P450, family 71, subfamily B, polypeptide 13
AT1G31330	AT1G31330	protein_coding_gene	16418.9	-1.15709	0.334534	-3.45882	0.000542539	0.00677764	photosystem I subunit F
AT4G15760	AT4G15760	protein_coding_gene	1076.49	-0.874361	0.252801	-3.45869	0.0005428	0.00677764	monooxygenase 1
AT4G23730	AT4G23730	protein_coding_gene	345.715	-0.677978	0.196069	-3.45786	0.000544493	0.00679486	Galactose mutarotase-like superfamily protein
AT2G20030	AT2G20030	protein_coding_gene	19.1812	-1.66248	0.480825	-3.45754	0.000545123	0.0067988	RING/U-box superfamily protein
AT3G27210	AT3G27210	protein_coding_gene	625.293	-1.29161	0.373775	-3.45559	0.000549097	0.00684152
AT5G48000	AT5G48000	protein_coding_gene	569.096	-1.30418	0.377417	-3.45555	0.000549181	0.00684152	cytochrome P450, family 708, subfamily A, polypeptide 2
AT3G51240	AT3G51240	protein_coding_gene	11554.2	-0.85255	0.246758	-3.45501	0.000550281	0.00684734	flavanone 3-hydroxylase
AT5G01870	AT5G01870	protein_coding_gene	2033.2	0.93158	0.269624	3.45511	0.000550063	0.00684734	Bifunctional inhibitor/lipid-transfer protein/seed storage 2S albumin superfamily protein
AT5G03860	AT5G03860	protein_coding_gene	62535.3	0.742307	0.214887	3.4544	0.000551517	0.00685877	malate synthase
AT4G32840	AT4G32840	protein_coding_gene	489.03	-0.388112	0.112395	-3.4531	0.000554186	0.00688801	phosphofructokinase 6
AT1G73210	AT1G73210	protein_coding_gene	108.991	1.13009	0.327341	3.45234	0.000555745	0.00690206	Protein of unknown function (DUF789)
AT5G06270	AT5G06270	protein_coding_gene	435.083	-0.663395	0.192164	-3.45224	0.000555954	0.00690206
AT1G06923	AT1G06923	protein_coding_gene	80.9628	-1.1931	0.345675	-3.4515	0.000557489	0.00691715
AT4G13640	AT4G13640	protein_coding_gene	588.865	0.405285	0.117429	3.45133	0.000557839	0.00691752	Homeodomain-like superfamily protein
AT5G59070	AT5G59070	protein_coding_gene	76.6322	0.855983	0.24805	3.45086	0.000558813	0.00692564	UDP-Glycosyltransferase superfamily protein
AT3G59120	AT3G59120	protein_coding_gene	13.1772	-1.67356	0.485075	-3.4501	0.000560384	0.00694113	Cysteine/Histidine-rich C1 domain family protein
AT1G15820	AT1G15820	protein_coding_gene	15660.9	-1.21256	0.351629	-3.44841	0.000563906	0.00697676	light harvesting complex photosystem II subunit 6
AT3G07120	AT3G07120	protein_coding_gene	39.1767	0.929741	0.269609	3.44847	0.000563766	0.00697676	RING/U-box superfamily protein
AT1G30500	AT1G30500	protein_coding_gene	119.731	0.803534	0.233085	3.44738	0.000566047	0.00699925	nuclear factor Y, subunit A7
AT1G51680	AT1G51680	protein_coding_gene	2087.68	-1.02024	0.296078	-3.44586	0.000569237	0.00703468	4-coumarate:CoA ligase 1
AT5G16190	AT5G16190	protein_coding_gene	213.149	-0.68703	0.199463	-3.4444	0.000572332	0.00706889	cellulose synthase like A11
AT3G09290	AT3G09290	protein_coding_gene	4.04485	-2.07178	0.601864	-3.44227	0.000576858	0.00712073	telomerase activator1
AT2G38390	AT2G38390	protein_coding_gene	41.406	-1.60465	0.46622	-3.44184	0.000577777	0.00712801	Peroxidase superfamily protein
AT1G64740	AT1G64740	protein_coding_gene	397.611	-0.56215	0.163437	-3.43956	0.000582664	0.00718419	alpha-1 tubulin
AT2G05510	AT2G05510	protein_coding_gene	8.27976	-2.10235	0.61142	-3.43847	0.000585019	0.00720503	Glycine-rich protein family
AT3G16150	AT3G16150	protein_coding_gene	625.589	0.970076	0.28212	3.43852	0.000584908	0.00720503	N-terminal nucleophile aminohydrolases (Ntn hydrolases) superfamily protein
AT2G33830	AT2G33830	protein_coding_gene	24.514	-1.99023	0.57893	-3.43777	0.000586536	0.0072196	Dormancy/auxin associated family protein
AT5G17170	AT5G17170	protein_coding_gene	1266.99	-1.00533	0.292536	-3.43662	0.000589032	0.0072462	rubredoxin family protein
AT3G09010	AT3G09010	protein_coding_gene	45.9896	-1.1015	0.320545	-3.43634	0.000589637	0.00724952	Protein kinase superfamily protein
AT1G45474	AT1G45474	protein_coding_gene	1253.36	-0.75029	0.218353	-3.43613	0.000590077	0.00725081	photosystem I light harvesting complex gene 5
AT1G51790	AT1G51790	protein_coding_gene	46.1384	-1.51075	0.439798	-3.43509	0.000592354	0.00727465	Leucine-rich repeat protein kinase family protein
AT1G54020	AT1G54020	protein_coding_gene	51.8882	-0.905019	0.263512	-3.43445	0.000593762	0.00728782	GDSL-like Lipase/Acylhydrolase superfamily protein
AT5G57625	AT5G57625	protein_coding_gene	1751.84	-1.71079	0.498306	-3.43321	0.000596488	0.00731712	CAP (Cysteine-rich secretory proteins, Antigen 5, and Pathogenesis-related 1 protein) superfamily protein
AT5G51310	AT5G51310	protein_coding_gene	32.0751	-1.49216	0.434959	-3.43056	0.000602328	0.00738039	2-oxoglutarate (2OG) and Fe(II)-dependent oxygenase superfamily protein
AT5G54040	AT5G54040	protein_coding_gene	106.242	-1.31326	0.382803	-3.43064	0.000602155	0.00738039	Cysteine/Histidine-rich C1 domain family protein
AT3G54830	AT3G54830	protein_coding_gene	90.4916	-1.38585	0.40403	-3.43008	0.00060341	0.00738947	Transmembrane amino acid transporter family protein
AT3G22750	AT3G22750	protein_coding_gene	256.37	-0.894625	0.260857	-3.42957	0.000604548	0.00739922	Protein kinase superfamily protein
AT1G19110	AT1G19110	protein_coding_gene	532.125	-0.51424	0.15024	-3.42279	0.000619827	0.00758193	inter-alpha-trypsin inhibitor heavy chain-related
AT5G53110	AT5G53110	protein_coding_gene	68.3848	-1.1688	0.341574	-3.42181	0.000622051	0.00760484	RING/U-box superfamily protein
AT1G71360	AT1G71360	protein_coding_gene	533.219	0.667354	0.195163	3.41946	0.000627447	0.00766647	Galactose-binding protein
AT3G23175	AT3G23175	protein_coding_gene	416.297	-1.18866	0.347789	-3.41777	0.000631357	0.0077099	HR-like lesion-inducing protein-related
AT5G58780	AT5G58780	protein_coding_gene	49.5056	-1.4432	0.422549	-3.41547	0.000636728	0.0077711	Undecaprenyl pyrophosphate synthetase family protein
AT4G38770	AT4G38770	protein_coding_gene	4976.55	-1.02477	0.30011	-3.41465	0.000638638	0.00779001	proline-rich protein 4
AT4G07825	AT4G07825	protein_coding_gene	914.305	0.743717	0.21784	3.41406	0.000640036	0.00780267
AT5G01280	AT5G01280	protein_coding_gene	69.1778	-1.37302	0.402192	-3.41385	0.000640528	0.00780427
AT1G54130	AT1G54130	protein_coding_gene	778.741	0.494322	0.144838	3.41292	0.000642704	0.00782197	RELA/SPOT homolog 3
AT5G46270	AT5G46270	protein_coding_gene	7.19844	-2.09408	0.613551	-3.41305	0.000642403	0.00782197	Disease resistance protein (TIR-NBS-LRR class) family
AT1G54100	AT1G54100	protein_coding_gene	4087.53	0.567139	0.166194	3.41252	0.000643662	0.00782923	aldehyde dehydrogenase 7B4
AT4G13575	AT4G13575	protein_coding_gene	14.2403	-1.56694	0.459454	-3.41044	0.000648575	0.00788197
AT5G64890	AT5G64890	protein_coding_gene	31.7884	-1.56723	0.459546	-3.41038	0.000648727	0.00788197	elicitor peptide 2 precursor
AT5G46610	AT5G46610	protein_coding_gene	18.2768	1.76662	0.518101	3.40979	0.000650119	0.00789446	Aluminium activated malate transporter family protein
AT1G06040	AT1G06040	protein_coding_gene	3026.87	-0.661944	0.194192	-3.4087	0.000652725	0.00791721	B-box zinc finger family protein
AT1G60260	AT1G60260	protein_coding_gene	48.8905	-1.33513	0.391676	-3.40876	0.000652585	0.00791721	beta glucosidase 5
AT1G01430	AT1G01430	protein_coding_gene	966.579	-0.619666	0.181819	-3.40815	0.00065404	0.00792872	TRICHOME BIREFRINGENCE-LIKE 25
AT1G49500	AT1G49500	protein_coding_gene	103.01	-1.40185	0.411753	-3.40458	0.000662649	0.00802689
AT5G66850	AT5G66850	protein_coding_gene	571.527	0.486649	0.142943	3.40449	0.00066288	0.00802689	mitogen-activated protein kinase kinase kinase 5
AT3G62280	AT3G62280	protein_coding_gene	131.205	-0.908167	0.266806	-3.40385	0.000664423	0.00804108	GDSL-like Lipase/Acylhydrolase superfamily protein
AT3G61410	AT3G61410	protein_coding_gene	34.9141	-1.41533	0.415948	-3.40267	0.000667305	0.00807144
AT1G74800	AT1G74800	protein_coding_gene	515.665	0.46257	0.135989	3.40152	0.000670115	0.00809638	Galactosyltransferase family protein
AT5G51010	AT5G51010	protein_coding_gene	1287.3	-0.738069	0.216974	-3.40166	0.00066979	0.00809638	Rubredoxin-like superfamily protein
AT1G24735	AT1G24735	protein_coding_gene	193.467	1.16514	0.342569	3.40119	0.000670941	0.00809732	S-adenosyl-L-methionine-dependent methyltransferases superfamily protein
AT3G51570	AT3G51570	protein_coding_gene	11.5113	-1.64601	0.483944	-3.40123	0.000670833	0.00809732	Disease resistance protein (TIR-NBS-LRR class) family
AT5G57610	AT5G57610	protein_coding_gene	900.098	0.832251	0.244717	3.40087	0.000671729	0.00810231	Protein kinase superfamily protein with octicosapeptide/Phox/Bem1p domain
AT3G06390	AT3G06390	protein_coding_gene	19.324	-1.98074	0.582625	-3.39967	0.000674664	0.00812413	Uncharacterised protein family (UPF0497)
AT4G38970	AT4G38970	protein_coding_gene	27205.3	-0.621288	0.182747	-3.39972	0.000674546	0.00812413	fructose-bisphosphate aldolase 2
AT5G63270	AT5G63270	protein_coding_gene	193.531	-1.83094	0.538532	-3.39986	0.000674192	0.00812413	RPM1-interacting protein 4 (RIN4) family protein
AT2G20340	AT2G20340	protein_coding_gene	103.56	-0.800331	0.235438	-3.39933	0.0006755	0.00812967	Pyridoxal phosphate (PLP)-dependent transferases superfamily protein
AT1G60680	AT1G60680	protein_coding_gene	364.847	-1.27944	0.376557	-3.39772	0.000679498	0.00817215	NAD(P)-linked oxidoreductase superfamily protein
AT3G46900	AT3G46900	protein_coding_gene	164.55	-1.9511	0.574258	-3.3976	0.000679785	0.00817215	copper transporter 2
AT5G58160	AT5G58160	protein_coding_gene	932.991	0.798116	0.234944	3.39705	0.000681164	0.00818418	actin binding
AT5G35190	AT5G35190	protein_coding_gene	2224.06	-1.6176	0.47654	-3.39447	0.000687617	0.00825712	proline-rich extensin-like family protein
AT1G74160	AT1G74160	protein_coding_gene	775.758	0.474663	0.139856	3.39394	0.000688938	0.0082684
AT4G25434	AT4G25434	protein_coding_gene	5.89323	-2.05361	0.605179	-3.39339	0.00069033	0.00827649	nudix hydrolase homolog 10
AT4G27360	AT4G27360	protein_coding_gene	3.0577	-2.06871	0.609631	-3.39337	0.000690377	0.00827649	Dynein light chain type 1 family protein
AT4G24620	AT4G24620	protein_coding_gene	3959.52	-0.469803	0.138457	-3.39314	0.000690963	0.00827893	phosphoglucose isomerase 1
AT1G13609	AT1G13609	protein_coding_gene	30.7051	1.65558	0.488094	3.39192	0.000694051	0.00829755	Defensin-like (DEFL) family protein
AT1G67740	AT1G67740	protein_coding_gene	6958.98	-0.799011	0.235559	-3.39198	0.000693904	0.00829755	photosystem II BY
AT5G51630	AT5G51630	protein_coding_gene	258.743	-0.591942	0.174503	-3.39215	0.000693458	0.00829755	Disease resistance protein (TIR-NBS-LRR class) family
AT5G66320	AT5G66320	protein_coding_gene	343.734	0.545004	0.160657	3.39235	0.000692969	0.00829755	GATA transcription factor 5
AT2G26380	AT2G26380	protein_coding_gene	11.1333	-1.92917	0.569007	-3.39041	0.000697882	0.00833414	Leucine-rich repeat (LRR) family protein
AT3G44326	AT3G44326	protein_coding_gene	65.6505	-1.51946	0.448153	-3.39049	0.000697668	0.00833414	F-box family protein
AT1G62200	AT1G62200	protein_coding_gene	283.25	-0.74581	0.220059	-3.38913	0.000701137	0.0083684	Major facilitator superfamily protein
AT4G01330	AT4G01330	protein_coding_gene	407.245	-0.652551	0.192561	-3.38881	0.000701977	0.00837381	Protein kinase superfamily protein
AT3G23250	AT3G23250	protein_coding_gene	449.454	-1.26558	0.37353	-3.38817	0.000703601	0.00838393	myb domain protein 15
AT4G37180	AT4G37180	protein_coding_gene	838.804	0.456914	0.134851	3.38828	0.000703322	0.00838393	Homeodomain-like superfamily protein
AT4G31290	AT4G31290	protein_coding_gene	2865.99	0.544008	0.160609	3.38716	0.000706194	0.00840557	ChaC-like family protein
AT5G50560	AT5G50560	protein_coding_gene	173.204	-1.45514	0.429602	-3.38718	0.000706145	0.00840557	Protein of unknown function (DUF 3339)
AT5G38280	AT5G38280	protein_coding_gene	63.8438	-0.866879	0.256022	-3.38595	0.000709318	0.00843811	PR5-like receptor kinase
AT3G56980	AT3G56980	protein_coding_gene	24.5619	-1.92986	0.570011	-3.38565	0.000710091	0.00844267	basic helix-loop-helix (bHLH) DNA-binding superfamily protein
AT2G34600	AT2G34600	protein_coding_gene	359.361	-1.51074	0.446397	-3.38429	0.000713628	0.00848006	jasmonate-zim-domain protein 7
AT2G02680	AT2G02680	protein_coding_gene	511.725	-1.00482	0.29697	-3.38356	0.000715518	0.00848633	Cysteine/Histidine-rich C1 domain family protein
AT2G34200	AT2G34200	protein_coding_gene	100.131	0.681369	0.20139	3.38333	0.000716116	0.00848633	RING/FYVE/PHD zinc finger superfamily protein
AT5G63030	AT5G63030	protein_coding_gene	1273.68	0.528911	0.156311	3.38371	0.000715147	0.00848633	Thioredoxin superfamily protein
AT5G65160	AT5G65160	protein_coding_gene	263.845	-1.1045	0.326448	-3.38338	0.000716002	0.00848633	tetratricopeptide repeat (TPR)-containing protein
AT5G66080	AT5G66080	protein_coding_gene	232.199	0.827622	0.244607	3.38347	0.000715754	0.00848633	Protein phosphatase 2C family protein
AT1G69310	AT1G69310	protein_coding_gene	179.871	-1.17775	0.348138	-3.383	0.000716978	0.00849189	WRKY DNA-binding protein 57
AT4G30290	AT4G30290	protein_coding_gene	6884.17	0.895201	0.264707	3.38186	0.000719965	0.0085226	xyloglucan endotransglucosylase/hydrolase 19
AT4G16950	AT4G16950	protein_coding_gene	450.911	-0.928089	0.274524	-3.38072	0.000722959	0.00855337	Disease resistance protein (TIR-NBS-LRR class) family
AT1G13420	AT1G13420	protein_coding_gene	641.38	-1.85337	0.548616	-3.37828	0.00072942	0.0086251	sulfotransferase 4B
AT3G62410	AT3G62410	protein_coding_gene	206.709	-1.2098	0.358235	-3.37712	0.00073249	0.00865666	CP12 domain-containing protein 2
AT2G41250	AT2G41250	protein_coding_gene	646.861	0.424385	0.125765	3.37444	0.000739672	0.00873677	Haloacid dehalogenase-like hydrolase (HAD) superfamily protein
AT1G07610	AT1G07610	protein_coding_gene	1560.44	-1.36673	0.40505	-3.37422	0.000740241	0.00873872	metallothionein 1C
AT1G47395	AT1G47395	protein_coding_gene	72.1443	1.0797	0.320061	3.37344	0.000742361	0.00875897
AT1G47540	AT1G47540	protein_coding_gene	66.8842	1.6377	0.485545	3.37291	0.000743777	0.00877089	Scorpion toxin-like knottin superfamily protein
AT3G57010	AT3G57010	protein_coding_gene	2918.51	0.772821	0.229258	3.37096	0.000749058	0.00882836	Calcium-dependent phosphotriesterase superfamily protein
AT1G62660	AT1G62660	protein_coding_gene	3754.76	-1.18818	0.352526	-3.37047	0.000750414	0.00883953	Glycosyl hydrolases family 32 protein
AT1G04800	AT1G04800	protein_coding_gene	225.048	-1.92199	0.570342	-3.36988	0.000751996	0.00885334	glycine-rich protein
AT1G29430	AT1G29430	protein_coding_gene	7.49181	-1.81467	0.538664	-3.36884	0.000754859	0.00888222	SAUR-like auxin-responsive protein family
AT1G62540	AT1G62540	protein_coding_gene	18.1876	-1.66949	0.495614	-3.36852	0.00075573	0.00888763	flavin-monooxygenase glucosinolate S-oxygenase 2
AT4G30110	AT4G30110	protein_coding_gene	36.4606	-1.67311	0.497325	-3.36422	0.000767617	0.00902252	heavy metal atpase 2
AT3G59710	AT3G59710	protein_coding_gene	155.857	-1.16664	0.346828	-3.36374	0.000768928	0.00903265	NAD(P)-binding Rossmann-fold superfamily protein
AT5G61260	AT5G61260	protein_coding_gene	37.0231	-1.35783	0.403683	-3.36361	0.000769313	0.00903265	Plant calmodulin-binding protein-related
AT2G40340	AT2G40340	protein_coding_gene	60.9676	-1.21888	0.362629	-3.36124	0.000775934	0.00910544	Integrase-type DNA-binding superfamily protein
AT2G22780	AT2G22780	protein_coding_gene	11636.3	0.522978	0.155623	3.36053	0.000777922	0.00912382	peroxisomal NAD-malate dehydrogenase 1
ATCG01010	ATCG01010	protein_coding_gene	33.8223	1.85626	0.552429	3.36017	0.000778938	0.0091308	NADH-Ubiquinone oxidoreductase (complex I), chain 5 protein
AT2G43110	AT2G43110	protein_coding_gene	695.988	-0.46575	0.138655	-3.35906	0.000782089	0.00916276
AT1G08920	AT1G08920	protein_coding_gene	805.606	-1.15166	0.34295	-3.3581	0.000784788	0.00918941	ERD (early response to dehydration) six-like 1
AT1G24575	AT1G24575	protein_coding_gene	25.5816	1.77411	0.528622	3.3561	0.000790497	0.00925126
AT4G24026	AT4G24026	protein_coding_gene	85.0625	-1.22782	0.36589	-3.3557	0.000791648	0.00925971
AT5G08350	AT5G08350	protein_coding_gene	131.313	-1.26203	0.376109	-3.35549	0.000792246	0.00926171	GRAM domain-containing protein / ABA-responsive protein-related
AT1G10340	AT1G10340	protein_coding_gene	18.0138	-1.60215	0.477614	-3.35449	0.000795105	0.0092851	Ankyrin repeat family protein
AT1G80820	AT1G80820	protein_coding_gene	170.715	-1.58598	0.47279	-3.35451	0.00079506	0.0092851	cinnamoyl coa reductase
AT1G73390	AT1G73390	protein_coding_gene	976.422	0.91291	0.272172	3.35417	0.000796036	0.00929095	Endosomal targeting BRO1-like domain-containing protein
AT5G24780	AT5G24780	protein_coding_gene	14.8195	-1.87395	0.558733	-3.35392	0.000796743	0.00929419	vegetative storage protein 1
AT2G23430	AT2G23430	protein_coding_gene	179.819	-0.667605	0.199079	-3.35347	0.000798058	0.00930089	Cyclin-dependent kinase inhibitor family protein
AT2G38290	AT2G38290	protein_coding_gene	322.915	-0.568744	0.169601	-3.35343	0.000798177	0.00930089	ammonium transporter 2
AT1G07290	AT1G07290	protein_coding_gene	141.802	0.679021	0.202567	3.35209	0.000802049	0.0093406	golgi nucleotide sugar transporter 2
AT4G33730	AT4G33730	protein_coding_gene	92.3938	-1.38471	0.413107	-3.35195	0.000802448	0.0093406	CAP (Cysteine-rich secretory proteins, Antigen 5, and Pathogenesis-related 1 protein) superfamily protein
AT4G33080	AT4G33080	protein_coding_gene	637.439	-0.50184	0.149792	-3.35025	0.000807378	0.00939294	AGC (cAMP-dependent, cGMP-dependent and protein kinase C) kinase family protein
AT3G02242	AT3G02242	protein_coding_gene	12.4484	-1.93818	0.578592	-3.34983	0.000808619	0.00939439
AT3G09810	AT3G09810	protein_coding_gene	1143.77	-0.652196	0.194699	-3.34976	0.000808806	0.00939439	isocitrate dehydrogenase VI
AT4G39780	AT4G39780	protein_coding_gene	107.152	-1.25193	0.373707	-3.35002	0.00080806	0.00939439	Integrase-type DNA-binding superfamily protein
AT1G69160	AT1G69160	protein_coding_gene	105.78	-1.12261	0.335185	-3.34922	0.000810401	0.00940787
AT1G77810	AT1G77810	protein_coding_gene	310.869	0.475665	0.14203	3.34904	0.000810923	0.00940888	Galactosyltransferase family protein
AT3G23800	AT3G23800	protein_coding_gene	2584.23	0.998429	0.298196	3.34823	0.000813295	0.00942124	selenium-binding protein 3
AT5G10860	AT5G10860	protein_coding_gene	4262.17	0.532348	0.158993	3.34825	0.000813242	0.00942124	Cystathionine beta-synthase (CBS) family protein
AT5G67360	AT5G67360	protein_coding_gene	7056.25	0.600197	0.179257	3.34825	0.00081324	0.00942124	Subtilase family protein
AT1G61270	AT1G61270	protein_coding_gene	3.64555	-2.0261	0.605164	-3.34801	0.000813937	0.00942364	Transmembrane amino acid transporter family protein
AT4G40070	AT4G40070	protein_coding_gene	77.9853	-1.31573	0.393008	-3.34785	0.000814405	0.00942401	RING/U-box superfamily protein
AT5G25110	AT5G25110	protein_coding_gene	64.6386	-1.33011	0.39737	-3.34729	0.000816054	0.00943805	CBL-interacting protein kinase 25
AT1G22710	AT1G22710	protein_coding_gene	1346.62	0.877553	0.26222	3.34662	0.00081803	0.00945585	sucrose-proton symporter 2
AT4G36240	AT4G36240	protein_coding_gene	101.735	-0.87716	0.26226	-3.34462	0.000823949	0.00951918	GATA transcription factor 7
AT5G28300	AT5G28300	protein_coding_gene	1104.47	0.877914	0.262563	3.34363	0.000826899	0.00954817	Duplicated homeodomain-like superfamily protein
AT2G45220	AT2G45220	protein_coding_gene	703.811	-1.45516	0.435228	-3.34344	0.000827466	0.00954961	Plant invertase/pectin methylesterase inhibitor superfamily
AT3G11550	AT3G11550	protein_coding_gene	467.512	-1.71396	0.512715	-3.34291	0.000829047	0.00955897	Uncharacterised protein family (UPF0497)
AT3G18510	AT3G18510	protein_coding_gene	144.272	0.572936	0.17139	3.34287	0.00082916	0.00955897
AT4G35690	AT4G35690	protein_coding_gene	49.3113	1.41277	0.422659	3.34258	0.000830048	0.00956411	Arabidopsis protein of unknown function (DUF241)
AT1G73550	AT1G73550	protein_coding_gene	148.26	1.0121	0.302871	3.34169	0.000832696	0.00958952	Bifunctional inhibitor/lipid-transfer protein/seed storage 2S albumin superfamily protein
AT3G26570	AT3G26570	protein_coding_gene	4051.7	-0.545154	0.163145	-3.34152	0.000833214	0.00959039	phosphate transporter 2;1
AT1G11112	AT1G11112	protein_coding_gene	30.8518	1.05836	0.316906	3.33966	0.000838815	0.00964972
AT1G32080	AT1G32080	protein_coding_gene	910.022	-1.03358	0.309537	-3.33912	0.00084045	0.00965826	membrane protein, putative
AT5G62560	AT5G62560	protein_coding_gene	403.725	-0.762349	0.2283	-3.33925	0.000840054	0.00965826	RING/U-box superfamily protein with ARM repeat domain
AT2G31865	AT2G31865	protein_coding_gene	79.5859	-1.239	0.37123	-3.33756	0.000845166	0.00970215	poly(ADP-ribose) glycohydrolase 2
AT4G22610	AT4G22610	protein_coding_gene	10.8007	-2.0383	0.610687	-3.33771	0.000844726	0.00970215	Bifunctional inhibitor/lipid-transfer protein/seed storage 2S albumin superfamily protein
AT3G11390	AT3G11390	protein_coding_gene	7.46431	-1.92884	0.577974	-3.33724	0.000846137	0.00970814	Cysteine/Histidine-rich C1 domain family protein
AT2G16790	AT2G16790	protein_coding_gene	124.106	-0.928311	0.278266	-3.33606	0.000849757	0.00974451	P-loop containing nucleoside triphosphate hydrolases superfamily protein
AT1G01453	AT1G01453	protein_coding_gene	91.2079	-1.52849	0.458265	-3.33539	0.000851798	0.00976274
AT1G21360	AT1G21360	protein_coding_gene	60.7107	-1.30997	0.392794	-3.33501	0.000852967	0.00977096	glycolipid transfer protein 2
AT3G20300	AT3G20300	protein_coding_gene	159.77	1.01802	0.305295	3.33456	0.000854356	0.00978169	Protein of unknown function (DUF3537)
AT5G02830	AT5G02830	protein_coding_gene	475.681	-0.846127	0.25377	-3.33423	0.000855363	0.00978805	Tetratricopeptide repeat (TPR)-like superfamily protein
AT5G03995	AT5G03995	protein_coding_gene	23.6067	-1.61809	0.485411	-3.33344	0.000857778	0.0098105
AT5G13320	AT5G13320	protein_coding_gene	2.69073	-2.03676	0.611098	-3.33294	0.000859321	0.00982295	Auxin-responsive GH3 family protein
AT4G23300	AT4G23300	protein_coding_gene	38.6826	-1.23281	0.369959	-3.33229	0.000861339	0.00984082	cysteine-rich RLK (RECEPTOR-like protein kinase) 22
AT1G04870	AT1G04870	protein_coding_gene	1271.45	-0.378956	0.113733	-3.33199	0.000862282	0.0098464	protein arginine methyltransferase 10
AT4G39500	AT4G39500	protein_coding_gene	438.364	0.876314	0.263015	3.33181	0.00086283	0.00984746	cytochrome P450, family 96, subfamily A, polypeptide 11
AT1G75460	AT1G75460	protein_coding_gene	179.879	-1.39172	0.417839	-3.33077	0.000866076	0.00987929	ATP-dependent protease La (LON) domain protein
AT4G11020	AT4G11020	protein_coding_gene	4.60227	-2.00326	0.601594	-3.32992	0.000868707	0.00989886
AT5G52050	AT5G52050	protein_coding_gene	144.729	-1.17476	0.352779	-3.33003	0.000868382	0.00989886	MATE efflux family protein
AT1G34670	AT1G34670	protein_coding_gene	7.07436	-1.9004	0.57084	-3.32912	0.000871201	0.00992206	myb domain protein 93
AT3G54510	AT3G54510	protein_coding_gene	164.776	0.943801	0.283563	3.32836	0.000873574	0.00994385	Early-responsive to dehydration stress protein (ERD4)
AT2G42580	AT2G42580	protein_coding_gene	823.853	-0.614491	0.184672	-3.32747	0.000876369	0.00997043	tetratricopetide-repeat thioredoxin-like 3
AT1G50590	AT1G50590	protein_coding_gene	29.3061	-1.41196	0.42442	-3.32679	0.000878518	0.00998963	RmlC-like cupins superfamily protein
AT1G65490	AT1G65490	protein_coding_gene	80.2337	-1.16036	0.348895	-3.32582	0.000881573	0.0100191
AT3G15680	AT3G15680	protein_coding_gene	471.55	-0.689275	0.207265	-3.32557	0.000882392	0.0100231	Ran BP2/NZF zinc finger-like superfamily protein
AT1G27461	AT1G27461	protein_coding_gene	787.839	2.00299	0.602329	3.32541	0.000882889	0.0100235
AT5G17650	AT5G17650	protein_coding_gene	162.101	-1.30102	0.391376	-3.32421	0.000886703	0.0100615	glycine/proline-rich protein
AT1G25230	AT1G25230	protein_coding_gene	555.02	-1.01394	0.305102	-3.32328	0.000889643	0.0100896	Calcineurin-like metallo-phosphoesterase superfamily protein
AT2G43910	AT2G43910	protein_coding_gene	6592.61	-1.01297	0.30486	-3.32273	0.0008914	0.0101042	HARMLESS TO OZONE LAYER 1
AT3G25870	AT3G25870	protein_coding_gene	112.525	1.01507	0.305524	3.3224	0.000892462	0.010111
AT1G69370	AT1G69370	protein_coding_gene	134.601	-0.524075	0.15778	-3.32155	0.000895184	0.0101286	chorismate mutase 3
AT2G22230	AT2G22230	protein_coding_gene	1448.72	-0.396191	0.119275	-3.32165	0.000894861	0.0101286	Thioesterase superfamily protein
AT4G34210	AT4G34210	protein_coding_gene	15.71	1.49766	0.450902	3.32148	0.000895418	0.0101286	SKP1-like 11
AT4G34580	AT4G34580	protein_coding_gene	732.475	-1.23034	0.370496	-3.32078	0.000897659	0.0101433	Sec14p-like phosphatidylinositol transfer family protein
AT5G07830	AT5G07830	protein_coding_gene	1061.23	0.427295	0.128672	3.32082	0.000897536	0.0101433	glucuronidase 2
AT4G01680	AT4G01680	protein_coding_gene	168.093	-1.12509	0.33888	-3.32004	0.000900035	0.0101649	myb domain protein 55
AT1G22640	AT1G22640	protein_coding_gene	372.159	0.647531	0.195106	3.31886	0.000903849	0.0102026	myb domain protein 3
AT4G22666	AT4G22666	protein_coding_gene	528.353	-1.49183	0.449672	-3.31759	0.000907989	0.010244	Bifunctional inhibitor/lipid-transfer protein/seed storage 2S albumin superfamily protein
AT4G26970	AT4G26970	protein_coding_gene	4402.29	-0.773235	0.23311	-3.31704	0.000909777	0.0102588	aconitase 2
AT1G07980	AT1G07980	protein_coding_gene	542.464	0.491879	0.148323	3.31627	0.000912279	0.0102817	nuclear factor Y, subunit C10
AT1G66370	AT1G66370	protein_coding_gene	5.87991	-1.95211	0.588682	-3.31607	0.000912938	0.0102837	myb domain protein 113
AT4G14540	AT4G14540	protein_coding_gene	115.571	-1.48226	0.447091	-3.31534	0.000915332	0.0103053	nuclear factor Y, subunit B3
AT5G19660	AT5G19660	protein_coding_gene	595.861	0.538855	0.162568	3.31463	0.000917636	0.0103259	SITE-1 protease
AT1G07870	AT1G07870	protein_coding_gene	497.112	-1.0643	0.321122	-3.31431	0.000918703	0.0103325	Protein kinase superfamily protein
AT3G25190	AT3G25190	protein_coding_gene	27.4049	-1.87951	0.567143	-3.31399	0.000919753	0.010339	Vacuolar iron transporter (VIT) family protein
AT4G16990	AT4G16990	protein_coding_gene	77.7342	-1.5403	0.46506	-3.31205	0.000926147	0.0104054	disease resistance protein (TIR-NBS class), putative
AT1G05510	AT1G05510	protein_coding_gene	119.555	1.91635	0.578668	3.31165	0.000927479	0.0104096	Protein of unknown function (DUF1264)
AT5G43750	AT5G43750	protein_coding_gene	1138.9	-0.646537	0.195227	-3.31172	0.000927236	0.0104096	NAD(P)H dehydrogenase 18
AT2G24645	AT2G24645	protein_coding_gene	83.5121	-0.661506	0.199793	-3.31096	0.000929754	0.010429	Transcriptional factor B3 family protein
AT3G21720	AT3G21720	protein_coding_gene	187615	0.494053	0.14923	3.31069	0.000930652	0.010429	isocitrate lyase
AT5G46790	AT5G46790	protein_coding_gene	673.255	-0.61233	0.184952	-3.31075	0.00093045	0.010429	PYR1-like 1
AT2G37650	AT2G37650	protein_coding_gene	86.2921	0.752208	0.227489	3.30657	0.000944442	0.010578	GRAS family transcription factor
AT4G31320	AT4G31320	protein_coding_gene	526.31	0.687117	0.207843	3.30594	0.00094658	0.0105965	SAUR-like auxin-responsive protein family
AT5G13360	AT5G13360	protein_coding_gene	2448.54	0.421446	0.127531	3.30467	0.000950886	0.0106392	Auxin-responsive GH3 family protein
AT5G25590	AT5G25590	protein_coding_gene	971.71	0.630913	0.190979	3.30356	0.000954645	0.0106757	Protein of unknown function (DUF630 and DUF632)
AT2G15620	AT2G15620	protein_coding_gene	10214.8	-0.406877	0.123186	-3.30296	0.000956716	0.0106934	nitrite reductase 1
AT2G17150	AT2G17150	protein_coding_gene	565.588	0.627537	0.190007	3.3027	0.000957593	0.0106977	Plant regulator RWP-RK family protein
AT5G25260	AT5G25260	protein_coding_gene	7.14707	-1.8276	0.553701	-3.3007	0.000964449	0.0107687	SPFH/Band 7/PHB domain-containing membrane-associated protein family
AT4G14680	AT4G14680	protein_coding_gene	595.715	-0.842475	0.255278	-3.30022	0.000966074	0.0107788	Pseudouridine synthase/archaeosine transglycosylase-like family protein
AT4G17500	AT4G17500	protein_coding_gene	1140.04	-1.09375	0.331426	-3.30014	0.000966353	0.0107788	ethylene responsive element binding factor 1
AT5G47950	AT5G47950	protein_coding_gene	141.551	-1.54354	0.467958	-3.29846	0.000972169	0.0108381	HXXXD-type acyl-transferase family protein
AT3G48580	AT3G48580	protein_coding_gene	25.0676	-1.59864	0.484702	-3.29819	0.000973118	0.0108431	xyloglucan endotransglucosylase/hydrolase 11
AT5G45780	AT5G45780	protein_coding_gene	413.854	0.828162	0.251114	3.29796	0.000973917	0.0108464	Leucine-rich repeat protein kinase family protein
AT1G74360	AT1G74360	protein_coding_gene	76.3381	-1.15844	0.351295	-3.29762	0.000975084	0.0108482	Leucine-rich repeat protein kinase family protein
AT5G50020	AT5G50020	protein_coding_gene	484.032	0.5451	0.165298	3.29768	0.000974868	0.0108482	DHHC-type zinc finger family protein
AT3G29770	AT3G29770	protein_coding_gene	89.1581	-0.868358	0.263441	-3.29622	0.000979962	0.0108969	methyl esterase 11
AT2G14247	AT2G14247	protein_coding_gene	370.738	-1.24113	0.37657	-3.29587	0.000981184	0.0109049	Expressed protein
AT1G54860	AT1G54860	protein_coding_gene	30.0729	1.51631	0.460119	3.29547	0.00098258	0.0109148	Glycoprotein membrane precursor GPI-anchored
AT3G44550	AT3G44550	protein_coding_gene	49.3716	-1.77818	0.539652	-3.29505	0.000984058	0.01092	fatty acid reductase 5
AT4G11340	AT4G11340	protein_coding_gene	38.7533	1.62335	0.492652	3.29513	0.000983751	0.01092	Disease resistance protein (TIR-NBS-LRR class) family
AT5G26920	AT5G26920	protein_coding_gene	42.2001	-0.897183	0.272306	-3.29476	0.000985069	0.0109256	Cam-binding protein 60-like G
AT5G19170	AT5G19170	protein_coding_gene	101.042	0.80765	0.245161	3.29436	0.00098645	0.0109353	Protein of Unknown Function (DUF239)
AT2G39010	AT2G39010	protein_coding_gene	1176.68	-1.33341	0.40482	-3.29384	0.00098827	0.0109499	plasma membrane intrinsic protein 2E
AT3G51840	AT3G51840	protein_coding_gene	6202.09	0.361367	0.109736	3.29307	0.000990995	0.0109745	acyl-CoA oxidase 4
AT5G20935	AT5G20935	protein_coding_gene	129.673	-0.61782	0.18762	-3.29293	0.000991507	0.0109745
AT2G42490	AT2G42490	protein_coding_gene	2700.59	-0.565896	0.17186	-3.29278	0.000992029	0.0109747	Copper amine oxidase family protein
AT1G18660	AT1G18660	protein_coding_gene	901.654	-0.588968	0.178951	-3.29122	0.000997523	0.0110298	zinc finger (C3HC4-type RING finger) family protein
AT3G15430	AT3G15430	protein_coding_gene	712.976	-0.598366	0.181862	-3.29022	0.00100108	0.0110635	Regulator of chromosome condensation (RCC1) family protein
AT1G15670	AT1G15670	protein_coding_gene	1193.77	-0.737149	0.22408	-3.28967	0.00100305	0.011074	Galactose oxidase/kelch repeat superfamily protein
AT3G14517			14.4014	1.5869	0.482383	3.28971	0.0010029	0.011074	transposable element gene
AT5G63160	AT5G63160	protein_coding_gene	64.0946	-1.32313	0.40223	-3.2895	0.00100366	0.0110751	BTB and TAZ domain protein 1
AT1G34270	AT1G34270	protein_coding_gene	259.047	0.42729	0.129934	3.28851	0.00100719	0.0111084	Exostosin family protein
AT2G36490	AT2G36490	protein_coding_gene	282.506	0.793774	0.241418	3.28797	0.00100914	0.0111242	demeter-like 1
AT2G32440	AT2G32440	protein_coding_gene	888.005	0.457615	0.139192	3.28765	0.00101026	0.0111309	ent-kaurenoic acid hydroxylase 2
AT1G75020	AT1G75020	protein_coding_gene	247.358	-0.596244	0.181377	-3.28732	0.00101144	0.0111382	lysophosphatidyl acyltransferase 4
AT2G29620	AT2G29620	protein_coding_gene	99.5371	-1.10043	0.334829	-3.28656	0.00101419	0.0111628
AT1G12010	AT1G12010	protein_coding_gene	26.7685	-1.64392	0.500221	-3.2864	0.00101479	0.0111637	2-oxoglutarate (2OG) and Fe(II)-dependent oxygenase superfamily protein
AT2G18240	AT2G18240	protein_coding_gene	254.829	0.898854	0.273622	3.28502	0.00101974	0.0112125	Rer1 family protein
AT1G30850	AT1G30850	protein_coding_gene	89.0987	-1.55502	0.473438	-3.28452	0.00102156	0.0112268	root hair specific 4
AT3G55800	AT3G55800	protein_coding_gene	7337.71	-0.71179	0.216881	-3.28194	0.00103097	0.0113245	sedoheptulose-bisphosphatase
AT4G12700	AT4G12700	protein_coding_gene	339.398	0.492857	0.150227	3.28076	0.00103529	0.0113661
AT5G19220	AT5G19220	protein_coding_gene	1909.74	-0.780384	0.237898	-3.28033	0.00103686	0.0113776	ADP glucose pyrophosphorylase large subunit 1
AT1G25560	AT1G25560	protein_coding_gene	2252.2	-0.905951	0.27621	-3.27994	0.00103831	0.0113823	AP2/B3 transcription factor family protein
AT1G49560	AT1G49560	protein_coding_gene	246.065	0.564798	0.172198	3.27993	0.00103834	0.0113823	Homeodomain-like superfamily protein
AT5G11140	AT5G11140	protein_coding_gene	87.9038	1.39211	0.424471	3.27963	0.00103943	0.0113884	Arabidopsis phospholipase-like protein (PEARLI 4) family
AT2G03730	AT2G03730	protein_coding_gene	514.718	-0.713879	0.217704	-3.27912	0.00104131	0.0114033	ACT domain repeat 5
AT1G44350	AT1G44350	protein_coding_gene	335.15	-0.930056	0.283684	-3.2785	0.00104362	0.0114113	IAA-leucine resistant (ILR)-like gene 6
AT4G30780	AT4G30780	protein_coding_gene	619.618	-0.754993	0.230267	-3.27877	0.00104261	0.0114113
AT4G33880	AT4G33880	protein_coding_gene	84.9099	-1.49396	0.455673	-3.27858	0.00104333	0.0114113	ROOT HAIR DEFECTIVE 6-LIKE 2
AT3G24715	AT3G24715	protein_coding_gene	76.8416	-0.915322	0.279251	-3.27778	0.00104627	0.0114345	Protein kinase superfamily protein with octicosapeptide/Phox/Bem1p domain
AT1G78610	AT1G78610	protein_coding_gene	1157.56	0.505044	0.154096	3.27746	0.00104744	0.0114357	mechanosensitive channel of small conductance-like 6
AT4G14430	AT4G14430	protein_coding_gene	2278.59	0.522719	0.159486	3.27753	0.0010472	0.0114357	indole-3-butyric acid response 10
AT2G16760	AT2G16760	protein_coding_gene	51.3647	-1.14281	0.34874	-3.27699	0.00104922	0.0114493	Calcium-dependent phosphotriesterase superfamily protein
AT5G17680	AT5G17680	protein_coding_gene	67.1819	0.757603	0.231238	3.2763	0.00105179	0.0114716	disease resistance protein (TIR-NBS-LRR class), putative
AT5G58920	AT5G58920	protein_coding_gene	619.464	0.440372	0.134439	3.27563	0.00105427	0.0114929
AT1G34110	AT1G34110	protein_coding_gene	512.576	0.823562	0.25152	3.27434	0.00105908	0.0115395	Leucine-rich receptor-like protein kinase family protein
AT1G55630	AT1G55630	protein_coding_gene	113.067	0.784587	0.239686	3.27339	0.00106265	0.0115667	Pentatricopeptide repeat (PPR) superfamily protein
AT2G44065	AT2G44065	protein_coding_gene	1437.18	0.369692	0.112934	3.27351	0.0010622	0.0115667	Ribosomal protein L2 family
AT1G20090	AT1G20090	protein_coding_gene	1300.65	-0.486357	0.148639	-3.27207	0.00106762	0.011614	RHO-related protein from plants 2
AT3G50820	AT3G50820	protein_coding_gene	8064.52	-0.919305	0.280965	-3.27195	0.00106807	0.011614	photosystem II subunit O-2
AT2G35140	AT2G35140	protein_coding_gene	104.113	0.863094	0.263835	3.27134	0.0010704	0.0116336	DCD (Development and Cell Death) domain protein
AT1G02400	AT1G02400	protein_coding_gene	388.783	-1.31711	0.402673	-3.27091	0.00107201	0.0116394	gibberellin 2-oxidase 6
AT1G13600	AT1G13600	protein_coding_gene	21.5464	-1.64151	0.501874	-3.27077	0.00107255	0.0116394	basic leucine-zipper 58
AT1G19830	AT1G19830	protein_coding_gene	70.2944	1.19577	0.365578	3.27089	0.00107208	0.0116394	SAUR-like auxin-responsive protein family
AT1G09280	AT1G09280	protein_coding_gene	575.252	0.354168	0.108305	3.2701	0.00107511	0.0116613
AT1G53633	AT1G53633	protein_coding_gene	32.1433	-1.6294	0.498514	-3.26852	0.00108112	0.0117206
AT5G54670	AT5G54670	protein_coding_gene	509.847	-0.365695	0.111901	-3.26803	0.00108298	0.0117349	kinesin 3
AT2G26640	AT2G26640	protein_coding_gene	409.538	-0.517729	0.158456	-3.26734	0.00108564	0.0117579	3-ketoacyl-CoA synthase 11
AT1G49310	AT1G49310	protein_coding_gene	36.161	-1.36596	0.418331	-3.26527	0.00109361	0.0118383
[truncated: 29,320 more rows]
