# Supplementary material for: Histone Deacetylase Complex 1 and histone 1 epigenetically moderate stress responsiveness of Arabidopsis thaliana seedlings
Source: New Phytol. 2023 Aug 10;241(1):166–79. doi: 10.1111/nph.19165 (PMC10953426; doi:10.1111/nph.19165)
Supplement: Supplementary file 2 — Dataset S2 Differentially expressed genes salt vs control; multi‐factorial DSeq analysis for genotype vs salt; sequencing reads. [file NPH-241-166-s006.zip › Suppl_dataset_2/0-SD2_Content.txt]

#
Table_S2.xlsx contains read numbers retained at each step of read processing.
#
#
The files below present results of DESeq2 for a number of comparisons:
#
hdc1C.vs.HDC1C_Gene.ds2.ann.csv.fun	- differential expression of hdc1-1_C relative to HDC1c_C
hdc1S.vs.C_Gene.ds2.ann.csv.fun	    - differential expression of hdc1-1_S relative to hdc1-1_C
HDC1S.vs.HDC1C_Gene.ds2.ann.csv.fun - differential expression of HDC1c_S relative to HDC1c_C
hdc1S.vs.HDC1S_Gene.ds2.ann.csv.fun - differential expression of hdc1-1_S relative to HDC1c_S
RXT3C.vs.HDC1C_Gene.ds2.ann.csv.fun - differential expression of RXT3_C relative to HDC1c_C
RXT3C.vs.hdc1C.Gene.ds2.ann.csv.fun - differential expression of RXT3_C relative to hdc1-1_C
RXT3S.vs.C_Gene.ds2.ann.csv.fun     - differential expression of RXT3_S relative to RXT3_C
RXT3S.vs.HDC1S.Gene.ds2.ann.csv.fun - differential expression of RXT3_S relative to HDC1c_S
RXT3S.vs.hdc1S.Gene.ds2.ann.csv.fun - differential expression of RXT3_S relative to hdc1-1_S
