# Supplementary material for: Histone Deacetylase Complex 1 and histone 1 epigenetically moderate stress responsiveness of Arabidopsis thaliana seedlings
Source: New Phytol. 2023 Aug 10;241(1):166–79. doi: 10.1111/nph.19165 (PMC10953426; doi:10.1111/nph.19165)
Supplement: Supplementary file 2 — Dataset S2 Differentially expressed genes salt vs control; multi‐factorial DSeq analysis for genotype vs salt; sequencing reads. [file NPH-241-166-s006.zip › Suppl_dataset_2/RXT3C.vs.hdc1C.Gene.ds2.ann.csv.fun.xlsx]

## Sheet: RXT3C.vs.hdc1C.Gene.ds2.ann.csv
GeneID	Gene-name	Gene-biotype	baseMean	log2FoldChange	lfcSE	stat	pvalue	padj	function
AT5G08450	AT5G08450	protein_coding_gene	5374.51	2.13569	0.169933	12.5678	3.17361e-36	6.47099e-32
AT1G47395	AT1G47395	protein_coding_gene	72.1443	2.74689	0.373363	7.35714	1.87892e-13	1.27704e-09
AT2G47160	AT2G47160	protein_coding_gene	540.211	1.1631	0.157048	7.40603	1.30133e-13	1.27704e-09	HCO3- transporter family
AT5G05250	AT5G05250	protein_coding_gene	152.143	2.35521	0.323617	7.27777	3.39379e-13	1.72999e-09
AT3G16660	AT3G16660	protein_coding_gene	29.7497	3.26867	0.495918	6.59116	4.36414e-11	1.7797e-07	Pollen Ole e 1 allergen and extensin family protein
AT2G30766	AT2G30766	protein_coding_gene	114.878	3.05727	0.468791	6.52161	6.95578e-11	2.36381e-07
AT3G42658			172.599	2.03331	0.317036	6.41348	1.42233e-10	4.14303e-07	transposable element gene
AT5G37670	AT5G37670	protein_coding_gene	192.311	-1.66797	0.262532	-6.35339	2.10618e-10	5.36812e-07	HSP20-like chaperones superfamily protein
AT2G22540	AT2G22540	protein_coding_gene	106.997	1.4453	0.243006	5.9476	2.72106e-09	6.16472e-06	K-box region and MADS-box transcription factor family protein
AT1G74670	AT1G74670	protein_coding_gene	163.804	2.72508	0.472106	5.77218	7.82508e-09	1.45049e-05	Gibberellin-regulated family protein
AT2G28190	AT2G28190	protein_coding_gene	4087.54	1.12316	0.194066	5.78753	7.14297e-09	1.45049e-05	copper/zinc superoxide dismutase 2
AT1G66970	AT1G66970	protein_coding_gene	98.1821	1.91985	0.342602	5.60372	2.09804e-08	3.56492e-05	SHV3-like 2
AT3G48720	AT3G48720	protein_coding_gene	87.1432	1.96255	0.355154	5.52592	3.27766e-08	5.04725e-05	HXXXD-type acyl-transferase family protein
AT3G56980	AT3G56980	protein_coding_gene	24.5619	3.21609	0.583034	5.51613	3.4655e-08	5.04725e-05	basic helix-loop-helix (bHLH) DNA-binding superfamily protein
AT1G52100	AT1G52100	protein_coding_gene	5121.85	1.04226	0.192227	5.42204	5.89226e-08	8.00954e-05	Mannose-binding lectin superfamily protein
AT1G48300	AT1G48300	protein_coding_gene	2320.32	0.671763	0.124476	5.39672	6.78691e-08	8.64906e-05
AT3G47250	AT3G47250	protein_coding_gene	49.3507	2.3289	0.434864	5.35547	8.53326e-08	0.000102349	Plant protein of unknown function (DUF247)
AT1G47400	AT1G47400	protein_coding_gene	67.6025	2.24717	0.4281	5.24918	1.5278e-07	0.000173066
AT4G34250	AT4G34250	protein_coding_gene	876.783	0.760235	0.145912	5.21024	1.88598e-07	0.000202395	3-ketoacyl-CoA synthase 16
AT3G47720	AT3G47720	protein_coding_gene	51.6194	-2.2159	0.430028	-5.15291	2.56472e-07	0.000261473	similar to RCD one 4
AT2G32550	AT2G32550	protein_coding_gene	79.0497	1.58271	0.307902	5.14028	2.74326e-07	0.000266357	Cell differentiation, Rcd1-like protein
AT5G10040	AT5G10040	protein_coding_gene	79.9125	-2.04554	0.402567	-5.08124	3.74979e-07	0.000347537
AT2G29340	AT2G29340	protein_coding_gene	117.679	1.52599	0.30159	5.0598	4.19695e-07	0.000356566	NAD-dependent epimerase/dehydratase family protein
AT4G04570	AT4G04570	protein_coding_gene	54.4462	1.96333	0.387583	5.06558	4.07169e-07	0.000356566	cysteine-rich RLK (RECEPTOR-like protein kinase) 40
AT2G28470	AT2G28470	protein_coding_gene	2182.08	0.541683	0.108874	4.97531	6.51424e-07	0.000531302	beta-galactosidase 8
AT4G16370	AT4G16370	protein_coding_gene	1479.07	1.35777	0.273544	4.96363	6.91866e-07	0.000542582	oligopeptide transporter
AT3G10740	AT3G10740	protein_coding_gene	393.285	1.102	0.224275	4.91359	8.94218e-07	0.0006753	alpha-L-arabinofuranosidase 1
AT1G13609	AT1G13609	protein_coding_gene	30.7051	2.59828	0.531837	4.88549	1.03174e-06	0.000751329	Defensin-like (DEFL) family protein
AT3G28270	AT3G28270	protein_coding_gene	42.9219	2.5538	0.52436	4.87031	1.11424e-06	0.000783427	Protein of unknown function (DUF677)
AT1G26800	AT1G26800	protein_coding_gene	202.732	-1.62767	0.334787	-4.86182	1.16313e-06	0.000790539	RING/U-box superfamily protein
AT5G19600	AT5G19600	protein_coding_gene	15.1159	2.43703	0.50292	4.84576	1.26129e-06	0.000829602	sulfate transporter 3;5
AT1G11070	AT1G11070	protein_coding_gene	14.0863	2.55142	0.531655	4.79901	1.59449e-06	0.00101599
AT2G22990	AT2G22990	protein_coding_gene	320.15	1.55181	0.325871	4.76204	1.91643e-06	0.00118412	sinapoylglucose 1
AT3G63210	AT3G63210	protein_coding_gene	320.609	0.942939	0.200378	4.70579	2.5288e-06	0.00151654	Protein of unknown function (DUF581)
AT1G59860	AT1G59860	protein_coding_gene	580.78	-1.45288	0.310717	-4.67591	2.92658e-06	0.00170494	HSP20-like chaperones superfamily protein
AT3G62455			58.6395	1.71106	0.36909	4.63588	3.55418e-06	0.00201305	transposable element gene
AT3G50770	AT3G50770	protein_coding_gene	246.975	-1.14522	0.249625	-4.58776	4.48032e-06	0.00246902	calmodulin-like 41
AT1G02770	AT1G02770	protein_coding_gene	125.501	0.915801	0.200763	4.56159	5.07668e-06	0.00272404	Protein of unknown function (DUF626)
AT2G02850	AT2G02850	protein_coding_gene	520.146	0.826028	0.18167	4.54687	5.44506e-06	0.00284679	plantacyanin
AT1G70260	AT1G70260	protein_coding_gene	32.9398	1.97373	0.443495	4.4504	8.57109e-06	0.00434173	nodulin MtN21 /EamA-like transporter family protein
AT3G23080	AT3G23080	protein_coding_gene	294.205	0.87046	0.195765	4.44645	8.7303e-06	0.00434173	Polyketide cyclase/dehydrase and lipid transport superfamily protein
AT3G56970	AT3G56970	protein_coding_gene	10.9584	2.65288	0.600436	4.41825	9.9502e-06	0.00483059	basic helix-loop-helix (bHLH) DNA-binding superfamily protein
AT1G11080	AT1G11080	protein_coding_gene	15.2701	2.47289	0.560968	4.40825	1.04209e-05	0.00491881	serine carboxypeptidase-like 31
AT3G53980	AT3G53980	protein_coding_gene	316.058	1.73308	0.393501	4.40426	1.06144e-05	0.00491881	Bifunctional inhibitor/lipid-transfer protein/seed storage 2S albumin superfamily protein
AT5G57710	AT5G57710	protein_coding_gene	1077.81	0.722202	0.165111	4.37404	1.21967e-05	0.00552647	Double Clp-N motif-containing P-loop nucleoside triphosphate hydrolases superfamily protein
AT2G34390	AT2G34390	protein_coding_gene	199.621	-1.85401	0.425976	-4.35238	1.34668e-05	0.00586546	NOD26-like intrinsic protein 2;1
AT3G61070	AT3G61070	protein_coding_gene	5638.34	-0.397009	0.0912347	-4.35151	1.35202e-05	0.00586546	peroxin 11E
AT1G07400	AT1G07400	protein_coding_gene	378.692	-1.35796	0.316123	-4.29566	1.74174e-05	0.0071028	HSP20-like chaperones superfamily protein
AT1G28260	AT1G28260	protein_coding_gene	51.6842	1.37263	0.319354	4.29816	1.72223e-05	0.0071028	Telomerase activating protein Est1
AT4G17670	AT4G17670	protein_coding_gene	375.13	-1.05263	0.244924	-4.29779	1.72506e-05	0.0071028	Protein of unknown function (DUF581)
AT1G20160	AT1G20160	protein_coding_gene	133.593	1.36378	0.319303	4.27112	1.9449e-05	0.00762625	Subtilisin-like serine endopeptidase family protein
AT2G32120	AT2G32120	protein_coding_gene	167.696	-1.05112	0.246075	-4.27154	1.94131e-05	0.00762625	heat-shock protein 70T-2
AT1G71400	AT1G71400	protein_coding_gene	213.648	0.767935	0.180539	4.25356	2.10398e-05	0.00809436	receptor like protein 12
AT1G70940	AT1G70940	protein_coding_gene	1391	0.791842	0.188009	4.21173	2.53426e-05	0.00948276	Auxin efflux carrier family protein
AT4G23300	AT4G23300	protein_coding_gene	38.6826	1.64297	0.390289	4.20963	2.55788e-05	0.00948276	cysteine-rich RLK (RECEPTOR-like protein kinase) 22
AT3G50560	AT3G50560	protein_coding_gene	51.7535	1.9207	0.45777	4.19578	2.71937e-05	0.00990143	NAD(P)-binding Rossmann-fold superfamily protein
AT3G06500	AT3G06500	protein_coding_gene	728.893	0.739723	0.178155	4.15213	3.29389e-05	0.0117829	Plant neutral invertase family protein
AT5G13740	AT5G13740	protein_coding_gene	490.102	0.986839	0.238286	4.1414	3.45187e-05	0.0121351	zinc induced facilitator 1
AT3G06750	AT3G06750	protein_coding_gene	207.312	1.14544	0.277071	4.1341	3.56343e-05	0.012315	hydroxyproline-rich glycoprotein family protein
AT1G79210	AT1G79210	protein_coding_gene	1911.21	-0.348964	0.0845087	-4.12933	3.63828e-05	0.0123641	N-terminal nucleophile aminohydrolases (Ntn hydrolases) superfamily protein
AT2G46650	AT2G46650	protein_coding_gene	278.355	-0.954138	0.232504	-4.10374	4.06516e-05	0.0135883	cytochrome B5 isoform C
AT3G10020	AT3G10020	protein_coding_gene	1227.46	-0.800335	0.19567	-4.09024	4.30935e-05	0.0141722
AT1G75500	AT1G75500	protein_coding_gene	1526.24	0.604326	0.149016	4.05545	5.00381e-05	0.0161949	Walls Are Thin 1
AT5G12030	AT5G12030	protein_coding_gene	222.135	-1.95892	0.483774	-4.04925	5.13815e-05	0.0163698	heat shock protein 17.6A
AT4G17245	AT4G17245	protein_coding_gene	97.4633	1.68962	0.41948	4.02789	5.62797e-05	0.0176545	RING/U-box superfamily protein
AT1G15380	AT1G15380	protein_coding_gene	27.5783	2.10281	0.523788	4.01463	5.95401e-05	0.0183943	Lactoylglutathione lyase / glyoxalase I family protein
AT3G14210	AT3G14210	protein_coding_gene	128.456	1.75453	0.439091	3.99583	6.44684e-05	0.0191186	epithiospecifier modifier 1
AT4G09750	AT4G09750	protein_coding_gene	1113.94	-0.55883	0.139883	-3.99499	6.46975e-05	0.0191186	NAD(P)-binding Rossmann-fold superfamily protein
AT5G01600	AT5G01600	protein_coding_gene	6623.27	-0.89581	0.22413	-3.99683	6.41952e-05	0.0191186	ferretin 1
AT5G45070	AT5G45070	protein_coding_gene	26.8369	1.76635	0.443095	3.9864	6.70824e-05	0.0195401	phloem protein 2-A8
AT3G44970	AT3G44970	protein_coding_gene	106.071	1.77348	0.445793	3.97827	6.94193e-05	0.0199361	Cytochrome P450 superfamily protein
AT5G53460	AT5G53460	protein_coding_gene	9897.18	0.572673	0.144875	3.95287	7.72205e-05	0.0218684	NADH-dependent glutamate synthase 1
AT2G28780	AT2G28780	protein_coding_gene	48.7605	1.687	0.428134	3.94036	8.13599e-05	0.022725
AT4G36540	AT4G36540	protein_coding_gene	268.088	1.06912	0.27195	3.93132	8.44796e-05	0.0232776	BR enhanced expression 2
AT5G15830	AT5G15830	protein_coding_gene	24.6881	1.8908	0.481528	3.92666	8.61329e-05	0.0234167	basic leucine-zipper 3
AT4G33145	AT4G33145	protein_coding_gene	172.53	-1.09977	0.280339	-3.92301	8.745e-05	0.0234619
AT1G23870	AT1G23870	protein_coding_gene	615.916	0.583136	0.148987	3.91402	9.07737e-05	0.0239334	trehalose-phosphatase/synthase 9
AT2G45920	AT2G45920	protein_coding_gene	149.17	1.17188	0.299564	3.91195	9.15549e-05	0.0239334	U-box domain-containing protein
AT5G27820	AT5G27820	protein_coding_gene	525.219	-0.584984	0.149694	-3.90787	9.31121e-05	0.0240324	Ribosomal L18p/L5e family protein
AT1G68190	AT1G68190	protein_coding_gene	66.4798	1.78602	0.45771	3.90207	9.53727e-05	0.0240444	B-box zinc finger family protein
AT5G04550	AT5G04550	protein_coding_gene	1370.85	0.366695	0.0939834	3.90171	9.55172e-05	0.0240444	Protein of unknown function (DUF668)
AT5G12020	AT5G12020	protein_coding_gene	127.264	-1.84335	0.475461	-3.87697	0.000105765	0.0259825	17.6 kDa class II heat shock protein
AT5G53450	AT5G53450	protein_coding_gene	787.471	0.849704	0.219003	3.87987	0.000104511	0.0259825	OBP3-responsive gene 1
AT4G11280	AT4G11280	protein_coding_gene	1242.37	0.920557	0.238175	3.86504	0.000111071	0.0269611	1-aminocyclopropane-1-carboxylic acid (acc) synthase 6
AT4G04040	AT4G04040	protein_coding_gene	146.344	1.10181	0.287924	3.82674	0.00012985	0.0311487	Phosphofructokinase family protein
AT1G18330	AT1G18330	protein_coding_gene	589.624	-0.714562	0.187748	-3.80595	0.000141258	0.0327301	Homeodomain-like superfamily protein
AT4G10250	AT4G10250	protein_coding_gene	43.2552	-1.98946	0.5224	-3.80831	0.000139918	0.0327301	HSP20-like chaperones superfamily protein
AT4G26950	AT4G26950	protein_coding_gene	62.3506	-1.19719	0.314341	-3.80856	0.000139778	0.0327301	Protein of unknown function, DUF584
AT1G30050	AT1G30050	protein_coding_gene	18.0316	1.74171	0.460548	3.78182	0.000155684	0.0348835
AT1G72416	AT1G72416	protein_coding_gene	363.152	-0.87927	0.232474	-3.78222	0.000155434	0.0348835	Chaperone DnaJ-domain superfamily protein
AT2G16586	AT2G16586	protein_coding_gene	3347.04	-0.804462	0.212661	-3.78283	0.000155055	0.0348835
AT5G65080	AT5G65080	protein_coding_gene	53.8961	-1.01049	0.268342	-3.7657	0.000166086	0.0368097	K-box region and MADS-box transcription factor family protein
AT4G19690	AT4G19690	protein_coding_gene	23.3965	2.11136	0.562758	3.75181	0.000175559	0.0384909	iron-regulated transporter 1
AT2G27402	AT2G27402	protein_coding_gene	164.923	1.37748	0.367618	3.74705	0.000178924	0.0388112
AT1G71010	AT1G71010	protein_coding_gene	1392.15	0.559369	0.150302	3.72162	0.000197945	0.0424853	FORMS APLOID AND BINUCLEATE CELLS 1C
AT1G28190	AT1G28190	protein_coding_gene	243.516	-1.14115	0.307953	-3.70559	0.000210901	0.0438803
AT4G31020	AT4G31020	protein_coding_gene	187.963	-0.65981	0.177964	-3.70754	0.00020928	0.0438803	alpha/beta-Hydrolases superfamily protein
AT5G18600	AT5G18600	protein_coding_gene	13.5868	1.97403	0.53258	3.70655	0.000210104	0.0438803	Thioredoxin superfamily protein
AT3G12145	AT3G12145	protein_coding_gene	1039.76	-0.657495	0.177939	-3.69506	0.000219831	0.0452762	Leucine-rich repeat (LRR) family protein
AT1G59620	AT1G59620	protein_coding_gene	71.0558	1.15107	0.312986	3.67771	0.000235337	0.0479852	Disease resistance protein (CC-NBS-LRR class) family
AT1G29395	AT1G29395	protein_coding_gene	46.6333	-1.38157	0.376697	-3.66759	0.000244845	0.0488339	COLD REGULATED 314 INNER MEMBRANE 1
AT1G66080	AT1G66080	protein_coding_gene	267.431	-0.681065	0.185665	-3.66825	0.00024422	0.0488339
AT5G05390	AT5G05390	protein_coding_gene	13.6587	2.17177	0.592461	3.66568	0.000246684	0.0488339	laccase 12
AT1G07170	AT1G07170	protein_coding_gene	355.046	-0.512721	0.139989	-3.66257	0.000249698	0.0489552	PHF5-like protein
AT3G12950	AT3G12950	protein_coding_gene	491.315	0.542421	0.148208	3.65985	0.000252362	0.0490063	Trypsin family protein
AT3G06320	AT3G06320	protein_coding_gene	619.998	-0.534952	0.146503	-3.65148	0.000260733	0.0492254	Ribosomal protein L33 family protein
AT3G62040	AT3G62040	protein_coding_gene	163.927	1.47901	0.40478	3.65386	0.000258327	0.0492254	Haloacid dehalogenase-like hydrolase (HAD) superfamily protein
AT4G28780	AT4G28780	protein_coding_gene	343.334	1.46073	0.39995	3.65229	0.000259916	0.0492254	GDSL-like Lipase/Acylhydrolase superfamily protein
AT2G28950	AT2G28950	protein_coding_gene	717.038	0.711361	0.195552	3.6377	0.000275085	0.0514585	expansin A6
AT4G33070	AT4G33070	protein_coding_gene	2443.89	-1.06964	0.296045	-3.61311	0.000302545	0.0555756	Thiamine pyrophosphate dependent pyruvate decarboxylase family protein
AT5G58540	AT5G58540	protein_coding_gene	356.892	0.52209	0.144491	3.61331	0.000302317	0.0555756	Protein kinase superfamily protein
AT5G26000	AT5G26000	protein_coding_gene	3827.89	0.695053	0.19251	3.61048	0.000305626	0.0556403	thioglucoside glucohydrolase 1
AT1G48880	AT1G48880	protein_coding_gene	97.9619	0.891721	0.248097	3.59425	0.000325327	0.0587028	TRICHOME BIREFRINGENCE-LIKE 7
AT1G15670	AT1G15670	protein_coding_gene	1193.77	-0.804824	0.224501	-3.58494	0.000337154	0.0599447	Galactose oxidase/kelch repeat superfamily protein
AT3G01350	AT3G01350	protein_coding_gene	25.2337	1.59201	0.444172	3.58422	0.00033809	0.0599447	Major facilitator superfamily protein
AT1G27180	AT1G27180	protein_coding_gene	230.37	0.538162	0.150513	3.57552	0.000349532	0.0609141	disease resistance protein (TIR-NBS-LRR class), putative
AT4G12480	AT4G12480	protein_coding_gene	117.744	2.06986	0.578647	3.57708	0.000347454	0.0609141	Bifunctional inhibitor/lipid-transfer protein/seed storage 2S albumin superfamily protein
AT1G23080	AT1G23080	protein_coding_gene	1327.56	0.480886	0.134622	3.57213	0.000354084	0.0611845	Auxin efflux carrier family protein
AT3G48700	AT3G48700	protein_coding_gene	5456.84	-0.630965	0.176842	-3.56796	0.000359774	0.0616453	carboxyesterase 13
AT3G56410	AT3G56410	protein_coding_gene	371.176	0.757119	0.212383	3.56488	0.00036402	0.061853	Protein of unknown function (DUF3133)
AT4G30660	AT4G30660	protein_coding_gene	1779.87	-0.589799	0.165631	-3.56092	0.000369558	0.062275	Low temperature and salt responsive protein family
AT3G54260	AT3G54260	protein_coding_gene	55.1418	0.823748	0.231769	3.55418	0.00037916	0.0628543	TRICHOME BIREFRINGENCE-LIKE 36
AT3G58060	AT3G58060	protein_coding_gene	313.393	-1.12129	0.315362	-3.55557	0.000377157	0.0628543	Cation efflux family protein
AT2G34510	AT2G34510	protein_coding_gene	356.748	1.02764	0.289705	3.54718	0.000389375	0.0640271	Protein of unknown function, DUF642
AT1G54040	AT1G54040	protein_coding_gene	12.7829	1.84117	0.520363	3.53824	0.000402797	0.0652749	epithiospecifier protein
AT1G70420	AT1G70420	protein_coding_gene	855.904	-0.929438	0.262717	-3.53779	0.000403485	0.0652749	Protein of unknown function (DUF1645)
AT3G62270	AT3G62270	protein_coding_gene	1374.2	0.771134	0.218204	3.534	0.000409316	0.0652749	HCO3- transporter family
AT5G46240	AT5G46240	protein_coding_gene	42.6183	1.36309	0.38574	3.53371	0.000409769	0.0652749	potassium channel in Arabidopsis thaliana 1
AT1G74770	AT1G74770	protein_coding_gene	113.5	1.15444	0.328007	3.51957	0.000432248	0.068322	zinc ion binding
AT4G12870	AT4G12870	protein_coding_gene	1760.85	-0.574595	0.16336	-3.51734	0.000435889	0.0683675	Gamma interferon responsive lysosomal thiol (GILT) reductase family protein
AT4G32000	AT4G32000	protein_coding_gene	126.1	0.754806	0.214939	3.51173	0.000445208	0.0692961	Protein kinase superfamily protein
AT1G22220	AT1G22220	protein_coding_gene	550.546	-1.03215	0.294418	-3.50574	0.000455335	0.0697937	F-box family protein
AT3G05730	AT3G05730	protein_coding_gene	213.968	2.02592	0.577882	3.50576	0.000455305	0.0697937
AT5G10140	AT5G10140	protein_coding_gene	157.837	-0.995369	0.284083	-3.5038	0.000458674	0.0697937	K-box region and MADS-box transcription factor family protein
AT3G13380	AT3G13380	protein_coding_gene	132.718	0.947075	0.270748	3.49799	0.000468776	0.0708026	BRI1-like 3
AT2G18300	AT2G18300	protein_coding_gene	176.248	0.903908	0.258871	3.49173	0.00047991	0.0719512	basic helix-loop-helix (bHLH) DNA-binding superfamily protein
AT2G03730	AT2G03730	protein_coding_gene	514.718	-0.766277	0.219592	-3.48955	0.000483839	0.0720108	ACT domain repeat 5
AT5G39600	AT5G39600	protein_coding_gene	554.578	-0.558613	0.160186	-3.48728	0.000487952	0.0720966
AT3G18290	AT3G18290	protein_coding_gene	1302.67	0.705608	0.202747	3.48024	0.000500969	0.0729626	zinc finger protein-related
AT5G65730	AT5G65730	protein_coding_gene	14.1075	1.67077	0.479893	3.48155	0.000498515	0.0729626	xyloglucan endotransglucosylase/hydrolase 6
AT1G54050	AT1G54050	protein_coding_gene	456.11	-1.14531	0.32928	-3.47824	0.000504721	0.0729876	HSP20-like chaperones superfamily protein
AT5G49440	AT5G49440	protein_coding_gene	1812.75	0.417769	0.120254	3.47405	0.000512663	0.073614
AT3G04910	AT3G04910	protein_coding_gene	1259.38	0.420291	0.121182	3.46826	0.000523837	0.0746926	with no lysine (K) kinase 1
AT3G46530	AT3G46530	protein_coding_gene	147.47	0.96937	0.280031	3.46165	0.000536869	0.0760192	NB-ARC domain-containing disease resistance protein
AT3G03810	AT3G03810	protein_coding_gene	312.922	0.429142	0.12406	3.45915	0.000541887	0.0762006	O-fucosyltransferase family protein
AT1G51130	AT1G51130	protein_coding_gene	150.275	-0.671476	0.195225	-3.43951	0.000582776	0.0808025	Nse4, component of Smc5/6 DNA repair complex
AT1G77500	AT1G77500	protein_coding_gene	535.863	0.535773	0.155786	3.43915	0.000583539	0.0808025	Protein of unknown function (DUF630 and DUF632)
AT1G79390	AT1G79390	protein_coding_gene	869.733	-0.43679	0.127056	-3.43778	0.000586502	0.0808025
AT1G48110	AT1G48110	protein_coding_gene	960.55	0.489578	0.142597	3.43329	0.000596302	0.0809809	evolutionarily conserved C-terminal region 7
AT5G63150	AT5G63150	protein_coding_gene	839.795	-0.439911	0.128104	-3.43402	0.00059471	0.0809809
AT5G66985	AT5G66985	protein_coding_gene	760.544	-1.07077	0.312019	-3.43175	0.000599711	0.0809809
AT1G22610	AT1G22610	protein_coding_gene	922.25	0.367109	0.107252	3.42285	0.000619679	0.0831266	C2 calcium/lipid-binding plant phosphoribosyltransferase family protein
AT1G61300	AT1G61300	protein_coding_gene	13.5531	1.67375	0.49158	3.40484	0.000662027	0.0882271	LRR and NB-ARC domains-containing disease resistance protein
AT1G68650	AT1G68650	protein_coding_gene	192.962	-0.84618	0.249601	-3.39014	0.000698582	0.092494	Uncharacterized protein family (UPF0016)
AT1G66150	AT1G66150	protein_coding_gene	1373.78	0.500043	0.147595	3.38795	0.000704181	0.0926338	transmembrane kinase 1
AT1G03980	AT1G03980	protein_coding_gene	56.7244	-0.944122	0.279155	-3.38207	0.000719423	0.093122	phytochelatin synthase 2
AT2G19970	AT2G19970	protein_coding_gene	12.8254	2.05037	0.605953	3.38371	0.000715135	0.093122	CAP (Cysteine-rich secretory proteins, Antigen 5, and Pathogenesis-related 1 protein) superfamily protein
AT4G30370	AT4G30370	protein_coding_gene	588.496	-0.569083	0.168306	-3.38124	0.000721593	0.093122	RING/U-box superfamily protein
AT5G01240	AT5G01240	protein_coding_gene	437.271	0.425321	0.125906	3.37808	0.000729945	0.0936074	like AUXIN RESISTANT 1
AT5G15410	AT5G15410	protein_coding_gene	549.667	0.483151	0.143494	3.36704	0.000759809	0.0968282	Cyclic nucleotide-regulated ion channel family protein
AT1G03380	AT1G03380	protein_coding_gene	461.57	0.62171	0.185407	3.35321	0.000798799	0.0978441	homolog of yeast autophagy 18 (ATG18) G
AT2G36120	AT2G36120	protein_coding_gene	338.503	1.08825	0.324748	3.35106	0.000805019	0.0978441	Glycine-rich protein family
AT2G42380	AT2G42380	protein_coding_gene	106.617	0.652316	0.194682	3.35067	0.00080617	0.0978441	Basic-leucine zipper (bZIP) transcription factor family protein
AT3G49350	AT3G49350	protein_coding_gene	495.746	0.530205	0.15798	3.35614	0.000790371	0.0978441	Ypt/Rab-GAP domain of gyp1p superfamily protein
AT4G12200			7.76894	-1.88717	0.561577	-3.36049	0.000778052	0.0978441	transposable element gene
AT4G30330	AT4G30330	protein_coding_gene	504.895	-0.610436	0.182065	-3.35284	0.00079987	0.0978441	Small nuclear ribonucleoprotein family protein
AT5G19190	AT5G19190	protein_coding_gene	424.784	0.983066	0.292387	3.36221	0.000773224	0.0978441
AT5G45260	AT5G45260	protein_coding_gene	237.806	0.521596	0.155408	3.3563	0.000789929	0.0978441	Disease resistance protein (TIR-NBS-LRR class)
AT1G30810	AT1G30810	protein_coding_gene	227.652	0.535638	0.160353	3.34037	0.000836683	0.100947	Transcription factor jumonji (jmj) family protein / zinc finger (C5HC2 type) family protein
AT4G19670	AT4G19670	protein_coding_gene	302.841	0.479406	0.143843	3.33284	0.000859631	0.103105	RING/U-box superfamily protein
AT1G05205	AT1G05205	protein_coding_gene	955.571	-0.573516	0.172372	-3.3272	0.000877238	0.104541
AT3G62460	AT3G62460	protein_coding_gene	234.797	0.80201	0.241153	3.32574	0.000881855	0.104541	Putative endonuclease or glycosyl hydrolase
AT1G58602	AT1G58602	protein_coding_gene	232.665	1.15387	0.347563	3.31987	0.000900584	0.106011	LRR and NB-ARC domains-containing disease resistance protein
AT5G04480	AT5G04480	protein_coding_gene	882.516	0.42235	0.127267	3.31861	0.000904652	0.106011	UDP-Glycosyltransferase superfamily protein
AT5G63770	AT5G63770	protein_coding_gene	453.955	0.675133	0.203582	3.31627	0.000912282	0.106294	diacylglycerol kinase 2
AT5G11340	AT5G11340	protein_coding_gene	1055.58	-0.381607	0.115255	-3.31097	0.000929742	0.107713	Acyl-CoA N-acyltransferases (NAT) superfamily protein
AT5G04930	AT5G04930	protein_coding_gene	743.009	0.450318	0.136343	3.30283	0.000957131	0.110259	aminophospholipid ATPase 1
AT1G66390	AT1G66390	protein_coding_gene	177.646	-1.23329	0.374099	-3.29669	0.000978299	0.112065	myb domain protein 90
AT2G31141	AT2G31141	protein_coding_gene	162.628	-0.818618	0.248759	-3.29081	0.000998994	0.113747
AT5G14180	AT5G14180	protein_coding_gene	203.923	1.23635	0.375862	3.28936	0.00100414	0.113747	Myzus persicae-induced lipase 1
AT1G72940	AT1G72940	protein_coding_gene	1871.98	-0.700498	0.213374	-3.28295	0.00102727	0.114985	Toll-Interleukin-Resistance (TIR) domain-containing protein
AT2G15890	AT2G15890	protein_coding_gene	710.461	-0.8621	0.262707	-3.28161	0.00103218	0.114985	maternal effect embryo arrest 14
AT4G10265	AT4G10265	protein_coding_gene	959.831	-1.03436	0.315342	-3.28012	0.00103763	0.114985	Wound-responsive family protein
AT5G25230	AT5G25230	protein_coding_gene	38.12	1.0262	0.312528	3.28355	0.00102507	0.114985	Ribosomal protein S5/Elongation factor G/III/V family protein
AT1G32230	AT1G32230	protein_coding_gene	2395.88	0.443861	0.135458	3.27675	0.00105009	0.115736	WWE protein-protein interaction domain protein family
AT1G06010	AT1G06010	protein_coding_gene	394.939	-0.523906	0.160079	-3.27279	0.0010649	0.115753
AT3G23570	AT3G23570	protein_coding_gene	716.525	-0.482338	0.147453	-3.27113	0.00107119	0.115753	alpha/beta-Hydrolases superfamily protein
AT3G59940	AT3G59940	protein_coding_gene	327.472	0.665066	0.203226	3.27255	0.00106582	0.115753	Galactose oxidase/kelch repeat superfamily protein
AT4G38950	AT4G38950	protein_coding_gene	898.037	0.533271	0.163046	3.27067	0.00107294	0.115753	ATP binding microtubule motor family protein
AT1G73770	AT1G73770	protein_coding_gene	87.0483	-0.755741	0.231344	-3.26674	0.00108795	0.116143
AT4G02840	AT4G02840	protein_coding_gene	1129.52	-0.462236	0.141444	-3.26798	0.00108319	0.116143	Small nuclear ribonucleoprotein family protein
AT5G26270	AT5G26270	protein_coding_gene	1295.87	0.644482	0.1975	3.2632	0.0011016	0.116988
AT5G35320	AT5G35320	protein_coding_gene	576.804	-0.458012	0.140437	-3.26133	0.00110891	0.117154
AT2G26150	AT2G26150	protein_coding_gene	348.762	-0.781348	0.239716	-3.25948	0.00111616	0.117312	heat shock transcription factor A2
AT1G23020	AT1G23020	protein_coding_gene	966.13	0.687964	0.211893	3.24675	0.00116731	0.1208	ferric reduction oxidase 3
AT3G17770	AT3G17770	protein_coding_gene	624.965	0.559028	0.172192	3.24654	0.00116815	0.1208	Dihydroxyacetone kinase
AT4G01950	AT4G01950	protein_coding_gene	1936.37	0.783053	0.241284	3.24535	0.00117305	0.1208	glycerol-3-phosphate acyltransferase 3
AT5G10550	AT5G10550	protein_coding_gene	1568.23	0.37587	0.115712	3.24833	0.00116083	0.1208	global transcription factor group E2
AT5G09270	AT5G09270	protein_coding_gene	314.441	-0.585971	0.180663	-3.24345	0.00118091	0.120999
AT1G32450	AT1G32450	protein_coding_gene	92.5294	1.6403	0.506265	3.24001	0.00119527	0.121858	nitrate transporter 1.5
AT3G55050	AT3G55050	protein_coding_gene	593.773	0.440834	0.136621	3.22668	0.00125236	0.127043	Protein phosphatase 2C family protein
AT3G54110	AT3G54110	protein_coding_gene	5105.28	-0.315023	0.0978104	-3.22075	0.00127855	0.129058	plant uncoupling mitochondrial protein 1
AT1G17750	AT1G17750	protein_coding_gene	100.253	1.0037	0.312038	3.2166	0.0012972	0.129545	PEP1 receptor 2
AT1G20030	AT1G20030	protein_coding_gene	133.875	-0.57607	0.179157	-3.21544	0.00130244	0.129545	Pathogenesis-related thaumatin superfamily protein
AT3G11270	AT3G11270	protein_coding_gene	1043.49	-0.367207	0.114106	-3.21812	0.00129034	0.129545	Mov34/MPN/PAD-1 family protein
AT1G33600	AT1G33600	protein_coding_gene	457.988	0.654447	0.203791	3.21137	0.00132105	0.130758	Leucine-rich repeat (LRR) family protein
AT1G20980	AT1G20980	protein_coding_gene	1530.03	0.472689	0.147517	3.20431	0.00135385	0.132331	squamosa promoter binding protein-like 14
AT3G27220	AT3G27220	protein_coding_gene	1419.47	-0.851589	0.265808	-3.20377	0.00135641	0.132331	Galactose oxidase/kelch repeat superfamily protein
AT4G34860	AT4G34860	protein_coding_gene	1625.15	-0.426107	0.132938	-3.20531	0.00134919	0.132331	Plant neutral invertase family protein
AT5G45800	AT5G45800	protein_coding_gene	627.873	0.400857	0.125284	3.1996	0.00137619	0.133621	Leucine-rich repeat protein kinase family protein
AT4G25100	AT4G25100	protein_coding_gene	16236.9	-0.771964	0.241429	-3.19748	0.00138634	0.133969	Fe superoxide dismutase 1
AT3G56790	AT3G56790	protein_coding_gene	9.21152	1.77217	0.554601	3.1954	0.00139639	0.134303	RNA splicing factor-related
AT1G32900	AT1G32900	protein_coding_gene	3894.84	-0.63464	0.198765	-3.19291	0.00140848	0.13483	UDP-Glycosyltransferase superfamily protein
AT3G15350	AT3G15350	protein_coding_gene	923.987	0.396389	0.12425	3.19027	0.00142141	0.135433	Core-2/I-branching beta-1,6-N-acetylglucosaminyltransferase family protein
AT4G34800	AT4G34800	protein_coding_gene	58.3094	-1.07961	0.339629	-3.17877	0.00147899	0.140264	SAUR-like auxin-responsive protein family
AT2G03830	AT2G03830	protein_coding_gene	33.2104	-1.2492	0.393619	-3.17362	0.00150551	0.141045
AT4G08180	AT4G08180	protein_coding_gene	648.081	0.380888	0.12004	3.173	0.00150874	0.141045	OSBP(oxysterol binding protein)-related protein 1C
AT4G26410	AT4G26410	protein_coding_gene	1413.06	-0.336604	0.106123	-3.17181	0.0015149	0.141045	Uncharacterised conserved protein UCP022280
AT5G38560	AT5G38560	protein_coding_gene	827.717	0.462693	0.145714	3.17535	0.00149658	0.141045	Protein kinase superfamily protein
AT3G15357	AT3G15357	protein_coding_gene	489.31	-0.72537	0.229088	-3.16634	0.00154371	0.141149
AT5G49448	AT5G49448	protein_coding_gene	63.8808	1.14486	0.361419	3.16769	0.00153655	0.141149	conserved peptide upstream open reading frame 4
AT5G49450	AT5G49450	protein_coding_gene	63.8808	1.14486	0.361419	3.16769	0.00153655	0.141149	basic leucine-zipper 1
AT5G59450	AT5G59450	protein_coding_gene	385.186	0.479445	0.151363	3.16753	0.00153741	0.141149	GRAS family transcription factor
AT1G65970	AT1G65970	protein_coding_gene	81.1964	1.42478	0.451256	3.15736	0.00159206	0.141756	thioredoxin-dependent peroxidase 2
AT1G70290	AT1G70290	protein_coding_gene	372.398	0.624969	0.197766	3.16014	0.00157695	0.141756	trehalose-6-phosphatase synthase S8
AT3G02130	AT3G02130	protein_coding_gene	552.215	0.509111	0.161204	3.15819	0.00158755	0.141756	receptor-like protein kinase 2
AT3G05290	AT3G05290	protein_coding_gene	1040.73	-0.438962	0.138758	-3.1635	0.00155883	0.141756	peroxisomal adenine nucleotide carrier 1
AT4G25560	AT4G25560	protein_coding_gene	20.3953	-1.50792	0.477076	-3.16074	0.00157368	0.141756	myb domain protein 18
AT5G50175	AT5G50175	protein_coding_gene	30.4973	-1.11923	0.354415	-3.15796	0.00158878	0.141756
AT1G53540	AT1G53540	protein_coding_gene	61.1619	-1.55835	0.494137	-3.15369	0.00161222	0.142308	HSP20-like chaperones superfamily protein
AT3G54500	AT3G54500	protein_coding_gene	1155.62	0.884041	0.280215	3.15487	0.00160571	0.142308
AT1G08830	AT1G08830	protein_coding_gene	6768.08	0.918789	0.291603	3.15082	0.00162811	0.143091	copper/zinc superoxide dismutase 1
AT5G16720	AT5G16720	protein_coding_gene	113.121	0.597138	0.189713	3.14759	0.00164621	0.144061	Protein of unknown function, DUF593
AT1G49750	AT1G49750	protein_coding_gene	261.543	0.653504	0.208069	3.1408	0.00168484	0.146011	Leucine-rich repeat (LRR) family protein
AT3G05810	AT3G05810	protein_coding_gene	808.25	-0.502449	0.160065	-3.13903	0.0016951	0.146011
AT4G25200	AT4G25200	protein_coding_gene	65.0205	-1.23378	0.392953	-3.13975	0.0016909	0.146011	mitochondrion-localized small heat shock protein 23.6
AT4G35000	AT4G35000	protein_coding_gene	6223.83	-0.349208	0.11126	-3.13868	0.00169713	0.146011	ascorbate peroxidase 3
AT1G61190	AT1G61190	protein_coding_gene	167.523	1.1733	0.375159	3.12748	0.00176312	0.148554	LRR and NB-ARC domains-containing disease resistance protein
AT3G05160	AT3G05160	protein_coding_gene	34.4115	1.3893	0.444039	3.12877	0.00175537	0.148554	Major facilitator superfamily protein
AT4G05200	AT4G05200	protein_coding_gene	19.6677	1.33842	0.427818	3.12849	0.0017571	0.148554	cysteine-rich RLK (RECEPTOR-like protein kinase) 25
AT5G18920	AT5G18920	protein_coding_gene	84.0602	-1.01307	0.323813	-3.12858	0.00175653	0.148554	Cox19-like CHCH family protein
AT5G54380	AT5G54380	protein_coding_gene	1366.2	0.475615	0.151968	3.12971	0.00174981	0.148554	protein kinase family protein
AT2G28900	AT2G28900	protein_coding_gene	8204.52	-0.750412	0.240351	-3.12215	0.00179535	0.150427	outer plastid envelope protein 16-1
AT5G02502	AT5G02502	protein_coding_gene	330.683	-0.619423	0.198446	-3.12137	0.00180011	0.150427	Oligosaccaryltransferase
AT1G29340	AT1G29340	protein_coding_gene	937.376	0.408126	0.130828	3.11955	0.00181127	0.150742	plant U-box 17
AT1G50110	AT1G50110	protein_coding_gene	496.696	-0.515742	0.165623	-3.11395	0.00184602	0.151622	D-aminoacid aminotransferase-like PLP-dependent enzymes superfamily protein
AT1G74500	AT1G74500	protein_coding_gene	824.72	-0.76987	0.247342	-3.11258	0.00185461	0.151622	activation-tagged BRI1(brassinosteroid-insensitive 1)-suppressor 1
AT2G41540	AT2G41540	protein_coding_gene	1259.2	0.358939	0.115345	3.11188	0.00185902	0.151622	6-phosphogluconate dehydrogenase family protein
AT3G13400	AT3G13400	protein_coding_gene	68.7204	1.00799	0.323731	3.11366	0.00184784	0.151622	SKU5 similar 13
AT5G47040	AT5G47040	protein_coding_gene	2068.43	0.623745	0.200205	3.11553	0.00183614	0.151622	lon protease 2
AT3G14760	AT3G14760	protein_coding_gene	31.4623	1.11067	0.358137	3.10125	0.00192704	0.156543
AT3G02470	AT3G02470	protein_coding_gene	33723.6	0.402269	0.129846	3.09803	0.00194808	0.157625	S-adenosylmethionine decarboxylase
AT1G05570	AT1G05570	protein_coding_gene	824.195	0.756269	0.244644	3.09131	0.00199277	0.159089	callose synthase 1
AT1G05630	AT1G05630	protein_coding_gene	314.97	0.426774	0.137949	3.0937	0.00197677	0.159089	Endonuclease/exonuclease/phosphatase family protein
AT2G26690	AT2G26690	protein_coding_gene	573.386	0.806443	0.260749	3.09279	0.00198284	0.159089	Major facilitator superfamily protein
AT3G56360	AT3G56360	protein_coding_gene	2684.35	0.714853	0.231298	3.09062	0.00199739	0.159089
AT3G54000	AT3G54000	protein_coding_gene	371.286	0.688552	0.223223	3.0846	0.00203828	0.161099
AT4G27595	AT4G27595	protein_coding_gene	282.337	0.570414	0.184925	3.08458	0.00203842	0.161099	Plant protein of unknown function (DUF827)
AT4G29170	AT4G29170	protein_coding_gene	182.275	-0.660695	0.214507	-3.08007	0.00206952	0.162925	Mnd1 family protein
AT3G26570	AT3G26570	protein_coding_gene	4051.7	0.502575	0.163262	3.07834	0.00208154	0.163241	phosphate transporter 2;1
AT2G41890	AT2G41890	protein_coding_gene	231.804	0.524946	0.170845	3.07264	0.00212171	0.165754	curculin-like (mannose-binding) lectin family protein / PAN domain-containing protein
AT1G13090	AT1G13090	protein_coding_gene	337.046	0.585136	0.190967	3.06406	0.00218355	0.167578	cytochrome P450, family 71, subfamily B, polypeptide 28
AT1G29990	AT1G29990	protein_coding_gene	878.832	-0.378641	0.123589	-3.0637	0.00218615	0.167578	prefoldin 6
AT1G51820	AT1G51820	protein_coding_gene	27.7027	1.56482	0.510428	3.06571	0.00217152	0.167578	Leucine-rich repeat protein kinase family protein
AT2G47520	AT2G47520	protein_coding_gene	134.032	-1.05589	0.344623	-3.06389	0.00218478	0.167578	Integrase-type DNA-binding superfamily protein
AT5G04150	AT5G04150	protein_coding_gene	7.63303	1.82782	0.595802	3.06783	0.00215622	0.167578	basic helix-loop-helix (bHLH) DNA-binding superfamily protein
AT1G04440	AT1G04440	protein_coding_gene	1062.38	0.471521	0.154069	3.06044	0.00221009	0.16781	casein kinase like 13
AT1G52190	AT1G52190	protein_coding_gene	112.455	0.694768	0.227136	3.05882	0.0022221	0.16781	Major facilitator superfamily protein
AT4G27250	AT4G27250	protein_coding_gene	152.38	-0.741297	0.242339	-3.05893	0.00222131	0.16781	NAD(P)-binding Rossmann-fold superfamily protein
AT4G32070	AT4G32070	protein_coding_gene	579.888	0.454048	0.148369	3.06026	0.00221141	0.16781	Octicosapeptide/Phox/Bem1p (PB1) domain-containing protein / tetratricopeptide repeat (TPR)-containing protein
AT3G51600	AT3G51600	protein_coding_gene	1837.64	0.752731	0.246404	3.05487	0.0022516	0.169158	lipid transfer protein 5
AT4G24110	AT4G24110	protein_coding_gene	3569.62	-0.811416	0.265863	-3.05201	0.00227314	0.169158
AT5G01710	AT5G01710	protein_coding_gene	780.761	0.529409	0.173424	3.05269	0.002268	0.169158	methyltransferases
AT5G01712	AT5G01712	protein_coding_gene	780.761	0.529409	0.173424	3.05269	0.002268	0.169158	conserved peptide upstream open reading frame 48
AT2G23030	AT2G23030	protein_coding_gene	18.211	1.25166	0.4106	3.04837	0.00230086	0.170598	SNF1-related protein kinase 2.9
AT5G11420	AT5G11420	protein_coding_gene	2078.54	0.697541	0.22892	3.04709	0.0023107	0.170707	Protein of unknown function, DUF642
AT1G18810	AT1G18810	protein_coding_gene	32.2532	1.39512	0.458203	3.04477	0.00232861	0.171409	phytochrome kinase substrate-related
AT3G51910	AT3G51910	protein_coding_gene	247.538	-1.03743	0.340902	-3.04318	0.00234092	0.171695	heat shock transcription factor A7A
AT2G18090	AT2G18090	protein_coding_gene	1238.12	0.403725	0.132985	3.03588	0.00239837	0.174031	PHD finger family protein / SWIB complex BAF60b domain-containing protein / GYF domain-containing protein
AT2G47070	AT2G47070	protein_coding_gene	1764.69	0.373066	0.122832	3.0372	0.00238785	0.174031	squamosa promoter binding protein-like 1
AT5G44730	AT5G44730	protein_coding_gene	825.983	-0.561242	0.184845	-3.03629	0.0023951	0.174031	Haloacid dehalogenase-like hydrolase (HAD) superfamily protein
AT5G04000	AT5G04000	protein_coding_gene	396.011	-0.736737	0.24282	-3.03408	0.00241269	0.17445
AT4G37440	AT4G37440	protein_coding_gene	658.801	0.36691	0.121011	3.03203	0.00242916	0.1748
AT5G66950	AT5G66950	protein_coding_gene	549.669	0.34384	0.113428	3.03134	0.00243468	0.1748	Pyridoxal phosphate (PLP)-dependent transferases superfamily protein
AT1G22690	AT1G22690	protein_coding_gene	8.45018	1.77538	0.586142	3.02893	0.00245423	0.175406	Gibberellin-regulated family protein
AT2G28350	AT2G28350	protein_coding_gene	426.277	0.623451	0.205883	3.02818	0.00246033	0.175406	auxin response factor 10
AT3G10870	AT3G10870	protein_coding_gene	59.9939	1.30857	0.432792	3.02356	0.0024982	0.177486	methyl esterase 17
AT4G13575	AT4G13575	protein_coding_gene	14.2403	1.3594	0.450215	3.01944	0.00253246	0.179295
AT2G45640	AT2G45640	protein_coding_gene	1627.8	-0.395147	0.130939	-3.01779	0.00254624	0.179647	SIN3 associated polypeptide P18
AT1G09970	AT1G09970	protein_coding_gene	2659.26	0.588125	0.194962	3.01661	0.00255619	0.179727	Leucine-rich receptor-like protein kinase family protein
AT1G73080	AT1G73080	protein_coding_gene	1216.5	0.558093	0.185179	3.01381	0.00257988	0.180769	PEP1 receptor 1
AT1G52410	AT1G52410	protein_coding_gene	45.1964	1.06549	0.353789	3.01165	0.00259835	0.181103	TSK-associating protein 1
AT2G28720	AT2G28720	protein_coding_gene	281.467	-0.564404	0.187543	-3.00947	0.00261707	0.181103	Histone superfamily protein
AT3G07910	AT3G07910	protein_coding_gene	886.523	-0.386283	0.128285	-3.01114	0.00260271	0.181103
AT3G61590	AT3G61590	protein_coding_gene	222.276	0.459178	0.152596	3.00911	0.00262018	0.181103	Galactose oxidase/kelch repeat superfamily protein
AT4G30100	AT4G30100	protein_coding_gene	1351.97	0.543559	0.180746	3.00732	0.00263565	0.181557	P-loop containing nucleoside triphosphate hydrolases superfamily protein
AT1G23100	AT1G23100	protein_coding_gene	387.651	-0.576917	0.191942	-3.00568	0.00264988	0.181923	GroES-like family protein
AT4G16890	AT4G16890	protein_coding_gene	409.521	0.733331	0.244211	3.00285	0.00267461	0.183005	disease resistance protein (TIR-NBS-LRR class), putative
AT3G01500	AT3G01500	protein_coding_gene	2738.73	1.72643	0.575152	3.00169	0.00268488	0.183093	carbonic anhydrase 1
AT3G29240	AT3G29240	protein_coding_gene	1103.49	1.10353	0.368349	2.99589	0.00273648	0.183542	Protein of unknown function (DUF179)
AT3G44010	AT3G44010	protein_coding_gene	5873.55	-0.423742	0.141378	-2.99722	0.00272453	0.183542	Ribosomal protein S14p/S29e family protein
AT3G49380	AT3G49380	protein_coding_gene	24.1535	1.07227	0.357887	2.99611	0.00273451	0.183542	IQ-domain 15
AT4G22540	AT4G22540	protein_coding_gene	533.335	0.317223	0.105754	2.99963	0.00270311	0.183542	OSBP(oxysterol binding protein)-related protein 2A
AT4G25315	AT4G25315	protein_coding_gene	302.288	-0.453715	0.151317	-2.99843	0.0027137	0.183542	Expressed protein
AT2G32800	AT2G32800	protein_coding_gene	185.46	1.07696	0.359604	2.99485	0.00274582	0.183565	protein kinase family protein
AT3G55610	AT3G55610	protein_coding_gene	2103.62	0.359079	0.120019	2.99187	0.00277278	0.183717	delta 1-pyrroline-5-carboxylate synthase 2
AT4G33865	AT4G33865	protein_coding_gene	5968.74	-0.498623	0.166674	-2.99161	0.00277513	0.183717	Ribosomal protein S14p/S29e family protein
AT5G14210	AT5G14210	protein_coding_gene	641.136	0.548311	0.183236	2.99237	0.00276817	0.183717	Leucine-rich repeat protein kinase family protein
AT5G64770	AT5G64770	protein_coding_gene	15.5883	1.57288	0.526864	2.98536	0.00283241	0.186903
AT1G02575	AT1G02575	protein_coding_gene	13.3621	-1.5504	0.520062	-2.98119	0.00287134	0.188253
AT1G50750	AT1G50750	protein_coding_gene	64.4669	1.24309	0.416918	2.98161	0.00286735	0.188253	Plant mobile domain protein family
AT1G28760	AT1G28760	protein_coding_gene	178.205	-0.596523	0.200647	-2.97299	0.00294913	0.192118	Uncharacterized conserved protein (DUF2215)
AT3G23540	AT3G23540	protein_coding_gene	641.162	0.333955	0.112305	2.97364	0.00294295	0.192118	alpha/beta-Hydrolases superfamily protein
AT1G65540	AT1G65540	protein_coding_gene	1021.76	0.30276	0.10193	2.97028	0.00297524	0.192588	LETM1-like protein
AT2G28630	AT2G28630	protein_coding_gene	19.9966	1.24628	0.419515	2.97077	0.00297054	0.192588	3-ketoacyl-CoA synthase 12
AT2G25355	AT2G25355	protein_coding_gene	228.557	-0.474029	0.15972	-2.96788	0.00299866	0.192971	PNAS-3 related
AT5G53570	AT5G53570	protein_coding_gene	1021.45	0.369231	0.124415	2.96773	0.00300009	0.192971	Ypt/Rab-GAP domain of gyp1p superfamily protein
AT5G01560	AT5G01560	protein_coding_gene	298.618	0.449699	0.151603	2.96628	0.00301421	0.193189	lectin receptor kinase a4.3
AT5G20420	AT5G20420	protein_coding_gene	23.6991	1.35017	0.455396	2.96482	0.0030286	0.193189	chromatin remodeling 42
AT5G40850	AT5G40850	protein_coding_gene	3894.9	-0.316431	0.106741	-2.96448	0.00303191	0.193189	urophorphyrin methylase 1
AT2G20560	AT2G20560	protein_coding_gene	585.707	-0.675549	0.228097	-2.96167	0.00305976	0.193239	DNAJ heat shock family protein
AT3G28080	AT3G28080	protein_coding_gene	7.76555	1.65163	0.557874	2.96058	0.00307059	0.193239	nodulin MtN21 /EamA-like transporter family protein
AT3G44300	AT3G44300	protein_coding_gene	235.765	0.998302	0.337171	2.96082	0.00306825	0.193239	nitrilase 2
AT4G37390	AT4G37390	protein_coding_gene	32.3375	1.21894	0.411492	2.96225	0.003054	0.193239	Auxin-responsive GH3 family protein
AT2G02450	AT2G02450	protein_coding_gene	92.2249	0.735591	0.248749	2.95715	0.00310493	0.194798	NAC domain containing protein 35
AT3G19508	AT3G19508	protein_coding_gene	233.194	-0.615444	0.208408	-2.95308	0.00314625	0.196309
AT5G04840	AT5G04840	protein_coding_gene	246.734	-0.509748	0.172642	-2.95263	0.00315079	0.196309	bZIP protein
AT5G24510	AT5G24510	protein_coding_gene	8.763	-1.46984	0.497925	-2.95194	0.00315789	0.196309	60S acidic ribosomal protein family
AT1G14980	AT1G14980	protein_coding_gene	4767.46	-0.462871	0.156896	-2.95017	0.00317595	0.196832	chaperonin 10
AT4G10890	AT4G10890	protein_coding_gene	325.897	-0.383312	0.13005	-2.94743	0.00320428	0.197985
AT4G39400	AT4G39400	protein_coding_gene	1922.56	0.541687	0.184109	2.94221	0.00325878	0.20014	Leucine-rich receptor-like protein kinase family protein
AT5G24810	AT5G24810	protein_coding_gene	1251.06	0.432124	0.146828	2.94307	0.00324977	0.20014	ABC1 family protein
AT1G08800	AT1G08800	protein_coding_gene	506.31	0.513918	0.175075	2.93543	0.0033309	0.201231	Protein of unknown function, DUF593
AT1G72920	AT1G72920	protein_coding_gene	525.874	-0.688655	0.234813	-2.93278	0.00335945	0.201231	Toll-Interleukin-Resistance (TIR) domain family protein
AT1G73940	AT1G73940	protein_coding_gene	1663.62	-0.440159	0.149792	-2.93846	0.00329845	0.201231
AT3G59660	AT3G59660	protein_coding_gene	400.646	0.53193	0.181139	2.93659	0.0033184	0.201231	C2 domain-containing protein / GRAM domain-containing protein
AT4G22200	AT4G22200	protein_coding_gene	38.1773	1.24719	0.424941	2.93496	0.00333586	0.201231	potassium transport 2/3
AT4G26090	AT4G26090	protein_coding_gene	94.6994	1.04764	0.357285	2.93223	0.00336536	0.201231	NB-ARC domain-containing disease resistance protein
AT5G05190	AT5G05190	protein_coding_gene	175.977	0.652428	0.2222	2.93622	0.00332242	0.201231	Protein of unknown function (DUF3133)
AT5G18550	AT5G18550	protein_coding_gene	333.849	0.446603	0.152256	2.93324	0.00335449	0.201231	Zinc finger C-x8-C-x5-C-x3-H type family protein
AT5G50370	AT5G50370	protein_coding_gene	2104.65	-0.410117	0.139539	-2.93909	0.00329177	0.201231	Adenylate kinase family protein
AT1G02400	AT1G02400	protein_coding_gene	388.783	-1.181	0.403502	-2.92688	0.0034238	0.201755	gibberellin 2-oxidase 6
AT1G03440	AT1G03440	protein_coding_gene	114.345	0.634495	0.217076	2.92292	0.00346765	0.201755	Leucine-rich repeat (LRR) family protein
AT1G17560	AT1G17560	protein_coding_gene	287.313	-0.430768	0.147064	-2.92912	0.00339918	0.201755	Ribosomal protein L14p/L23e family protein
AT1G58150	AT1G58150	protein_coding_gene	58.8655	0.808959	0.276359	2.9272	0.00342023	0.201755
AT1G70160	AT1G70160	protein_coding_gene	1111.85	0.39977	0.136658	2.92534	0.00344084	0.201755
AT2G29540	AT2G29540	protein_coding_gene	268.041	-0.591898	0.202305	-2.92577	0.00343609	0.201755	RNApolymerase 14 kDa subunit
AT3G12977	AT3G12977	protein_coding_gene	30.8152	1.18607	0.405522	2.92481	0.0034467	0.201755	NAC (No Apical Meristem) domain transcriptional regulator superfamily protein
AT5G16060	AT5G16060	protein_coding_gene	547.582	-0.507344	0.173634	-2.92191	0.00347887	0.201755	Cytochrome c oxidase biogenesis protein Cmc1-like
AT5G43180	AT5G43180	protein_coding_gene	33.9868	1.31208	0.448384	2.92625	0.00343078	0.201755	Protein of unknown function, DUF599
AT5G43880	AT5G43880	protein_coding_gene	774.104	0.451023	0.154276	2.92348	0.00346139	0.201755	Protein of unknown function (DUF3741)
AT5G47430	AT5G47430	protein_coding_gene	1358.79	0.292393	0.100081	2.92155	0.00348296	0.201755	DWNN domain, a CCHC-type zinc finger
AT1G03150	AT1G03150	protein_coding_gene	445.71	-0.344854	0.118263	-2.91599	0.00354558	0.203264	Acyl-CoA N-acyltransferases (NAT) superfamily protein
AT1G64780	AT1G64780	protein_coding_gene	421.829	0.848489	0.291219	2.91358	0.0035731	0.203264	ammonium transporter 1;2
AT1G71520	AT1G71520	protein_coding_gene	57.6198	-1.34312	0.461	-2.9135	0.00357398	0.203264	Integrase-type DNA-binding superfamily protein
AT1G73920	AT1G73920	protein_coding_gene	573.553	0.665385	0.228299	2.91454	0.00356215	0.203264	alpha/beta-Hydrolases superfamily protein
AT2G40960	AT2G40960	protein_coding_gene	228.809	-0.619774	0.212566	-2.91568	0.00354913	0.203264	Single-stranded nucleic acid binding R3H protein
AT2G44080	AT2G44080	protein_coding_gene	1328.57	-0.804807	0.276356	-2.91221	0.00358878	0.203264	ARGOS-like
AT4G31590	AT4G31590	protein_coding_gene	996.027	0.364222	0.125059	2.9124	0.00358658	0.203264	Cellulose-synthase-like C5
AT5G45920	AT5G45920	protein_coding_gene	685.852	-0.394323	0.135387	-2.91255	0.0035849	0.203264	SGNH hydrolase-type esterase superfamily protein
AT1G78450	AT1G78450	protein_coding_gene	13.1809	1.42684	0.491341	2.90398	0.00368452	0.206962	SOUL heme-binding family protein
AT5G61030	AT5G61030	protein_coding_gene	1177.23	-0.39448	0.135836	-2.90409	0.00368327	0.206962	glycine-rich RNA-binding protein 3
AT5G61960	AT5G61960	protein_coding_gene	1755.63	0.45707	0.157325	2.90526	0.00366947	0.206962	MEI2-like protein 1
AT1G15980	AT1G15980	protein_coding_gene	683.865	0.710208	0.244772	2.90151	0.00371368	0.208027	NDH-dependent cyclic electron flow 1
AT5G52660	AT5G52660	protein_coding_gene	224.549	-0.405089	0.139942	-2.89469	0.00379531	0.212017	Homeodomain-like superfamily protein
AT1G77490	AT1G77490	protein_coding_gene	489.114	0.751784	0.260131	2.89002	0.00385221	0.214608	thylakoidal ascorbate peroxidase
AT3G25572	AT3G25572	protein_coding_gene	43.2434	1.23874	0.429042	2.88722	0.00388659	0.215933	conserved peptide upstream open reading frame 11
AT5G17980	AT5G17980	protein_coding_gene	110.241	0.636662	0.220905	2.88207	0.00395078	0.218903	C2 calcium/lipid-binding plant phosphoribosyltransferase family protein
AT3G09390	AT3G09390	protein_coding_gene	6203.73	-0.524217	0.182342	-2.87492	0.00404134	0.22271	metallothionein 2A
AT4G11010	AT4G11010	protein_coding_gene	14245.7	-0.297624	0.10352	-2.87505	0.00403965	0.22271	nucleoside diphosphate kinase 3
AT1G11300	AT1G11300	protein_coding_gene	147.531	0.701496	0.244389	2.87041	0.00409936	0.223492	protein serine/threonine kinases;protein kinases;ATP binding;sugar binding;kinases;carbohydrate binding
AT4G34770	AT4G34770	protein_coding_gene	10.7047	1.52386	0.530442	2.87281	0.00406836	0.223492	SAUR-like auxin-responsive protein family
AT5G55125	AT5G55125	protein_coding_gene	931.529	-0.417792	0.145506	-2.8713	0.00408784	0.223492	Ribosomal protein L31
AT5G63030	AT5G63030	protein_coding_gene	1273.68	-0.450146	0.156814	-2.87058	0.00409723	0.223492	Thioredoxin superfamily protein
AT2G44210	AT2G44210	protein_coding_gene	384.035	0.467783	0.163085	2.86835	0.00412624	0.224262	Protein of Unknown Function (DUF239)
AT2G47750	AT2G47750	protein_coding_gene	51.5866	1.28713	0.448977	2.8668	0.00414648	0.224262	putative indole-3-acetic acid-amido synthetase GH3.9
AT5G39860	AT5G39860	protein_coding_gene	10.3512	1.5248	0.531789	2.8673	0.00413992	0.224262	basic helix-loop-helix (bHLH) DNA-binding family protein
AT4G23640	AT4G23640	protein_coding_gene	1005.59	0.365866	0.127663	2.86587	0.00415866	0.224326	Potassium transporter family protein
AT3G28040	AT3G28040	protein_coding_gene	965.24	0.686735	0.239774	2.86409	0.00418209	0.224994	Leucine-rich receptor-like protein kinase family protein
AT2G33170	AT2G33170	protein_coding_gene	312.264	0.458	0.160055	2.86152	0.00421613	0.226229	Leucine-rich repeat receptor-like protein kinase family protein
AT1G14200	AT1G14200	protein_coding_gene	714.212	-0.998134	0.349056	-2.85952	0.00424281	0.226468	RING/U-box superfamily protein
AT2G16990	AT2G16990	protein_coding_gene	11.0297	1.46062	0.510694	2.86008	0.00423538	0.226468	Major facilitator superfamily protein
AT5G03230	AT5G03230	protein_coding_gene	152.047	0.655789	0.229446	2.85814	0.00426136	0.226865	Protein of unknown function, DUF584
AT1G53345	AT1G53345	protein_coding_gene	121.572	-0.639545	0.223985	-2.85531	0.00429953	0.227442
AT1G55890	AT1G55890	protein_coding_gene	941.372	-0.371007	0.129957	-2.85485	0.00430568	0.227442	Tetratricopeptide repeat (TPR)-like superfamily protein
AT5G48900	AT5G48900	protein_coding_gene	763.995	0.551405	0.193082	2.85581	0.00429275	0.227442	Pectin lyase-like superfamily protein
AT1G20430	AT1G20430	protein_coding_gene	766.055	-0.559841	0.19649	-2.84921	0.00438283	0.230324
AT3G13750	AT3G13750	protein_coding_gene	1991.67	0.40882	0.143472	2.84948	0.00437912	0.230324	beta galactosidase 1
AT5G26920	AT5G26920	protein_coding_gene	42.2001	0.827139	0.290746	2.84489	0.00444268	0.23287	Cam-binding protein 60-like G
AT1G09300	AT1G09300	protein_coding_gene	320.839	-0.459186	0.161523	-2.84286	0.00447113	0.23376	Metallopeptidase M24 family protein
AT1G18620	AT1G18620	protein_coding_gene	488.321	0.452531	0.159406	2.83885	0.00452766	0.235507
AT5G65070	AT5G65070	protein_coding_gene	85.7674	-0.713196	0.251167	-2.83953	0.00451794	0.235507	K-box region and MADS-box transcription factor family protein
AT5G09330	AT5G09330	protein_coding_gene	1774.96	0.470577	0.165873	2.83697	0.00455432	0.236292	NAC domain containing protein 82
AT3G26720	AT3G26720	protein_coding_gene	872.221	0.430259	0.151722	2.83583	0.00457066	0.236537	Glycosyl hydrolase family 38 protein
AT4G35980	AT4G35980	protein_coding_gene	627.98	-0.42319	0.149497	-2.83076	0.00464371	0.239709
AT1G75100	AT1G75100	protein_coding_gene	145.231	0.990802	0.350721	2.82504	0.00472742	0.242801	J-domain protein required for chloroplast accumulation response 1
AT4G13850	AT4G13850	protein_coding_gene	4077.16	-0.355369	0.125758	-2.82582	0.00471596	0.242801	glycine-rich RNA-binding protein 2
AT1G65490	AT1G65490	protein_coding_gene	80.2337	1.043	0.369864	2.81995	0.00480306	0.243618
AT2G29125	AT2G29125	protein_coding_gene	97.5691	-0.748376	0.265186	-2.82208	0.00477127	0.243618	ROTUNDIFOLIA like 2
AT4G16260	AT4G16260	protein_coding_gene	186.775	1.26984	0.449948	2.82219	0.00476974	0.243618	Glycosyl hydrolase superfamily protein
AT5G25980	AT5G25980	protein_coding_gene	699.015	0.677227	0.240073	2.82092	0.00478858	0.243618	glucoside glucohydrolase 2
AT5G54580	AT5G54580	protein_coding_gene	648.966	-0.325072	0.115264	-2.82024	0.00479876	0.243618	RNA-binding (RRM/RBD/RNP motifs) family protein
AT1G16520	AT1G16520	protein_coding_gene	1367.58	-0.370301	0.131515	-2.81566	0.00486777	0.244104
AT2G16070	AT2G16070	protein_coding_gene	425.152	-0.348225	0.123715	-2.81474	0.0048816	0.244104	plastid division2
AT2G21330	AT2G21330	protein_coding_gene	5905.76	0.579605	0.205766	2.81682	0.00485017	0.244104	fructose-bisphosphate aldolase 1
AT2G39440	AT2G39440	protein_coding_gene	328.127	-0.391441	0.139013	-2.81586	0.00486476	0.244104
AT5G20020	AT5G20020	protein_coding_gene	6460.1	-0.402104	0.142866	-2.81456	0.00488447	0.244104	RAS-related GTP-binding nuclear protein 2
AT5G38280	AT5G38280	protein_coding_gene	63.8438	0.744747	0.264489	2.81579	0.00486572	0.244104	PR5-like receptor kinase
AT5G50400	AT5G50400	protein_coding_gene	492.154	0.367141	0.130632	2.81049	0.0049466	0.246604	purple acid phosphatase 27
AT5G58920	AT5G58920	protein_coding_gene	619.464	-0.380552	0.135511	-2.80827	0.00498078	0.247703
AT5G42890	AT5G42890	protein_coding_gene	15676.9	-0.497065	0.177078	-2.80703	0.00500002	0.248054	sterol carrier protein 2
AT1G18630	AT1G18630	protein_coding_gene	482.654	-0.339948	0.121283	-2.80294	0.00506397	0.249101	glycine-rich RNA-binding protein 6
AT1G74940	AT1G74940	protein_coding_gene	419.014	-0.639173	0.228004	-2.80334	0.00505767	0.249101	Protein of unknown function (DUF581)
AT3G16530	AT3G16530	protein_coding_gene	52.1565	1.33295	0.47552	2.80313	0.00506092	0.249101	Legume lectin family protein
AT5G47800	AT5G47800	protein_coding_gene	66.1126	0.845877	0.301824	2.80255	0.00506998	0.249101	Phototropic-responsive NPH3 family protein
AT3G12560	AT3G12560	protein_coding_gene	927.097	0.4491	0.160416	2.79959	0.00511669	0.249228	TRF-like 9
AT5G12420	AT5G12420	protein_coding_gene	109.776	1.14756	0.409824	2.80012	0.00510828	0.249228	O-acyltransferase (WSD1-like) family protein
AT5G20960	AT5G20960	protein_coding_gene	1440.36	0.347851	0.124264	2.79929	0.00512145	0.249228	aldehyde oxidase 1
AT5G65207	AT5G65207	protein_coding_gene	1003.07	-0.940349	0.335871	-2.79973	0.00511456	0.249228
AT1G13620	AT1G13620	protein_coding_gene	51.2157	-0.93345	0.333705	-2.79723	0.00515431	0.250229
AT1G01570	AT1G01570	protein_coding_gene	66.674	0.683957	0.244786	2.79411	0.00520432	0.25146	Protein of unknown function (DUF604)
AT1G49450	AT1G49450	protein_coding_gene	75.2892	1.27494	0.456252	2.79438	0.00519987	0.25146	Transducin/WD40 repeat-like superfamily protein
AT1G50490	AT1G50490	protein_coding_gene	2044.24	-0.41346	0.148026	-2.79315	0.00521971	0.251468	ubiquitin-conjugating enzyme 20
AT1G53080	AT1G53080	protein_coding_gene	23.662	-1.21213	0.434056	-2.79257	0.00522916	0.251468	Legume lectin family protein
AT2G05810	AT2G05810	protein_coding_gene	451.893	0.594243	0.213191	2.78738	0.00531364	0.25493	ARM repeat superfamily protein
AT4G12780	AT4G12780	protein_coding_gene	911.07	0.349564	0.125461	2.78622	0.0053326	0.255239	Chaperone DnaJ-domain superfamily protein
AT3G01260	AT3G01260	protein_coding_gene	71.8654	1.27337	0.457204	2.78513	0.00535062	0.255502	Galactose mutarotase-like superfamily protein
AT5G03140	AT5G03140	protein_coding_gene	221.557	0.542073	0.194719	2.78388	0.00537133	0.255891	Concanavalin A-like lectin protein kinase family protein
AT5G39080	AT5G39080	protein_coding_gene	652.193	0.629392	0.226238	2.78199	0.00540274	0.256787	HXXXD-type acyl-transferase family protein
AT3G46560	AT3G46560	protein_coding_gene	1532.72	-0.406275	0.146088	-2.78103	0.0054186	0.256942	Tim10/DDP family zinc finger protein
AT3G56080	AT3G56080	protein_coding_gene	194.185	0.937518	0.337462	2.77815	0.00546701	0.258637	S-adenosyl-L-methionine-dependent methyltransferases superfamily protein
AT2G45470	AT2G45470	protein_coding_gene	3407.64	0.439684	0.158379	2.77615	0.00550076	0.259631	FASCICLIN-like arabinogalactan protein 8
AT5G50810	AT5G50810	protein_coding_gene	1150.47	-0.420081	0.151427	-2.77416	0.00553447	0.260618	translocase inner membrane subunit 8
AT3G56090	AT3G56090	protein_coding_gene	2651.11	-0.417039	0.150404	-2.77279	0.00555778	0.261113	ferritin 3
AT5G20190	AT5G20190	protein_coding_gene	5178.24	-0.429266	0.154876	-2.77168	0.00557674	0.261402	Tetratricopeptide repeat (TPR)-like superfamily protein
AT3G54720	AT3G54720	protein_coding_gene	195.672	0.561557	0.202676	2.77071	0.00559337	0.26158	Peptidase M28 family protein
AT4G35900	AT4G35900	protein_coding_gene	28.6402	-0.905351	0.327067	-2.76809	0.00563864	0.263093	Basic-leucine zipper (bZIP) transcription factor family protein
AT1G77210	AT1G77210	protein_coding_gene	91.4717	0.827067	0.299011	2.76601	0.00567476	0.263673	sugar transporter 14
AT4G32020	AT4G32020	protein_coding_gene	3531.09	0.631621	0.228362	2.76588	0.00567691	0.263673
AT5G57300	AT5G57300	protein_coding_gene	988.834	-0.290928	0.105294	-2.763	0.00572725	0.265406	S-adenosyl-L-methionine-dependent methyltransferases superfamily protein
AT1G73540	AT1G73540	protein_coding_gene	1225.23	0.699677	0.253376	2.76142	0.005755	0.265485	nudix hydrolase homolog 21
AT5G25060	AT5G25060	protein_coding_gene	1133.8	0.368557	0.133438	2.762	0.00574488	0.265485	RNA recognition motif (RRM)-containing protein
AT3G18510	AT3G18510	protein_coding_gene	144.272	-0.484714	0.17559	-2.76049	0.00577145	0.265514
AT3G23430	AT3G23430	protein_coding_gene	406.133	1.15001	0.416683	2.75991	0.00578167	0.265514	phosphate 1
AT1G06360	AT1G06360	protein_coding_gene	1486.79	0.477364	0.173148	2.75698	0.00583387	0.265933	Fatty acid desaturase family protein
AT4G14760	AT4G14760	protein_coding_gene	552.358	0.530785	0.19251	2.75719	0.00583007	0.265933	kinase interacting (KIP1-like) family protein
AT5G23450	AT5G23450	protein_coding_gene	1537.69	0.2625	0.0952307	2.75647	0.00584297	0.265933	long-chain base (LCB) kinase 1
AT5G58520	AT5G58520	protein_coding_gene	208.551	0.436254	0.158198	2.75764	0.00582211	0.265933	Protein kinase superfamily protein
AT2G14740	AT2G14740	protein_coding_gene	821.255	0.281979	0.102381	2.7542	0.00588356	0.267184	vaculolar sorting receptor 3
AT1G30570	AT1G30570	protein_coding_gene	553.014	0.323767	0.117652	2.75191	0.0059249	0.267457	hercules receptor kinase 2
AT1G53850	AT1G53850	protein_coding_gene	2383.79	-0.280102	0.101782	-2.75198	0.00592363	0.267457	20S proteasome alpha subunit E1
AT3G54826	AT3G54826	protein_coding_gene	471.427	-0.329955	0.11991	-2.75169	0.0059289	0.267457	Zim17-type zinc finger protein
AT3G23640	AT3G23640	protein_coding_gene	981.423	0.500274	0.181967	2.74926	0.00597307	0.268854	heteroglycan glucosidase 1
AT1G79310	AT1G79310	protein_coding_gene	37.5643	0.985126	0.358539	2.74761	0.00600318	0.269022	metacaspase 7
AT5G63930	AT5G63930	protein_coding_gene	519.287	0.478477	0.174133	2.74777	0.00600014	0.269022	Leucine-rich repeat protein kinase family protein
AT3G52390	AT3G52390	protein_coding_gene	565.38	-0.453488	0.165269	-2.74394	0.00607068	0.27145	TatD related DNase
AT3G05670	AT3G05670	protein_coding_gene	692.431	0.433026	0.157857	2.74315	0.00608531	0.271509	RING/U-box protein
AT1G23310	AT1G23310	protein_coding_gene	5787.56	0.608041	0.222262	2.7357	0.00622482	0.272217	glutamate:glyoxylate aminotransferase
AT1G49130	AT1G49130	protein_coding_gene	12.9644	1.32388	0.483815	2.73633	0.0062129	0.272217	B-box type zinc finger protein with CCT domain
AT1G69690	AT1G69690	protein_coding_gene	101.703	0.67989	0.248637	2.73447	0.00624803	0.272217	TCP family transcription factor
AT1G79120	AT1G79120	protein_coding_gene	39.7141	-0.881574	0.322291	-2.73533	0.00623174	0.272217	Ubiquitin carboxyl-terminal hydrolase family protein
AT2G39510	AT2G39510	protein_coding_gene	45.6039	1.11495	0.40714	2.73849	0.00617218	0.272217	nodulin MtN21 /EamA-like transporter family protein
AT3G29030	AT3G29030	protein_coding_gene	288.468	0.919963	0.335741	2.74009	0.00614215	0.272217	expansin A5
AT4G26450	AT4G26450	protein_coding_gene	857.519	0.366488	0.133684	2.74144	0.00611701	0.272217
AT5G08200	AT5G08200	protein_coding_gene	337.817	0.44152	0.161436	2.73495	0.00623889	0.272217	peptidoglycan-binding LysM domain-containing protein
AT5G54165	AT5G54165	protein_coding_gene	161.15	-1.0952	0.399847	-2.73904	0.00616193	0.272217
AT5G59080	AT5G59080	protein_coding_gene	30.8205	1.1159	0.407365	2.73931	0.00615676	0.272217
AT5G61190	AT5G61190	protein_coding_gene	460.137	0.468303	0.171212	2.73523	0.00623362	0.272217	putative endonuclease or glycosyl hydrolase with C2H2-type zinc finger domain
AT1G49580	AT1G49580	protein_coding_gene	1176.5	0.301513	0.110324	2.73297	0.00627656	0.272785	Calcium-dependent protein kinase (CDPK) family protein
AT5G11750	AT5G11750	protein_coding_gene	519.027	-0.383555	0.14041	-2.73168	0.00630121	0.272785	Ribosomal protein L19 family protein
AT5G24080	AT5G24080	protein_coding_gene	20.9542	1.52385	0.557782	2.73198	0.00629559	0.272785	Protein kinase superfamily protein
AT1G08810	AT1G08810	protein_coding_gene	63.5863	0.960337	0.351847	2.72942	0.00634463	0.272838	myb domain protein 60
AT1G16000	AT1G16000	protein_coding_gene	1171.46	-0.524182	0.192015	-2.7299	0.0063354	0.272838
AT3G27280	AT3G27280	protein_coding_gene	1176.71	-0.370101	0.135626	-2.72883	0.00635596	0.272838	prohibitin 4
AT3G59910	AT3G59910	protein_coding_gene	897.366	0.268166	0.0982645	2.72902	0.00635226	0.272838	Ankyrin repeat family protein
AT2G17760	AT2G17760	protein_coding_gene	527.317	0.448787	0.164607	2.72642	0.00640257	0.274262	Eukaryotic aspartyl protease family protein
AT3G57360	AT3G57360	protein_coding_gene	119.617	-0.581462	0.21338	-2.72501	0.00643004	0.274861
AT4G20110	AT4G20110	protein_coding_gene	132.578	0.936647	0.34411	2.72194	0.00648992	0.27684	VACUOLAR SORTING RECEPTOR 7
AT2G05320	AT2G05320	protein_coding_gene	181.141	0.464497	0.17087	2.71842	0.00655947	0.276958	beta-1,2-N-acetylglucosaminyltransferase II
AT2G18280	AT2G18280	protein_coding_gene	1668.1	0.4061	0.149375	2.71866	0.0065547	0.276958	tubby like protein 2
AT2G29670	AT2G29670	protein_coding_gene	932.515	-0.65558	0.241228	-2.71768	0.00657419	0.276958	Tetratricopeptide repeat (TPR)-like superfamily protein
AT2G40900	AT2G40900	protein_coding_gene	86.0226	1.10147	0.405114	2.71891	0.0065498	0.276958	nodulin MtN21 /EamA-like transporter family protein
AT4G25170	AT4G25170	protein_coding_gene	1216.25	0.553694	0.203728	2.7178	0.0065717	0.276958	Uncharacterised conserved protein (UCP012943)
AT4G28710	AT4G28710	protein_coding_gene	474.762	0.472717	0.173922	2.71798	0.00656818	0.276958	Myosin family protein with Dil domain
AT2G35620	AT2G35620	protein_coding_gene	739.468	0.306947	0.113017	2.71594	0.00660876	0.277456	Leucine-rich repeat protein kinase family protein
AT5G07280	AT5G07280	protein_coding_gene	84.1941	0.907817	0.334282	2.71572	0.00661321	0.277456	Leucine-rich repeat transmembrane protein kinase
AT5G07580	AT5G07580	protein_coding_gene	1079.93	-0.520911	0.191906	-2.71441	0.00663944	0.277984	Integrase-type DNA-binding superfamily protein
AT1G48480	AT1G48480	protein_coding_gene	488.239	0.390422	0.14395	2.71221	0.00668365	0.279262	receptor-like kinase 1
AT1G01370	AT1G01370	protein_coding_gene	204.25	-0.443339	0.163682	-2.70854	0.00675808	0.279913	Histone superfamily protein
AT1G19730	AT1G19730	protein_coding_gene	201.691	-0.504746	0.186427	-2.70747	0.00677975	0.279913	Thioredoxin superfamily protein
AT1G60030	AT1G60030	protein_coding_gene	12.2911	1.34613	0.496955	2.70876	0.00675349	0.279913	nucleobase-ascorbate transporter 7
AT1G60995	AT1G60995	protein_coding_gene	493.648	0.361864	0.1336	2.70856	0.00675757	0.279913
AT1G65570	AT1G65570	protein_coding_gene	20.6	1.59877	0.590524	2.70738	0.00678161	0.279913	Pectin lyase-like superfamily protein
AT5G04460	AT5G04460	protein_coding_gene	385.837	0.436045	0.161046	2.70759	0.00677744	0.279913	RING/U-box superfamily protein
AT4G02050	AT4G02050	protein_coding_gene	436.223	0.472777	0.175211	2.69833	0.00696882	0.287059	sugar transporter protein 7
AT3G13310	AT3G13310	protein_coding_gene	2340.05	-0.683808	0.253498	-2.69748	0.00698656	0.28721	Chaperone DnaJ-domain superfamily protein
AT1G11410	AT1G11410	protein_coding_gene	73.9248	0.760957	0.282472	2.69392	0.00706175	0.289135	S-locus lectin protein kinase family protein
AT1G54650	AT1G54650	protein_coding_gene	167.201	-0.416758	0.154702	-2.69394	0.00706137	0.289135	Methyltransferase family protein
AT3G19620	AT3G19620	protein_coding_gene	22.736	1.28909	0.478855	2.69203	0.0071019	0.290196	Glycosyl hydrolase family protein
AT2G32100	AT2G32100	protein_coding_gene	27.2624	0.998489	0.371082	2.69075	0.0071291	0.290208	ovate family protein 16
AT4G27520	AT4G27520	protein_coding_gene	1885.82	0.76555	0.284519	2.69068	0.00713067	0.290208	early nodulin-like protein 2
AT2G40460	AT2G40460	protein_coding_gene	81.3072	0.933238	0.3472	2.6879	0.00719032	0.291472	Major facilitator superfamily protein
AT5G19890	AT5G19890	protein_coding_gene	8.61519	1.61998	0.602556	2.68852	0.00717693	0.291472	Peroxidase superfamily protein
AT1G14260	AT1G14260	protein_coding_gene	28.9614	-0.948774	0.353266	-2.68572	0.00723728	0.292224	RING/FYVE/PHD zinc finger superfamily protein
AT1G52343	AT1G52343	protein_coding_gene	18.2536	-1.1669	0.434929	-2.68296	0.00729744	0.292224
AT1G70310	AT1G70310	protein_coding_gene	2826.9	-0.334918	0.124804	-2.68355	0.00728448	0.292224	spermidine synthase 2
AT2G37390	AT2G37390	protein_coding_gene	236.345	-0.505081	0.188186	-2.68395	0.00727582	0.292224	Chloroplast-targeted copper chaperone protein
AT2G45740	AT2G45740	protein_coding_gene	3220.54	-0.349837	0.130418	-2.68242	0.00730918	0.292224	peroxin 11D
AT4G36420	AT4G36420	protein_coding_gene	1440.88	-0.333294	0.124245	-2.68257	0.00730597	0.292224	Ribosomal protein L12 family protein
AT5G41650	AT5G41650	protein_coding_gene	84.5611	-0.737062	0.274642	-2.68372	0.00728081	0.292224	Lactoylglutathione lyase / glyoxalase I family protein
AT1G19115	AT1G19115	protein_coding_gene	27.4854	-0.969814	0.362131	-2.67808	0.00740464	0.295183
AT5G02580	AT5G02580	protein_coding_gene	312.353	-0.661114	0.246893	-2.67774	0.00741215	0.295183	Plant protein 1589 of unknown function
AT1G76790	AT1G76790	protein_coding_gene	5438.24	-0.571438	0.21347	-2.6769	0.00743072	0.295346	O-methyltransferase family protein
AT3G09430	AT3G09430	protein_coding_gene	135.834	-0.567069	0.211979	-2.67512	0.00747034	0.295767
AT5G59090	AT5G59090	protein_coding_gene	438.29	0.924031	0.345362	2.67554	0.00746083	0.295767	subtilase 4.12
AT5G52530	AT5G52530	protein_coding_gene	1375.49	0.438775	0.164522	2.66696	0.00765398	0.302451	dentin sialophosphoprotein-related
AT2G38120	AT2G38120	protein_coding_gene	1234.86	0.481253	0.180716	2.66304	0.00774392	0.304456	Transmembrane amino acid transporter family protein
AT2G42010	AT2G42010	protein_coding_gene	787.437	0.300422	0.112849	2.66214	0.00776445	0.304456	phospholipase D beta 1
AT3G61460	AT3G61460	protein_coding_gene	558.505	0.398239	0.149493	2.66393	0.00772346	0.304456	brassinosteroid-responsive RING-H2
AT5G04870	AT5G04870	protein_coding_gene	1887.69	0.235789	0.0885656	2.66231	0.00776071	0.304456	calcium dependent protein kinase 1
AT3G18610	AT3G18610	protein_coding_gene	48.5728	0.806909	0.303216	2.66117	0.00778704	0.304756	nucleolin like 2
AT1G28440	AT1G28440	protein_coding_gene	1190.51	0.517106	0.194606	2.6572	0.00787929	0.307775	HAESA-like 1
AT5G10580	AT5G10580	protein_coding_gene	94.478	1.00451	0.378204	2.656	0.00790745	0.308285	Protein of unknown function, DUF599
AT1G80870	AT1G80870	protein_coding_gene	180.193	0.48776	0.183987	2.65106	0.00802403	0.309798	Protein kinase superfamily protein
AT2G29290	AT2G29290	protein_coding_gene	81.7344	1.205	0.454246	2.65274	0.00798416	0.309798	NAD(P)-binding Rossmann-fold superfamily protein
AT2G47780	AT2G47780	protein_coding_gene	12187.4	-0.405983	0.153077	-2.65216	0.00799796	0.309798	Rubber elongation factor protein (REF)
AT4G19700	AT4G19700	protein_coding_gene	173.086	-0.558306	0.210617	-2.65081	0.0080298	0.309798	SBP (S-ribonuclease binding protein) family protein
AT5G53650	AT5G53650	protein_coding_gene	644.598	-0.489539	0.184597	-2.65193	0.00800323	0.309798
AT5G54830	AT5G54830	protein_coding_gene	390.966	0.333545	0.125843	2.65049	0.00803742	0.309798	DOMON domain-containing protein / dopamine beta-monooxygenase N-terminal domain-containing protein
AT2G27060	AT2G27060	protein_coding_gene	290.734	0.554643	0.209467	2.64788	0.00809987	0.311616	Leucine-rich repeat protein kinase family protein
AT3G18940	AT3G18940	protein_coding_gene	756.316	-0.405304	0.153146	-2.64652	0.00813243	0.311692	clast3-related
AT5G22760	AT5G22760	protein_coding_gene	813.225	0.421418	0.159225	2.64668	0.00812869	0.311692	PHD finger family protein
AT1G72570	AT1G72570	protein_coding_gene	607.303	-0.770236	0.291306	-2.64407	0.00819147	0.313366	Integrase-type DNA-binding superfamily protein
AT3G46170	AT3G46170	protein_coding_gene	33.8039	-1.03427	0.391796	-2.63981	0.00829528	0.315918	NAD(P)-binding Rossmann-fold superfamily protein
AT5G12860	AT5G12860	protein_coding_gene	7493.49	0.404378	0.153207	2.63943	0.00830466	0.315918	dicarboxylate transporter 1
AT5G56260	AT5G56260	protein_coding_gene	3106.3	-0.492013	0.186391	-2.63968	0.00829836	0.315918	Ribonuclease E inhibitor RraA/Dimethylmenaquinone methyltransferase
AT2G33830	AT2G33830	protein_coding_gene	24.514	1.5279	0.579228	2.63782	0.00834401	0.316427	Dormancy/auxin associated family protein
AT3G45430	AT3G45430	protein_coding_gene	48.9394	0.754468	0.286064	2.63741	0.0083542	0.316427	Concanavalin A-like lectin protein kinase family protein
AT3G55605	AT3G55605	protein_coding_gene	419.517	-0.478028	0.181278	-2.63699	0.0083646	0.316427	Mitochondrial glycoprotein family protein
AT4G24390	AT4G24390	protein_coding_gene	200.447	0.45924	0.174372	2.63368	0.00844647	0.318932	RNI-like superfamily protein
AT1G06840	AT1G06840	protein_coding_gene	349.774	0.508982	0.193481	2.63065	0.00852215	0.319781	Leucine-rich repeat protein kinase family protein
AT1G09750	AT1G09750	protein_coding_gene	1387.54	0.598038	0.227489	2.62887	0.00856693	0.319781	Eukaryotic aspartyl protease family protein
AT1G67360	AT1G67360	protein_coding_gene	2966.07	-0.484475	0.184157	-2.63078	0.00851901	0.319781	Rubber elongation factor protein (REF)
AT2G32520	AT2G32520	protein_coding_gene	2599.64	-0.283165	0.107844	-2.6257	0.00864705	0.319781	alpha/beta-Hydrolases superfamily protein
AT2G36160	AT2G36160	protein_coding_gene	9491.86	-0.313635	0.119466	-2.6253	0.00865715	0.319781	Ribosomal protein S11 family protein
AT3G05000	AT3G05000	protein_coding_gene	708.447	-0.400176	0.152388	-2.62603	0.00863869	0.319781	Transport protein particle (TRAPP) component
AT3G23170	AT3G23170	protein_coding_gene	2941.16	-0.709763	0.270062	-2.62815	0.00858509	0.319781
AT3G54460	AT3G54460	protein_coding_gene	441.406	0.532395	0.202709	2.6264	0.00862946	0.319781	SNF2 domain-containing protein / helicase domain-containing protein / F-box family protein
AT3G63350	AT3G63350	protein_coding_gene	137.524	-0.691242	0.262812	-2.63018	0.00853408	0.319781	winged-helix DNA-binding transcription factor family protein
AT4G20390	AT4G20390	protein_coding_gene	53.5802	1.06088	0.403755	2.62754	0.00860057	0.319781	Uncharacterised protein family (UPF0497)
AT4G23260	AT4G23260	protein_coding_gene	50.983	1.00273	0.381938	2.62537	0.00865558	0.319781	cysteine-rich RLK (RECEPTOR-like protein kinase) 18
AT5G58590	AT5G58590	protein_coding_gene	1157.82	-0.300356	0.1142	-2.63008	0.00853637	0.319781	RAN binding protein 1
AT3G24315	AT3G24315	protein_coding_gene	495.314	-0.310956	0.11848	-2.62455	0.00867625	0.319907	Sec20 family protein
AT2G20060	AT2G20060	protein_coding_gene	1708.27	-0.413434	0.157566	-2.62387	0.00869367	0.319971	Ribosomal protein L4/L1 family
AT1G03740	AT1G03740	protein_coding_gene	430.001	0.510728	0.195422	2.61346	0.00896306	0.320337	Protein kinase superfamily protein
AT1G12520	AT1G12520	protein_coding_gene	1042.95	0.51007	0.195377	2.6107	0.00903565	0.320337	copper chaperone for SOD1
AT1G50560	AT1G50560	protein_coding_gene	48.4851	0.887644	0.33855	2.6219	0.00874406	0.320337	cytochrome P450, family 705, subfamily A, polypeptide 25
AT1G68945	AT1G68945	protein_coding_gene	617.266	-0.379351	0.145117	-2.6141	0.00894619	0.320337
AT1G75460	AT1G75460	protein_coding_gene	179.879	1.09868	0.419033	2.62193	0.0087433	0.320337	ATP-dependent protease La (LON) domain protein
AT1G76410	AT1G76410	protein_coding_gene	21.3123	1.07647	0.411782	2.61417	0.00894442	0.320337	RING/U-box superfamily protein
AT2G38210	AT2G38210	protein_coding_gene	371.471	-0.599666	0.229667	-2.61103	0.00902703	0.320337	putative PDX1-like protein 4
AT3G02550	AT3G02550	protein_coding_gene	5684.71	-0.667757	0.255309	-2.61549	0.00891004	0.320337	LOB domain-containing protein 41
AT3G14075	AT3G14075	protein_coding_gene	394.707	0.355605	0.135914	2.61639	0.00888659	0.320337	Mono-/di-acylglycerol lipase, N-terminal;Lipase, class 3
AT3G14270	AT3G14270	protein_coding_gene	883.874	0.480757	0.183671	2.61749	0.00885799	0.320337	phosphatidylinositol-4-phosphate 5-kinase family protein
AT3G52770	AT3G52770	protein_coding_gene	51.0289	-0.986332	0.37649	-2.61981	0.00879791	0.320337	protein binding
AT3G62010	AT3G62010	protein_coding_gene	1120.6	0.502351	0.192458	2.61019	0.00904925	0.320337
AT4G29740	AT4G29740	protein_coding_gene	12.2973	1.31045	0.500933	2.61602	0.00889624	0.320337	cytokinin oxidase 4
AT5G09680	AT5G09680	protein_coding_gene	389.53	-0.335342	0.12842	-2.61129	0.00902007	0.320337	reduced lateral root formation
AT5G11630	AT5G11630	protein_coding_gene	300.83	-0.494371	0.189328	-2.61119	0.00902289	0.320337
AT5G12350	AT5G12350	protein_coding_gene	721.991	0.511864	0.19539	2.61971	0.00880057	0.320337	Regulator of chromosome condensation (RCC1) family with FYVE zinc finger domain
AT5G17910	AT5G17910	protein_coding_gene	540.745	0.396472	0.151676	2.61394	0.00895055	0.320337
AT5G35790	AT5G35790	protein_coding_gene	736.754	0.648959	0.248285	2.61377	0.00895492	0.320337	glucose-6-phosphate dehydrogenase 1
AT5G41110	AT5G41110	protein_coding_gene	205.719	0.405141	0.154887	2.61573	0.00890378	0.320337
AT5G43770	AT5G43770	protein_coding_gene	82.1616	1.30143	0.498433	2.61104	0.00902664	0.320337	proline-rich family protein
AT5G45630	AT5G45630	protein_coding_gene	60.2248	1.16623	0.44633	2.61293	0.00897699	0.320337	Protein of unknown function, DUF584
AT5G66310	AT5G66310	protein_coding_gene	991.837	0.44962	0.171916	2.61534	0.00891388	0.320337	ATP binding microtubule motor family protein
AT4G33430	AT4G33430	protein_coding_gene	1233.75	0.29539	0.113261	2.60804	0.0091063	0.321719	BRI1-associated receptor kinase
AT5G14600	AT5G14600	protein_coding_gene	430.014	-0.317689	0.121835	-2.60753	0.00911985	0.321719	S-adenosyl-L-methionine-dependent methyltransferases superfamily protein
AT5G64760	AT5G64760	protein_coding_gene	882.291	-0.32196	0.123533	-2.60627	0.00915333	0.322343	regulatory particle non-ATPase subunit 5B
AT5G35750	AT5G35750	protein_coding_gene	399.589	0.535466	0.205591	2.60452	0.00920026	0.323437	histidine kinase 2
AT2G29380	AT2G29380	protein_coding_gene	101.051	1.34745	0.517729	2.60263	0.00925131	0.32457	highly ABA-induced PP2C gene 3
AT4G01330	AT4G01330	protein_coding_gene	407.245	0.504936	0.194046	2.60214	0.00926433	0.32457	Protein kinase superfamily protein
AT1G65690	AT1G65690	protein_coding_gene	60.2355	1.12	0.43074	2.60017	0.00931774	0.325323	Late embryogenesis abundant (LEA) hydroxyproline-rich glycoprotein family
AT3G42790	AT3G42790	protein_coding_gene	1786.68	-0.306952	0.118041	-2.60038	0.00931216	0.325323	alfin-like 3
AT2G33370	AT2G33370	protein_coding_gene	5317.03	-0.393446	0.151433	-2.59815	0.00937269	0.326125	Ribosomal protein L14p/L23e family protein
AT5G16790	AT5G16790	protein_coding_gene	44.7164	-0.664298	0.255636	-2.59861	0.00936016	0.326125	Tho complex subunit 7/Mft1p
AT5G23780	AT5G23780	protein_coding_gene	73.4108	-0.813954	0.313492	-2.59641	0.00942034	0.327224	DOMAIN OF UNKNOWN FUNCTION 724 9
AT3G21080	AT3G21080	protein_coding_gene	16.4715	-1.02744	0.395893	-2.59526	0.00945205	0.327768	ABC transporter-related
AT4G21590	AT4G21590	protein_coding_gene	30.5343	-0.881871	0.33996	-2.59404	0.00948552	0.327873	endonuclease 3
AT5G41550	AT5G41550	protein_coding_gene	42.4445	0.996144	0.384022	2.59398	0.00948724	0.327873	Disease resistance protein (TIR-NBS-LRR class) family
AT1G49160	AT1G49160	protein_coding_gene	95.2752	0.771542	0.297806	2.59075	0.00957658	0.32846	Protein kinase superfamily protein
AT1G49410	AT1G49410	protein_coding_gene	1826.34	-0.373305	0.144107	-2.59046	0.00958478	0.32846	translocase of the outer mitochondrial membrane 6
AT1G80300	AT1G80300	protein_coding_gene	4100.21	-0.42242	0.162967	-2.59206	0.00954025	0.32846	nucleotide transporter 1
AT3G44590	AT3G44590	protein_coding_gene	1783.89	-0.406516	0.15679	-2.59274	0.00952156	0.32846	60S acidic ribosomal protein family
AT5G27395	AT5G27395	protein_coding_gene	712.356	-0.405673	0.15655	-2.59133	0.0095607	0.32846	Mitochondrial inner membrane translocase complex, subunit Tim44-related protein
AT1G26740	AT1G26740	protein_coding_gene	719.536	-0.38905	0.150298	-2.58853	0.00963877	0.329756	Ribosomal L32p protein family
AT3G12510	AT3G12510	protein_coding_gene	197.901	-0.490348	0.189495	-2.58766	0.00966302	0.329776	MADS-box family protein
AT4G19160	AT4G19160	protein_coding_gene	902.002	0.543078	0.209897	2.58735	0.0096717	0.329776
AT1G49990	AT1G49990	protein_coding_gene	13.7916	1.15107	0.445207	2.58547	0.00972467	0.331029	F-box family protein
AT1G49570	AT1G49570	protein_coding_gene	35.8985	1.3369	0.517652	2.58262	0.00980531	0.331828	Peroxidase superfamily protein
AT2G29500	AT2G29500	protein_coding_gene	480.655	-0.509364	0.197268	-2.58209	0.00982031	0.331828	HSP20-like chaperones superfamily protein
AT2G39730	AT2G39730	protein_coding_gene	23393.7	0.763942	0.29616	2.57949	0.00989463	0.331828	rubisco activase
AT2G42910	AT2G42910	protein_coding_gene	2250.42	-0.331762	0.128526	-2.58128	0.00984351	0.331828	Phosphoribosyltransferase family protein
AT4G08850	AT4G08850	protein_coding_gene	1113.12	0.527816	0.204482	2.58124	0.00984469	0.331828	Leucine-rich repeat receptor-like protein kinase family protein
AT4G14990	AT4G14990	protein_coding_gene	513.175	0.495367	0.191997	2.58008	0.00987766	0.331828	Topoisomerase II-associated protein PAT1
AT4G27300	AT4G27300	protein_coding_gene	48.2271	0.931098	0.360962	2.57949	0.00989462	0.331828	S-locus lectin protein kinase family protein
AT4G35050	AT4G35050	protein_coding_gene	790.929	-0.362257	0.14041	-2.58	0.00988001	0.331828	Transducin family protein / WD-40 repeat family protein
AT5G63370	AT5G63370	protein_coding_gene	1324.28	0.223884	0.0866439	2.58396	0.00976744	0.331828	Protein kinase superfamily protein
AT1G34550	AT1G34550	protein_coding_gene	1202.81	0.311753	0.120912	2.57834	0.00992755	0.331841	Protein of unknown function (DUF616)
AT5G44560	AT5G44560	protein_coding_gene	527.948	-0.426575	0.165412	-2.57887	0.00991254	0.331841	SNF7 family protein
AT3G02120	AT3G02120	protein_coding_gene	1083.05	-0.51887	0.2013	-2.5776	0.00994897	0.332012	hydroxyproline-rich glycoprotein family protein
AT1G01240	AT1G01240	protein_coding_gene	143.867	0.747757	0.291886	2.56181	0.0104128	0.332784
AT1G25570	AT1G25570	protein_coding_gene	994.039	0.33836	0.131744	2.56832	0.0102194	0.332784	Di-glucose binding protein with Leucine-rich repeat domain
AT1G29810	AT1G29810	protein_coding_gene	297.642	-0.459002	0.17846	-2.57201	0.0101111	0.332784	Transcriptional coactivator/pterin dehydratase
AT1G32520	AT1G32520	protein_coding_gene	47.2232	0.822369	0.319277	2.57572	0.010003	0.332784
AT1G36730	AT1G36730	protein_coding_gene	2443.9	0.241705	0.093956	2.57253	0.0100958	0.332784	Translation initiation factor IF2/IF5
AT1G36732	AT1G36732	protein_coding_gene	2443.9	0.241705	0.093956	2.57253	0.0100958	0.332784	conserved peptide upstream open reading frame 19
AT1G69710	AT1G69710	protein_coding_gene	41.2718	0.837906	0.326837	2.56368	0.0103569	0.332784	Regulator of chromosome condensation (RCC1) family with FYVE zinc finger domain
AT2G05520	AT2G05520	protein_coding_gene	1577.95	0.931706	0.363029	2.56648	0.0102737	0.332784	glycine-rich protein 3
AT2G19110	AT2G19110	protein_coding_gene	623.22	0.605624	0.236048	2.56569	0.0102972	0.332784	heavy metal atpase 4
AT2G44230	AT2G44230	protein_coding_gene	173.463	0.981937	0.38146	2.57416	0.0100485	0.332784	Plant protein of unknown function (DUF946)
AT2G45680	AT2G45680	protein_coding_gene	561.67	0.455354	0.177705	2.56242	0.0103946	0.332784	TCP family transcription factor
AT3G07400	AT3G07400	protein_coding_gene	660.246	0.386997	0.150994	2.563	0.0103773	0.332784	lipase class 3 family protein
AT3G20770	AT3G20770	protein_coding_gene	1954.21	0.292232	0.114055	2.5622	0.0104012	0.332784	Ethylene insensitive 3 family protein
AT3G23590	AT3G23590	protein_coding_gene	794.085	0.429996	0.167661	2.56467	0.0103274	0.332784	REF4-related 1
AT3G48090	AT3G48090	protein_coding_gene	265.376	0.685381	0.266968	2.56727	0.0102501	0.332784	alpha/beta-Hydrolases superfamily protein
AT4G21220	AT4G21220	protein_coding_gene	71.6161	-0.561188	0.218701	-2.566	0.0102878	0.332784	Trimeric LpxA-like enzymes superfamily protein
AT4G29030	AT4G29030	protein_coding_gene	671.227	-0.415597	0.161834	-2.56805	0.0102274	0.332784	Putative membrane lipoprotein
AT4G32300	AT4G32300	protein_coding_gene	350.994	0.494865	0.19297	2.56447	0.0103335	0.332784	S-domain-2 5
AT4G35940	AT4G35940	protein_coding_gene	296.537	0.407338	0.158387	2.57179	0.0101175	0.332784
AT5G03280	AT5G03280	protein_coding_gene	1745.71	0.419466	0.163559	2.56462	0.010329	0.332784	NRAMP metal ion transporter family protein
AT5G09770	AT5G09770	protein_coding_gene	1205.37	-0.341797	0.13299	-2.57009	0.0101672	0.332784	Ribosomal protein L17 family protein
AT5G13360	AT5G13360	protein_coding_gene	2448.54	-0.328889	0.128125	-2.56694	0.0102599	0.332784	Auxin-responsive GH3 family protein
AT5G14060	AT5G14060	protein_coding_gene	1277.05	0.31025	0.121035	2.5633	0.0103682	0.332784	Aspartate kinase family protein
AT5G22850	AT5G22850	protein_coding_gene	329.073	0.376192	0.146059	2.57561	0.0100063	0.332784	Eukaryotic aspartyl protease family protein
AT5G35570	AT5G35570	protein_coding_gene	680.803	0.301787	0.117631	2.56553	0.0103017	0.332784	O-fucosyltransferase family protein
AT5G59780	AT5G59780	protein_coding_gene	64.0672	1.14147	0.444784	2.56634	0.0102779	0.332784	myb domain protein 59
AT5G65205	AT5G65205	protein_coding_gene	145.633	-0.450808	0.175391	-2.57031	0.0101609	0.332784	NAD(P)-binding Rossmann-fold superfamily protein
AT3G58270	AT3G58270	protein_coding_gene	137.277	-0.552877	0.215952	-2.56018	0.0104618	0.333306	Arabidopsis phospholipase-like protein (PEARLI 4) with TRAF-like domain
AT5G43530	AT5G43530	protein_coding_gene	26.1536	0.94889	0.370614	2.56032	0.0104575	0.333306	Helicase protein with RING/U-box domain
AT1G27435	AT1G27435	protein_coding_gene	1391.45	-0.401722	0.15701	-2.55858	0.0105102	0.334325
AT3G24500	AT3G24500	protein_coding_gene	942.823	-0.905925	0.354213	-2.55757	0.0105405	0.334769	multiprotein bridging factor 1C
AT5G59900	AT5G59900	protein_coding_gene	86.753	0.691173	0.270453	2.55562	0.0106	0.336133	Pentatricopeptide repeat (PPR) superfamily protein
AT1G64080	AT1G64080	protein_coding_gene	233.936	-0.491363	0.192523	-2.55224	0.0107033	0.337834
AT3G22630	AT3G22630	protein_coding_gene	1703.75	-0.296817	0.116293	-2.55231	0.010701	0.337834	20S proteasome beta subunit D1
AT5G23955			84.6146	0.540075	0.211602	2.55231	0.0107012	0.337834	transposable element gene
AT4G04780	AT4G04780	protein_coding_gene	383.264	-0.374847	0.146911	-2.55153	0.0107251	0.337998	mediator 21
AT5G48400	AT5G48400	protein_coding_gene	14.4503	1.32054	0.517705	2.55075	0.010749	0.338229	Glutamate receptor family protein
AT1G76220	AT1G76220	protein_coding_gene	66.0015	-1.06899	0.419265	-2.54968	0.0107822	0.338229	Arabidopsis protein of unknown function (DUF241)
AT3G09070	AT3G09070	protein_coding_gene	149.643	0.635786	0.249354	2.54973	0.0107806	0.338229	Protein of unknown function (DUF740)
AT5G50460	AT5G50460	protein_coding_gene	2801.75	-0.41669	0.163539	-2.54795	0.0108357	0.339386	secE/sec61-gamma protein transport protein
AT1G22110	AT1G22110	protein_coding_gene	110.262	-0.894131	0.351067	-2.5469	0.0108685	0.339892	structural constituent of ribosome
AT5G25090	AT5G25090	protein_coding_gene	570.524	-0.381028	0.149641	-2.54628	0.0108877	0.339969	early nodulin-like protein 13
AT1G68740	AT1G68740	protein_coding_gene	58.8252	1.0648	0.41848	2.54444	0.0109454	0.341249	EXS (ERD1/XPR1/SYG1) family protein
AT1G34580	AT1G34580	protein_coding_gene	20.28	0.994462	0.391112	2.54265	0.0110014	0.342471	Major facilitator superfamily protein
AT3G21040			16.647	1.20667	0.474739	2.54175	0.0110299	0.342836	transposable element gene
AT5G64680	AT5G64680	protein_coding_gene	485.372	-0.408293	0.160739	-2.54009	0.0110823	0.343939
AT2G44065	AT2G44065	protein_coding_gene	1437.18	-0.287152	0.113251	-2.53552	0.0112279	0.345013	Ribosomal protein L2 family
AT3G04720	AT3G04720	protein_coding_gene	210.447	1.12116	0.442222	2.53529	0.0112353	0.345013	pathogenesis-related 4
AT3G06435	AT3G06435	protein_coding_gene	153.961	-0.74994	0.295576	-2.53722	0.0111737	0.345013	Expressed protein
AT3G14190	AT3G14190	protein_coding_gene	501.092	-0.473792	0.186821	-2.53608	0.0112103	0.345013
AT3G21465	AT3G21465	protein_coding_gene	429.48	-0.352265	0.138801	-2.5379	0.0111518	0.345013
AT3G22230	AT3G22230	protein_coding_gene	8463.14	-0.408948	0.161233	-2.53638	0.0112004	0.345013	Ribosomal L27e protein family
AT5G02960	AT5G02960	protein_coding_gene	21131	-0.325489	0.128292	-2.5371	0.0111776	0.345013	Ribosomal protein S12/S23 family protein
AT3G46930	AT3G46930	protein_coding_gene	244.834	0.48966	0.193178	2.53476	0.0112524	0.345017	Protein kinase superfamily protein
AT2G03360	AT2G03360	protein_coding_gene	22.0794	1.01041	0.399496	2.5292	0.0114323	0.348074	Glycosyltransferase family 61 protein
AT2G38820	AT2G38820	protein_coding_gene	40.4294	1.1026	0.435923	2.52934	0.0114277	0.348074	Protein of unknown function (DUF506)
AT3G16080	AT3G16080	protein_coding_gene	5447.46	-0.383581	0.151687	-2.52877	0.0114464	0.348074	Zinc-binding ribosomal protein family protein
AT3G54180	AT3G54180	protein_coding_gene	489.466	-0.445285	0.176105	-2.52852	0.0114545	0.348074	cyclin-dependent kinase B1;1
AT5G20400	AT5G20400	protein_coding_gene	1639.46	-0.415151	0.164103	-2.52982	0.0114122	0.348074	2-oxoglutarate (2OG) and Fe(II)-dependent oxygenase superfamily protein
AT5G41140	AT5G41140	protein_coding_gene	419.396	0.389008	0.1538	2.52932	0.0114285	0.348074	Myosin heavy chain-related protein
AT1G29170	AT1G29170	protein_coding_gene	434.695	0.37391	0.148006	2.52631	0.0115268	0.348729	SCAR family protein
AT1G52740	AT1G52740	protein_coding_gene	2689.3	-0.323848	0.128264	-2.52485	0.0115746	0.348729	histone H2A protein 9
AT2G22780	AT2G22780	protein_coding_gene	11636.3	-0.393163	0.155725	-2.52473	0.0115787	0.348729	peroxisomal NAD-malate dehydrogenase 1
AT2G35230	AT2G35230	protein_coding_gene	215.029	0.515283	0.204064	2.5251	0.0115666	0.348729	VQ motif-containing protein
AT3G63380	AT3G63380	protein_coding_gene	107.744	0.839377	0.332331	2.52573	0.0115459	0.348729	ATPase E1-E2 type family protein / haloacid dehalogenase-like hydrolase family protein
AT5G06800	AT5G06800	protein_coding_gene	144.167	0.636844	0.252242	2.52473	0.0115787	0.348729	myb-like HTH transcriptional regulator family protein
AT5G58280	AT5G58280	protein_coding_gene	32.655	-0.722741	0.286336	-2.5241	0.0115993	0.348836	AP2/B3-like transcriptional factor family protein
AT2G46670	AT2G46670	protein_coding_gene	8.3817	-1.52432	0.604179	-2.52296	0.0116371	0.349457	CCT motif family protein
AT2G15050	AT2G15050	protein_coding_gene	164.528	0.585876	0.232347	2.52156	0.0116837	0.349935	lipid transfer protein
AT4G13460	AT4G13460	protein_coding_gene	482.573	0.3968	0.15737	2.52144	0.0116874	0.349935	SU(VAR)3-9 homolog 9
AT5G02160	AT5G02160	protein_coding_gene	629.772	0.834579	0.331224	2.51968	0.011746	0.350827
AT5G42620	AT5G42620	protein_coding_gene	678.059	0.471601	0.187179	2.51952	0.0117516	0.350827	metalloendopeptidases;zinc ion binding
AT2G40340	AT2G40340	protein_coding_gene	60.9676	-0.93202	0.370189	-2.51769	0.0118128	0.352138	Integrase-type DNA-binding superfamily protein
AT1G23820	AT1G23820	protein_coding_gene	4415.67	-0.213775	0.0849361	-2.5169	0.0118394	0.352416	spermidine synthase 1
AT4G15000	AT4G15000	protein_coding_gene	15779.6	-0.364841	0.145057	-2.51516	0.0118978	0.353124	Ribosomal L27e protein family
AT5G48160	AT5G48160	protein_coding_gene	1032.79	0.261064	0.103787	2.51538	0.0118905	0.353124	Protein of unknown function (DUF1423)
AT4G11060	AT4G11060	protein_coding_gene	346.59	-0.445322	0.177116	-2.5143	0.0119268	0.35347	mitochondrially targeted single-stranded DNA binding protein
AT3G57410	AT3G57410	protein_coding_gene	1432.5	0.40673	0.16182	2.51347	0.011955	0.353615	villin 3
AT5G25190	AT5G25190	protein_coding_gene	229.88	0.670528	0.26681	2.51313	0.0119664	0.353615	Integrase-type DNA-binding superfamily protein
AT1G16030	AT1G16030	protein_coding_gene	203.966	-0.7283	0.290083	-2.51066	0.0120505	0.353624	heat shock protein 70B
AT1G73310	AT1G73310	protein_coding_gene	83.691	0.738236	0.293949	2.51144	0.0120239	0.353624	serine carboxypeptidase-like 4
AT2G17820	AT2G17820	protein_coding_gene	252.588	0.649127	0.258492	2.51121	0.0120318	0.353624	histidine kinase 1
AT4G32480	AT4G32480	protein_coding_gene	2251.94	-0.910216	0.362553	-2.51058	0.0120534	0.353624	Protein of unknown function (DUF506)
AT5G23630	AT5G23630	protein_coding_gene	1759.12	0.369074	0.146983	2.511	0.012039	0.353624	phosphate deficiency response 2
AT5G03030	AT5G03030	protein_coding_gene	405.901	-0.428113	0.17058	-2.50974	0.0120819	0.35395	Chaperone DnaJ-domain superfamily protein
AT2G35050	AT2G35050	protein_coding_gene	1486.14	0.413728	0.164892	2.50908	0.0121047	0.354094	Protein kinase superfamily protein with octicosapeptide/Phox/Bem1p domain
AT4G35970	AT4G35970	protein_coding_gene	29.7186	0.930553	0.370947	2.50859	0.0121215	0.354094	ascorbate peroxidase 5
AT5G27520	AT5G27520	protein_coding_gene	1917.71	-0.3737	0.149038	-2.50742	0.0121617	0.354761	peroxisomal adenine nucleotide carrier 2
AT2G03505	AT2G03505	protein_coding_gene	90.9571	-0.697289	0.278353	-2.50506	0.0122432	0.356119	Carbohydrate-binding X8 domain superfamily protein
AT3G16860	AT3G16860	protein_coding_gene	387.476	0.870303	0.347356	2.50551	0.0122276	0.356119	COBRA-like protein 8 precursor
AT2G01090	AT2G01090	protein_coding_gene	349.263	-0.448752	0.179242	-2.5036	0.0122935	0.356124	Ubiquinol-cytochrome C reductase hinge protein
AT2G39970	AT2G39970	protein_coding_gene	4139.26	-0.272596	0.108959	-2.50182	0.0123556	0.356124	Mitochondrial substrate carrier family protein
AT3G02190	AT3G02190	protein_coding_gene	690.317	-0.45903	0.183438	-2.50237	0.0123364	0.356124	Ribosomal protein L39 family protein
AT3G62050	AT3G62050	protein_coding_gene	58.7756	-0.585739	0.233958	-2.50361	0.0122934	0.356124	Putative endonuclease or glycosyl hydrolase
AT4G01010	AT4G01010	protein_coding_gene	20.9255	0.939385	0.375518	2.50157	0.0123644	0.356124	cyclic nucleotide-gated channel 13
AT4G38340	AT4G38340	protein_coding_gene	73.5825	0.790165	0.315692	2.50296	0.0123158	0.356124	Plant regulator RWP-RK family protein
AT5G64650	AT5G64650	protein_coding_gene	725.541	-0.352979	0.141105	-2.50153	0.0123657	0.356124	Ribosomal protein L17 family protein
AT2G38390	AT2G38390	protein_coding_gene	41.406	1.15339	0.461426	2.49962	0.0124325	0.357544	Peroxidase superfamily protein
AT1G01100	AT1G01100	protein_coding_gene	10373.4	-0.321752	0.128926	-2.49564	0.0125731	0.358648	60S acidic ribosomal protein family
AT1G03370	AT1G03370	protein_coding_gene	432.871	0.441905	0.176988	2.49681	0.0125315	0.358648	C2 calcium/lipid-binding and GRAM domain containing protein
AT1G14960	AT1G14960	protein_coding_gene	106.556	1.24117	0.498828	2.48817	0.0128403	0.358648	Polyketide cyclase/dehydrase and lipid transport superfamily protein
AT1G22780	AT1G22780	protein_coding_gene	7153.83	-0.419804	0.168487	-2.49162	0.0127163	0.358648	Ribosomal protein S13/S18 family
AT1G32580	AT1G32580	protein_coding_gene	1621.15	-0.337519	0.135501	-2.4909	0.0127421	0.358648	plastid developmental protein DAG, putative
AT1G65700	AT1G65700	protein_coding_gene	377.488	-0.450423	0.18093	-2.48949	0.0127928	0.358648	Small nuclear ribonucleoprotein family protein
AT1G75560	AT1G75560	protein_coding_gene	1230.65	-0.253095	0.101567	-2.49191	0.0127059	0.358648	zinc knuckle (CCHC-type) family protein
AT1G76080	AT1G76080	protein_coding_gene	980.562	0.722179	0.289844	2.49161	0.0127164	0.358648	chloroplastic drought-induced stress protein of 32 kD
AT2G30130	AT2G30130	protein_coding_gene	239.365	-0.578591	0.231928	-2.4947	0.0126064	0.358648	Lateral organ boundaries (LOB) domain family protein
AT3G11730	AT3G11730	protein_coding_gene	1154.98	-0.286908	0.115221	-2.49007	0.0127717	0.358648	Ras-related small GTP-binding family protein
AT3G14150	AT3G14150	protein_coding_gene	350.034	0.524951	0.210643	2.49214	0.0126976	0.358648	Aldolase-type TIM barrel family protein
AT3G27540	AT3G27540	protein_coding_gene	127.301	0.698921	0.280712	2.48981	0.0127811	0.358648	beta-1,4-N-acetylglucosaminyltransferase family protein
AT4G18020	AT4G18020	protein_coding_gene	1341.45	0.431821	0.173193	2.4933	0.0126563	0.358648	CheY-like two-component responsive regulator family protein
AT4G18670	AT4G18670	protein_coding_gene	1070.73	0.585473	0.234801	2.49348	0.0126496	0.358648	Leucine-rich repeat (LRR) family protein
AT5G02090	AT5G02090	protein_coding_gene	11.217	1.24482	0.500235	2.48848	0.0128292	0.358648
AT5G13490	AT5G13490	protein_coding_gene	2523.23	-0.41514	0.166212	-2.49766	0.0125017	0.358648	ADP/ATP carrier 2
AT5G15750	AT5G15750	protein_coding_gene	825.346	-0.3495	0.140364	-2.48995	0.012776	0.358648	Alpha-L RNA-binding motif/Ribosomal protein S4 family protein
AT5G19410	AT5G19410	protein_coding_gene	12.6135	1.48232	0.59372	2.49666	0.0125368	0.358648	ABC-2 type transporter family protein
AT5G44790	AT5G44790	protein_coding_gene	1521.22	0.434526	0.174634	2.48821	0.0128387	0.358648	copper-exporting ATPase / responsive-to-antagonist 1 / copper-transporting ATPase (RAN1)
AT5G45110	AT5G45110	protein_coding_gene	1090.38	0.566495	0.227577	2.48925	0.0128014	0.358648	NPR1-like protein 3
AT5G65880	AT5G65880	protein_coding_gene	249.559	-0.498816	0.200048	-2.49348	0.0126499	0.358648
AT4G15080	AT4G15080	protein_coding_gene	596.754	0.32596	0.131066	2.48699	0.0128827	0.359342	DHHC-type zinc finger family protein
AT2G18620	AT2G18620	protein_coding_gene	206.301	-0.765509	0.307922	-2.48605	0.0129171	0.35935	Terpenoid synthases superfamily protein
AT3G26240	AT3G26240	protein_coding_gene	198.808	0.602528	0.242414	2.48553	0.0129359	0.35935	Cysteine/Histidine-rich C1 domain family protein
AT4G04960	AT4G04960	protein_coding_gene	192.318	0.479461	0.192866	2.48598	0.0129195	0.35935	Concanavalin A-like lectin protein kinase family protein
AT5G13070	AT5G13070	protein_coding_gene	932.94	-0.368879	0.148488	-2.48423	0.0129832	0.360173	MSF1-like family protein
AT4G27670	AT4G27670	protein_coding_gene	13.864	-1.45782	0.587059	-2.48326	0.0130187	0.360668	heat shock protein 21
AT1G35830	AT1G35830	protein_coding_gene	36.1067	0.789949	0.318247	2.48219	0.0130576	0.360766	VQ motif-containing protein
AT5G44290	AT5G44290	protein_coding_gene	1012.39	0.495955	0.199801	2.48225	0.0130557	0.360766	Protein kinase superfamily protein
AT1G04780	AT1G04780	protein_coding_gene	913.914	0.249393	0.100651	2.47779	0.01322	0.360911	Ankyrin repeat family protein
AT1G45248	AT1G45248	protein_coding_gene	60.8379	-0.658609	0.265536	-2.4803	0.0131271	0.360911	Nucleolar histone methyltransferase-related protein
AT1G78660	AT1G78660	protein_coding_gene	2024.31	-0.285453	0.1152	-2.4779	0.013216	0.360911	gamma-glutamyl hydrolase 1
AT2G39705	AT2G39705	protein_coding_gene	140.977	-0.625337	0.252383	-2.47773	0.0132222	0.360911	ROTUNDIFOLIA like 8
AT3G14620	AT3G14620	protein_coding_gene	49.2076	0.941487	0.379798	2.47892	0.0131782	0.360911	cytochrome P450, family 72, subfamily A, polypeptide 8
AT3G32925			8.69491	-1.43286	0.578153	-2.47835	0.0131993	0.360911	transposable element gene
AT3G52580	AT3G52580	protein_coding_gene	5404.2	-0.311072	0.125426	-2.48011	0.013134	0.360911	Ribosomal protein S11 family protein
AT3G52840	AT3G52840	protein_coding_gene	294.269	0.710999	0.286883	2.47836	0.0131988	0.360911	beta-galactosidase 2
AT5G39220	AT5G39220	protein_coding_gene	144.422	-0.622016	0.250731	-2.4808	0.0131086	0.360911	alpha/beta-Hydrolases superfamily protein
AT2G27050	AT2G27050	protein_coding_gene	970.901	0.358862	0.144931	2.47608	0.0132834	0.36183	ETHYLENE-INSENSITIVE3-like 1
AT3G07810	AT3G07810	protein_coding_gene	1754.14	0.421919	0.170445	2.47539	0.0133091	0.36183	RNA-binding (RRM/RBD/RNP motifs) family protein
AT5G53940	AT5G53940	protein_coding_gene	601.496	-0.350085	0.141411	-2.47565	0.0132994	0.36183	Yippee family putative zinc-binding protein
AT4G03260	AT4G03260	protein_coding_gene	1765.78	0.322483	0.130306	2.47481	0.0133306	0.361933	Outer arm dynein light chain 1 protein
AT5G37720	AT5G37720	protein_coding_gene	924.835	-0.298667	0.120723	-2.47399	0.0133612	0.362281	ALWAYS EARLY 4
AT1G18100	AT1G18100	protein_coding_gene	115.517	0.913998	0.369557	2.47322	0.01339	0.36258	PEBP (phosphatidylethanolamine-binding protein) family protein
AT4G08455	AT4G08455	protein_coding_gene	207.499	-0.380634	0.15403	-2.47116	0.0134675	0.364194	BTB/POZ domain-containing protein
AT1G06410	AT1G06410	protein_coding_gene	2273.92	0.351609	0.142415	2.4689	0.0135529	0.36469	trehalose-phosphatase/synthase 7
AT1G14480	AT1G14480	protein_coding_gene	74.3511	0.661425	0.267797	2.46988	0.013516	0.36469	Ankyrin repeat family protein
AT1G31420	AT1G31420	protein_coding_gene	1956.9	0.272314	0.110305	2.46872	0.0135597	0.36469	Leucine-rich repeat protein kinase family protein
AT1G53070	AT1G53070	protein_coding_gene	1560.01	-0.434685	0.176113	-2.46822	0.0135788	0.36469	Legume lectin family protein
AT4G34265	AT4G34265	protein_coding_gene	1365.28	-0.287856	0.116643	-2.46784	0.0135932	0.36469
AT5G45960	AT5G45960	protein_coding_gene	43.18	0.791	0.320364	2.46906	0.0135467	0.36469	GDSL-like Lipase/Acylhydrolase superfamily protein
AT1G26270	AT1G26270	protein_coding_gene	2528.66	-0.433836	0.17583	-2.46736	0.0136113	0.364696	Phosphatidylinositol 3- and 4-kinase family protein
AT2G40300	AT2G40300	protein_coding_gene	1258.1	-0.403302	0.163567	-2.46566	0.013676	0.365949	ferritin 4
AT3G46660	AT3G46660	protein_coding_gene	742.968	-0.747776	0.303375	-2.46486	0.0137069	0.366141	UDP-glucosyl transferase 76E12
AT5G48770	AT5G48770	protein_coding_gene	71.3857	0.685678	0.278218	2.46454	0.0137191	0.366141	Disease resistance protein (TIR-NBS-LRR class) family
AT2G48020	AT2G48020	protein_coding_gene	358.64	0.465425	0.188971	2.46294	0.0137803	0.366486	Major facilitator superfamily protein
AT4G32400	AT4G32400	protein_coding_gene	1323.52	-0.236121	0.0958559	-2.4633	0.0137666	0.366486	Mitochondrial substrate carrier family protein
AT5G42850	AT5G42850	protein_coding_gene	1584.61	-0.319786	0.129847	-2.46279	0.0137859	0.366486	Thioredoxin superfamily protein
AT1G07650	AT1G07650	protein_coding_gene	584.756	0.410004	0.166564	2.46154	0.0138341	0.367288	Leucine-rich repeat transmembrane protein kinase
AT1G78750	AT1G78750	protein_coding_gene	11.4769	1.37966	0.560705	2.46058	0.0138714	0.367505	F-box/RNI-like superfamily protein
AT5G16130	AT5G16130	protein_coding_gene	14872.1	-0.356793	0.145014	-2.4604	0.0138783	0.367505	Ribosomal protein S7e family protein
AT1G10730	AT1G10730	protein_coding_gene	122.337	0.467489	0.190194	2.45796	0.0139728	0.369048	Clathrin adaptor complexes medium subunit family protein
AT2G42880	AT2G42880	protein_coding_gene	2079.58	0.309523	0.125912	2.45825	0.0139617	0.369048	MAP kinase 20
AT1G44760	AT1G44760	protein_coding_gene	932.449	-0.318193	0.129552	-2.4561	0.0140453	0.370005	Adenine nucleotide alpha hydrolases-like superfamily protein
AT4G28510	AT4G28510	protein_coding_gene	1301.72	-0.401043	0.163279	-2.45618	0.0140424	0.370005	prohibitin 1
AT4G03240	AT4G03240	protein_coding_gene	472.559	-0.447813	0.182438	-2.45461	0.0141039	0.370591	frataxin homolog
AT5G13720	AT5G13720	protein_coding_gene	161.615	0.580124	0.236334	2.45468	0.014101	0.370591	Uncharacterised protein family (UPF0114)
AT1G03330	AT1G03330	protein_coding_gene	978.279	-0.394678	0.161011	-2.45125	0.0142362	0.371712	Small nuclear ribonucleoprotein family protein
AT1G29250	AT1G29250	protein_coding_gene	1769.97	-0.450455	0.183689	-2.45227	0.0141956	0.371712	Alba DNA/RNA-binding protein
AT1G79700	AT1G79700	protein_coding_gene	41.8455	0.893322	0.364578	2.45029	0.0142742	0.371712	Integrase-type DNA-binding superfamily protein
AT2G35380	AT2G35380	protein_coding_gene	14.1537	1.33049	0.542694	2.45164	0.0142206	0.371712	Peroxidase superfamily protein
AT2G39360	AT2G39360	protein_coding_gene	183.227	0.530342	0.216273	2.45218	0.0141993	0.371712	Protein kinase superfamily protein
AT3G28860	AT3G28860	protein_coding_gene	2824.57	0.380555	0.155265	2.45101	0.0142458	0.371712	ATP binding cassette subfamily B19
AT5G44925			20.7782	-1.09881	0.448413	-2.45044	0.014268	0.371712	transposable element gene
AT1G31335	AT1G31335	protein_coding_gene	233.514	-0.560346	0.228927	-2.44771	0.0143767	0.3738
AT3G47640	AT3G47640	protein_coding_gene	398.466	0.616688	0.251982	2.44735	0.014391	0.3738	basic helix-loop-helix (bHLH) DNA-binding superfamily protein
AT3G52820	AT3G52820	protein_coding_gene	12.7721	1.19275	0.48764	2.44597	0.0144462	0.37428	purple acid phosphatase 22
AT4G24480	AT4G24480	protein_coding_gene	439.698	0.561744	0.22965	2.44609	0.0144417	0.37428	Protein kinase superfamily protein
AT1G47960	AT1G47960	protein_coding_gene	229.473	-0.696403	0.285394	-2.44015	0.0146813	0.375405	cell wall / vacuolar inhibitor of fructosidase 1
AT1G48330	AT1G48330	protein_coding_gene	117.705	-0.703977	0.28817	-2.44292	0.014569	0.375405
AT1G63440	AT1G63440	protein_coding_gene	131.162	0.547623	0.224346	2.44097	0.0146479	0.375405	heavy metal atpase 5
AT1G64660	AT1G64660	protein_coding_gene	1004.15	-0.470024	0.192809	-2.43777	0.014778	0.375405	methionine gamma-lyase
AT1G77750	AT1G77750	protein_coding_gene	1349.37	-0.442028	0.181337	-2.43761	0.0147849	0.375405	Ribosomal protein S13/S18 family
AT2G05440	AT2G05440	protein_coding_gene	44.9484	1.47982	0.606227	2.44102	0.0146457	0.375405	GLYCINE RICH PROTEIN 9
AT2G24420	AT2G24420	protein_coding_gene	1181.74	0.28943	0.118704	2.43826	0.0147583	0.375405	DNA repair ATPase-related
AT2G29330	AT2G29330	protein_coding_gene	29.4468	1.08179	0.44376	2.43778	0.0147779	0.375405	tropinone reductase
AT3G08020	AT3G08020	protein_coding_gene	399.802	0.46007	0.188474	2.44103	0.0146455	0.375405	PHD finger family protein
AT3G53890	AT3G53890	protein_coding_gene	6026.22	-0.34406	0.141141	-2.4377	0.0147809	0.375405	Ribosomal protein S21e
AT3G59050	AT3G59050	protein_coding_gene	212.155	0.502189	0.205497	2.44378	0.0145342	0.375405	polyamine oxidase 3
AT3G59052	AT3G59052	protein_coding_gene	212.155	0.502189	0.205497	2.44378	0.0145342	0.375405	conserved peptide upstream open reading frame 18
AT4G08870	AT4G08870	protein_coding_gene	471.724	0.972266	0.398645	2.43893	0.014731	0.375405	Arginase/deacetylase superfamily protein
AT4G18400	AT4G18400	protein_coding_gene	189.061	-0.443691	0.181819	-2.4403	0.0146753	0.375405
AT4G24020	AT4G24020	protein_coding_gene	773.89	0.295501	0.12121	2.43793	0.0147717	0.375405	NIN like protein 7
AT4G30940	AT4G30940	protein_coding_gene	54.9824	0.602845	0.247097	2.43971	0.0146989	0.375405	BTB/POZ domain with WD40/YVTN repeat-like protein
AT5G44530	AT5G44530	protein_coding_gene	145.449	0.596081	0.244579	2.43717	0.0148026	0.375405	Subtilase family protein
AT1G06475	AT1G06475	protein_coding_gene	142.117	-0.552945	0.227037	-2.43548	0.0148719	0.376034
AT4G18780	AT4G18780	protein_coding_gene	124.352	0.935716	0.384184	2.43559	0.0148674	0.376034	cellulose synthase family protein
AT5G13850	AT5G13850	protein_coding_gene	4300.53	-0.334477	0.13735	-2.43522	0.0148828	0.376034	nascent polypeptide-associated complex subunit alpha-like protein 3
AT4G09940	AT4G09940	protein_coding_gene	7.9298	1.36192	0.559586	2.4338	0.0149413	0.377046	P-loop containing nucleoside triphosphate hydrolases superfamily protein
AT3G06150	AT3G06150	protein_coding_gene	374.638	0.312341	0.128426	2.43207	0.0150129	0.377916
AT3G20250	AT3G20250	protein_coding_gene	622.486	0.499037	0.205178	2.43222	0.0150068	0.377916	pumilio 5
AT3G15352	AT3G15352	protein_coding_gene	350.384	-0.391972	0.161272	-2.4305	0.0150778	0.378151	cytochrome c oxidase 17
AT5G42060	AT5G42060	protein_coding_gene	341.388	-0.508098	0.208993	-2.43118	0.0150498	0.378151	DEK, chromatin associated protein
AT5G52547	AT5G52547	protein_coding_gene	16.6434	1.07728	0.443168	2.43086	0.0150632	0.378151
AT4G15260	AT4G15260	protein_coding_gene	136.094	0.631713	0.260162	2.42816	0.0151758	0.380141	UDP-Glycosyltransferase superfamily protein
AT5G56080	AT5G56080	protein_coding_gene	79.3134	0.743146	0.306165	2.42728	0.0152127	0.380598	nicotianamine synthase 2
AT4G32060	AT4G32060	protein_coding_gene	1897.5	0.387517	0.159727	2.42612	0.0152614	0.381347	calcium-binding EF hand family protein
AT4G24200	AT4G24200	protein_coding_gene	448.01	0.450546	0.185843	2.42433	0.0153365	0.382287	Transcription elongation factor (TFIIS) family protein
AT5G62570	AT5G62570	protein_coding_gene	629.125	0.566946	0.233822	2.4247	0.0153213	0.382287	Calmodulin binding protein-like
AT1G07830	AT1G07830	protein_coding_gene	834.083	-0.374063	0.154376	-2.42307	0.0153901	0.383155	ribosomal protein L29 family protein
AT5G55160	AT5G55160	protein_coding_gene	2050.99	-0.343039	0.141649	-2.42176	0.0154456	0.384069	small ubiquitin-like modifier 2
AT1G76150	AT1G76150	protein_coding_gene	1514.57	-0.260445	0.107615	-2.42015	0.0155143	0.384838	enoyl-CoA hydratase 2
AT3G14172	AT3G14172	protein_coding_gene	1024.48	0.331601	0.137003	2.4204	0.0155035	0.384838
AT3G13110	AT3G13110	protein_coding_gene	1883.11	-0.371266	0.153477	-2.41903	0.015562	0.385551	serine acetyltransferase 2;2
AT5G13390	AT5G13390	protein_coding_gene	1137.01	0.418547	0.173099	2.41796	0.0156079	0.38622	no exine formation 1
AT1G04800	AT1G04800	protein_coding_gene	225.048	1.37832	0.570261	2.417	0.0156492	0.386603	glycine-rich protein
AT5G52640	AT5G52640	protein_coding_gene	1189.94	-0.543971	0.225087	-2.41671	0.0156613	0.386603	heat shock protein 90.1
AT3G23410	AT3G23410	protein_coding_gene	227.327	0.749153	0.310283	2.41442	0.0157603	0.388576	fatty alcohol oxidase 3
AT3G09920	AT3G09920	protein_coding_gene	327.375	0.356751	0.147818	2.41346	0.015802	0.388897	phosphatidyl inositol monophosphate 5 kinase
AT3G51080	AT3G51080	protein_coding_gene	531.346	-0.4132	0.171222	-2.41324	0.0158114	0.388897	GATA transcription factor 6
AT3G12370	AT3G12370	protein_coding_gene	914.921	-0.356682	0.147908	-2.4115	0.0158869	0.390152	Ribosomal protein L10 family protein
AT5G66630	AT5G66630	protein_coding_gene	16.9962	1.03991	0.431285	2.41119	0.0159007	0.390152	DA1-related protein 5
AT1G28070	AT1G28070	protein_coding_gene	76.0688	-0.540783	0.224348	-2.41046	0.0159323	0.390457
AT1G73750	AT1G73750	protein_coding_gene	35.1592	0.76893	0.319274	2.40837	0.016024	0.390825	Uncharacterised conserved protein UCP031088, alpha/beta hydrolase
AT2G25250	AT2G25250	protein_coding_gene	1164.01	0.603619	0.250564	2.40904	0.0159943	0.390825
AT4G26210	AT4G26210	protein_coding_gene	1227.99	-0.298715	0.124015	-2.40871	0.0160091	0.390825	Mitochondrial ATP synthase subunit G protein
AT5G02610	AT5G02610	protein_coding_gene	4005.01	-0.362859	0.150598	-2.40945	0.0159764	0.390825	Ribosomal L29 family protein
AT2G01690	AT2G01690	protein_coding_gene	993.656	0.462508	0.192148	2.40705	0.0160822	0.390875	ARM repeat superfamily protein
AT2G14080	AT2G14080	protein_coding_gene	38.5498	1.06613	0.442925	2.40701	0.0160836	0.390875	Disease resistance protein (TIR-NBS-LRR class) family
AT5G43560	AT5G43560	protein_coding_gene	987.701	0.354713	0.147351	2.40726	0.0160725	0.390875	TRAF-like superfamily protein
AT1G69370	AT1G69370	protein_coding_gene	134.601	0.402704	0.167395	2.40571	0.0161412	0.391808	chorismate mutase 3
AT3G59300	AT3G59300	protein_coding_gene	568.464	0.359257	0.149392	2.4048	0.0161813	0.392253	Pentatricopeptide repeat (PPR) superfamily protein
AT5G23540	AT5G23540	protein_coding_gene	5373.89	-0.282324	0.117419	-2.40442	0.016198	0.392253	Mov34/MPN/PAD-1 family protein
AT1G30400	AT1G30400	protein_coding_gene	2623.36	0.329563	0.137196	2.40213	0.0162999	0.393834	multidrug resistance-associated protein 1
AT5G07960	AT5G07960	protein_coding_gene	1157.02	-0.394453	0.164213	-2.40208	0.0163019	0.393834
AT1G70100	AT1G70100	protein_coding_gene	465.136	0.392931	0.163673	2.40071	0.0163633	0.394383
AT2G02220	AT2G02220	protein_coding_gene	459.604	0.362013	0.150785	2.40085	0.0163571	0.394383	phytosulfokin receptor 1
AT1G21680	AT1G21680	protein_coding_gene	64.3204	0.904365	0.377079	2.39834	0.0164694	0.396471	DPP6 N-terminal domain-like protein
AT1G16510	AT1G16510	protein_coding_gene	76.8515	-0.794935	0.331525	-2.39782	0.0164932	0.396575	SAUR-like auxin-responsive protein family
AT2G34920	AT2G34920	protein_coding_gene	124.361	0.486936	0.203144	2.397	0.0165299	0.396622	RING/U-box superfamily protein
AT3G51950	AT3G51950	protein_coding_gene	2194.49	0.333272	0.139042	2.39691	0.016534	0.396622	Zinc finger (CCCH-type) family protein / RNA recognition motif (RRM)-containing protein
AT4G00150	AT4G00150	protein_coding_gene	707.453	0.410648	0.171406	2.39576	0.0165861	0.397186	GRAS family transcription factor
AT5G65630	AT5G65630	protein_coding_gene	2463.1	0.375316	0.156674	2.39553	0.0165965	0.397186	global transcription factor group E7
AT1G79030	AT1G79030	protein_coding_gene	241.796	0.485638	0.202868	2.39386	0.0166722	0.39853	Chaperone DnaJ-domain superfamily protein
AT4G40070	AT4G40070	protein_coding_gene	77.9853	-0.947051	0.395725	-2.39321	0.0167018	0.398771	RING/U-box superfamily protein
AT1G08590	AT1G08590	protein_coding_gene	608.147	0.483841	0.202283	2.3919	0.0167615	0.399262	Leucine-rich receptor-like protein kinase family protein
AT1G29560	AT1G29560	protein_coding_gene	30.8869	0.863512	0.360957	2.39228	0.0167439	0.399262	Zinc finger C-x8-C-x5-C-x3-H type family protein
AT5G42770	AT5G42770	protein_coding_gene	322.741	-0.372508	0.15582	-2.39063	0.0168196	0.400177	Maf-like protein
AT1G26945	AT1G26945	protein_coding_gene	127.901	0.632295	0.264641	2.38925	0.0168827	0.400411	basic helix-loop-helix (bHLH) DNA-binding superfamily protein
AT1G31020	AT1G31020	protein_coding_gene	297.326	-0.382864	0.160328	-2.388	0.0169401	0.400411	thioredoxin O2
AT1G62720	AT1G62720	protein_coding_gene	8.10597	1.27844	0.535369	2.38796	0.016942	0.400411	Pentatricopeptide repeat (PPR-like) superfamily protein
AT1G63700	AT1G63700	protein_coding_gene	889.476	0.302431	0.126677	2.38742	0.0169669	0.400411	Protein kinase superfamily protein
AT2G21060	AT2G21060	protein_coding_gene	2375.8	-0.448576	0.187812	-2.38843	0.0169204	0.400411	glycine-rich protein 2B
AT5G24210	AT5G24210	protein_coding_gene	23.6208	1.03937	0.435295	2.38773	0.0169527	0.400411	alpha/beta-Hydrolases superfamily protein
AT5G63440	AT5G63440	protein_coding_gene	425.303	-0.273137	0.114303	-2.38959	0.0168672	0.400411	Protein of unknown function (DUF167)
AT1G67710	AT1G67710	protein_coding_gene	99.1151	0.85411	0.35804	2.38551	0.0170553	0.401105	response regulator 11
AT2G38465	AT2G38465	protein_coding_gene	212.038	-0.66556	0.278906	-2.38632	0.0170178	0.401105
AT5G10730	AT5G10730	protein_coding_gene	1480.38	-0.285935	0.11985	-2.38578	0.0170428	0.401105	NAD(P)-binding Rossmann-fold superfamily protein
AT5G56240	AT5G56240	protein_coding_gene	932.938	0.391076	0.163994	2.38469	0.0170933	0.401535
AT1G69920	AT1G69920	protein_coding_gene	70.7311	-1.06276	0.445764	-2.38414	0.017119	0.401676	glutathione S-transferase TAU 12
AT5G54960	AT5G54960	protein_coding_gene	792.394	-0.691174	0.29013	-2.38229	0.0172052	0.403234	pyruvate decarboxylase-2
AT2G27730	AT2G27730	protein_coding_gene	5934.42	-0.340939	0.14324	-2.3802	0.0173033	0.404603	copper ion binding
AT2G47010	AT2G47010	protein_coding_gene	1012.88	-0.427608	0.179623	-2.38059	0.017285	0.404603
AT1G01220	AT1G01220	protein_coding_gene	820.554	0.321227	0.135132	2.37714	0.0174476	0.404743	L-fucokinase/GDP-L-fucose pyrophosphorylase
AT1G21190	AT1G21190	protein_coding_gene	685.624	-0.348183	0.146505	-2.3766	0.017473	0.404743	Small nuclear ribonucleoprotein family protein
AT1G79620	AT1G79620	protein_coding_gene	96.6123	0.79569	0.334693	2.37737	0.0174366	0.404743	Leucine-rich repeat protein kinase family protein
AT2G35075	AT2G35075	protein_coding_gene	13.7557	1.1616	0.488495	2.37792	0.0174108	0.404743
AT3G03420	AT3G03420	protein_coding_gene	390.526	-0.351162	0.14773	-2.37705	0.0174515	0.404743	Ku70-binding family protein
AT3G16630	AT3G16630	protein_coding_gene	1747.55	0.217174	0.0914369	2.37512	0.0175432	0.404743	P-loop containing nucleoside triphosphate hydrolases superfamily protein
AT3G27580	AT3G27580	protein_coding_gene	257.945	0.439012	0.18471	2.37677	0.0174652	0.404743	Protein kinase superfamily protein
AT3G53530	AT3G53530	protein_coding_gene	252.971	-0.519195	0.218606	-2.37503	0.0175475	0.404743	Chloroplast-targeted copper chaperone protein
AT4G36860	AT4G36860	protein_coding_gene	665.73	0.338025	0.142261	2.3761	0.0174968	0.404743	LIM domain-containing protein
AT5G37690	AT5G37690	protein_coding_gene	19.2417	1.38023	0.580373	2.37819	0.0173981	0.404743	SGNH hydrolase-type esterase superfamily protein
AT5G62290	AT5G62290	protein_coding_gene	507.993	-0.405219	0.17057	-2.37567	0.0175172	0.404743	nucleotide-sensitive chloride conductance regulator (ICln) family protein
AT5G63320	AT5G63320	protein_coding_gene	706.635	0.401776	0.16905	2.37666	0.0174701	0.404743	nuclear protein X1
AT1G14790	AT1G14790	protein_coding_gene	53.7346	0.620873	0.262247	2.36751	0.0179082	0.404821	RNA-dependent RNA polymerase 1
AT1G22170	AT1G22170	protein_coding_gene	422.489	-0.364865	0.154008	-2.36913	0.0178298	0.404821	Phosphoglycerate mutase family protein
AT1G77850	AT1G77850	protein_coding_gene	244.717	0.358541	0.151352	2.36892	0.0178401	0.404821	auxin response factor 17
AT1G78990	AT1G78990	protein_coding_gene	11.7851	1.4082	0.593107	2.37427	0.0175835	0.404821	HXXXD-type acyl-transferase family protein
AT2G02820	AT2G02820	protein_coding_gene	134.099	0.465649	0.196591	2.36861	0.017855	0.404821	myb domain protein 88
AT2G30000	AT2G30000	protein_coding_gene	299.585	-0.341113	0.143806	-2.37203	0.0176905	0.404821	PHF5-like protein
AT2G31820	AT2G31820	protein_coding_gene	509.165	0.329721	0.139195	2.36876	0.0178476	0.404821	Ankyrin repeat family protein
AT2G45070	AT2G45070	protein_coding_gene	4555.18	-0.369884	0.156143	-2.36888	0.0178418	0.404821	Preprotein translocase Sec, Sec61-beta subunit protein
AT3G01490	AT3G01490	protein_coding_gene	277.373	0.676161	0.285223	2.37064	0.0177572	0.404821	Protein kinase superfamily protein
AT3G18740	AT3G18740	protein_coding_gene	8865.79	-0.3609	0.152408	-2.36799	0.0178851	0.404821	Ribosomal protein L7Ae/L30e/S12e/Gadd45 family protein
AT3G50570	AT3G50570	protein_coding_gene	49.5482	0.709534	0.299089	2.37232	0.0176768	0.404821	hydroxyproline-rich glycoprotein family protein
AT4G05530	AT4G05530	protein_coding_gene	1517.39	-0.248629	0.104886	-2.37047	0.0177654	0.404821	indole-3-butyric acid response 1
AT4G35780	AT4G35780	protein_coding_gene	351.05	0.548278	0.231231	2.37113	0.017734	0.404821	ACT-like protein tyrosine kinase family protein
AT5G02740	AT5G02740	protein_coding_gene	1198.12	-0.295662	0.124831	-2.36849	0.0178607	0.404821	Ribosomal protein S24e family protein
AT5G04020	AT5G04020	protein_coding_gene	445.643	0.491839	0.207713	2.36788	0.0178902	0.404821	calmodulin binding
AT5G40340	AT5G40340	protein_coding_gene	833.35	0.438911	0.185263	2.36912	0.0178303	0.404821	Tudor/PWWP/MBT superfamily protein
AT5G49300	AT5G49300	protein_coding_gene	177.966	-0.434458	0.183233	-2.37107	0.0177367	0.404821	GATA transcription factor 16
AT5G64070	AT5G64070	protein_coding_gene	961.043	0.48472	0.204582	2.36931	0.0178211	0.404821	phosphatidylinositol 4-OH kinase beta1
AT3G09410	AT3G09410	protein_coding_gene	434.829	0.340637	0.144011	2.36535	0.0180128	0.405853	Pectinacetylesterase family protein
AT4G00050	AT4G00050	protein_coding_gene	184.269	0.920132	0.389074	2.36493	0.0180335	0.405853	basic helix-loop-helix (bHLH) DNA-binding superfamily protein
AT4G36380	AT4G36380	protein_coding_gene	318.902	0.441467	0.186629	2.36548	0.0180067	0.405853	Cytochrome P450 superfamily protein
AT5G40150	AT5G40150	protein_coding_gene	333.009	0.371615	0.15711	2.36532	0.0180143	0.405853	Peroxidase superfamily protein
AT1G03600	AT1G03600	protein_coding_gene	3448.81	0.40618	0.171899	2.36291	0.0181323	0.406283	photosystem II family protein
AT1G22260	AT1G22260	protein_coding_gene	70.4763	-0.580498	0.245668	-2.36293	0.0181309	0.406283	Myosin heavy chain-related protein
AT4G14110	AT4G14110	protein_coding_gene	817.825	-0.327023	0.138396	-2.36296	0.0181299	0.406283	COP9 signalosome, subunit CSN8
AT5G55140	AT5G55140	protein_coding_gene	731.5	-0.306946	0.129861	-2.36364	0.0180962	0.406283	ribosomal protein L30 family protein
AT2G18390	AT2G18390	protein_coding_gene	537.433	-0.316077	0.133897	-2.3606	0.0182453	0.407855	ADP-ribosylation factor family protein
AT3G52180	AT3G52180	protein_coding_gene	1779.56	-0.359867	0.15247	-2.36025	0.0182625	0.407855	dual specificity protein phosphatase (DsPTP1) family protein
AT4G35905	AT4G35905	protein_coding_gene	300.638	-0.386999	0.163924	-2.36084	0.0182336	0.407855
AT1G08780	AT1G08780	protein_coding_gene	802.183	-0.433912	0.183949	-2.35887	0.0183306	0.408483	ABI3-interacting protein 3
ATCG00440	ATCG00440	protein_coding_gene	21.8132	-1.26301	0.53539	-2.35904	0.0183224	0.408483	NADH:ubiquinone/plastoquinone oxidoreductase, chain 3 protein
AT2G32630	AT2G32630	protein_coding_gene	35.5921	0.827833	0.351295	2.35652	0.0184471	0.410628	Pentatricopeptide repeat (PPR-like) superfamily protein
AT3G17680	AT3G17680	protein_coding_gene	816.041	-0.541596	0.229877	-2.35602	0.0184718	0.41073	Kinase interacting (KIP1-like) family protein
AT3G49160	AT3G49160	protein_coding_gene	85.4731	-0.913036	0.38765	-2.35531	0.0185073	0.410765	pyruvate kinase family protein
AT5G49540	AT5G49540	protein_coding_gene	1141.9	-0.363148	0.154191	-2.35518	0.0185136	0.410765	Rab5-interacting family protein
AT2G34020	AT2G34020	protein_coding_gene	1565.88	-0.493587	0.209661	-2.35421	0.018562	0.411391	Calcium-binding EF-hand family protein
AT1G61810	AT1G61810	protein_coding_gene	27.6383	0.934183	0.397069	2.3527	0.0186377	0.411422	beta-glucosidase 45
AT2G22122	AT2G22122	protein_coding_gene	48.4876	0.834891	0.355006	2.35177	0.0186844	0.411422
AT2G30840	AT2G30840	protein_coding_gene	24.1418	0.931533	0.396099	2.35177	0.0186845	0.411422	2-oxoglutarate (2OG) and Fe(II)-dependent oxygenase superfamily protein
AT2G44860	AT2G44860	protein_coding_gene	2521.74	-0.364471	0.154882	-2.35322	0.0186115	0.411422	Ribosomal protein L24e family protein
AT3G18400	AT3G18400	protein_coding_gene	11.4496	1.33244	0.566219	2.35322	0.0186117	0.411422	NAC domain containing protein 58
AT5G19400	AT5G19400	protein_coding_gene	1768.99	0.44366	0.188593	2.35248	0.0186489	0.411422	Telomerase activating protein Est1
AT1G05200	AT1G05200	protein_coding_gene	158.416	0.461069	0.196265	2.34922	0.0188127	0.411442	glutamate receptor 3.4
AT1G28395	AT1G28395	protein_coding_gene	615.176	-0.361262	0.153811	-2.34874	0.018837	0.411442
AT3G46130	AT3G46130	protein_coding_gene	12.906	1.3313	0.566863	2.34855	0.0188468	0.411442	myb domain protein 48
AT3G51630	AT3G51630	protein_coding_gene	646.044	0.361616	0.153843	2.35055	0.0187455	0.411442	with no lysine (K) kinase 5
AT4G39270	AT4G39270	protein_coding_gene	607.837	0.411848	0.175284	2.34959	0.0187939	0.411442	Leucine-rich repeat protein kinase family protein
AT5G15780	AT5G15780	protein_coding_gene	2510.09	0.584774	0.248921	2.34924	0.018812	0.411442	Pollen Ole e 1 allergen and extensin family protein
AT5G56940	AT5G56940	protein_coding_gene	1100.6	-0.338243	0.143933	-2.35	0.0187735	0.411442	Ribosomal protein S16 family protein
AT5G64030	AT5G64030	protein_coding_gene	2054.7	0.327716	0.139412	2.3507	0.018738	0.411442	S-adenosyl-L-methionine-dependent methyltransferases superfamily protein
AT1G62580	AT1G62580	protein_coding_gene	112.242	-0.865171	0.368743	-2.34627	0.0189623	0.413053	Flavin-binding monooxygenase family protein
AT5G40080	AT5G40080	protein_coding_gene	277.314	-0.403304	0.171948	-2.3455	0.0190016	0.413053	Mitochondrial ribosomal protein L27
AT5G41520	AT5G41520	protein_coding_gene	11241.2	-0.336747	0.143572	-2.3455	0.0190017	0.413053	RNA binding Plectin/S10 domain-containing protein
AT5G43870	AT5G43870	protein_coding_gene	64.4039	0.680802	0.29012	2.34662	0.0189443	0.413053	Plant protein of unknown function (DUF828) with plant pleckstrin homology-like region
AT4G00026	AT4G00026	protein_coding_gene	1127.7	-0.275982	0.11769	-2.34498	0.019028	0.413186
AT3G18760	AT3G18760	protein_coding_gene	898.334	-0.365151	0.155744	-2.34457	0.0190492	0.413206	Translation elongation factor EF1B/ribosomal protein S6 family protein
AT5G42200	AT5G42200	protein_coding_gene	140.304	-0.819278	0.349675	-2.34297	0.019131	0.414539	RING/U-box superfamily protein
AT1G33055	AT1G33055	protein_coding_gene	672.411	-0.694784	0.297368	-2.33644	0.0194681	0.41585
AT1G53390	AT1G53390	protein_coding_gene	323.868	0.484326	0.207334	2.33596	0.0194931	0.41585	P-loop containing nucleoside triphosphate hydrolases superfamily protein
AT2G21290	AT2G21290	protein_coding_gene	900.519	-0.379109	0.16237	-2.33484	0.0195517	0.41585
AT2G23170	AT2G23170	protein_coding_gene	508.93	0.757521	0.324079	2.33746	0.0194152	0.41585	Auxin-responsive GH3 family protein
AT2G46720	AT2G46720	protein_coding_gene	19.0511	1.03386	0.442867	2.33446	0.0195715	0.41585	3-ketoacyl-CoA synthase 13
AT3G09350	AT3G09350	protein_coding_gene	1097.69	-0.32497	0.138888	-2.3398	0.0192941	0.41585	Fes1A
AT3G47380	AT3G47380	protein_coding_gene	84.285	0.601194	0.257519	2.33456	0.0195663	0.41585	Plant invertase/pectin methylesterase inhibitor superfamily protein
AT3G51010	AT3G51010	protein_coding_gene	1617.94	-0.35527	0.152087	-2.33597	0.019493	0.41585
AT3G62610	AT3G62610	protein_coding_gene	59.6858	-0.677441	0.289465	-2.34032	0.0192671	0.41585	myb domain protein 11
AT4G01090	AT4G01090	protein_coding_gene	722.574	0.458491	0.196109	2.33794	0.0193903	0.41585	Protein of unknown function (DUF3133)
AT4G03960	AT4G03960	protein_coding_gene	154.213	-0.46132	0.197258	-2.33866	0.0193529	0.41585	Phosphotyrosine protein phosphatases superfamily protein
AT4G13720	AT4G13720	protein_coding_gene	839.13	-0.3172	0.135678	-2.33789	0.0193928	0.41585	Inosine triphosphate pyrophosphatase family protein
AT4G28600	AT4G28600	protein_coding_gene	649.896	0.254245	0.108916	2.33432	0.019579	0.41585	no pollen germination related 2
AT4G35870	AT4G35870	protein_coding_gene	160.01	0.521978	0.223224	2.33836	0.0193684	0.41585	early-responsive to dehydration stress protein (ERD4)
AT4G39640	AT4G39640	protein_coding_gene	197.16	0.720843	0.308226	2.33868	0.0193518	0.41585	gamma-glutamyl transpeptidase 1
AT5G19970	AT5G19970	protein_coding_gene	18.7971	0.959866	0.411043	2.33519	0.0195333	0.41585
AT5G53740	AT5G53740	protein_coding_gene	23.0436	-0.953712	0.408557	-2.33434	0.0195778	0.41585
AT5G61170	AT5G61170	protein_coding_gene	8335.61	-0.286614	0.122739	-2.33515	0.0195356	0.41585	Ribosomal protein S19e family protein
AT5G64410	AT5G64410	protein_coding_gene	354.352	0.434813	0.185997	2.33774	0.0194008	0.41585	oligopeptide transporter 4
AT3G57420	AT3G57420	protein_coding_gene	516.444	0.346246	0.148451	2.33239	0.0196802	0.417165	Protein of unknown function (DUF288)
AT4G16990	AT4G16990	protein_coding_gene	77.7342	1.08918	0.466987	2.33236	0.0196819	0.417165	disease resistance protein (TIR-NBS class), putative
AT1G04180	AT1G04180	protein_coding_gene	38.6303	0.941464	0.405235	2.32325	0.0201656	0.41727	YUCCA 9
AT1G07200	AT1G07200	protein_coding_gene	226.944	0.469456	0.201863	2.32561	0.0200391	0.41727	Double Clp-N motif-containing P-loop nucleoside triphosphate hydrolases superfamily protein
AT1G08600	AT1G08600	protein_coding_gene	1927.51	0.382967	0.164785	2.32404	0.0201235	0.41727	P-loop containing nucleoside triphosphate hydrolases superfamily protein
AT1G61800	AT1G61800	protein_coding_gene	5287.42	-0.686604	0.295492	-2.3236	0.0201471	0.41727	glucose-6-phosphate/phosphate translocator 2
AT1G64390	AT1G64390	protein_coding_gene	2152.66	0.359656	0.154813	2.32317	0.0201703	0.41727	glycosyl hydrolase 9C2
AT2G10940	AT2G10940	protein_coding_gene	11522.2	0.602554	0.258767	2.32856	0.0198823	0.41727	Bifunctional inhibitor/lipid-transfer protein/seed storage 2S albumin superfamily protein
AT2G43780	AT2G43780	protein_coding_gene	456.316	-0.316989	0.13595	-2.33166	0.0197187	0.41727
AT2G45810	AT2G45810	protein_coding_gene	1568.07	0.259633	0.11172	2.32396	0.0201278	0.41727	DEA(D/H)-box RNA helicase family protein
AT2G47850	AT2G47850	protein_coding_gene	435.947	0.363699	0.156518	2.32369	0.0201424	0.41727	Zinc finger C-x8-C-x5-C-x3-H type family protein
AT3G01060	AT3G01060	protein_coding_gene	387.705	0.573903	0.24697	2.32378	0.0201375	0.41727
AT3G01140	AT3G01140	protein_coding_gene	24.2851	0.8449	0.362427	2.33123	0.0197414	0.41727	myb domain protein 106
AT3G01280	AT3G01280	protein_coding_gene	12521.6	-0.327685	0.140715	-2.32872	0.019874	0.41727	voltage dependent anion channel 1
AT3G16940	AT3G16940	protein_coding_gene	462.784	0.422254	0.181219	2.33007	0.0198022	0.41727	calmodulin binding;transcription regulators
AT3G19790	AT3G19790	protein_coding_gene	484.33	-0.362382	0.155724	-2.32708	0.0199608	0.41727
AT4G02970	AT4G02970	protein_coding_gene	968.045	-0.503139	0.215992	-2.32944	0.0198359	0.41727	7SL RNA1
AT4G27540	AT4G27540	protein_coding_gene	286.992	-0.345927	0.148738	-2.32575	0.0200321	0.41727	prenylated RAB acceptor 1.H
AT4G31320	AT4G31320	protein_coding_gene	526.31	-0.482365	0.207507	-2.32457	0.020095	0.41727	SAUR-like auxin-responsive protein family
AT4G32880	AT4G32880	protein_coding_gene	373.751	0.391165	0.168256	2.32482	0.0200818	0.41727	homeobox gene 8
AT4G37870	AT4G37870	protein_coding_gene	59868.2	-0.371136	0.159239	-2.33068	0.0197703	0.41727	phosphoenolpyruvate carboxykinase 1
AT5G05690	AT5G05690	protein_coding_gene	1141.02	0.214233	0.0919252	2.33052	0.0197787	0.41727	Cytochrome P450 superfamily protein
AT5G07290	AT5G07290	protein_coding_gene	746.487	0.535414	0.230208	2.32578	0.0200301	0.41727	MEI2-like 4
AT5G19900	AT5G19900	protein_coding_gene	676.526	0.338745	0.145463	2.32874	0.0198728	0.41727	PRLI-interacting factor, putative
AT5G37475	AT5G37475	protein_coding_gene	1241.27	-0.25884	0.111424	-2.32302	0.020178	0.41727	Translation initiation factor eIF3 subunit
AT5G63980	AT5G63980	protein_coding_gene	3399.51	-0.377117	0.162087	-2.32663	0.0199849	0.41727	Inositol monophosphatase family protein
AT3G56020	AT3G56020	protein_coding_gene	4964.75	-0.622176	0.267935	-2.32212	0.0202266	0.417853	Ribosomal protein L41 family
AT5G66730	AT5G66730	protein_coding_gene	776.576	0.315598	0.135933	2.32172	0.0202482	0.417876	C2H2-like zinc finger protein
AT3G45400	AT3G45400	protein_coding_gene	104.951	0.57057	0.245884	2.32049	0.0203146	0.418398	exostosin family protein
AT5G64570	AT5G64570	protein_coding_gene	1287.34	0.454128	0.195699	2.32055	0.0203113	0.418398	beta-D-xylosidase 4
AT1G63150	AT1G63150	protein_coding_gene	46.147	0.858074	0.370018	2.31901	0.0203946	0.419622	Tetratricopeptide repeat (TPR)-like superfamily protein
AT1G23090	AT1G23090	protein_coding_gene	532.006	0.455783	0.196708	2.31705	0.020501	0.419674	sulfate transporter 91
AT1G72710	AT1G72710	protein_coding_gene	3068.56	0.241426	0.10428	2.31518	0.0206029	0.419674	casein kinase 1-like protein 2
AT1G73230	AT1G73230	protein_coding_gene	8689.58	-0.30755	0.132733	-2.31706	0.0205002	0.419674	Nascent polypeptide-associated complex NAC
AT4G14615	AT4G14615	protein_coding_gene	1097.33	-0.362853	0.156572	-2.31749	0.0204773	0.419674
AT4G22130	AT4G22130	protein_coding_gene	2308.12	0.204721	0.0883958	2.31595	0.0205608	0.419674	STRUBBELIG-receptor family 8
AT4G31540	AT4G31540	protein_coding_gene	289.438	0.414043	0.178834	2.31523	0.0206002	0.419674	exocyst subunit exo70 family protein G1
AT4G35270	AT4G35270	protein_coding_gene	105.284	0.593533	0.256213	2.31656	0.0205276	0.419674	Plant regulator RWP-RK family protein
AT5G55190	AT5G55190	protein_coding_gene	6199.65	-0.29995	0.129498	-2.31625	0.0205447	0.419674	RAN GTPase 3
AT5G60020	AT5G60020	protein_coding_gene	110.259	1.13702	0.490652	2.31736	0.020484	0.419674	laccase 17
AT5G60840	AT5G60840	protein_coding_gene	320.892	-0.361796	0.156257	-2.3154	0.0205913	0.419674
AT1G13650	AT1G13650	protein_coding_gene	21.4282	1.18509	0.512156	2.31392	0.0206722	0.419826
AT2G01770	AT2G01770	protein_coding_gene	7.77938	-1.28212	0.554049	-2.31408	0.0206632	0.419826	vacuolar iron transporter 1
AT3G47060	AT3G47060	protein_coding_gene	348.368	0.383603	0.165741	2.31447	0.0206421	0.419826	FTSH protease 7
AT1G16920	AT1G16920	protein_coding_gene	1993.05	-0.354514	0.153306	-2.31246	0.0207526	0.420068	RAB GTPase homolog A1B
AT1G68290	AT1G68290	protein_coding_gene	261.42	0.721615	0.312273	2.31085	0.0208412	0.420068	endonuclease 2
AT3G09160	AT3G09160	protein_coding_gene	22.2744	0.964445	0.417074	2.31241	0.0207553	0.420068	RNA-binding (RRM/RBD/RNP motifs) family protein
AT3G28290	AT3G28290	protein_coding_gene	112.869	0.988807	0.427819	2.31127	0.0208177	0.420068	Protein of unknown function (DUF677)
AT3G28300	AT3G28300	protein_coding_gene	112.869	0.988807	0.427819	2.31127	0.0208177	0.420068	Protein of unknown function (DUF677)
AT3G50480	AT3G50480	protein_coding_gene	21.4248	1.03924	0.449751	2.31071	0.0208489	0.420068	homolog of RPW8 4
AT4G30800	AT4G30800	protein_coding_gene	665.373	-0.398979	0.172632	-2.31116	0.0208241	0.420068	Nucleic acid-binding, OB-fold-like protein
AT4G39300	AT4G39300	protein_coding_gene	677.993	-0.363392	0.157181	-2.31193	0.0207816	0.420068
AT1G08720	AT1G08720	protein_coding_gene	405.613	0.354405	0.153842	2.30369	0.0212401	0.420459	Protein kinase superfamily protein
AT1G14140	AT1G14140	protein_coding_gene	360.52	-0.264769	0.114952	-2.30331	0.0212615	0.420459	Mitochondrial substrate carrier family protein
AT1G25440	AT1G25440	protein_coding_gene	179.555	0.780546	0.338769	2.30406	0.021219	0.420459	B-box type zinc finger protein with CCT domain
AT1G69325	AT1G69325	protein_coding_gene	12.4269	1.12679	0.48925	2.30309	0.021274	0.420459	Remorin family protein
AT1G71380	AT1G71380	protein_coding_gene	35.6119	1.20124	0.520838	2.30636	0.0210908	0.420459	cellulase 3
AT2G19720	AT2G19720	protein_coding_gene	288.806	-0.492153	0.21321	-2.30831	0.0209821	0.420459	ribosomal protein S15A B
AT2G24310	AT2G24310	protein_coding_gene	20.0193	0.909339	0.394025	2.30782	0.0210091	0.420459
AT2G25100	AT2G25100	protein_coding_gene	544.818	-0.306164	0.132846	-2.30465	0.0211863	0.420459	Polynucleotidyl transferase, ribonuclease H-like superfamily protein
AT2G37190	AT2G37190	protein_coding_gene	8722.27	-0.353139	0.15311	-2.30643	0.0210866	0.420459	Ribosomal protein L11 family protein
AT2G37560	AT2G37560	protein_coding_gene	162.147	-0.453184	0.196572	-2.30544	0.0211421	0.420459	origin recognition complex second largest subunit 2
AT3G06778	AT3G06778	protein_coding_gene	102.991	0.609977	0.264784	2.30368	0.0212405	0.420459	Chaperone DnaJ-domain superfamily protein
AT3G08600	AT3G08600	protein_coding_gene	279.771	0.427149	0.185456	2.30324	0.0212656	0.420459	Protein of unknown function (DUF1191)
AT3G15353	AT3G15353	protein_coding_gene	1948.97	-0.739871	0.320506	-2.30845	0.0209743	0.420459	metallothionein 3
AT4G02420	AT4G02420	protein_coding_gene	11.7602	1.24792	0.541102	2.30625	0.0210966	0.420459	Concanavalin A-like lectin protein kinase family protein
AT4G22610	AT4G22610	protein_coding_gene	10.8007	1.40274	0.608718	2.30441	0.0211994	0.420459	Bifunctional inhibitor/lipid-transfer protein/seed storage 2S albumin superfamily protein
AT4G38520	AT4G38520	protein_coding_gene	1427.91	0.27846	0.120714	2.30678	0.0210669	0.420459	Protein phosphatase 2C family protein
AT5G22390	AT5G22390	protein_coding_gene	116.591	1.0085	0.43718	2.30684	0.0210638	0.420459	Protein of unknown function (DUF3049)
AT5G22810	AT5G22810	protein_coding_gene	18.746	-1.0331	0.448309	-2.30444	0.021198	0.420459	GDSL-like Lipase/Acylhydrolase superfamily protein
AT5G43430	AT5G43430	protein_coding_gene	652.3	-0.36381	0.157974	-2.30297	0.0212807	0.420459	electron transfer flavoprotein beta
AT5G62220	AT5G62220	protein_coding_gene	441.189	0.570001	0.246861	2.309	0.0209436	0.420459	glycosyltransferase 18
AT5G59920	AT5G59920	protein_coding_gene	143.935	0.511969	0.22239	2.30212	0.0213284	0.420993	Cysteine/Histidine-rich C1 domain family protein
AT4G30600	AT4G30600	protein_coding_gene	3303.99	0.31085	0.13505	2.30174	0.0213499	0.421011	signal recognition particle receptor alpha subunit family protein
AT1G21690	AT1G21690	protein_coding_gene	884.219	-0.359525	0.156312	-2.30004	0.021446	0.422007	ATPase family associated with various cellular activities (AAA)
AT4G36850	AT4G36850	protein_coding_gene	477.494	0.677118	0.294432	2.29975	0.0214625	0.422007	PQ-loop repeat family protein / transmembrane family protein
AT5G66600	AT5G66600	protein_coding_gene	221.949	0.446015	0.193891	2.30033	0.0214293	0.422007	Protein of unknown function, DUF547
AT2G15960	AT2G15960	protein_coding_gene	240.861	-0.822225	0.35791	-2.2973	0.0216019	0.423283
AT5G09460	AT5G09460	protein_coding_gene	156.136	0.685396	0.298463	2.29642	0.021652	0.423283	sequence-specific DNA binding transcription factors;transcription regulators
AT5G09461	AT5G09461	protein_coding_gene	156.136	0.685396	0.298463	2.29642	0.021652	0.423283	conserved peptide upstream open reading frame 43
AT5G09462	AT5G09462	protein_coding_gene	156.136	0.685396	0.298463	2.29642	0.021652	0.423283	conserved peptide upstream open reading frame 42
AT5G09463	AT5G09463	protein_coding_gene	156.136	0.685396	0.298463	2.29642	0.021652	0.423283	conserved peptide upstream open reading frame 41
AT5G53130	AT5G53130	protein_coding_gene	877.914	0.349862	0.152267	2.29769	0.0215793	0.423283	cyclic nucleotide gated channel 1
AT1G77680	AT1G77680	protein_coding_gene	432.631	0.561039	0.244475	2.29487	0.0217406	0.424062	Ribonuclease II/R family protein
AT3G13770	AT3G13770	protein_coding_gene	22.1294	-0.85985	0.374782	-2.29427	0.021775	0.424062	Pentatricopeptide repeat (PPR) superfamily protein
AT3G16360	AT3G16360	protein_coding_gene	226.843	-0.703105	0.306431	-2.2945	0.021762	0.424062	HPT phosphotransmitter 4
AT5G44030	AT5G44030	protein_coding_gene	209.072	0.80721	0.351811	2.29444	0.021765	0.424062	cellulose synthase A4
AT2G21590	AT2G21590	protein_coding_gene	255.432	-0.496484	0.216495	-2.29328	0.0218319	0.424764	Glucose-1-phosphate adenylyltransferase family protein
AT1G06660	AT1G06660	protein_coding_gene	280.842	-0.546202	0.23843	-2.29083	0.0219734	0.4256
AT1G12320	AT1G12320	protein_coding_gene	33.8199	0.954247	0.416628	2.29041	0.0219978	0.4256	Protein of unknown function (DUF1442)
AT1G13330	AT1G13330	protein_coding_gene	138.582	-0.460933	0.20169	-2.28535	0.0222923	0.4256	Arabidopsis Hop2 homolog
AT1G49360	AT1G49360	protein_coding_gene	259.732	0.435992	0.190775	2.28538	0.0222908	0.4256	F-box family protein
AT1G61570	AT1G61570	protein_coding_gene	1081.12	-0.426807	0.186495	-2.28857	0.0221044	0.4256	translocase of the inner mitochondrial membrane 13
AT1G62560	AT1G62560	protein_coding_gene	132.717	-0.717627	0.31312	-2.29186	0.0219137	0.4256	flavin-monooxygenase glucosinolate S-oxygenase 3
AT2G23330			89.5102	0.608542	0.266215	2.2859	0.02226	0.4256	transposable element gene
AT2G26830	AT2G26830	protein_coding_gene	375.92	-0.318036	0.138934	-2.28911	0.0220731	0.4256	Protein kinase superfamily protein
AT2G29970	AT2G29970	protein_coding_gene	260.676	0.362656	0.158496	2.2881	0.0221318	0.4256	Double Clp-N motif-containing P-loop nucleoside triphosphate hydrolases superfamily protein
AT2G35100	AT2G35100	protein_coding_gene	436.394	0.337144	0.147487	2.28592	0.0222587	0.4256	Exostosin family protein
AT2G38730	AT2G38730	protein_coding_gene	552.748	-0.297563	0.130094	-2.28729	0.022179	0.4256	Cyclophilin-like peptidyl-prolyl cis-trans isomerase family protein
AT3G12970	AT3G12970	protein_coding_gene	191.078	-0.496934	0.217379	-2.28602	0.022253	0.4256
AT3G23150	AT3G23150	protein_coding_gene	622.005	-0.53121	0.232029	-2.28941	0.0220554	0.4256	Signal transduction histidine kinase, hybrid-type, ethylene sensor
AT3G45140	AT3G45140	protein_coding_gene	83.9957	1.12178	0.490248	2.28819	0.0221266	0.4256	lipoxygenase 2
AT4G12470	AT4G12470	protein_coding_gene	299.412	1.00733	0.440699	2.28576	0.0222684	0.4256	azelaic acid induced 1
AT4G15140	AT4G15140	protein_coding_gene	200.08	-0.570265	0.249363	-2.28688	0.0222026	0.4256
AT5G15120	AT5G15120	protein_coding_gene	1631.87	-0.618009	0.269879	-2.28995	0.0220244	0.4256	Protein of unknown function (DUF1637)
AT5G44710	AT5G44710	protein_coding_gene	658.054	-0.380539	0.166218	-2.2894	0.0220563	0.4256
AT5G61560	AT5G61560	protein_coding_gene	44.9083	0.619407	0.270519	2.28969	0.0220391	0.4256	U-box domain-containing protein kinase family protein
AT5G62630	AT5G62630	protein_coding_gene	159.168	0.596791	0.260958	2.28692	0.0222002	0.4256	hipl2 protein precursor
AT2G03640	AT2G03640	protein_coding_gene	1366.47	-0.211968	0.0928069	-2.28397	0.0223735	0.426355	Nuclear transport factor 2 (NTF2) family protein with RNA binding (RRM-RBD-RNP motifs) domain
AT4G22235	AT4G22235	protein_coding_gene	505.487	-0.462993	0.202715	-2.28396	0.0223737	0.426355	Arabidopsis defensin-like protein
AT4G10040	AT4G10040	protein_coding_gene	2328.72	-0.457471	0.200385	-2.28296	0.0224327	0.42706	cytochrome c-2
AT5G06750	AT5G06750	protein_coding_gene	301.821	0.558781	0.244798	2.28262	0.0224526	0.42706	Protein phosphatase 2C family protein
AT5G20570	AT5G20570	protein_coding_gene	1538.28	-0.293338	0.128531	-2.28223	0.0224755	0.427097	RING-box 1
AT1G34190	AT1G34190	protein_coding_gene	1049.33	0.23995	0.105155	2.28187	0.0224968	0.427104	NAC domain containing protein 17
AT2G05540	AT2G05540	protein_coding_gene	15.6645	1.04278	0.457431	2.27965	0.0226286	0.428383	Glycine-rich protein family
AT2G40750	AT2G40750	protein_coding_gene	12.5455	-1.11243	0.487872	-2.28016	0.0225982	0.428383	WRKY DNA-binding protein 54
AT4G29780	AT4G29780	protein_coding_gene	4561.03	0.614477	0.269588	2.27932	0.0226482	0.428383
AT5G67190	AT5G67190	protein_coding_gene	40.2208	0.733116	0.32163	2.27938	0.0226447	0.428383	DREB and EAR motif protein 2
AT3G22142	AT3G22142	protein_coding_gene	10.5867	1.13273	0.497166	2.27838	0.0227042	0.429045	Bifunctional inhibitor/lipid-transfer protein/seed storage 2S albumin superfamily protein
AT2G31790	AT2G31790	protein_coding_gene	261.045	0.56961	0.250065	2.27785	0.0227356	0.429241	UDP-Glycosyltransferase superfamily protein
AT5G42440	AT5G42440	protein_coding_gene	69.8691	0.554215	0.243406	2.27692	0.0227912	0.429494	Protein kinase superfamily protein
AT5G52650	AT5G52650	protein_coding_gene	10267.4	-0.304547	0.133742	-2.27711	0.0227794	0.429494	RNA binding Plectin/S10 domain-containing protein
AT3G55090	AT3G55090	protein_coding_gene	104.778	0.745973	0.327705	2.27635	0.0228249	0.429686	ABC-2 type transporter family protein
AT4G10080	AT4G10080	protein_coding_gene	610.724	0.272343	0.119674	2.2757	0.0228639	0.429686
AT4G15920	AT4G15920	protein_coding_gene	59.9873	0.780614	0.343023	2.27569	0.0228646	0.429686	Nodulin MtN3 family protein
AT3G22100	AT3G22100	protein_coding_gene	29.6241	-0.8527	0.375084	-2.27336	0.0230045	0.431917	basic helix-loop-helix (bHLH) DNA-binding superfamily protein
AT2G02480	AT2G02480	protein_coding_gene	557.223	0.394667	0.173856	2.27008	0.0232028	0.43484	AAA-type ATPase family protein
AT2G30260	AT2G30260	protein_coding_gene	1234.85	-0.277254	0.122123	-2.27027	0.0231909	0.43484	U2 small nuclear ribonucleoprotein B
AT1G64350	AT1G64350	protein_coding_gene	656.953	-0.258826	0.114103	-2.26836	0.0233076	0.435601	Transducin/WD40 repeat-like superfamily protein
AT1G74920	AT1G74920	protein_coding_gene	6384.89	-0.297509	0.131139	-2.26865	0.0232895	0.435601	aldehyde dehydrogenase 10A8
AT3G49420	AT3G49420	protein_coding_gene	180.011	-0.376217	0.165852	-2.26839	0.0233054	0.435601	Got1/Sft2-like vescicle transport protein family
AT1G03820	AT1G03820	protein_coding_gene	53.8474	0.712913	0.314501	2.26681	0.023402	0.435747
AT1G12775	AT1G12775	protein_coding_gene	52.4252	0.716881	0.316172	2.26738	0.0233672	0.435747	Pentatricopeptide repeat (PPR) superfamily protein
AT5G04190	AT5G04190	protein_coding_gene	22.3311	0.923708	0.407552	2.26648	0.0234222	0.435747	phytochrome kinase substrate 4
AT5G26790	AT5G26790	protein_coding_gene	114.577	-0.43511	0.191872	-2.26771	0.0233469	0.435747
AT5G62620	AT5G62620	protein_coding_gene	488.673	0.467855	0.206361	2.26717	0.0233801	0.435747	Galactosyltransferase family protein
AT2G43460	AT2G43460	protein_coding_gene	7696.95	-0.41704	0.184136	-2.26485	0.0235222	0.437208	Ribosomal L38e protein family
AT2G01900	AT2G01900	protein_coding_gene	56.6991	0.695601	0.307301	2.26358	0.0236	0.437856	DNAse I-like superfamily protein
AT5G25110	AT5G25110	protein_coding_gene	64.6386	-0.925591	0.408905	-2.26358	0.0235998	0.437856	CBL-interacting protein kinase 25
AT2G21080	AT2G21080	protein_coding_gene	37.8597	0.915956	0.404733	2.26311	0.0236288	0.437992
AT3G04400	AT3G04400	protein_coding_gene	23671.7	-0.324826	0.143588	-2.26221	0.0236847	0.438258	Ribosomal protein L14p/L23e family protein
AT3G56340	AT3G56340	protein_coding_gene	9925.5	-0.306267	0.135394	-2.26205	0.0236945	0.438258	Ribosomal protein S26e family protein
AT4G05390	AT4G05390	protein_coding_gene	4064.68	-0.331837	0.146711	-2.26183	0.0237077	0.438258	root FNR 1
AT3G45440	AT3G45440	protein_coding_gene	14.9275	0.966177	0.427398	2.2606	0.023784	0.438873	Concanavalin A-like lectin protein kinase family protein
AT5G35753	AT5G35753	protein_coding_gene	146.397	0.469358	0.207622	2.26064	0.0237815	0.438873	Domain of unknown function (DUF3444)
AT1G72660	AT1G72660	protein_coding_gene	24.3131	-0.877512	0.388357	-2.25955	0.0238493	0.439552	P-loop containing nucleoside triphosphate hydrolases superfamily protein
AT5G58440	AT5G58440	protein_coding_gene	842.981	0.268566	0.118871	2.25931	0.0238639	0.439552	sorting nexin 2A
AT1G19240	AT1G19240	protein_coding_gene	222.444	-0.327744	0.145086	-2.25896	0.023886	0.439563
AT1G06960	AT1G06960	protein_coding_gene	345.615	-0.29104	0.129063	-2.25502	0.024132	0.44009	RNA-binding (RRM/RBD/RNP motifs) family protein
AT1G10340	AT1G10340	protein_coding_gene	18.0138	1.08069	0.479189	2.25525	0.0241177	0.44009	Ankyrin repeat family protein
AT1G12900	AT1G12900	protein_coding_gene	7173.11	0.699051	0.309825	2.25628	0.0240533	0.44009	glyceraldehyde 3-phosphate dehydrogenase A subunit 2
AT2G31140	AT2G31140	protein_coding_gene	913.912	-0.352813	0.156657	-2.25213	0.0243138	0.44009	Peptidase S24/S26A/S26B/S26C family protein
AT2G35940	AT2G35940	protein_coding_gene	292.443	0.582349	0.258341	2.25418	0.0241846	0.44009	BEL1-like homeodomain 1
AT3G05190	AT3G05190	protein_coding_gene	2030.14	-0.50809	0.22538	-2.25437	0.0241728	0.44009	D-aminoacid aminotransferase-like PLP-dependent enzymes superfamily protein
AT3G10360	AT3G10360	protein_coding_gene	602.038	0.402752	0.178669	2.25418	0.0241849	0.44009	pumilio 4
AT3G30350	AT3G30350	protein_coding_gene	53.5948	-0.580739	0.257758	-2.25304	0.0242567	0.44009
AT3G49670	AT3G49670	protein_coding_gene	905.192	0.4753	0.211033	2.25225	0.0243062	0.44009	Leucine-rich receptor-like protein kinase family protein
AT3G53510	AT3G53510	protein_coding_gene	100.909	0.492959	0.218391	2.25724	0.0239933	0.44009	ABC-2 type transporter family protein
AT4G11460	AT4G11460	protein_coding_gene	168.386	0.472137	0.209688	2.25162	0.0243463	0.44009	cysteine-rich RLK (RECEPTOR-like protein kinase) 30
AT4G16210	AT4G16210	protein_coding_gene	3410.6	-0.418438	0.185836	-2.25165	0.0243441	0.44009	enoyl-CoA hydratase/isomerase A
AT4G16220	AT4G16220	protein_coding_gene	24.1226	-0.958155	0.424769	-2.25571	0.0240889	0.44009	GDSL-like Lipase/Acylhydrolase superfamily protein
AT4G20370	AT4G20370	protein_coding_gene	7.98562	1.28158	0.568575	2.25402	0.024195	0.44009	PEBP (phosphatidylethanolamine-binding protein) family protein
AT4G29020	AT4G29020	protein_coding_gene	2338.92	0.444203	0.19694	2.25552	0.0241006	0.44009	glycine-rich protein
AT5G07090	AT5G07090	protein_coding_gene	20654.8	-0.280179	0.124427	-2.25176	0.0243375	0.44009	Ribosomal protein S4 (RPS4A) family protein
AT5G48890	AT5G48890	protein_coding_gene	246.978	-0.644779	0.286129	-2.25346	0.0242304	0.44009	C2H2-like zinc finger protein
AT5G50380	AT5G50380	protein_coding_gene	650.413	0.248587	0.110262	2.25452	0.0241633	0.44009	exocyst subunit exo70 family protein F1
AT5G59730	AT5G59730	protein_coding_gene	829.47	0.459895	0.203692	2.2578	0.0239581	0.44009	exocyst subunit exo70 family protein H7
AT5G64950	AT5G64950	protein_coding_gene	94.9237	-0.597446	0.26525	-2.25239	0.0242976	0.44009	Mitochondrial transcription termination factor family protein
AT1G77880	AT1G77880	protein_coding_gene	37.9803	-0.782529	0.347735	-2.25036	0.024426	0.44036	Galactose oxidase/kelch repeat superfamily protein
AT4G15840	AT4G15840	protein_coding_gene	500.71	0.283739	0.126078	2.25051	0.0244168	0.44036	BTB/POZ domain-containing protein
AT5G60770	AT5G60770	protein_coding_gene	33.0913	-1.01664	0.451682	-2.2508	0.0243985	0.44036	nitrate transporter 2.4
AT1G08480	AT1G08480	protein_coding_gene	3695	-0.352043	0.156549	-2.24877	0.0245272	0.441793
AT3G17630	AT3G17630	protein_coding_gene	51.9686	0.687199	0.305746	2.24762	0.0246007	0.442727	cation/H+ exchanger 19
AT1G22630	AT1G22630	protein_coding_gene	172.979	0.727836	0.323959	2.24669	0.0246595	0.443393
AT3G63500	AT3G63500	protein_coding_gene	1295.47	0.324842	0.144656	2.24562	0.0247284	0.444239	Protein of unknown function (DUF1423)
AT4G14740	AT4G14740	protein_coding_gene	133.803	0.449939	0.200437	2.24479	0.0247818	0.444808	Plant protein of unknown function (DUF828) with plant pleckstrin homology-like region
AT1G67580	AT1G67580	protein_coding_gene	744.378	0.264332	0.117782	2.24425	0.0248165	0.445039	Protein kinase superfamily protein
AT1G23290	AT1G23290	protein_coding_gene	9131.76	-0.40106	0.178771	-2.24343	0.0248694	0.445595	Ribosomal protein L18e/L15 superfamily protein
AT1G27320	AT1G27320	protein_coding_gene	877.378	0.468355	0.208853	2.24251	0.0249282	0.446102	histidine kinase 3
AT2G47110	AT2G47110	protein_coding_gene	16812.3	-0.389851	0.173861	-2.24231	0.0249414	0.446102	ubiquitin 6
AT1G08420	AT1G08420	protein_coding_gene	1013.74	0.412224	0.184503	2.23424	0.0254675	0.446143	BRI1 suppressor 1 (BSU1)-like 2
AT1G09690	AT1G09690	protein_coding_gene	18820.5	-0.326898	0.146132	-2.237	0.0252863	0.446143	Translation protein SH3-like family protein
AT1G10140	AT1G10140	protein_coding_gene	415.698	-0.867842	0.388326	-2.23483	0.0254285	0.446143	Uncharacterised conserved protein UCP031279
AT1G16360	AT1G16360	protein_coding_gene	26.0292	-0.74812	0.334117	-2.23909	0.0251498	0.446143	LEM3 (ligand-effect modulator 3) family protein / CDC50 family protein
AT1G43770	AT1G43770	protein_coding_gene	79.8125	-0.682849	0.30477	-2.24053	0.0250562	0.446143	RING/FYVE/PHD zinc finger superfamily protein
AT1G45170	AT1G45170	protein_coding_gene	522.852	-0.367632	0.16429	-2.2377	0.0252405	0.446143
AT1G48830	AT1G48830	protein_coding_gene	5260.52	-0.363321	0.162394	-2.23728	0.0252679	0.446143	Ribosomal protein S7e family protein
AT1G71730	AT1G71730	protein_coding_gene	1237.23	-0.281755	0.126089	-2.23457	0.0254454	0.446143
AT2G02700	AT2G02700	protein_coding_gene	24.0744	-1.02474	0.458123	-2.23681	0.0252985	0.446143	Cysteine/Histidine-rich C1 domain family protein
AT2G39795	AT2G39795	protein_coding_gene	503.549	-0.381439	0.170685	-2.23476	0.0254332	0.446143	Mitochondrial glycoprotein family protein
AT2G43680	AT2G43680	protein_coding_gene	2121.28	0.259426	0.116087	2.23475	0.0254334	0.446143	IQ-domain 14
AT2G45850	AT2G45850	protein_coding_gene	148.618	0.684433	0.305611	2.23956	0.0251197	0.446143	AT hook motif DNA-binding family protein
AT3G03773	AT3G03773	protein_coding_gene	300.464	-0.290121	0.129643	-2.23785	0.0252311	0.446143	HSP20-like chaperones superfamily protein
AT3G21055	AT3G21055	protein_coding_gene	5486.8	0.54918	0.245429	2.23763	0.0252449	0.446143	photosystem II subunit T
AT3G48050	AT3G48050	protein_coding_gene	1276.8	0.380879	0.170235	2.23737	0.0252622	0.446143	BAH domain ;TFIIS helical bundle-like domain
AT3G55270	AT3G55270	protein_coding_gene	817.865	0.410539	0.18359	2.23618	0.0253403	0.446143	mitogen-activated protein kinase phosphatase 1
AT4G08500	AT4G08500	protein_coding_gene	592.871	0.29597	0.132484	2.23401	0.0254825	0.446143	MAPK/ERK kinase kinase 1
AT4G16500	AT4G16500	protein_coding_gene	2988.84	-0.488898	0.218496	-2.23757	0.0252493	0.446143	Cystatin/monellin superfamily protein
AT4G32190	AT4G32190	protein_coding_gene	437.221	0.480225	0.214973	2.23388	0.0254908	0.446143	Myosin heavy chain-related protein
AT5G02380	AT5G02380	protein_coding_gene	15704.9	-0.427106	0.190988	-2.2363	0.0253319	0.446143	metallothionein 2B
AT5G04340	AT5G04340	protein_coding_gene	731.787	-0.792448	0.354098	-2.23793	0.0252255	0.446143	zinc finger of Arabidopsis thaliana 6
AT5G08180	AT5G08180	protein_coding_gene	3157.14	-0.29457	0.131442	-2.24108	0.0250212	0.446143	Ribosomal protein L7Ae/L30e/S12e/Gadd45 family protein
AT5G14740	AT5G14740	protein_coding_gene	4929.86	1.15595	0.517099	2.23544	0.0253882	0.446143	carbonic anhydrase 2
AT5G27700	AT5G27700	protein_coding_gene	6402.38	-0.358397	0.159952	-2.24066	0.0250484	0.446143	Ribosomal protein S21e
AT5G42870	AT5G42870	protein_coding_gene	666.522	0.335689	0.149942	2.23879	0.0251693	0.446143	phosphatidic acid phosphohydrolase 2
AT1G53210	AT1G53210	protein_coding_gene	3632.22	0.31195	0.139874	2.23022	0.0257331	0.446252	sodium/calcium exchanger family protein / calcium-binding EF hand family protein
AT1G67920	AT1G67920	protein_coding_gene	57.1191	-0.716942	0.321871	-2.22742	0.0259194	0.446252
AT1G80000	AT1G80000	protein_coding_gene	975.681	0.270929	0.121644	2.22722	0.0259327	0.446252	CASC3/Barentsz eIF4AIII binding
AT2G40190	AT2G40190	protein_coding_gene	358.024	0.287402	0.129031	2.22738	0.0259217	0.446252	UDP-Glycosyltransferase superfamily protein
AT2G42750	AT2G42750	protein_coding_gene	384.59	0.438567	0.196517	2.2317	0.0256349	0.446252	DNAJ heat shock N-terminal domain-containing protein
AT2G46240	AT2G46240	protein_coding_gene	379.086	-0.673142	0.301993	-2.229	0.0258142	0.446252	BCL-2-associated athanogene 6
AT2G46820	AT2G46820	protein_coding_gene	5412.35	0.372026	0.167038	2.22719	0.0259347	0.446252	photosystem I P subunit
AT3G10940	AT3G10940	protein_coding_gene	814.311	-0.279978	0.125639	-2.22844	0.0258513	0.446252	dual specificity protein phosphatase (DsPTP1) family protein
AT3G11520	AT3G11520	protein_coding_gene	326.45	-0.491575	0.220378	-2.2306	0.0257077	0.446252	CYCLIN B1;3
AT3G16270	AT3G16270	protein_coding_gene	956.929	0.295563	0.132432	2.23181	0.0256273	0.446252	ENTH/VHS family protein
AT3G21030			35.6873	0.882028	0.394995	2.23301	0.0255483	0.446252	transposable element gene
AT3G60520	AT3G60520	protein_coding_gene	84.9711	-0.766059	0.343783	-2.22832	0.0258591	0.446252
AT3G62410	AT3G62410	protein_coding_gene	206.709	0.800696	0.359279	2.22862	0.0258392	0.446252	CP12 domain-containing protein 2
AT4G13500	AT4G13500	protein_coding_gene	331.641	0.652601	0.292266	2.2329	0.0255556	0.446252
AT4G21750	AT4G21750	protein_coding_gene	1999.34	0.389276	0.174614	2.22935	0.0257905	0.446252	Homeobox-leucine zipper family protein / lipid-binding START domain-containing protein
AT5G07920	AT5G07920	protein_coding_gene	620.739	0.438618	0.196903	2.22759	0.0259081	0.446252	diacylglycerol kinase1
AT5G24010	AT5G24010	protein_coding_gene	164.2	0.38523	0.172924	2.22774	0.025898	0.446252	Protein kinase superfamily protein
AT5G40970	AT5G40970	protein_coding_gene	209.003	-0.364113	0.163142	-2.23187	0.0256235	0.446252	Protein of unknown function (DUF 3339)
AT5G47380	AT5G47380	protein_coding_gene	131.979	0.487472	0.218512	2.23088	0.0256893	0.446252	Protein of unknown function, DUF547
AT5G58990	AT5G58990	protein_coding_gene	690.364	-0.322778	0.144696	-2.23073	0.0256988	0.446252
AT2G38550	AT2G38550	protein_coding_gene	2476.38	-0.279558	0.125689	-2.22422	0.026134	0.447199	Transmembrane proteins 14C
AT2G40400	AT2G40400	protein_coding_gene	1473.57	0.281403	0.126466	2.22513	0.0260726	0.447199	Protein of unknown function (DUF399 and DUF3411)
AT3G11400	AT3G11400	protein_coding_gene	5573.25	-0.294477	0.132392	-2.22428	0.0261295	0.447199	eukaryotic translation initiation factor 3G1
AT3G16785	AT3G16785	protein_coding_gene	530.61	0.313615	0.14103	2.22375	0.0261652	0.447199	phospholipase D P1
AT3G53840	AT3G53840	protein_coding_gene	7.82456	-1.12489	0.505626	-2.22474	0.0260988	0.447199	Protein kinase superfamily protein
AT3G61010	AT3G61010	protein_coding_gene	282.298	-0.643626	0.289408	-2.22394	0.0261524	0.447199	Ferritin/ribonucleotide reductase-like family protein
AT5G21482	AT5G21482	protein_coding_gene	148.195	0.580992	0.261066	2.22546	0.0260505	0.447199	cytokinin oxidase 7
AT5G23830	AT5G23830	protein_coding_gene	357.34	-0.506872	0.22778	-2.22527	0.0260632	0.447199	MD-2-related lipid recognition domain-containing protein
AT3G07590	AT3G07590	protein_coding_gene	423.371	-0.36472	0.164058	-2.22312	0.026208	0.447556	Small nuclear ribonucleoprotein family protein
AT3G28345	AT3G28345	protein_coding_gene	934.232	0.605223	0.272324	2.22244	0.0262538	0.447635	ABC transporter family protein
AT5G45600	AT5G45600	protein_coding_gene	696.616	-0.261801	0.117801	-2.2224	0.0262566	0.447635	YEATS family protein
AT3G57340	AT3G57340	protein_coding_gene	958.624	-0.226667	0.102045	-2.22124	0.0263348	0.448593	Heat shock protein DnaJ, N-terminal with domain of unknown function (DUF1977)
AT1G73890	AT1G73890	protein_coding_gene	36.1783	0.750173	0.33809	2.21885	0.0264966	0.450734	Bifunctional inhibitor/lipid-transfer protein/seed storage 2S albumin superfamily protein
AT3G11750	AT3G11750	protein_coding_gene	95.9482	-0.548951	0.247445	-2.21848	0.0265223	0.450734	Dihydroneopterin aldolase
AT5G18370	AT5G18370	protein_coding_gene	51.0128	0.723559	0.326161	2.21841	0.0265268	0.450734	Disease resistance protein (TIR-NBS-LRR class) family
AT2G31250	AT2G31250	protein_coding_gene	25.8022	-0.87574	0.395121	-2.21638	0.0266654	0.450898	Glutamyl-tRNA reductase family protein
AT2G39710	AT2G39710	protein_coding_gene	169.151	0.552473	0.249274	2.21633	0.0266691	0.450898	Eukaryotic aspartyl protease family protein
AT2G40540	AT2G40540	protein_coding_gene	761.802	0.246645	0.111253	2.21696	0.0266257	0.450898	potassium transporter 2
AT3G56650	AT3G56650	protein_coding_gene	327.367	0.451727	0.203709	2.21751	0.026588	0.450898	Mog1/PsbP/DUF1795-like photosystem II reaction center PsbP family protein
AT4G17770	AT4G17770	protein_coding_gene	1310.61	-0.253115	0.114201	-2.21639	0.0266648	0.450898	trehalose phosphatase/synthase 5
AT5G43970	AT5G43970	protein_coding_gene	1700.19	-0.339765	0.153298	-2.21637	0.0266663	0.450898	translocase of outer membrane 22-V
AT1G77280	AT1G77280	protein_coding_gene	169.658	0.660842	0.298309	2.2153	0.0267397	0.451717	Protein kinase protein with adenine nucleotide alpha hydrolases-like domain
AT2G20050	AT2G20050	protein_coding_gene	1079.69	0.358671	0.161962	2.21454	0.0267918	0.451849	protein serine/threonine phosphatases;protein kinases;catalytics;cAMP-dependent protein kinase regulators;ATP binding;protein serine/threonine phosphatases
AT4G36090	AT4G36090	protein_coding_gene	355.396	0.258412	0.116673	2.21483	0.0267716	0.451849	oxidoreductase, 2OG-Fe(II) oxygenase family protein
AT2G42710	AT2G42710	protein_coding_gene	1099.13	-0.333154	0.150504	-2.21359	0.0268568	0.452197	Ribosomal protein L1p/L10e family
AT5G65830	AT5G65830	protein_coding_gene	145.052	0.387839	0.175187	2.21385	0.0268389	0.452197	receptor like protein 57
AT1G64970	AT1G64970	protein_coding_gene	4184.03	-0.509104	0.230028	-2.21323	0.0268818	0.452245	gamma-tocopherol methyltransferase
AT1G77460	AT1G77460	protein_coding_gene	279.483	0.465741	0.21064	2.21108	0.0270302	0.452659	Armadillo/beta-catenin-like repeat ; C2 calcium/lipid-binding domain (CaLB) protein
AT2G30340	AT2G30340	protein_coding_gene	298.132	-0.419756	0.189784	-2.21176	0.0269833	0.452659	LOB domain-containing protein 13
AT3G16980	AT3G16980	protein_coding_gene	79.2837	-0.518375	0.234397	-2.21153	0.0269993	0.452659	RNA polymerases M/15 Kd subunit
AT5G12280	AT5G12280	protein_coding_gene	14.3737	1.03327	0.467174	2.21176	0.0269835	0.452659	SWAP (Suppressor-of-White-APricot)/surp RNA-binding domain-containing protein
AT5G19010	AT5G19010	protein_coding_gene	1064.67	0.280398	0.12674	2.21239	0.0269401	0.452659	mitogen-activated protein kinase 16
AT5G20180	AT5G20180	protein_coding_gene	964.735	-0.283231	0.128104	-2.21094	0.0270397	0.452659	Ribosomal protein L36
AT2G18350	AT2G18350	protein_coding_gene	155.745	-0.560572	0.253648	-2.21004	0.0271023	0.452965	homeobox protein 24
AT2G32060	AT2G32060	protein_coding_gene	5615.87	-0.399694	0.180852	-2.21007	0.0271006	0.452965	Ribosomal protein L7Ae/L30e/S12e/Gadd45 family protein
AT3G26890	AT3G26890	protein_coding_gene	910.14	0.451335	0.204285	2.20933	0.0271514	0.453413
AT1G51090	AT1G51090	protein_coding_gene	52.7156	0.980621	0.44406	2.20831	0.0272227	0.45386	Heavy metal transport/detoxification superfamily protein
AT1G79260	AT1G79260	protein_coding_gene	701.447	-0.31118	0.140894	-2.20861	0.0272017	0.45386
AT1G53440	AT1G53440	protein_coding_gene	477.95	0.47768	0.21644	2.20698	0.0273152	0.454656	Leucine-rich repeat transmembrane protein kinase
AT1G54160	AT1G54160	protein_coding_gene	34.7234	0.762038	0.345302	2.20687	0.027323	0.454656	nuclear factor Y, subunit A5
AT2G43810	AT2G43810	protein_coding_gene	758.888	-0.349632	0.158489	-2.20603	0.0273819	0.454656	Small nuclear ribonucleoprotein family protein
AT4G03180	AT4G03180	protein_coding_gene	682.804	-0.302629	0.137179	-2.20608	0.0273783	0.454656
AT5G53420	AT5G53420	protein_coding_gene	1232.34	-0.539626	0.244605	-2.20612	0.0273759	0.454656	CCT motif family protein
AT2G41900	AT2G41900	protein_coding_gene	1223.82	0.346732	0.157253	2.20493	0.0274593	0.455251	CCCH-type zinc finger protein with ARM repeat domain
AT3G03470	AT3G03470	protein_coding_gene	69.9672	-0.753129	0.341574	-2.20488	0.0274624	0.455251	cytochrome P450, family 87, subfamily A, polypeptide 9
AT1G09800	AT1G09800	protein_coding_gene	189.727	-0.38073	0.172788	-2.20345	0.0275629	0.455435	Pseudouridine synthase family protein
AT3G18580	AT3G18580	protein_coding_gene	312.471	-0.359657	0.163192	-2.20389	0.0275319	0.455435	Nucleic acid-binding, OB-fold-like protein
AT3G22968	AT3G22968	protein_coding_gene	133.815	0.515589	0.233958	2.20377	0.0275406	0.455435	conserved peptide upstream open reading frame 59
AT3G22970	AT3G22970	protein_coding_gene	133.815	0.515589	0.233958	2.20377	0.0275406	0.455435	Protein of unknown function (DUF506)
AT1G05790	AT1G05790	protein_coding_gene	399.449	0.279947	0.127111	2.20238	0.0276383	0.456312	lipase class 3 family protein
AT5G60335	AT5G60335	protein_coding_gene	29.706	-0.851385	0.386668	-2.20185	0.0276758	0.456561	Thioesterase superfamily protein
AT1G01900	AT1G01900	protein_coding_gene	128.53	0.503578	0.228904	2.19995	0.0278103	0.457816	subtilase family protein
AT1G35510	AT1G35510	protein_coding_gene	463.483	0.261551	0.118896	2.19983	0.0278193	0.457816	O-fucosyltransferase family protein
AT5G44240	AT5G44240	protein_coding_gene	828.027	0.305676	0.138947	2.19995	0.0278107	0.457816	aminophospholipid ATPase 2
AT4G02360	AT4G02360	protein_coding_gene	185.364	-0.431093	0.196014	-2.19929	0.0278571	0.457838	Protein of unknown function, DUF538
AT5G52050	AT5G52050	protein_coding_gene	144.729	0.773678	0.351804	2.19918	0.0278655	0.457838	MATE efflux family protein
AT2G24970	AT2G24970	protein_coding_gene	91.1121	-0.442792	0.201384	-2.19874	0.0278961	0.457972
AT2G27530	AT2G27530	protein_coding_gene	16292.4	-0.339268	0.154387	-2.19752	0.0279835	0.458959	Ribosomal protein L1p/L10e family
AT5G09760	AT5G09760	protein_coding_gene	605.957	0.316337	0.143968	2.19727	0.0280012	0.458959	Plant invertase/pectin methylesterase inhibitor superfamily
AT1G80500	AT1G80500	protein_coding_gene	1580.9	-0.247682	0.112767	-2.19641	0.0280626	0.459226	SNARE-like superfamily protein
AT4G29440	AT4G29440	protein_coding_gene	343.431	0.467158	0.212668	2.19665	0.0280455	0.459226	Regulator of Vps4 activity in the MVB pathway protein
AT4G30350	AT4G30350	protein_coding_gene	820.873	0.33119	0.150834	2.19573	0.0281115	0.45936	Double Clp-N motif-containing P-loop nucleoside triphosphate hydrolases superfamily protein
AT4G37710	AT4G37710	protein_coding_gene	35.3679	-1.09125	0.497001	-2.19567	0.0281158	0.45936	VQ motif-containing protein
AT4G15545	AT4G15545	protein_coding_gene	1821.16	0.501435	0.228434	2.19509	0.028157	0.459664
AT2G21660	AT2G21660	protein_coding_gene	10963.7	-0.413972	0.188818	-2.19244	0.0283478	0.460568	cold, circadian rhythm, and rna binding 2
AT2G35605	AT2G35605	protein_coding_gene	624.56	-0.333577	0.152117	-2.1929	0.0283146	0.460568	SWIB/MDM2 domain superfamily protein
AT2G38810	AT2G38810	protein_coding_gene	415.894	-0.362363	0.165218	-2.19324	0.0282898	0.460568	histone H2A 8
AT4G14695	AT4G14695	protein_coding_gene	38.3949	-0.680842	0.310399	-2.19344	0.0282757	0.460568	Uncharacterised protein family (UPF0041)
AT5G56100	AT5G56100	protein_coding_gene	252.697	0.847382	0.386495	2.19248	0.0283449	0.460568	glycine-rich protein / oleosin
AT5G57815	AT5G57815	protein_coding_gene	774.042	-0.3148	0.143539	-2.19313	0.028298	0.460568	Cytochrome c oxidase, subunit Vib family protein
AT1G31730	AT1G31730	protein_coding_gene	1795.99	0.33708	0.153781	2.19194	0.0283836	0.460585	Adaptin family protein
AT5G63135	AT5G63135	protein_coding_gene	227.799	-0.370261	0.16893	-2.1918	0.0283941	0.460585
AT1G33140	AT1G33140	protein_coding_gene	19822.6	-0.290249	0.132487	-2.19077	0.0284681	0.460733	Ribosomal protein L6 family
AT2G42370	AT2G42370	protein_coding_gene	48.0877	0.644402	0.294191	2.19042	0.0284936	0.460733
AT4G16510	AT4G16510	protein_coding_gene	230.198	-0.338299	0.154386	-2.19126	0.0284333	0.460733	YbaK/aminoacyl-tRNA synthetase-associated domain
AT4G33150	AT4G33150	protein_coding_gene	506.062	0.625923	0.285732	2.1906	0.028481	0.460733	lysine-ketoglutarate reductase/saccharopine dehydrogenase bifunctional enzyme
AT1G36160	AT1G36160	protein_coding_gene	5770.51	0.338012	0.154376	2.18954	0.0285579	0.460997	acetyl-CoA carboxylase 1
AT3G61360	AT3G61360	protein_coding_gene	98.2954	-0.545425	0.249136	-2.18926	0.0285777	0.460997	Tetratricopeptide repeat (TPR)-like superfamily protein
AT5G01030	AT5G01030	protein_coding_gene	720.037	0.327034	0.149347	2.18976	0.0285414	0.460997	Protein of unknown function (DUF3527)
AT3G19510	AT3G19510	protein_coding_gene	477.273	0.363347	0.166016	2.18863	0.0286239	0.46109	Homeodomain-like protein with RING/FYVE/PHD-type zinc finger domain
AT5G12870	AT5G12870	protein_coding_gene	26.1615	0.979253	0.447505	2.18825	0.0286513	0.46109	myb domain protein 46
AT5G63180	AT5G63180	protein_coding_gene	45.205	1.06064	0.484693	2.18827	0.0286502	0.46109	Pectin lyase-like superfamily protein
AT1G02140	AT1G02140	protein_coding_gene	2463.17	-0.286819	0.13117	-2.18662	0.02877	0.461947	mago nashi family protein
AT4G00250	AT4G00250	protein_coding_gene	45.8496	-0.600518	0.274582	-2.18703	0.0287404	0.461947	DNA-binding storekeeper protein-related transcriptional regulator
AT4G25470	AT4G25470	protein_coding_gene	271.323	0.679396	0.310714	2.18656	0.0287744	0.461947	C-repeat/DRE binding factor 2
AT5G59820	AT5G59820	protein_coding_gene	1751.64	-0.603968	0.276254	-2.18628	0.0287952	0.461947	C2H2-type zinc finger family protein
AT2G20570	AT2G20570	protein_coding_gene	548.497	0.480783	0.219961	2.18576	0.0288331	0.462192	GBF's pro-rich region-interacting factor 1
AT1G70780	AT1G70780	protein_coding_gene	3779.37	-0.274036	0.125449	-2.18445	0.0289295	0.462964
AT1G70782	AT1G70782	protein_coding_gene	3779.37	-0.274036	0.125449	-2.18445	0.0289295	0.462964	conserved peptide upstream open reading frame 28
AT5G16250	AT5G16250	protein_coding_gene	1376.29	-0.341097	0.156168	-2.18417	0.0289495	0.462964
AT1G67860	AT1G67860	protein_coding_gene	9.8935	-1.14384	0.52415	-2.18228	0.0290886	0.464824
AT1G27150	AT1G27150	protein_coding_gene	724.019	0.324223	0.148679	2.18069	0.0292067	0.465253	Tetratricopeptide repeat (TPR)-like superfamily protein
AT3G49100	AT3G49100	protein_coding_gene	515.77	-0.444992	0.204037	-2.18094	0.0291881	0.465253	Signal recognition particle, SRP9/SRP14 subunit
AT5G13590	AT5G13590	protein_coding_gene	590.476	0.436166	0.199962	2.18125	0.029165	0.465253
AT5G49360	AT5G49360	protein_coding_gene	1160.12	0.641367	0.294065	2.18104	0.0291806	0.465253	beta-xylosidase 1
AT4G20940	AT4G20940	protein_coding_gene	602.245	0.399328	0.183166	2.18014	0.0292472	0.465536	Leucine-rich receptor-like protein kinase family protein
AT1G08900	AT1G08900	protein_coding_gene	26.1363	0.910695	0.417876	2.17934	0.0293063	0.465749	Major facilitator superfamily protein
AT5G66860	AT5G66860	protein_coding_gene	1429.64	-0.390443	0.179155	-2.17936	0.0293047	0.465749	Ribosomal protein L25/Gln-tRNA synthetase, anti-codon-binding domain
AT1G65450	AT1G65450	protein_coding_gene	19.6035	-0.875169	0.401742	-2.17843	0.0293737	0.465922	HXXXD-type acyl-transferase family protein
AT3G56590	AT3G56590	protein_coding_gene	756.744	0.34992	0.160603	2.17879	0.0293471	0.465922	hydroxyproline-rich glycoprotein family protein
AT4G01060	AT4G01060	protein_coding_gene	61.2428	0.625359	0.28709	2.17827	0.0293857	0.465922	CAPRICE-like MYB3
AT1G06350	AT1G06350	protein_coding_gene	529.316	0.444718	0.204576	2.17385	0.0297165	0.467182	Fatty acid desaturase family protein
AT1G72700	AT1G72700	protein_coding_gene	874.282	0.411776	0.189197	2.17644	0.029522	0.467182	ATPase E1-E2 type family protein / haloacid dehalogenase-like hydrolase family protein
AT2G13360	AT2G13360	protein_coding_gene	2881.61	0.825471	0.379445	2.17547	0.0295949	0.467182	alanine:glyoxylate aminotransferase
AT2G20320	AT2G20320	protein_coding_gene	273.764	0.414203	0.190409	2.17534	0.0296047	0.467182	DENN (AEX-3) domain-containing protein
AT2G28500	AT2G28500	protein_coding_gene	28.021	0.793238	0.364902	2.17384	0.0297172	0.467182	LOB domain-containing protein 11
AT3G17340	AT3G17340	protein_coding_gene	425.004	0.45553	0.209455	2.17483	0.0296426	0.467182	ARM repeat superfamily protein
AT3G50010	AT3G50010	protein_coding_gene	19.9713	0.781396	0.359225	2.17522	0.0296133	0.467182	Cysteine/Histidine-rich C1 domain family protein
AT3G55990	AT3G55990	protein_coding_gene	105.757	0.761408	0.350218	2.1741	0.0296977	0.467182	Plant protein of unknown function (DUF828)
AT5G35590	AT5G35590	protein_coding_gene	3733.11	-0.195399	0.0897648	-2.17679	0.029496	0.467182	proteasome alpha subunit A1
AT5G39850	AT5G39850	protein_coding_gene	356.564	-0.413927	0.190227	-2.17597	0.0295575	0.467182	Ribosomal protein S4
AT5G62420	AT5G62420	protein_coding_gene	34.7572	0.939154	0.431902	2.17446	0.0296704	0.467182	NAD(P)-linked oxidoreductase superfamily protein
AT1G69580	AT1G69580	protein_coding_gene	102.045	0.491947	0.226512	2.17184	0.029868	0.468829	Homeodomain-like superfamily protein
AT5G02760	AT5G02760	protein_coding_gene	320.794	0.732286	0.337153	2.17197	0.0298579	0.468829	Protein phosphatase 2C family protein
AT1G01290	AT1G01290	protein_coding_gene	289.397	-0.291405	0.134261	-2.17044	0.0299735	0.469381	cofactor of nitrate reductase and xanthine dehydrogenase 3
AT1G20770	AT1G20770	protein_coding_gene	1099.28	-0.299651	0.138155	-2.16894	0.0300873	0.469381
AT1G75980	AT1G75980	protein_coding_gene	230.453	-0.32673	0.150619	-2.16924	0.0300643	0.469381	Single hybrid motif superfamily protein
AT2G30970	AT2G30970	protein_coding_gene	9262.33	-0.315714	0.145561	-2.16895	0.0300868	0.469381	aspartate aminotransferase 1
AT3G05590	AT3G05590	protein_coding_gene	24776.9	-0.273984	0.126312	-2.16911	0.030074	0.469381	ribosomal protein L18
AT5G41990	AT5G41990	protein_coding_gene	819.335	0.311429	0.14358	2.16903	0.0300801	0.469381	with no lysine (K) kinase 8
AT5G41992	AT5G41992	protein_coding_gene	819.335	0.311429	0.14358	2.16903	0.0300801	0.469381	conserved peptide upstream open reading frame 58
AT5G66140	AT5G66140	protein_coding_gene	2177.09	-0.267043	0.123113	-2.16909	0.0300757	0.469381	proteasome alpha subunit D2
AT2G44910	AT2G44910	protein_coding_gene	84.2749	-0.538819	0.248506	-2.16824	0.0301408	0.469855	homeobox-leucine zipper protein 4
AT1G14390	AT1G14390	protein_coding_gene	146.549	0.448933	0.207303	2.16559	0.0303424	0.470838	Leucine-rich repeat protein kinase family protein
AT3G48030	AT3G48030	protein_coding_gene	659.84	-0.377462	0.174254	-2.16616	0.0302991	0.470838	hypoxia-responsive family protein / zinc finger (C3HC4-type RING finger) family protein
AT3G51120	AT3G51120	protein_coding_gene	600.426	0.378856	0.17489	2.16625	0.0302922	0.470838	DNA binding;zinc ion binding;nucleic acid binding;nucleic acid binding
AT3G62700	AT3G62700	protein_coding_gene	1570.35	0.432454	0.199582	2.1668	0.0302504	0.470838	multidrug resistance-associated protein 10
AT4G20270	AT4G20270	protein_coding_gene	363.443	0.639223	0.295131	2.16589	0.0303194	0.470838	Leucine-rich receptor-like protein kinase family protein
AT5G19330	AT5G19330	protein_coding_gene	1785.86	0.234192	0.108094	2.16655	0.0302689	0.470838	ARM repeat protein interacting with ABF2
AT1G72300	AT1G72300	protein_coding_gene	221.348	0.452879	0.209186	2.16496	0.0303908	0.471072	Leucine-rich receptor-like protein kinase family protein
AT2G23450	AT2G23450	protein_coding_gene	412.119	0.526328	0.24316	2.16454	0.0304231	0.471072	Protein kinase superfamily protein
AT5G44500	AT5G44500	protein_coding_gene	480.661	-0.293532	0.135613	-2.16449	0.0304268	0.471072	Small nuclear ribonucleoprotein family protein
AT3G51610	AT3G51610	protein_coding_gene	857.939	-0.256296	0.118465	-2.16346	0.0305055	0.471575
AT5G23290	AT5G23290	protein_coding_gene	771.744	-0.369071	0.170593	-2.16347	0.0305053	0.471575	prefoldin 5
AT5G47820	AT5G47820	protein_coding_gene	951.407	0.328566	0.15192	2.16276	0.0305597	0.472055	P-loop containing nucleoside triphosphate hydrolases superfamily protein
AT1G74060	AT1G74060	protein_coding_gene	8379.57	-0.322939	0.149356	-2.16221	0.0306018	0.472348	Ribosomal protein L6 family protein
AT2G42800	AT2G42800	protein_coding_gene	49.5793	0.740937	0.342827	2.16125	0.0306757	0.473129	receptor like protein 29
AT1G03200	AT1G03200	protein_coding_gene	39.0941	0.836889	0.388291	2.15531	0.0311373	0.473496
AT1G11960	AT1G11960	protein_coding_gene	520.138	0.57366	0.265625	2.15966	0.0307988	0.473496	ERD (early-responsive to dehydration stress) family protein
AT1G23130	AT1G23130	protein_coding_gene	35.1944	0.972494	0.450773	2.15739	0.0309754	0.473496	Polyketide cyclase/dehydrase and lipid transport superfamily protein
AT1G35115			575.101	0.602371	0.279117	2.15813	0.0309174	0.473496	transposable element gene
AT1G64628	AT1G64628	protein_coding_gene	175.245	0.428215	0.19867	2.15541	0.0311301	0.473496	conserved peptide upstream open reading frame 57
AT1G64630	AT1G64630	protein_coding_gene	175.245	0.428215	0.19867	2.15541	0.0311301	0.473496	with no lysine (K) kinase 10
AT1G64750	AT1G64750	protein_coding_gene	2221.77	-0.405481	0.188045	-2.15629	0.0310608	0.473496	deletion of SUV3 suppressor 1(I)
AT2G07719	AT2G07719	protein_coding_gene	20.0643	-1.01888	0.471845	-2.15935	0.0308229	0.473496	Putative membrane lipoprotein
AT2G34050	AT2G34050	protein_coding_gene	545.628	-0.311817	0.144633	-2.15591	0.0310904	0.473496
AT2G43720	AT2G43720	protein_coding_gene	90.2234	-0.48959	0.226681	-2.15982	0.0307868	0.473496	Eukaryotic protein of unknown function (DUF842)
AT3G01435	AT3G01435	protein_coding_gene	233.283	-0.41318	0.191633	-2.1561	0.0310758	0.473496	Expressed protein
AT3G12620	AT3G12620	protein_coding_gene	630.896	0.297382	0.137769	2.15856	0.0308843	0.473496	Protein phosphatase 2C family protein
AT3G54050	AT3G54050	protein_coding_gene	2955.23	0.596653	0.276498	2.15789	0.0309362	0.473496	high cyclic electron flow 1
AT3G62150	AT3G62150	protein_coding_gene	145.838	0.720009	0.3337	2.15765	0.0309549	0.473496	P-glycoprotein 21
AT5G04910	AT5G04910	protein_coding_gene	426.14	-0.313509	0.145235	-2.15863	0.030879	0.473496
AT5G43950	AT5G43950	protein_coding_gene	59.5418	0.50605	0.234797	2.15527	0.0311407	0.473496	Plant protein of unknown function (DUF946)
AT5G56190	AT5G56190	protein_coding_gene	532.037	0.244851	0.113573	2.15589	0.0310919	0.473496	Transducin/WD40 repeat-like superfamily protein
AT5G56870	AT5G56870	protein_coding_gene	227.899	0.736923	0.341224	2.15964	0.0308002	0.473496	beta-galactosidase 4
AT5G60410	AT5G60410	protein_coding_gene	1155.24	0.347047	0.160932	2.15648	0.0310462	0.473496	DNA-binding protein with MIZ/SP-RING zinc finger, PHD-finger and SAP domain
AT5G04270	AT5G04270	protein_coding_gene	151.945	-0.335295	0.155644	-2.15425	0.0312209	0.474362	DHHC-type zinc finger family protein
AT5G17850	AT5G17850	protein_coding_gene	277.991	0.588644	0.273317	2.15371	0.031263	0.474413	Sodium/calcium exchanger family protein
AT5G66580	AT5G66580	protein_coding_gene	336.986	-0.606968	0.281837	-2.15361	0.0312708	0.474413
AT3G23830	AT3G23830	protein_coding_gene	1901.69	-0.318699	0.148064	-2.15245	0.0313622	0.474741	glycine-rich RNA-binding protein 4
AT3G49910	AT3G49910	protein_coding_gene	19081.5	-0.35292	0.163926	-2.15292	0.0313248	0.474741	Translation protein SH3-like family protein
AT3G60640	AT3G60640	protein_coding_gene	334.896	-0.364154	0.169163	-2.15268	0.0313439	0.474741	Ubiquitin-like superfamily protein
AT3G06610	AT3G06610	protein_coding_gene	1219.13	-0.36324	0.168853	-2.15123	0.0314583	0.474821	DNA-binding enhancer protein-related
AT3G17590	AT3G17590	protein_coding_gene	363.458	-0.338237	0.157205	-2.15158	0.0314308	0.474821	transcription regulatory protein SNF5, putative (BSH)
AT3G26990	AT3G26990	protein_coding_gene	365.956	0.336678	0.156451	2.15197	0.0314	0.474821	ENTH/VHS family protein
AT5G35530	AT5G35530	protein_coding_gene	9316.15	-0.281232	0.130733	-2.1512	0.0314607	0.474821	Ribosomal protein S3 family protein
AT1G68000	AT1G68000	protein_coding_gene	632.161	-0.429912	0.19993	-2.15031	0.0315303	0.47552	phosphatidylinositol synthase 1
AT3G43850	AT3G43850	protein_coding_gene	177.117	-0.716173	0.333152	-2.14969	0.0315799	0.475565
AT5G18830	AT5G18830	protein_coding_gene	805.532	0.263542	0.12259	2.14978	0.0315728	0.475565	squamosa promoter binding protein-like 7
AT5G14880	AT5G14880	protein_coding_gene	358.906	0.435317	0.202565	2.14902	0.0316327	0.475932	Potassium transporter family protein
AT5G38480	AT5G38480	protein_coding_gene	15055.6	-0.294551	0.137077	-2.14879	0.031651	0.475932	general regulatory factor 3
AT1G27100	AT1G27100	protein_coding_gene	2014.52	0.452672	0.210884	2.14655	0.0318295	0.476771	Actin cross-linking protein
AT2G18700	AT2G18700	protein_coding_gene	307.058	0.614625	0.286438	2.14575	0.0318927	0.476771	trehalose phosphatase/synthase 11
AT2G21640	AT2G21640	protein_coding_gene	169.136	-0.564659	0.263056	-2.14654	0.0318301	0.476771
AT2G23940	AT2G23940	protein_coding_gene	574.159	-0.346929	0.161683	-2.14574	0.0318939	0.476771	Protein of unknown function (DUF788)
AT2G32450	AT2G32450	protein_coding_gene	346.978	0.372935	0.173734	2.14659	0.0318263	0.476771	Calcium-binding tetratricopeptide family protein
AT3G28450	AT3G28450	protein_coding_gene	314.557	0.406235	0.189314	2.14583	0.0318867	0.476771	Leucine-rich repeat protein kinase family protein
AT5G23535	AT5G23535	protein_coding_gene	1369.09	-0.343361	0.159927	-2.14699	0.031794	0.476771	KOW domain-containing protein
AT5G65410	AT5G65410	protein_coding_gene	1642.31	-0.316159	0.147279	-2.14666	0.0318201	0.476771	homeobox protein 25
AT5G38340	AT5G38340	protein_coding_gene	67.2142	0.583611	0.272024	2.14544	0.031918	0.476782	Disease resistance protein (TIR-NBS-LRR class) family
AT3G06620	AT3G06620	protein_coding_gene	373.659	0.339152	0.15813	2.14477	0.0319709	0.477223	PAS domain-containing protein tyrosine kinase family protein
AT5G28060	AT5G28060	protein_coding_gene	10989.6	-0.370861	0.172942	-2.14442	0.0319994	0.477298	Ribosomal protein S24e family protein
AT1G77570	AT1G77570	protein_coding_gene	47.1367	-0.683415	0.318757	-2.144	0.0320328	0.477448	Winged helix-turn-helix transcription repressor DNA-binding
AT1G30230	AT1G30230	protein_coding_gene	13277	-0.292909	0.136783	-2.14141	0.0322408	0.479847	Glutathione S-transferase, C-terminal-like;Translation elongation factor EF1B/ribosomal protein S6
AT5G39785	AT5G39785	protein_coding_gene	140.744	0.728644	0.340234	2.14159	0.0322262	0.479847	Protein of unknown function (DUF1666)
AT2G41810	AT2G41810	protein_coding_gene	247.965	-0.746399	0.348736	-2.1403	0.0323308	0.479983	Protein of unknown function, DUF642
AT3G06145	AT3G06145	protein_coding_gene	247.831	-0.441251	0.206107	-2.14088	0.0322834	0.479983
AT3G14840	AT3G14840	protein_coding_gene	2019.9	0.353619	0.165255	2.13984	0.0323676	0.479983	Leucine-rich repeat transmembrane protein kinase
AT4G20140	AT4G20140	protein_coding_gene	518.527	0.443795	0.207379	2.14002	0.0323534	0.479983	Leucine-rich repeat transmembrane protein kinase
AT4G21510	AT4G21510	protein_coding_gene	98.5051	-0.580397	0.271187	-2.14021	0.0323378	0.479983	F-box family protein
AT1G53050	AT1G53050	protein_coding_gene	1130.74	0.276031	0.129055	2.13886	0.0324466	0.480106	Protein kinase superfamily protein
AT1G60660	AT1G60660	protein_coding_gene	461.927	-0.47088	0.220126	-2.13913	0.0324249	0.480106	cytochrome B5-like protein
AT3G25880	AT3G25880	protein_coding_gene	8.94546	1.0746	0.502333	2.13922	0.032418	0.480106	NAD(P)-binding Rossmann-fold superfamily protein
AT1G14750	AT1G14750	protein_coding_gene	215.788	-0.586998	0.274666	-2.13713	0.0325873	0.480125	Cyclin family protein
AT1G71790	AT1G71790	protein_coding_gene	523.301	-0.297751	0.139319	-2.13718	0.032583	0.480125	Subunits of heterodimeric actin filament capping protein Capz superfamily
AT3G09730	AT3G09730	protein_coding_gene	111.103	-0.463791	0.216936	-2.13792	0.0325233	0.480125
AT3G63240	AT3G63240	protein_coding_gene	189.266	0.422971	0.197917	2.13711	0.0325892	0.480125	DNAse I-like superfamily protein
AT4G08150	AT4G08150	protein_coding_gene	791.215	0.455744	0.213193	2.13771	0.0325404	0.480125	KNOTTED-like from Arabidopsis thaliana
AT4G29790	AT4G29790	protein_coding_gene	438.776	0.361632	0.16915	2.13793	0.032522	0.480125
AT1G01420	AT1G01420	protein_coding_gene	55.8187	0.680025	0.318307	2.13638	0.0326484	0.480166	UDP-glucosyl transferase 72B3
AT2G15910	AT2G15910	protein_coding_gene	585.419	-0.410817	0.192331	-2.136	0.0326798	0.480166	CSL zinc finger domain-containing protein
AT4G34200	AT4G34200	protein_coding_gene	13108	-0.325452	0.15232	-2.13663	0.0326278	0.480166	D-3-phosphoglycerate dehydrogenase
AT5G18070	AT5G18070	protein_coding_gene	203.849	0.346055	0.162017	2.13592	0.0326861	0.480166	phosphoglucosamine mutase-related
AT1G15125	AT1G15125	protein_coding_gene	47.6827	0.791918	0.370932	2.13494	0.032766	0.480989	S-adenosyl-L-methionine-dependent methyltransferases superfamily protein
AT1G44800	AT1G44800	protein_coding_gene	721.368	0.745617	0.349339	2.13436	0.0328132	0.480989	nodulin MtN21 /EamA-like transporter family protein
AT1G72170	AT1G72170	protein_coding_gene	658.637	-0.287713	0.134796	-2.13443	0.0328073	0.480989	Domain of unknown function (DUF543)
AT2G41480	AT2G41480	protein_coding_gene	13.3443	1.03421	0.484684	2.13379	0.0328601	0.480989	Peroxidase superfamily protein
AT3G14680	AT3G14680	protein_coding_gene	207.435	0.815064	0.381941	2.13401	0.0328422	0.480989	cytochrome P450, family 72, subfamily A, polypeptide 14
AT1G30880	AT1G30880	protein_coding_gene	1986.95	-0.334138	0.156697	-2.13239	0.0329749	0.4812
AT2G19350	AT2G19350	protein_coding_gene	104.632	-0.518081	0.242877	-2.1331	0.0329168	0.4812	Eukaryotic protein of unknown function (DUF872)
AT2G35520	AT2G35520	protein_coding_gene	652.416	-0.270292	0.126765	-2.13223	0.0329876	0.4812	Defender against death (DAD family) protein
AT2G41820	AT2G41820	protein_coding_gene	966.257	0.300472	0.140923	2.13217	0.0329925	0.4812	Leucine-rich repeat protein kinase family protein
AT4G36130	AT4G36130	protein_coding_gene	8213.77	-0.282549	0.132499	-2.13246	0.0329693	0.4812	Ribosomal protein L2 family
AT1G01940	AT1G01940	protein_coding_gene	650.289	-0.35347	0.165949	-2.13	0.0331719	0.481406	Cyclophilin-like peptidyl-prolyl cis-trans isomerase family protein
AT2G33000	AT2G33000	protein_coding_gene	11.8654	1.06158	0.498081	2.13134	0.0330608	0.481406	ubiquitin-associated (UBA)/TS-N domain-containing protein-related
AT3G14440	AT3G14440	protein_coding_gene	45.8716	1.06422	0.499454	2.13077	0.0331078	0.481406	nine-cis-epoxycarotenoid dioxygenase 3
AT5G12430	AT5G12430	protein_coding_gene	622.633	0.346743	0.162788	2.13004	0.0331687	0.481406	Heat shock protein DnaJ with tetratricopeptide repeat
AT5G15030	AT5G15030	protein_coding_gene	336.183	-0.344478	0.161709	-2.13023	0.0331525	0.481406	Paired amphipathic helix (PAH2) superfamily protein
AT5G54520	AT5G54520	protein_coding_gene	150.24	-0.413451	0.193956	-2.13167	0.0330339	0.481406	Transducin/WD40 repeat-like superfamily protein
AT5G54900	AT5G54900	protein_coding_gene	3018.09	-0.219205	0.102885	-2.13059	0.0331229	0.481406	RNA-binding protein 45A
AT2G23110	AT2G23110	protein_coding_gene	883.725	-0.527484	0.247752	-2.12908	0.033248	0.482167	Late embryogenesis abundant protein, group 6
AT3G17160	AT3G17160	protein_coding_gene	1211.1	-0.274634	0.129103	-2.12725	0.0333991	0.484014
AT1G69280	AT1G69280	protein_coding_gene	55.4132	0.594731	0.279681	2.12646	0.0334646	0.484618
AT5G11650	AT5G11650	protein_coding_gene	636.411	0.543661	0.25575	2.12575	0.0335237	0.48513	alpha/beta-Hydrolases superfamily protein
AT1G76660	AT1G76660	protein_coding_gene	691.034	0.261837	0.123285	2.12383	0.0336841	0.486761
AT2G19680	AT2G19680	protein_coding_gene	1467.06	-0.414152	0.194985	-2.12402	0.0336687	0.486761	Mitochondrial ATP synthase subunit G protein
AT3G59930	AT3G59930	protein_coding_gene	51.6303	1.10333	0.519657	2.1232	0.0337373	0.487184
AT5G12360	AT5G12360	protein_coding_gene	110.104	-0.41791	0.196858	-2.1229	0.0337619	0.487194
AT1G16710	AT1G16710	protein_coding_gene	478.259	0.538715	0.254008	2.12086	0.0339335	0.488288	histone acetyltransferase of the CBP family 12
AT3G30390	AT3G30390	protein_coding_gene	2477.44	0.411209	0.193838	2.12141	0.0338876	0.488288	Transmembrane amino acid transporter family protein
AT4G01026	AT4G01026	protein_coding_gene	50.1891	0.772107	0.364044	2.12092	0.0339287	0.488288	PYR1-like 7
AT5G44460	AT5G44460	protein_coding_gene	361.038	-0.574453	0.270779	-2.12148	0.0338814	0.488288	calmodulin like 43
AT1G34110	AT1G34110	protein_coding_gene	512.576	0.538007	0.25376	2.12014	0.0339942	0.488812	Leucine-rich receptor-like protein kinase family protein
AT2G40510	AT2G40510	protein_coding_gene	5813.22	-0.330154	0.155743	-2.11986	0.0340179	0.488812	Ribosomal protein S26e family protein
AT2G26910	AT2G26910	protein_coding_gene	1827.7	0.406471	0.191881	2.11835	0.0341452	0.490296	pleiotropic drug resistance 4
AT1G22620	AT1G22620	protein_coding_gene	678.408	0.225066	0.106269	2.11789	0.034184	0.490383	Phosphoinositide phosphatase family protein
AT2G35890	AT2G35890	protein_coding_gene	33.6174	0.937866	0.442867	2.11771	0.0341993	0.490383	calcium-dependent protein kinase 25
AT2G42790	AT2G42790	protein_coding_gene	10143.1	-0.347099	0.163939	-2.11724	0.0342391	0.490609	citrate synthase 3
AT5G60450	AT5G60450	protein_coding_gene	980.772	0.371686	0.175592	2.11676	0.0342799	0.490847	auxin response factor 4
AT1G28230	AT1G28230	protein_coding_gene	9.97006	1.04079	0.492122	2.1149	0.0344389	0.491951	purine permease 1
AT3G11940	AT3G11940	protein_coding_gene	20741.1	-0.255004	0.120554	-2.11527	0.0344068	0.491951	ribosomal protein 5A
AT4G33010	AT4G33010	protein_coding_gene	10016.1	0.448414	0.211977	2.11538	0.0343972	0.491951	glycine decarboxylase P-protein 1
AT5G17610	AT5G17610	protein_coding_gene	450.745	-0.339949	0.160754	-2.11472	0.0344535	0.491951
AT1G03520	AT1G03520	protein_coding_gene	227.842	0.435734	0.20619	2.11326	0.0345784	0.492023	Core-2/I-branching beta-1,6-N-acetylglucosaminyltransferase family protein
AT1G11050	AT1G11050	protein_coding_gene	337.843	0.418685	0.198242	2.11199	0.0346871	0.492023	Protein kinase superfamily protein
AT1G61660	AT1G61660	protein_coding_gene	133.822	0.54552	0.258129	2.11336	0.0345698	0.492023	basic helix-loop-helix (bHLH) DNA-binding superfamily protein
AT3G01790	AT3G01790	protein_coding_gene	1420.49	-0.28345	0.134209	-2.112	0.0346866	0.492023	Ribosomal protein L13 family protein
AT3G51840	AT3G51840	protein_coding_gene	6202.09	-0.232232	0.109966	-2.11184	0.0346998	0.492023	acyl-CoA oxidase 4
AT4G03460	AT4G03460	protein_coding_gene	18.45	0.943516	0.446747	2.11197	0.034689	0.492023	Ankyrin repeat family protein
AT4G26540	AT4G26540	protein_coding_gene	570.281	0.531528	0.25152	2.11327	0.0345778	0.492023	Leucine-rich repeat receptor-like protein kinase family protein
AT5G08150	AT5G08150	protein_coding_gene	85.4108	0.704873	0.333641	2.11267	0.034629	0.492023	suppressor of phytochrome b 5
AT5G54430	AT5G54430	protein_coding_gene	2219.14	-0.217717	0.103006	-2.11363	0.0345471	0.492023	Adenine nucleotide alpha hydrolases-like superfamily protein
AT5G56040	AT5G56040	protein_coding_gene	1029.26	0.456563	0.216092	2.11282	0.0346164	0.492023	Leucine-rich receptor-like protein kinase family protein
AT2G47380	AT2G47380	protein_coding_gene	1963.6	-0.417931	0.197954	-2.11125	0.0347507	0.492061	Cytochrome c oxidase subunit Vc family protein
ATMG00730	ATMG00730	protein_coding_gene	41.1653	-1.02251	0.484267	-2.11145	0.0347335	0.492061	cytochrome c oxidase subunit 3
AT5G54190	AT5G54190	protein_coding_gene	2557.79	-1.03775	0.491603	-2.11096	0.034776	0.492077	protochlorophyllide oxidoreductase A
AT1G16430	AT1G16430	protein_coding_gene	107.473	-0.549043	0.260324	-2.10908	0.0349379	0.492803	Surfeit locus protein 5 subunit 22 of Mediator complex
AT2G20480	AT2G20480	protein_coding_gene	69.2233	-0.651358	0.308853	-2.10896	0.0349482	0.492803
AT2G34520	AT2G34520	protein_coding_gene	1206.69	-0.312405	0.148122	-2.1091	0.0349356	0.492803	mitochondrial ribosomal protein S14
AT5G20850	AT5G20850	protein_coding_gene	127.598	-0.394941	0.187249	-2.10918	0.0349292	0.492803	RAS associated with diabetes protein 51
AT5G43470	AT5G43470	protein_coding_gene	256.395	0.654252	0.310142	2.10952	0.0348994	0.492803	Disease resistance protein (CC-NBS-LRR class) family
AT1G34420	AT1G34420	protein_coding_gene	20.218	0.75247	0.357115	2.10708	0.0351105	0.49371	leucine-rich repeat transmembrane protein kinase family protein
AT3G14290	AT3G14290	protein_coding_gene	2638.09	-0.303171	0.143827	-2.10789	0.0350404	0.49371	20S proteasome alpha subunit E2
AT4G09200	AT4G09200	protein_coding_gene	472.116	-0.355913	0.168925	-2.10692	0.0351243	0.49371	SPla/RYanodine receptor (SPRY) domain-containing protein
AT4G09310	AT4G09310	protein_coding_gene	472.116	-0.355913	0.168925	-2.10692	0.0351243	0.49371	SPla/RYanodine receptor (SPRY) domain-containing protein
AT5G15200	AT5G15200	protein_coding_gene	30386.6	-0.264082	0.125347	-2.10682	0.0351336	0.49371	Ribosomal protein S4
AT4G28950	AT4G28950	protein_coding_gene	245.202	-0.524956	0.249247	-2.10617	0.0351898	0.49416	RHO-related protein from plants 9
AT3G46230	AT3G46230	protein_coding_gene	94.5723	-0.930765	0.442191	-2.10489	0.0353008	0.495037	heat shock protein 17.4
AT4G04220	AT4G04220	protein_coding_gene	83.0919	-0.468369	0.222506	-2.10497	0.035294	0.495037	receptor like protein 46
AT1G71695	AT1G71695	protein_coding_gene	2709.01	0.359997	0.171068	2.10441	0.0353428	0.495285	Peroxidase superfamily protein
AT1G32080	AT1G32080	protein_coding_gene	910.022	0.651266	0.309606	2.10353	0.0354196	0.495681	membrane protein, putative
AT3G14100	AT3G14100	protein_coding_gene	2225	0.220181	0.10466	2.10378	0.0353976	0.495681	RNA-binding (RRM/RBD/RNP motifs) family protein
AT1G15120	AT1G15120	protein_coding_gene	4382.55	-0.391306	0.186057	-2.10315	0.0354524	0.495798	Ubiquinol-cytochrome C reductase hinge protein
AT3G53630	AT3G53630	protein_coding_gene	1341.37	-0.331344	0.15764	-2.1019	0.0355617	0.496646
AT4G01990	AT4G01990	protein_coding_gene	171.133	-0.399351	0.189988	-2.10198	0.035555	0.496646	Tetratricopeptide repeat (TPR)-like superfamily protein
AT1G01440	AT1G01440	protein_coding_gene	366.453	0.295163	0.14047	2.10126	0.035618	0.497091	Protein of unknown function (DUF3133)
AT1G07820	AT1G07820	protein_coding_gene	2684	-0.27811	0.132391	-2.10067	0.03567	0.497227	Histone superfamily protein
AT3G20290	AT3G20290	protein_coding_gene	1184.88	0.194203	0.0924514	2.1006	0.0356764	0.497227	EPS15 homology domain 1
AT3G14130	AT3G14130	protein_coding_gene	215.236	-0.384113	0.182946	-2.0996	0.0357644	0.498112	Aldolase-type TIM barrel family protein
AT1G07615	AT1G07615	protein_coding_gene	366.202	-0.340046	0.162028	-2.09869	0.0358445	0.498207	GTP-binding protein Obg/CgtA
AT2G46210	AT2G46210	protein_coding_gene	88.4449	0.583611	0.278051	2.09894	0.0358225	0.498207	Fatty acid/sphingolipid desaturase
AT3G56480	AT3G56480	protein_coding_gene	451.398	0.388028	0.184872	2.0989	0.0358261	0.498207	myosin heavy chain-related
AT5G15720	AT5G15720	protein_coding_gene	16.169	-0.948883	0.452347	-2.09769	0.0359328	0.498755	GDSL-motif lipase 7
AT5G65350	AT5G65350	protein_coding_gene	45.6706	0.582665	0.277742	2.09787	0.0359169	0.498755	histone 3 11
AT3G49840	AT3G49840	protein_coding_gene	63.7383	0.570384	0.272054	2.09658	0.0360306	0.499771	Uncharacterized conserved protein (DUF2215)
AT1G20580	AT1G20580	protein_coding_gene	1823.16	-0.242834	0.115875	-2.09565	0.0361137	0.500583	Small nuclear ribonucleoprotein family protein
AT4G11440	AT4G11440	protein_coding_gene	118.93	0.45647	0.217929	2.09458	0.0362081	0.501243	Mitochondrial substrate carrier family protein
AT4G37520	AT4G37520	protein_coding_gene	438.331	0.769756	0.367503	2.09456	0.0362104	0.501243	Peroxidase superfamily protein
AT3G26640	AT3G26640	protein_coding_gene	245.097	-0.273309	0.130544	-2.09362	0.0362941	0.501487	Transducin/WD40 repeat-like superfamily protein
AT3G62820	AT3G62820	protein_coding_gene	53.8377	0.680294	0.32495	2.09353	0.0363019	0.501487	Plant invertase/pectin methylesterase inhibitor superfamily protein
AT5G58630	AT5G58630	protein_coding_gene	27.0316	-0.926315	0.442411	-2.09379	0.0362787	0.501487
AT5G14470	AT5G14470	protein_coding_gene	18.0023	0.787203	0.376278	2.09208	0.0364316	0.502939	GHMP kinase family protein
AT1G12260	AT1G12260	protein_coding_gene	34.3062	0.862141	0.412154	2.09179	0.036457	0.502949	NAC 007
AT1G24880	AT1G24880	protein_coding_gene	413.33	-0.798937	0.38222	-2.09026	0.0365948	0.503386	UDP-3-O-acyl N-acetylglycosamine deacetylase family protein
AT1G74590	AT1G74590	protein_coding_gene	66.3685	0.658644	0.315172	2.08979	0.0366367	0.503386	glutathione S-transferase TAU 10
AT1G78110	AT1G78110	protein_coding_gene	45.3935	0.643969	0.30815	2.08979	0.0366369	0.503386
AT3G60940	AT3G60940	protein_coding_gene	13.4438	0.920959	0.440635	2.09007	0.0366115	0.503386	Putative endonuclease or glycosyl hydrolase
AT5G17700	AT5G17700	protein_coding_gene	283.412	0.488922	0.233944	2.08991	0.0366257	0.503386	MATE efflux family protein
AT5G45510	AT5G45510	protein_coding_gene	2547.36	0.369979	0.177005	2.09022	0.0365981	0.503386	Leucine-rich repeat (LRR) family protein
AT1G31120	AT1G31120	protein_coding_gene	205.525	0.512479	0.245274	2.08941	0.0366708	0.503514	K+ uptake permease 10
AT1G22840	AT1G22840	protein_coding_gene	7082.04	-0.370645	0.177416	-2.08913	0.0366964	0.503526	CYTOCHROME C-1
AT1G70600	AT1G70600	protein_coding_gene	12082	-0.320351	0.153368	-2.08878	0.0367278	0.503618	Ribosomal protein L18e/L15 superfamily protein
AT5G27610	AT5G27610	protein_coding_gene	192.873	0.476029	0.228082	2.08709	0.0368796	0.505333	DIRP ;Myb-like DNA-binding domain
AT5G46160	AT5G46160	protein_coding_gene	957.093	-0.309434	0.148279	-2.08684	0.0369025	0.505333	Ribosomal protein L14p/L23e family protein
AT2G32295	AT2G32295	protein_coding_gene	148.798	0.434933	0.208482	2.08619	0.0369619	0.505468	EXS (ERD1/XPR1/SYG1) family protein
AT4G20320	AT4G20320	protein_coding_gene	417.724	0.422217	0.202363	2.08644	0.0369391	0.505468	CTP synthase family protein
AT1G19550	AT1G19550	protein_coding_gene	8.70341	-1.18355	0.567879	-2.08416	0.0371461	0.505923	Glutathione S-transferase family protein
AT1G56430	AT1G56430	protein_coding_gene	1312.84	0.512795	0.245965	2.08483	0.0370849	0.505923	nicotianamine synthase 4
AT3G04290	AT3G04290	protein_coding_gene	5822.05	0.303813	0.145717	2.08495	0.0370739	0.505923	Li-tolerant lipase 1
AT3G61630	AT3G61630	protein_coding_gene	118.381	-0.448618	0.215233	-2.08434	0.0371292	0.505923	cytokinin response factor 6
AT4G10450	AT4G10450	protein_coding_gene	2103.11	-0.294556	0.141327	-2.08421	0.0371406	0.505923	Ribosomal protein L6 family
AT4G12050	AT4G12050	protein_coding_gene	243.526	-0.444995	0.213539	-2.0839	0.0371689	0.505923	Predicted AT-hook DNA-binding family protein
AT5G40170	AT5G40170	protein_coding_gene	137.915	0.638836	0.306556	2.08391	0.0371681	0.505923	receptor like protein 54
AT1G04480	AT1G04480	protein_coding_gene	6197.88	-0.326995	0.156992	-2.08288	0.0372625	0.50596	Ribosomal protein L14p/L23e family protein
AT1G34260	AT1G34260	protein_coding_gene	379.448	0.420709	0.201931	2.08344	0.0372115	0.50596	FORMS APLOID AND BINUCLEATE CELLS 1A
AT4G10060	AT4G10060	protein_coding_gene	881.803	0.560169	0.268884	2.08331	0.0372228	0.50596	Beta-glucosidase, GBA2 type family protein
AT5G58870	AT5G58870	protein_coding_gene	1030.47	0.346636	0.166429	2.08279	0.0372708	0.50596	FTSH protease 9
AT1G18970	AT1G18970	protein_coding_gene	15.5653	1.07251	0.515985	2.07857	0.0376571	0.506798	germin-like protein 4
AT1G27030	AT1G27030	protein_coding_gene	1113.24	-0.476877	0.229246	-2.08019	0.0375078	0.506798
AT1G43900	AT1G43900	protein_coding_gene	694.169	-0.238228	0.114626	-2.07831	0.0376805	0.506798	Protein phosphatase 2C family protein
AT1G56720	AT1G56720	protein_coding_gene	450.357	0.346555	0.166618	2.07994	0.0375308	0.506798	Protein kinase superfamily protein
AT3G01480	AT3G01480	protein_coding_gene	2240.81	0.469378	0.225827	2.07848	0.0376647	0.506798	cyclophilin 38
AT3G20360	AT3G20360	protein_coding_gene	12.1708	-0.935168	0.449813	-2.07901	0.037616	0.506798	TRAF-like family protein
AT3G23980	AT3G23980	protein_coding_gene	903.24	0.230385	0.110774	2.07979	0.0375451	0.506798	BLISTER
AT4G14540	AT4G14540	protein_coding_gene	115.571	0.932089	0.447891	2.08107	0.0374279	0.506798	nuclear factor Y, subunit B3
AT4G28250	AT4G28250	protein_coding_gene	277.757	0.547534	0.263006	2.08183	0.0373578	0.506798	expansin B3
AT5G05410	AT5G05410	protein_coding_gene	990.84	-0.618749	0.297515	-2.07972	0.0375509	0.506798	DRE-binding protein 2A
AT5G40650	AT5G40650	protein_coding_gene	1509.45	-0.350738	0.168661	-2.07954	0.0375678	0.506798	succinate dehydrogenase 2-2
AT5G41100	AT5G41100	protein_coding_gene	687.808	0.432114	0.207593	2.08154	0.0373842	0.506798
AT5G50915	AT5G50915	protein_coding_gene	184.445	0.621644	0.29911	2.07831	0.0376805	0.506798	basic helix-loop-helix (bHLH) DNA-binding superfamily protein
AT5G57010	AT5G57010	protein_coding_gene	123.855	0.695675	0.334625	2.07897	0.0376204	0.506798	calmodulin-binding family protein
AT3G21530	AT3G21530	protein_coding_gene	21.0495	0.854574	0.411255	2.07796	0.0377127	0.506896	DNAse I-like superfamily protein
AT2G31510	AT2G31510	protein_coding_gene	821.053	0.234323	0.112831	2.07676	0.0378233	0.507046	IBR domain-containing protein
AT3G11500	AT3G11500	protein_coding_gene	949.237	-0.336044	0.1618	-2.07691	0.0378098	0.507046	Small nuclear ribonucleoprotein family protein
AT4G34870	AT4G34870	protein_coding_gene	30419.6	-0.354901	0.170873	-2.07699	0.0378025	0.507046	rotamase cyclophilin 5
AT5G07610	AT5G07610	protein_coding_gene	48.0346	0.595447	0.286659	2.0772	0.0377834	0.507046	F-box family protein
AT1G13590	AT1G13590	protein_coding_gene	535.287	-0.433463	0.208749	-2.07648	0.0378498	0.507067	phytosulfokine 1 precursor
AT1G11400	AT1G11400	protein_coding_gene	687.294	-0.295005	0.14219	-2.07473	0.0380117	0.508568	partner of Y14-MAGO
AT3G18430	AT3G18430	protein_coding_gene	690.621	-0.314779	0.151708	-2.07491	0.0379952	0.508568	Calcium-binding EF-hand family protein
AT3G16310	AT3G16310	protein_coding_gene	1211.59	-0.240694	0.116094	-2.07327	0.0381471	0.509024	mitotic phosphoprotein N' end (MPPN) family protein
AT3G18930	AT3G18930	protein_coding_gene	183.095	0.340115	0.164067	2.07302	0.0381705	0.509024	RING/U-box superfamily protein
AT3G46430	AT3G46430	protein_coding_gene	3132.06	-0.275539	0.132863	-2.07386	0.0380926	0.509024
AT4G10270	AT4G10270	protein_coding_gene	2247.34	-0.642596	0.309907	-2.07351	0.038125	0.509024	Wound-responsive family protein
AT5G09850	AT5G09850	protein_coding_gene	1230.4	0.220728	0.106437	2.07379	0.0380986	0.509024	Transcription elongation factor (TFIIS) family protein
AT3G03320	AT3G03320	protein_coding_gene	377.226	-0.297443	0.143505	-2.07271	0.0381996	0.509079	RNA-binding ASCH domain protein
AT1G18800	AT1G18800	protein_coding_gene	1479.53	-0.284613	0.137371	-2.07185	0.0382791	0.509236	NAP1-related protein 2
AT3G53740	AT3G53740	protein_coding_gene	10437.9	-0.355393	0.17154	-2.07178	0.0382864	0.509236	Ribosomal protein L36e family protein
AT5G56270	AT5G56270	protein_coding_gene	206.279	0.328143	0.158363	2.07209	0.0382569	0.509236	WRKY DNA-binding protein 2
AT1G47750	AT1G47750	protein_coding_gene	518.319	-0.306732	0.148117	-2.07087	0.0383709	0.509695	peroxin 11A
AT3G48360	AT3G48360	protein_coding_gene	138.198	0.979513	0.472964	2.07101	0.0383581	0.509695	BTB and TAZ domain protein 2
AT1G11350	AT1G11350	protein_coding_gene	72.9008	0.558247	0.269614	2.07054	0.0384017	0.509772	S-domain-1 13
AT5G03190	AT5G03190	protein_coding_gene	589.029	0.342789	0.165689	2.06887	0.038558	0.511514	conserved peptide upstream open reading frame 47
AT1G57700	AT1G57700	protein_coding_gene	227.99	0.39779	0.192344	2.06811	0.0386296	0.51155	Protein kinase superfamily protein
AT3G03350	AT3G03350	protein_coding_gene	63.8595	0.693341	0.335307	2.06778	0.0386611	0.51155	NAD(P)-binding Rossmann-fold superfamily protein
AT5G10330	AT5G10330	protein_coding_gene	1135.89	-0.22491	0.108769	-2.06778	0.0386603	0.51155	histidinol phosphate aminotransferase 1
AT5G13780	AT5G13780	protein_coding_gene	2978.74	-0.19332	0.0934642	-2.06839	0.0386036	0.51155	Acyl-CoA N-acyltransferases (NAT) superfamily protein
AT3G61800	AT3G61800	protein_coding_gene	215.058	0.326543	0.157944	2.06746	0.0386907	0.511611
AT3G23900	AT3G23900	protein_coding_gene	967.276	0.29182	0.141187	2.06691	0.0387427	0.511966	RNA recognition motif (RRM)-containing protein
AT3G56050	AT3G56050	protein_coding_gene	869.493	0.403562	0.195304	2.06633	0.0387973	0.512024	Protein kinase family protein
AT5G01890	AT5G01890	protein_coding_gene	632.711	0.463899	0.224476	2.06659	0.0387728	0.512024	Leucine-rich receptor-like protein kinase family protein
AT1G50360	AT1G50360	protein_coding_gene	470.235	0.324776	0.157206	2.06593	0.0388347	0.512186	P-loop containing nucleoside triphosphate hydrolases superfamily protein
AT1G64400	AT1G64400	protein_coding_gene	57.8587	0.692291	0.335413	2.06399	0.0390184	0.512289	AMP-dependent synthetase and ligase family protein
AT1G74310	AT1G74310	protein_coding_gene	617.136	-0.577998	0.280028	-2.06407	0.0390108	0.512289	heat shock protein 101
AT2G30010	AT2G30010	protein_coding_gene	410.4	0.495212	0.239906	2.0642	0.0389992	0.512289	TRICHOME BIREFRINGENCE-LIKE 45
AT3G14750	AT3G14750	protein_coding_gene	165.584	-0.380862	0.184499	-2.0643	0.0389893	0.512289
AT4G00800	AT4G00800	protein_coding_gene	761.386	0.46452	0.224991	2.06462	0.0389593	0.512289	transducin family protein / WD-40 repeat family protein
AT5G09910	AT5G09910	protein_coding_gene	7.88896	-1.04817	0.507727	-2.06443	0.038977	0.512289	Ras-related small GTP-binding family protein
AT5G54970	AT5G54970	protein_coding_gene	991.752	-0.382685	0.185362	-2.06452	0.0389681	0.512289
AT3G18420	AT3G18420	protein_coding_gene	2500.86	-0.420042	0.203571	-2.06337	0.0390778	0.512738	Protein prenylyltransferase superfamily protein
AT1G04210	AT1G04210	protein_coding_gene	1422.88	0.389623	0.189016	2.06132	0.0392725	0.513031	Leucine-rich repeat protein kinase family protein
AT1G53860	AT1G53860	protein_coding_gene	135.891	-0.562641	0.27299	-2.06103	0.0392998	0.513031	Remorin family protein
AT2G24440	AT2G24440	protein_coding_gene	93.323	-0.382869	0.185677	-2.06201	0.0392068	0.513031	selenium binding
AT3G13620	AT3G13620	protein_coding_gene	292.314	-0.362686	0.175866	-2.06228	0.0391807	0.513031	Amino acid permease family protein
AT3G25690	AT3G25690	protein_coding_gene	831.901	0.673812	0.32691	2.06116	0.0392881	0.513031	Hydroxyproline-rich glycoprotein family protein
AT3G42725	AT3G42725	protein_coding_gene	120.393	-0.607862	0.295008	-2.06049	0.0393517	0.513031	Putative membrane lipoprotein
AT3G45320	AT3G45320	protein_coding_gene	32.4266	-0.948898	0.460014	-2.06276	0.0391356	0.513031
AT4G03440	AT4G03440	protein_coding_gene	61.8949	0.581817	0.282345	2.06066	0.0393358	0.513031	Ankyrin repeat family protein
AT4G07950	AT4G07950	protein_coding_gene	275.481	-0.390597	0.189492	-2.06129	0.0392752	0.513031	DNA-directed RNA polymerase, subunit M, archaeal
AT5G44210	AT5G44210	protein_coding_gene	108.632	-0.675024	0.327561	-2.06076	0.0393262	0.513031	erf domain protein 9
AT1G72520	AT1G72520	protein_coding_gene	751.371	0.787322	0.382185	2.06005	0.0393934	0.513247	PLAT/LH2 domain-containing lipoxygenase family protein
AT1G53430	AT1G53430	protein_coding_gene	793.018	0.41935	0.203747	2.05819	0.0395719	0.513426	Leucine-rich repeat transmembrane protein kinase
AT2G41690	AT2G41690	protein_coding_gene	11.7759	-1.06151	0.515718	-2.05832	0.0395596	0.513426	heat shock transcription factor B3
AT2G47800	AT2G47800	protein_coding_gene	1575.22	0.361142	0.175383	2.05917	0.0394783	0.513426	multidrug resistance-associated protein 4
AT3G11050	AT3G11050	protein_coding_gene	1154.57	-0.67388	0.327311	-2.05884	0.03951	0.513426	ferritin 2
AT5G44550	AT5G44550	protein_coding_gene	44.8566	1.25508	0.609833	2.05807	0.0395834	0.513426	Uncharacterised protein family (UPF0497)
AT5G45775	AT5G45775	protein_coding_gene	7948.84	-0.292983	0.142268	-2.05938	0.0394583	0.513426	Ribosomal L5P family protein
AT5G47450	AT5G47450	protein_coding_gene	222.731	0.94287	0.458062	2.05839	0.039553	0.513426	tonoplast intrinsic protein 2;3
AT1G18910	AT1G18910	protein_coding_gene	272.256	0.334545	0.162737	2.05574	0.0398075	0.514702	zinc ion binding;zinc ion binding
AT2G41250	AT2G41250	protein_coding_gene	646.861	0.265082	0.128949	2.05571	0.0398106	0.514702	Haloacid dehalogenase-like hydrolase (HAD) superfamily protein
AT3G44420			23.3317	-0.897997	0.436742	-2.05612	0.0397705	0.514702	ERR: AT3G44420 not in vocabulary: $voc
AT3G57880	AT3G57880	protein_coding_gene	1480.29	0.442802	0.215411	2.05562	0.0398194	0.514702	Calcium-dependent lipid-binding (CaLB domain) plant phosphoribosyltransferase family protein
AT5G19510	AT5G19510	protein_coding_gene	20518.1	-0.333826	0.162409	-2.05547	0.0398333	0.514702	Translation elongation factor EF1B/ribosomal protein S6 family protein
AT5G42150	AT5G42150	protein_coding_gene	938.327	-0.282312	0.13731	-2.05602	0.0397809	0.514702	Glutathione S-transferase family protein
AT1G03010	AT1G03010	protein_coding_gene	15.9488	0.930084	0.452571	2.05511	0.0398681	0.514712	Phototropic-responsive NPH3 family protein
AT1G09415	AT1G09415	protein_coding_gene	165.588	0.466428	0.227036	2.05442	0.039935	0.514712	NIM1-interacting 3
AT1G80180	AT1G80180	protein_coding_gene	128.508	0.609672	0.296705	2.05481	0.0398975	0.514712
AT2G20300	AT2G20300	protein_coding_gene	894.646	0.229551	0.111731	2.0545	0.0399274	0.514712	Protein kinase superfamily protein
AT1G59124	AT1G59124	protein_coding_gene	292.243	0.626875	0.305214	2.05389	0.0399865	0.514979	Disease resistance protein (CC-NBS-LRR class) family
AT1G77440	AT1G77440	protein_coding_gene	2122.87	-0.257758	0.12551	-2.05368	0.0400062	0.514979	20S proteasome beta subunit C2
AT2G42890	AT2G42890	protein_coding_gene	333.297	0.587158	0.286043	2.05269	0.0401027	0.51557	MEI2-like 2
AT5G52780	AT5G52780	protein_coding_gene	397.309	0.418039	0.203646	2.05278	0.0400943	0.51557	Protein of unknown function (DUF3464)
AT3G46590	AT3G46590	protein_coding_gene	764.825	0.413192	0.201339	2.05222	0.040148	0.515827	TRF-like 1
AT1G60220	AT1G60220	protein_coding_gene	668.642	0.298371	0.145492	2.05077	0.0402894	0.51665	UB-like protease 1D
AT3G49601	AT3G49601	protein_coding_gene	1036.33	0.308372	0.150482	2.04923	0.0404401	0.51665
AT3G53100	AT3G53100	protein_coding_gene	147.33	0.643372	0.313897	2.04962	0.0404011	0.51665	GDSL-like Lipase/Acylhydrolase superfamily protein
AT3G57090	AT3G57090	protein_coding_gene	986.304	-0.231119	0.112696	-2.05081	0.0402851	0.51665	Tetratricopeptide repeat (TPR)-like superfamily protein
AT3G61300	AT3G61300	protein_coding_gene	37.4803	0.815788	0.397859	2.05044	0.0403211	0.51665	C2 calcium/lipid-binding plant phosphoribosyltransferase family protein
AT4G16480	AT4G16480	protein_coding_gene	104.266	0.527568	0.25732	2.05024	0.0403411	0.51665	inositol transporter 4
AT4G38090	AT4G38090	protein_coding_gene	338.107	-0.306014	0.149326	-2.0493	0.0404327	0.51665	Ribosomal protein S5 domain 2-like superfamily protein
AT5G11720	AT5G11720	protein_coding_gene	1082.65	0.257246	0.125409	2.05126	0.0402416	0.51665	Glycosyl hydrolases family 31 protein
AT5G65290	AT5G65290	protein_coding_gene	323.507	0.301106	0.146909	2.04961	0.0404027	0.51665	LMBR1-like membrane protein
AT1G47278	AT1G47278	protein_coding_gene	850.493	-0.342253	0.167095	-2.04825	0.0405353	0.517543
AT4G00340	AT4G00340	protein_coding_gene	539.221	0.424302	0.207217	2.04762	0.040597	0.518005	receptor-like protein kinase 4
AT1G08500	AT1G08500	protein_coding_gene	859.434	-0.331621	0.162052	-2.04638	0.040719	0.518265	early nodulin-like protein 18
AT1G15230	AT1G15230	protein_coding_gene	954.675	-0.398117	0.194494	-2.04694	0.0406642	0.518265
AT2G40600	AT2G40600	protein_coding_gene	638.182	-0.255464	0.124814	-2.04676	0.0406814	0.518265	appr-1-p processing enzyme family protein
AT4G32690	AT4G32690	protein_coding_gene	477.794	-0.373814	0.182661	-2.04649	0.0407086	0.518265	hemoglobin 3
AT1G69680	AT1G69680	protein_coding_gene	254.734	-0.291714	0.142683	-2.04449	0.040905	0.519845	Mog1/PsbP/DUF1795-like photosystem II reaction center PsbP family protein
AT3G49120	AT3G49120	protein_coding_gene	682.468	0.846929	0.414279	2.04434	0.0409196	0.519845	peroxidase CB
AT5G01950	AT5G01950	protein_coding_gene	431.055	0.314635	0.153887	2.04459	0.0408957	0.519845	Leucine-rich repeat protein kinase family protein
AT5G40580	AT5G40580	protein_coding_gene	2439.5	-0.239734	0.117294	-2.04388	0.0409654	0.520103	20S proteasome beta subunit PBB2
AT1G72610	AT1G72610	protein_coding_gene	6376.81	0.577945	0.282858	2.04323	0.0410294	0.520591	germin-like protein 1
AT5G14950	AT5G14950	protein_coding_gene	738.673	0.347578	0.170165	2.0426	0.0410924	0.521066	golgi alpha-mannosidase II
AT3G07040	AT3G07040	protein_coding_gene	70.5325	0.588226	0.28807	2.04195	0.0411562	0.521551	NB-ARC domain-containing disease resistance protein
AT1G02780	AT1G02780	protein_coding_gene	41431.8	-0.329674	0.161663	-2.03927	0.041423	0.521613	Ribosomal protein L19e family protein
AT1G10130	AT1G10130	protein_coding_gene	1034.39	0.294033	0.144134	2.04	0.0413501	0.521613	endoplasmic reticulum-type calcium-transporting ATPase 3
AT1G15420	AT1G15420	protein_coding_gene	977.003	-0.265643	0.130176	-2.04064	0.0412864	0.521613
AT1G66580	AT1G66580	protein_coding_gene	10346	-0.253701	0.124334	-2.04047	0.0413032	0.521613	senescence associated gene 24
AT1G74320	AT1G74320	protein_coding_gene	1236.09	-0.431878	0.211597	-2.04104	0.0412466	0.521613	Protein kinase superfamily protein
AT2G05920	AT2G05920	protein_coding_gene	5614.55	0.283588	0.139069	2.0392	0.0414304	0.521613	Subtilase family protein
AT3G10110	AT3G10110	protein_coding_gene	315.733	-0.408519	0.200252	-2.04002	0.0413483	0.521613	Mitochondrial import inner membrane translocase subunit Tim17/Tim22/Tim23 family protein
AT3G19895	AT3G19895	protein_coding_gene	240.961	0.317282	0.155499	2.04042	0.0413089	0.521613	RING/U-box superfamily protein
AT4G17085	AT4G17085	protein_coding_gene	354.445	-0.432981	0.212268	-2.03979	0.0413716	0.521613	Putative membrane lipoprotein
AT5G01870	AT5G01870	protein_coding_gene	2033.2	-0.549033	0.26929	-2.03882	0.0414681	0.521613	Bifunctional inhibitor/lipid-transfer protein/seed storage 2S albumin superfamily protein
AT5G06090	AT5G06090	protein_coding_gene	14.9453	1.1996	0.58824	2.03931	0.0414195	0.521613	glycerol-3-phosphate acyltransferase 7
AT5G66460	AT5G66460	protein_coding_gene	1444.59	0.42819	0.209998	2.03902	0.0414479	0.521613	Glycosyl hydrolase superfamily protein
AT1G08280	AT1G08280	protein_coding_gene	228.526	0.384548	0.188652	2.03841	0.0415093	0.52181	Glycosyltransferase family 29 (sialyltransferase) family protein
AT5G04600	AT5G04600	protein_coding_gene	2624.99	-0.316961	0.15554	-2.03781	0.041569	0.522238	RNA-binding (RRM/RBD/RNP motifs) family protein
AT1G15700	AT1G15700	protein_coding_gene	189.994	-0.422548	0.20768	-2.03461	0.0418905	0.522391	ATPase, F1 complex, gamma subunit protein
AT2G01630	AT2G01630	protein_coding_gene	518.019	0.34809	0.171169	2.03361	0.0419911	0.522391	O-Glycosyl hydrolases family 17 protein
AT2G24590	AT2G24590	protein_coding_gene	1313.37	-0.229581	0.112723	-2.03669	0.041681	0.522391	RNA recognition motif and CCHC-type zinc finger domains containing protein
AT2G26040	AT2G26040	protein_coding_gene	462.791	-0.502953	0.247227	-2.03438	0.0419135	0.522391	PYR1-like 2
AT2G28430	AT2G28430	protein_coding_gene	654.522	-0.364172	0.178976	-2.03476	0.0418753	0.522391
AT3G18660	AT3G18660	protein_coding_gene	43.6479	0.877068	0.43053	2.03718	0.0416318	0.522391	plant glycogenin-like starch initiation protein 1
AT3G27310	AT3G27310	protein_coding_gene	864.479	-0.227546	0.111864	-2.03413	0.0419389	0.522391	plant UBX domain-containing protein 1
AT4G06746	AT4G06746	protein_coding_gene	30.5994	-1.01788	0.500487	-2.03378	0.0419737	0.522391	related to AP2 9
AT4G33100	AT4G33100	protein_coding_gene	183.841	-0.438758	0.215405	-2.0369	0.04166	0.522391
AT4G37100	AT4G37100	protein_coding_gene	209.727	0.50735	0.249453	2.03385	0.0419663	0.522391	Pyridoxal phosphate (PLP)-dependent transferases superfamily protein
AT5G07040	AT5G07040	protein_coding_gene	46.9147	-0.727061	0.357124	-2.03588	0.0417624	0.522391	RING/U-box superfamily protein
AT5G16360	AT5G16360	protein_coding_gene	563.759	0.56264	0.276518	2.03473	0.0418776	0.522391	NC domain-containing protein-related
AT5G24320	AT5G24320	protein_coding_gene	360.934	0.436958	0.214707	2.03514	0.0418366	0.522391	Transducin/WD40 repeat-like superfamily protein
AT5G25370	AT5G25370	protein_coding_gene	13.0273	1.11746	0.54894	2.03566	0.041784	0.522391	phospholipase D alpha 3
AT5G39530	AT5G39530	protein_coding_gene	500.892	0.676565	0.332234	2.03641	0.0417094	0.522391	Protein of unknown function (DUF1997)
AT5G53560	AT5G53560	protein_coding_gene	5427.54	-0.304677	0.149622	-2.03631	0.0417192	0.522391	cytochrome B5 isoform E
AT1G15160	AT1G15160	protein_coding_gene	81.8021	0.525931	0.258688	2.03308	0.0420449	0.522422	MATE efflux family protein
AT1G77940	AT1G77940	protein_coding_gene	11208.4	-0.263931	0.129805	-2.03329	0.0420236	0.522422	Ribosomal protein L7Ae/L30e/S12e/Gadd45 family protein
AT3G29770	AT3G29770	protein_coding_gene	89.1581	0.546179	0.268734	2.03241	0.0421118	0.522935	methyl esterase 11
AT1G18320	AT1G18320	protein_coding_gene	55.1279	-0.643197	0.316522	-2.03208	0.042146	0.523041	Mitochondrial import inner membrane translocase subunit Tim17/Tim22/Tim23 family protein
AT1G52570	AT1G52570	protein_coding_gene	48.6468	0.58828	0.289676	2.03082	0.0422735	0.523667	phospholipase D alpha 2
AT2G46510	AT2G46510	protein_coding_gene	375.178	0.420535	0.207032	2.03126	0.0422287	0.523667	ABA-inducible BHLH-type transcription factor
AT3G08000	AT3G08000	protein_coding_gene	53.9139	-0.601187	0.296008	-2.03098	0.0422569	0.523667	RNA-binding (RRM/RBD/RNP motifs) family protein
AT1G34030	AT1G34030	protein_coding_gene	5775.34	-0.320019	0.15762	-2.03032	0.0423239	0.523973	Ribosomal protein S13/S18 family
AT2G15000	AT2G15000	protein_coding_gene	958.695	-0.327024	0.161153	-2.02928	0.04243	0.524969
AT5G05060	AT5G05060	protein_coding_gene	999.875	-0.194129	0.0956868	-2.02879	0.0424793	0.525259	Cystatin/monellin superfamily protein
AT1G13700	AT1G13700	protein_coding_gene	27.7521	0.863653	0.42608	2.02697	0.0426651	0.525508	6-phosphogluconolactonase 1
AT1G79250	AT1G79250	protein_coding_gene	21.0212	0.718244	0.354254	2.02748	0.0426131	0.525508	AGC kinase 1.7
AT2G01490	AT2G01490	protein_coding_gene	1915.84	-0.170434	0.0840776	-2.02711	0.0426516	0.525508	phytanoyl-CoA dioxygenase (PhyH) family protein
AT3G23920	AT3G23920	protein_coding_gene	3476.03	0.359682	0.1774	2.02752	0.0426095	0.525508	beta-amylase 1
AT3G59650	AT3G59650	protein_coding_gene	917.026	-0.324209	0.159862	-2.02806	0.0425542	0.525508	mitochondrial ribosomal protein L51/S25/CI-B8 family protein
AT4G25860	AT4G25860	protein_coding_gene	27.9658	-0.869105	0.4288	-2.02683	0.0426798	0.525508	OSBP(oxysterol binding protein)-related protein 4A
AT4G30110	AT4G30110	protein_coding_gene	36.4606	0.98264	0.48462	2.02765	0.0425961	0.525508	heavy metal atpase 2
AT3G12390	AT3G12390	protein_coding_gene	5092.59	-0.279498	0.137927	-2.02642	0.0427214	0.525703	Nascent polypeptide-associated complex (NAC), alpha subunit family protein
AT1G19610	AT1G19610	protein_coding_gene	32.4265	0.930443	0.459495	2.02492	0.0428751	0.526323	Arabidopsis defensin-like protein
AT1G25230	AT1G25230	protein_coding_gene	555.02	0.617696	0.305033	2.02501	0.0428662	0.526323	Calcineurin-like metallo-phosphoesterase superfamily protein
AT3G04920	AT3G04920	protein_coding_gene	8639.37	-0.359439	0.177478	-2.02525	0.0428414	0.526323	Ribosomal protein S24e family protein
AT5G66816	AT5G66816	protein_coding_gene	22.9561	-0.973467	0.480718	-2.02503	0.0428648	0.526323
AT4G23180	AT4G23180	protein_coding_gene	583.092	0.660166	0.326305	2.02316	0.0430569	0.528237	cysteine-rich RLK (RECEPTOR-like protein kinase) 10
AT1G43850	AT1G43850	protein_coding_gene	930.285	0.418117	0.206917	2.0207	0.0433105	0.528758	SEUSS transcriptional co-regulator
AT2G16780	AT2G16780	protein_coding_gene	1048.54	-0.260343	0.128931	-2.01924	0.0434624	0.528758	Transducin family protein / WD-40 repeat family protein
AT2G46230	AT2G46230	protein_coding_gene	1528.66	-0.263387	0.13033	-2.02093	0.0432873	0.528758	PIN domain-like family protein
AT2G46280	AT2G46280	protein_coding_gene	5439.43	-0.235611	0.116679	-2.01931	0.043455	0.528758	TGF-beta receptor interacting protein 1
AT2G47510	AT2G47510	protein_coding_gene	7467.04	-0.190689	0.0943541	-2.02099	0.0432808	0.528758	fumarase 1
AT3G05560	AT3G05560	protein_coding_gene	10798.2	-0.319021	0.157832	-2.02127	0.0432521	0.528758	Ribosomal L22e protein family
AT3G14650	AT3G14650	protein_coding_gene	1252.79	0.25972	0.128577	2.01996	0.0433875	0.528758	cytochrome P450, family 72, subfamily A, polypeptide 11
AT3G52590	AT3G52590	protein_coding_gene	21911.2	-0.357736	0.177033	-2.02073	0.0433073	0.528758	ubiquitin extension protein 1
AT4G17030	AT4G17030	protein_coding_gene	74.3612	0.860768	0.426243	2.01943	0.0434425	0.528758	expansin-like B1
AT4G31840	AT4G31840	protein_coding_gene	1730.72	-0.287853	0.142353	-2.02211	0.0431653	0.528758	early nodulin-like protein 15
AT4G35020	AT4G35020	protein_coding_gene	483.982	-0.401985	0.198789	-2.02217	0.0431588	0.528758	RAC-like 3
AT5G03345	AT5G03345	protein_coding_gene	736.129	-0.477329	0.236283	-2.02016	0.0433669	0.528758
AT5G19520	AT5G19520	protein_coding_gene	2817.96	-0.466676	0.23098	-2.02041	0.0433404	0.528758	mechanosensitive channel of small conductance-like 9
AT5G60520	AT5G60520	protein_coding_gene	646.744	-0.587609	0.290756	-2.02097	0.043283	0.528758	Late embryogenesis abundant (LEA) protein-related
AT2G01023	AT2G01023	protein_coding_gene	16.3653	0.886999	0.439332	2.01897	0.0434901	0.52878
AT1G03445	AT1G03445	protein_coding_gene	18.588	0.942934	0.467549	2.01676	0.0437208	0.529061	Serine/threonine protein phosphatase family protein
AT1G71230	AT1G71230	protein_coding_gene	286.866	-0.288129	0.142859	-2.01688	0.0437083	0.529061	COP9-signalosome 5B
AT2G37260	AT2G37260	protein_coding_gene	441.651	-0.234478	0.116262	-2.0168	0.0437162	0.529061	WRKY family transcription factor family protein
AT4G32850	AT4G32850	protein_coding_gene	855.86	0.283679	0.140645	2.01698	0.0436978	0.529061	nuclear poly(a) polymerase
AT4G34220	AT4G34220	protein_coding_gene	898.562	0.41554	0.205871	2.01845	0.0435446	0.529061	Leucine-rich repeat protein kinase family protein
AT5G09920	AT5G09920	protein_coding_gene	783.829	-0.350875	0.173902	-2.01766	0.0436265	0.529061	RNA polymerase II, Rpb4, core protein
AT5G41410	AT5G41410	protein_coding_gene	40.7832	0.555218	0.275295	2.01681	0.0437152	0.529061	POX (plant homeobox) family protein
AT5G65420	AT5G65420	protein_coding_gene	154.318	-0.437981	0.217139	-2.01706	0.0436897	0.529061	CYCLIN D4;1
AT4G34430	AT4G34430	protein_coding_gene	904.925	0.315912	0.15669	2.01616	0.0437828	0.529496	DNA-binding family protein
AT4G14370	AT4G14370	protein_coding_gene	94.5164	0.630235	0.312701	2.01545	0.0438571	0.530081	Disease resistance protein (TIR-NBS-LRR class) family
AT1G52290	AT1G52290	protein_coding_gene	100.652	0.62711	0.311323	2.01434	0.043974	0.531179	Protein kinase superfamily protein
AT5G02880	AT5G02880	protein_coding_gene	567.747	0.43688	0.21696	2.01365	0.0440467	0.5312	ubiquitin-protein ligase 4
AT5G47480	AT5G47480	protein_coding_gene	1319.56	0.358975	0.178277	2.01358	0.0440539	0.5312	RGPR-related
AT5G57290	AT5G57290	protein_coding_gene	9135.05	-0.287922	0.14296	-2.014	0.0440094	0.5312	60S acidic ribosomal protein family
AT4G39840	AT4G39840	protein_coding_gene	1847.18	0.314418	0.156188	2.01307	0.0441071	0.531213
AT5G15090	AT5G15090	protein_coding_gene	10245.3	-0.281179	0.139663	-2.01326	0.0440868	0.531213	voltage dependent anion channel 3
AT3G47950	AT3G47950	protein_coding_gene	184.887	-0.498183	0.247555	-2.01241	0.0441767	0.531476	H(+)-ATPase 4
AT3G60140	AT3G60140	protein_coding_gene	10.1072	1.23245	0.612437	2.01237	0.0441811	0.531476	Glycosyl hydrolase superfamily protein
AT1G14620	AT1G14620	protein_coding_gene	1249.84	-0.27579	0.13721	-2.00998	0.044433	0.532104	decoy
AT1G73850	AT1G73850	protein_coding_gene	52.9851	0.63901	0.317828	2.01055	0.0443728	0.532104	Protein of unknown function (DUF1666)
AT2G36130	AT2G36130	protein_coding_gene	1091.4	-0.330726	0.164589	-2.0094	0.0444942	0.532104	Cyclophilin-like peptidyl-prolyl cis-trans isomerase family protein
AT3G16560	AT3G16560	protein_coding_gene	464.378	0.313749	0.15612	2.00966	0.0444668	0.532104	Protein phosphatase 2C family protein
AT3G57720	AT3G57720	protein_coding_gene	24.3104	0.825607	0.410825	2.00963	0.0444702	0.532104	Protein kinase superfamily protein
AT4G14320	AT4G14320	protein_coding_gene	9231.93	-0.389543	0.193769	-2.01035	0.0443945	0.532104	Zinc-binding ribosomal protein family protein
AT5G03380	AT5G03380	protein_coding_gene	694.997	-0.545407	0.27127	-2.01057	0.0443713	0.532104	Heavy metal transport/detoxification superfamily protein
AT5G07770	AT5G07770	protein_coding_gene	224.73	0.578556	0.287728	2.01078	0.0443491	0.532104	Actin-binding FH2 protein
AT5G14480	AT5G14480	protein_coding_gene	163.779	0.403099	0.200581	2.00966	0.0444671	0.532104	beta-1,4-N-acetylglucosaminyltransferase family protein
AT5G62020	AT5G62020	protein_coding_gene	918.842	-0.392763	0.195297	-2.0111	0.0443145	0.532104	heat shock transcription factor B2A
AT2G25060	AT2G25060	protein_coding_gene	1065.48	-0.301209	0.149974	-2.0084	0.0446004	0.533061	early nodulin-like protein 14
AT2G46060	AT2G46060	protein_coding_gene	251.12	0.345708	0.172272	2.00675	0.0447761	0.533416	transmembrane protein-related
AT3G26650	AT3G26650	protein_coding_gene	11973.7	0.467351	0.23293	2.0064	0.0448132	0.533416	glyceraldehyde 3-phosphate dehydrogenase A subunit
AT3G49180	AT3G49180	protein_coding_gene	375.803	-0.317385	0.158163	-2.0067	0.0447819	0.533416	Transducin/WD40 repeat-like superfamily protein
AT4G00810	AT4G00810	protein_coding_gene	4368.73	-0.437176	0.217871	-2.00659	0.0447938	0.533416	60S acidic ribosomal protein family
AT4G34890	AT4G34890	protein_coding_gene	1461.39	0.295884	0.147413	2.00717	0.0447312	0.533416	xanthine dehydrogenase 1
AT5G10020	AT5G10020	protein_coding_gene	709.961	0.362046	0.180435	2.00652	0.0448012	0.533416	Leucine-rich receptor-like protein kinase family protein
AT5G46910	AT5G46910	protein_coding_gene	512.45	0.359525	0.179174	2.00657	0.0447955	0.533416	Transcription factor jumonji (jmj) family protein / zinc finger (C5HC2 type) family protein
AT1G77230	AT1G77230	protein_coding_gene	299.136	0.444343	0.221532	2.00578	0.0448802	0.533799	Tetratricopeptide repeat (TPR)-like superfamily protein
AT2G27710	AT2G27710	protein_coding_gene	13152.9	-0.33004	0.164564	-2.00554	0.0449052	0.533799	60S acidic ribosomal protein family
AT3G55370	AT3G55370	protein_coding_gene	120.299	0.404069	0.201517	2.00513	0.0449488	0.533799	OBF-binding protein 3
AT5G55200	AT5G55200	protein_coding_gene	675.141	-0.304907	0.152064	-2.00512	0.0449501	0.533799	Co-chaperone GrpE family protein
AT1G22270	AT1G22270	protein_coding_gene	719.025	-0.348762	0.1741	-2.00323	0.0451528	0.533842	Trm112p-like protein
AT1G32360	AT1G32360	protein_coding_gene	605.696	0.277621	0.138706	2.0015	0.0453381	0.533842	Zinc finger (CCCH-type) family protein
AT1G49740	AT1G49740	protein_coding_gene	586.94	0.243667	0.121715	2.00194	0.0452908	0.533842	PLC-like phosphodiesterases superfamily protein
AT1G65580	AT1G65580	protein_coding_gene	634.241	0.353971	0.176675	2.00352	0.0451215	0.533842	Endonuclease/exonuclease/phosphatase family protein
AT1G73177	AT1G73177	protein_coding_gene	249.477	-0.380224	0.189976	-2.00143	0.0453464	0.533842	bonsai
AT2G44090	AT2G44090	protein_coding_gene	824.369	0.271558	0.135575	2.003	0.0451768	0.533842	Ankyrin repeat family protein
AT3G03940	AT3G03940	protein_coding_gene	1773.89	0.302206	0.150946	2.00208	0.0452765	0.533842	Protein kinase family protein
AT3G05050	AT3G05050	protein_coding_gene	789.434	0.277747	0.13877	2.0015	0.0453389	0.533842	Protein kinase superfamily protein
AT3G25980	AT3G25980	protein_coding_gene	495.836	-0.346967	0.173213	-2.00313	0.0451637	0.533842	DNA-binding HORMA family protein
AT3G47400	AT3G47400	protein_coding_gene	122.316	0.650743	0.324987	2.00237	0.0452452	0.533842	Plant invertase/pectin methylesterase inhibitor superfamily
AT3G60630	AT3G60630	protein_coding_gene	765.678	0.280917	0.140156	2.00433	0.0450352	0.533842	GRAS family transcription factor
AT3G61920	AT3G61920	protein_coding_gene	74.7601	-0.457488	0.228507	-2.00208	0.0452764	0.533842
AT5G05330	AT5G05330	protein_coding_gene	25.0058	0.839747	0.419354	2.00248	0.0452335	0.533842	HMG-box (high mobility group) DNA-binding family protein
AT5G44510	AT5G44510	protein_coding_gene	196.698	0.593482	0.296191	2.00372	0.0451006	0.533842	target of AVRB operation1
AT5G51220	AT5G51220	protein_coding_gene	870.877	-0.260075	0.129919	-2.00183	0.0453028	0.533842	ubiquinol-cytochrome C chaperone family protein
AT3G44400	AT3G44400	protein_coding_gene	162.982	0.554921	0.277336	2.00089	0.0454039	0.533901	Disease resistance protein (TIR-NBS-LRR class) family
AT5G07460	AT5G07460	protein_coding_gene	2692.31	-0.5997	0.299715	-2.0009	0.0454031	0.533901	peptidemethionine sulfoxide reductase 2
AT4G37660	AT4G37660	protein_coding_gene	785.08	-0.366047	0.183005	-2.0002	0.0454787	0.534473	Ribosomal protein L12/ ATP-dependent Clp protease adaptor protein ClpS family protein
AT1G07630	AT1G07630	protein_coding_gene	523.259	0.35774	0.179384	1.99427	0.0461224	0.536076	pol-like 5
AT1G64185	AT1G64185	protein_coding_gene	93.0006	-0.461893	0.231261	-1.99727	0.0457954	0.536076	Lactoylglutathione lyase / glyoxalase I family protein
AT1G69220	AT1G69220	protein_coding_gene	902.404	0.281614	0.140978	1.99757	0.045763	0.536076	Protein kinase superfamily protein
AT2G01950	AT2G01950	protein_coding_gene	220.289	0.504179	0.252564	1.99624	0.0459074	0.536076	BRI1-like 2
AT2G29065	AT2G29065	protein_coding_gene	86.3379	0.429802	0.215241	1.99684	0.045842	0.536076	GRAS family transcription factor
AT2G44735	AT2G44735	protein_coding_gene	22.7902	0.723846	0.362961	1.99428	0.0461213	0.536076
AT3G08950	AT3G08950	protein_coding_gene	416.167	-0.242392	0.121539	-1.99436	0.0461127	0.536076	electron transport SCO1/SenC family protein
AT3G12130	AT3G12130	protein_coding_gene	893.091	-0.217387	0.108957	-1.99516	0.0460254	0.536076	KH domain-containing protein / zinc finger (CCCH type) family protein
AT3G21720	AT3G21720	protein_coding_gene	187615	-0.297707	0.149235	-1.99488	0.0460558	0.536076	isocitrate lyase
AT3G26100	AT3G26100	protein_coding_gene	991.78	0.41532	0.207814	1.99851	0.0456609	0.536076	Regulator of chromosome condensation (RCC1) family protein
AT3G46550	AT3G46550	protein_coding_gene	418.171	0.321062	0.160701	1.99789	0.045729	0.536076	Fasciclin-like arabinogalactan family protein
AT3G47110	AT3G47110	protein_coding_gene	10.5656	1.04866	0.524854	1.998	0.0457172	0.536076	Leucine-rich repeat protein kinase family protein
AT3G54270	AT3G54270	protein_coding_gene	110.371	-0.425433	0.213321	-1.99433	0.046116	0.536076	sucrose-6F-phosphate phosphohydrolase family protein
AT4G00585	AT4G00585	protein_coding_gene	2199.75	-0.377176	0.188782	-1.99794	0.0457228	0.536076
AT4G15230	AT4G15230	protein_coding_gene	707.916	0.697871	0.349621	1.99608	0.0459253	0.536076	pleiotropic drug resistance 2
AT5G08260	AT5G08260	protein_coding_gene	6893.13	-0.367358	0.183987	-1.99666	0.0458626	0.536076	serine carboxypeptidase-like 35
AT5G14350	AT5G14350	protein_coding_gene	38.2317	0.710323	0.355843	1.99617	0.0459155	0.536076	Pentatricopeptide repeat (PPR) superfamily protein
AT5G46090	AT5G46090	protein_coding_gene	41.4526	0.683065	0.34242	1.99482	0.0460628	0.536076	Protein of unknown function (DUF679)
AT5G47320	AT5G47320	protein_coding_gene	1534.13	-0.289779	0.145195	-1.99579	0.0459565	0.536076	ribosomal protein S19
AT5G47700	AT5G47700	protein_coding_gene	8509.91	-0.396956	0.199065	-1.9941	0.0461409	0.536076	60S acidic ribosomal protein family
AT3G11510	AT3G11510	protein_coding_gene	13592.9	-0.252983	0.126893	-1.99367	0.0461881	0.536318	Ribosomal protein S11 family protein
AT1G61900	AT1G61900	protein_coding_gene	858.942	0.241903	0.121352	1.9934	0.0462175	0.536355
AT1G11670	AT1G11670	protein_coding_gene	1311.11	0.481452	0.241614	1.99265	0.0462999	0.536592	MATE efflux family protein
AT1G62930	AT1G62930	protein_coding_gene	72.0513	0.530974	0.266454	1.99274	0.0462902	0.536592	Tetratricopeptide repeat (TPR)-like superfamily protein
AT2G40765	AT2G40765	protein_coding_gene	2857.36	-0.383469	0.192457	-1.99249	0.0463169	0.536592
AT1G32950	AT1G32950	protein_coding_gene	25.7301	0.751787	0.377533	1.99132	0.0464459	0.536866	Subtilase family protein
AT1G65510	AT1G65510	protein_coding_gene	56.3616	0.900888	0.452402	1.99135	0.0464429	0.536866
AT5G04800	AT5G04800	protein_coding_gene	6493.2	-0.271429	0.136298	-1.99143	0.0464335	0.536866	Ribosomal S17 family protein
AT5G05880	AT5G05880	protein_coding_gene	743.38	-0.356329	0.178918	-1.99158	0.0464177	0.536866	UDP-Glycosyltransferase superfamily protein
AT1G29770	AT1G29770	protein_coding_gene	27.1986	0.73312	0.368217	1.991	0.0464807	0.536954	Haloacid dehalogenase-like hydrolase (HAD) superfamily protein
AT3G15351	AT3G15351	protein_coding_gene	173.285	-0.33965	0.170632	-1.99054	0.0465316	0.536954
AT5G02830	AT5G02830	protein_coding_gene	475.681	0.506972	0.254692	1.99053	0.0465325	0.536954	Tetratricopeptide repeat (TPR)-like superfamily protein
AT3G27520	AT3G27520	protein_coding_gene	240.764	-0.287708	0.144562	-1.99021	0.0465682	0.537062
AT1G22520	AT1G22520	protein_coding_gene	907.791	-0.343156	0.172506	-1.98923	0.0466753	0.537689	Domain of unknown function (DUF543)
AT5G58120	AT5G58120	protein_coding_gene	55.1428	0.802503	0.403411	1.9893	0.0466685	0.537689	Disease resistance protein (TIR-NBS-LRR class) family
AT1G09760	AT1G09760	protein_coding_gene	1946.26	-0.242757	0.122059	-1.98885	0.0467175	0.537871	U2 small nuclear ribonucleoprotein A
AT4G24780	AT4G24780	protein_coding_gene	365.068	0.33385	0.167907	1.98831	0.0467775	0.538258	Pectin lyase-like superfamily protein
AT2G13800	AT2G13800	protein_coding_gene	246.904	0.334452	0.168242	1.98792	0.0468208	0.538269	somatic embryogenesis receptor-like kinase 5
AT2G39390	AT2G39390	protein_coding_gene	3291.65	-0.443179	0.222958	-1.98772	0.0468422	0.538269	Ribosomal L29 family protein
AT2G46250	AT2G46250	protein_coding_gene	134.909	0.454064	0.22856	1.98663	0.0469633	0.538269	myosin heavy chain-related
AT3G01810	AT3G01810	protein_coding_gene	884.021	0.254744	0.128186	1.9873	0.0468886	0.538269
AT5G14680	AT5G14680	protein_coding_gene	610.285	-0.263108	0.132439	-1.98664	0.0469622	0.538269	Adenine nucleotide alpha hydrolases-like superfamily protein
AT5G28430			37.9781	0.641704	0.322908	1.98726	0.0468931	0.538269	transposable element gene
AT5G44440	AT5G44440	protein_coding_gene	595.015	0.566533	0.285124	1.98697	0.0469255	0.538269	FAD-binding Berberine family protein
AT1G08680	AT1G08680	protein_coding_gene	867.156	0.28542	0.143755	1.98546	0.0470938	0.539159	ARF GAP-like zinc finger-containing protein ZIGA4
AT4G34390	AT4G34390	protein_coding_gene	753.832	0.460414	0.231893	1.98546	0.047093	0.539159	extra-large GTP-binding protein 2
AT5G08600	AT5G08600	protein_coding_gene	103.941	0.640105	0.322629	1.98403	0.0472523	0.540367	U3 ribonucleoprotein (Utp) family protein
AT5G41020	AT5G41020	protein_coding_gene	412.04	0.347894	0.17533	1.98423	0.0472304	0.540367	myb family transcription factor
AT1G75220	AT1G75220	protein_coding_gene	1145.31	0.335216	0.169039	1.98307	0.0473598	0.540672	Major facilitator superfamily protein
AT2G32070	AT2G32070	protein_coding_gene	1236.41	-0.20287	0.102278	-1.98351	0.0473109	0.540672	Polynucleotidyl transferase, ribonuclease H-like superfamily protein
AT3G02080	AT3G02080	protein_coding_gene	10762.2	-0.300149	0.151342	-1.98325	0.0473391	0.540672	Ribosomal protein S19e family protein
AT4G08790	AT4G08790	protein_coding_gene	177.607	-0.323158	0.162977	-1.98284	0.047385	0.540672	Nitrilase/cyanide hydratase and apolipoprotein N-acyltransferase family protein
AT4G32620	AT4G32620	protein_coding_gene	680.874	0.384632	0.194027	1.98236	0.047439	0.540985	Enhancer of polycomb-like transcription factor protein
AT2G31085	AT2G31085	protein_coding_gene	35.6944	0.853346	0.430592	1.9818	0.0475019	0.541069	CLAVATA3/ESR-RELATED 6
AT2G46020	AT2G46020	protein_coding_gene	1346.69	0.435628	0.219826	1.98169	0.0475134	0.541069	transcription regulatory protein SNF2, putative
AT3G21390	AT3G21390	protein_coding_gene	291.587	0.375827	0.189668	1.9815	0.0475352	0.541069	Mitochondrial substrate carrier family protein
AT5G27770	AT5G27770	protein_coding_gene	5348.05	-0.317099	0.160042	-1.98135	0.0475525	0.541069	Ribosomal L22e protein family
AT4G21865	AT4G21865	protein_coding_gene	106.321	-0.51369	0.25932	-1.98091	0.0476017	0.541326
AT3G22680	AT3G22680	protein_coding_gene	370.36	-0.326275	0.16478	-1.98006	0.0476963	0.5421	RNA-DIRECTED DNA METHYLATION 1
AT5G61010	AT5G61010	protein_coding_gene	135.08	0.61302	0.309685	1.9795	0.0477601	0.542522	exocyst subunit exo70 family protein E2
AT3G09500	AT3G09500	protein_coding_gene	11533.6	-0.326573	0.165002	-1.97921	0.0477925	0.542589	Ribosomal L29 family protein
AT2G22460	AT2G22460	protein_coding_gene	8.96555	-1.05269	0.532029	-1.97864	0.0478564	0.543011	Protein of unknown function, DUF617
AT3G54640	AT3G54640	protein_coding_gene	2687.43	-0.236486	0.119587	-1.97753	0.047982	0.543832	tryptophan synthase alpha chain
AT5G12400	AT5G12400	protein_coding_gene	684.905	0.381619	0.192955	1.97776	0.0479558	0.543832	DNA binding;zinc ion binding;DNA binding
AT2G22640	AT2G22640	protein_coding_gene	263.552	-0.292053	0.147713	-1.97716	0.0480234	0.543998	BRICK1, putative
AT1G60050	AT1G60050	protein_coding_gene	37.4952	0.85312	0.431563	1.97682	0.0480624	0.544138	Nodulin MtN21 /EamA-like transporter family protein
AT5G65970	AT5G65970	protein_coding_gene	94.4869	0.817012	0.413375	1.97644	0.0481047	0.544314	Seven transmembrane MLO family protein
AT3G21330	AT3G21330	protein_coding_gene	176.72	-0.475671	0.240716	-1.97607	0.0481474	0.544495	basic helix-loop-helix (bHLH) DNA-binding superfamily protein
AT1G32210	AT1G32210	protein_coding_gene	1746.88	-0.470775	0.238308	-1.97549	0.0482122	0.544624	Defender against death (DAD family) protein
AT2G22000	AT2G22000	protein_coding_gene	133.467	-0.427008	0.216144	-1.97557	0.0482032	0.544624	elicitor peptide 6 precursor
AT1G78590	AT1G78590	protein_coding_gene	251.857	-0.328293	0.166224	-1.975	0.0482679	0.544952	NAD(H) kinase 3
AT3G14050	AT3G14050	protein_coding_gene	409.059	0.422767	0.214151	1.97415	0.0483647	0.545742	RELA/SPOT homolog 2
AT1G49730	AT1G49730	protein_coding_gene	563.27	0.356333	0.180597	1.97309	0.0484856	0.545965	Protein kinase superfamily protein
AT3G30720	AT3G30720	protein_coding_gene	8.85275	-1.12737	0.571329	-1.97325	0.0484675	0.545965	qua-quine starch
AT5G27430	AT5G27430	protein_coding_gene	874.395	-0.28333	0.143601	-1.97304	0.0484915	0.545965	Signal peptidase subunit
AT5G58710	AT5G58710	protein_coding_gene	4700.94	-0.269641	0.136635	-1.97344	0.0484457	0.545965	rotamase CYP 7
AT4G36770	AT4G36770	protein_coding_gene	22.4662	0.810161	0.410706	1.9726	0.0485406	0.546216	UDP-Glycosyltransferase superfamily protein
AT3G08680	AT3G08680	protein_coding_gene	1536.88	0.271962	0.137892	1.97228	0.0485774	0.546329	Leucine-rich repeat protein kinase family protein
AT1G74360	AT1G74360	protein_coding_gene	76.3381	0.69829	0.354141	1.97179	0.0486341	0.546664	Leucine-rich repeat protein kinase family protein
AT1G15930	AT1G15930	protein_coding_gene	9506.47	-0.236489	0.120009	-1.97059	0.0487703	0.546871	Ribosomal protein L7Ae/L30e/S12e/Gadd45 family protein
AT2G23460	AT2G23460	protein_coding_gene	680.894	0.302585	0.153518	1.971	0.0487234	0.546871	extra-large G-protein 1
AT2G28260	AT2G28260	protein_coding_gene	63.6497	0.613147	0.311101	1.97089	0.0487365	0.546871	cyclic nucleotide-gated channel 15
AT5G52540	AT5G52540	protein_coding_gene	601.086	0.268369	0.136141	1.97127	0.0486935	0.546871	Protein of unknown function (DUF819)
AT5G59850	AT5G59850	protein_coding_gene	8219.58	-0.280527	0.142367	-1.97045	0.0487866	0.546871	Ribosomal protein S8 family protein
AT1G03080	AT1G03080	protein_coding_gene	1582.65	0.315655	0.160285	1.96934	0.0489146	0.547903	kinase interacting (KIP1-like) family protein
AT2G38460	AT2G38460	protein_coding_gene	48.4041	0.647172	0.32865	1.96918	0.0489324	0.547903	iron regulated 1
AT1G13880	AT1G13880	protein_coding_gene	372.511	0.227419	0.115509	1.96885	0.0489706	0.548029	ELM2 domain-containing protein
AT2G01150	AT2G01150	protein_coding_gene	537.746	-0.572101	0.290614	-1.96859	0.0489999	0.548057	RING-H2 finger protein 2B
AT1G73670	AT1G73670	protein_coding_gene	551.136	0.341679	0.173619	1.96798	0.0490701	0.54824	MAP kinase 15
AT2G24765	AT2G24765	protein_coding_gene	1832.95	-0.289034	0.146851	-1.96822	0.0490432	0.54824	ADP-ribosylation factor 3
AT1G16470	AT1G16470	protein_coding_gene	2920.57	-0.227323	0.11569	-1.96494	0.0494214	0.549216	proteasome subunit PAB1
AT1G30070	AT1G30070	protein_coding_gene	929.457	-0.270649	0.137666	-1.96598	0.0493004	0.549216	SGS domain-containing protein
AT1G32750	AT1G32750	protein_coding_gene	922.235	0.392156	0.199567	1.96503	0.0494103	0.549216	HAC13 protein (HAC13)
AT1G74160	AT1G74160	protein_coding_gene	775.758	0.279185	0.142078	1.96501	0.0494132	0.549216
AT2G19780	AT2G19780	protein_coding_gene	84.6756	0.395289	0.200975	1.96686	0.0491999	0.549216	Leucine-rich repeat (LRR) family protein
AT2G46920	AT2G46920	protein_coding_gene	675.142	0.254013	0.129189	1.96621	0.0492749	0.549216	Protein phosphatase 2C family protein
AT4G28370	AT4G28370	protein_coding_gene	308.9	0.353475	0.179832	1.96559	0.0493461	0.549216	RING/U-box superfamily protein
AT5G10110	AT5G10110	protein_coding_gene	323.082	-0.294788	0.150003	-1.96521	0.0493897	0.549216
AT5G49390	AT5G49390	protein_coding_gene	49.0336	0.680973	0.346261	1.96665	0.0492241	0.549216
AT5G51510	AT5G51510	protein_coding_gene	419.696	-0.304304	0.154871	-1.96489	0.0494267	0.549216
AT1G16260	AT1G16260	protein_coding_gene	132.287	0.49925	0.25425	1.96362	0.0495747	0.55026	Wall-associated kinase family protein
AT1G23410	AT1G23410	protein_coding_gene	542.546	-0.393898	0.200597	-1.96363	0.0495733	0.55026	Ribosomal protein S27a / Ubiquitin family protein
AT2G19750	AT2G19750	protein_coding_gene	3051.27	-0.276293	0.140725	-1.96335	0.0496059	0.550308	Ribosomal protein S30 family protein
AT5G14650	AT5G14650	protein_coding_gene	10.97	0.875703	0.446335	1.96199	0.049764	0.551635	Pectin lyase-like superfamily protein
AT5G54930	AT5G54930	protein_coding_gene	158.41	-0.385907	0.196706	-1.96185	0.0497797	0.551635	AT hook motif-containing protein
AT3G02950	AT3G02950	protein_coding_gene	573.141	-0.250999	0.127961	-1.96154	0.0498165	0.551743	Tho complex subunit 7/Mft1p
AT1G55610	AT1G55610	protein_coding_gene	15.3331	0.94852	0.483706	1.96094	0.0498858	0.55178	BRI1 like
AT4G15340	AT4G15340	protein_coding_gene	59.4493	0.805684	0.410893	1.96081	0.0499011	0.55178	pentacyclic triterpene synthase 1
AT4G24140	AT4G24140	protein_coding_gene	31.0981	1.05264	0.536816	1.96089	0.0498917	0.55178	alpha/beta-Hydrolases superfamily protein
AT1G29040	AT1G29040	protein_coding_gene	866.908	-0.279437	0.142566	-1.96006	0.0499889	0.551948
AT5G14760	AT5G14760	protein_coding_gene	822.93	-0.373762	0.190696	-1.95999	0.0499974	0.551948	L-aspartate oxidase
AT5G15970	AT5G15970	protein_coding_gene	6812.73	-0.582373	0.297097	-1.96021	0.0499712	0.551948	stress-responsive protein (KIN2) / stress-induced protein (KIN2) / cold-responsive protein (COR6.6) / cold-regulated protein (COR6.6)
AT1G15030	AT1G15030	protein_coding_gene	624.862	0.357611	0.1826	1.95844	0.0501782	0.553644	Protein of unknown function (DUF789)
AT1G73830	AT1G73830	protein_coding_gene	15.828	0.97358	0.497419	1.95726	0.0503167	0.554604	BR enhanced expression 3
AT3G21710	AT3G21710	protein_coding_gene	154.057	0.700685	0.357997	1.95724	0.0503196	0.554604
AT1G07130	AT1G07130	protein_coding_gene	164.729	-0.379534	0.194098	-1.95537	0.0505396	0.556598	Nucleic acid-binding, OB-fold-like protein
AT1G31280	AT1G31280	protein_coding_gene	343.646	0.31931	0.16331	1.95524	0.0505552	0.556598	Argonaute family protein
AT5G57070	AT5G57070	protein_coding_gene	313.66	0.415073	0.21238	1.95439	0.050655	0.557397	hydroxyproline-rich glycoprotein family protein
AT5G11600	AT5G11600	protein_coding_gene	306.639	-0.425089	0.217553	-1.95396	0.0507065	0.557662
AT2G33585	AT2G33585	protein_coding_gene	350.763	-0.35893	0.183758	-1.95327	0.0507876	0.558252
AT3G23325	AT3G23325	protein_coding_gene	330.536	-0.470054	0.24068	-1.95303	0.0508166	0.558271	Splicing factor 3B subunit 5/RDS3 complex subunit 10
AT2G31800	AT2G31800	protein_coding_gene	775.007	0.311094	0.15942	1.95142	0.0510072	0.558949	Integrin-linked protein kinase family
AT2G41600	AT2G41600	protein_coding_gene	516.44	-0.241526	0.123774	-1.95135	0.0510154	0.558949	Mitochondrial glycoprotein family protein
AT4G16144	AT4G16144	protein_coding_gene	329.472	0.313015	0.160377	1.95175	0.0509682	0.558949	associated molecule with the SH3 domain of STAM 3
AT5G08430	AT5G08430	protein_coding_gene	315.271	0.50336	0.257928	1.95155	0.0509919	0.558949	SWIB/MDM2 domain;Plus-3;GYF
AT5G14310	AT5G14310	protein_coding_gene	564.218	0.224504	0.115022	1.95182	0.0509591	0.558949	carboxyesterase 16
AT1G01210	AT1G01210	protein_coding_gene	348.524	-0.339864	0.174241	-1.95053	0.0511125	0.559411	DNA-directed RNA polymerase, subunit M, archaeal
AT3G22270	AT3G22270	protein_coding_gene	509.138	0.340056	0.174321	1.95075	0.0510865	0.559411	Topoisomerase II-associated protein PAT1
AT2G27970	AT2G27970	protein_coding_gene	470.326	-0.328955	0.16868	-1.95018	0.0511552	0.559579	CDK-subunit 2
AT2G26730	AT2G26730	protein_coding_gene	934.623	0.213069	0.1093	1.94939	0.0512485	0.560299	Leucine-rich repeat protein kinase family protein
AT2G41945	AT2G41945	protein_coding_gene	342.169	-0.319793	0.16409	-1.94889	0.0513091	0.56042
AT4G18372	AT4G18372	protein_coding_gene	128.904	-0.353125	0.181198	-1.94884	0.0513146	0.56042	Small nuclear ribonucleoprotein family protein
AT1G08580	AT1G08580	protein_coding_gene	1075.39	-0.365505	0.187617	-1.94815	0.0513974	0.560782
AT1G26660	AT1G26660	protein_coding_gene	270.784	-0.327982	0.168518	-1.94627	0.0516227	0.560782	Prefoldin chaperone subunit family protein
AT1G78370	AT1G78370	protein_coding_gene	4051.68	-0.286011	0.146866	-1.94743	0.0514829	0.560782	glutathione S-transferase TAU 20
AT2G40850	AT2G40850	protein_coding_gene	36.6243	0.672663	0.345587	1.94644	0.0516025	0.560782	phosphoinositide 4-kinase gamma 1
AT3G60720	AT3G60720	protein_coding_gene	31.8299	0.680048	0.349176	1.94758	0.0514653	0.560782	plasmodesmata-located protein 8
AT3G62250	AT3G62250	protein_coding_gene	24809.6	-0.308945	0.158589	-1.94809	0.0514043	0.560782	ubiquitin 5
AT4G39420	AT4G39420	protein_coding_gene	696.974	0.504833	0.259305	1.94687	0.0515499	0.560782
AT5G11700	AT5G11700	protein_coding_gene	1248.14	0.364192	0.187099	1.94652	0.0515924	0.560782
AT5G20480	AT5G20480	protein_coding_gene	57.3669	0.683664	0.351125	1.94706	0.051527	0.560782	EF-TU receptor
AT5G21930	AT5G21930	protein_coding_gene	444.089	0.569593	0.292553	1.94697	0.0515378	0.560782	P-type ATPase of Arabidopsis 2
AT1G28400	AT1G28400	protein_coding_gene	933.976	0.376734	0.193663	1.9453	0.0517384	0.561141
AT1G29300	AT1G29300	protein_coding_gene	220.809	0.31018	0.159418	1.94571	0.0516901	0.561141	Plant protein of unknown function (DUF641)
AT2G23590	AT2G23590	protein_coding_gene	38.2325	0.723471	0.371866	1.94552	0.0517126	0.561141	methyl esterase 8
AT2G44730	AT2G44730	protein_coding_gene	400.882	0.280148	0.144046	1.94485	0.0517931	0.561209	Alcohol dehydrogenase transcription factor Myb/SANT-like family protein
AT3G28430	AT3G28430	protein_coding_gene	358.598	0.289037	0.148621	1.94479	0.0517997	0.561209
AT3G43220	AT3G43220	protein_coding_gene	612.909	0.286998	0.147641	1.94389	0.0519083	0.562087	Phosphoinositide phosphatase family protein
AT1G16740	AT1G16740	protein_coding_gene	1431.31	-0.370721	0.190738	-1.94361	0.0519423	0.562118	Ribosomal protein L20
AT5G15470	AT5G15470	protein_coding_gene	778.459	0.196299	0.101008	1.94341	0.0519663	0.562118	galacturonosyltransferase 14
AT1G70370	AT1G70370	protein_coding_gene	2388.81	0.421222	0.216908	1.94194	0.0521448	0.562557	polygalacturonase 2
AT1G76900	AT1G76900	protein_coding_gene	937.327	0.265062	0.136441	1.94268	0.0520549	0.562557	tubby like protein 1
AT4G24260	AT4G24260	protein_coding_gene	34.6416	-0.814564	0.419401	-1.94221	0.0521117	0.562557	glycosyl hydrolase 9A3
AT5G20500	AT5G20500	protein_coding_gene	2881.43	-0.318541	0.163998	-1.94235	0.0520948	0.562557	Glutaredoxin family protein
AT5G61220	AT5G61220	protein_coding_gene	640.653	-0.357586	0.184125	-1.94208	0.0521273	0.562557	LYR family of Fe/S cluster biogenesis protein
AT1G07230	AT1G07230	protein_coding_gene	409.141	0.298593	0.153882	1.94041	0.0523302	0.562797	non-specific phospholipase C1
AT1G08620	AT1G08620	protein_coding_gene	683.804	0.305155	0.157173	1.94152	0.0521958	0.562797	Transcription factor jumonji (jmj) family protein / zinc finger (C5HC2 type) family protein
AT1G09020	AT1G09020	protein_coding_gene	1205.36	0.240677	0.12401	1.9408	0.0522828	0.562797	homolog of yeast sucrose nonfermenting 4
AT1G53270	AT1G53270	protein_coding_gene	21.248	0.83612	0.43089	1.94045	0.0523249	0.562797	ABC-2 type transporter family protein
AT2G03430	AT2G03430	protein_coding_gene	521.011	-0.255175	0.13145	-1.94123	0.0522298	0.562797	Ankyrin repeat family protein
AT4G28640	AT4G28640	protein_coding_gene	333.532	-0.344511	0.177548	-1.94039	0.0523327	0.562797	indole-3-acetic acid inducible 11
AT5G24520	AT5G24520	protein_coding_gene	459.508	0.278805	0.143705	1.94012	0.0523654	0.562852	Transducin/WD40 repeat-like superfamily protein
AT1G17147	AT1G17147	protein_coding_gene	113.77	-0.773063	0.398612	-1.93939	0.0524544	0.563361	VQ motif-containing protein
AT5G03150	AT5G03150	protein_coding_gene	540.359	0.405223	0.208956	1.93927	0.052468	0.563361	C2H2-like zinc finger protein
AT1G72530	AT1G72530	protein_coding_gene	44.2434	-0.61949	0.319544	-1.93867	0.0525417	0.563855	plastid developmental protein DAG, putative
AT1G51660	AT1G51660	protein_coding_gene	581.645	0.298321	0.153903	1.93838	0.0525771	0.563939	mitogen-activated protein kinase kinase 4
AT2G25900	AT2G25900	protein_coding_gene	119.875	0.616319	0.318019	1.938	0.0526238	0.564143	Zinc finger C-x8-C-x5-C-x3-H type family protein
AT1G61850	AT1G61850	protein_coding_gene	896.195	0.29493	0.152262	1.93699	0.0527466	0.564559	phospholipases;galactolipases
AT1G63690	AT1G63690	protein_coding_gene	1322.32	0.23932	0.123536	1.93725	0.0527149	0.564559	SIGNAL PEPTIDE PEPTIDASE-LIKE 2
AT3G12580	AT3G12580	protein_coding_gene	3116.22	-0.542857	0.280277	-1.93686	0.0527626	0.564559	heat shock protein 70
AT3G56070	AT3G56070	protein_coding_gene	2941.7	-0.311572	0.160872	-1.93677	0.0527734	0.564559	rotamase cyclophilin 2
AT2G31230	AT2G31230	protein_coding_gene	31.3857	-0.96795	0.499834	-1.93654	0.0528014	0.564563	ethylene-responsive element binding factor 15
AT1G11125	AT1G11125	protein_coding_gene	132.687	-0.527393	0.27244	-1.93581	0.0528906	0.564671
AT1G33120	AT1G33120	protein_coding_gene	11650.4	-0.266716	0.137812	-1.93537	0.0529455	0.564671	Ribosomal protein L6 family
AT1G72620	AT1G72620	protein_coding_gene	7.61109	-0.958064	0.494989	-1.93553	0.0529257	0.564671	alpha/beta-Hydrolases superfamily protein
AT3G60965			94.657	0.606943	0.313612	1.93533	0.05295	0.564671	transposable element gene
AT5G51690	AT5G51690	protein_coding_gene	299.819	0.627406	0.324128	1.93567	0.0529077	0.564671	1-amino-cyclopropane-1-carboxylate synthase 12
AT1G10030	AT1G10030	protein_coding_gene	685.49	-0.347634	0.179664	-1.93492	0.0530002	0.564911	homolog of yeast ergosterol28
AT5G35660	AT5G35660	protein_coding_gene	207.176	-0.941155	0.486491	-1.93458	0.0530422	0.565063	Glycine-rich protein family
AT1G19630	AT1G19630	protein_coding_gene	26.1725	-0.6553	0.338924	-1.93347	0.0531784	0.565648	cytochrome P450, family 722, subfamily A, polypeptide 1
AT4G28703	AT4G28703	protein_coding_gene	52.4228	-0.678807	0.351085	-1.93345	0.0531804	0.565648	RmlC-like cupins superfamily protein
AT5G22500	AT5G22500	protein_coding_gene	1639.2	-0.515887	0.266782	-1.93374	0.0531452	0.565648	fatty acid reductase 1
AT1G70000	AT1G70000	protein_coding_gene	614.334	-0.342466	0.177174	-1.93294	0.0532436	0.565884	myb-like transcription factor family protein
AT1G71020	AT1G71020	protein_coding_gene	536.425	0.271817	0.140649	1.9326	0.0532858	0.565884	ARM repeat superfamily protein
AT2G30424	AT2G30424	protein_coding_gene	41.8282	0.820407	0.424461	1.93282	0.0532584	0.565884	Homeodomain-like superfamily protein
AT2G19710	AT2G19710	protein_coding_gene	502.934	0.397902	0.20594	1.93212	0.0533445	0.566212	Regulator of Vps4 activity in the MVB pathway protein
AT1G32060	AT1G32060	protein_coding_gene	6784.69	0.501867	0.259952	1.93061	0.0535312	0.567603	phosphoribulokinase
AT4G39630	AT4G39630	protein_coding_gene	147.304	-0.36177	0.187376	-1.93072	0.0535175	0.567603
ATCG00330	ATCG00330	protein_coding_gene	63.7077	-0.9748	0.505022	-1.93021	0.0535807	0.567833	chloroplast ribosomal protein S14
AT2G46710	AT2G46710	protein_coding_gene	622.274	0.257042	0.133185	1.92996	0.0536112	0.567861	Rho GTPase activating protein with PAK-box/P21-Rho-binding domain
AT1G07795	AT1G07795	protein_coding_gene	24.0163	-0.827294	0.428849	-1.9291	0.0537183	0.56811
AT1G73360	AT1G73360	protein_coding_gene	147.635	0.463592	0.240286	1.92933	0.0536895	0.56811	homeodomain GLABROUS 11
AT3G51370	AT3G51370	protein_coding_gene	1380.87	0.303021	0.157064	1.92928	0.053696	0.56811	Protein phosphatase 2C family protein
AT3G22380	AT3G22380	protein_coding_gene	2722.04	0.402652	0.208809	1.92833	0.0538144	0.568654	time for coffee
AT5G02050	AT5G02050	protein_coding_gene	1644.6	-0.284916	0.14776	-1.92824	0.0538255	0.568654	Mitochondrial glycoprotein family protein
AT1G59865	AT1G59865	protein_coding_gene	19.5829	-0.858152	0.445216	-1.9275	0.0539178	0.568744
AT4G37790	AT4G37790	protein_coding_gene	237.779	0.605453	0.314099	1.92759	0.0539064	0.568744	Homeobox-leucine zipper protein family
AT5G04140	AT5G04140	protein_coding_gene	4971.77	0.628449	0.326018	1.92765	0.0538989	0.568744	glutamate synthase 1
AT4G08920	AT4G08920	protein_coding_gene	1094.81	0.314488	0.163181	1.92723	0.0539508	0.568799	cryptochrome 1
AT1G14060	AT1G14060	protein_coding_gene	640.189	-0.329123	0.170832	-1.92659	0.0540307	0.56897	GCK domain-containing protein
AT4G04410			14.1421	0.931839	0.483601	1.92688	0.053995	0.56897	transposable element gene
AT4G16146	AT4G16146	protein_coding_gene	297.481	-0.547687	0.28432	-1.92631	0.0540661	0.56897	cAMP-regulated phosphoprotein 19-related protein
AT4G25490	AT4G25490	protein_coding_gene	61.3512	0.863856	0.448475	1.92621	0.0540786	0.56897	C-repeat/DRE binding factor 1
AT5G42990	AT5G42990	protein_coding_gene	1035.76	-0.285338	0.148173	-1.92571	0.05414	0.569322	ubiquitin-conjugating enzyme 18
AT3G28900	AT3G28900	protein_coding_gene	4294.46	-0.302098	0.15691	-1.9253	0.0541924	0.569579	Ribosomal protein L34e superfamily protein
AT1G30360	AT1G30360	protein_coding_gene	3540.23	0.490901	0.255115	1.92423	0.0543254	0.570206	Early-responsive to dehydration stress protein (ERD4)
AT2G32560	AT2G32560	protein_coding_gene	1409.06	-0.346762	0.180216	-1.92415	0.0543359	0.570206	F-box family protein
AT3G14470	AT3G14470	protein_coding_gene	119.085	0.448987	0.233326	1.92429	0.054318	0.570206	NB-ARC domain-containing disease resistance protein
AT2G30790	AT2G30790	protein_coding_gene	17.0039	0.877924	0.456326	1.9239	0.0543676	0.570244	photosystem II subunit P-2
AT2G36360	AT2G36360	protein_coding_gene	447.181	0.241562	0.12558	1.92356	0.0544092	0.570387	Galactose oxidase/kelch repeat superfamily protein
AT3G63030	AT3G63030	protein_coding_gene	447.895	-0.367505	0.191102	-1.92308	0.0544694	0.570725	methyl-CPG-binding domain 4
AT3G50330	AT3G50330	protein_coding_gene	825.353	-0.443155	0.230522	-1.9224	0.0545551	0.571037	basic helix-loop-helix (bHLH) DNA-binding superfamily protein
AT5G53400	AT5G53400	protein_coding_gene	2346.15	-0.280425	0.14587	-1.92243	0.0545513	0.571037	HSP20-like chaperones superfamily protein
AT5G35680	AT5G35680	protein_coding_gene	1777.86	-0.249494	0.129805	-1.92206	0.0545979	0.571191	Nucleic acid-binding, OB-fold-like protein
AT3G17920	AT3G17920	protein_coding_gene	245.294	0.35481	0.184653	1.9215	0.0546685	0.571346	Outer arm dynein light chain 1 protein
AT5G27930	AT5G27930	protein_coding_gene	440.879	-0.470416	0.244817	-1.9215	0.0546688	0.571346	Protein phosphatase 2C family protein
AT4G29430	AT4G29430	protein_coding_gene	548.746	-0.29101	0.151509	-1.92074	0.0547643	0.572052	ribosomal protein S15A E
AT5G43450	AT5G43450	protein_coding_gene	70.7098	0.620338	0.323011	1.92049	0.0547962	0.572091	2-oxoglutarate (2OG) and Fe(II)-dependent oxygenase superfamily protein
AT4G01290	AT4G01290	protein_coding_gene	2130.94	0.332443	0.173149	1.91998	0.0548603	0.572444
AT4G34070	AT4G34070	protein_coding_gene	694.41	-0.215148	0.112069	-1.91978	0.0548861	0.572444	Calcium-binding EF-hand family protein
AT2G07682			7.62804	-1.16981	0.60946	-1.91942	0.0549313	0.572622	transposable element gene
AT1G54490	AT1G54490	protein_coding_gene	1344.34	0.26022	0.135657	1.91822	0.0550833	0.573913	exoribonuclease 4
AT3G61110	AT3G61110	protein_coding_gene	9658.21	-0.292029	0.1523	-1.91746	0.0551792	0.574619	ribosomal protein S27
AT1G03360	AT1G03360	protein_coding_gene	559.484	-0.24606	0.128401	-1.91634	0.0553219	0.574761	ribosomal RNA processing 4
AT1G08005	AT1G08005	protein_coding_gene	14.5356	0.837394	0.437178	1.91546	0.0554345	0.574761
AT1G08360	AT1G08360	protein_coding_gene	14374.9	-0.258309	0.134752	-1.91693	0.0552474	0.574761	Ribosomal protein L1p/L10e family
AT1G21500	AT1G21500	protein_coding_gene	887.04	0.753239	0.393411	1.91463	0.0555391	0.574761
AT1G30420	AT1G30420	protein_coding_gene	122.778	0.517228	0.269854	1.9167	0.0552764	0.574761	multidrug resistance-associated protein 12
AT1G35910	AT1G35910	protein_coding_gene	13.2012	-0.90516	0.472774	-1.91457	0.0555472	0.574761	Haloacid dehalogenase-like hydrolase (HAD) superfamily protein
AT2G42400	AT2G42400	protein_coding_gene	459.119	0.220269	0.115029	1.9149	0.0555048	0.574761	vascular plant one zinc finger protein 2
AT2G45690	AT2G45690	protein_coding_gene	419.109	-0.276677	0.144518	-1.91448	0.0555593	0.574761	shrunken seed protein (SSE1)
AT4G02810	AT4G02810	protein_coding_gene	39.951	-0.766604	0.400334	-1.91491	0.0555041	0.574761	Protein of unknown function (DUF3049)
AT4G04920	AT4G04920	protein_coding_gene	566.737	0.360036	0.188017	1.91492	0.0555031	0.574761	sensitive to freezing 6
AT4G39200	AT4G39200	protein_coding_gene	19290.1	-0.346129	0.180641	-1.91612	0.05535	0.574761	Ribosomal protein S25 family protein
AT5G02320	AT5G02320	protein_coding_gene	75.3373	-0.43327	0.226288	-1.91469	0.0555326	0.574761	myb domain protein 3r-5
AT5G15520	AT5G15520	protein_coding_gene	764.063	-0.348868	0.182043	-1.91641	0.0553132	0.574761	Ribosomal protein S19e family protein
AT4G16150	AT4G16150	protein_coding_gene	867.474	0.267763	0.139948	1.91331	0.055709	0.576017	calmodulin binding;transcription regulators
AT3G04110	AT3G04110	protein_coding_gene	29.242	0.636847	0.332998	1.91246	0.0558168	0.576839	glutamate receptor 1.1
AT5G38850	AT5G38850	protein_coding_gene	104.307	0.580604	0.303635	1.91218	0.0558534	0.576926	Disease resistance protein (TIR-NBS-LRR class)
AT1G79000	AT1G79000	protein_coding_gene	1012.07	0.459757	0.240469	1.91192	0.0558866	0.576976	histone acetyltransferase of the CBP family 1
AT3G07410	AT3G07410	protein_coding_gene	661.252	-0.302189	0.158089	-1.91151	0.0559391	0.577225	RAB GTPase homolog A5B
AT2G01670	AT2G01670	protein_coding_gene	379.498	0.571716	0.299138	1.91121	0.0559774	0.577329	nudix hydrolase homolog 17
AT4G33800	AT4G33800	protein_coding_gene	35.1215	-0.714651	0.374064	-1.91051	0.0560679	0.57797
AT3G12870	AT3G12870	protein_coding_gene	347.76	-0.395308	0.207025	-1.90947	0.056201	0.578338
AT3G26115	AT3G26115	protein_coding_gene	114.961	-0.513049	0.268704	-1.90935	0.056217	0.578338	Pyridoxal-5'-phosphate-dependent enzyme family protein
AT4G28300	AT4G28300	protein_coding_gene	1222.33	0.316821	0.165897	1.90975	0.0561655	0.578338	Protein of unknown function (DUF1421)
AT5G20150	AT5G20150	protein_coding_gene	457.961	-0.569285	0.29812	-1.90958	0.056187	0.578338	SPX domain gene 1
AT4G30530	AT4G30530	protein_coding_gene	2677.84	-0.452938	0.23725	-1.90911	0.0562475	0.578359	Class I glutamine amidotransferase-like superfamily protein
AT3G27080	AT3G27080	protein_coding_gene	1397.69	-0.272848	0.142946	-1.90875	0.0562937	0.578543	translocase of outer membrane 20 kDa subunit 3
AT1G17340	AT1G17340	protein_coding_gene	434.369	0.40899	0.214329	1.90823	0.0563611	0.578662	Phosphoinositide phosphatase family protein
AT3G62720	AT3G62720	protein_coding_gene	1724.68	0.416818	0.218432	1.90823	0.056362	0.578662	xylosyltransferase 1
AT2G07715	AT2G07715	protein_coding_gene	243.64	-0.47887	0.251065	-1.90735	0.0564747	0.5791	Nucleic acid-binding, OB-fold-like protein
AT3G48880	AT3G48880	protein_coding_gene	387.998	-0.268495	0.140808	-1.90681	0.0565455	0.5791	RNI-like superfamily protein
AT3G48930	AT3G48930	protein_coding_gene	11404.3	-0.320731	0.168137	-1.90755	0.0564495	0.5791	Nucleic acid-binding, OB-fold-like protein
AT3G59700	AT3G59700	protein_coding_gene	88.9683	0.668039	0.350291	1.9071	0.0565081	0.5791	lectin-receptor kinase
AT5G45060	AT5G45060	protein_coding_gene	277.335	0.448966	0.235455	1.9068	0.0565468	0.5791	Disease resistance protein (TIR-NBS-LRR class) family
AT1G22930	AT1G22930	protein_coding_gene	1454.9	0.504701	0.264793	1.90602	0.0566476	0.579322	T-complex protein 11
AT1G66340	AT1G66340	protein_coding_gene	516.367	0.241168	0.126506	1.90638	0.0566009	0.579322	Signal transduction histidine kinase, hybrid-type, ethylene sensor
AT4G08390	AT4G08390	protein_coding_gene	5636.73	-0.212399	0.111452	-1.90575	0.056682	0.579322	stromal ascorbate peroxidase
AT5G09480	AT5G09480	protein_coding_gene	35.3231	1.12665	0.591125	1.90595	0.0566571	0.579322	hydroxyproline-rich glycoprotein family protein
AT3G16090	AT3G16090	protein_coding_gene	311.219	0.272833	0.143226	1.90492	0.0567906	0.57976	RING/U-box superfamily protein
AT4G22360	AT4G22360	protein_coding_gene	491.727	0.259461	0.136217	1.90477	0.0568102	0.57976	SWIB complex BAF60b domain-containing protein
AT4G39210	AT4G39210	protein_coding_gene	5444.38	-0.409223	0.214827	-1.9049	0.0567936	0.57976	Glucose-1-phosphate adenylyltransferase family protein
AT4G03230	AT4G03230	protein_coding_gene	146.704	0.493566	0.2592	1.90419	0.0568858	0.580241	S-locus lectin protein kinase family protein
[truncated: 29,320 more rows]
