# Supplementary material for: Histone Deacetylase Complex 1 and histone 1 epigenetically moderate stress responsiveness of Arabidopsis thaliana seedlings
Source: New Phytol. 2023 Aug 10;241(1):166–79. doi: 10.1111/nph.19165 (PMC10953426; doi:10.1111/nph.19165)
Supplement: Supplementary file 2 — Dataset S2 Differentially expressed genes salt vs control; multi‐factorial DSeq analysis for genotype vs salt; sequencing reads. [file NPH-241-166-s006.zip › Suppl_dataset_2/hdc1C.vs.HDC1C_Gene.ds2.ann.csv.fun.xlsx]

## Sheet: hdc1C.vs.HDC1C_Gene.ds2.ann.csv
GeneID	Gene-name	Gene-biotype	baseMean	log2FoldChange	lfcSE	stat	pvalue	padj	function
AT5G08450	AT5G08450	protein_coding_gene	5374.51	-3.37898	0.16967	-19.915	3.01657e-88	6.52755e-84
AT2G44130	AT2G44130	protein_coding_gene	65.6472	-7.75224	0.565897	-13.699	1.02881e-42	1.11312e-38	Galactose oxidase/kelch repeat superfamily protein
AT4G12870	AT4G12870	protein_coding_gene	1760.85	1.84883	0.164586	11.2332	2.80006e-29	2.01968e-25	Gamma interferon responsive lysosomal thiol (GILT) reductase family protein
AT2G29340	AT2G29340	protein_coding_gene	117.679	-3.19568	0.295721	-10.8064	3.21051e-27	1.7368e-23	NAD-dependent epimerase/dehydratase family protein
AT2G28190	AT2G28190	protein_coding_gene	4087.54	-2.08725	0.193753	-10.7728	4.62919e-27	2.00342e-23	copper/zinc superoxide dismutase 2
AT5G08370	AT5G08370	protein_coding_gene	455.476	2.88958	0.293118	9.85807	6.32516e-23	2.28117e-19	alpha-galactosidase 2
AT3G59940	AT3G59940	protein_coding_gene	327.472	-1.95054	0.200245	-9.74073	2.0209e-22	6.24718e-19	Galactose oxidase/kelch repeat superfamily protein
AT1G70290	AT1G70290	protein_coding_gene	372.398	-1.77513	0.194866	-9.1095	8.27616e-20	2.2386e-16	trehalose-6-phosphatase synthase S8
AT3G47250	AT3G47250	protein_coding_gene	49.3507	-3.75539	0.428834	-8.75722	2.00126e-18	4.81169e-15	Plant protein of unknown function (DUF247)
AT3G14210	AT3G14210	protein_coding_gene	128.456	-3.77954	0.435771	-8.67322	4.20051e-18	9.08948e-15	epithiospecifier modifier 1
AT1G66970	AT1G66970	protein_coding_gene	98.1821	-2.81928	0.340075	-8.29018	1.13079e-16	2.22446e-13	SHV3-like 2
AT4G33145	AT4G33145	protein_coding_gene	172.53	2.41868	0.301582	8.01997	1.05773e-15	1.90735e-12
AT3G13400	AT3G13400	protein_coding_gene	68.7204	-2.43512	0.31117	-7.82569	5.04892e-15	8.40412e-12	SKU5 similar 13
AT5G24210	AT5G24210	protein_coding_gene	23.6208	-3.17245	0.411728	-7.70521	1.30625e-14	2.01899e-11	alpha/beta-Hydrolases superfamily protein
AT1G52100	AT1G52100	protein_coding_gene	5121.85	-1.46913	0.192132	-7.64645	2.06602e-14	2.79417e-11	Mannose-binding lectin superfamily protein
AT3G48720	AT3G48720	protein_coding_gene	87.1432	-2.69871	0.352899	-7.64726	2.053e-14	2.79417e-11	HXXXD-type acyl-transferase family protein
AT3G53750	AT3G53750	protein_coding_gene	962.742	0.847529	0.111569	7.59649	3.04273e-14	3.87304e-11	actin 3
AT5G55970	AT5G55970	protein_coding_gene	75.3007	-2.09517	0.283142	-7.3997	1.36495e-13	1.64089e-10	RING/U-box superfamily protein
AT4G25100	AT4G25100	protein_coding_gene	16236.9	1.75057	0.241471	7.24962	4.17939e-13	4.75989e-10	Fe superoxide dismutase 1
AT3G25905	AT3G25905	protein_coding_gene	38.2971	2.46586	0.340796	7.23557	4.63577e-13	5.01567e-10	CLAVATA3/ESR-RELATED 27
AT1G23870	AT1G23870	protein_coding_gene	615.916	-1.06631	0.147786	-7.21523	5.38423e-13	5.54806e-10	trehalose-phosphatase/synthase 9
AT1G10230	AT1G10230	protein_coding_gene	545.88	1.08453	0.151061	7.1794	7.00174e-13	6.52855e-10	SKP1-like 18
AT1G47395	AT1G47395	protein_coding_gene	72.1443	-2.67939	0.372893	-7.18541	6.70074e-13	6.52855e-10
AT3G52060	AT3G52060	protein_coding_gene	556.515	-1.15885	0.161516	-7.17481	7.24087e-13	6.52855e-10	Core-2/I-branching beta-1,6-N-acetylglucosaminyltransferase family protein
AT1G12520	AT1G12520	protein_coding_gene	1042.95	-1.38249	0.194051	-7.12436	1.04563e-12	9.05059e-10	copper chaperone for SOD1
AT5G05250	AT5G05250	protein_coding_gene	152.143	-2.29762	0.323346	-7.10578	1.19641e-12	9.95736e-10
AT2G42380	AT2G42380	protein_coding_gene	106.617	-1.33138	0.187976	-7.08269	1.41387e-12	1.13314e-09	Basic-leucine zipper (bZIP) transcription factor family protein
AT4G17245	AT4G17245	protein_coding_gene	97.4633	-2.91522	0.41689	-6.99278	2.69487e-12	2.08266e-09	RING/U-box superfamily protein
AT4G04570	AT4G04570	protein_coding_gene	54.4462	-2.64985	0.384171	-6.89759	5.28913e-12	3.9466e-09	cysteine-rich RLK (RECEPTOR-like protein kinase) 40
AT1G65490	AT1G65490	protein_coding_gene	80.2337	-2.5005	0.363387	-6.88111	5.93887e-12	4.2837e-09
AT1G74670	AT1G74670	protein_coding_gene	163.804	-3.21725	0.471616	-6.82177	8.9927e-12	6.2772e-09	Gibberellin-regulated family protein
AT1G02770	AT1G02770	protein_coding_gene	125.501	1.58407	0.234061	6.76776	1.30788e-11	8.84415e-09	Protein of unknown function (DUF626)
AT1G23390	AT1G23390	protein_coding_gene	159.924	-2.01414	0.298078	-6.75708	1.40805e-11	9.23298e-09	Kelch repeat-containing F-box family protein
AT5G49440	AT5G49440	protein_coding_gene	1812.75	-0.796974	0.119759	-6.65479	2.83713e-11	1.80567e-08
AT4G16890	AT4G16890	protein_coding_gene	409.521	-1.6098	0.242864	-6.62842	3.39309e-11	2.0978e-08	disease resistance protein (TIR-NBS-LRR class), putative
AT4G29030	AT4G29030	protein_coding_gene	671.227	1.06824	0.162994	6.5539	5.60527e-11	3.36923e-08	Putative membrane lipoprotein
AT1G47400	AT1G47400	protein_coding_gene	67.6025	-2.77245	0.424336	-6.53363	6.41932e-11	3.75426e-08
AT5G01500	AT5G01500	protein_coding_gene	787.796	0.898695	0.139635	6.43604	1.2263e-10	6.98313e-08	thylakoid ATP/ADP carrier
AT3G12145	AT3G12145	protein_coding_gene	1039.76	1.13671	0.178335	6.37404	1.84108e-10	1.02152e-07	Leucine-rich repeat (LRR) family protein
AT2G16430	AT2G16430	protein_coding_gene	3576.17	0.79	0.125529	6.29337	3.1065e-10	1.64556e-07	purple acid phosphatase 10
AT3G10740	AT3G10740	protein_coding_gene	393.285	-1.40429	0.223158	-6.2928	3.11789e-10	1.64556e-07	alpha-L-arabinofuranosidase 1
AT5G36250	AT5G36250	protein_coding_gene	613.514	-0.855139	0.137581	-6.21552	5.1155e-10	2.63558e-07	Protein phosphatase 2C family protein
AT5G01600	AT5G01600	protein_coding_gene	6623.27	1.37082	0.224182	6.11477	9.66969e-10	4.8661e-07	ferretin 1
AT1G09815	AT1G09815	protein_coding_gene	678.824	0.780277	0.129932	6.00528	1.90999e-09	9.39326e-07	polymerase delta 4
AT1G04660	AT1G04660	protein_coding_gene	321.017	2.582	0.432151	5.97476	2.30426e-09	1.10804e-06	glycine-rich protein
AT1G48300	AT1G48300	protein_coding_gene	2320.32	-0.73994	0.12432	-5.95192	2.65007e-09	1.24663e-06
AT2G22540	AT2G22540	protein_coding_gene	106.997	-1.43085	0.242244	-5.90662	3.4919e-09	1.59013e-06	K-box region and MADS-box transcription factor family protein
AT3G05810	AT3G05810	protein_coding_gene	808.25	0.948934	0.160701	5.90496	3.52725e-09	1.59013e-06
AT1G54040	AT1G54040	protein_coding_gene	12.7829	-2.99241	0.510031	-5.86713	4.43407e-09	1.95814e-06	epithiospecifier protein
AT4G05120	AT4G05120	protein_coding_gene	105.939	-1.22433	0.210718	-5.81028	6.23703e-09	2.69926e-06	Major facilitator superfamily protein
AT1G03610	AT1G03610	protein_coding_gene	560.563	-1.26313	0.217764	-5.80044	6.61406e-09	2.80631e-06	Protein of unknown function (DUF789)
AT3G16980	AT3G16980	protein_coding_gene	79.2837	1.42856	0.247236	5.7781	7.55468e-09	3.14376e-06	RNA polymerases M/15 Kd subunit
AT2G27402	AT2G27402	protein_coding_gene	164.923	-2.11503	0.366464	-5.77145	7.85916e-09	3.20876e-06
AT1G26945	AT1G26945	protein_coding_gene	127.901	-1.50338	0.26076	-5.76537	8.14777e-09	3.26499e-06	basic helix-loop-helix (bHLH) DNA-binding superfamily protein
AT2G32550	AT2G32550	protein_coding_gene	79.0497	-1.76644	0.306695	-5.75959	8.43183e-09	3.31739e-06	Cell differentiation, Rcd1-like protein
AT3G49790	AT3G49790	protein_coding_gene	148.447	-1.29895	0.226669	-5.73058	1.0009e-08	3.86758e-06	Carbohydrate-binding protein
AT2G38540	AT2G38540	protein_coding_gene	23986.3	0.80615	0.140802	5.72543	1.03175e-08	3.91684e-06	lipid transfer protein 1
AT1G13880	AT1G13880	protein_coding_gene	372.511	-0.6419	0.112847	-5.68825	1.28351e-08	4.7886e-06	ELM2 domain-containing protein
AT1G71200	AT1G71200	protein_coding_gene	50.334	2.59889	0.45839	5.6696	1.43129e-08	5.24943e-06	basic helix-loop-helix (bHLH) DNA-binding superfamily protein
AT1G27180	AT1G27180	protein_coding_gene	230.37	-0.831202	0.147122	-5.64976	1.60673e-08	5.79469e-06	disease resistance protein (TIR-NBS-LRR class), putative
AT5G10140	AT5G10140	protein_coding_gene	157.837	1.61867	0.28679	5.6441	1.66046e-08	5.89027e-06	K-box region and MADS-box transcription factor family protein
AT2G18300	AT2G18300	protein_coding_gene	176.248	-1.44931	0.257163	-5.63577	1.74282e-08	6.08272e-06	basic helix-loop-helix (bHLH) DNA-binding superfamily protein
AT2G22990	AT2G22990	protein_coding_gene	320.15	-1.82979	0.325476	-5.62188	1.8889e-08	6.48791e-06	sinapoylglucose 1
AT1G29110	AT1G29110	protein_coding_gene	7.58643	-3.11828	0.556755	-5.60082	2.13336e-08	7.10211e-06	Cysteine proteinases superfamily protein
AT2G36270	AT2G36270	protein_coding_gene	1260	1.50817	0.269191	5.60259	2.11173e-08	7.10211e-06	Basic-leucine zipper (bZIP) transcription factor family protein
AT1G68945	AT1G68945	protein_coding_gene	617.266	0.811201	0.145966	5.55745	2.73751e-08	8.97529e-06
AT2G47010	AT2G47010	protein_coding_gene	1012.88	0.998468	0.180087	5.54436	2.95035e-08	9.52876e-06
AT1G73870	AT1G73870	protein_coding_gene	7.51192	-3.10173	0.562191	-5.51722	3.4441e-08	1.08041e-05	B-box type zinc finger protein with CCT domain
AT3G56980	AT3G56980	protein_coding_gene	24.5619	-3.21523	0.582768	-5.51717	3.4451e-08	1.08041e-05	basic helix-loop-helix (bHLH) DNA-binding superfamily protein
AT1G23130	AT1G23130	protein_coding_gene	35.1944	-2.40536	0.440379	-5.46202	4.70748e-08	1.45522e-05	Polyketide cyclase/dehydrase and lipid transport superfamily protein
AT2G39250	AT2G39250	protein_coding_gene	199.081	-1.30916	0.241129	-5.4293	5.65751e-08	1.72426e-05	Integrase-type DNA-binding superfamily protein
AT5G24380	AT5G24380	protein_coding_gene	711.201	1.60141	0.296139	5.40762	6.38677e-08	1.91949e-05	YELLOW STRIPE like 2
AT4G23300	AT4G23300	protein_coding_gene	38.6826	-2.0906	0.387014	-5.40188	6.59452e-08	1.95478e-05	cysteine-rich RLK (RECEPTOR-like protein kinase) 22
AT4G13840	AT4G13840	protein_coding_gene	171.761	1.1289	0.209266	5.39456	6.86931e-08	2.00872e-05	HXXXD-type acyl-transferase family protein
AT4G19160	AT4G19160	protein_coding_gene	902.002	-1.11999	0.208997	-5.35888	8.374e-08	2.41607e-05
AT1G08830	AT1G08830	protein_coding_gene	6768.08	-1.55996	0.291538	-5.3508	8.75681e-08	2.44942e-05	copper/zinc superoxide dismutase 1
AT1G68190	AT1G68190	protein_coding_gene	66.4798	-2.43951	0.456042	-5.34931	8.8292e-08	2.44942e-05	B-box zinc finger family protein
AT5G08260	AT5G08260	protein_coding_gene	6893.13	0.985201	0.184113	5.35107	8.74345e-08	2.44942e-05	serine carboxypeptidase-like 35
AT2G34870	AT2G34870	protein_coding_gene	71.724	2.78969	0.522774	5.33633	9.48488e-08	2.59802e-05	hydroxyproline-rich glycoprotein family protein
AT1G28260	AT1G28260	protein_coding_gene	51.6842	-1.67556	0.314206	-5.33269	9.67692e-08	2.61749e-05	Telomerase activating protein Est1
AT1G17560	AT1G17560	protein_coding_gene	287.313	0.788612	0.14806	5.32632	1.00225e-07	2.67749e-05	Ribosomal protein L14p/L23e family protein
AT5G39220	AT5G39220	protein_coding_gene	144.422	1.35785	0.256089	5.30225	1.14385e-07	3.01851e-05	alpha/beta-Hydrolases superfamily protein
AT3G55610	AT3G55610	protein_coding_gene	2103.62	-0.632788	0.119672	-5.28768	1.23879e-07	3.22965e-05	delta 1-pyrroline-5-carboxylate synthase 2
AT5G14600	AT5G14600	protein_coding_gene	430.014	0.642613	0.122569	5.24288	1.58089e-07	4.07249e-05	S-adenosyl-L-methionine-dependent methyltransferases superfamily protein
AT2G12190	AT2G12190	protein_coding_gene	23.3984	-2.26705	0.434057	-5.22294	1.76104e-07	4.48319e-05	Cytochrome P450 superfamily protein
AT5G18170	AT5G18170	protein_coding_gene	1734.72	0.797526	0.152983	5.21316	1.85653e-07	4.67132e-05	glutamate dehydrogenase 1
AT2G30766	AT2G30766	protein_coding_gene	114.878	-2.43802	0.469782	-5.18969	2.10646e-07	5.23927e-05
AT5G35940	AT5G35940	protein_coding_gene	641.108	-1.36738	0.264129	-5.17693	2.25572e-07	5.54677e-05	Mannose-binding lectin superfamily protein
AT1G16510	AT1G16510	protein_coding_gene	76.8515	1.7435	0.337015	5.17335	2.29934e-07	5.59049e-05	SAUR-like auxin-responsive protein family
AT2G29310	AT2G29310	protein_coding_gene	44.7866	-1.76714	0.341992	-5.1672	2.3763e-07	5.71342e-05	NAD(P)-binding Rossmann-fold superfamily protein
AT4G08870	AT4G08870	protein_coding_gene	471.724	-2.05365	0.398035	-5.15948	2.47643e-07	5.88873e-05	Arginase/deacetylase superfamily protein
AT1G15980	AT1G15980	protein_coding_gene	683.865	-1.25517	0.244251	-5.13887	2.76401e-07	6.50112e-05	NDH-dependent cyclic electron flow 1
AT3G61070	AT3G61070	protein_coding_gene	5638.34	0.468295	0.0911937	5.13517	2.81886e-07	6.55885e-05	peroxin 11E
AT4G39230	AT4G39230	protein_coding_gene	274.019	0.682596	0.13301	5.13191	2.86812e-07	6.60248e-05	NmrA-like negative transcriptional regulator family protein
AT2G29290	AT2G29290	protein_coding_gene	81.7344	-2.31657	0.451935	-5.12589	2.96134e-07	6.74532e-05	NAD(P)-binding Rossmann-fold superfamily protein
AT4G30660	AT4G30660	protein_coding_gene	1779.87	0.848135	0.16577	5.11634	3.11526e-07	7.02199e-05	Low temperature and salt responsive protein family
AT1G44760	AT1G44760	protein_coding_gene	932.449	0.65963	0.129913	5.07748	3.82466e-07	8.44508e-05	Adenine nucleotide alpha hydrolases-like superfamily protein
AT3G06435	AT3G06435	protein_coding_gene	153.961	-1.44213	0.28401	-5.07773	3.81972e-07	8.44508e-05	Expressed protein
AT1G32520	AT1G32520	protein_coding_gene	47.2232	-1.57776	0.311733	-5.06126	4.16486e-07	9.01233e-05
AT3G16660	AT3G16660	protein_coding_gene	29.7497	-2.52085	0.498025	-5.06169	4.15546e-07	9.01233e-05	Pollen Ole e 1 allergen and extensin family protein
AT3G47010	AT3G47010	protein_coding_gene	88.8459	-1.24528	0.246146	-5.05912	4.21202e-07	9.02415e-05	Glycosyl hydrolase family protein
AT3G48700	AT3G48700	protein_coding_gene	5456.84	0.89198	0.17687	5.04315	4.57928e-07	9.71481e-05	carboxyesterase 13
AT3G02480	AT3G02480	protein_coding_gene	40422.3	2.01095	0.399345	5.03561	4.7632e-07	0.000100069	Late embryogenesis abundant protein (LEA) family protein
AT4G16900	AT4G16900	protein_coding_gene	182.932	-1.05459	0.20963	-5.03074	4.886e-07	0.000101662	Disease resistance protein (TIR-NBS-LRR class) family
AT3G19790	AT3G19790	protein_coding_gene	484.33	0.784852	0.156751	5.00701	5.52811e-07	0.000113926
AT4G37980	AT4G37980	protein_coding_gene	3.65427	-2.99507	0.601943	-4.97567	6.50219e-07	0.000132737	elicitor-activated gene 3-1
AT4G38210	AT4G38210	protein_coding_gene	1341.23	0.869443	0.175003	4.96818	6.75858e-07	0.000136681	expansin A20
AT5G04190	AT5G04190	protein_coding_gene	22.3311	-1.96399	0.395704	-4.96326	6.93187e-07	0.000138888	phytochrome kinase substrate 4
AT3G28290	AT3G28290	protein_coding_gene	112.869	-2.1095	0.425573	-4.95686	7.16427e-07	0.000140934	Protein of unknown function (DUF677)
AT3G28300	AT3G28300	protein_coding_gene	112.869	-2.1095	0.425573	-4.95686	7.16427e-07	0.000140934	Protein of unknown function (DUF677)
AT1G05205	AT1G05205	protein_coding_gene	955.571	0.853516	0.172606	4.94488	7.61898e-07	0.000148529
AT2G32765	AT2G32765	protein_coding_gene	241.92	0.93878	0.190479	4.92853	8.28526e-07	0.0001559	small ubiquitinrelated modifier 5
AT2G40400	AT2G40400	protein_coding_gene	1473.57	-0.62127	0.125995	-4.93091	8.18461e-07	0.0001559	Protein of unknown function (DUF399 and DUF3411)
AT4G16146	AT4G16146	protein_coding_gene	297.481	1.41179	0.286406	4.92934	8.25087e-07	0.0001559	cAMP-regulated phosphoprotein 19-related protein
AT5G59250	AT5G59250	protein_coding_gene	650.264	-0.773405	0.15683	-4.93147	8.16116e-07	0.0001559	Major facilitator superfamily protein
AT4G04040	AT4G04040	protein_coding_gene	146.344	-1.40756	0.286423	-4.91427	8.91119e-07	0.000166232	Phosphofructokinase family protein
AT3G51750	AT3G51750	protein_coding_gene	345.134	1.15381	0.235123	4.90727	9.23509e-07	0.000170802
AT2G28900	AT2G28900	protein_coding_gene	8204.52	1.17869	0.240379	4.90349	9.41489e-07	0.000172652	outer plastid envelope protein 16-1
AT2G02850	AT2G02850	protein_coding_gene	520.146	-0.886265	0.181144	-4.89259	9.95154e-07	0.000180959	plantacyanin
AT1G14980	AT1G14980	protein_coding_gene	4767.46	0.766771	0.156944	4.88562	1.03102e-06	0.000185919	chaperonin 10
AT5G39850	AT5G39850	protein_coding_gene	356.564	0.933607	0.191945	4.86393	1.15079e-06	0.000205801	Ribosomal protein S4
AT2G42010	AT2G42010	protein_coding_gene	787.437	-0.543682	0.111957	-4.85615	1.19689e-06	0.000212291	phospholipase D beta 1
AT4G36540	AT4G36540	protein_coding_gene	268.088	-1.31598	0.271326	-4.85017	1.23358e-06	0.00021702	BR enhanced expression 2
AT4G34250	AT4G34250	protein_coding_gene	876.783	-0.705012	0.145769	-4.8365	1.32145e-06	0.000230603	3-ketoacyl-CoA synthase 16
AT3G56360	AT3G56360	protein_coding_gene	2684.35	-1.11319	0.23115	-4.81586	1.46567e-06	0.000251753
AT5G01870	AT5G01870	protein_coding_gene	2033.2	1.29834	0.269599	4.81583	1.46591e-06	0.000251753	Bifunctional inhibitor/lipid-transfer protein/seed storage 2S albumin superfamily protein
AT3G23080	AT3G23080	protein_coding_gene	294.205	-0.937964	0.195052	-4.80878	1.51852e-06	0.000258734	Polyketide cyclase/dehydrase and lipid transport superfamily protein
AT4G27670	AT4G27670	protein_coding_gene	13.864	-2.58414	0.539467	-4.79018	1.66635e-06	0.000281704	heat shock protein 21
AT2G25900	AT2G25900	protein_coding_gene	119.875	-1.50376	0.314551	-4.78064	1.74738e-06	0.000292016	Zinc finger C-x8-C-x5-C-x3-H type family protein
AT5G46240	AT5G46240	protein_coding_gene	42.6183	-1.82901	0.382652	-4.77984	1.75434e-06	0.000292016	potassium channel in Arabidopsis thaliana 1
AT1G53350	AT1G53350	protein_coding_gene	65.4333	-1.02098	0.213781	-4.77585	1.78946e-06	0.000295589	Disease resistance protein (CC-NBS-LRR class) family
AT3G16650	AT3G16650	protein_coding_gene	121.872	1.08162	0.226693	4.77129	1.83052e-06	0.000300081	Transducin/WD40 repeat-like superfamily protein
AT1G11070	AT1G11070	protein_coding_gene	14.0863	-2.53204	0.530866	-4.76965	1.84551e-06	0.000300263
AT4G22200	AT4G22200	protein_coding_gene	38.1773	-2.0034	0.420801	-4.76093	1.92701e-06	0.000311184	potassium transport 2/3
AT1G53650	AT1G53650	protein_coding_gene	469.568	0.706183	0.148656	4.75046	2.02954e-06	0.000325313	CTC-interacting domain 8
AT3G54110	AT3G54110	protein_coding_gene	5105.28	0.464258	0.0978061	4.74672	2.06737e-06	0.000328941	plant uncoupling mitochondrial protein 1
AT4G21800	AT4G21800	protein_coding_gene	818.172	0.542914	0.114496	4.74175	2.11878e-06	0.000334658	P-loop containing nucleoside triphosphate hydrolases superfamily protein
AT3G27280	AT3G27280	protein_coding_gene	1176.71	0.643398	0.135812	4.73741	2.16462e-06	0.000336979	prohibitin 4
AT5G57660	AT5G57660	protein_coding_gene	1223.26	-0.77974	0.164574	-4.73794	2.15898e-06	0.000336979	CONSTANS-like 5
AT3G09160	AT3G09160	protein_coding_gene	22.2744	-1.92056	0.405533	-4.73589	2.18092e-06	0.000337092	RNA-binding (RRM/RBD/RNP motifs) family protein
AT5G45260	AT5G45260	protein_coding_gene	237.806	-0.725047	0.153243	-4.73134	2.23044e-06	0.000342302	Disease resistance protein (TIR-NBS-LRR class)
AT3G42806			64.8948	-1.10943	0.234661	-4.72779	2.26979e-06	0.000345887	transposable element gene
AT3G50560	AT3G50560	protein_coding_gene	51.7535	-2.15601	0.456798	-4.71983	2.3604e-06	0.00035718	NAD(P)-binding Rossmann-fold superfamily protein
AT4G02360	AT4G02360	protein_coding_gene	185.364	0.94124	0.199617	4.71522	2.41445e-06	0.000362822	Protein of unknown function, DUF538
AT3G60640	AT3G60640	protein_coding_gene	334.896	0.805411	0.170935	4.7118	2.4554e-06	0.00036643	Ubiquitin-like superfamily protein
AT4G16960	AT4G16960	protein_coding_gene	153.112	-1.09282	0.23216	-4.70718	2.51163e-06	0.000372255	Disease resistance protein (TIR-NBS-LRR class) family
AT3G47040	AT3G47040	protein_coding_gene	5.47202	-2.82955	0.60164	-4.70306	2.56287e-06	0.000375892	Glycosyl hydrolase family protein
AT3G48410	AT3G48410	protein_coding_gene	581.245	0.922282	0.196129	4.70242	2.57092e-06	0.000375892	alpha/beta-Hydrolases superfamily protein
AT4G12830	AT4G12830	protein_coding_gene	79.7492	-1.4856	0.316984	-4.68666	2.77697e-06	0.000400606	alpha/beta-Hydrolases superfamily protein
AT4G27310	AT4G27310	protein_coding_gene	172.654	-1.07781	0.229949	-4.68717	2.77011e-06	0.000400606	B-box type zinc finger family protein
AT5G25040	AT5G25040	protein_coding_gene	60.816	-1.58491	0.338574	-4.68113	2.85297e-06	0.000408844	Major facilitator superfamily protein
AT1G31540	AT1G31540	protein_coding_gene	171.327	-1.24333	0.265887	-4.67616	2.92292e-06	0.000416113	Disease resistance protein (TIR-NBS-LRR class) family
AT5G13490	AT5G13490	protein_coding_gene	2523.23	0.776112	0.166346	4.66565	3.07636e-06	0.000424512	ADP/ATP carrier 2
AT5G56550	AT5G56550	protein_coding_gene	97.1779	-1.51921	0.325633	-4.66541	3.08001e-06	0.000424512	oxidative stress 3
AT5G59080	AT5G59080	protein_coding_gene	30.8205	-1.86701	0.400136	-4.66595	3.0719e-06	0.000424512
AT5G61030	AT5G61030	protein_coding_gene	1177.23	0.634364	0.135964	4.66567	3.07611e-06	0.000424512	glycine-rich RNA-binding protein 3
AT5G64080	AT5G64080	protein_coding_gene	867.047	1.18042	0.25277	4.66993	3.01308e-06	0.000424512	Bifunctional inhibitor/lipid-transfer protein/seed storage 2S albumin superfamily protein
AT1G74310	AT1G74310	protein_coding_gene	617.136	-1.29419	0.277989	-4.65555	3.23118e-06	0.000442529	heat shock protein 101
AT1G22250	AT1G22250	protein_coding_gene	134.278	0.809603	0.174153	4.6488	3.33871e-06	0.000454213
AT5G26790	AT5G26790	protein_coding_gene	114.577	0.90542	0.194815	4.64758	3.35848e-06	0.000454213
AT3G46530	AT3G46530	protein_coding_gene	147.47	-1.29217	0.27876	-4.63543	3.5619e-06	0.000478732	NB-ARC domain-containing disease resistance protein
AT4G32460	AT4G32460	protein_coding_gene	12742.1	0.951527	0.205441	4.63163	3.6279e-06	0.000484594	Protein of unknown function, DUF642
AT3G44735	AT3G44735	protein_coding_gene	590.377	1.00565	0.217556	4.6225	3.7914e-06	0.000503326	PHYTOSULFOKINE 3 PRECURSOR
AT3G54500	AT3G54500	protein_coding_gene	1155.62	-1.29109	0.279979	-4.61137	4.00032e-06	0.000525519
AT5G02170	AT5G02170	protein_coding_gene	253.023	-1.0205	0.221317	-4.61101	4.00715e-06	0.000525519	Transmembrane amino acid transporter family protein
AT2G34920	AT2G34920	protein_coding_gene	124.361	-0.90544	0.197074	-4.59441	4.3397e-06	0.000565704	RING/U-box superfamily protein
AT1G08720	AT1G08720	protein_coding_gene	405.613	-0.699092	0.15225	-4.59175	4.39546e-06	0.000569542	Protein kinase superfamily protein
AT5G53280	AT5G53280	protein_coding_gene	654.416	0.582686	0.126991	4.58842	4.46616e-06	0.000575257	plastid division1
AT2G38730	AT2G38730	protein_coding_gene	552.748	0.599004	0.130587	4.58701	4.49634e-06	0.000575717	Cyclophilin-like peptidyl-prolyl cis-trans isomerase family protein
AT4G35000	AT4G35000	protein_coding_gene	6223.83	0.510147	0.111261	4.58514	4.53689e-06	0.000577493	ascorbate peroxidase 3
AT2G32520	AT2G32520	protein_coding_gene	2599.64	0.494005	0.107895	4.57857	4.68172e-06	0.000592443	alpha/beta-Hydrolases superfamily protein
AT5G65070	AT5G65070	protein_coding_gene	85.7674	1.16933	0.256344	4.56157	5.07714e-06	0.000638746	K-box region and MADS-box transcription factor family protein
AT3G09700	AT3G09700	protein_coding_gene	231.267	0.692501	0.152034	4.55491	5.2409e-06	0.000655536	Chaperone DnaJ-domain superfamily protein
AT5G55270	AT5G55270	protein_coding_gene	21.344	2.41365	0.531439	4.54173	5.57935e-06	0.00069386	Protein of unknown function (DUF295)
AT3G26310	AT3G26310	protein_coding_gene	33.5408	-1.55564	0.342809	-4.53791	5.68154e-06	0.000702531	cytochrome P450, family 71, subfamily B, polypeptide 35
AT3G46900	AT3G46900	protein_coding_gene	164.55	2.57248	0.567648	4.53183	5.84747e-06	0.000717145	copper transporter 2
AT3G48660	AT3G48660	protein_coding_gene	201.496	0.8542	0.188517	4.53116	5.86601e-06	0.000717145	Protein of unknown function (DUF 3339)
AT4G28860	AT4G28860	protein_coding_gene	516.187	-0.530644	0.117171	-4.52879	5.93219e-06	0.000721162	casein kinase I-like 4
AT3G46560	AT3G46560	protein_coding_gene	1532.72	0.661869	0.146208	4.52689	5.98579e-06	0.000723611	Tim10/DDP family zinc finger protein
AT1G77210	AT1G77210	protein_coding_gene	91.4717	-1.33943	0.296115	-4.52334	6.08702e-06	0.000731761	sugar transporter 14
AT5G12080	AT5G12080	protein_coding_gene	682.565	0.680468	0.150578	4.51906	6.21162e-06	0.000742615	mechanosensitive channel of small conductance-like 10
AT2G18600	AT2G18600	protein_coding_gene	85.5923	1.06413	0.235758	4.51365	6.37209e-06	0.000757613	Ubiquitin-conjugating enzyme family protein
AT1G10150	AT1G10150	protein_coding_gene	146.122	-0.870857	0.193043	-4.5112	6.44618e-06	0.000762235	Carbohydrate-binding protein
AT1G53540	AT1G53540	protein_coding_gene	61.1619	-2.10725	0.468138	-4.50134	6.75275e-06	0.000794145	HSP20-like chaperones superfamily protein
AT3G15770	AT3G15770	protein_coding_gene	171.445	-1.28351	0.285224	-4.5	6.79524e-06	0.000794822
AT1G24095	AT1G24095	protein_coding_gene	207.327	0.832973	0.185227	4.49704	6.8905e-06	0.00079699	Putative thiol-disulphide oxidoreductase DCC
AT1G61930	AT1G61930	protein_coding_gene	76.707	1.38648	0.308381	4.496	6.92426e-06	0.00079699	Protein of unknown function, DUF584
AT3G62010	AT3G62010	protein_coding_gene	1120.6	-0.863471	0.192048	-4.49612	6.92038e-06	0.00079699
AT5G16060	AT5G16060	protein_coding_gene	547.582	0.781824	0.173974	4.49392	6.99224e-06	0.000800556	Cytochrome c oxidase biogenesis protein Cmc1-like
AT1G13540	AT1G13540	protein_coding_gene	17.6927	-1.81121	0.404321	-4.47964	7.47708e-06	0.00085156	Protein of unknown function (DUF1262)
AT1G07780	AT1G07780	protein_coding_gene	943.618	0.736413	0.164852	4.46711	7.92831e-06	0.000894848	phosphoribosylanthranilate isomerase 1
AT2G02820	AT2G02820	protein_coding_gene	134.099	-0.863244	0.193258	-4.4668	7.93987e-06	0.000894848	myb domain protein 88
AT1G47540	AT1G47540	protein_coding_gene	66.8842	2.16063	0.484279	4.46155	8.137e-06	0.000912314	Scorpion toxin-like knottin superfamily protein
AT3G08970	AT3G08970	protein_coding_gene	182.684	-0.975678	0.218759	-4.46007	8.19347e-06	0.00091391	DNAJ heat shock N-terminal domain-containing protein
AT5G38990	AT5G38990	protein_coding_gene	49.8174	-1.5651	0.351114	-4.45753	8.29084e-06	0.000920028	Malectin/receptor-like protein kinase family protein
AT5G50370	AT5G50370	protein_coding_gene	2104.65	0.620876	0.139587	4.44794	8.66978e-06	0.000953211	Adenylate kinase family protein
AT5G53460	AT5G53460	protein_coding_gene	9897.18	-0.644239	0.144846	-4.44774	8.67797e-06	0.000953211	NADH-dependent glutamate synthase 1
AT4G25170	AT4G25170	protein_coding_gene	1216.25	-0.901108	0.203024	-4.43842	9.06215e-06	0.000990384	Uncharacterised conserved protein (UCP012943)
AT4G00250	AT4G00250	protein_coding_gene	45.8496	1.26419	0.285036	4.43521	9.19846e-06	0.00100023	DNA-binding storekeeper protein-related transcriptional regulator
AT5G13720	AT5G13720	protein_coding_gene	161.615	-1.038	0.234188	-4.43231	9.32268e-06	0.00100867	Uncharacterised protein family (UPF0114)
AT2G23330			89.5102	-1.14895	0.259336	-4.43037	9.40703e-06	0.00101273	transposable element gene
AT1G54250	AT1G54250	protein_coding_gene	561.911	0.64453	0.14565	4.42519	9.63577e-06	0.00101711	RNA polymerase Rpb8
AT1G61800	AT1G61800	protein_coding_gene	5287.42	1.3087	0.295559	4.42788	9.51621e-06	0.00101711	glucose-6-phosphate/phosphate translocator 2
AT3G45140	AT3G45140	protein_coding_gene	83.9957	-2.16192	0.488535	-4.42531	9.63046e-06	0.00101711	lipoxygenase 2
AT5G44440	AT5G44440	protein_coding_gene	595.015	-1.25942	0.284587	-4.42542	9.62529e-06	0.00101711	FAD-binding Berberine family protein
AT4G05160	AT4G05160	protein_coding_gene	1287.9	-0.419735	0.0949128	-4.42232	9.7648e-06	0.00102353	AMP-dependent synthetase and ligase family protein
AT4G13850	AT4G13850	protein_coding_gene	4077.16	0.556172	0.125781	4.42173	9.79117e-06	0.00102353	glycine-rich RNA-binding protein 2
AT4G35980	AT4G35980	protein_coding_gene	627.98	0.661706	0.14975	4.41873	9.92816e-06	0.00102792
AT5G04840	AT5G04840	protein_coding_gene	246.734	0.765478	0.173211	4.41934	9.90024e-06	0.00102792	bZIP protein
AT1G69370	AT1G69370	protein_coding_gene	134.601	-0.721139	0.163462	-4.41166	1.02581e-05	0.00105202	chorismate mutase 3
AT1G75220	AT1G75220	protein_coding_gene	1145.31	-0.743677	0.168569	-4.41171	1.02559e-05	0.00105202	Major facilitator superfamily protein
AT3G25700	AT3G25700	protein_coding_gene	921.392	1.0682	0.242396	4.40683	1.04896e-05	0.00107068	Eukaryotic aspartyl protease family protein
AT2G46710	AT2G46710	protein_coding_gene	622.274	-0.578934	0.131998	-4.38592	1.15496e-05	0.00116786	Rho GTPase activating protein with PAK-box/P21-Rho-binding domain
AT3G14760	AT3G14760	protein_coding_gene	31.4623	-1.54779	0.352899	-4.38593	1.15489e-05	0.00116786
AT1G10640	AT1G10640	protein_coding_gene	69.2589	-1.56038	0.356191	-4.38074	1.18276e-05	0.00118428	Pectin lyase-like superfamily protein
AT1G33890	AT1G33890	protein_coding_gene	10.528	-2.49189	0.568945	-4.37985	1.18761e-05	0.00118428	Avirulence induced gene (AIG1) family protein
AT2G20670	AT2G20670	protein_coding_gene	374.261	-1.52222	0.347396	-4.38178	1.17713e-05	0.00118428	Protein of unknown function (DUF506)
AT3G11730	AT3G11730	protein_coding_gene	1154.98	0.504736	0.115347	4.3758	1.20988e-05	0.00119546	Ras-related small GTP-binding family protein
AT3G22630	AT3G22630	protein_coding_gene	1703.75	0.509226	0.116372	4.37586	1.20952e-05	0.00119546	20S proteasome beta subunit D1
AT3G09920	AT3G09920	protein_coding_gene	327.375	-0.638238	0.145915	-4.37403	1.21972e-05	0.00119971	phosphatidyl inositol monophosphate 5 kinase
AT5G26920	AT5G26920	protein_coding_gene	42.2001	-1.24356	0.284673	-4.36836	1.25182e-05	0.00122571	Cam-binding protein 60-like G
AT5G46470	AT5G46470	protein_coding_gene	451.224	-0.837406	0.191772	-4.36666	1.26159e-05	0.00122971	disease resistance protein (TIR-NBS-LRR class) family
AT2G18700	AT2G18700	protein_coding_gene	307.058	-1.24051	0.284557	-4.35945	1.30393e-05	0.00126528	trehalose phosphatase/synthase 11
AT2G18280	AT2G18280	protein_coding_gene	1668.1	-0.648739	0.148976	-4.35466	1.33274e-05	0.00128746	tubby like protein 2
AT1G30475	AT1G30475	protein_coding_gene	141.928	0.831227	0.191239	4.34655	1.38298e-05	0.00133006
AT3G52580	AT3G52580	protein_coding_gene	5404.2	0.544615	0.125456	4.34107	1.41791e-05	0.00135164	Ribosomal protein S11 family protein
AT5G65410	AT5G65410	protein_coding_gene	1642.31	0.640188	0.147446	4.34183	1.413e-05	0.00135164	homeobox protein 25
AT5G15030	AT5G15030	protein_coding_gene	336.183	0.70533	0.162668	4.33602	1.45086e-05	0.00137698	Paired amphipathic helix (PAH2) superfamily protein
AT5G35750	AT5G35750	protein_coding_gene	399.589	-0.885734	0.204527	-4.33064	1.48675e-05	0.00140488	histidine kinase 2
AT3G19800	AT3G19800	protein_coding_gene	156.768	-1.26372	0.292043	-4.32718	1.5103e-05	0.00142093	Protein of unknown function (DUF177)
AT1G70580	AT1G70580	protein_coding_gene	462.709	-0.725046	0.167667	-4.32432	1.53002e-05	0.00143325	alanine-2-oxoglutarate aminotransferase 2
AT2G29320	AT2G29320	protein_coding_gene	6.91299	-2.25753	0.522851	-4.31773	1.5764e-05	0.00147034	NAD(P)-binding Rossmann-fold superfamily protein
AT5G25190	AT5G25190	protein_coding_gene	229.88	-1.14378	0.264975	-4.31655	1.58489e-05	0.0014719	Integrase-type DNA-binding superfamily protein
AT1G75100	AT1G75100	protein_coding_gene	145.231	-1.50697	0.349347	-4.31367	1.60569e-05	0.00148485	J-domain protein required for chloroplast accumulation response 1
AT5G46160	AT5G46160	protein_coding_gene	957.093	0.640782	0.148634	4.31114	1.62414e-05	0.00149552	Ribosomal protein L14p/L23e family protein
AT5G02020	AT5G02020	protein_coding_gene	140.659	-1.59091	0.36949	-4.3057	1.66456e-05	0.00152625
AT3G60660	AT3G60660	protein_coding_gene	175.783	0.74001	0.171921	4.30436	1.67465e-05	0.00152902
AT1G09480	AT1G09480	protein_coding_gene	78.6688	1.2987	0.302394	4.29474	1.74897e-05	0.00159017	NAD(P)-binding Rossmann-fold superfamily protein
AT2G24420	AT2G24420	protein_coding_gene	1181.74	-0.506611	0.118051	-4.29148	1.77488e-05	0.00160697	DNA repair ATPase-related
AT5G36930	AT5G36930	protein_coding_gene	106.999	-1.16188	0.27094	-4.28834	1.80014e-05	0.00162305	Disease resistance protein (TIR-NBS-LRR class) family
AT1G33560	AT1G33560	protein_coding_gene	700.508	-0.577253	0.134724	-4.28472	1.82972e-05	0.00164288	Disease resistance protein (CC-NBS-LRR class) family
AT3G18290	AT3G18290	protein_coding_gene	1302.67	-0.866653	0.202505	-4.27966	1.87178e-05	0.00167369	zinc finger protein-related
AT1G33540	AT1G33540	protein_coding_gene	7.45997	-2.34236	0.548652	-4.2693	1.9609e-05	0.00174617	serine carboxypeptidase-like 18
AT5G33390	AT5G33390	protein_coding_gene	41.9083	-1.58427	0.371194	-4.26804	1.97197e-05	0.00174883	glycine-rich protein
AT5G06870	AT5G06870	protein_coding_gene	170.765	-1.39635	0.327627	-4.26202	2.02592e-05	0.00178934	polygalacturonase inhibiting protein 2
AT1G50110	AT1G50110	protein_coding_gene	496.696	0.705283	0.165719	4.25588	2.08224e-05	0.00183161	D-aminoacid aminotransferase-like PLP-dependent enzymes superfamily protein
AT1G21830	AT1G21830	protein_coding_gene	178.165	-0.923452	0.217132	-4.25296	2.10964e-05	0.00184819
AT5G53700	AT5G53700	protein_coding_gene	31.582	1.36698	0.321834	4.24746	2.16206e-05	0.00188649	RNA-binding (RRM/RBD/RNP motifs) family protein
AT1G59124	AT1G59124	protein_coding_gene	292.243	-1.28946	0.303934	-4.24257	2.20978e-05	0.00192038	Disease resistance protein (CC-NBS-LRR class) family
AT4G15260	AT4G15260	protein_coding_gene	136.094	-1.07965	0.255394	-4.22738	2.36428e-05	0.00204643	UDP-Glycosyltransferase superfamily protein
AT5G02550	AT5G02550	protein_coding_gene	429.197	0.859137	0.203327	4.22539	2.38524e-05	0.00205634
AT1G18250	AT1G18250	protein_coding_gene	1245.36	0.487742	0.115464	4.2242	2.39792e-05	0.00205907	Pathogenesis-related thaumatin superfamily protein
AT5G02380	AT5G02380	protein_coding_gene	15704.9	0.806585	0.191004	4.22288	2.41205e-05	0.00206302	metallothionein 2B
AT5G62290	AT5G62290	protein_coding_gene	507.993	0.722033	0.171035	4.22156	2.42613e-05	0.00206689	nucleotide-sensitive chloride conductance regulator (ICln) family protein
AT4G37440	AT4G37440	protein_coding_gene	658.801	-0.506892	0.120278	-4.21434	2.50512e-05	0.00212581
AT1G22980	AT1G22980	protein_coding_gene	100.335	1.23283	0.292777	4.21082	2.54441e-05	0.00215072
AT4G00310	AT4G00310	protein_coding_gene	211.928	0.727276	0.172908	4.20615	2.59757e-05	0.00218712	Putative membrane lipoprotein
AT2G37620	AT2G37620	protein_coding_gene	2177.44	0.51132	0.121705	4.2013	2.65388e-05	0.00222586	actin 1
AT3G17890	AT3G17890	protein_coding_gene	150.031	1.02464	0.244011	4.19916	2.67911e-05	0.00223835
AT3G23570	AT3G23570	protein_coding_gene	716.525	0.617872	0.147371	4.19263	2.75733e-05	0.00228605	alpha/beta-Hydrolases superfamily protein
AT4G17250	AT4G17250	protein_coding_gene	90.0591	-1.49802	0.357247	-4.19323	2.75015e-05	0.00228605
AT1G20140	AT1G20140	protein_coding_gene	350.467	0.672767	0.16057	4.18986	2.79127e-05	0.00230535	SKP1-like 4
AT1G70760	AT1G70760	protein_coding_gene	628.02	-0.911634	0.217652	-4.18849	2.80818e-05	0.0023105	inorganic carbon transport protein-related
AT3G21730	AT3G21730	protein_coding_gene	426.349	1.09031	0.260461	4.18607	2.83824e-05	0.00232639	Dihydroneopterin aldolase
AT2G03020	AT2G03020	protein_coding_gene	29.9505	-1.25149	0.299176	-4.18313	2.87522e-05	0.00234781	Heat shock protein HSP20/alpha crystallin family
AT5G47040	AT5G47040	protein_coding_gene	2068.43	-0.835414	0.200019	-4.17666	2.95817e-05	0.00240646	lon protease 2
AT5G06190	AT5G06190	protein_coding_gene	119.669	1.03424	0.248234	4.16638	3.09468e-05	0.00249872
AT5G42290	AT5G42290	protein_coding_gene	232.7	1.65145	0.396301	4.16717	3.084e-05	0.00249872	transcription activator-related
AT3G11270	AT3G11270	protein_coding_gene	1043.49	0.474803	0.113989	4.16533	3.109e-05	0.00250095	Mov34/MPN/PAD-1 family protein
AT3G15352	AT3G15352	protein_coding_gene	350.384	0.673425	0.16176	4.1631	3.13952e-05	0.00251615	cytochrome c oxidase 17
AT1G72570	AT1G72570	protein_coding_gene	607.303	1.21249	0.291821	4.15491	3.25421e-05	0.00259845	Integrase-type DNA-binding superfamily protein
AT2G47160	AT2G47160	protein_coding_gene	540.211	-0.65524	0.157833	-4.15149	3.30322e-05	0.00262788	HCO3- transporter family
AT3G10020	AT3G10020	protein_coding_gene	1227.46	-0.802911	0.193544	-4.14846	3.34714e-05	0.00265306
AT4G30330	AT4G30330	protein_coding_gene	504.895	0.754843	0.182023	4.14696	3.36916e-05	0.0026605	Small nuclear ribonucleoprotein family protein
AT5G54580	AT5G54580	protein_coding_gene	648.966	0.477816	0.115243	4.14615	3.38111e-05	0.0026605	RNA-binding (RRM/RBD/RNP motifs) family protein
AT5G44500	AT5G44500	protein_coding_gene	480.661	0.56371	0.136099	4.1419	3.44439e-05	0.00270048	Small nuclear ribonucleoprotein family protein
AT1G79260	AT1G79260	protein_coding_gene	701.447	0.583976	0.141204	4.13569	3.53894e-05	0.00276459
AT3G02190	AT3G02190	protein_coding_gene	690.317	0.75897	0.183743	4.1306	3.61824e-05	0.00281637	Ribosomal protein L39 family protein
AT3G23640	AT3G23640	protein_coding_gene	981.423	-0.748236	0.181424	-4.12424	3.71962e-05	0.0028746	heteroglycan glucosidase 1
AT5G04770	AT5G04770	protein_coding_gene	168.856	-1.01043	0.244978	-4.12458	3.71404e-05	0.0028746	cationic amino acid transporter 6
AT1G03380	AT1G03380	protein_coding_gene	461.57	-0.760917	0.18457	-4.12264	3.7456e-05	0.00288438	homolog of yeast autophagy 18 (ATG18) G
AT1G48100	AT1G48100	protein_coding_gene	69.0669	-1.32061	0.32051	-4.12033	3.78338e-05	0.00290314	Pectin lyase-like superfamily protein
AT1G32580	AT1G32580	protein_coding_gene	1621.15	0.558219	0.135573	4.11748	3.83038e-05	0.00292882	plastid developmental protein DAG, putative
AT3G07910	AT3G07910	protein_coding_gene	886.523	0.527914	0.128251	4.11626	3.85065e-05	0.00293395
AT3G42658			172.599	-1.31	0.318487	-4.11319	3.90231e-05	0.00295252	transposable element gene
AT5G02580	AT5G02580	protein_coding_gene	312.353	1.02056	0.248088	4.11369	3.89387e-05	0.00295252	Plant protein 1589 of unknown function
AT3G59250	AT3G59250	protein_coding_gene	14.4403	-2.1135	0.51465	-4.10668	4.01393e-05	0.00302639	F-box/RNI-like superfamily protein
AT1G61570	AT1G61570	protein_coding_gene	1081.12	0.764364	0.186729	4.09343	4.25038e-05	0.00317638	translocase of the inner mitochondrial membrane 13
AT4G01026	AT4G01026	protein_coding_gene	50.1891	-1.46655	0.3583	-4.09307	4.2569e-05	0.00317638	PYR1-like 7
AT5G22850	AT5G22850	protein_coding_gene	329.073	-0.590844	0.144347	-4.09322	4.25432e-05	0.00317638	Eukaryotic aspartyl protease family protein
AT2G01690	AT2G01690	protein_coding_gene	993.656	-0.783577	0.191625	-4.08912	4.33021e-05	0.00318712	ARM repeat superfamily protein
AT4G16370	AT4G16370	protein_coding_gene	1479.07	-1.1191	0.273572	-4.09072	4.30042e-05	0.00318712	oligopeptide transporter
AT5G51940	AT5G51940	protein_coding_gene	1038.92	0.654494	0.160054	4.0892	4.32855e-05	0.00318712	RNA polymerase Rpb6
AT5G56940	AT5G56940	protein_coding_gene	1100.6	0.589203	0.144087	4.08922	4.3283e-05	0.00318712	Ribosomal protein S16 family protein
AT4G04695	AT4G04695	protein_coding_gene	148.393	-0.651118	0.159279	-4.0879	4.35289e-05	0.00319295	calcium-dependent protein kinase 31
AT4G13120			74.2463	-1.07944	0.264237	-4.08511	4.40563e-05	0.00322072	transposable element gene
AT1G61190	AT1G61190	protein_coding_gene	167.523	-1.5281	0.37444	-4.08103	4.48365e-05	0.00326672	LRR and NB-ARC domains-containing disease resistance protein
AT1G70820	AT1G70820	protein_coding_gene	37.7125	-1.97694	0.484977	-4.07635	4.57472e-05	0.00331769	phosphoglucomutase, putative / glucose phosphomutase, putative
AT2G42910	AT2G42910	protein_coding_gene	2250.42	0.523979	0.128556	4.07587	4.58426e-05	0.00331769	Phosphoribosyltransferase family protein
AT5G20180	AT5G20180	protein_coding_gene	964.735	0.52188	0.128252	4.06918	4.71782e-05	0.00340296	Ribosomal protein L36
AT1G30840	AT1G30840	protein_coding_gene	15.9115	-1.74726	0.429521	-4.06794	4.74305e-05	0.00340979	purine permease 4
AT1G01940	AT1G01940	protein_coding_gene	650.289	0.676053	0.166342	4.06423	4.81917e-05	0.00343033	Cyclophilin-like peptidyl-prolyl cis-trans isomerase family protein
AT5G03380	AT5G03380	protein_coding_gene	694.997	-1.09685	0.269866	-4.06441	4.81533e-05	0.00343033	Heavy metal transport/detoxification superfamily protein
AT5G47630	AT5G47630	protein_coding_gene	471.002	0.807411	0.198652	4.06445	4.81451e-05	0.00343033	mitochondrial acyl carrier protein 3
AT1G23480	AT1G23480	protein_coding_gene	369.106	-0.944965	0.232568	-4.06318	4.84093e-05	0.00343452	cellulose synthase-like A3
AT3G62860	AT3G62860	protein_coding_gene	1433.38	0.655504	0.161488	4.05916	4.92492e-05	0.00348269	alpha/beta-Hydrolases superfamily protein
AT1G13609	AT1G13609	protein_coding_gene	30.7051	-2.16472	0.533552	-4.0572	4.96654e-05	0.00348564	Defensin-like (DEFL) family protein
AT1G16000	AT1G16000	protein_coding_gene	1171.46	0.779448	0.192139	4.05668	4.97742e-05	0.00348564
AT4G31320	AT4G31320	protein_coding_gene	526.31	0.844369	0.208111	4.05729	4.96446e-05	0.00348564	SAUR-like auxin-responsive protein family
AT5G35790	AT5G35790	protein_coding_gene	736.754	-1.00501	0.247884	-4.05434	5.02757e-05	0.00350941	glucose-6-phosphate dehydrogenase 1
AT1G58602	AT1G58602	protein_coding_gene	232.665	-1.40693	0.347104	-4.05335	5.04902e-05	0.00351305	LRR and NB-ARC domains-containing disease resistance protein
AT2G02450	AT2G02450	protein_coding_gene	92.2249	-0.998234	0.246399	-4.05128	5.0938e-05	0.00352156	NAC domain containing protein 35
AT2G20835	AT2G20835	protein_coding_gene	417.967	0.905092	0.22339	4.05163	5.08627e-05	0.00352156
AT5G46170	AT5G46170	protein_coding_gene	434.084	-0.445857	0.110323	-4.04138	5.31366e-05	0.00365166	F-box family protein
AT5G65080	AT5G65080	protein_coding_gene	53.8961	1.07497	0.265997	4.04129	5.31575e-05	0.00365166	K-box region and MADS-box transcription factor family protein
AT1G31310	AT1G31310	protein_coding_gene	44.844	-1.02791	0.254518	-4.03864	5.37619e-05	0.00366474	hydroxyproline-rich glycoprotein family protein
AT1G49920	AT1G49920	protein_coding_gene	73.6839	1.28389	0.317827	4.03958	5.35463e-05	0.00366474	MuDR family transposase
AT3G44290	AT3G44290	protein_coding_gene	64.7509	1.85	0.458122	4.03823	5.38559e-05	0.00366474	NAC domain containing protein 60
AT2G43720	AT2G43720	protein_coding_gene	90.2234	0.931318	0.230909	4.03327	5.50051e-05	0.00373121	Eukaryotic protein of unknown function (DUF842)
AT1G09415	AT1G09415	protein_coding_gene	165.588	-0.903062	0.224055	-4.03053	5.56508e-05	0.00375212	NIM1-interacting 3
AT5G26731	AT5G26731	protein_coding_gene	139.782	0.84676	0.210088	4.03049	5.56602e-05	0.00375212
AT5G53940	AT5G53940	protein_coding_gene	601.496	0.570371	0.141603	4.02797	5.62617e-05	0.00378089	Yippee family putative zinc-binding protein
AT3G47800	AT3G47800	protein_coding_gene	2170.92	0.63002	0.156985	4.01326	5.98865e-05	0.00399964	Galactose mutarotase-like superfamily protein
AT5G63135	AT5G63135	protein_coding_gene	227.799	0.683892	0.170396	4.01356	5.98103e-05	0.00399964
AT5G14450	AT5G14450	protein_coding_gene	7354.79	1.22123	0.304504	4.01055	6.0577e-05	0.00403331	GDSL-like Lipase/Acylhydrolase superfamily protein
AT5G07650	AT5G07650	protein_coding_gene	6.0479	-2.40383	0.599907	-4.007	6.14942e-05	0.00408182	Actin-binding FH2 protein
AT1G27210	AT1G27210	protein_coding_gene	705.332	-0.658078	0.164264	-4.00622	6.16985e-05	0.00408286	ARM repeat superfamily protein
AT5G18600	AT5G18600	protein_coding_gene	13.5868	-2.12471	0.530492	-4.00517	6.19726e-05	0.00408849	Thioredoxin superfamily protein
AT5G23450	AT5G23450	protein_coding_gene	1537.69	-0.3792	0.0947921	-4.00033	6.32531e-05	0.00416029	long-chain base (LCB) kinase 1
AT3G62800	AT3G62800	protein_coding_gene	398.523	0.452724	0.113331	3.9947	6.47756e-05	0.00424751	double-stranded-RNA-binding protein 4
AT4G16950	AT4G16950	protein_coding_gene	450.911	-1.09624	0.275266	-3.98245	6.82071e-05	0.00445901	Disease resistance protein (TIR-NBS-LRR class) family
AT3G02790	AT3G02790	protein_coding_gene	1742.03	0.658867	0.16576	3.97482	7.04313e-05	0.00458412	zinc finger (C2H2 type) family protein
AT3G06145	AT3G06145	protein_coding_gene	247.831	0.823669	0.207241	3.97444	7.05445e-05	0.00458412
AT5G26270	AT5G26270	protein_coding_gene	1295.87	0.788549	0.198586	3.97082	7.16259e-05	0.00464046
AT1G48580	AT1G48580	protein_coding_gene	152.965	0.792499	0.199647	3.96951	7.20208e-05	0.00465211
AT1G22690	AT1G22690	protein_coding_gene	8.45018	-2.30706	0.582851	-3.95824	7.55048e-05	0.00486264	Gibberellin-regulated family protein
AT5G50340	AT5G50340	protein_coding_gene	292.574	-0.865958	0.21891	-3.95576	7.62909e-05	0.00489869	ATP-dependent peptidases;nucleotide binding;serine-type endopeptidases;DNA helicases;ATP binding;damaged DNA binding;nucleoside-triphosphatases
AT3G21175	AT3G21175	protein_coding_gene	659.297	0.397328	0.100477	3.95442	7.67216e-05	0.00491177	ZIM-like 1
AT2G29540	AT2G29540	protein_coding_gene	268.041	0.79903	0.202521	3.94543	7.96583e-05	0.00508473	RNApolymerase 14 kDa subunit
AT1G73177	AT1G73177	protein_coding_gene	249.477	0.753323	0.191065	3.94276	8.05509e-05	0.00512659	bonsai
AT5G53050	AT5G53050	protein_coding_gene	423.242	-0.728935	0.184995	-3.9403	8.13787e-05	0.00516409	alpha/beta-Hydrolases superfamily protein
AT5G47330	AT5G47330	protein_coding_gene	255.623	1.13572	0.288438	3.93749	8.2339e-05	0.00520975	alpha/beta-Hydrolases superfamily protein
AT3G14220	AT3G14220	protein_coding_gene	5532.7	0.644837	0.163803	3.93667	8.262e-05	0.00521229	GDSL-like Lipase/Acylhydrolase superfamily protein
AT1G56680	AT1G56680	protein_coding_gene	671.394	1.08682	0.276331	3.93306	8.38714e-05	0.00526689	Chitinase family protein
AT3G47160	AT3G47160	protein_coding_gene	133.323	-0.738659	0.187822	-3.93277	8.39723e-05	0.00526689	RING/U-box superfamily protein
AT1G33930	AT1G33930	protein_coding_gene	7.56504	-2.16077	0.549886	-3.92949	8.51279e-05	0.0053086	P-loop containing nucleoside triphosphate hydrolases superfamily protein
AT5G65800	AT5G65800	protein_coding_gene	5.53575	-2.33748	0.594809	-3.92981	8.50131e-05	0.0053086	ACC synthase 5
AT3G55710	AT3G55710	protein_coding_gene	25.2522	-1.82955	0.465725	-3.92839	8.55166e-05	0.00531751	UDP-Glycosyltransferase superfamily protein
AT1G51820	AT1G51820	protein_coding_gene	27.7027	-1.99592	0.508367	-3.92613	8.63236e-05	0.00533498	Leucine-rich repeat protein kinase family protein
AT1G62540	AT1G62540	protein_coding_gene	18.1876	-1.97592	0.503351	-3.92554	8.65372e-05	0.00533498	flavin-monooxygenase glucosinolate S-oxygenase 2
AT1G66390	AT1G66390	protein_coding_gene	177.646	1.46956	0.374342	3.92572	8.64713e-05	0.00533498	myb domain protein 90
AT1G48990	AT1G48990	protein_coding_gene	131.076	1.601	0.408487	3.91934	8.8791e-05	0.00542754	Oleosin family protein
AT2G47480	AT2G47480	protein_coding_gene	19.4914	1.51965	0.387691	3.91974	8.86437e-05	0.00542754	Protein of unknown function (DUF3511)
AT5G04000	AT5G04000	protein_coding_gene	396.011	0.953474	0.243265	3.91949	8.87355e-05	0.00542754
AT5G43470	AT5G43470	protein_coding_gene	256.395	-1.21074	0.309109	-3.91688	8.97017e-05	0.00546776	Disease resistance protein (CC-NBS-LRR class) family
AT5G47390	AT5G47390	protein_coding_gene	421.982	-0.581642	0.148536	-3.91583	9.00941e-05	0.00547626	myb-like transcription factor family protein
AT2G40095	AT2G40095	protein_coding_gene	101.4	-1.04007	0.265761	-3.91357	9.09425e-05	0.00551234	Alpha/beta hydrolase related protein
AT3G44006	AT3G44006	protein_coding_gene	216.315	1.21177	0.309781	3.9117	9.16493e-05	0.00553966
AT1G68670	AT1G68670	protein_coding_gene	714.611	-0.490623	0.12556	-3.90748	9.32653e-05	0.00562164	myb-like transcription factor family protein
AT3G16080	AT3G16080	protein_coding_gene	5447.46	0.59212	0.151701	3.9032	9.49305e-05	0.00570612	Zinc-binding ribosomal protein family protein
AT5G41460	AT5G41460	protein_coding_gene	404.756	0.515174	0.132051	3.90133	9.56666e-05	0.00571859	Protein of unknown function (DUF604)
AT5G50810	AT5G50810	protein_coding_gene	1150.47	0.590895	0.151445	3.90171	9.55158e-05	0.00571859	translocase inner membrane subunit 8
AT1G70530	AT1G70530	protein_coding_gene	407.45	-0.682903	0.175087	-3.90037	9.60473e-05	0.00572553	cysteine-rich RLK (RECEPTOR-like protein kinase) 3
AT1G55210	AT1G55210	protein_coding_gene	3502.96	0.784472	0.201377	3.89555	9.79775e-05	0.00581839	Disease resistance-responsive (dirigent-like protein) family protein
AT5G22390	AT5G22390	protein_coding_gene	116.591	-1.69841	0.436033	-3.89514	9.81427e-05	0.00581839	Protein of unknown function (DUF3049)
AT3G61060	AT3G61060	protein_coding_gene	83.7911	-1.31768	0.338405	-3.8938	9.8686e-05	0.00583461	phloem protein 2-A13
AT2G44065	AT2G44065	protein_coding_gene	1437.18	0.44033	0.113243	3.88836	0.000100924	0.00595068	Ribosomal protein L2 family
AT3G44970	AT3G44970	protein_coding_gene	106.071	-1.73085	0.445641	-3.88395	0.000102773	0.00601694	Cytochrome P450 superfamily protein
AT4G24230	AT4G24230	protein_coding_gene	82.8128	-1.51263	0.389483	-3.88369	0.000102882	0.00601694	acyl-CoA-binding domain 3
AT5G58120	AT5G58120	protein_coding_gene	55.1428	-1.54954	0.398961	-3.88394	0.000102778	0.00601694	Disease resistance protein (TIR-NBS-LRR class) family
AT5G01840	AT5G01840	protein_coding_gene	292.318	0.857532	0.220848	3.88291	0.000103215	0.00602011	ovate family protein 1
AT1G73620	AT1G73620	protein_coding_gene	1448.06	0.838008	0.215986	3.87992	0.00010449	0.00607813	Pathogenesis-related thaumatin superfamily protein
AT3G12150	AT3G12150	protein_coding_gene	488.767	-0.759991	0.195985	-3.8778	0.000105406	0.00611497
AT2G29970	AT2G29970	protein_coding_gene	260.676	-0.606249	0.156653	-3.87001	0.000108829	0.00627988	Double Clp-N motif-containing P-loop nucleoside triphosphate hydrolases superfamily protein
AT3G48030	AT3G48030	protein_coding_gene	659.84	0.675658	0.174575	3.8703	0.000108701	0.00627988	hypoxia-responsive family protein / zinc finger (C3HC4-type RING finger) family protein
AT3G48360	AT3G48360	protein_coding_gene	138.198	-1.82301	0.472015	-3.8622	0.000112373	0.00645437	BTB and TAZ domain protein 2
AT4G24100	AT4G24100	protein_coding_gene	567.778	-0.41993	0.108733	-3.86203	0.00011245	0.00645437	Protein kinase superfamily protein
AT5G64680	AT5G64680	protein_coding_gene	485.372	0.621259	0.16092	3.86066	0.00011308	0.00647338
AT3G13750	AT3G13750	protein_coding_gene	1991.67	-0.552884	0.143277	-3.85884	0.000113927	0.00648757	beta galactosidase 1
AT5G04480	AT5G04480	protein_coding_gene	882.516	-0.489446	0.126835	-3.85892	0.000113888	0.00648757	UDP-Glycosyltransferase superfamily protein
AT3G17920	AT3G17920	protein_coding_gene	245.294	-0.704131	0.182699	-3.85406	0.000116175	0.00659821	Outer arm dynein light chain 1 protein
AT4G22540	AT4G22540	protein_coding_gene	533.335	-0.403772	0.104831	-3.85166	0.000117322	0.00664587	OSBP(oxysterol binding protein)-related protein 2A
AT2G38450	AT2G38450	protein_coding_gene	420.418	0.533007	0.138522	3.84782	0.000119175	0.00673323
AT2G32100	AT2G32100	protein_coding_gene	27.2624	-1.406	0.365636	-3.84534	0.000120385	0.00678388	ovate family protein 16
AT4G13330	AT4G13330	protein_coding_gene	41.4133	-1.34269	0.34938	-3.84305	0.000121515	0.00682977	S-adenosyl-L-methionine-dependent methyltransferases superfamily protein
AT1G77670	AT1G77670	protein_coding_gene	1635.85	0.643418	0.167488	3.84157	0.000122248	0.00685317	Pyridoxal phosphate (PLP)-dependent transferases superfamily protein
AT4G15910	AT4G15910	protein_coding_gene	4663.28	0.855792	0.222843	3.84034	0.000122866	0.00687003	drought-induced 21
AT2G44230	AT2G44230	protein_coding_gene	173.463	-1.46127	0.380641	-3.83896	0.000123557	0.00689083	Plant protein of unknown function (DUF946)
AT5G20190	AT5G20190	protein_coding_gene	5178.24	0.594327	0.154878	3.83739	0.000124348	0.00691714	Tetratricopeptide repeat (TPR)-like superfamily protein
AT1G07170	AT1G07170	protein_coding_gene	355.046	0.534231	0.139264	3.83611	0.000124996	0.00693537	PHF5-like protein
AT3G56210	AT3G56210	protein_coding_gene	888.82	0.451364	0.117841	3.83026	0.000128008	0.00708431	ARM repeat superfamily protein
AT4G20280	AT4G20280	protein_coding_gene	581.285	0.410064	0.107139	3.82739	0.000129508	0.00714904	TBP-associated factor 11
AT1G69230	AT1G69230	protein_coding_gene	58.3982	-1.17551	0.307186	-3.8267	0.000129875	0.00715107	SPIRAL1-like2
AT1G70310	AT1G70310	protein_coding_gene	2826.9	0.477231	0.124793	3.82419	0.000131202	0.0072058	spermidine synthase 2
AT1G59620	AT1G59620	protein_coding_gene	71.0558	-1.19094	0.311519	-3.82302	0.000131827	0.00722176	Disease resistance protein (CC-NBS-LRR class) family
AT4G31580	AT4G31580	protein_coding_gene	1823.35	0.488105	0.127742	3.82104	0.000132891	0.00724338	serine/arginine-rich 22
AT5G41670	AT5G41670	protein_coding_gene	7318.93	0.4062	0.106305	3.8211	0.00013286	0.00724338	6-phosphogluconate dehydrogenase family protein
AT2G03430	AT2G03430	protein_coding_gene	521.011	0.503044	0.131811	3.81641	0.000135407	0.007362	Ankyrin repeat family protein
AT5G60610	AT5G60610	protein_coding_gene	68.9288	1.22293	0.320882	3.81116	0.000138315	0.00750122	F-box/RNI-like superfamily protein
AT4G24020	AT4G24020	protein_coding_gene	773.89	-0.458472	0.120438	-3.80671	0.000140827	0.00761838	NIN like protein 7
AT2G29500	AT2G29500	protein_coding_gene	480.655	-0.739379	0.194314	-3.80506	0.000141768	0.00765015	HSP20-like chaperones superfamily protein
AT3G63350	AT3G63350	protein_coding_gene	137.524	-0.931095	0.244868	-3.80243	0.000143284	0.00771276	winged-helix DNA-binding transcription factor family protein
AT1G73940	AT1G73940	protein_coding_gene	1663.62	0.569042	0.149759	3.79972	0.000144857	0.0077249
AT1G78450	AT1G78450	protein_coding_gene	13.1809	-1.84845	0.486286	-3.80115	0.000144027	0.0077249	SOUL heme-binding family protein
AT2G35520	AT2G35520	protein_coding_gene	652.416	0.482213	0.126932	3.79898	0.000145295	0.0077249	Defender against death (DAD family) protein
AT2G45640	AT2G45640	protein_coding_gene	1627.8	0.497199	0.130873	3.79911	0.000145216	0.0077249	SIN3 associated polypeptide P18
AT5G64650	AT5G64650	protein_coding_gene	725.541	0.536483	0.14117	3.80027	0.000144539	0.0077249	Ribosomal protein L17 family protein
AT1G06410	AT1G06410	protein_coding_gene	2273.92	-0.540024	0.142224	-3.79701	0.000146454	0.00775498	trehalose-phosphatase/synthase 7
AT2G47070	AT2G47070	protein_coding_gene	1764.69	-0.465415	0.122606	-3.79603	0.000147032	0.00775498	squamosa promoter binding protein-like 1
AT3G29240	AT3G29240	protein_coding_gene	1103.49	-1.39774	0.368255	-3.79559	0.000147294	0.00775498	Protein of unknown function (DUF179)
AT5G14720	AT5G14720	protein_coding_gene	1513.47	-0.520856	0.137214	-3.79593	0.000147091	0.00775498	Protein kinase superfamily protein
AT4G12980	AT4G12980	protein_coding_gene	137.174	-0.867028	0.228497	-3.79448	0.000147954	0.00777082	Auxin-responsive family protein
AT1G30420	AT1G30420	protein_coding_gene	122.778	-1.00991	0.266784	-3.78549	0.000153403	0.00803751	multidrug resistance-associated protein 12
AT5G57290	AT5G57290	protein_coding_gene	9135.05	0.540881	0.142978	3.78297	0.000154967	0.00809982	60S acidic ribosomal protein family
AT1G15550	AT1G15550	protein_coding_gene	716.787	0.532806	0.1409	3.78145	0.000155919	0.00812994	gibberellin 3-oxidase 1
AT2G40120	AT2G40120	protein_coding_gene	80.7448	-0.942122	0.249268	-3.77956	0.000157105	0.00815544	Protein kinase superfamily protein
AT5G62570	AT5G62570	protein_coding_gene	629.125	-0.882017	0.23337	-3.77947	0.000157161	0.00815544	Calmodulin binding protein-like
AT3G17680	AT3G17680	protein_coding_gene	816.041	0.869322	0.230123	3.77764	0.00015832	0.00819588	Kinase interacting (KIP1-like) family protein
AT1G59820	AT1G59820	protein_coding_gene	638.277	-0.697302	0.184656	-3.77622	0.000159224	0.00821113	aminophospholipid ATPase 3
AT5G47240	AT5G47240	protein_coding_gene	5.54695	-2.20265	0.58333	-3.77599	0.000159373	0.00821113	nudix hydrolase homolog 8
AT5G40550	AT5G40550	protein_coding_gene	197.658	0.588588	0.15592	3.77494	0.000160044	0.00822612	SGF29 tudor-like domain
AT1G17340	AT1G17340	protein_coding_gene	434.369	-0.80459	0.213412	-3.77012	0.000163169	0.00834709	Phosphoinositide phosphatase family protein
AT4G17810	AT4G17810	protein_coding_gene	309.773	-0.828234	0.219673	-3.7703	0.000163052	0.00834709	C2H2 and C2HC zinc fingers superfamily protein
AT2G42720	AT2G42720	protein_coding_gene	62.8411	1.03592	0.274884	3.76858	0.000164177	0.00837883	FBD, F-box, Skp2-like and Leucine Rich Repeat domains containing protein
AT2G04400	AT2G04400	protein_coding_gene	1425.83	0.554826	0.147378	3.76465	0.00016678	0.00847174	Aldolase-type TIM barrel family protein
AT5G04930	AT5G04930	protein_coding_gene	743.009	-0.511503	0.135867	-3.76474	0.00016672	0.00847174	aminophospholipid ATPase 1
AT3G51010	AT3G51010	protein_coding_gene	1617.94	0.572495	0.152151	3.76269	0.000168099	0.00847313
AT3G61850	AT3G61850	protein_coding_gene	198.488	-0.653377	0.173665	-3.76228	0.000168374	0.00847313	Dof-type zinc finger DNA-binding family protein
AT4G30250	AT4G30250	protein_coding_gene	150.987	1.08694	0.288877	3.76265	0.000168123	0.00847313	P-loop containing nucleoside triphosphate hydrolases superfamily protein
AT5G60840	AT5G60840	protein_coding_gene	320.892	0.589416	0.156632	3.76305	0.000167852	0.00847313
AT1G80890	AT1G80890	protein_coding_gene	220.992	0.712134	0.189519	3.7576	0.000171553	0.00861308
AT4G25260	AT4G25260	protein_coding_gene	685.196	0.891094	0.237338	3.75454	0.000173658	0.00869857	Plant invertase/pectin methylesterase inhibitor superfamily protein
AT5G40850	AT5G40850	protein_coding_gene	3894.9	0.400546	0.106702	3.75386	0.000174133	0.00870225	urophorphyrin methylase 1
AT5G63370	AT5G63370	protein_coding_gene	1324.28	-0.322937	0.0861274	-3.74952	0.000177171	0.00883363	Protein kinase superfamily protein
AT3G53980	AT3G53980	protein_coding_gene	316.058	-1.47467	0.393566	-3.74693	0.000179012	0.00890493	Bifunctional inhibitor/lipid-transfer protein/seed storage 2S albumin superfamily protein
AT1G47580	AT1G47580	protein_coding_gene	129.214	-0.968858	0.259115	-3.73911	0.000184676	0.00913954	Pentatricopeptide repeat (PPR) superfamily protein
AT1G62630	AT1G62630	protein_coding_gene	22.276	-1.77462	0.47474	-3.7381	0.000185418	0.00913954	Disease resistance protein (CC-NBS-LRR class) family
AT2G15890	AT2G15890	protein_coding_gene	710.461	-0.973769	0.260497	-3.73812	0.000185401	0.00913954	maternal effect embryo arrest 14
AT5G59800	AT5G59800	protein_coding_gene	151.124	-0.739066	0.197643	-3.7394	0.000184458	0.00913954	methyl-CPG-binding domain 7
AT4G28950	AT4G28950	protein_coding_gene	245.202	0.935378	0.250302	3.737	0.000186229	0.00915866	RHO-related protein from plants 9
AT1G06010	AT1G06010	protein_coding_gene	394.939	0.596407	0.159663	3.73541	0.000187408	0.00919575
AT3G61360	AT3G61360	protein_coding_gene	98.2954	0.940124	0.251811	3.73346	0.000188871	0.00924654	Tetratricopeptide repeat (TPR)-like superfamily protein
AT5G54090	AT5G54090	protein_coding_gene	112.111	-1.00134	0.268258	-3.73275	0.000189402	0.00925162	DNA mismatch repair protein MutS, type 2
AT3G18740	AT3G18740	protein_coding_gene	8865.79	0.568797	0.152417	3.73185	0.000190081	0.00925314	Ribosomal protein L7Ae/L30e/S12e/Gadd45 family protein
AT4G16500	AT4G16500	protein_coding_gene	2988.84	0.815574	0.21856	3.73157	0.000190288	0.00925314	Cystatin/monellin superfamily protein
AT1G16040	AT1G16040	protein_coding_gene	319.187	0.523611	0.140568	3.72496	0.000195344	0.00934026
AT1G29990	AT1G29990	protein_coding_gene	878.832	0.459726	0.123404	3.72537	0.00019503	0.00934026	prefoldin 6
AT1G35510	AT1G35510	protein_coding_gene	463.483	-0.438362	0.117677	-3.72513	0.000195218	0.00934026	O-fucosyltransferase family protein
AT1G56520	AT1G56520	protein_coding_gene	17.1237	-1.95167	0.523547	-3.72779	0.00019317	0.00934026	Disease resistance protein (TIR-NBS-LRR class) family
AT1G68185	AT1G68185	protein_coding_gene	258.018	0.503669	0.135158	3.72654	0.00019413	0.00934026	Ubiquitin-like superfamily protein
AT2G28790	AT2G28790	protein_coding_gene	956.249	0.768211	0.206129	3.72684	0.000193894	0.00934026	Pathogenesis-related thaumatin superfamily protein
AT3G09390	AT3G09390	protein_coding_gene	6203.73	0.679169	0.182341	3.72472	0.000195533	0.00934026	metallothionein 2A
AT3G55605	AT3G55605	protein_coding_gene	419.517	0.676243	0.181417	3.72756	0.000193345	0.00934026	Mitochondrial glycoprotein family protein
AT5G21930	AT5G21930	protein_coding_gene	444.089	-1.08682	0.291848	-3.72394	0.00019614	0.00934862	P-type ATPase of Arabidopsis 2
AT1G11475	AT1G11475	protein_coding_gene	517.498	0.686569	0.18443	3.72265	0.000197139	0.00937558	RNA polymerases N / 8 kDa subunit
AT4G33080	AT4G33080	protein_coding_gene	637.439	-0.56031	0.150691	-3.71828	0.000200586	0.00951858	AGC (cAMP-dependent, cGMP-dependent and protein kinase C) kinase family protein
AT5G20320	AT5G20320	protein_coding_gene	265.247	-0.862146	0.232101	-3.71454	0.000203576	0.00963935	dicer-like 4
AT1G62710	AT1G62710	protein_coding_gene	3283.54	0.984661	0.265176	3.71324	0.000204625	0.00966785	beta vacuolar processing enzyme
AT5G08565	AT5G08565	protein_coding_gene	178.169	0.739658	0.199259	3.71205	0.00020559	0.0096923	Transcription initiation Spt4-like protein
AT5G09770	AT5G09770	protein_coding_gene	1205.37	0.493419	0.13298	3.71048	0.000206867	0.00973131	Ribosomal protein L17 family protein
AT3G54730	AT3G54730	protein_coding_gene	6.38388	2.16965	0.584969	3.70899	0.000208084	0.00974618
AT5G53420	AT5G53420	protein_coding_gene	1232.34	0.907876	0.244768	3.70912	0.000207978	0.00974618	CCT motif family protein
AT5G55125	AT5G55125	protein_coding_gene	931.529	0.538867	0.145432	3.70528	0.000211155	0.00986865	Ribosomal protein L31
AT3G56650	AT3G56650	protein_coding_gene	327.367	-0.75023	0.202659	-3.70194	0.000213961	0.00997825	Mog1/PsbP/DUF1795-like photosystem II reaction center PsbP family protein
AT1G18800	AT1G18800	protein_coding_gene	1479.53	0.50863	0.137459	3.70022	0.00021541	0.0100242	NAP1-related protein 2
AT1G69295	AT1G69295	protein_coding_gene	2495.89	0.500996	0.135458	3.69852	0.000216857	0.0100699	plasmodesmata callose-binding protein 4
AT4G17770	AT4G17770	protein_coding_gene	1310.61	0.422244	0.114219	3.69679	0.000218344	0.0101172	trehalose phosphatase/synthase 5
AT4G05390	AT4G05390	protein_coding_gene	4064.68	0.542196	0.146731	3.69518	0.000219732	0.0101598	root FNR 1
AT3G28080	AT3G28080	protein_coding_gene	7.76555	-2.04245	0.553181	-3.69219	0.000222332	0.0102581	nodulin MtN21 /EamA-like transporter family protein
AT5G48950	AT5G48950	protein_coding_gene	32.5052	1.10298	0.298867	3.69054	0.00022378	0.010281	Thioesterase superfamily protein
AT5G57300	AT5G57300	protein_coding_gene	988.834	0.388006	0.105126	3.69086	0.000223501	0.010281	S-adenosyl-L-methionine-dependent methyltransferases superfamily protein
AT3G55490	AT3G55490	protein_coding_gene	233.466	0.512211	0.139132	3.68147	0.00023189	0.0106086	GINS complex protein
AT5G61440	AT5G61440	protein_coding_gene	147.126	-1.09619	0.297723	-3.68192	0.000231485	0.0106086	atypical CYS HIS rich thioredoxin 5
AT1G08500	AT1G08500	protein_coding_gene	859.434	0.597238	0.162375	3.67814	0.000234938	0.0107114	early nodulin-like protein 18
AT1G66590	AT1G66590	protein_coding_gene	172.228	0.806344	0.219238	3.67794	0.000235126	0.0107114	cytochrome c oxidase 19-1
AT3G08770	AT3G08770	protein_coding_gene	879.206	0.919126	0.250143	3.6744	0.00023841	0.0108381	lipid transfer protein 6
AT3G06850	AT3G06850	protein_coding_gene	559.34	-0.51549	0.140337	-3.67323	0.000239507	0.0108425	2-oxoacid dehydrogenases acyltransferase family protein
AT3G18980	AT3G18980	protein_coding_gene	153.549	-0.767653	0.208975	-3.67342	0.000239323	0.0108425	EIN2 targeting protein1
AT5G42990	AT5G42990	protein_coding_gene	1035.76	0.544595	0.148323	3.67169	0.000240954	0.0108852	ubiquitin-conjugating enzyme 18
AT2G19750	AT2G19750	protein_coding_gene	3051.27	0.516602	0.140773	3.66975	0.000242791	0.0109453	Ribosomal protein S30 family protein
AT1G04190	AT1G04190	protein_coding_gene	1276.19	0.523087	0.142668	3.66647	0.000245921	0.0110488	Tetratricopeptide repeat (TPR)-like superfamily protein
AT2G25625	AT2G25625	protein_coding_gene	92.3364	1.33729	0.364754	3.66628	0.000246108	0.0110488
AT2G26690	AT2G26690	protein_coding_gene	573.386	-0.953992	0.260451	-3.66285	0.000249422	0.0111744	Major facilitator superfamily protein
AT1G48790	AT1G48790	protein_coding_gene	816.067	-0.44003	0.120164	-3.66192	0.000250336	0.0111922	associated molecule with the SH3 domain of STAM 1
AT1G12250	AT1G12250	protein_coding_gene	259.605	-0.902265	0.246453	-3.661	0.000251238	0.0112093	Pentapeptide repeat-containing protein
AT1G27390	AT1G27390	protein_coding_gene	1690.19	0.492336	0.134529	3.65971	0.000252501	0.0112286	translocase outer membrane 20-2
AT2G48121	AT2G48121	protein_coding_gene	9.34723	1.97877	0.54072	3.6595	0.000252708	0.0112286
AT2G48020	AT2G48020	protein_coding_gene	358.64	-0.687028	0.187875	-3.65683	0.000255358	0.0113231	Major facilitator superfamily protein
AT5G67150	AT5G67150	protein_coding_gene	339.312	0.558328	0.152726	3.65575	0.000256433	0.0113476	HXXXD-type acyl-transferase family protein
AT4G09160	AT4G09160	protein_coding_gene	261.908	-0.78831	0.215673	-3.65512	0.000257058	0.011352	SEC14 cytosolic factor family protein / phosphoglyceride transfer family protein
AT1G11112	AT1G11112	protein_coding_gene	30.8518	1.16751	0.319595	3.65308	0.000259115	0.0114195
AT1G31280	AT1G31280	protein_coding_gene	343.646	-0.590678	0.161809	-3.65046	0.000261771	0.0114293	Argonaute family protein
AT1G79390	AT1G79390	protein_coding_gene	869.733	0.462834	0.126742	3.65177	0.000260437	0.0114293
AT3G19508	AT3G19508	protein_coding_gene	233.194	0.760849	0.208328	3.65218	0.000260024	0.0114293
AT4G13500	AT4G13500	protein_coding_gene	331.641	-1.06468	0.291594	-3.65125	0.00026097	0.0114293
AT5G24810	AT5G24810	protein_coding_gene	1251.06	-0.535005	0.146566	-3.65026	0.000261977	0.0114293	ABC1 family protein
AT1G08310	AT1G08310	protein_coding_gene	22.3774	-1.45731	0.399662	-3.64636	0.000265986	0.0115264	alpha/beta-Hydrolases superfamily protein
AT1G79210	AT1G79210	protein_coding_gene	1911.21	0.306995	0.0841919	3.64637	0.000265971	0.0115264	N-terminal nucleophile aminohydrolases (Ntn hydrolases) superfamily protein
AT5G16950	AT5G16950	protein_coding_gene	214.232	0.833921	0.228721	3.64602	0.000266333	0.0115264
AT5G45070	AT5G45070	protein_coding_gene	26.8369	-1.61595	0.443051	-3.64732	0.000264986	0.0115264	phloem protein 2-A8
AT4G18040	AT4G18040	protein_coding_gene	2152.31	0.538027	0.147632	3.64438	0.000268038	0.011577	eukaryotic translation initiation factor 4E
AT1G23310	AT1G23310	protein_coding_gene	5787.56	-0.809424	0.222225	-3.64237	0.000270144	0.0116325	glutamate:glyoxylate aminotransferase
AT1G77490	AT1G77490	protein_coding_gene	489.114	-0.946135	0.25978	-3.64206	0.000270469	0.0116325	thylakoidal ascorbate peroxidase
AT2G23110	AT2G23110	protein_coding_gene	883.725	0.904941	0.2485	3.64161	0.000270937	0.0116325	Late embryogenesis abundant protein, group 6
AT1G66910	AT1G66910	protein_coding_gene	8.44045	-1.96228	0.539067	-3.64014	0.000272489	0.011676	Protein kinase superfamily protein
AT2G27730	AT2G27730	protein_coding_gene	5934.42	0.520972	0.143247	3.63688	0.000275957	0.0118013	copper ion binding
AT2G34170	AT2G34170	protein_coding_gene	291.811	-0.700172	0.192698	-3.63352	0.000279585	0.0119328	Protein of unknown function (DUF688)
AT1G15560			72.1351	1.23446	0.339894	3.63191	0.000281335	0.0119839	transposable element gene
AT1G08570	AT1G08570	protein_coding_gene	360.687	-0.900885	0.248199	-3.62969	0.000283758	0.0120633	atypical CYS HIS rich thioredoxin 4
AT1G11300	AT1G11300	protein_coding_gene	147.531	-0.880194	0.242567	-3.62866	0.000284896	0.0120643	protein serine/threonine kinases;protein kinases;ATP binding;sugar binding;kinases;carbohydrate binding
AT2G17230	AT2G17230	protein_coding_gene	3317.6	0.798061	0.219925	3.62879	0.000284758	0.0120643	EXORDIUM like 5
AT1G11125	AT1G11125	protein_coding_gene	132.687	1.00042	0.275982	3.62496	0.000289011	0.012202
AT1G80440	AT1G80440	protein_coding_gene	375.652	-1.14139	0.314889	-3.62472	0.000289276	0.012202	Galactose oxidase/kelch repeat superfamily protein
AT4G30800	AT4G30800	protein_coding_gene	665.373	0.625849	0.172769	3.62247	0.000291801	0.0122846	Nucleic acid-binding, OB-fold-like protein
AT5G43500	AT5G43500	protein_coding_gene	690.385	-0.688826	0.190182	-3.62193	0.000292416	0.0122866	actin-related protein 9
AT3G16360	AT3G16360	protein_coding_gene	226.843	1.11369	0.307597	3.62062	0.0002939	0.012325	HPT phosphotransmitter 4
AT1G28230	AT1G28230	protein_coding_gene	9.97006	-1.72651	0.477015	-3.61942	0.000295268	0.0123276	purine permease 1
AT1G33170	AT1G33170	protein_coding_gene	197.786	-1.0422	0.287958	-3.61927	0.000295432	0.0123276	S-adenosyl-L-methionine-dependent methyltransferases superfamily protein
AT2G39970	AT2G39970	protein_coding_gene	4139.26	0.394219	0.108937	3.61878	0.000295996	0.0123276	Mitochondrial substrate carrier family protein
AT5G58710	AT5G58710	protein_coding_gene	4700.94	0.49452	0.136662	3.61857	0.000296241	0.0123276	rotamase CYP 7
AT4G32070	AT4G32070	protein_coding_gene	579.888	-0.534544	0.147883	-3.61465	0.000300753	0.0124914	Octicosapeptide/Phox/Bem1p (PB1) domain-containing protein / tetratricopeptide repeat (TPR)-containing protein
AT1G16340	AT1G16340	protein_coding_gene	651.142	0.411669	0.113937	3.61313	0.000302517	0.0125406	Aldolase superfamily protein
AT2G44210	AT2G44210	protein_coding_gene	384.035	-0.586749	0.16242	-3.61253	0.00030322	0.0125457	Protein of Unknown Function (DUF239)
AT2G36360	AT2G36360	protein_coding_gene	447.181	-0.448232	0.124098	-3.61191	0.000303953	0.012552	Galactose oxidase/kelch repeat superfamily protein
AT5G66730	AT5G66730	protein_coding_gene	776.576	-0.487762	0.135171	-3.6085	0.000307977	0.0126939	C2H2-like zinc finger protein
AT1G20580	AT1G20580	protein_coding_gene	1823.16	0.418	0.115897	3.60666	0.000310158	0.0127595	Small nuclear ribonucleoprotein family protein
AT3G46230	AT3G46230	protein_coding_gene	94.5723	-1.54448	0.428565	-3.60384	0.000313548	0.0128745	heat shock protein 17.4
AT3G18960	AT3G18960	protein_coding_gene	190.832	-0.863141	0.239888	-3.5981	0.000320545	0.0131369	AP2/B3-like transcriptional factor family protein
AT5G64220	AT5G64220	protein_coding_gene	685.495	-0.568771	0.158127	-3.59692	0.000322011	0.013172	Calmodulin-binding transcription activator protein with CG-1 and Ankyrin domains
AT1G65580	AT1G65580	protein_coding_gene	634.241	-0.631779	0.175787	-3.59399	0.000325647	0.0132255	Endonuclease/exonuclease/phosphatase family protein
AT1G78190	AT1G78190	protein_coding_gene	105.077	0.754288	0.209832	3.59472	0.000324742	0.0132255	Trm112p-like protein
AT2G30860	AT2G30860	protein_coding_gene	18827.2	0.814533	0.226607	3.59447	0.000325055	0.0132255	glutathione S-transferase PHI 9
AT3G06320	AT3G06320	protein_coding_gene	619.998	0.524679	0.145992	3.5939	0.000325764	0.0132255	Ribosomal protein L33 family protein
AT1G49990	AT1G49990	protein_coding_gene	13.7916	-1.56613	0.436002	-3.59204	0.000328103	0.0132796	F-box family protein
AT1G78750	AT1G78750	protein_coding_gene	11.4769	-1.98692	0.553246	-3.59138	0.000328936	0.0132796	F-box/RNI-like superfamily protein
AT4G35050	AT4G35050	protein_coding_gene	790.929	0.504136	0.140365	3.5916	0.000328653	0.0132796	Transducin family protein / WD-40 repeat family protein
AT5G48890	AT5G48890	protein_coding_gene	246.978	1.03111	0.287197	3.59027	0.000330336	0.0133112	C2H2-like zinc finger protein
AT5G56910	AT5G56910	protein_coding_gene	325.645	0.507317	0.1415	3.58529	0.000336706	0.0135427	Proteinase inhibitor I25, cystatin, conserved region
AT1G01600	AT1G01600	protein_coding_gene	573.447	0.949982	0.265066	3.58394	0.000338445	0.0135874	cytochrome P450, family 86, subfamily A, polypeptide 4
AT5G11850	AT5G11850	protein_coding_gene	747.41	-0.426767	0.119134	-3.58223	0.000340672	0.0136515	Protein kinase superfamily protein
AT4G37590	AT4G37590	protein_coding_gene	1535.96	-0.462816	0.129345	-3.57815	0.000346038	0.0138409	Phototropic-responsive NPH3 family protein
AT5G66050	AT5G66050	protein_coding_gene	421.291	-0.556946	0.15583	-3.57406	0.000351483	0.0140327	Wound-responsive family protein
AT5G39600	AT5G39600	protein_coding_gene	554.578	0.570611	0.159729	3.57237	0.00035376	0.0140976
AT1G05790	AT1G05790	protein_coding_gene	399.449	-0.448964	0.125706	-3.57155	0.000354874	0.0140989	lipase class 3 family protein
AT2G38465	AT2G38465	protein_coding_gene	212.038	1.00801	0.282251	3.57133	0.00035517	0.0140989
AT3G57410	AT3G57410	protein_coding_gene	1432.5	-0.57683	0.161542	-3.57076	0.000355941	0.0140989	villin 3
AT5G64980	AT5G64980	protein_coding_gene	127.38	0.765609	0.214431	3.57043	0.000356397	0.0140989
AT3G44300	AT3G44300	protein_coding_gene	235.765	-1.19978	0.336303	-3.56757	0.000360308	0.0142276	nitrilase 2
AT2G03130	AT2G03130	protein_coding_gene	6.8034	1.91779	0.537855	3.56562	0.000362991	0.0143074	Ribosomal protein L12/ ATP-dependent Clp protease adaptor protein ClpS family protein
AT1G62510	AT1G62510	protein_coding_gene	1384.51	1.28181	0.359611	3.56445	0.000364623	0.0143083	Bifunctional inhibitor/lipid-transfer protein/seed storage 2S albumin superfamily protein
AT1G71370	AT1G71370	protein_coding_gene	8.75454	1.99974	0.561188	3.56341	0.000366072	0.0143083	DEA(D/H)-box RNA helicase family protein
AT3G12390	AT3G12390	protein_coding_gene	5092.59	0.491537	0.137947	3.56323	0.000366319	0.0143083	Nascent polypeptide-associated complex (NAC), alpha subunit family protein
AT3G23230	AT3G23230	protein_coding_gene	12.8643	-1.88792	0.529672	-3.56433	0.000364789	0.0143083	Integrase-type DNA-binding superfamily protein
AT4G28510	AT4G28510	protein_coding_gene	1301.72	0.581973	0.163311	3.56358	0.00036583	0.0143083	prohibitin 1
AT1G25510	AT1G25510	protein_coding_gene	304.852	0.603436	0.169572	3.55858	0.000372872	0.014538	Eukaryotic aspartyl protease family protein
AT2G29360	AT2G29360	protein_coding_gene	162.039	-1.23371	0.346836	-3.55703	0.000375072	0.0145974	NAD(P)-binding Rossmann-fold superfamily protein
AT1G29250	AT1G29250	protein_coding_gene	1769.97	0.653329	0.183723	3.55606	0.000376463	0.0146253	Alba DNA/RNA-binding protein
AT4G32060	AT4G32060	protein_coding_gene	1897.5	-0.567073	0.159521	-3.55484	0.000378212	0.0146669	calcium-binding EF hand family protein
AT5G13070	AT5G13070	protein_coding_gene	932.94	0.527775	0.14849	3.55427	0.000379031	0.0146724	MSF1-like family protein
AT5G38280	AT5G38280	protein_coding_gene	63.8438	-0.928395	0.261451	-3.55093	0.000383866	0.014833	PR5-like receptor kinase
AT2G45690	AT2G45690	protein_coding_gene	419.109	0.514101	0.144906	3.54781	0.000388441	0.0149722	shrunken seed protein (SSE1)
AT2G46650	AT2G46650	protein_coding_gene	278.355	0.821636	0.231638	3.54707	0.000389543	0.0149722	cytochrome B5 isoform C
AT5G64770	AT5G64770	protein_coding_gene	15.5883	-1.86082	0.524539	-3.54753	0.000388861	0.0149722
AT3G50770	AT3G50770	protein_coding_gene	246.975	0.878131	0.247633	3.5461	0.000390971	0.0150004	calmodulin-like 41
AT1G58200	AT1G58200	protein_coding_gene	409.514	-0.701089	0.197896	-3.54271	0.000396033	0.0151409	MSCS-like 3
AT3G12240	AT3G12240	protein_coding_gene	15.81	-1.51339	0.42715	-3.543	0.000395607	0.0151409	serine carboxypeptidase-like 15
AT1G21680	AT1G21680	protein_coding_gene	64.3204	-1.32249	0.373362	-3.54211	0.000396936	0.0151487	DPP6 N-terminal domain-like protein
AT4G16442	AT4G16442	protein_coding_gene	647.83	0.541359	0.152927	3.53999	0.000400138	0.015244	Uncharacterised protein family (UPF0497)
AT1G23290	AT1G23290	protein_coding_gene	9131.76	0.632215	0.178782	3.53623	0.000405887	0.0154206	Ribosomal protein L18e/L15 superfamily protein
AT2G29300	AT2G29300	protein_coding_gene	5.36635	-2.05215	0.580432	-3.53556	0.000406913	0.0154206	NAD(P)-binding Rossmann-fold superfamily protein
AT3G55820	AT3G55820	protein_coding_gene	50.4744	1.02039	0.288601	3.53565	0.000406773	0.0154206	Fasciclin-like arabinogalactan family protein
AT1G53070	AT1G53070	protein_coding_gene	1560.01	0.62252	0.17614	3.53424	0.000408944	0.0154673	Legume lectin family protein
AT4G34770	AT4G34770	protein_coding_gene	10.7047	-1.86126	0.526696	-3.53384	0.000409573	0.0154673	SAUR-like auxin-responsive protein family
AT1G30170	AT1G30170	protein_coding_gene	13.2868	1.82619	0.517659	3.52779	0.00041905	0.0156883	Protein of unknown function (DUF295)
AT1G61300	AT1G61300	protein_coding_gene	13.5531	-1.72805	0.489794	-3.52812	0.000418521	0.0156883	LRR and NB-ARC domains-containing disease resistance protein
AT3G01500	AT3G01500	protein_coding_gene	2738.73	-2.02984	0.575145	-3.52927	0.000416711	0.0156883	carbonic anhydrase 1
AT5G47100	AT5G47100	protein_coding_gene	513.293	0.510626	0.144689	3.52913	0.000416921	0.0156883	calcineurin B-like protein 9
AT5G56260	AT5G56260	protein_coding_gene	3106.3	0.657706	0.186395	3.52856	0.00041783	0.0156883	Ribonuclease E inhibitor RraA/Dimethylmenaquinone methyltransferase
AT1G78370	AT1G78370	protein_coding_gene	4051.68	0.518106	0.146898	3.52697	0.000420351	0.0157098	glutathione S-transferase TAU 20
AT1G03330	AT1G03330	protein_coding_gene	978.279	0.567054	0.161034	3.52133	0.000429381	0.0159824	Small nuclear ribonucleoprotein family protein
AT1G17940	AT1G17940	protein_coding_gene	240.462	0.532208	0.151133	3.52146	0.000429174	0.0159824	Endosomal targeting BRO1-like domain-containing protein
AT1G25310	AT1G25310	protein_coding_gene	26.9209	1.90265	0.540367	3.52104	0.000429861	0.0159824	basic helix-loop-helix (bHLH) DNA-binding family protein
AT1G02180	AT1G02180	protein_coding_gene	265.765	0.53992	0.153548	3.5163	0.000437607	0.0162352	ferredoxin-related
AT5G14105	AT5G14105	protein_coding_gene	427.218	0.55048	0.156566	3.51596	0.00043816	0.0162352
AT1G64080	AT1G64080	protein_coding_gene	233.936	0.677356	0.192744	3.51428	0.000440953	0.0163107
AT4G28190	AT4G28190	protein_coding_gene	616.482	0.485849	0.138335	3.51211	0.000444572	0.0164165	Developmental regulator, ULTRAPETALA
AT4G34860	AT4G34860	protein_coding_gene	1625.15	0.465948	0.13276	3.5097	0.000448618	0.0165377	Plant neutral invertase family protein
AT5G48545	AT5G48545	protein_coding_gene	392.936	-0.679632	0.193737	-3.50801	0.000451467	0.0166144	histidine triad nucleotide-binding 3
AT2G46510	AT2G46510	protein_coding_gene	375.178	-0.723029	0.20615	-3.5073	0.000452683	0.0166309	ABA-inducible BHLH-type transcription factor
AT1G66150	AT1G66150	protein_coding_gene	1373.78	-0.516638	0.147397	-3.50507	0.000456485	0.0167421	transmembrane kinase 1
AT3G45590	AT3G45590	protein_coding_gene	71.0251	0.871459	0.248664	3.50457	0.000457346	0.0167453	splicing endonuclease 1
AT3G51632	AT3G51632	protein_coding_gene	229.89	-1.24829	0.356908	-3.49751	0.000469615	0.0171366	conserved peptide upstream open reading frame 44
AT3G63210	AT3G63210	protein_coding_gene	320.609	-0.702537	0.200864	-3.49758	0.000469507	0.0171366	Protein of unknown function (DUF581)
AT3G16340	AT3G16340	protein_coding_gene	475.599	-0.814977	0.233155	-3.49542	0.00047331	0.0172424	pleiotropic drug resistance 1
AT3G56090	AT3G56090	protein_coding_gene	2651.11	0.525349	0.15038	3.49348	0.000476768	0.0173391	ferritin 3
AT3G62920	AT3G62920	protein_coding_gene	179.473	0.813621	0.23293	3.49298	0.000477666	0.0173426
AT4G24780	AT4G24780	protein_coding_gene	365.068	-0.582175	0.166802	-3.49021	0.000482647	0.0174941	Pectin lyase-like superfamily protein
AT3G53740	AT3G53740	protein_coding_gene	10437.9	0.598396	0.171553	3.48812	0.000486434	0.0176019	Ribosomal protein L36e family protein
AT2G21720	AT2G21720	protein_coding_gene	364.073	1.46216	0.419387	3.48642	0.000489532	0.0176845	Plant protein of unknown function (DUF639)
AT3G13404	AT3G13404	protein_coding_gene	176.456	0.941296	0.270065	3.48544	0.00049132	0.0177195
AT2G46150	AT2G46150	protein_coding_gene	124.7	0.917988	0.263531	3.48341	0.000495061	0.0177361	Late embryogenesis abundant (LEA) hydroxyproline-rich glycoprotein family
AT5G35570	AT5G35570	protein_coding_gene	680.803	-0.40724	0.116903	-3.48357	0.000494777	0.0177361	O-fucosyltransferase family protein
AT5G44720	AT5G44720	protein_coding_gene	998.41	0.479172	0.13751	3.48464	0.000492802	0.0177361	Molybdenum cofactor sulfurase family protein
AT5G63087	AT5G63087	protein_coding_gene	68.5175	1.19984	0.34444	3.48345	0.000494997	0.0177361	Plant thionin family protein
AT2G36160	AT2G36160	protein_coding_gene	9491.86	0.416016	0.119454	3.48265	0.000496477	0.0177575	Ribosomal protein S11 family protein
AT5G54630	AT5G54630	protein_coding_gene	313.679	-0.741389	0.213021	-3.48036	0.000500749	0.0178807	zinc finger protein-related
AT3G53040	AT3G53040	protein_coding_gene	1685.87	1.94751	0.559914	3.47823	0.000504733	0.0179409	late embryogenesis abundant protein, putative / LEA protein, putative
AT5G05060	AT5G05060	protein_coding_gene	999.875	-0.326797	0.093948	-3.47849	0.000504248	0.0179409	Cystatin/monellin superfamily protein
AT5G19290	AT5G19290	protein_coding_gene	2986.89	0.449353	0.129206	3.47781	0.000505537	0.0179409	alpha/beta-Hydrolases superfamily protein
AT5G64780	AT5G64780	protein_coding_gene	60.5226	-1.21998	0.350802	-3.47769	0.000505752	0.0179409	Uncharacterised conserved protein UCP009193
AT3G56020	AT3G56020	protein_coding_gene	4964.75	0.931584	0.267963	3.47654	0.000507929	0.0179887	Ribosomal protein L41 family
AT5G15520	AT5G15520	protein_coding_gene	764.063	0.633278	0.182253	3.47472	0.00051138	0.0180813	Ribosomal protein S19e family protein
AT3G06750	AT3G06750	protein_coding_gene	207.312	-0.962588	0.277121	-3.47353	0.000513655	0.0181321	hydroxyproline-rich glycoprotein family protein
AT1G20980	AT1G20980	protein_coding_gene	1530.03	-0.511214	0.147313	-3.47025	0.000519978	0.0183012	squamosa promoter binding protein-like 14
AT2G44860	AT2G44860	protein_coding_gene	2521.74	0.537214	0.154892	3.46832	0.000523716	0.0183012	Ribosomal protein L24e family protein
AT3G07230	AT3G07230	protein_coding_gene	3016.41	0.659333	0.190069	3.46891	0.000522568	0.0183012	wound-responsive protein-related
AT3G17770	AT3G17770	protein_coding_gene	624.965	-0.596011	0.171785	-3.46951	0.00052141	0.0183012	Dihydroxyacetone kinase
AT3G28270	AT3G28270	protein_coding_gene	42.9219	-1.82235	0.525478	-3.46799	0.000524367	0.0183012	Protein of unknown function (DUF677)
AT3G53180	AT3G53180	protein_coding_gene	1181.97	-0.536166	0.154545	-3.46932	0.000521786	0.0183012	glutamate-ammonia ligases;catalytics;glutamate-ammonia ligases
AT5G03740	AT5G03740	protein_coding_gene	3035.41	0.47792	0.137804	3.46812	0.000524114	0.0183012	histone deacetylase 2C
AT5G44925			20.7782	1.58675	0.457614	3.46744	0.000525431	0.0183089	transposable element gene
AT1G26910	AT1G26910	protein_coding_gene	992.616	0.43048	0.124211	3.46571	0.000528829	0.0183976	Ribosomal protein L16p/L10e family protein
AT3G10380	AT3G10380	protein_coding_gene	1502.48	-0.561523	0.162106	-3.46392	0.000532362	0.0184612	subunit of exocyst complex 8
AT5G55640	AT5G55640	protein_coding_gene	273.909	0.66773	0.192761	3.46402	0.000532159	0.0184612
AT3G56070	AT3G56070	protein_coding_gene	2941.7	0.557139	0.160924	3.46212	0.000535933	0.0185553	rotamase cyclophilin 2
AT4G33865	AT4G33865	protein_coding_gene	5968.74	0.576809	0.166655	3.46109	0.000538003	0.0185675	Ribosomal protein S14p/S29e family protein
AT4G39235	AT4G39235	protein_coding_gene	254.046	0.783974	0.226487	3.46145	0.000537267	0.0185675
AT3G07310	AT3G07310	protein_coding_gene	415.386	-0.62669	0.181102	-3.46044	0.000539303	0.0185828	Protein of unknown function (DUF760)
AT1G08920	AT1G08920	protein_coding_gene	805.606	-1.18688	0.343163	-3.45864	0.000542904	0.0186771	ERD (early response to dehydration) six-like 1
AT3G62050	AT3G62050	protein_coding_gene	58.7756	0.812429	0.235033	3.45666	0.00054691	0.0187635	Putative endonuclease or glycosyl hydrolase
AT5G44290	AT5G44290	protein_coding_gene	1012.39	-0.689647	0.19952	-3.45654	0.00054716	0.0187635	Protein kinase superfamily protein
AT5G51210	AT5G51210	protein_coding_gene	1311.99	1.37025	0.39652	3.45569	0.000548884	0.0187635	oleosin3
AT5G59970	AT5G59970	protein_coding_gene	2864.46	0.723359	0.209316	3.45582	0.000548625	0.0187635	Histone superfamily protein
AT2G18090	AT2G18090	protein_coding_gene	1238.12	-0.458416	0.132698	-3.45457	0.000551163	0.0187696	PHD finger family protein / SWIB complex BAF60b domain-containing protein / GYF domain-containing protein
AT3G11510	AT3G11510	protein_coding_gene	13592.9	0.438443	0.126897	3.45511	0.000550061	0.0187696	Ribosomal protein S11 family protein
AT3G43220	AT3G43220	protein_coding_gene	612.909	-0.506908	0.146746	-3.45433	0.000551663	0.0187696	Phosphoinositide phosphatase family protein
AT3G26480	AT3G26480	protein_coding_gene	111.565	1.237	0.358228	3.45311	0.000554164	0.018825	Transducin family protein / WD-40 repeat family protein
AT5G66820	AT5G66820	protein_coding_gene	411.48	0.41881	0.121315	3.45225	0.00055593	0.0188554
AT1G13300	AT1G13300	protein_coding_gene	57.5488	-1.41808	0.410864	-3.45144	0.000557594	0.0188736	myb-like transcription factor family protein
AT2G31790	AT2G31790	protein_coding_gene	261.045	-0.860263	0.249269	-3.45115	0.000558209	0.0188736	UDP-Glycosyltransferase superfamily protein
AT1G16590	AT1G16590	protein_coding_gene	109.035	0.81848	0.237487	3.44642	0.000568057	0.0191766	DNA-binding HORMA family protein
AT2G42005	AT2G42005	protein_coding_gene	12.5955	-1.55847	0.452292	-3.44572	0.000569545	0.0191969	Transmembrane amino acid transporter family protein
AT2G03360	AT2G03360	protein_coding_gene	22.0794	-1.34733	0.39117	-3.44436	0.000572418	0.0192637	Glycosyltransferase family 61 protein
AT5G50175	AT5G50175	protein_coding_gene	30.4973	1.21593	0.353156	3.44304	0.000575204	0.0193274
AT3G52390	AT3G52390	protein_coding_gene	565.38	0.568483	0.165146	3.44231	0.000576777	0.0193502	TatD related DNase
AT3G05590	AT3G05590	protein_coding_gene	24776.9	0.434577	0.126312	3.44051	0.000580619	0.0194489	ribosomal protein L18
AT5G56530	AT5G56530	protein_coding_gene	569.903	0.550299	0.160003	3.4393	0.000583228	0.0195061	Protein of Unknown Function (DUF239)
AT1G13330	AT1G13330	protein_coding_gene	138.582	0.695235	0.202354	3.43573	0.000590965	0.0197344	Arabidopsis Hop2 homolog
AT3G44830	AT3G44830	protein_coding_gene	115.875	1.21036	0.352568	3.43299	0.000596967	0.0199041	Lecithin:cholesterol acyltransferase family protein
AT1G48470	AT1G48470	protein_coding_gene	1567.57	1.07043	0.312326	3.42729	0.000609628	0.0202919	glutamine synthetase 1;5
AT2G39795	AT2G39795	protein_coding_gene	503.549	0.585362	0.170825	3.42668	0.000611014	0.0202919	Mitochondrial glycoprotein family protein
AT5G43900	AT5G43900	protein_coding_gene	973.395	-0.613935	0.179175	-3.42645	0.000611518	0.0202919	myosin 2
AT5G59140	AT5G59140	protein_coding_gene	1161.25	0.429625	0.125398	3.42609	0.000612348	0.0202919	BTB/POZ domain-containing protein
AT4G33180	AT4G33180	protein_coding_gene	139.533	-0.65182	0.190287	-3.42545	0.00061378	0.0203082	alpha/beta-Hydrolases superfamily protein
AT1G62760	AT1G62760	protein_coding_gene	4.10657	-2.072	0.604988	-3.42485	0.00061513	0.0203218	Plant invertase/pectin methylesterase inhibitor superfamily protein
AT2G23030	AT2G23030	protein_coding_gene	18.211	-1.39202	0.4065	-3.4244	0.000616165	0.020325	SNF1-related protein kinase 2.9
AT5G23900	AT5G23900	protein_coding_gene	6770.46	0.494289	0.144391	3.42327	0.000618732	0.0203786	Ribosomal protein L13e family protein
AT1G64110	AT1G64110	protein_coding_gene	5957.18	1.00959	0.294995	3.42239	0.000620734	0.0203934	P-loop containing nucleoside triphosphate hydrolases superfamily protein
AT4G39880	AT4G39880	protein_coding_gene	1551.56	0.463217	0.135355	3.42224	0.000621067	0.0203934	Ribosomal protein L23/L15e family protein
AT4G26780	AT4G26780	protein_coding_gene	801.059	0.648455	0.189734	3.41771	0.000631505	0.0207048	Co-chaperone GrpE family protein
AT2G40510	AT2G40510	protein_coding_gene	5813.22	0.532215	0.155756	3.41698	0.000633192	0.0207287	Ribosomal protein S26e family protein
AT3G43790	AT3G43790	protein_coding_gene	35.0722	-1.22476	0.35859	-3.41548	0.000636694	0.0208118	zinc induced facilitator-like 2
AT5G63030	AT5G63030	protein_coding_gene	1273.68	0.534949	0.156683	3.41421	0.000639674	0.0208777	Thioredoxin superfamily protein
AT4G14200	AT4G14200	protein_coding_gene	435.406	0.462549	0.135546	3.41248	0.000643735	0.0209786	Pentatricopeptide repeat (PPR) superfamily protein
AT1G21190	AT1G21190	protein_coding_gene	685.624	0.499332	0.146486	3.40874	0.000652648	0.0211289	Small nuclear ribonucleoprotein family protein
AT1G74560	AT1G74560	protein_coding_gene	2800.07	0.479225	0.140617	3.40802	0.000654353	0.0211289	NAP1-related protein 1
AT3G01790	AT3G01790	protein_coding_gene	1420.49	0.457627	0.134233	3.40921	0.000651516	0.0211289	Ribosomal protein L13 family protein
AT3G23540	AT3G23540	protein_coding_gene	641.162	-0.380614	0.111666	-3.40849	0.00065323	0.0211289	alpha/beta-Hydrolases superfamily protein
AT4G38580	AT4G38580	protein_coding_gene	387.969	0.700196	0.205476	3.40768	0.000655181	0.0211289	farnesylated protein 6
AT4G38950	AT4G38950	protein_coding_gene	898.037	-0.55511	0.162861	-3.40848	0.000653256	0.0211289	ATP binding microtubule motor family protein
AT5G42890	AT5G42890	protein_coding_gene	15676.9	0.603502	0.177073	3.4082	0.000653927	0.0211289	sterol carrier protein 2
AT3G55630	AT3G55630	protein_coding_gene	204.803	-1.18279	0.347216	-3.4065	0.000658012	0.0211886	DHFS-FPGS homolog D
AT1G07830	AT1G07830	protein_coding_gene	834.083	0.525693	0.154362	3.40559	0.000660201	0.0212275	ribosomal protein L29 family protein
AT3G05160	AT3G05160	protein_coding_gene	34.4115	-1.50249	0.441267	-3.40496	0.000661746	0.0212456	Major facilitator superfamily protein
AT2G20530	AT2G20530	protein_coding_gene	2339.78	0.496787	0.145919	3.40453	0.000662779	0.0212472	prohibitin 6
AT5G17700	AT5G17700	protein_coding_gene	283.412	-0.792363	0.23278	-3.40391	0.000664277	0.0212637	MATE efflux family protein
AT2G02250	AT2G02250	protein_coding_gene	7.04102	-1.864	0.548778	-3.39664	0.000682189	0.0217552	phloem protein 2-B2
AT4G10310	AT4G10310	protein_coding_gene	7.29574	-1.98291	0.583817	-3.39646	0.000682645	0.0217552	high-affinity K+ transporter 1
AT4G28710	AT4G28710	protein_coding_gene	474.762	-0.588361	0.173208	-3.39684	0.00068169	0.0217552	Myosin family protein with Dil domain
AT3G50240	AT3G50240	protein_coding_gene	280.156	-0.765162	0.225421	-3.39437	0.000687877	0.0218897	ATP binding microtubule motor family protein
AT1G13590	AT1G13590	protein_coding_gene	535.287	0.709519	0.209072	3.39366	0.000689647	0.0219137	phytosulfokine 1 precursor
AT1G19530	AT1G19530	protein_coding_gene	131.362	-1.20373	0.354751	-3.39317	0.00069088	0.0219208
AT1G01640	AT1G01640	protein_coding_gene	101.911	0.870842	0.256713	3.39228	0.00069314	0.0219281	BTB/POZ domain-containing protein
AT5G61170	AT5G61170	protein_coding_gene	8335.61	0.416379	0.122732	3.39258	0.000692378	0.0219281	Ribosomal protein S19e family protein
AT2G39440	AT2G39440	protein_coding_gene	328.127	0.469453	0.138586	3.38746	0.000705437	0.0222846
AT1G23850	AT1G23850	protein_coding_gene	54.295	-0.937389	0.276845	-3.38598	0.000709255	0.0223524
AT5G43970	AT5G43970	protein_coding_gene	1700.19	0.519111	0.153319	3.38582	0.000709648	0.0223524	translocase of outer membrane 22-V
AT1G62530	AT1G62530	protein_coding_gene	17.0581	1.66771	0.492621	3.38539	0.000710773	0.0223535	Plant protein of unknown function (DUF863)
AT3G59840	AT3G59840	protein_coding_gene	811.639	0.648594	0.191608	3.38501	0.000711749	0.0223535
AT5G52900	AT5G52900	protein_coding_gene	37.8482	-0.960306	0.28376	-3.38422	0.000713815	0.0223859
AT3G62840	AT3G62840	protein_coding_gene	2399.26	0.553528	0.163598	3.38346	0.000715773	0.0224148	Small nuclear ribonucleoprotein family protein
AT1G05630	AT1G05630	protein_coding_gene	314.97	-0.463567	0.137054	-3.38236	0.000718667	0.0224488	Endonuclease/exonuclease/phosphatase family protein
AT1G08780	AT1G08780	protein_coding_gene	802.183	0.622262	0.184	3.38186	0.000719972	0.0224488	ABI3-interacting protein 3
AT2G47180	AT2G47180	protein_coding_gene	65.5915	-1.00518	0.29722	-3.38196	0.000719714	0.0224488	galactinol synthase 1
AT1G56580	AT1G56580	protein_coding_gene	12648.3	0.748323	0.221367	3.38047	0.000723627	0.022486	Protein of unknown function, DUF538
AT2G30790	AT2G30790	protein_coding_gene	17.0039	-1.50279	0.444527	-3.38066	0.000723127	0.022486	photosystem II subunit P-2
AT4G18290	AT4G18290	protein_coding_gene	23.1415	-1.41014	0.417174	-3.38022	0.000724282	0.022486	potassium channel in Arabidopsis thaliana 2
AT4G25850	AT4G25850	protein_coding_gene	86.235	1.01273	0.29976	3.37847	0.000728907	0.0225651	OSBP(oxysterol binding protein)-related protein 4B
AT5G22920	AT5G22920	protein_coding_gene	391.958	-0.929466	0.275115	-3.37847	0.000728915	0.0225651	CHY-type/CTCHY-type/RING-type Zinc finger protein
AT2G42620	AT2G42620	protein_coding_gene	276.711	-0.506758	0.150197	-3.37395	0.000740974	0.0228896	RNI-like superfamily protein
AT3G44010	AT3G44010	protein_coding_gene	5873.55	0.476829	0.141346	3.37348	0.000742239	0.0228896	Ribosomal protein S14p/S29e family protein
AT4G22380	AT4G22380	protein_coding_gene	411.596	0.529616	0.157018	3.37297	0.00074363	0.0228896	Ribosomal protein L7Ae/L30e/S12e/Gadd45 family protein
AT5G47680	AT5G47680	protein_coding_gene	864.885	0.427871	0.126839	3.37333	0.000742652	0.0228896
AT4G30790	AT4G30790	protein_coding_gene	410.435	-0.658228	0.195205	-3.37199	0.000746281	0.0229386
AT2G47750	AT2G47750	protein_coding_gene	51.5866	-1.50904	0.447942	-3.36882	0.000754903	0.0231514	putative indole-3-acetic acid-amido synthetase GH3.9
AT3G25572	AT3G25572	protein_coding_gene	43.2434	-1.43749	0.426723	-3.36866	0.000755344	0.0231514	conserved peptide upstream open reading frame 11
AT2G26740	AT2G26740	protein_coding_gene	629.198	-0.588858	0.17483	-3.36817	0.000756685	0.0231597	soluble epoxide hydrolase
AT4G08500	AT4G08500	protein_coding_gene	592.871	-0.443076	0.131712	-3.36397	0.000768311	0.0234823	MAPK/ERK kinase kinase 1
AT4G17430	AT4G17430	protein_coding_gene	197.85	0.515021	0.153205	3.36164	0.000774805	0.0236474	O-fucosyltransferase family protein
AT2G45920	AT2G45920	protein_coding_gene	149.17	-1.00655	0.299587	-3.35978	0.000780056	0.0237283	U-box domain-containing protein
AT4G23180	AT4G23180	protein_coding_gene	583.092	-1.09492	0.325915	-3.35953	0.000780745	0.0237283	cysteine-rich RLK (RECEPTOR-like protein kinase) 10
AT5G51030	AT5G51030	protein_coding_gene	17.081	-1.44814	0.431049	-3.35958	0.000780607	0.0237283	NAD(P)-binding Rossmann-fold superfamily protein
AT1G60260	AT1G60260	protein_coding_gene	48.8905	-1.32373	0.394112	-3.35877	0.000782914	0.0237608	beta glucosidase 5
AT3G12510	AT3G12510	protein_coding_gene	197.901	0.635911	0.189399	3.35752	0.000786444	0.023768	MADS-box family protein
AT4G09150	AT4G09150	protein_coding_gene	1521.79	-0.543004	0.161697	-3.35815	0.000784657	0.023768	T-complex protein 11
AT4G14660	AT4G14660	protein_coding_gene	208.162	0.577817	0.17209	3.35765	0.000786083	0.023768	RNA polymerase Rpb7-like, N-terminal domain
AT1G58561			4.80112	-1.89326	0.564296	-3.35508	0.000793432	0.0238581	transposable element gene
AT2G35300	AT2G35300	protein_coding_gene	7754.36	1.63291	0.486569	3.35596	0.000790897	0.0238581	Late embryogenesis abundant protein, group 1 protein
AT3G12490	AT3G12490	protein_coding_gene	4174.55	0.569499	0.16975	3.35494	0.000793836	0.0238581	cystatin B
AT3G18760	AT3G18760	protein_coding_gene	898.334	0.522514	0.155743	3.35498	0.000793709	0.0238581	Translation elongation factor EF1B/ribosomal protein S6 family protein
AT5G19390	AT5G19390	protein_coding_gene	974.541	-0.605678	0.180556	-3.35451	0.000795045	0.0238613	Rho GTPase activation protein (RhoGAP) with PH domain
AT5G49300	AT5G49300	protein_coding_gene	177.966	0.614795	0.183394	3.35232	0.000801384	0.0240182	GATA transcription factor 16
AT1G02700	AT1G02700	protein_coding_gene	1166.08	1.81402	0.541314	3.35113	0.000804813	0.0240876
AT1G53850	AT1G53850	protein_coding_gene	2383.79	0.340669	0.101678	3.35047	0.000806755	0.0241124	20S proteasome alpha subunit E1
AT2G45520	AT2G45520	protein_coding_gene	911.582	0.535514	0.15988	3.34946	0.000809678	0.0241664
AT2G38530	AT2G38530	protein_coding_gene	48153.4	0.781665	0.233501	3.34759	0.000815162	0.0242966	lipid transfer protein 2
AT2G30600	AT2G30600	protein_coding_gene	370.414	-0.85304	0.254851	-3.34721	0.000816287	0.0242966	BTB/POZ domain-containing protein
AT1G08280	AT1G08280	protein_coding_gene	228.526	0.651377	0.194671	3.34604	0.000819743	0.024366	Glycosyltransferase family 29 (sialyltransferase) family protein
AT1G75460	AT1G75460	protein_coding_gene	179.879	-1.40029	0.418568	-3.34544	0.00082153	0.0243856	ATP-dependent protease La (LON) domain protein
AT1G18910	AT1G18910	protein_coding_gene	272.256	-0.53785	0.160998	-3.34073	0.000835591	0.0247351	zinc ion binding;zinc ion binding
AT2G38905	AT2G38905	protein_coding_gene	320.381	1.55009	0.46397	3.34091	0.000835028	0.0247351	Low temperature and salt responsive protein family
AT2G21130	AT2G21130	protein_coding_gene	687.285	1.00662	0.301423	3.33958	0.000839053	0.0247704	Cyclophilin-like peptidyl-prolyl cis-trans isomerase family protein
AT3G02910	AT3G02910	protein_coding_gene	1585.76	0.713936	0.213781	3.33957	0.000839072	0.0247704	AIG2-like (avirulence induced gene) family protein
AT1G32900	AT1G32900	protein_coding_gene	3894.84	0.663561	0.198726	3.33908	0.000840556	0.0247804	UDP-Glycosyltransferase superfamily protein
AT5G18860	AT5G18860	protein_coding_gene	476.142	-0.74875	0.224269	-3.33863	0.000841939	0.0247874	inosine-uridine preferring nucleoside hydrolase family protein
AT3G54640	AT3G54640	protein_coding_gene	2687.43	0.399172	0.11959	3.33784	0.000844328	0.0248239	tryptophan synthase alpha chain
AT2G16870	AT2G16870	protein_coding_gene	56.7162	-0.8522	0.255444	-3.33616	0.000849448	0.0249406	Disease resistance protein (TIR-NBS-LRR class) family
AT1G04070	AT1G04070	protein_coding_gene	258.964	0.722621	0.216751	3.33387	0.000856467	0.0249436	translocase of outer membrane 22-I
AT1G29340	AT1G29340	protein_coding_gene	937.376	-0.435254	0.130523	-3.33468	0.000853973	0.0249436	plant U-box 17
AT1G44414	AT1G44414	protein_coding_gene	8.24407	-1.82947	0.548621	-3.33467	0.000853999	0.0249436
AT3G14830	AT3G14830	protein_coding_gene	518.366	-0.473749	0.142093	-3.33407	0.000855846	0.0249436
AT5G25280	AT5G25280	protein_coding_gene	1750.65	-0.449766	0.134837	-3.33562	0.00085109	0.0249436	serine-rich protein-related
AT5G58920	AT5G58920	protein_coding_gene	619.464	0.450785	0.1352	3.33421	0.000855429	0.0249436
AT1G76500	AT1G76500	protein_coding_gene	614.912	0.750451	0.225231	3.33191	0.000862509	0.0250858	Predicted AT-hook DNA-binding family protein
AT1G15420	AT1G15420	protein_coding_gene	977.003	0.433699	0.130196	3.33114	0.000864916	0.0251062
AT4G35780	AT4G35780	protein_coding_gene	351.05	-0.767211	0.230329	-3.33094	0.000865532	0.0251062	ACT-like protein tyrosine kinase family protein
AT1G22310	AT1G22310	protein_coding_gene	283.174	-0.465497	0.139785	-3.3301	0.000868158	0.0251316	methyl-CPG-binding domain 8
AT5G37670	AT5G37670	protein_coding_gene	192.311	-0.831096	0.249585	-3.32991	0.00086873	0.0251316	HSP20-like chaperones superfamily protein
AT4G25200	AT4G25200	protein_coding_gene	65.0205	-1.2381	0.372068	-3.32761	0.000875951	0.0252483	mitochondrion-localized small heat shock protein 23.6
AT5G42790	AT5G42790	protein_coding_gene	4480.41	0.390676	0.117408	3.32751	0.000876263	0.0252483	proteasome alpha subunit F1
AT5G58720	AT5G58720	protein_coding_gene	1133.28	-0.513169	0.154212	-3.32769	0.000875679	0.0252483	smr (Small MutS Related) domain-containing protein
AT2G29670	AT2G29670	protein_coding_gene	932.515	0.801968	0.241217	3.32467	0.000885227	0.0254712	Tetratricopeptide repeat (TPR)-like superfamily protein
AT3G07980	AT3G07980	protein_coding_gene	240.735	-0.50098	0.150716	-3.324	0.000887364	0.0254712	mitogen-activated protein kinase kinase kinase 6
AT3G58690	AT3G58690	protein_coding_gene	217.572	0.539133	0.162197	3.32395	0.000887529	0.0254712	Protein kinase superfamily protein
AT2G23590	AT2G23590	protein_coding_gene	38.2325	-1.21607	0.3662	-3.32078	0.000897662	0.0257223	methyl esterase 8
AT3G16310	AT3G16310	protein_coding_gene	1211.59	0.385404	0.116069	3.32047	0.000898657	0.0257223	mitotic phosphoprotein N' end (MPPN) family protein
AT3G21870	AT3G21870	protein_coding_gene	32.5904	-1.64273	0.494834	-3.31976	0.00090096	0.0257541	cyclin p2;1
AT2G24450	AT2G24450	protein_coding_gene	4.32429	-1.88802	0.568953	-3.31841	0.00090533	0.0257624	FASCICLIN-like arabinogalactan protein 3 precursor
AT3G22550	AT3G22550	protein_coding_gene	913.334	0.870943	0.262506	3.3178	0.000907284	0.0257624	Protein of unknown function (DUF581)
AT4G13260	AT4G13260	protein_coding_gene	6.02823	-1.87213	0.564193	-3.31824	0.000905857	0.0257624	Flavin-binding monooxygenase family protein
AT4G14110	AT4G14110	protein_coding_gene	817.825	0.45889	0.138341	3.3171	0.000909585	0.0257624	COP9 signalosome, subunit CSN8
AT5G32470	AT5G32470	protein_coding_gene	455.393	-0.474303	0.142945	-3.31809	0.000906368	0.0257624	Haem oxygenase-like, multi-helical
AT5G54510	AT5G54510	protein_coding_gene	623.902	-0.725635	0.218747	-3.31723	0.000909154	0.0257624	Auxin-responsive GH3 family protein
AT5G65730	AT5G65730	protein_coding_gene	14.1075	-1.5902	0.47927	-3.31797	0.000906757	0.0257624	xyloglucan endotransglucosylase/hydrolase 6
AT1G76040	AT1G76040	protein_coding_gene	203.112	-0.946841	0.285896	-3.31184	0.000926846	0.026217	calcium-dependent protein kinase 29
AT1G67710	AT1G67710	protein_coding_gene	99.1151	-1.18125	0.35676	-3.31105	0.000929478	0.0262229	response regulator 11
AT2G14740	AT2G14740	protein_coding_gene	821.255	-0.337092	0.101806	-3.31112	0.00092922	0.0262229	vaculolar sorting receptor 3
AT1G64970	AT1G64970	protein_coding_gene	4184.03	0.76126	0.230061	3.30895	0.000936478	0.0263175	gamma-tocopherol methyltransferase
AT3G59060	AT3G59060	protein_coding_gene	895.642	-0.661089	0.199773	-3.3092	0.000935616	0.0263175	phytochrome interacting factor 3-like 6
AT4G16540	AT4G16540	protein_coding_gene	9.4	-1.72022	0.519847	-3.30909	0.000935982	0.0263175	Heat shock protein HSP20/alpha crystallin family
AT5G13850	AT5G13850	protein_coding_gene	4300.53	0.454199	0.137333	3.30727	0.000942087	0.0264407	nascent polypeptide-associated complex subunit alpha-like protein 3
AT3G11940	AT3G11940	protein_coding_gene	20741.1	0.398655	0.120552	3.30691	0.000943326	0.0264412	ribosomal protein 5A
AT1G01200	AT1G01200	protein_coding_gene	194.74	0.697662	0.211057	3.30555	0.000947893	0.0265222	RAB GTPase homolog A3
AT4G14520	AT4G14520	protein_coding_gene	174.835	0.544491	0.164731	3.30532	0.000948666	0.0265222	DNA-directed RNA polymerase II-related
AT1G65340	AT1G65340	protein_coding_gene	781.91	0.675534	0.204469	3.30385	0.000953658	0.0265534	cytochrome P450, family 96, subfamily A, polypeptide 3
AT2G42810	AT2G42810	protein_coding_gene	1208.44	-0.45676	0.138258	-3.30368	0.00095424	0.0265534	protein phosphatase 5.2
AT3G04400	AT3G04400	protein_coding_gene	23671.7	0.474355	0.143588	3.3036	0.000954536	0.0265534	Ribosomal protein L14p/L23e family protein
AT5G16110	AT5G16110	protein_coding_gene	986.555	-0.526853	0.159481	-3.30355	0.00095469	0.0265534
AT4G00850	AT4G00850	protein_coding_gene	155.391	0.643295	0.194757	3.30307	0.000956321	0.0265646	GRF1-interacting factor 3
AT1G23090	AT1G23090	protein_coding_gene	532.006	-0.647715	0.196199	-3.30132	0.000962297	0.0266963	sulfate transporter 91
AT2G45710	AT2G45710	protein_coding_gene	1315.21	0.583019	0.176641	3.30059	0.000964826	0.0267081	Zinc-binding ribosomal protein family protein
AT5G28770	AT5G28770	protein_coding_gene	115.256	-1.15628	0.350338	-3.30048	0.000965189	0.0267081	bZIP transcription factor family protein
AT5G01881	AT5G01881	protein_coding_gene	138.248	0.728574	0.220816	3.29947	0.000968678	0.0267704
AT3G05070	AT3G05070	protein_coding_gene	934.493	0.481666	0.146113	3.29654	0.000978851	0.027017
AT2G20310	AT2G20310	protein_coding_gene	235.298	0.489973	0.148888	3.29089	0.000998719	0.0275303	RPM1 interacting protein 13
AT5G02050	AT5G02050	protein_coding_gene	1644.6	0.486359	0.147807	3.2905	0.00100008	0.0275327	Mitochondrial glycoprotein family protein
AT4G31300	AT4G31300	protein_coding_gene	5095.53	0.42049	0.127811	3.28993	0.00100213	0.0275542	N-terminal nucleophile aminohydrolases (Ntn hydrolases) superfamily protein
AT1G48830	AT1G48830	protein_coding_gene	5260.52	0.534187	0.162398	3.28937	0.00100411	0.0275737	Ribosomal protein S7e family protein
AT5G27840	AT5G27840	protein_coding_gene	590.069	-0.386626	0.117567	-3.28857	0.00100699	0.0276176	Calcineurin-like metallo-phosphoesterase superfamily protein
AT1G30520	AT1G30520	protein_coding_gene	530.801	-0.72005	0.219011	-3.28773	0.00100999	0.0276298	acyl-activating enzyme 14
AT3G06500	AT3G06500	protein_coding_gene	728.893	-0.585732	0.17815	-3.28786	0.00100951	0.0276298	Plant neutral invertase family protein
AT4G40030	AT4G40030	protein_coding_gene	5905.06	0.454193	0.138177	3.28705	0.00101244	0.0276618	Histone superfamily protein
AT3G14205	AT3G14205	protein_coding_gene	700.34	-0.453224	0.137926	-3.28601	0.00101619	0.0277292	Phosphoinositide phosphatase family protein
AT5G46720	AT5G46720	protein_coding_gene	37.1579	1.12242	0.341614	3.28564	0.0010175	0.02773	AIG2-like (avirulence induced gene) family protein
AT1G27050	AT1G27050	protein_coding_gene	253.515	0.673168	0.204974	3.28416	0.00102289	0.0278418	homeobox protein 54
AT5G66780	AT5G66780	protein_coding_gene	8152.12	1.73494	0.528339	3.28376	0.00102431	0.0278456
AT3G61110	AT3G61110	protein_coding_gene	9658.21	0.499498	0.152308	3.27953	0.00103981	0.0282236	ribosomal protein S27
AT5G61412	AT5G61412	protein_coding_gene	55.8725	0.993501	0.302966	3.27925	0.00104083	0.0282236
AT1G64900	AT1G64900	protein_coding_gene	75.2782	-1.0411	0.317555	-3.27847	0.0010437	0.028266	cytochrome P450, family 89, subfamily A, polypeptide 2
AT4G05380	AT4G05380	protein_coding_gene	4.25297	1.99553	0.608775	3.27794	0.00104569	0.0282846	P-loop containing nucleoside triphosphate hydrolases superfamily protein
AT5G56710	AT5G56710	protein_coding_gene	15635.4	0.648012	0.197806	3.276	0.00105288	0.0284436	Ribosomal protein L31e family protein
AT5G16520	AT5G16520	protein_coding_gene	231.141	-0.61436	0.18757	-3.27536	0.00105527	0.0284725
AT5G64210	AT5G64210	protein_coding_gene	82.9269	1.3153	0.401684	3.27447	0.00105862	0.0285033	alternative oxidase 2
AT5G66410	AT5G66410	protein_coding_gene	1433.04	0.553055	0.168905	3.27435	0.00105904	0.0285033	phosducin-like protein 3 homolog
AT5G63980	AT5G63980	protein_coding_gene	3399.51	0.530307	0.162085	3.27178	0.00106872	0.0287279	Inositol monophosphatase family protein
AT4G02230	AT4G02230	protein_coding_gene	5102.48	0.519256	0.158821	3.26945	0.00107758	0.0289301	Ribosomal protein L19e family protein
AT5G46910	AT5G46910	protein_coding_gene	512.45	-0.582733	0.178344	-3.26747	0.00108513	0.0290968	Transcription factor jumonji (jmj) family protein / zinc finger (C5HC2 type) family protein
AT1G29965	AT1G29965	protein_coding_gene	1745.63	0.576864	0.176633	3.26589	0.00109121	0.0291958	Ribosomal protein L18ae/LX family protein
AT3G11370	AT3G11370	protein_coding_gene	26.7648	-1.389	0.425315	-3.26581	0.00109152	0.0291958	Cysteine/Histidine-rich C1 domain family protein
AT1G10090	AT1G10090	protein_coding_gene	410.655	-0.53706	0.164538	-3.26404	0.00109836	0.0293424	Early-responsive to dehydration stress protein (ERD4)
AT3G56410	AT3G56410	protein_coding_gene	371.176	-0.692432	0.21218	-3.26342	0.00110076	0.0293703	Protein of unknown function (DUF3133)
AT4G31020	AT4G31020	protein_coding_gene	187.963	0.574861	0.176286	3.26095	0.00111039	0.0295909	alpha/beta-Hydrolases superfamily protein
AT1G47250	AT1G47250	protein_coding_gene	1489.15	0.480256	0.147391	3.25838	0.00112052	0.0298239	20S proteasome alpha subunit F2
AT1G49620	AT1G49620	protein_coding_gene	125.46	0.610713	0.187449	3.25802	0.00112193	0.0298248	Cyclin-dependent kinase inhibitor family protein
AT1G64050	AT1G64050	protein_coding_gene	430.94	-0.515487	0.158275	-3.2569	0.00112635	0.0299055
AT5G53550	AT5G53550	protein_coding_gene	996.553	0.510702	0.15684	3.25619	0.00112916	0.0299436	YELLOW STRIPE like 3
AT2G45910	AT2G45910	protein_coding_gene	433.643	-0.537232	0.165154	-3.25291	0.00114231	0.0302316	U-box domain-containing protein kinase family protein
AT3G13530	AT3G13530	protein_coding_gene	543.915	-0.617725	0.189907	-3.25278	0.00114282	0.0302316	mitogen-activated protein kinase kinase kinase 7
AT4G15070	AT4G15070	protein_coding_gene	60.2129	-0.812313	0.249791	-3.25197	0.00114608	0.030281	Cysteine/Histidine-rich C1 domain family protein
AT1G01990	AT1G01990	protein_coding_gene	511.31	0.392845	0.120836	3.25107	0.00114971	0.0303398
AT4G04960	AT4G04960	protein_coding_gene	192.318	-0.621704	0.191271	-3.25038	0.00115251	0.0303765	Concanavalin A-like lectin protein kinase family protein
AT5G11412	AT5G11412	protein_coding_gene	34.9361	1.33991	0.412453	3.24864	0.00115959	0.030526	RNA-binding (RRM/RBD/RNP motifs) family protein
AT3G28430	AT3G28430	protein_coding_gene	358.598	-0.477671	0.147069	-3.24794	0.00116243	0.0305637
AT1G21450	AT1G21450	protein_coding_gene	460.774	-0.464397	0.143053	-3.24634	0.00116901	0.0306992	SCARECROW-like 1
AT2G16586	AT2G16586	protein_coding_gene	3347.04	-0.688198	0.21212	-3.24437	0.00117709	0.0308739
AT2G21260	AT2G21260	protein_coding_gene	58.8887	0.850239	0.262123	3.24366	0.00118005	0.0308915	NAD(P)-linked oxidoreductase superfamily protein
AT3G05790	AT3G05790	protein_coding_gene	39.1306	1.25365	0.386518	3.24344	0.00118096	0.0308915	lon protease 4
AT4G01330	AT4G01330	protein_coding_gene	407.245	-0.627354	0.193438	-3.24318	0.00118204	0.0308915	Protein kinase superfamily protein
AT1G21730	AT1G21730	protein_coding_gene	349.521	-0.523103	0.161359	-3.24185	0.00118756	0.0309609	P-loop containing nucleoside triphosphate hydrolases superfamily protein
AT5G51630	AT5G51630	protein_coding_gene	258.743	-0.570537	0.175981	-3.24204	0.00118675	0.0309609	Disease resistance protein (TIR-NBS-LRR class) family
AT1G69450	AT1G69450	protein_coding_gene	293.188	-0.827625	0.255486	-3.23941	0.00119776	0.0311893	Early-responsive to dehydration stress protein (ERD4)
AT1G09690	AT1G09690	protein_coding_gene	18820.5	0.473159	0.146131	3.2379	0.00120411	0.0312176	Translation protein SH3-like family protein
AT1G43780	AT1G43780	protein_coding_gene	780.463	1.3801	0.426251	3.23776	0.00120473	0.0312176	serine carboxypeptidase-like 44
AT1G75240	AT1G75240	protein_coding_gene	1838.21	0.649811	0.20069	3.23788	0.0012042	0.0312176	homeobox protein 33
AT2G32060	AT2G32060	protein_coding_gene	5615.87	0.58567	0.180859	3.23826	0.0012026	0.0312176	Ribosomal protein L7Ae/L30e/S12e/Gadd45 family protein
AT5G12110	AT5G12110	protein_coding_gene	612.83	-0.656791	0.202874	-3.23744	0.00120606	0.0312176	Glutathione S-transferase, C-terminal-like;Translation elongation factor EF1B/ribosomal protein S6
AT3G07040	AT3G07040	protein_coding_gene	70.5325	-0.917985	0.283628	-3.23658	0.00120972	0.0312749	NB-ARC domain-containing disease resistance protein
AT3G05190	AT3G05190	protein_coding_gene	2030.14	0.729462	0.225427	3.23592	0.00121252	0.0312796	D-aminoacid aminotransferase-like PLP-dependent enzymes superfamily protein
AT4G17695	AT4G17695	protein_coding_gene	189.042	0.54276	0.167772	3.2351	0.00121601	0.0312796	Homeodomain-like superfamily protein
AT4G28780	AT4G28780	protein_coding_gene	343.334	-1.29407	0.399955	-3.23553	0.00121418	0.0312796	GDSL-like Lipase/Acylhydrolase superfamily protein
AT4G37790	AT4G37790	protein_coding_gene	237.779	-1.01176	0.31277	-3.23484	0.00121713	0.0312796	Homeobox-leucine zipper protein family
AT5G50680	AT5G50680	protein_coding_gene	937.824	0.457915	0.141557	3.23484	0.00121709	0.0312796	SUMO activating enzyme 1B
AT3G29770	AT3G29770	protein_coding_gene	89.1581	-0.860563	0.26606	-3.23447	0.0012187	0.0312828	methyl esterase 11
AT1G62730	AT1G62730	protein_coding_gene	309.64	0.48818	0.151116	3.23051	0.0012357	0.0316818	Terpenoid synthases superfamily protein
AT1G20430	AT1G20430	protein_coding_gene	766.055	0.634094	0.19634	3.22957	0.00123978	0.0317487
AT1G08810	AT1G08810	protein_coding_gene	63.5863	-1.1318	0.350508	-3.22904	0.00124206	0.0317695	myb domain protein 60
AT5G58280	AT5G58280	protein_coding_gene	32.655	0.927707	0.287333	3.22868	0.00124365	0.0317725	AP2/B3-like transcriptional factor family protein
AT1G08980	AT1G08980	protein_coding_gene	494.389	-0.760304	0.235519	-3.22821	0.00124567	0.0317866	amidase 1
AT2G22980	AT2G22980	protein_coding_gene	5.96113	-1.87396	0.580623	-3.2275	0.00124878	0.0317947	serine carboxypeptidase-like 13
AT3G20780	AT3G20780	protein_coding_gene	269.921	-0.598327	0.185426	-3.22676	0.00125199	0.0317947	topoisomerase 6 subunit B
AT5G20490	AT5G20490	protein_coding_gene	1144.56	-0.685537	0.212429	-3.22713	0.00125038	0.0317947	Myosin family protein with Dil domain
AT5G26000	AT5G26000	protein_coding_gene	3827.89	-0.621015	0.192489	-3.22624	0.00125428	0.0317947	thioglucoside glucohydrolase 1
AT5G58590	AT5G58590	protein_coding_gene	1157.82	0.367843	0.11402	3.22612	0.0012548	0.0317947	RAN binding protein 1
AT5G66150	AT5G66150	protein_coding_gene	7.28781	-1.68545	0.522391	-3.22642	0.00125351	0.0317947	Glycosyl hydrolase family 38 protein
AT2G35605	AT2G35605	protein_coding_gene	624.56	0.490554	0.152114	3.22492	0.00126009	0.0318541	SWIB/MDM2 domain superfamily protein
AT3G25900	AT3G25900	protein_coding_gene	1088.56	0.674528	0.209147	3.22514	0.00125909	0.0318541	Homocysteine S-methyltransferase family protein
AT3G44480	AT3G44480	protein_coding_gene	878.938	-0.712935	0.221208	-3.22291	0.00126894	0.0320403	Disease resistance protein (TIR-NBS-LRR class) family
AT1G03320	AT1G03320	protein_coding_gene	51.7916	-0.982119	0.304779	-3.2224	0.00127121	0.0320603
AT1G79700	AT1G79700	protein_coding_gene	41.8455	-1.16414	0.361379	-3.22138	0.00127573	0.0321369	Integrase-type DNA-binding superfamily protein
AT3G49910	AT3G49910	protein_coding_gene	19081.5	0.527669	0.163928	3.21892	0.00128676	0.0323769	Translation protein SH3-like family protein
AT1G13700	AT1G13700	protein_coding_gene	27.7521	-1.35712	0.421697	-3.21824	0.00128978	0.0323777	6-phosphogluconolactonase 1
AT1G30880	AT1G30880	protein_coding_gene	1986.95	0.504375	0.156708	3.21857	0.00128831	0.0323777
AT5G08500	AT5G08500	protein_coding_gene	664.419	-0.520751	0.161831	-3.21787	0.00129146	0.0323822	Transmembrane CLPTM1 family protein
AT4G16510	AT4G16510	protein_coding_gene	230.198	0.496427	0.15438	3.21563	0.0013016	0.0325835	YbaK/aminoacyl-tRNA synthetase-associated domain
AT5G53650	AT5G53650	protein_coding_gene	644.598	0.593166	0.184475	3.21543	0.0013025	0.0325835
AT3G01550	AT3G01550	protein_coding_gene	7.44435	-1.8048	0.561695	-3.21312	0.001313	0.0328082	phosphoenolpyruvate (pep)/phosphate translocator 2
AT4G10250	AT4G10250	protein_coding_gene	43.2552	-1.59977	0.498006	-3.21235	0.00131654	0.0328239	HSP20-like chaperones superfamily protein
AT5G66140	AT5G66140	protein_coding_gene	2177.09	0.39539	0.123085	3.21232	0.00131666	0.0328239	proteasome alpha subunit D2
AT3G26240	AT3G26240	protein_coding_gene	198.808	-0.773666	0.240886	-3.21176	0.00131926	0.0328509	Cysteine/Histidine-rich C1 domain family protein
AT2G34510	AT2G34510	protein_coding_gene	356.748	-0.929983	0.289643	-3.21079	0.0013237	0.0328675	Protein of unknown function, DUF642
AT4G38530	AT4G38530	protein_coding_gene	16.228	-1.34342	0.418431	-3.21062	0.00132448	0.0328675	phospholipase C1
AT5G24990	AT5G24990	protein_coding_gene	545.275	0.849489	0.264534	3.21127	0.00132149	0.0328675	Protein of unknown function (DUF1336)
AT1G64385	AT1G64385	protein_coding_gene	578.928	0.400675	0.124854	3.20913	0.00133135	0.0328872
AT3G14050	AT3G14050	protein_coding_gene	409.059	-0.684497	0.213268	-3.20957	0.00132935	0.0328872	RELA/SPOT homolog 2
AT4G09420	AT4G09420	protein_coding_gene	5.01625	-1.82286	0.567895	-3.20986	0.00132798	0.0328872	Disease resistance protein (TIR-NBS class)
AT5G53400	AT5G53400	protein_coding_gene	2346.15	0.468207	0.145892	3.20927	0.00133074	0.0328872	HSP20-like chaperones superfamily protein
AT4G28260	AT4G28260	protein_coding_gene	627.806	-0.493373	0.153788	-3.20814	0.00133597	0.0329636
AT5G45775	AT5G45775	protein_coding_gene	7948.84	0.456321	0.142269	3.20746	0.00133915	0.0330044	Ribosomal L5P family protein
AT1G34050	AT1G34050	protein_coding_gene	3.94233	-1.87606	0.58551	-3.20415	0.00135463	0.0333261	Ankyrin repeat family protein
AT2G31800	AT2G31800	protein_coding_gene	775.007	-0.508918	0.158838	-3.20401	0.00135528	0.0333261	Integrin-linked protein kinase family
AT1G02890	AT1G02890	protein_coding_gene	1446.97	-0.515632	0.161042	-3.20185	0.00136549	0.0333419	AAA-type ATPase family protein
AT1G17130	AT1G17130	protein_coding_gene	1281.92	0.364358	0.113822	3.20111	0.00136898	0.0333419	Family of unknown function (DUF572)
AT1G60030	AT1G60030	protein_coding_gene	12.2911	-1.57678	0.492601	-3.20092	0.00136989	0.0333419	nucleobase-ascorbate transporter 7
AT2G11150			3.70443	-1.95797	0.611746	-3.20062	0.00137133	0.0333419	transposable element gene
AT3G10360	AT3G10360	protein_coding_gene	602.038	-0.569726	0.177983	-3.20102	0.0013694	0.0333419	pumilio 4
AT3G13440	AT3G13440	protein_coding_gene	884.172	-0.310614	0.0970146	-3.20173	0.00136607	0.0333419	S-adenosyl-L-methionine-dependent methyltransferases superfamily protein
AT4G14440	AT4G14440	protein_coding_gene	2069.92	0.641367	0.200248	3.20286	0.00136071	0.0333419	3-hydroxyacyl-CoA dehydratase 1
AT4G19530	AT4G19530	protein_coding_gene	75.2333	-1.3069	0.408148	-3.20203	0.00136462	0.0333419	disease resistance protein (TIR-NBS-LRR class) family
AT5G48485	AT5G48485	protein_coding_gene	167.037	-1.2858	0.40137	-3.20352	0.00135761	0.0333419	Bifunctional inhibitor/lipid-transfer protein/seed storage 2S albumin superfamily protein
AT5G55100	AT5G55100	protein_coding_gene	711.392	-0.491307	0.153495	-3.20081	0.00137041	0.0333419	SWAP (Suppressor-of-White-APricot)/surp domain-containing protein
AT3G57390	AT3G57390	protein_coding_gene	273.871	0.493327	0.154179	3.1997	0.0013757	0.0334106	AGAMOUS-like 18
AT2G41650	AT2G41650	protein_coding_gene	1350.98	0.561837	0.175692	3.19786	0.00138451	0.0335868
AT3G03773	AT3G03773	protein_coding_gene	300.464	0.413347	0.129353	3.1955	0.00139589	0.0337836	HSP20-like chaperones superfamily protein
AT3G44590	AT3G44590	protein_coding_gene	1783.89	0.500836	0.156735	3.19543	0.00139621	0.0337836	60S acidic ribosomal protein family
AT4G23570	AT4G23570	protein_coding_gene	578.854	-0.482422	0.150983	-3.19521	0.00139731	0.0337836	phosphatase-related
AT2G46750	AT2G46750	protein_coding_gene	38.6253	-1.19543	0.3743	-3.19377	0.00140429	0.0339145	D-arabinono-1,4-lactone oxidase family protein
AT5G40060	AT5G40060	protein_coding_gene	38.6829	-1.21973	0.381955	-3.1934	0.00140609	0.0339201	Disease resistance protein (NBS-LRR class) family
AT4G36420	AT4G36420	protein_coding_gene	1440.88	0.396167	0.124086	3.19268	0.0014096	0.0339671	Ribosomal protein L12 family protein
AT5G09920	AT5G09920	protein_coding_gene	783.829	0.555173	0.173991	3.19081	0.00141874	0.0341112	RNA polymerase II, Rpb4, core protein
AT5G19190	AT5G19190	protein_coding_gene	424.784	-0.932692	0.292281	-3.19108	0.00141742	0.0341112
AT5G55160	AT5G55160	protein_coding_gene	2050.99	0.451785	0.141605	3.19045	0.00142051	0.0341159	small ubiquitin-like modifier 2
AT1G72300	AT1G72300	protein_coding_gene	221.348	-0.663168	0.207916	-3.1896	0.0014247	0.0341786	Leucine-rich receptor-like protein kinase family protein
AT5G51120	AT5G51120	protein_coding_gene	1334.12	0.291898	0.0915916	3.18696	0.00143779	0.0344544	polyadenylate-binding protein 1
AT3G19230	AT3G19230	protein_coding_gene	6.35037	-1.78966	0.561844	-3.18533	0.00144589	0.0346102	Leucine-rich repeat (LRR) family protein
AT5G48440	AT5G48440	protein_coding_gene	388.498	-0.431709	0.135555	-3.18475	0.00144878	0.034641	FAD-dependent oxidoreductase family protein
AT1G70940	AT1G70940	protein_coding_gene	1391	-0.598512	0.188031	-3.18305	0.00145732	0.0347514	Auxin efflux carrier family protein
AT2G38810	AT2G38810	protein_coding_gene	415.894	0.52593	0.165235	3.18293	0.00145795	0.0347514	histone H2A 8
AT3G51030	AT3G51030	protein_coding_gene	79.0457	0.941939	0.295956	3.1827	0.00145908	0.0347514	thioredoxin H-type 1
AT4G36060	AT4G36060	protein_coding_gene	13.211	-1.39926	0.439665	-3.18256	0.00145982	0.0347514	basic helix-loop-helix (bHLH) DNA-binding superfamily protein
AT1G47960	AT1G47960	protein_coding_gene	229.473	0.908913	0.285724	3.18109	0.00146723	0.034819	cell wall / vacuolar inhibitor of fructosidase 1
AT2G43780	AT2G43780	protein_coding_gene	456.316	0.431946	0.135788	3.18104	0.00146749	0.034819
AT4G34890	AT4G34890	protein_coding_gene	1461.39	-0.467744	0.147036	-3.18115	0.00146692	0.034819	xanthine dehydrogenase 1
AT2G45850	AT2G45850	protein_coding_gene	148.618	-0.967664	0.304232	-3.18068	0.00146929	0.0348235	AT hook motif DNA-binding family protein
AT1G06960	AT1G06960	protein_coding_gene	345.615	0.409526	0.128828	3.17886	0.00147857	0.0350052	RNA-binding (RRM/RBD/RNP motifs) family protein
AT3G22460	AT3G22460	protein_coding_gene	17.2078	-1.29117	0.406263	-3.17815	0.00148216	0.035052	O-acetylserine (thiol) lyase (OAS-TL) isoform A2
AT2G18780	AT2G18780	protein_coding_gene	59.104	0.935675	0.294477	3.17742	0.00148594	0.0351029	F-box and associated interaction domains-containing protein
AT2G01770	AT2G01770	protein_coding_gene	7.77938	1.78748	0.562665	3.17681	0.00148903	0.0351376	vacuolar iron transporter 1
AT4G16990	AT4G16990	protein_coding_gene	77.7342	-1.47982	0.46604	-3.17531	0.00149678	0.035282	disease resistance protein (TIR-NBS class), putative
AT5G61960	AT5G61960	protein_coding_gene	1755.63	-0.49902	0.157184	-3.17475	0.00149967	0.0353116	MEI2-like protein 1
AT5G35410	AT5G35410	protein_coding_gene	103.772	-0.663312	0.208998	-3.17377	0.00150472	0.0353921	Protein kinase superfamily protein
AT1G04400	AT1G04400	protein_coding_gene	1668.26	-0.357435	0.112678	-3.17218	0.001513	0.0354541	cryptochrome 2
AT1G29400	AT1G29400	protein_coding_gene	1042.38	-0.450924	0.142143	-3.17233	0.00151219	0.0354541	MEI2-like protein 5
AT5G05990	AT5G05990	protein_coding_gene	370.79	0.515883	0.162636	3.172	0.00151392	0.0354541	Mitochondrial glycoprotein family protein
AT5G23530	AT5G23530	protein_coding_gene	1301.37	0.715612	0.225572	3.17243	0.00151168	0.0354541	carboxyesterase 18
AT1G54030	AT1G54030	protein_coding_gene	6259.3	0.403027	0.127103	3.17087	0.00151982	0.0355155	GDSL-like Lipase/Acylhydrolase superfamily protein
AT5G17880	AT5G17880	protein_coding_gene	123.607	-0.6189	0.195164	-3.17119	0.00151818	0.0355155	disease resistance protein (TIR-NBS-LRR class)
AT4G22745	AT4G22745	protein_coding_gene	286.838	0.547964	0.172868	3.16983	0.00152527	0.0355893	methyl-CPG-binding domain 1
AT5G51550	AT5G51550	protein_coding_gene	1724.25	0.561317	0.177091	3.16964	0.00152627	0.0355893	EXORDIUM like 3
AT1G51110	AT1G51110	protein_coding_gene	396.761	-0.905286	0.285669	-3.169	0.00152962	0.0356292	Plastid-lipid associated protein PAP / fibrillin family protein
AT2G28960	AT2G28960	protein_coding_gene	23.9219	-1.01519	0.320451	-3.16801	0.00153484	0.0357122	Leucine-rich repeat protein kinase family protein
AT2G16990	AT2G16990	protein_coding_gene	11.0297	-1.60633	0.507359	-3.16605	0.00154522	0.0359004	Major facilitator superfamily protein
AT5G48770	AT5G48770	protein_coding_gene	71.3857	-0.870559	0.274983	-3.16586	0.00154625	0.0359004	Disease resistance protein (TIR-NBS-LRR class) family
AT5G64070	AT5G64070	protein_coding_gene	961.043	-0.646297	0.204212	-3.16484	0.00155169	0.0359882	phosphatidylinositol 4-OH kinase beta1
AT3G12760	AT3G12760	protein_coding_gene	1624.25	0.330713	0.104531	3.16377	0.00155741	0.0360437
AT5G55190	AT5G55190	protein_coding_gene	6199.65	0.409677	0.129483	3.16394	0.00155649	0.0360437	RAN GTPase 3
AT3G26100	AT3G26100	protein_coding_gene	991.78	-0.656172	0.207431	-3.16332	0.00155978	0.03606	Regulator of chromosome condensation (RCC1) family protein
AT5G62130	AT5G62130	protein_coding_gene	209.802	-0.908315	0.28718	-3.16287	0.00156219	0.0360772	Per1-like family protein
AT1G22780	AT1G22780	protein_coding_gene	7153.83	0.532814	0.168477	3.16253	0.00156406	0.0360818	Ribosomal protein S13/S18 family
AT1G31480	AT1G31480	protein_coding_gene	263.247	-0.571015	0.180577	-3.16217	0.00156599	0.0360878	shoot gravitropism 2 (SGR2)
AT2G30070	AT2G30070	protein_coding_gene	250.535	-0.743771	0.235273	-3.16131	0.00157063	0.0361399	potassium transporter 1
AT5G53450	AT5G53450	protein_coding_gene	787.471	-0.692296	0.219003	-3.16113	0.00157159	0.0361399	OBP3-responsive gene 1
AT1G07450	AT1G07450	protein_coding_gene	7.64727	-1.57739	0.499183	-3.15994	0.001578	0.0361559	NAD(P)-binding Rossmann-fold superfamily protein
AT1G11080	AT1G11080	protein_coding_gene	15.2701	-1.77896	0.562989	-3.15984	0.00157854	0.0361559	serine carboxypeptidase-like 31
AT4G13320	AT4G13320	protein_coding_gene	11.173	-1.52651	0.483109	-3.15976	0.00157897	0.0361559
AT5G50410	AT5G50410	protein_coding_gene	364.15	0.372789	0.117956	3.16042	0.00157544	0.0361559
AT2G45670	AT2G45670	protein_coding_gene	1595.62	-0.346457	0.109722	-3.15758	0.00159084	0.0363892	calcineurin B subunit-related
AT2G33370	AT2G33370	protein_coding_gene	5317.03	0.477666	0.15141	3.15479	0.00160613	0.0366229	Ribosomal protein L14p/L23e family protein
AT4G11460	AT4G11460	protein_coding_gene	168.386	-0.657981	0.208536	-3.15524	0.00160369	0.0366229	cysteine-rich RLK (RECEPTOR-like protein kinase) 30
AT5G57570	AT5G57570	protein_coding_gene	50.5975	0.950382	0.301244	3.15486	0.00160574	0.0366229	GCK domain-containing protein
AT3G48390	AT3G48390	protein_coding_gene	17.2021	-1.37712	0.436673	-3.15366	0.00161239	0.0367268	MA3 domain-containing protein
AT1G18160	AT1G18160	protein_coding_gene	786.514	-0.352052	0.111726	-3.15102	0.00162701	0.0370209	Protein kinase superfamily protein
AT1G15330	AT1G15330	protein_coding_gene	3956.68	1.09276	0.346945	3.14967	0.00163456	0.0371537	Cystathionine beta-synthase (CBS) protein
AT2G39020	AT2G39020	protein_coding_gene	1433.15	0.484262	0.153787	3.14891	0.00163879	0.0371912	Acyl-CoA N-acyltransferases (NAT) superfamily protein
AT5G14680	AT5G14680	protein_coding_gene	610.285	0.416974	0.132425	3.14876	0.00163965	0.0371912	Adenine nucleotide alpha hydrolases-like superfamily protein
AT5G22580	AT5G22580	protein_coding_gene	245.93	0.696793	0.221428	3.14681	0.00165062	0.0374008	Stress responsive A/B Barrel Domain
AT1G16470	AT1G16470	protein_coding_gene	2920.57	0.363928	0.115674	3.14615	0.00165436	0.0374463	proteasome subunit PAB1
AT1G33240	AT1G33240	protein_coding_gene	1445.01	-0.442381	0.140747	-3.1431	0.00167168	0.0377013	GT-2-like 1
AT2G21640	AT2G21640	protein_coding_gene	169.136	0.828191	0.263534	3.14264	0.00167433	0.0377013
AT3G55020	AT3G55020	protein_coding_gene	1461.94	-0.317601	0.10105	-3.143	0.00167225	0.0377013	Ypt/Rab-GAP domain of gyp1p superfamily protein
AT5G20620	AT5G20620	protein_coding_gene	1722.64	0.482627	0.15356	3.14293	0.00167266	0.0377013	ubiquitin 4
AT5G56160	AT5G56160	protein_coding_gene	125.851	-0.864015	0.274835	-3.14375	0.00166796	0.0377013	Sec14p-like phosphatidylinositol transfer family protein
AT1G70600	AT1G70600	protein_coding_gene	12082	0.481734	0.153368	3.14103	0.00168356	0.0377717	Ribosomal protein L18e/L15 superfamily protein
AT2G31980	AT2G31980	protein_coding_gene	4553.77	1.02358	0.325891	3.14087	0.00168444	0.0377717	PHYTOCYSTATIN 2
AT3G61090	AT3G61090	protein_coding_gene	13.1324	1.42783	0.454527	3.14135	0.00168171	0.0377717	Putative endonuclease or glycosyl hydrolase
AT5G54890	AT5G54890	protein_coding_gene	227.723	0.501344	0.159591	3.14144	0.00168122	0.0377717	RNA-binding CRS1 / YhbY (CRM) domain-containing protein
AT5G13740	AT5G13740	protein_coding_gene	490.102	-0.748565	0.238433	-3.13951	0.00169229	0.0379083	zinc induced facilitator 1
AT1G62500	AT1G62500	protein_coding_gene	141.054	0.881497	0.280833	3.13887	0.00169603	0.0379224	Bifunctional inhibitor/lipid-transfer protein/seed storage 2S albumin superfamily protein
AT3G17160	AT3G17160	protein_coding_gene	1211.1	0.405082	0.129056	3.1388	0.00169642	0.0379224
AT1G73920	AT1G73920	protein_coding_gene	573.553	-0.715473	0.228004	-3.13799	0.00170109	0.0379875	alpha/beta-Hydrolases superfamily protein
AT1G71890	AT1G71890	protein_coding_gene	107.675	-1.13707	0.362587	-3.136	0.0017127	0.0382073	Major facilitator superfamily protein
AT1G66810	AT1G66810	protein_coding_gene	44.1674	-1.0313	0.329093	-3.13377	0.00172579	0.0384201	Zinc finger C-x8-C-x5-C-x3-H type family protein
AT3G13560	AT3G13560	protein_coding_gene	692.369	0.448547	0.143131	3.13382	0.00172546	0.0384201	O-Glycosyl hydrolases family 17 protein
AT4G28350	AT4G28350	protein_coding_gene	19.6635	-1.29191	0.412511	-3.13182	0.00173726	0.0386357	Concanavalin A-like lectin protein kinase family protein
AT3G61390	AT3G61390	protein_coding_gene	25.0023	-1.68711	0.53886	-3.13089	0.00174279	0.0387189	RING/U-box superfamily protein
AT1G60060	AT1G60060	protein_coding_gene	149.715	0.631517	0.201915	3.12764	0.00176215	0.0390911	Serine/threonine-protein kinase WNK (With No Lysine)-related
AT5G49448	AT5G49448	protein_coding_gene	63.8808	-1.12815	0.360756	-3.12717	0.00176496	0.0390911	conserved peptide upstream open reading frame 4
AT5G49450	AT5G49450	protein_coding_gene	63.8808	-1.12815	0.360756	-3.12717	0.00176496	0.0390911	basic leucine-zipper 1
AT1G49410	AT1G49410	protein_coding_gene	1826.34	0.450127	0.144032	3.12519	0.00177693	0.0393158	translocase of the outer mitochondrial membrane 6
AT2G31140	AT2G31140	protein_coding_gene	913.912	0.489367	0.156625	3.12446	0.00178132	0.0393728	Peptidase S24/S26A/S26B/S26C family protein
AT1G26790	AT1G26790	protein_coding_gene	6.44587	-1.90546	0.609956	-3.12393	0.00178452	0.0394032	Dof-type zinc finger DNA-binding family protein
AT2G33880	AT2G33880	protein_coding_gene	143.721	1.38268	0.442758	3.12288	0.00179093	0.0395046	homeobox-3
AT3G18773	AT3G18773	protein_coding_gene	47.6589	-0.975432	0.312461	-3.12177	0.00179766	0.0396127	RING/U-box superfamily protein
AT4G26950	AT4G26950	protein_coding_gene	62.3506	0.967762	0.310142	3.12039	0.00180613	0.0396779	Protein of unknown function, DUF584
AT4G32200	AT4G32200	protein_coding_gene	101.159	-0.833361	0.267032	-3.12083	0.00180341	0.0396779	DNA-binding HORMA family protein
AT4G32400	AT4G32400	protein_coding_gene	1323.52	0.298588	0.0956862	3.1205	0.00180547	0.0396779	Mitochondrial substrate carrier family protein
AT1G12980	AT1G12980	protein_coding_gene	9.89719	1.54488	0.495148	3.12004	0.00180825	0.0396843	Integrase-type DNA-binding superfamily protein
AT3G15357	AT3G15357	protein_coding_gene	489.31	0.712885	0.228555	3.11909	0.0018141	0.0397724
AT2G42890	AT2G42890	protein_coding_gene	333.297	-0.888936	0.285202	-3.11686	0.00182788	0.0399933	MEI2-like 2
AT3G54720	AT3G54720	protein_coding_gene	195.672	-0.628564	0.20165	-3.1171	0.00182641	0.0399933	Peptidase M28 family protein
AT1G44350	AT1G44350	protein_coding_gene	335.15	-0.885352	0.284249	-3.1147	0.00184131	0.0400054	IAA-leucine resistant (ILR)-like gene 6
AT1G48480	AT1G48480	protein_coding_gene	488.239	-0.44693	0.143438	-3.11584	0.00183419	0.0400054	receptor-like kinase 1
AT3G53810	AT3G53810	protein_coding_gene	317.013	-0.593441	0.190519	-3.11486	0.00184034	0.0400054	Concanavalin A-like lectin protein kinase family protein
AT4G08920	AT4G08920	protein_coding_gene	1094.81	-0.507217	0.162829	-3.11503	0.00183925	0.0400054	cryptochrome 1
AT5G13760	AT5G13760	protein_coding_gene	240.254	-0.465227	0.149365	-3.11469	0.00184137	0.0400054	Plasma-membrane choline transporter family protein
AT5G19120	AT5G19120	protein_coding_gene	1041.22	-0.968024	0.310745	-3.11517	0.00183839	0.0400054	Eukaryotic aspartyl protease family protein
AT5G59180	AT5G59180	protein_coding_gene	354.848	0.406024	0.1303	3.11608	0.00183274	0.0400054	DNA-directed RNA polymerase II
AT3G50330	AT3G50330	protein_coding_gene	825.353	0.718404	0.230692	3.11413	0.00184491	0.0400421	basic helix-loop-helix (bHLH) DNA-binding superfamily protein
AT1G73310	AT1G73310	protein_coding_gene	83.691	-0.909277	0.292025	-3.1137	0.00184758	0.0400599	serine carboxypeptidase-like 4
AT1G16730	AT1G16730	protein_coding_gene	434.64	0.993754	0.319432	3.111	0.00186455	0.0402914	unknown protein 6
AT3G51950	AT3G51950	protein_coding_gene	2194.49	-0.432072	0.13888	-3.11113	0.00186375	0.0402914	Zinc finger (CCCH-type) family protein / RNA recognition motif (RRM)-containing protein
AT5G05880	AT5G05880	protein_coding_gene	743.38	0.557035	0.179021	3.11157	0.00186095	0.0402914	UDP-Glycosyltransferase superfamily protein
AT5G45920	AT5G45920	protein_coding_gene	685.852	0.419524	0.13486	3.11082	0.00186571	0.0402914	SGNH hydrolase-type esterase superfamily protein
AT5G46520	AT5G46520	protein_coding_gene	128.564	-0.855225	0.274963	-3.11033	0.00186879	0.0403178	Disease resistance protein (TIR-NBS-LRR class) family
AT1G24530	AT1G24530	protein_coding_gene	564.48	0.83096	0.267266	3.10911	0.00187652	0.0403637	Transducin/WD40 repeat-like superfamily protein
AT1G71730	AT1G71730	protein_coding_gene	1237.23	0.391792	0.126007	3.10928	0.00187544	0.0403637
AT3G07410	AT3G07410	protein_coding_gene	661.252	0.491803	0.158165	3.10944	0.00187445	0.0403637	RAB GTPase homolog A5B
AT1G03106	AT1G03106	protein_coding_gene	1616.93	1.37357	0.441857	3.10864	0.0018795	0.0403878
AT5G65270	AT5G65270	protein_coding_gene	1209.72	0.53331	0.171603	3.10781	0.00188479	0.0404614	RAB GTPase homolog A4A
AT2G04080	AT2G04080	protein_coding_gene	63.5507	-0.938778	0.30218	-3.10669	0.00189196	0.0404947	MATE efflux family protein
AT4G11650	AT4G11650	protein_coding_gene	6.08305	-1.90047	0.611723	-3.10675	0.00189156	0.0404947	osmotin 34
AT5G13590	AT5G13590	protein_coding_gene	590.476	-0.619384	0.199339	-3.10718	0.00188879	0.0404947
AT5G61310	AT5G61310	protein_coding_gene	373.291	0.575178	0.185197	3.10577	0.00189786	0.0405808	Cytochrome c oxidase subunit Vc family protein
AT5G40580	AT5G40580	protein_coding_gene	2439.5	0.364138	0.117264	3.10529	0.00190092	0.0406061	20S proteasome beta subunit PBB2
AT1G30320	AT1G30320	protein_coding_gene	402.965	0.549441	0.177001	3.10417	0.00190812	0.0407197	Remorin family protein
AT2G15010	AT2G15010	protein_coding_gene	1394.21	1.70223	0.548481	3.10353	0.00191226	0.0407677	Plant thionin
AT5G60250	AT5G60250	protein_coding_gene	56.1901	1.02274	0.329571	3.10324	0.00191413	0.0407677	zinc finger (C3HC4-type RING finger) family protein
AT2G29650	AT2G29650	protein_coding_gene	557.436	-0.620255	0.200074	-3.10014	0.00193432	0.041157	phosphate transporter 4;1
AT4G39300	AT4G39300	protein_coding_gene	677.993	0.48693	0.157104	3.09941	0.00193905	0.0412173
AT1G61100	AT1G61100	protein_coding_gene	2064.11	-0.421703	0.136135	-3.09768	0.00195044	0.0412566	disease resistance protein (TIR class), putative
AT1G64400	AT1G64400	protein_coding_gene	57.8587	-1.03178	0.332991	-3.09853	0.00194483	0.0412566	AMP-dependent synthetase and ligase family protein
AT3G58060	AT3G58060	protein_coding_gene	313.393	0.97276	0.313969	3.09827	0.00194655	0.0412566	Cation efflux family protein
AT4G14990	AT4G14990	protein_coding_gene	513.175	-0.593074	0.191428	-3.09816	0.00194723	0.0412566	Topoisomerase II-associated protein PAT1
AT5G55370	AT5G55370	protein_coding_gene	13.218	-1.58303	0.511038	-3.09768	0.0019504	0.0412566	MBOAT (membrane bound O-acyl transferase) family protein
AT1G67790	AT1G67790	protein_coding_gene	25.6468	-1.2129	0.391914	-3.09482	0.00196936	0.0416161
AT2G33980	AT2G33980	protein_coding_gene	62.301	-0.749799	0.242429	-3.09286	0.00198234	0.0418497	nudix hydrolase homolog 22
AT1G71100	AT1G71100	protein_coding_gene	797.692	0.62201	0.201186	3.09172	0.00199	0.0419392	Ribose 5-phosphate isomerase, type A protein
AT2G47640	AT2G47640	protein_coding_gene	1162.36	0.589672	0.19073	3.09165	0.00199046	0.0419392	Small nuclear ribonucleoprotein family protein
AT3G17340	AT3G17340	protein_coding_gene	425.004	-0.644993	0.208688	-3.09071	0.00199681	0.0420322	ARM repeat superfamily protein
AT3G48590	AT3G48590	protein_coding_gene	253.81	-0.516921	0.167302	-3.08976	0.00200321	0.0421169	nuclear factor Y, subunit C1
AT3G52590	AT3G52590	protein_coding_gene	21911.2	0.546851	0.177034	3.08895	0.00200862	0.0421169	ubiquitin extension protein 1
AT4G04780	AT4G04780	protein_coding_gene	383.264	0.452607	0.146514	3.08917	0.00200715	0.0421169	mediator 21
AT5G15750	AT5G15750	protein_coding_gene	825.346	0.433125	0.14021	3.08912	0.00200752	0.0421169	Alpha-L RNA-binding motif/Ribosomal protein S4 family protein
AT1G01210	AT1G01210	protein_coding_gene	348.524	0.538659	0.17442	3.08828	0.00201316	0.0421711	DNA-directed RNA polymerase, subunit M, archaeal
AT3G11050	AT3G11050	protein_coding_gene	1154.57	1.01185	0.327732	3.08743	0.00201897	0.042211	ferritin 2
AT4G15545	AT4G15545	protein_coding_gene	1821.16	-0.7049	0.228309	-3.08749	0.00201857	0.042211
AT2G35650	AT2G35650	protein_coding_gene	160.351	-0.591467	0.191633	-3.08646	0.00202552	0.0422456	cellulose synthase like
AT3G22490	AT3G22490	protein_coding_gene	236.044	1.59974	0.518314	3.08643	0.00202572	0.0422456	Seed maturation protein
AT4G25290	AT4G25290	protein_coding_gene	366.534	-0.754533	0.244476	-3.08632	0.00202648	0.0422456	DNA photolyases;DNA photolyases
AT2G23930	AT2G23930	protein_coding_gene	2673.91	0.478807	0.155235	3.0844	0.00203963	0.042479	probable small nuclear ribonucleoprotein G
AT1G13710	AT1G13710	protein_coding_gene	215.308	0.53798	0.174543	3.08221	0.00205469	0.0426694	cytochrome P450, family 78, subfamily A, polypeptide 5
AT1G14060	AT1G14060	protein_coding_gene	640.189	0.526854	0.170916	3.08253	0.00205251	0.0426694	GCK domain-containing protein
AT5G54540	AT5G54540	protein_coding_gene	1486.06	-0.371363	0.120483	-3.08228	0.00205425	0.0426694	Uncharacterised conserved protein (UCP012943)
AT1G28395	AT1G28395	protein_coding_gene	615.176	0.473609	0.15369	3.08159	0.00205901	0.0427181
AT3G51340	AT3G51340	protein_coding_gene	45.5457	-1.05624	0.342812	-3.0811	0.00206237	0.0427467	Eukaryotic aspartyl protease family protein
AT1G61140	AT1G61140	protein_coding_gene	491.053	-0.521795	0.169445	-3.07942	0.00207401	0.0429468	SNF2 domain-containing protein / helicase domain-containing protein / zinc finger protein-related
AT1G01100	AT1G01100	protein_coding_gene	10373.4	0.396812	0.128911	3.0782	0.00208255	0.0430062	60S acidic ribosomal protein family
AT1G68552	AT1G68552	protein_coding_gene	93.9329	1.40542	0.456577	3.07816	0.00208283	0.0430062	conserved peptide upstream open reading frame 53
AT3G22210	AT3G22210	protein_coding_gene	395.483	-0.980289	0.318413	-3.07867	0.00207927	0.0430062
AT1G76900	AT1G76900	protein_coding_gene	937.327	-0.418497	0.135977	-3.07771	0.00208598	0.0430301	tubby like protein 1
AT3G15280	AT3G15280	protein_coding_gene	820.888	1.75121	0.569056	3.07739	0.00208823	0.0430355
AT4G00026	AT4G00026	protein_coding_gene	1127.7	0.361476	0.117555	3.07497	0.00210527	0.0433453
AT3G46370	AT3G46370	protein_coding_gene	6.30788	-1.82934	0.595061	-3.07421	0.00211064	0.0434145	Leucine-rich repeat protein kinase family protein
AT5G02610	AT5G02610	protein_coding_gene	4005.01	0.462741	0.150575	3.07316	0.00211802	0.043525	Ribosomal L29 family protein
AT2G18340	AT2G18340	protein_coding_gene	533.338	1.59665	0.519741	3.07202	0.00212614	0.0436504	late embryogenesis abundant domain-containing protein / LEA domain-containing protein
AT4G27910	AT4G27910	protein_coding_gene	295.424	-0.609935	0.198614	-3.07096	0.00213371	0.0437643	SET domain protein 16
AT3G18570	AT3G18570	protein_coding_gene	126.784	1.50737	0.491097	3.0694	0.0021449	0.0439522	Oleosin family protein
AT2G19720	AT2G19720	protein_coding_gene	288.806	0.654378	0.213225	3.06895	0.00214815	0.0439771	ribosomal protein S15A B
AT2G20800	AT2G20800	protein_coding_gene	17.2515	1.47851	0.481945	3.06781	0.00215637	0.0440205	NAD(P)H dehydrogenase B4
AT5G19460	AT5G19460	protein_coding_gene	321.085	-0.48551	0.158233	-3.06833	0.0021526	0.0440205	nudix hydrolase homolog 20
AT5G22690	AT5G22690	protein_coding_gene	381.269	-0.681215	0.222037	-3.06803	0.00215474	0.0440205	Disease resistance protein (TIR-NBS-LRR class) family
AT5G61270	AT5G61270	protein_coding_gene	51.7038	-0.968598	0.315789	-3.06723	0.00216051	0.0440634	phytochrome-interacting factor7
AT2G04025	AT2G04025	protein_coding_gene	44.9136	1.00557	0.32791	3.06659	0.00216513	0.044116
AT1G66980	AT1G66980	protein_coding_gene	9.5835	-1.8539	0.604772	-3.06545	0.0021734	0.0441184	suppressor of npr1-1 constitutive 4
AT1G75250	AT1G75250	protein_coding_gene	54.5166	1.01396	0.330678	3.06629	0.00216731	0.0441184	RAD-like 6
AT2G37840	AT2G37840	protein_coding_gene	387.525	-0.566543	0.184783	-3.06599	0.00216953	0.0441184	Protein kinase superfamily protein
AT3G62410	AT3G62410	protein_coding_gene	206.709	-1.09964	0.3587	-3.06564	0.00217207	0.0441184	CP12 domain-containing protein 2
AT1G23170	AT1G23170	protein_coding_gene	253.539	-0.61016	0.1991	-3.0646	0.00217964	0.0442036	Protein of unknown function DUF2359, transmembrane
AT4G21620	AT4G21620	protein_coding_gene	1085.98	0.649084	0.211837	3.06408	0.00218341	0.0442386	glycine-rich protein
AT4G39500	AT4G39500	protein_coding_gene	438.364	0.807609	0.263611	3.06364	0.00218661	0.0442621	cytochrome P450, family 96, subfamily A, polypeptide 11
AT4G39860	AT4G39860	protein_coding_gene	2235.18	0.600411	0.196022	3.06297	0.00219149	0.0443194
AT5G41550	AT5G41550	protein_coding_gene	42.4445	-1.16759	0.381274	-3.06233	0.00219624	0.0443738	Disease resistance protein (TIR-NBS-LRR class) family
AT1G63750	AT1G63750	protein_coding_gene	78.268	-1.03969	0.339556	-3.06192	0.0021992	0.0443922	Disease resistance protein (TIR-NBS-LRR class) family
AT2G47580	AT2G47580	protein_coding_gene	1500.59	0.385647	0.125993	3.06085	0.00220708	0.0445099	spliceosomal protein U1A
AT5G63670	AT5G63670	protein_coding_gene	785.588	0.443909	0.145041	3.06057	0.00220916	0.0445103	SPT4 homolog 2
AT1G50500	AT1G50500	protein_coding_gene	1101.82	-0.39985	0.130668	-3.06005	0.00221301	0.0445464	Membrane trafficking VPS53 family protein
AT2G17520	AT2G17520	protein_coding_gene	541.419	-0.550274	0.17985	-3.05962	0.00221617	0.0445685	Endoribonuclease/protein kinase IRE1-like
AT1G07660	AT1G07660	protein_coding_gene	822.481	0.499199	0.163227	3.05831	0.00222587	0.0447219	Histone superfamily protein
AT5G02830	AT5G02830	protein_coding_gene	475.681	-0.777212	0.254192	-3.05758	0.00223133	0.0447901	Tetratricopeptide repeat (TPR)-like superfamily protein
AT2G18510	AT2G18510	protein_coding_gene	1394.47	0.408029	0.133487	3.0567	0.00223792	0.0447931	RNA-binding (RRM/RBD/RNP motifs) family protein
AT5G05850	AT5G05850	protein_coding_gene	138.97	-0.779066	0.254868	-3.05674	0.00223757	0.0447931	plant intracellular ras group-related LRR 1
AT5G09970	AT5G09970	protein_coding_gene	198.163	0.809113	0.264723	3.05645	0.00223976	0.0447931	cytochrome P450, family 78, subfamily A, polypeptide 7
AT5G52030	AT5G52030	protein_coding_gene	102.143	-0.778311	0.254576	-3.05728	0.00223356	0.0447931	TraB family protein
AT5G64620	AT5G64620	protein_coding_gene	1460.47	0.51774	0.169458	3.05527	0.00224862	0.0449287	cell wall / vacuolar inhibitor of fructosidase 2
AT5G65690	AT5G65690	protein_coding_gene	190.996	-1.25552	0.411028	-3.05459	0.00225369	0.0449886	phosphoenolpyruvate carboxykinase 2
AT4G19510	AT4G19510	protein_coding_gene	375.631	-0.856112	0.280366	-3.05355	0.00226149	0.0451027	Disease resistance protein (TIR-NBS-LRR class)
AT2G28420	AT2G28420	protein_coding_gene	364.955	1.68018	0.550438	3.05244	0.00226988	0.0451038	Lactoylglutathione lyase / glyoxalase I family protein
AT2G39390	AT2G39390	protein_coding_gene	3291.65	0.680688	0.222984	3.05263	0.00226846	0.0451038	Ribosomal L29 family protein
AT4G36850	AT4G36850	protein_coding_gene	477.494	-0.897576	0.294004	-3.05293	0.00226615	0.0451038	PQ-loop repeat family protein / transmembrane family protein
AT5G06760	AT5G06760	protein_coding_gene	11768	1.55463	0.509246	3.05281	0.0022671	0.0451038	Late Embryogenesis Abundant 4-5
AT2G31900	AT2G31900	protein_coding_gene	121.005	-0.725359	0.237741	-3.05105	0.00228044	0.045272	myosin-like protein XIF
AT1G71790	AT1G71790	protein_coding_gene	523.301	0.424652	0.139204	3.05056	0.00228413	0.0453037	Subunits of heterodimeric actin filament capping protein Capz superfamily
AT1G10970	AT1G10970	protein_coding_gene	322.756	0.596927	0.195716	3.04996	0.0022887	0.0453526	zinc transporter 4 precursor
AT5G52650	AT5G52650	protein_coding_gene	10267.4	0.407788	0.133733	3.04927	0.00229398	0.0454158	RNA binding Plectin/S10 domain-containing protein
AT1G22620	AT1G22620	protein_coding_gene	678.408	-0.321539	0.10546	-3.04892	0.00229668	0.0454276	Phosphoinositide phosphatase family protein
AT3G16785	AT3G16785	protein_coding_gene	530.61	-0.42748	0.140235	-3.0483	0.00230137	0.0454788	phospholipase D P1
AT1G66760	AT1G66760	protein_coding_gene	658.021	-0.602065	0.197608	-3.04676	0.00231319	0.0456359	MATE efflux family protein
AT5G58870	AT5G58870	protein_coding_gene	1030.47	-0.505963	0.166068	-3.04672	0.00231354	0.0456359	FTSH protease 9
AT1G77880	AT1G77880	protein_coding_gene	37.9803	1.0672	0.35036	3.04602	0.00231892	0.0457004	Galactose oxidase/kelch repeat superfamily protein
AT1G16740	AT1G16740	protein_coding_gene	1431.31	0.580769	0.190788	3.04406	0.00233412	0.0458748	Ribosomal protein L20
AT5G16360	AT5G16360	protein_coding_gene	563.759	-0.840521	0.276104	-3.04422	0.00233288	0.0458748	NC domain-containing protein-related
AT5G21222	AT5G21222	protein_coding_gene	627.418	-0.80603	0.264746	-3.04455	0.00233032	0.0458748	protein kinase family protein
AT1G58110	AT1G58110	protein_coding_gene	557.39	-0.375651	0.123422	-3.04364	0.00233736	0.0458967	Basic-leucine zipper (bZIP) transcription factor family protein
AT4G14615	AT4G14615	protein_coding_gene	1097.33	0.476193	0.15649	3.04296	0.00234263	0.0459168
AT5G04150	AT5G04150	protein_coding_gene	7.63303	-1.81087	0.595059	-3.04318	0.00234095	0.0459168	basic helix-loop-helix (bHLH) DNA-binding superfamily protein
ATCG01010	ATCG01010	protein_coding_gene	33.8223	1.68659	0.554511	3.04158	0.00235344	0.0460869	NADH-Ubiquinone oxidoreductase (complex I), chain 5 protein
AT2G38600	AT2G38600	protein_coding_gene	4.19593	-1.80314	0.593169	-3.03985	0.00236697	0.04631	HAD superfamily, subfamily IIIB acid phosphatase
AT1G06475	AT1G06475	protein_coding_gene	142.117	0.689591	0.226905	3.03911	0.00237277	0.0463816
AT3G25760	AT3G25760	protein_coding_gene	221.677	-1.12526	0.370326	-3.03857	0.00237706	0.0464234	allene oxide cyclase 1
AT5G21940	AT5G21940	protein_coding_gene	1355.35	-0.835977	0.275211	-3.03758	0.00238483	0.0465333
AT1G79670	AT1G79670	protein_coding_gene	274.628	-0.50555	0.166482	-3.03667	0.00239204	0.0466319	Wall-associated kinase family protein
AT3G02410	AT3G02410	protein_coding_gene	1490.5	0.957861	0.315648	3.03459	0.00240866	0.0468713	alpha/beta-Hydrolases superfamily protein
AT5G03910	AT5G03910	protein_coding_gene	513.465	-0.612125	0.201704	-3.03477	0.00240719	0.0468713	ABC2 homolog 12
AT1G23820	AT1G23820	protein_coding_gene	4415.67	0.257464	0.0848624	3.0339	0.00241412	0.0468933	spermidine synthase 1
AT3G63030	AT3G63030	protein_coding_gene	447.895	0.580318	0.191273	3.03398	0.00241352	0.0468933	methyl-CPG-binding domain 4
AT1G33870	AT1G33870	protein_coding_gene	4.26227	-1.77408	0.5849	-3.03313	0.00242029	0.0469709	P-loop containing nucleoside triphosphate hydrolases superfamily protein
AT2G19050	AT2G19050	protein_coding_gene	4.93858	-1.75843	0.579828	-3.03268	0.00242394	0.0469996	GDSL-like Lipase/Acylhydrolase superfamily protein
AT3G22230	AT3G22230	protein_coding_gene	8463.14	0.488838	0.16122	3.03213	0.00242838	0.0470437	Ribosomal L27e protein family
AT1G30810	AT1G30810	protein_coding_gene	227.652	-0.484206	0.159724	-3.03151	0.00243333	0.0470445	Transcription factor jumonji (jmj) family protein / zinc finger (C5HC2 type) family protein
AT3G16990	AT3G16990	protein_coding_gene	331.448	0.626255	0.206595	3.03131	0.00243495	0.0470445	Haem oxygenase-like, multi-helical
AT5G50915	AT5G50915	protein_coding_gene	184.445	-0.904301	0.298269	-3.03183	0.00243078	0.0470445	basic helix-loop-helix (bHLH) DNA-binding superfamily protein
AT1G25260	AT1G25260	protein_coding_gene	2414.03	0.516877	0.17056	3.03047	0.00244176	0.047134	Ribosomal protein L10 family protein
AT1G09700	AT1G09700	protein_coding_gene	510.464	0.535459	0.176746	3.02954	0.00244927	0.0472369	dsRNA-binding domain-like superfamily protein
AT1G55265	AT1G55265	protein_coding_gene	761.176	0.678636	0.224146	3.02765	0.00246465	0.0474911	Protein of unknown function, DUF538
AT1G76705	AT1G76705	protein_coding_gene	4.42066	-1.7976	0.593886	-3.02685	0.00247117	0.0475744	calmodulin binding
AT5G42870	AT5G42870	protein_coding_gene	666.522	-0.451823	0.149314	-3.02599	0.00247823	0.0476679	phosphatidic acid phosphohydrolase 2
AT1G09060	AT1G09060	protein_coding_gene	742.587	-0.498086	0.164661	-3.02492	0.00248702	0.0477916	Zinc finger, RING-type;Transcription factor jumonji/aspartyl beta-hydroxylase
AT2G24560	AT2G24560	protein_coding_gene	343.805	1.23963	0.409839	3.02467	0.00248908	0.0477916	GDSL-like Lipase/Acylhydrolase family protein
AT1G58360	AT1G58360	protein_coding_gene	2904.64	0.450229	0.14889	3.0239	0.00249542	0.0478605	amino acid permease 1
AT3G44750	AT3G44750	protein_coding_gene	3427.87	0.505702	0.167246	3.02369	0.00249709	0.0478605	histone deacetylase 3
AT2G35075	AT2G35075	protein_coding_gene	13.7557	-1.46167	0.483466	-3.02331	0.00250027	0.0478792
AT5G48870	AT5G48870	protein_coding_gene	1039.13	0.659508	0.218254	3.02175	0.00251319	0.048084	Small nuclear ribonucleoprotein family protein
AT3G60480	AT3G60480	protein_coding_gene	319.469	0.611301	0.202417	3.02	0.00252771	0.048319
AT4G26210	AT4G26210	protein_coding_gene	1227.99	0.374054	0.123871	3.01971	0.00253019	0.0483237	Mitochondrial ATP synthase subunit G protein
AT3G01570	AT3G01570	protein_coding_gene	3277.88	1.56983	0.520082	3.01843	0.0025409	0.0484073	Oleosin family protein
AT3G01740	AT3G01740	protein_coding_gene	1330.65	0.438152	0.145161	3.01838	0.00254128	0.0484073	Mitochondrial ribosomal protein L37
AT3G13230	AT3G13230	protein_coding_gene	1124.01	0.447068	0.148097	3.01875	0.00253821	0.0484073	RNA-binding KH domain-containing protein
AT5G19330	AT5G19330	protein_coding_gene	1785.86	-0.325261	0.107775	-3.01796	0.0025448	0.0484317	ARM repeat protein interacting with ABF2
AT5G24750	AT5G24750	protein_coding_gene	103.511	-0.878323	0.29109	-3.01735	0.00254991	0.0484865	UDP-Glycosyltransferase superfamily protein
AT1G25550	AT1G25550	protein_coding_gene	1082.75	-0.72241	0.239456	-3.01688	0.00255389	0.0485194	myb-like transcription factor family protein
AT1G65020	AT1G65020	protein_coding_gene	549.21	0.37834	0.125471	3.01535	0.0025668	0.0487036
AT4G38840	AT4G38840	protein_coding_gene	88.7629	-1.11222	0.368871	-3.0152	0.00256809	0.0487036	SAUR-like auxin-responsive protein family
AT1G68460	AT1G68460	protein_coding_gene	5.52988	-1.66591	0.552555	-3.01493	0.00257038	0.0487044	isopentenyltransferase 1
AT1G58848	AT1G58848	protein_coding_gene	966.011	-0.73569	0.244147	-3.01331	0.00258412	0.048922	Disease resistance protein (CC-NBS-LRR class) family
AT1G69580	AT1G69580	protein_coding_gene	102.045	-0.673925	0.223819	-3.01103	0.00260365	0.0491198	Homeodomain-like superfamily protein
AT2G17033	AT2G17033	protein_coding_gene	594.685	-0.816292	0.271052	-3.01157	0.00259904	0.0491198	pentatricopeptide (PPR) repeat-containing protein
AT4G04340	AT4G04340	protein_coding_gene	891.638	-0.602978	0.20024	-3.01128	0.00260151	0.0491198	ERD (early-responsive to dehydration stress) family protein
AT5G67070	AT5G67070	protein_coding_gene	2525.8	0.427943	0.142108	3.0114	0.00260046	0.0491198	ralf-like 34
AT2G38790	AT2G38790	protein_coding_gene	55.3379	-1.11145	0.369274	-3.00982	0.00261406	0.0492732
AT5G47700	AT5G47700	protein_coding_gene	8509.91	0.598934	0.199072	3.00863	0.00262427	0.0494226	60S acidic ribosomal protein family
AT1G80380	AT1G80380	protein_coding_gene	1501.83	-0.538348	0.179011	-3.00735	0.00263539	0.0495888	P-loop containing nucleoside triphosphate hydrolases superfamily protein
AT3G10610	AT3G10610	protein_coding_gene	2455.8	0.505461	0.168105	3.00682	0.00263992	0.049631	Ribosomal S17 family protein
AT2G19950	AT2G19950	protein_coding_gene	768.9	-0.372011	0.123779	-3.00544	0.00265199	0.0497107	golgin candidate 1
AT4G15000	AT4G15000	protein_coding_gene	15779.6	0.435871	0.145048	3.00502	0.00265565	0.0497107	Ribosomal L27e protein family
AT4G29790	AT4G29790	protein_coding_gene	438.776	-0.505311	0.168123	-3.0056	0.00265054	0.0497107
AT5G42460	AT5G42460	protein_coding_gene	96.0627	0.726004	0.241565	3.00542	0.0026521	0.0497107	F-box and associated interaction domains-containing protein
AT5G45050	AT5G45050	protein_coding_gene	341.541	-0.710014	0.236263	-3.00519	0.00265419	0.0497107	Disease resistance protein (TIR-NBS-LRR class)
AT5G21482	AT5G21482	protein_coding_gene	148.195	-0.780886	0.259913	-3.00441	0.00266094	0.0497667	cytokinin oxidase 7
AT1G76210	AT1G76210	protein_coding_gene	58.2022	1.23311	0.410501	3.00392	0.0026653	0.0498052	Arabidopsis protein of unknown function (DUF241)
AT3G50940	AT3G50940	protein_coding_gene	19.2724	1.39364	0.464048	3.00322	0.00267138	0.0498757	P-loop containing nucleoside triphosphate hydrolases superfamily protein
AT5G42060	AT5G42060	protein_coding_gene	341.388	0.627109	0.208846	3.00273	0.0026757	0.0499133	DEK, chromatin associated protein
AT1G15310	AT1G15310	protein_coding_gene	327.496	0.592841	0.197496	3.00179	0.00268398	0.0499816	signal recognition particle 54 kDa subunit
AT5G60410	AT5G60410	protein_coding_gene	1155.24	-0.482122	0.160599	-3.00202	0.00268193	0.0499816	DNA-binding protein with MIZ/SP-RING zinc finger, PHD-finger and SAP domain
AT1G44830	AT1G44830	protein_coding_gene	327.082	0.699686	0.233217	3.00016	0.0026984	0.050207	Integrase-type DNA-binding superfamily protein
AT1G14510	AT1G14510	protein_coding_gene	1420.3	0.316479	0.1057	2.99412	0.00275238	0.050818	alfin-like 7
AT1G49475	AT1G49475	protein_coding_gene	161.611	1.16119	0.387709	2.995	0.00274445	0.050818	AP2/B3-like transcriptional factor family protein
AT2G40590	AT2G40590	protein_coding_gene	3723.33	0.467007	0.155927	2.99504	0.00274411	0.050818	Ribosomal protein S26e family protein
AT2G40860	AT2G40860	protein_coding_gene	227.042	-0.610034	0.203726	-2.99438	0.00275003	0.050818	protein kinase family protein / protein phosphatase 2C ( PP2C) family protein
AT2G43640	AT2G43640	protein_coding_gene	884.483	0.591845	0.197599	2.99518	0.00274285	0.050818	Signal recognition particle, SRP9/SRP14 subunit
AT3G25690	AT3G25690	protein_coding_gene	831.901	-0.97876	0.326732	-2.9956	0.00273903	0.050818	Hydroxyproline-rich glycoprotein family protein
AT3G25710	AT3G25710	protein_coding_gene	141.242	-0.602335	0.201158	-2.99434	0.00275037	0.050818	basic helix-loop-helix 32
AT3G26570	AT3G26570	protein_coding_gene	4051.7	-0.488805	0.163228	-2.99462	0.00274783	0.050818	phosphate transporter 2;1
AT5G33395			192.648	-0.751975	0.251066	-2.99512	0.00274335	0.050818	transposable element gene
AT3G63480	AT3G63480	protein_coding_gene	120.453	-0.675397	0.225703	-2.99242	0.00276774	0.0510581	ATP binding microtubule motor family protein
AT2G37720	AT2G37720	protein_coding_gene	9.85404	-1.36248	0.455649	-2.99021	0.0027879	0.0513861	TRICHOME BIREFRINGENCE-LIKE 15
AT5G07830	AT5G07830	protein_coding_gene	1061.23	0.386749	0.129377	2.98932	0.00279599	0.0514915	glucuronidase 2
AT1G61030	AT1G61030	protein_coding_gene	271.014	-0.443927	0.148541	-2.98859	0.00280271	0.051535	WAPL (Wings apart-like protein regulation of heterochromatin) protein
AT3G04920	AT3G04920	protein_coding_gene	8639.37	0.530408	0.177481	2.98854	0.00280312	0.051535	Ribosomal protein S24e family protein
AT4G25890	AT4G25890	protein_coding_gene	2197.88	0.647658	0.216752	2.98801	0.00280799	0.0515807	60S acidic ribosomal protein family
AT5G57970	AT5G57970	protein_coding_gene	387.442	0.372584	0.124718	2.9874	0.0028136	0.0516399	DNA glycosylase superfamily protein
AT1G29980	AT1G29980	protein_coding_gene	1530.75	0.493228	0.165189	2.98583	0.00282806	0.0516638	Protein of unknown function, DUF642
AT1G76860	AT1G76860	protein_coding_gene	851.162	0.467292	0.15655	2.98493	0.00283639	0.0516638	Small nuclear ribonucleoprotein family protein
AT2G23600	AT2G23600	protein_coding_gene	379.467	-0.755234	0.252919	-2.98607	0.00282588	0.0516638	acetone-cyanohydrin lyase
AT3G56970	AT3G56970	protein_coding_gene	10.9584	-1.7975	0.602107	-2.98535	0.00283258	0.0516638	basic helix-loop-helix (bHLH) DNA-binding superfamily protein
AT4G30310	AT4G30310	protein_coding_gene	1485.36	-0.430599	0.144252	-2.98505	0.00283529	0.0516638	FGGY family of carbohydrate kinase
AT5G14210	AT5G14210	protein_coding_gene	641.136	-0.54639	0.183001	-2.98572	0.00282912	0.0516638	Leucine-rich repeat protein kinase family protein
AT5G20540	AT5G20540	protein_coding_gene	365.637	0.453171	0.151817	2.98498	0.00283596	0.0516638	BREVIS RADIX-like 4
AT5G39860	AT5G39860	protein_coding_gene	10.3512	-1.58329	0.530128	-2.98662	0.00282077	0.0516638	basic helix-loop-helix (bHLH) DNA-binding family protein
AT5G57710	AT5G57710	protein_coding_gene	1077.81	-0.493343	0.165195	-2.98643	0.00282256	0.0516638	Double Clp-N motif-containing P-loop nucleoside triphosphate hydrolases superfamily protein
AT5G09820	AT5G09820	protein_coding_gene	335.996	-0.522253	0.174988	-2.9845	0.00284044	0.0516941	Plastid-lipid associated protein PAP / fibrillin family protein
AT5G65930	AT5G65930	protein_coding_gene	1126.76	-0.455718	0.152751	-2.9834	0.00285063	0.051836	kinesin-like calmodulin-binding protein (ZWICHEL)
AT5G21950	AT5G21950	protein_coding_gene	11.8836	-1.33268	0.446741	-2.98312	0.00285329	0.0518407	alpha/beta-Hydrolases superfamily protein
AT1G04440	AT1G04440	protein_coding_gene	1062.38	-0.458795	0.153899	-2.98114	0.00287177	0.0521328	casein kinase like 13
AT1G70260	AT1G70260	protein_coding_gene	32.9398	-1.32964	0.44608	-2.98072	0.00287568	0.05216	nodulin MtN21 /EamA-like transporter family protein
AT3G43600	AT3G43600	protein_coding_gene	1552.33	-0.50316	0.168872	-2.97954	0.00288684	0.0522664	aldehyde oxidase 2
AT3G47950	AT3G47950	protein_coding_gene	184.887	0.739181	0.248103	2.97933	0.00288879	0.0522664	H(+)-ATPase 4
AT4G20110	AT4G20110	protein_coding_gene	132.578	-1.0238	0.343601	-2.97963	0.00288598	0.0522664	VACUOLAR SORTING RECEPTOR 7
AT1G72170	AT1G72170	protein_coding_gene	658.637	0.401034	0.13467	2.97791	0.00290218	0.0523987	Domain of unknown function (DUF543)
AT2G37270	AT2G37270	protein_coding_gene	8190.65	0.419198	0.140759	2.97814	0.00290008	0.0523987	ribosomal protein 5B
AT3G22100	AT3G22100	protein_coding_gene	29.6241	1.12234	0.376902	2.97779	0.00290337	0.0523987	basic helix-loop-helix (bHLH) DNA-binding superfamily protein
AT1G61660	AT1G61660	protein_coding_gene	133.822	-0.764385	0.256722	-2.97748	0.00290624	0.0524068	basic helix-loop-helix (bHLH) DNA-binding superfamily protein
AT1G74060	AT1G74060	protein_coding_gene	8379.57	0.44451	0.149349	2.97632	0.00291727	0.0525241	Ribosomal protein L6 family protein
AT2G40020	AT2G40020	protein_coding_gene	139.596	-0.67427	0.22655	-2.97625	0.00291793	0.0525241	Nucleolar histone methyltransferase-related protein
AT3G54430	AT3G54430	protein_coding_gene	158.253	-0.609608	0.204839	-2.97603	0.00292003	0.0525241	SHI-related sequence 6
AT1G73750	AT1G73750	protein_coding_gene	35.1592	-0.933204	0.313735	-2.9745	0.00293469	0.0527439	Uncharacterised conserved protein UCP031088, alpha/beta hydrolase
AT1G27950	AT1G27950	protein_coding_gene	10211	0.509386	0.171437	2.97128	0.0029656	0.0530913	glycosylphosphatidylinositol-anchored lipid protein transfer 1
AT1G47380	AT1G47380	protein_coding_gene	874.632	-0.409069	0.137654	-2.97171	0.00296143	0.0530913	Protein phosphatase 2C family protein
AT3G12370	AT3G12370	protein_coding_gene	914.921	0.439028	0.14776	2.97121	0.00296626	0.0530913	Ribosomal protein L10 family protein
AT3G26650	AT3G26650	protein_coding_gene	11973.7	-0.692166	0.232912	-2.97179	0.0029607	0.0530913	glyceraldehyde 3-phosphate dehydrogenase A subunit
AT3G53890	AT3G53890	protein_coding_gene	6026.22	0.419296	0.14112	2.97121	0.00296628	0.0530913	Ribosomal protein S21e
AT1G18540	AT1G18540	protein_coding_gene	19068	0.470635	0.15847	2.96988	0.00297918	0.0532781	Ribosomal protein L6 family protein
AT2G06025	AT2G06025	protein_coding_gene	366.869	-0.718848	0.242069	-2.9696	0.00298187	0.0532822	Acyl-CoA N-acyltransferases (NAT) superfamily protein
AT1G64740	AT1G64740	protein_coding_gene	397.611	-0.487378	0.164186	-2.96845	0.00299302	0.0533709	alpha-1 tubulin
AT2G17550	AT2G17550	protein_coding_gene	211.238	-0.856232	0.288456	-2.96833	0.00299423	0.0533709
AT2G47380	AT2G47380	protein_coding_gene	1963.6	0.587679	0.197962	2.96865	0.00299112	0.0533709	Cytochrome c oxidase subunit Vc family protein
AT1G31817	AT1G31817	protein_coding_gene	1694.66	0.524393	0.176685	2.96796	0.00299782	0.0533908	Ribosomal L18p/L5e family protein
AT2G28630	AT2G28630	protein_coding_gene	19.9966	-1.23951	0.417671	-2.96767	0.00300071	0.0533983	3-ketoacyl-CoA synthase 12
AT2G20050	AT2G20050	protein_coding_gene	1079.69	-0.479675	0.161648	-2.9674	0.00300334	0.0534013	protein serine/threonine phosphatases;protein kinases;catalytics;cAMP-dependent protein kinase regulators;ATP binding;protein serine/threonine phosphatases
AT1G13350	AT1G13350	protein_coding_gene	362.589	-0.59949	0.202156	-2.96549	0.00302203	0.0536894	Protein kinase superfamily protein
AT3G06880	AT3G06880	protein_coding_gene	380.877	-1.08575	0.366311	-2.96401	0.00303661	0.0539041	Transducin/WD40 repeat-like superfamily protein
AT5G02190	AT5G02190	protein_coding_gene	156.023	0.901333	0.304162	2.96333	0.00304325	0.0539778	Eukaryotic aspartyl protease family protein
AT2G01590	AT2G01590	protein_coding_gene	403.796	-0.975652	0.329365	-2.96222	0.00305428	0.0541291	chlororespiratory reduction 3
AT1G76080	AT1G76080	protein_coding_gene	980.562	-0.858042	0.289736	-2.96147	0.00306176	0.0541368	chloroplastic drought-induced stress protein of 32 kD
AT2G39730	AT2G39730	protein_coding_gene	23393.7	-0.876857	0.296156	-2.96079	0.00306848	0.0541368	rubisco activase
AT3G11400	AT3G11400	protein_coding_gene	5573.25	0.391908	0.132372	2.96067	0.00306973	0.0541368	eukaryotic translation initiation factor 3G1
AT3G48090	AT3G48090	protein_coding_gene	265.376	-0.789097	0.266485	-2.96114	0.00306507	0.0541368	alpha/beta-Hydrolases superfamily protein
AT4G12460	AT4G12460	protein_coding_gene	595.257	-0.411599	0.139018	-2.96076	0.00306885	0.0541368	OSBP(oxysterol binding protein)-related protein 2B
AT4G34650	AT4G34650	protein_coding_gene	54.7479	-0.993457	0.33543	-2.96174	0.00305905	0.0541368	squalene synthase 2
AT4G26840	AT4G26840	protein_coding_gene	1941.67	0.379215	0.128097	2.96038	0.00307257	0.0541428	small ubiquitin-like modifier 1
AT3G03170	AT3G03170	protein_coding_gene	701.645	0.749275	0.253194	2.95929	0.00308345	0.0541761
AT5G17210	AT5G17210	protein_coding_gene	239.299	0.563917	0.190565	2.95919	0.00308447	0.0541761	Protein of unknown function (DUF1218)
AT5G47880	AT5G47880	protein_coding_gene	2622.07	0.448766	0.151638	2.95947	0.00308173	0.0541761	eukaryotic release factor 1-1
AT5G62490	AT5G62490	protein_coding_gene	3524.57	1.62222	0.548141	2.95949	0.00308149	0.0541761	HVA22 homologue B
AT2G21250	AT2G21250	protein_coding_gene	4539.93	0.39373	0.133139	2.95729	0.00310357	0.0544274	NAD(P)-linked oxidoreductase superfamily protein
AT4G09320	AT4G09320	protein_coding_gene	15009.1	0.607105	0.205293	2.95726	0.00310381	0.0544274	Nucleoside diphosphate kinase family protein
AT5G15265	AT5G15265	protein_coding_gene	310.535	0.961758	0.325292	2.9566	0.00311047	0.0544999
AT1G08970	AT1G08970	protein_coding_gene	1245.15	0.388608	0.131459	2.95611	0.00311548	0.0545436	nuclear factor Y, subunit C9
AT1G51690	AT1G51690	protein_coding_gene	1327.26	-0.433283	0.14664	-2.95475	0.00312924	0.0545593	protein phosphatase 2A 55 kDa regulatory subunit B alpha isoform
AT2G47020	AT2G47020	protein_coding_gene	244.603	-0.534523	0.180902	-2.95476	0.00312914	0.0545593	Peptide chain release factor 1
AT3G46930	AT3G46930	protein_coding_gene	244.834	-0.567584	0.192107	-2.95453	0.00313151	0.0545593	Protein kinase superfamily protein
AT3G58620	AT3G58620	protein_coding_gene	623.774	-0.435269	0.14729	-2.95518	0.00312487	0.0545593	tetratricopetide-repeat thioredoxin-like 4
AT5G13870	AT5G13870	protein_coding_gene	2881.42	0.758335	0.256609	2.95522	0.00312445	0.0545593	xyloglucan endotransglucosylase/hydrolase 5
AT5G23860	AT5G23860	protein_coding_gene	868.639	-0.523061	0.176988	-2.95535	0.00312316	0.0545593	tubulin beta 8
AT5G38850	AT5G38850	protein_coding_gene	104.307	-0.889462	0.301113	-2.95391	0.00313774	0.054624	Disease resistance protein (TIR-NBS-LRR class)
AT3G57130	AT3G57130	protein_coding_gene	82.0538	0.724927	0.245447	2.9535	0.00314193	0.054653	Ankyrin repeat family protein / BTB/POZ domain-containing protein
AT1G61180	AT1G61180	protein_coding_gene	257.205	-0.623678	0.211205	-2.95295	0.00314749	0.0546935	LRR and NB-ARC domains-containing disease resistance protein
AT5G57000	AT5G57000	protein_coding_gene	296.394	0.721686	0.24441	2.95277	0.00314932	0.0546935
AT1G16260	AT1G16260	protein_coding_gene	132.287	-0.744002	0.251996	-2.95244	0.00315275	0.0547092	Wall-associated kinase family protein
AT3G14290	AT3G14290	protein_coding_gene	2638.09	0.424484	0.143803	2.95184	0.00315889	0.0547719	20S proteasome alpha subunit E2
AT2G40240	AT2G40240	protein_coding_gene	82.753	0.853845	0.289366	2.95074	0.00317012	0.0548786	Tetratricopeptide repeat (TPR)-like superfamily protein
AT3G44380	AT3G44380	protein_coding_gene	283.151	0.445447	0.150952	2.95091	0.00316836	0.0548786	Late embryogenesis abundant (LEA) hydroxyproline-rich glycoprotein family
AT1G11600	AT1G11600	protein_coding_gene	1401.35	0.626897	0.212554	2.94936	0.00318437	0.0550812	cytochrome P450, family 77, subfamily B, polypeptide 1
AT5G17910	AT5G17910	protein_coding_gene	540.745	-0.445452	0.151111	-2.94784	0.00320001	0.0553076
AT3G22275	AT3G22275	protein_coding_gene	5.6825	-1.67353	0.567815	-2.94732	0.00320542	0.0553569
AT5G36790	AT5G36790	protein_coding_gene	799.002	-0.887385	0.301113	-2.94702	0.00320855	0.0553667	Haloacid dehalogenase-like hydrolase (HAD) superfamily protein
AT1G78990	AT1G78990	protein_coding_gene	11.7851	-1.74325	0.591651	-2.94642	0.00321473	0.0554292	HXXXD-type acyl-transferase family protein
AT2G42750	AT2G42750	protein_coding_gene	384.59	-0.576747	0.195818	-2.94532	0.00322619	0.0555824	DNAJ heat shock N-terminal domain-containing protein
AT1G62580	AT1G62580	protein_coding_gene	112.242	1.08682	0.369199	2.94373	0.00324285	0.055692	Flavin-binding monooxygenase family protein
AT1G64450	AT1G64450	protein_coding_gene	322.573	0.662131	0.224923	2.94381	0.00324203	0.055692	Glycine-rich protein family
AT4G29080	AT4G29080	protein_coding_gene	219.473	0.5383	0.182863	2.94373	0.00324279	0.055692	phytochrome-associated protein 2
AT5G38480	AT5G38480	protein_coding_gene	15055.6	0.4035	0.137071	2.94373	0.00324285	0.055692	general regulatory factor 3
AT4G30220	AT4G30220	protein_coding_gene	2007.37	0.539386	0.183331	2.94214	0.00325958	0.055935	small nuclear ribonucleoprotein F
AT5G19500	AT5G19500	protein_coding_gene	101.107	-0.833251	0.283318	-2.94104	0.00327107	0.0560877	Tryptophan/tyrosine permease
AT3G48930	AT3G48930	protein_coding_gene	11404.3	0.49446	0.16814	2.94077	0.00327396	0.0560928	Nucleic acid-binding, OB-fold-like protein
AT1G18270	AT1G18270	protein_coding_gene	761.102	-0.609141	0.207155	-2.9405	0.00327682	0.0560974	ketose-bisphosphate aldolase class-II family protein
AT3G57090	AT3G57090	protein_coding_gene	986.304	0.330854	0.112558	2.93942	0.00328823	0.0562482	Tetratricopeptide repeat (TPR)-like superfamily protein
AT1G14290	AT1G14290	protein_coding_gene	730.743	-0.564765	0.19216	-2.93904	0.00329232	0.0562737	sphingoid base hydroxylase 2
AT1G75560	AT1G75560	protein_coding_gene	1230.65	0.297733	0.101336	2.93809	0.0033024	0.0564015	zinc knuckle (CCHC-type) family protein
AT5G45060	AT5G45060	protein_coding_gene	277.335	-0.688332	0.234393	-2.93666	0.00331766	0.0566174	Disease resistance protein (TIR-NBS-LRR class) family
AT3G50980	AT3G50980	protein_coding_gene	1157.32	1.4962	0.509825	2.93474	0.00333831	0.0568801	dehydrin xero 1
AT5G20020	AT5G20020	protein_coding_gene	6460.1	0.419165	0.142829	2.93474	0.00333829	0.0568801	RAS-related GTP-binding nuclear protein 2
AT1G12064	AT1G12064	protein_coding_gene	622.189	0.746025	0.254349	2.93307	0.00335625	0.0569169
AT1G23100	AT1G23100	protein_coding_gene	387.651	0.561455	0.191368	2.93391	0.00334725	0.0569169	GroES-like family protein
AT1G35580	AT1G35580	protein_coding_gene	2188.65	-0.534627	0.182223	-2.93392	0.00334708	0.0569169	cytosolic invertase 1
AT1G50790	AT1G50790	protein_coding_gene	50.9262	-0.871007	0.296953	-2.93314	0.00335549	0.0569169	Plant mobile domain protein family
AT1G65230	AT1G65230	protein_coding_gene	293.718	-0.659726	0.224893	-2.93351	0.00335153	0.0569169	Uncharacterized conserved protein (DUF2358)
AT2G47500	AT2G47500	protein_coding_gene	686.479	-0.620283	0.211433	-2.93371	0.00334942	0.0569169	P-loop nucleoside triphosphate hydrolases superfamily protein with CH (Calponin Homology) domain
AT1G03090	AT1G03090	protein_coding_gene	492.488	-0.507904	0.173215	-2.93222	0.00336545	0.0570282	methylcrotonyl-CoA carboxylase alpha chain, mitochondrial / 3-methylcrotonyl-CoA carboxylase 1 (MCCA)
AT1G01390	AT1G01390	protein_coding_gene	57.7471	-1.14741	0.391442	-2.93125	0.003376	0.0571622	UDP-Glycosyltransferase superfamily protein
AT1G69220	AT1G69220	protein_coding_gene	902.404	-0.411327	0.14044	-2.92885	0.00340222	0.0575263	Protein kinase superfamily protein
AT2G24590	AT2G24590	protein_coding_gene	1313.37	0.329843	0.112621	2.92879	0.00340282	0.0575263	RNA recognition motif and CCHC-type zinc finger domains containing protein
AT2G29940	AT2G29940	protein_coding_gene	10.1957	-1.76556	0.602916	-2.92836	0.00340756	0.0575615	pleiotropic drug resistance 3
AT1G70350	AT1G70350	protein_coding_gene	351.578	0.449955	0.153707	2.92735	0.00341863	0.0576718
AT2G36060	AT2G36060	protein_coding_gene	1720.6	0.376536	0.12863	2.92728	0.00341942	0.0576718	MMS ZWEI homologue 3
AT3G21390	AT3G21390	protein_coding_gene	291.587	-0.552048	0.188619	-2.92679	0.00342479	0.0577173	Mitochondrial substrate carrier family protein
AT1G15180	AT1G15180	protein_coding_gene	1027.52	-0.373905	0.127811	-2.92546	0.00343944	0.057919	MATE efflux family protein
AT3G53630	AT3G53630	protein_coding_gene	1341.37	0.460965	0.157601	2.92488	0.00344591	0.0579829
AT1G78060	AT1G78060	protein_coding_gene	3739.35	0.607494	0.207748	2.92418	0.00345361	0.0580223	Glycosyl hydrolase family protein
AT3G09880	AT3G09880	protein_coding_gene	481.136	-0.41645	0.142415	-2.9242	0.00345344	0.0580223	Protein phosphatase 2A regulatory B subunit family protein
AT2G11240			3218.45	-0.661525	0.226328	-2.92286	0.00346831	0.0581232	transposable element gene
AT3G58790	AT3G58790	protein_coding_gene	288.309	-0.67602	0.231275	-2.92302	0.00346658	0.0581232	galacturonosyltransferase 15
AT3G62980	AT3G62980	protein_coding_gene	2097.89	-0.344871	0.117972	-2.92332	0.00346318	0.0581232	F-box/RNI-like superfamily protein
AT5G20635	AT5G20635	protein_coding_gene	231.634	0.628206	0.214942	2.92268	0.00347036	0.0581232
AT1G54520	AT1G54520	protein_coding_gene	917.203	-0.462678	0.15834	-2.92206	0.00347729	0.0581942
AT2G21330	AT2G21330	protein_coding_gene	5905.76	-0.601012	0.205745	-2.92115	0.00348747	0.0583194	fructose-bisphosphate aldolase 1
AT1G64750	AT1G64750	protein_coding_gene	2221.77	0.54916	0.188036	2.9205	0.00349466	0.0583877	deletion of SUV3 suppressor 1(I)
AT3G01600	AT3G01600	protein_coding_gene	77.1694	0.752344	0.257625	2.9203	0.00349695	0.0583877	NAC domain containing protein 44
AT5G20570	AT5G20570	protein_coding_gene	1538.28	0.374812	0.128441	2.91816	0.00352101	0.0587441	RING-box 1
AT1G16790	AT1G16790	protein_coding_gene	594.224	0.559521	0.191774	2.91761	0.00352722	0.0588024	ribosomal protein-related
AT5G02160	AT5G02160	protein_coding_gene	629.772	-0.965749	0.331037	-2.91735	0.00353022	0.0588071
AT2G47110	AT2G47110	protein_coding_gene	16812.3	0.507154	0.173858	2.91706	0.00353352	0.0588169	ubiquitin 6
AT3G27400	AT3G27400	protein_coding_gene	596.055	0.451808	0.154903	2.91673	0.00353726	0.0588339	Pectin lyase-like superfamily protein
AT4G30160	AT4G30160	protein_coding_gene	1535.17	-0.500038	0.171494	-2.91578	0.00354799	0.058967	villin 4
AT1G75830	AT1G75830	protein_coding_gene	2807.98	1.56147	0.535591	2.91541	0.00355223	0.0589922	low-molecular-weight cysteine-rich 67
AT2G20490	AT2G20490	protein_coding_gene	2167.64	0.579486	0.19881	2.91478	0.00355943	0.0590663	nucleolar RNA-binding Nop10p family protein
AT5G20400	AT5G20400	protein_coding_gene	1639.46	0.477766	0.164013	2.91298	0.00358	0.0593621	2-oxoglutarate (2OG) and Fe(II)-dependent oxygenase superfamily protein
AT3G15990	AT3G15990	protein_coding_gene	217.383	0.640288	0.21995	2.91106	0.00360207	0.0596366	sulfate transporter 3;4
AT4G14040	AT4G14040	protein_coding_gene	394.717	-0.521451	0.179118	-2.91122	0.00360022	0.0596366	selenium-binding protein 2
AT5G24130	AT5G24130	protein_coding_gene	865.188	1.6065	0.552013	2.91025	0.00361136	0.0597448
AT3G50950	AT3G50950	protein_coding_gene	799.248	-0.82119	0.282219	-2.90976	0.00361701	0.0597926	HOPZ-ACTIVATED RESISTANCE 1
AT2G32950	AT2G32950	protein_coding_gene	699.764	-0.518103	0.178079	-2.90939	0.00362133	0.0598182	Transducin/WD40 repeat-like superfamily protein
AT1G03740	AT1G03740	protein_coding_gene	430.001	-0.566991	0.194981	-2.90793	0.00363829	0.0600307	Protein kinase superfamily protein
AT4G01080	AT4G01080	protein_coding_gene	67.8356	0.819569	0.281851	2.90781	0.00363974	0.0600307	TRICHOME BIREFRINGENCE-LIKE 26
AT1G60140	AT1G60140	protein_coding_gene	623.76	-0.666216	0.229142	-2.90744	0.00364404	0.0600559	trehalose phosphate synthase
AT2G04500	AT2G04500	protein_coding_gene	181.405	0.682605	0.234897	2.90597	0.00366112	0.0602249	Cysteine/Histidine-rich C1 domain family protein
AT4G11393	AT4G11393	protein_coding_gene	24.0584	-1.5227	0.523979	-2.90603	0.00366048	0.0602249	Defensin-like (DEFL) family protein
AT5G58340	AT5G58340	protein_coding_gene	161.98	-0.548883	0.188889	-2.90584	0.00366264	0.0602249	myb-like HTH transcriptional regulator family protein
AT3G18510	AT3G18510	protein_coding_gene	144.272	0.50579	0.174109	2.90502	0.0036723	0.0603379
AT3G09430	AT3G09430	protein_coding_gene	135.834	0.612545	0.210925	2.90409	0.00368322	0.0604713
AT1G35830	AT1G35830	protein_coding_gene	36.1067	-0.912838	0.314381	-2.9036	0.00368894	0.0604734	VQ motif-containing protein
AT5G23740	AT5G23740	protein_coding_gene	8883.16	0.48568	0.167264	2.90368	0.00368808	0.0604734	ribosomal protein S11-beta
AT3G05625	AT3G05625	protein_coding_gene	353.312	-0.511955	0.176453	-2.90136	0.00371547	0.0608162	Tetratricopeptide repeat (TPR)-like superfamily protein
AT4G13830	AT4G13830	protein_coding_gene	203.423	-0.654185	0.225459	-2.90157	0.00371303	0.0608162	DNAJ-like 20
AT3G09085	AT3G09085	protein_coding_gene	110.851	0.735652	0.25358	2.90107	0.0037189	0.0608263	Protein of unknown function (DUF962)
AT4G27460	AT4G27460	protein_coding_gene	23.5204	-1.14454	0.394695	-2.89981	0.00373389	0.0609794	Cystathionine beta-synthase (CBS) family protein
AT5G23070	AT5G23070	protein_coding_gene	825.902	0.585108	0.201768	2.8999	0.00373277	0.0609794	Thymidine kinase
AT2G27050	AT2G27050	protein_coding_gene	970.901	-0.419228	0.144618	-2.89888	0.00374504	0.0609837	ETHYLENE-INSENSITIVE3-like 1
AT3G05290	AT3G05290	protein_coding_gene	1040.73	0.401035	0.138356	2.89858	0.00374861	0.0609837	peroxisomal adenine nucleotide carrier 1
AT3G43190	AT3G43190	protein_coding_gene	85.8672	-1.22935	0.424181	-2.89817	0.00375345	0.0609837	sucrose synthase 4
AT4G20320	AT4G20320	protein_coding_gene	417.724	-0.584113	0.201548	-2.89814	0.00375388	0.0609837	CTP synthase family protein
AT4G24350	AT4G24350	protein_coding_gene	134.032	-0.808218	0.278784	-2.89908	0.0037426	0.0609837	Phosphorylase superfamily protein
AT5G03030	AT5G03030	protein_coding_gene	405.901	0.493567	0.170286	2.89846	0.00375003	0.0609837	Chaperone DnaJ-domain superfamily protein
AT5G23250	AT5G23250	protein_coding_gene	1373.72	0.431526	0.14888	2.89848	0.00374977	0.0609837	Succinyl-CoA ligase, alpha subunit
AT1G60920	AT1G60920	protein_coding_gene	4.23163	-1.70415	0.588114	-2.89765	0.00375976	0.0610333	AGAMOUS-like 55
AT1G71010	AT1G71010	protein_coding_gene	1392.15	-0.435342	0.150266	-2.89714	0.00376585	0.0610865	FORMS APLOID AND BINUCLEATE CELLS 1C
AT1G15230	AT1G15230	protein_coding_gene	954.675	0.56325	0.194511	2.89573	0.00378279	0.0612234
AT1G71260	AT1G71260	protein_coding_gene	1516.69	0.495297	0.171041	2.89579	0.00378209	0.0612234	WHIRLY 2
AT5G27700	AT5G27700	protein_coding_gene	6402.38	0.463199	0.159939	2.8961	0.00377828	0.0612234	Ribosomal protein S21e
AT5G08040	AT5G08040	protein_coding_gene	2171.72	0.672597	0.232336	2.89493	0.00379238	0.0613329	mitochondrial import receptor subunit TOM5 homolog
AT2G22300	AT2G22300	protein_coding_gene	610.663	-0.518231	0.179055	-2.89426	0.00380051	0.0613725	signal responsive 1
AT3G06620	AT3G06620	protein_coding_gene	373.659	-0.454565	0.157052	-2.89437	0.00379926	0.0613725	PAS domain-containing protein tyrosine kinase family protein
AT5G25140	AT5G25140	protein_coding_gene	5.46107	-1.65618	0.572307	-2.89386	0.00380534	0.0614048	cytochrome P450, family 71, subfamily B, polypeptide 13
AT1G54010	AT1G54010	protein_coding_gene	46556.6	0.455874	0.157549	2.89354	0.00380922	0.0614215	GDSL-like Lipase/Acylhydrolase superfamily protein
AT1G69490	AT1G69490	protein_coding_gene	11.1949	-1.58906	0.549787	-2.89032	0.00384853	0.0620092	NAC-like, activated by AP3/PI
AT4G14350	AT4G14350	protein_coding_gene	755.478	-0.462534	0.16005	-2.88993	0.00385332	0.0620402	AGC (cAMP-dependent, cGMP-dependent and protein kinase C) kinase family protein
AT1G22970	AT1G22970	protein_coding_gene	381.627	0.447581	0.154928	2.88897	0.0038651	0.0620741
AT3G13020	AT3G13020	protein_coding_gene	69.2094	0.867365	0.300211	2.88919	0.00386238	0.0620741	hAT transposon superfamily protein
AT3G30390	AT3G30390	protein_coding_gene	2477.44	-0.559757	0.193725	-2.88943	0.00385935	0.0620741	Transmembrane amino acid transporter family protein
AT4G19520	AT4G19520	protein_coding_gene	291.459	-1.14904	0.397753	-2.88882	0.0038669	0.0620741	disease resistance protein (TIR-NBS-LRR class) family
AT5G47820	AT5G47820	protein_coding_gene	951.407	-0.437613	0.151527	-2.88802	0.00387679	0.0621867	P-loop containing nucleoside triphosphate hydrolases superfamily protein
AT3G58850	AT3G58850	protein_coding_gene	259.619	0.927505	0.321207	2.88756	0.00388244	0.0622312	phy rapidly regulated 2
AT4G39730	AT4G39730	protein_coding_gene	6731.18	0.749164	0.259484	2.88713	0.0038877	0.0622694	Lipase/lipooxygenase, PLAT/LH2 family protein
AT4G16265	AT4G16265	protein_coding_gene	287.621	0.495949	0.171827	2.88633	0.00389769	0.0623371	RNA polymerases M/15 Kd subunit
AT5G14710	AT5G14710	protein_coding_gene	256.87	0.467061	0.161816	2.88637	0.00389711	0.0623371
AT1G63700	AT1G63700	protein_coding_gene	889.476	-0.36429	0.126246	-2.88555	0.00390728	0.0624063	Protein kinase superfamily protein
AT4G14430	AT4G14430	protein_coding_gene	2278.59	0.460822	0.159702	2.88551	0.00390779	0.0624063	indole-3-butyric acid response 10
AT2G26215			6.88098	-1.73625	0.602177	-2.88328	0.00393559	0.062804
AT5G45590	AT5G45590	protein_coding_gene	888.346	0.446464	0.154937	2.88159	0.00395671	0.0630945	Ribosomal protein L35
AT4G26230	AT4G26230	protein_coding_gene	5707.32	0.553667	0.192176	2.88104	0.00396371	0.0631595	Ribosomal protein L31e family protein
AT2G36420	AT2G36420	protein_coding_gene	199.846	-0.763152	0.264935	-2.88052	0.00397016	0.0632066
AT3G17440	AT3G17440	protein_coding_gene	627.342	-0.293499	0.101898	-2.88034	0.0039725	0.0632066	novel plant snare 13
AT1G76850	AT1G76850	protein_coding_gene	1496.63	-0.521909	0.181241	-2.87965	0.00398123	0.0632989	exocyst complex component sec5
AT5G66090	AT5G66090	protein_coding_gene	1094.07	0.406649	0.141243	2.87907	0.00398845	0.0633671
AT2G42580	AT2G42580	protein_coding_gene	823.853	-0.532488	0.184972	-2.87874	0.00399262	0.0633868	tetratricopetide-repeat thioredoxin-like 3
AT3G17510	AT3G17510	protein_coding_gene	635.525	-0.828512	0.287867	-2.87811	0.00400066	0.0634426	CBL-interacting protein kinase 1
AT5G40150	AT5G40150	protein_coding_gene	333.009	0.460384	0.159966	2.878	0.00400199	0.0634426	Peroxidase superfamily protein
AT2G20060	AT2G20060	protein_coding_gene	1708.27	0.453028	0.157448	2.87731	0.0040108	0.0635356	Ribosomal protein L4/L1 family
AT3G59100	AT3G59100	protein_coding_gene	205.205	-1.08195	0.376084	-2.8769	0.00401608	0.0635728	glucan synthase-like 11
AT1G06530	AT1G06530	protein_coding_gene	1563.35	0.454222	0.15802	2.87446	0.00404714	0.0639241	Tropomyosin-related
AT5G16790	AT5G16790	protein_coding_gene	44.7164	0.729291	0.253693	2.8747	0.00404406	0.0639241	Tho complex subunit 7/Mft1p
AT5G35660	AT5G35660	protein_coding_gene	207.176	1.40168	0.487618	2.87454	0.00404616	0.0639241	Glycine-rich protein family
AT2G34480	AT2G34480	protein_coding_gene	29913.1	0.421929	0.14681	2.87397	0.00405342	0.0639766	Ribosomal protein L18ae/LX family protein
AT5G56670	AT5G56670	protein_coding_gene	8420.74	0.513779	0.178797	2.87353	0.00405912	0.0640199	Ribosomal protein S30 family protein
AT2G13840	AT2G13840	protein_coding_gene	320.115	0.420667	0.146424	2.87294	0.00406677	0.0640473	Polymerase/histidinol phosphatase-like
AT5G16130	AT5G16130	protein_coding_gene	14872.1	0.416598	0.145003	2.87303	0.00406555	0.0640473	Ribosomal protein S7e family protein
AT1G19396	AT1G19396	protein_coding_gene	41.6082	-0.978437	0.340879	-2.87034	0.00410036	0.0640714
AT1G30230	AT1G30230	protein_coding_gene	13277	0.392657	0.136774	2.87084	0.00409379	0.0640714	Glutathione S-transferase, C-terminal-like;Translation elongation factor EF1B/ribosomal protein S6
AT2G33830	AT2G33830	protein_coding_gene	24.514	-1.66114	0.578709	-2.87043	0.00409915	0.0640714	Dormancy/auxin associated family protein
AT3G23700	AT3G23700	protein_coding_gene	1302.82	-0.725048	0.252547	-2.87095	0.00409245	0.0640714	Nucleic acid-binding proteins superfamily
AT4G10080	AT4G10080	protein_coding_gene	610.724	-0.341701	0.119034	-2.87063	0.00409658	0.0640714
AT4G33630	AT4G33630	protein_coding_gene	1016.83	-0.546041	0.190239	-2.8703	0.00410088	0.0640714	Protein of unknown function (DUF3506)
AT5G04280	AT5G04280	protein_coding_gene	988.362	0.406517	0.141539	2.87212	0.00407729	0.0640714	RNA-binding (RRM/RBD/RNP motifs) family protein with retrovirus zinc finger-like domain
AT5G25090	AT5G25090	protein_coding_gene	570.524	0.428786	0.149378	2.87049	0.00409842	0.0640714	early nodulin-like protein 13
AT5G39530	AT5G39530	protein_coding_gene	500.892	-0.952935	0.331966	-2.87058	0.00409723	0.0640714	Protein of unknown function (DUF1997)
AT5G62630	AT5G62630	protein_coding_gene	159.168	-0.746252	0.259849	-2.87187	0.00408049	0.0640714	hipl2 protein precursor
AT5G64640	AT5G64640	protein_coding_gene	198.596	0.774497	0.269726	2.87142	0.00408628	0.0640714	Plant invertase/pectin methylesterase inhibitor superfamily
AT1G01440	AT1G01440	protein_coding_gene	366.453	-0.400283	0.1395	-2.86941	0.00411237	0.0641066	Protein of unknown function (DUF3133)
AT1G26550	AT1G26550	protein_coding_gene	3008.65	0.452889	0.157877	2.86861	0.00412277	0.0641066	FKBP-like peptidyl-prolyl cis-trans isomerase family protein
AT1G72700	AT1G72700	protein_coding_gene	874.282	-0.541926	0.188898	-2.86888	0.00411929	0.0641066	ATPase E1-E2 type family protein / haloacid dehalogenase-like hydrolase family protein
AT2G44690	AT2G44690	protein_coding_gene	75.0864	0.678011	0.236362	2.86853	0.00412387	0.0641066	Arabidopsis RAC-like 9
AT3G61550	AT3G61550	protein_coding_gene	427.254	0.460758	0.160588	2.86919	0.0041153	0.0641066	RING/U-box superfamily protein
AT4G39210	AT4G39210	protein_coding_gene	5444.38	0.616555	0.214839	2.86984	0.00410674	0.0641066	Glucose-1-phosphate adenylyltransferase family protein
AT5G42780	AT5G42780	protein_coding_gene	82.119	0.642884	0.224055	2.86932	0.0041136	0.0641066	homeobox protein 27
AT3G09500	AT3G09500	protein_coding_gene	11533.6	0.473269	0.165001	2.86829	0.00412701	0.0641094	Ribosomal L29 family protein
AT5G04020	AT5G04020	protein_coding_gene	445.643	-0.593826	0.207109	-2.86722	0.00414093	0.0642333	calmodulin binding
AT5G18110	AT5G18110	protein_coding_gene	1776.54	0.293781	0.102455	2.86742	0.00413832	0.0642333	novel cap-binding protein
AT1G78270	AT1G78270	protein_coding_gene	383.521	0.499786	0.174362	2.86637	0.00415206	0.0643599	UDP-glucosyl transferase 85A4
AT1G64660	AT1G64660	protein_coding_gene	1004.15	0.551893	0.192588	2.86567	0.0041613	0.0643648	methionine gamma-lyase
AT2G20320	AT2G20320	protein_coding_gene	273.764	-0.541705	0.189028	-2.86573	0.00416046	0.0643648	DENN (AEX-3) domain-containing protein
AT5G55040	AT5G55040	protein_coding_gene	922.981	-0.413099	0.144151	-2.86573	0.00416044	0.0643648	DNA-binding bromodomain-containing protein
AT5G19220	AT5G19220	protein_coding_gene	1909.74	-0.681794	0.237983	-2.86488	0.00417167	0.0644791	ADP glucose pyrophosphorylase large subunit 1
AT1G68580	AT1G68580	protein_coding_gene	969.223	-0.465252	0.162444	-2.86407	0.00418231	0.0645974	agenet domain-containing protein / bromo-adjacent homology (BAH) domain-containing protein
AT2G03530	AT2G03530	protein_coding_gene	16.1863	-1.13785	0.397386	-2.86333	0.00419208	0.0647022	ureide permease 2
AT1G03370	AT1G03370	protein_coding_gene	432.871	-0.505187	0.176458	-2.86293	0.00419742	0.0647384	C2 calcium/lipid-binding and GRAM domain containing protein
AT5G49360	AT5G49360	protein_coding_gene	1160.12	-0.841152	0.29388	-2.86223	0.00420672	0.0648356	beta-xylosidase 1
AT3G62940	AT3G62940	protein_coding_gene	1305.42	0.490637	0.171443	2.8618	0.00421238	0.0648552	Cysteine proteinases superfamily protein
AT5G59030	AT5G59030	protein_coding_gene	639.909	0.586194	0.204843	2.86168	0.00421398	0.0648552	copper transporter 1
AT1G18850	AT1G18850	protein_coding_gene	524.357	0.506423	0.177003	2.8611	0.00422175	0.0649286
AT2G30740	AT2G30740	protein_coding_gene	634.889	-0.580766	0.20306	-2.86007	0.00423544	0.0650929	Protein kinase superfamily protein
AT5G02502	AT5G02502	protein_coding_gene	330.683	0.564965	0.197564	2.85965	0.00424103	0.0651325	Oligosaccaryltransferase
AT1G64350	AT1G64350	protein_coding_gene	656.953	0.325333	0.113783	2.85923	0.00424669	0.065154	Transducin/WD40 repeat-like superfamily protein
AT3G03810	AT3G03810	protein_coding_gene	312.922	-0.353294	0.123568	-2.8591	0.00424846	0.065154	O-fucosyltransferase family protein
AT5G22810	AT5G22810	protein_coding_gene	18.746	1.28913	0.450927	2.85885	0.0042518	0.0651592	GDSL-like Lipase/Acylhydrolase superfamily protein
AT1G52410	AT1G52410	protein_coding_gene	45.1964	-1.00964	0.35324	-2.85824	0.00425994	0.0652085	TSK-associating protein 1
AT3G56320	AT3G56320	protein_coding_gene	152.294	0.637001	0.222871	2.85816	0.00426105	0.0652085	PAP/OAS1 substrate-binding domain superfamily
AT3G48320	AT3G48320	protein_coding_gene	16.1956	-1.22545	0.428833	-2.85763	0.00426816	0.0652251	cytochrome P450, family 71, subfamily A, polypeptide 21
AT4G14370	AT4G14370	protein_coding_gene	94.5164	-0.888671	0.310975	-2.8577	0.00426729	0.0652251	Disease resistance protein (TIR-NBS-LRR class) family
AT3G20240	AT3G20240	protein_coding_gene	358.164	0.583964	0.20443	2.85654	0.00428281	0.0654027	Mitochondrial substrate carrier family protein
AT1G59870	AT1G59870	protein_coding_gene	4815.08	-0.855901	0.29973	-2.85557	0.00429593	0.0655393	ABC-2 and Plant PDR ABC-type transporter family protein
AT2G45570	AT2G45570	protein_coding_gene	7.36677	1.69988	0.595314	2.85543	0.00429781	0.0655393	cytochrome P450, family 76, subfamily C, polypeptide 2
AT1G33140	AT1G33140	protein_coding_gene	19822.6	0.378247	0.13248	2.85512	0.00430206	0.0655579	Ribosomal protein L6 family
AT1G22840	AT1G22840	protein_coding_gene	7082.04	0.506442	0.177412	2.8546	0.00430905	0.065611	CYTOCHROME C-1
AT1G68690	AT1G68690	protein_coding_gene	403.41	-0.775951	0.271842	-2.85442	0.0043116	0.065611	Protein kinase superfamily protein
AT3G19520	AT3G19520	protein_coding_gene	638.959	0.330599	0.115858	2.85348	0.00432437	0.0657351	Protein of unknown function (DUF626)
AT5G65210	AT5G65210	protein_coding_gene	746.604	-0.644158	0.225754	-2.85337	0.00432584	0.0657351	bZIP transcription factor family protein
AT1G22470	AT1G22470	protein_coding_gene	453.191	0.755441	0.264817	2.85269	0.00433512	0.0657975
AT1G77440	AT1G77440	protein_coding_gene	2122.87	0.357881	0.125457	2.85262	0.00433602	0.0657975	20S proteasome beta subunit C2
AT1G09090	AT1G09090	protein_coding_gene	57.2968	-1.28214	0.449558	-2.85199	0.00434459	0.0658812	respiratory burst oxidase homolog B
AT1G73570	AT1G73570	protein_coding_gene	109.192	-0.754407	0.264576	-2.85138	0.00435294	0.0659617	HCP-like superfamily protein
AT2G35340	AT2G35340	protein_coding_gene	40.1368	-0.804852	0.282336	-2.85069	0.00436245	0.0660595	helicase domain-containing protein
AT4G38860	AT4G38860	protein_coding_gene	13.6743	-1.50978	0.52989	-2.84923	0.00438249	0.0663166	SAUR-like auxin-responsive protein family
AT2G38320	AT2G38320	protein_coding_gene	112.912	-0.890233	0.312472	-2.849	0.00438568	0.0663185	TRICHOME BIREFRINGENCE-LIKE 34
AT4G34419	AT4G34419	protein_coding_gene	337.719	0.72156	0.253292	2.84873	0.0043894	0.0663284
AT2G25100	AT2G25100	protein_coding_gene	544.818	0.377503	0.132557	2.84786	0.00440149	0.0664646	Polynucleotidyl transferase, ribonuclease H-like superfamily protein
AT4G20440	AT4G20440	protein_coding_gene	2149.93	0.45725	0.160573	2.84762	0.00440471	0.0664669	small nuclear ribonucleoprotein associated protein B
AT1G30360	AT1G30360	protein_coding_gene	3540.23	-0.725908	0.255052	-2.84612	0.00442558	0.0667153	Early-responsive to dehydration stress protein (ERD4)
AT5G08380	AT5G08380	protein_coding_gene	1231.01	0.594371	0.208845	2.84599	0.00442734	0.0667153	alpha-galactosidase 1
AT3G23580	AT3G23580	protein_coding_gene	853.666	0.542976	0.190861	2.84488	0.00444285	0.0669025	ribonucleotide reductase 2A
AT1G10000	AT1G10000	protein_coding_gene	94.458	0.988723	0.347598	2.84444	0.00444893	0.0669462	Ribonuclease H-like superfamily protein
AT5G12280	AT5G12280	protein_coding_gene	14.3737	-1.30465	0.458702	-2.84423	0.00445194	0.0669462	SWAP (Suppressor-of-White-APricot)/surp RNA-binding domain-containing protein
AT5G10190	AT5G10190	protein_coding_gene	169.675	-0.754259	0.265248	-2.8436	0.00446069	0.0670312	Major facilitator superfamily protein
AT1G80640	AT1G80640	protein_coding_gene	1383.94	0.473473	0.16655	2.84282	0.00447157	0.0670804	Protein kinase superfamily protein
AT5G40370	AT5G40370	protein_coding_gene	1672.18	0.512833	0.18039	2.84292	0.00447025	0.0670804	Glutaredoxin family protein
AT5G50640	AT5G50640	protein_coding_gene	123.255	-1.12404	0.395412	-2.8427	0.00447327	0.0670804	CBS / octicosapeptide/Phox/Bemp1 (PB1) domains-containing protein
AT2G31560	AT2G31560	protein_coding_gene	228.738	-0.779233	0.274143	-2.84243	0.00447713	0.0670919	Protein of unknown function (DUF1685)
AT3G03620	AT3G03620	protein_coding_gene	175.447	1.60896	0.566203	2.84166	0.00448787	0.0671611	MATE efflux family protein
AT3G05560	AT3G05560	protein_coding_gene	10798.2	0.448495	0.157828	2.84166	0.00448796	0.0671611	Ribosomal L22e protein family
AT1G11905	AT1G11905	protein_coding_gene	369.173	0.460453	0.162151	2.83965	0.00451628	0.0672014	B-cell receptor-associated protein 31-like
AT2G07000	AT2G07000	protein_coding_gene	6.52346	-1.68179	0.59194	-2.84114	0.00449523	0.0672014
AT2G42570	AT2G42570	protein_coding_gene	2276.58	0.600727	0.211571	2.83936	0.0045204	0.0672014	TRICHOME BIREFRINGENCE-LIKE 39
AT3G52290	AT3G52290	protein_coding_gene	491.556	-0.521181	0.18355	-2.83945	0.00451919	0.0672014	IQ-domain 3
AT3G56340	AT3G56340	protein_coding_gene	9925.5	0.38448	0.13538	2.84001	0.00451122	0.0672014	Ribosomal protein S26e family protein
AT4G21230	AT4G21230	protein_coding_gene	25.3964	-0.993732	0.349996	-2.83927	0.00452171	0.0672014	cysteine-rich RLK (RECEPTOR-like protein kinase) 27
AT4G22360	AT4G22360	protein_coding_gene	491.727	-0.384125	0.135272	-2.83965	0.00451629	0.0672014	SWIB complex BAF60b domain-containing protein
AT4G27300	AT4G27300	protein_coding_gene	48.2271	-1.02185	0.35978	-2.84021	0.00450837	0.0672014	S-locus lectin protein kinase family protein
AT5G43250	AT5G43250	protein_coding_gene	175.087	0.719092	0.253151	2.84057	0.00450336	0.0672014	nuclear factor Y, subunit C13
AT5G54750	AT5G54750	protein_coding_gene	1292.51	0.364326	0.128266	2.84039	0.00450583	0.0672014	Transport protein particle (TRAPP) component
AT3G01420	AT3G01420	protein_coding_gene	2415.68	-1.18794	0.418444	-2.83895	0.00452628	0.0672231	Peroxidase superfamily protein
AT3G61990	AT3G61990	protein_coding_gene	2559.21	0.379126	0.133602	2.83772	0.00454364	0.0674348	S-adenosyl-L-methionine-dependent methyltransferases superfamily protein
AT5G14440	AT5G14440	protein_coding_gene	1281.65	0.4212	0.148446	2.8374	0.00454829	0.0674574	Surfeit locus protein 2 (SURF2)
AT3G59650	AT3G59650	protein_coding_gene	917.026	0.453244	0.159812	2.83611	0.00456671	0.0676843	mitochondrial ribosomal protein L51/S25/CI-B8 family protein
AT2G18020	AT2G18020	protein_coding_gene	26772.3	0.388427	0.137062	2.83395	0.00459767	0.0680965	Ribosomal protein L2 family
AT1G17600	AT1G17600	protein_coding_gene	62.4219	-1.1264	0.397674	-2.83247	0.00461904	0.0683662	Disease resistance protein (TIR-NBS-LRR class) family
AT4G37340	AT4G37340	protein_coding_gene	16.8512	-1.15899	0.409215	-2.83224	0.0046223	0.0683677	cytochrome P450, family 81, subfamily D, polypeptide 3
AT3G26720	AT3G26720	protein_coding_gene	872.221	-0.428808	0.151494	-2.83052	0.00464718	0.0685951	Glycosyl hydrolase family 38 protein
AT4G38740	AT4G38740	protein_coding_gene	6473.52	0.477215	0.168578	2.83082	0.00464291	0.0685951	rotamase CYP 1
AT5G57170	AT5G57170	protein_coding_gene	403.847	-0.649302	0.229386	-2.83061	0.00464595	0.0685951	Tautomerase/MIF superfamily protein
AT1G13090	AT1G13090	protein_coding_gene	337.046	-0.53923	0.190557	-2.82976	0.00465834	0.068713	cytochrome P450, family 71, subfamily B, polypeptide 28
AT2G45740	AT2G45740	protein_coding_gene	3220.54	0.368768	0.130332	2.82944	0.00466295	0.0687341	peroxin 11D
AT3G60670	AT3G60670	protein_coding_gene	29.5863	1.0536	0.37241	2.82913	0.00466747	0.0687538	PLATZ transcription factor family protein
AT4G17760	AT4G17760	protein_coding_gene	80.8685	0.634201	0.224192	2.82883	0.00467189	0.0687721	damaged DNA binding;exodeoxyribonuclease IIIs
AT3G59310	AT3G59310	protein_coding_gene	228.884	-0.618195	0.218573	-2.82832	0.00467928	0.0688341	Eukaryotic protein of unknown function (DUF914)
AT4G17085	AT4G17085	protein_coding_gene	354.445	0.600298	0.212294	2.82767	0.00468884	0.0689279	Putative membrane lipoprotein
AT1G74360	AT1G74360	protein_coding_gene	76.3381	-0.995679	0.352274	-2.82644	0.00470692	0.0691467	Leucine-rich repeat protein kinase family protein
AT1G09490	AT1G09490	protein_coding_gene	502.164	0.523002	0.185065	2.82604	0.0047127	0.0691847	NAD(P)-binding Rossmann-fold superfamily protein
AT2G32540	AT2G32540	protein_coding_gene	260.109	-1.01546	0.359466	-2.8249	0.00472958	0.0693854	cellulose synthase-like B4
AT1G05570	AT1G05570	protein_coding_gene	824.195	-0.690759	0.244572	-2.82436	0.0047375	0.0694544	callose synthase 1
AT3G09480	AT3G09480	protein_coding_gene	200.792	0.801405	0.283837	2.82347	0.00475063	0.0695527	Histone superfamily protein
AT5G65165	AT5G65165	protein_coding_gene	496.687	1.00279	0.355148	2.82359	0.00474891	0.0695527	succinate dehydrogenase 2-3
AT1G05960	AT1G05960	protein_coding_gene	1708.73	-0.358957	0.127151	-2.82309	0.00475633	0.0695891	ARM repeat superfamily protein
AT4G33530	AT4G33530	protein_coding_gene	1042.78	-0.434028	0.153759	-2.82279	0.00476079	0.0696072	K+ uptake permease 5
AT1G27770	AT1G27770	protein_coding_gene	2975.53	-0.573412	0.203197	-2.82196	0.00477313	0.0697405	autoinhibited Ca2+-ATPase 1
AT4G37330	AT4G37330	protein_coding_gene	536.442	-0.419398	0.148636	-2.82164	0.00477794	0.0697637	cytochrome P450, family 81, subfamily D, polypeptide 4
AT3G01280	AT3G01280	protein_coding_gene	12521.6	0.396866	0.140702	2.82061	0.00479318	0.069939	voltage dependent anion channel 1
AT1G68640	AT1G68640	protein_coding_gene	211.566	0.658077	0.233355	2.82007	0.00480133	0.0700108	bZIP transcription factor family protein
AT5G38880	AT5G38880	protein_coding_gene	785.653	-0.539277	0.191256	-2.81966	0.0048074	0.070052
AT1G09590	AT1G09590	protein_coding_gene	10079.5	0.449166	0.159314	2.81937	0.00481175	0.0700683	Translation protein SH3-like family protein
AT1G22630	AT1G22630	protein_coding_gene	172.979	-0.911256	0.32329	-2.8187	0.00482185	0.0701408
AT2G13360	AT2G13360	protein_coding_gene	2881.61	-1.06934	0.379414	-2.81839	0.00482646	0.0701408	alanine:glyoxylate aminotransferase
AT5G59320	AT5G59320	protein_coding_gene	728.577	1.16009	0.411602	2.81848	0.00482522	0.0701408	lipid transfer protein 3
AT2G47840	AT2G47840	protein_coding_gene	1967.23	0.396917	0.140868	2.81765	0.00483766	0.0702565	Uncharacterised conserved protein ycf60
AT3G62250	AT3G62250	protein_coding_gene	24809.6	0.446717	0.158588	2.81684	0.00484982	0.0703859	ubiquitin 5
AT1G70750	AT1G70750	protein_coding_gene	81.1425	-0.769925	0.273484	-2.81525	0.00487395	0.0706575	Protein of unknown function, DUF593
AT4G03180	AT4G03180	protein_coding_gene	682.804	0.385597	0.136971	2.81517	0.00487507	0.0706575
AT1G34260	AT1G34260	protein_coding_gene	379.448	-0.566097	0.201185	-2.81381	0.0048958	0.0708009	FORMS APLOID AND BINUCLEATE CELLS 1A
AT4G00150	AT4G00150	protein_coding_gene	707.453	-0.48114	0.171001	-2.81366	0.00489805	0.0708009	GRAS family transcription factor
AT4G08180	AT4G08180	protein_coding_gene	648.081	-0.336861	0.119713	-2.81392	0.0048942	0.0708009	OSBP(oxysterol binding protein)-related protein 1C
AT5G40770	AT5G40770	protein_coding_gene	4240.02	0.412786	0.146675	2.81428	0.00488861	0.0708009	prohibitin 3
AT1G15165	AT1G15165	protein_coding_gene	81.8662	-0.791249	0.281281	-2.81302	0.00490782	0.0708474	RING/FYVE/PHD zinc finger superfamily protein
AT1G33790	AT1G33790	protein_coding_gene	7708.43	0.450286	0.160061	2.81321	0.00490501	0.0708474	jacalin lectin family protein
AT1G23010	AT1G23010	protein_coding_gene	201.367	0.558485	0.198568	2.81257	0.00491474	0.0708933	Cupredoxin superfamily protein
AT4G28080	AT4G28080	protein_coding_gene	6811.77	-0.872142	0.310107	-2.81239	0.00491755	0.0708933	Tetratricopeptide repeat (TPR)-like superfamily protein
AT1G76150	AT1G76150	protein_coding_gene	1514.57	0.30198	0.107397	2.81181	0.00492635	0.0709729	enoyl-CoA hydratase 2
AT2G27530	AT2G27530	protein_coding_gene	16292.4	0.433825	0.154381	2.8101	0.00495256	0.0712556	Ribosomal protein L1p/L10e family
AT5G63440	AT5G63440	protein_coding_gene	425.303	0.319606	0.113729	2.81026	0.00495019	0.0712556	Protein of unknown function (DUF167)
AT5G07090	AT5G07090	protein_coding_gene	20654.8	0.349547	0.124419	2.80944	0.00496278	0.0713552	Ribosomal protein S4 (RPS4A) family protein
AT4G26260	AT4G26260	protein_coding_gene	2.39315	-1.59488	0.56775	-2.80913	0.00496751	0.0713758	myo-inositol oxygenase 4
AT5G43530	AT5G43530	protein_coding_gene	26.1536	-1.03157	0.367265	-2.8088	0.0049726	0.0714014	Helicase protein with RING/U-box domain
AT4G24450	AT4G24450	protein_coding_gene	21.318	-1.34613	0.479402	-2.80793	0.0049861	0.0715226	phosphoglucan, water dikinase
AT4G36860	AT4G36860	protein_coding_gene	665.73	-0.398068	0.141771	-2.80783	0.00498764	0.0715226	LIM domain-containing protein
AT2G38120	AT2G38120	protein_coding_gene	1234.86	-0.506788	0.180533	-2.80718	0.00499777	0.0716204	Transmembrane amino acid transporter family protein
AT1G67550	AT1G67550	protein_coding_gene	546.729	-0.394045	0.140453	-2.80554	0.00502326	0.0718905	urease
AT3G18580	AT3G18580	protein_coding_gene	312.471	0.457024	0.162896	2.80562	0.00502203	0.0718905	Nucleic acid-binding, OB-fold-like protein
AT1G53210	AT1G53210	protein_coding_gene	3632.22	-0.392144	0.13979	-2.80524	0.00502798	0.0719104	sodium/calcium exchanger family protein / calcium-binding EF hand family protein
AT2G34580	AT2G34580	protein_coding_gene	4.51629	1.67464	0.597038	2.80492	0.00503295	0.071934
AT1G07770	AT1G07770	protein_coding_gene	8835.74	0.444207	0.158407	2.80422	0.00504392	0.0719956	ribosomal protein S15A
AT2G14260	AT2G14260	protein_coding_gene	806.462	-0.397508	0.141749	-2.80431	0.00504245	0.0719956	proline iminopeptidase
AT2G17880	AT2G17880	protein_coding_gene	149.091	-0.838425	0.299015	-2.80396	0.00504796	0.0720059	Chaperone DnaJ-domain superfamily protein
AT3G14470	AT3G14470	protein_coding_gene	119.085	-0.646909	0.230805	-2.80284	0.00506545	0.0722077	NB-ARC domain-containing disease resistance protein
AT3G21160	AT3G21160	protein_coding_gene	603.413	-0.27888	0.0995269	-2.80206	0.00507781	0.0723042	alpha-mannosidase 2
AT4G26110	AT4G26110	protein_coding_gene	3479.8	0.40494	0.144528	2.80181	0.00508166	0.0723042	nucleosome assembly protein1;1
AT5G23800	AT5G23800	protein_coding_gene	107.108	-0.751382	0.268181	-2.80177	0.00508224	0.0723042	DOMAIN OF UNKNOWN FUNCTION 724 10
AT4G10955	AT4G10955	protein_coding_gene	301.295	0.571949	0.204175	2.80126	0.00509031	0.0723714	alpha/beta-Hydrolases superfamily protein
AT2G36130	AT2G36130	protein_coding_gene	1091.4	0.460815	0.164549	2.80047	0.00510276	0.0724531	Cyclophilin-like peptidyl-prolyl cis-trans isomerase family protein
AT3G14440	AT3G14440	protein_coding_gene	45.8716	-1.39413	0.497803	-2.80057	0.00510123	0.0724531	nine-cis-epoxycarotenoid dioxygenase 3
AT4G31840	AT4G31840	protein_coding_gene	1730.72	0.398319	0.142316	2.79883	0.00512873	0.0727742	early nodulin-like protein 15
AT5G08250	AT5G08250	protein_coding_gene	5.34718	-1.71418	0.612974	-2.7965	0.00516594	0.0732542	Cytochrome P450 superfamily protein
AT5G22100	AT5G22100	protein_coding_gene	611.289	0.51771	0.185154	2.79611	0.00517224	0.0732954	RNA cyclase family protein
AT4G25835	AT4G25835	protein_coding_gene	167.569	-0.550891	0.197045	-2.79576	0.0051778	0.0733023	P-loop containing nucleoside triphosphate hydrolases superfamily protein
AT5G04140	AT5G04140	protein_coding_gene	4971.77	-0.911347	0.325987	-2.79565	0.0051795	0.0733023	glutamate synthase 1
AT1G19630	AT1G19630	protein_coding_gene	26.1725	0.954438	0.341486	2.79495	0.00519074	0.0733654	cytochrome P450, family 722, subfamily A, polypeptide 1
AT4G16210	AT4G16210	protein_coding_gene	3410.6	0.519352	0.185811	2.79505	0.00518916	0.0733654	enoyl-CoA hydratase/isomerase A
AT4G14540	AT4G14540	protein_coding_gene	115.571	-1.24985	0.447265	-2.79442	0.00519925	0.0734377	nuclear factor Y, subunit B3
AT2G01980	AT2G01980	protein_coding_gene	303.862	-0.493798	0.176767	-2.79349	0.00521421	0.073459	sodium proton exchanger, putative (NHX7) (SOS1)
AT2G34360	AT2G34360	protein_coding_gene	56.0931	1.15158	0.412175	2.79392	0.00520732	0.073459	MATE efflux family protein
AT4G00810	AT4G00810	protein_coding_gene	4368.73	0.608592	0.217874	2.79331	0.00521711	0.073459	60S acidic ribosomal protein family
AT4G40010	AT4G40010	protein_coding_gene	1020.76	0.824053	0.295013	2.79327	0.00521773	0.073459	SNF1-related protein kinase 2.7
AT5G09640	AT5G09640	protein_coding_gene	78.4362	1.45741	0.521721	2.79346	0.00521475	0.073459	serine carboxypeptidase-like 19
AT2G28230	AT2G28230	protein_coding_gene	343.994	0.434884	0.155708	2.79295	0.00522298	0.0734851	TATA-binding related factor (TRF) of subunit 20 of Mediator complex
AT1G02090	AT1G02090	protein_coding_gene	1477.62	0.360485	0.129155	2.7911	0.00525295	0.0736157	Proteasome component (PCI) domain protein
AT1G11310	AT1G11310	protein_coding_gene	1529.4	-0.327747	0.117513	-2.78903	0.0052867	0.0736157	Seven transmembrane MLO family protein
AT1G54710	AT1G54710	protein_coding_gene	626.623	-0.473732	0.169811	-2.78976	0.0052747	0.0736157	homolog of yeast autophagy 18 (ATG18) H
AT1G61255	AT1G61255	protein_coding_gene	242.157	0.94601	0.339074	2.78998	0.00527116	0.0736157
AT2G38050	AT2G38050	protein_coding_gene	447.894	0.456931	0.163755	2.79033	0.00526544	0.0736157	3-oxo-5-alpha-steroid 4-dehydrogenase family protein
AT3G06630	AT3G06630	protein_coding_gene	45.2182	-1.09932	0.393993	-2.79021	0.00526742	0.0736157	protein kinase family protein
AT3G09410	AT3G09410	protein_coding_gene	434.829	-0.399712	0.143306	-2.78922	0.00528354	0.0736157	Pectinacetylesterase family protein
AT3G13900	AT3G13900	protein_coding_gene	42.6445	1.1145	0.399406	2.7904	0.00526429	0.0736157	ATPase E1-E2 type family protein / haloacid dehalogenase-like hydrolase family protein
AT3G15790	AT3G15790	protein_coding_gene	449.731	0.509781	0.182658	2.7909	0.00525612	0.0736157	methyl-CPG-binding domain 11
AT4G22230	AT4G22230	protein_coding_gene	357.443	0.813843	0.291766	2.78937	0.00528105	0.0736157	Arabidopsis defensin-like protein
AT5G03230	AT5G03230	protein_coding_gene	152.047	-0.638674	0.228825	-2.7911	0.00525291	0.0736157	Protein of unknown function, DUF584
AT5G23535	AT5G23535	protein_coding_gene	1369.09	0.446164	0.159862	2.79094	0.00525547	0.0736157	KOW domain-containing protein
AT5G24600	AT5G24600	protein_coding_gene	118.364	0.843581	0.302223	2.79125	0.00525047	0.0736157	Protein of unknown function, DUF599
AT5G39660	AT5G39660	protein_coding_gene	223.483	-0.663997	0.237909	-2.79097	0.00525504	0.0736157	cycling DOF factor 2
AT5G63770	AT5G63770	protein_coding_gene	453.955	-0.568116	0.203499	-2.79173	0.00524268	0.0736157	diacylglycerol kinase 2
AT5G66030	AT5G66030	protein_coding_gene	1656.54	-0.328947	0.117942	-2.78906	0.00528618	0.0736157	Golgi-localized GRIP domain-containing protein
AT1G25425	AT1G25425	protein_coding_gene	297.054	0.710316	0.25487	2.78697	0.00532035	0.0740367	CLAVATA3/ESR-RELATED 43
AT2G19740	AT2G19740	protein_coding_gene	3538.33	0.513122	0.184177	2.78602	0.00533591	0.0741578	Ribosomal protein L31e family protein
AT2G30970	AT2G30970	protein_coding_gene	9262.33	0.40553	0.145549	2.7862	0.005333	0.0741578	aspartate aminotransferase 1
AT1G63360	AT1G63360	protein_coding_gene	100.247	-0.906174	0.325318	-2.7855	0.00534446	0.074229	Disease resistance protein (CC-NBS-LRR class) family
AT5G12420	AT5G12420	protein_coding_gene	109.776	-1.14039	0.409469	-2.78505	0.005352	0.074286	O-acyltransferase (WSD1-like) family protein
AT3G62455			58.6395	-1.03645	0.372429	-2.78295	0.00538676	0.0747206	transposable element gene
AT4G38370	AT4G38370	protein_coding_gene	715.001	0.509351	0.183052	2.78254	0.00539346	0.0747657	Phosphoglycerate mutase family protein
AT4G31310	AT4G31310	protein_coding_gene	271.333	-0.521063	0.187316	-2.78174	0.00540689	0.0749037	AIG2-like (avirulence induced gene) family protein
AT5G11720	AT5G11720	protein_coding_gene	1082.65	-0.3477	0.125017	-2.78123	0.00541534	0.0749728	Glycosyl hydrolases family 31 protein
AT3G49950	AT3G49950	protein_coding_gene	53.6681	0.989223	0.355788	2.78037	0.00542972	0.0751239	GRAS family transcription factor
AT2G30350	AT2G30350	protein_coding_gene	203.079	0.514519	0.185094	2.77977	0.00543966	0.0752133	Excinuclease ABC, C subunit, N-terminal
AT5G19510	AT5G19510	protein_coding_gene	20518.1	0.451381	0.162405	2.77935	0.00544681	0.075264	Translation elongation factor EF1B/ribosomal protein S6 family protein
AT1G12780	AT1G12780	protein_coding_gene	1994.35	0.376922	0.135703	2.77755	0.00547703	0.075537	UDP-D-glucose/UDP-D-galactose 4-epimerase 1
AT2G27470	AT2G27470	protein_coding_gene	400.554	0.449998	0.162008	2.77763	0.00547568	0.075537	nuclear factor Y, subunit B11
AT5G23980	AT5G23980	protein_coding_gene	96.8834	1.65901	0.597291	2.77755	0.00547702	0.075537	ferric reduction oxidase 4
AT4G00780	AT4G00780	protein_coding_gene	42.1213	-1.06013	0.381732	-2.77715	0.00548372	0.0755811	TRAF-like family protein
AT3G51770	AT3G51770	protein_coding_gene	917.9	-0.446456	0.160859	-2.77545	0.0055125	0.0759026	tetratricopeptide repeat (TPR)-containing protein
AT5G43330	AT5G43330	protein_coding_gene	4563.79	0.606932	0.218686	2.77536	0.00551407	0.0759026	Lactate/malate dehydrogenase family protein
AT5G45510	AT5G45510	protein_coding_gene	2547.36	-0.490818	0.17688	-2.77486	0.00552247	0.0759699	Leucine-rich repeat (LRR) family protein
AT1G34350	AT1G34350	protein_coding_gene	492.182	0.41687	0.150298	2.77362	0.00554371	0.0762137
AT1G72240	AT1G72240	protein_coding_gene	434.008	0.881191	0.317798	2.7728	0.00555763	0.0763565
AT2G13790	AT2G13790	protein_coding_gene	345.956	-0.54871	0.197909	-2.77253	0.00556224	0.0763709	somatic embryogenesis receptor-like kinase 4
AT2G21590	AT2G21590	protein_coding_gene	255.432	0.599402	0.216225	2.77212	0.00556926	0.0763709	Glucose-1-phosphate adenylyltransferase family protein
AT2G47790	AT2G47790	protein_coding_gene	675.42	0.447268	0.161335	2.77229	0.00556627	0.0763709	Transducin/WD40 repeat-like superfamily protein
AT5G18920	AT5G18920	protein_coding_gene	84.0602	0.889437	0.320878	2.77189	0.00557326	0.0763773	Cox19-like CHCH family protein
AT5G27820	AT5G27820	protein_coding_gene	525.219	0.411734	0.148604	2.77068	0.00559388	0.0766114	Ribosomal L18p/L5e family protein
AT5G17780	AT5G17780	protein_coding_gene	313.395	0.623563	0.225217	2.76872	0.00562762	0.0770248	alpha/beta-Hydrolases superfamily protein
AT3G25220	AT3G25220	protein_coding_gene	2302.6	0.456645	0.165039	2.7669	0.00565928	0.0773892	FK506-binding protein 15 kD-1
AT5G35980	AT5G35980	protein_coding_gene	1698.76	-0.436065	0.157608	-2.76677	0.00566141	0.0773892	yeast YAK1-related gene 1
AT4G08480	AT4G08480	protein_coding_gene	140.341	-0.956413	0.345799	-2.7658	0.00567831	0.0775714	mitogen-activated protein kinase kinase kinase 9
AT5G22770	AT5G22770	protein_coding_gene	1252.1	-0.410422	0.148406	-2.76554	0.00568288	0.0775847	alpha-adaptin
AT4G25070	AT4G25070	protein_coding_gene	188.611	-0.744764	0.269369	-2.76485	0.00569496	0.0777007
AT5G25260	AT5G25260	protein_coding_gene	7.14707	-1.52989	0.553395	-2.76455	0.00570009	0.0777217	SPFH/Band 7/PHB domain-containing membrane-associated protein family
AT5G49210	AT5G49210	protein_coding_gene	1165.33	0.482112	0.17442	2.76409	0.00570815	0.0777825
AT1G64780	AT1G64780	protein_coding_gene	421.829	-0.804498	0.29111	-2.76356	0.00571754	0.0778614	ammonium transporter 1;2
AT3G58150	AT3G58150	protein_coding_gene	15.9141	1.22494	0.443304	2.76321	0.00572354	0.0778941	Optic atrophy 3 protein (OPA3)
AT3G18400	AT3G18400	protein_coding_gene	11.4496	-1.55951	0.564437	-2.76295	0.00572818	0.0779083	NAC domain containing protein 58
AT5G17190	AT5G17190	protein_coding_gene	2592.15	0.54266	0.196422	2.76272	0.00573222	0.0779143
AT1G07200	AT1G07200	protein_coding_gene	226.944	-0.554956	0.200888	-2.76251	0.00573592	0.0779156	Double Clp-N motif-containing P-loop nucleoside triphosphate hydrolases superfamily protein
AT4G05440	AT4G05440	protein_coding_gene	343.664	0.566405	0.205089	2.76176	0.00574915	0.0780463	temperature sensing protein-related
AT2G21660	AT2G21660	protein_coding_gene	10963.7	0.52127	0.188812	2.76079	0.00576615	0.078228	cold, circadian rhythm, and rna binding 2
AT5G10730	AT5G10730	protein_coding_gene	1480.38	0.330032	0.119622	2.75896	0.00579864	0.0786196	NAD(P)-binding Rossmann-fold superfamily protein
AT1G04590	AT1G04590	protein_coding_gene	728.819	0.307532	0.111477	2.7587	0.00580322	0.0786323
AT1G19830	AT1G19830	protein_coding_gene	70.2944	1.01679	0.36863	2.75829	0.00581053	0.0786821	SAUR-like auxin-responsive protein family
AT1G09520	AT1G09520	protein_coding_gene	399.019	0.342638	0.124241	2.75784	0.00581838	0.0786899
AT5G49620	AT5G49620	protein_coding_gene	2.63338	-1.67536	0.607485	-2.75787	0.00581796	0.0786899	myb domain protein 78
AT5G14740	AT5G14740	protein_coding_gene	4929.86	-1.4257	0.517091	-2.75715	0.00583073	0.0788077	carbonic anhydrase 2
AT5G54170	AT5G54170	protein_coding_gene	882.828	-0.423777	0.153718	-2.75685	0.00583612	0.0788314	Polyketide cyclase/dehydrase and lipid transport superfamily protein
AT1G67310	AT1G67310	protein_coding_gene	510.865	-0.534922	0.194086	-2.75611	0.00584926	0.0788611	Calmodulin-binding transcription activator protein with CG-1 and Ankyrin domains
AT1G71820	AT1G71820	protein_coding_gene	1485.67	-0.382304	0.138703	-2.75627	0.00584641	0.0788611	SEC6
AT3G58750	AT3G58750	protein_coding_gene	3034.57	0.367101	0.133194	2.75615	0.00584863	0.0788611	citrate synthase 2
AT1G70610	AT1G70610	protein_coding_gene	534.018	-0.578974	0.210109	-2.75559	0.00585859	0.0788886	transporter associated with antigen processing protein 1
AT1G75980	AT1G75980	protein_coding_gene	230.453	0.413637	0.150101	2.75572	0.00585626	0.0788886	Single hybrid motif superfamily protein
AT1G51840	AT1G51840	protein_coding_gene	28.629	-1.31099	0.475831	-2.75516	0.0058663	0.0789433	protein kinase-related
AT1G19110	AT1G19110	protein_coding_gene	532.125	-0.415272	0.150765	-2.75444	0.00587926	0.0789914	inter-alpha-trypsin inhibitor heavy chain-related
AT2G27150	AT2G27150	protein_coding_gene	279.812	-0.663325	0.240806	-2.7546	0.00587642	0.0789914	abscisic aldehyde oxidase 3
AT5G14140	AT5G14140	protein_coding_gene	236.971	0.433101	0.157242	2.75435	0.00588083	0.0789914	zinc ion binding;nucleic acid binding;zinc ion binding
AT1G33470	AT1G33470	protein_coding_gene	723.792	-0.621535	0.225682	-2.75403	0.0058866	0.07902	RNA-binding (RRM/RBD/RNP motifs) family protein
AT5G55140	AT5G55140	protein_coding_gene	731.5	0.356671	0.129555	2.75305	0.00590427	0.0792079	ribosomal protein L30 family protein
AT3G44716	AT3G44716	protein_coding_gene	22.0093	-1.05878	0.384614	-2.75285	0.00590797	0.0792086
AT3G05120	AT3G05120	protein_coding_gene	534.58	-0.391792	0.142343	-2.75246	0.00591501	0.0792538	alpha/beta-Hydrolases superfamily protein
AT2G41830	AT2G41830	protein_coding_gene	340.758	-0.467894	0.170096	-2.75077	0.00594558	0.0795649	Uncharacterized protein
AT3G51000	AT3G51000	protein_coding_gene	544.436	-0.598402	0.217535	-2.75084	0.00594432	0.0795649	alpha/beta-Hydrolases superfamily protein
AT2G21270	AT2G21270	protein_coding_gene	2030.88	0.29602	0.107661	2.74957	0.00596744	0.0797095	ubiquitin fusion degradation 1
AT2G27510	AT2G27510	protein_coding_gene	5153.89	0.545725	0.198465	2.74972	0.00596455	0.0797095	ferredoxin 3
AT5G24450	AT5G24450	protein_coding_gene	506.778	-0.41581	0.151218	-2.74974	0.00596431	0.0797095	Transcription factor IIIC, subunit 5
AT1G23410	AT1G23410	protein_coding_gene	542.546	0.551491	0.200596	2.74926	0.00597304	0.0797351	Ribosomal protein S27a / Ubiquitin family protein
AT2G45810	AT2G45810	protein_coding_gene	1568.07	-0.306326	0.11145	-2.74855	0.00598592	0.0798039	DEA(D/H)-box RNA helicase family protein
AT3G49370	AT3G49370	protein_coding_gene	118.448	-0.583167	0.212192	-2.7483	0.00599051	0.0798039	Calcium-dependent protein kinase (CDPK) family protein
AT4G38470	AT4G38470	protein_coding_gene	1229.17	-0.635424	0.231187	-2.74852	0.00598642	0.0798039	ACT-like protein tyrosine kinase family protein
AT5G04870	AT5G04870	protein_coding_gene	1887.69	-0.242769	0.0883385	-2.74817	0.00599295	0.0798039	calcium dependent protein kinase 1
AT3G60245	AT3G60245	protein_coding_gene	21189.2	0.455024	0.165625	2.74732	0.00600848	0.0799615	Zinc-binding ribosomal protein family protein
AT5G16280	AT5G16280	protein_coding_gene	882.283	-0.524351	0.190927	-2.74634	0.00602639	0.0801506	Tetratricopeptide repeat (TPR)-like superfamily protein
AT2G22800	AT2G22800	protein_coding_gene	18.89	-1.11282	0.405407	-2.74494	0.0060521	0.0803946	Homeobox-leucine zipper protein family
AT5G12190	AT5G12190	protein_coding_gene	727.732	0.519203	0.189149	2.74494	0.00605216	0.0803946	RNA-binding (RRM/RBD/RNP motifs) family protein
AT1G72330	AT1G72330	protein_coding_gene	748.591	0.509659	0.185771	2.74348	0.00607909	0.0807027	alanine aminotransferase 2
AT3G05520	AT3G05520	protein_coding_gene	636.541	0.352079	0.128362	2.74286	0.00609069	0.0808072	Subunits of heterodimeric actin filament capping protein Capz superfamily
AT1G18810	AT1G18810	protein_coding_gene	32.2532	-1.25643	0.45812	-2.74258	0.00609579	0.0808253	phytochrome kinase substrate-related
AT1G51130	AT1G51130	protein_coding_gene	150.275	0.5256	0.191737	2.74126	0.00612044	0.0809042	Nse4, component of Smc5/6 DNA repair complex
AT1G67890	AT1G67890	protein_coding_gene	456.388	-0.485674	0.177145	-2.74168	0.00611265	0.0809042	PAS domain-containing protein tyrosine kinase family protein
AT1G77765	AT1G77765	protein_coding_gene	45.0233	0.853428	0.311287	2.74161	0.0061139	0.0809042
AT4G36620	AT4G36620	protein_coding_gene	59.1723	0.819148	0.298802	2.74144	0.00611708	0.0809042	GATA transcription factor 19
AT5G44870	AT5G44870	protein_coding_gene	97.4766	-0.858448	0.313079	-2.74195	0.00610751	0.0809042	Disease resistance protein (TIR-NBS-LRR class) family
AT4G27280	AT4G27280	protein_coding_gene	5244.38	0.742419	0.270918	2.74038	0.00613684	0.0810715	Calcium-binding EF-hand family protein
AT1G01820	AT1G01820	protein_coding_gene	977.712	0.268364	0.0979376	2.74015	0.00614115	0.0810789	peroxin 11c
AT5G14550	AT5G14550	protein_coding_gene	512.302	0.506283	0.184779	2.73994	0.00614499	0.0810802	Core-2/I-branching beta-1,6-N-acetylglucosaminyltransferase family protein
AT5G50740	AT5G50740	protein_coding_gene	1024.38	0.441834	0.161277	2.7396	0.00615135	0.0811147	Heavy metal transport/detoxification superfamily protein
AT1G32700	AT1G32700	protein_coding_gene	221.77	-0.636095	0.232211	-2.7393	0.00615706	0.0811404	PLATZ transcription factor family protein
AT3G09280	AT3G09280	protein_coding_gene	34.7996	1.09571	0.400233	2.73768	0.00618735	0.08149
AT1G61560	AT1G61560	protein_coding_gene	52.8755	-1.11114	0.40613	-2.73593	0.00622045	0.0818761	Seven transmembrane MLO family protein
AT2G26040	AT2G26040	protein_coding_gene	462.791	0.676425	0.247266	2.73562	0.00622631	0.0819035	PYR1-like 2
AT1G12830	AT1G12830	protein_coding_gene	533.095	0.460046	0.168214	2.73489	0.00624015	0.0819532
AT4G09750	AT4G09750	protein_coding_gene	1113.94	0.381232	0.139391	2.73497	0.00623852	0.0819532	NAD(P)-binding Rossmann-fold superfamily protein
AT4G23760	AT4G23760	protein_coding_gene	403.871	0.596319	0.218068	2.73455	0.00624657	0.0819532	Cox19-like CHCH family protein
AT5G06210	AT5G06210	protein_coding_gene	297.21	0.494613	0.18087	2.73464	0.00624491	0.0819532	RNA binding (RRM/RBD/RNP motifs) family protein
AT5G11340	AT5G11340	protein_coding_gene	1055.58	0.313916	0.114802	2.73442	0.00624903	0.0819532	Acyl-CoA N-acyltransferases (NAT) superfamily protein
AT1G50560	AT1G50560	protein_coding_gene	48.4851	-0.921899	0.337261	-2.73349	0.00626667	0.0820851	cytochrome P450, family 705, subfamily A, polypeptide 25
AT2G37590	AT2G37590	protein_coding_gene	33.1681	-0.847609	0.310074	-2.73357	0.00626525	0.0820851	DNA binding with one finger 2.4
AT2G39725	AT2G39725	protein_coding_gene	284.867	0.557973	0.204176	2.73281	0.00627965	0.082106	LYR family of Fe/S cluster biogenesis protein
AT3G58270	AT3G58270	protein_coding_gene	137.277	0.586366	0.214559	2.73289	0.00627804	0.082106	Arabidopsis phospholipase-like protein (PEARLI 4) with TRAF-like domain
AT4G11010	AT4G11010	protein_coding_gene	14245.7	0.282844	0.103489	2.73309	0.00627425	0.082106	nucleoside diphosphate kinase 3
AT5G60700	AT5G60700	protein_coding_gene	610.85	0.371036	0.135812	2.73198	0.00629552	0.0822637	glycosyltransferase family protein 2
AT3G10660	AT3G10660	protein_coding_gene	671.755	-0.432809	0.158475	-2.73109	0.00631261	0.0823808	calmodulin-domain protein kinase cdpk isoform 2
AT3G26180	AT3G26180	protein_coding_gene	50.5088	-1.22076	0.446963	-2.73124	0.00630968	0.0823808	cytochrome P450, family 71, subfamily B, polypeptide 20
AT5G67510	AT5G67510	protein_coding_gene	3324.2	0.436986	0.160015	2.73091	0.0063159	0.0823808	Translation protein SH3-like family protein
AT1G22370	AT1G22370	protein_coding_gene	61.1473	-1.11505	0.408407	-2.73023	0.00632893	0.0825011	UDP-glucosyl transferase 85A5
AT2G43460	AT2G43460	protein_coding_gene	7696.95	0.502553	0.184124	2.72943	0.0063444	0.0826032	Ribosomal L38e protein family
AT5G21170	AT5G21170	protein_coding_gene	455.328	-0.403889	0.14797	-2.72954	0.0063423	0.0826032	5'-AMP-activated protein kinase beta-2 subunit protein
AT1G20030	AT1G20030	protein_coding_gene	133.875	0.483153	0.177038	2.72909	0.00635092	0.0826384	Pathogenesis-related thaumatin superfamily protein
AT1G08420	AT1G08420	protein_coding_gene	1013.74	-0.502597	0.184207	-2.72844	0.0063635	0.0827523	BRI1 suppressor 1 (BSU1)-like 2
AT1G18620	AT1G18620	protein_coding_gene	488.321	-0.433879	0.159064	-2.7277	0.00637784	0.0828441
AT3G10330	AT3G10330	protein_coding_gene	733.856	0.442464	0.162213	2.72768	0.00637822	0.0828441	Cyclin-like family protein
AT1G56510	AT1G56510	protein_coding_gene	203.53	-1.15487	0.423449	-2.72729	0.00638565	0.0828708	Disease resistance protein (TIR-NBS-LRR class)
AT2G38020	AT2G38020	protein_coding_gene	710.906	-0.325598	0.11939	-2.72717	0.00638793	0.0828708	vacuoleless1 (VCL1)
AT2G44290	AT2G44290	protein_coding_gene	257.095	-0.68633	0.251694	-2.72684	0.00639446	0.0829057	Bifunctional inhibitor/lipid-transfer protein/seed storage 2S albumin superfamily protein
AT1G65540	AT1G65540	protein_coding_gene	1021.76	-0.277091	0.101634	-2.72635	0.00640393	0.0829776	LETM1-like protein
AT1G77540	AT1G77540	protein_coding_gene	494.939	0.401574	0.147332	2.72565	0.00641758	0.0829776	Acyl-CoA N-acyltransferases (NAT) superfamily protein
AT3G23325	AT3G23325	protein_coding_gene	330.536	0.656187	0.240763	2.72545	0.00642132	0.0829776	Splicing factor 3B subunit 5/RDS3 complex subunit 10
AT4G19390	AT4G19390	protein_coding_gene	151.362	-0.620575	0.227682	-2.72562	0.00641811	0.0829776	Uncharacterised protein family (UPF0114)
AT4G38130	AT4G38130	protein_coding_gene	4057.46	0.259417	0.0951707	2.72581	0.00641448	0.0829776	histone deacetylase 1
AT5G53500	AT5G53500	protein_coding_gene	378.776	-0.48124	0.176578	-2.72537	0.00642301	0.0829776	Transducin/WD40 repeat-like superfamily protein
AT4G00050	AT4G00050	protein_coding_gene	184.269	-1.05922	0.388737	-2.72476	0.00643485	0.0830809	basic helix-loop-helix (bHLH) DNA-binding superfamily protein
AT5G60590	AT5G60590	protein_coding_gene	271.446	0.443755	0.162938	2.72345	0.00646042	0.0833614	DHBP synthase RibB-like alpha/beta domain
AT2G47560	AT2G47560	protein_coding_gene	20.7522	-1.15293	0.423559	-2.722	0.00648876	0.0836596	RING/U-box superfamily protein
AT3G01060	AT3G01060	protein_coding_gene	387.705	-0.671305	0.246633	-2.72188	0.00649127	0.0836596
AT5G43190	AT5G43190	protein_coding_gene	326.256	-0.450236	0.165523	-2.72008	0.00652669	0.0840661	Galactose oxidase/kelch repeat superfamily protein
AT1G54830	AT1G54830	protein_coding_gene	992.468	0.36711	0.134981	2.71971	0.00653395	0.0841096	nuclear factor Y, subunit C3
AT2G26440	AT2G26440	protein_coding_gene	532.982	0.921942	0.339062	2.71909	0.00654612	0.084216	Plant invertase/pectin methylesterase inhibitor superfamily
AT2G37190	AT2G37190	protein_coding_gene	8722.27	0.41623	0.153093	2.7188	0.00655199	0.0842416	Ribosomal protein L11 family protein
AT1G59740	AT1G59740	protein_coding_gene	105.059	-1.1429	0.420629	-2.71712	0.00658522	0.0845363	Major facilitator superfamily protein
AT1G76300	AT1G76300	protein_coding_gene	944.728	0.46605	0.171503	2.71744	0.00657899	0.0845363	snRNP core protein SMD3
AT4G11900	AT4G11900	protein_coding_gene	5.68125	-1.62713	0.598859	-2.71705	0.00658663	0.0845363	S-locus lectin protein kinase family protein
AT2G41220	AT2G41220	protein_coding_gene	3694.91	-0.485762	0.178799	-2.71681	0.00659146	0.084548	glutamate synthase 2
AT5G05310	AT5G05310	protein_coding_gene	165.39	-0.615884	0.226741	-2.71625	0.00660268	0.0846418	TLC ATP/ADP transporter
AT5G35100	AT5G35100	protein_coding_gene	742.373	-0.36957	0.136075	-2.71592	0.00660917	0.0846748	Cyclophilin-like peptidyl-prolyl cis-trans isomerase family protein
AT1G08650	AT1G08650	protein_coding_gene	206.122	-0.605109	0.222847	-2.71536	0.00662034	0.0847678	phosphoenolpyruvate carboxylase kinase 1
AT3G59810	AT3G59810	protein_coding_gene	633.946	0.520414	0.191687	2.71491	0.00662937	0.0848332	Small nuclear ribonucleoprotein family protein
AT2G22010	AT2G22010	protein_coding_gene	580.887	-0.594418	0.218986	-2.71441	0.0066394	0.0849114	related to KPC1
AT1G54490	AT1G54490	protein_coding_gene	1344.34	-0.367277	0.135344	-2.71364	0.00665476	0.0849279	exoribonuclease 4
AT3G14620	AT3G14620	protein_coding_gene	49.2076	-1.02558	0.377907	-2.71385	0.0066506	0.0849279	cytochrome P450, family 72, subfamily A, polypeptide 8
AT4G00440	AT4G00440	protein_coding_gene	367.411	-0.449485	0.165661	-2.71328	0.00666204	0.0849279	Protein of unknown function (DUF3741)
AT4G38150	AT4G38150	protein_coding_gene	289.072	0.600604	0.221366	2.71317	0.00666424	0.0849279	Pentatricopeptide repeat (PPR) superfamily protein
AT5G01350	AT5G01350	protein_coding_gene	1376.35	0.38176	0.14067	2.71387	0.00665021	0.0849279
AT5G18980	AT5G18980	protein_coding_gene	203.088	-0.437099	0.161102	-2.71317	0.00666423	0.0849279	ARM repeat superfamily protein
AT3G43670	AT3G43670	protein_coding_gene	1145.5	0.457123	0.168496	2.71297	0.00666839	0.0849307	Copper amine oxidase family protein
AT1G30050	AT1G30050	protein_coding_gene	18.0316	-1.25748	0.463569	-2.71261	0.00667563	0.084973
AT1G77750	AT1G77750	protein_coding_gene	1349.37	0.491545	0.181235	2.7122	0.00668382	0.0850271	Ribosomal protein S13/S18 family
AT2G43620	AT2G43620	protein_coding_gene	110.374	0.794121	0.292842	2.71178	0.00669238	0.085086	Chitinase family protein
AT4G00100	AT4G00100	protein_coding_gene	15196.4	0.38637	0.142545	2.71051	0.00671789	0.0853601	ribosomal protein S13A
AT4G30940	AT4G30940	protein_coding_gene	54.9824	0.731259	0.269823	2.71015	0.00672532	0.0854045	BTB/POZ domain with WD40/YVTN repeat-like protein
AT1G47980	AT1G47980	protein_coding_gene	59.0823	-1.66331	0.613972	-2.7091	0.00674656	0.0856239
AT1G64470	AT1G64470	protein_coding_gene	144.369	-0.665585	0.245711	-2.70882	0.00675238	0.0856476	Ubiquitin-like superfamily protein
AT2G40765	AT2G40765	protein_coding_gene	2857.36	0.521213	0.192448	2.70833	0.00676224	0.0857224
AT1G06020	AT1G06020	protein_coding_gene	6.03176	-1.49113	0.550674	-2.70782	0.00677269	0.0858045	pfkB-like carbohydrate kinase family protein
AT1G65690	AT1G65690	protein_coding_gene	60.2355	-1.16441	0.430052	-2.70759	0.00677731	0.0858129	Late embryogenesis abundant (LEA) hydroxyproline-rich glycoprotein family
AT1G04260	AT1G04260	protein_coding_gene	450.065	0.608712	0.22494	2.7061	0.0068078	0.0861351	CAMV movement protein interacting protein 7
AT5G16840	AT5G16840	protein_coding_gene	2067.25	0.354603	0.131045	2.70596	0.00681072	0.0861351	binding partner of acd11 1
AT1G16916	AT1G16916	protein_coding_gene	195.72	0.66301	0.24512	2.70483	0.00683387	0.086327
AT4G19960	AT4G19960	protein_coding_gene	498.744	-0.640133	0.236652	-2.70495	0.00683143	0.086327	K+ uptake permease 9
AT1G22270	AT1G22270	protein_coding_gene	719.025	0.470687	0.174032	2.70461	0.00683856	0.0863358	Trm112p-like protein
AT3G14160	AT3G14160	protein_coding_gene	176.482	0.41258	0.152602	2.70363	0.00685868	0.0865393	2-oxoglutarate-dependent dioxygenase family protein
AT5G57500	AT5G57500	protein_coding_gene	76.427	0.799591	0.29578	2.70333	0.00686493	0.0865677	Galactosyltransferase family protein
AT3G07400	AT3G07400	protein_coding_gene	660.246	-0.407137	0.150618	-2.70311	0.00686942	0.086574	lipase class 3 family protein
AT2G43070	AT2G43070	protein_coding_gene	959.994	-0.305924	0.113188	-2.70278	0.00687616	0.0866083	SIGNAL PEPTIDE PEPTIDASE-LIKE 3
AT1G79310	AT1G79310	protein_coding_gene	37.5643	-0.965808	0.357416	-2.7022	0.00688833	0.0867113	metacaspase 7
AT3G23830	AT3G23830	protein_coding_gene	1901.69	0.399878	0.147994	2.70198	0.00689269	0.0867156	glycine-rich RNA-binding protein 4
AT1G12230	AT1G12230	protein_coding_gene	1219.85	-0.52336	0.19378	-2.70079	0.00691746	0.0868228	Aldolase superfamily protein
AT1G14790	AT1G14790	protein_coding_gene	53.7346	-0.699771	0.25916	-2.70015	0.00693087	0.0868228	RNA-dependent RNA polymerase 1
AT1G79870	AT1G79870	protein_coding_gene	1749.32	0.359297	0.13305	2.70047	0.00692415	0.0868228	D-isomer specific 2-hydroxyacid dehydrogenase family protein
AT2G31360	AT2G31360	protein_coding_gene	2457.42	0.421038	0.155884	2.70097	0.00691367	0.0868228	16:0delta9 desaturase 2
AT4G19490	AT4G19490	protein_coding_gene	1388.78	-0.477785	0.176916	-2.70063	0.00692084	0.0868228	VPS54
AT5G01410	AT5G01410	protein_coding_gene	7621.49	0.554944	0.205518	2.70021	0.0069295	0.0868228	Aldolase-type TIM barrel family protein
AT5G26300	AT5G26300	protein_coding_gene	23.1107	-1.17534	0.435306	-2.70003	0.00693331	0.0868228	TRAF-like family protein
AT5G60190	AT5G60190	protein_coding_gene	216.025	0.436855	0.161746	2.70086	0.00691596	0.0868228	Cysteine proteinases superfamily protein
AT3G22170	AT3G22170	protein_coding_gene	929.147	-0.381349	0.141262	-2.69959	0.00694244	0.0868367	far-red elongated hypocotyls 3
AT4G16150	AT4G16150	protein_coding_gene	867.474	-0.376447	0.139446	-2.6996	0.00694229	0.0868367	calmodulin binding;transcription regulators
AT1G58807	AT1G58807	protein_coding_gene	1189.14	-0.710761	0.263359	-2.69883	0.0069583	0.0869847	Disease resistance protein (CC-NBS-LRR class) family
AT1G20650	AT1G20650	protein_coding_gene	237.977	-0.548559	0.20338	-2.69721	0.00699233	0.0873598	Protein kinase superfamily protein
AT3G48200	AT3G48200	protein_coding_gene	612.853	-0.815631	0.302433	-2.69689	0.00699895	0.087392
AT3G26030	AT3G26030	protein_coding_gene	801.514	-0.487566	0.180851	-2.69595	0.00701889	0.0875399	serine/threonine protein phosphatase 2A 55 kDa regulatory subunit B prime delta
AT4G31500	AT4G31500	protein_coding_gene	3749.88	0.82033	0.304265	2.6961	0.00701557	0.0875399	cytochrome P450, family 83, subfamily B, polypeptide 1
AT1G08360	AT1G08360	protein_coding_gene	14374.9	0.362965	0.134745	2.69371	0.00706612	0.0879413	Ribosomal protein L1p/L10e family
AT1G68600	AT1G68600	protein_coding_gene	6.74546	-1.4461	0.536761	-2.69412	0.00705743	0.0879413	Aluminium activated malate transporter family protein
AT4G35380	AT4G35380	protein_coding_gene	254.119	-0.698125	0.259174	-2.69365	0.00706733	0.0879413	SEC7-like guanine nucleotide exchange family protein
AT5G06980	AT5G06980	protein_coding_gene	651.599	-0.586815	0.217832	-2.69389	0.00706232	0.0879413
AT1G61270	AT1G61270	protein_coding_gene	3.64555	-1.62835	0.604632	-2.69313	0.00707838	0.0879506	Transmembrane amino acid transporter family protein
AT3G47300	AT3G47300	protein_coding_gene	132.374	-0.556902	0.206804	-2.6929	0.00708342	0.0879506	SELT-like protein precursor
AT4G13350	AT4G13350	protein_coding_gene	1361.88	-0.338263	0.125615	-2.69285	0.00708434	0.0879506	NSP (nuclear shuttle protein)-interacting GTPase
AT4G26590	AT4G26590	protein_coding_gene	148.702	0.846001	0.314137	2.6931	0.00707917	0.0879506	oligopeptide transporter 5
AT3G08930	AT3G08930	protein_coding_gene	1553.97	-0.354823	0.131823	-2.69166	0.00710969	0.0881137	LMBR1-like membrane protein
AT3G44630	AT3G44630	protein_coding_gene	849.633	-0.759755	0.282228	-2.69199	0.00710265	0.0881137	Disease resistance protein (TIR-NBS-LRR class) family
AT4G02120	AT4G02120	protein_coding_gene	494.425	-0.544932	0.20244	-2.69182	0.00710624	0.0881137	CTP synthase family protein
AT1G27940	AT1G27940	protein_coding_gene	8.29651	-1.50628	0.55975	-2.69098	0.0071242	0.0882431	P-glycoprotein 13
AT1G02010	AT1G02010	protein_coding_gene	197.657	-0.646541	0.240328	-2.69025	0.00713988	0.0883867	secretory 1A
AT3G51410	AT3G51410	protein_coding_gene	102.247	0.936348	0.348126	2.68968	0.00715211	0.0884368	Arabidopsis protein of unknown function (DUF241)
AT4G16220	AT4G16220	protein_coding_gene	24.1226	1.14503	0.425688	2.68983	0.00714889	0.0884368	GDSL-like Lipase/Acylhydrolase superfamily protein
AT5G36700	AT5G36700	protein_coding_gene	784.049	-0.732041	0.272209	-2.68926	0.00716105	0.0884969	2-phosphoglycolate phosphatase 1
AT3G33530	AT3G33530	protein_coding_gene	1302.99	-0.505255	0.187904	-2.68889	0.00716891	0.088531	Transducin family protein / WD-40 repeat family protein
AT5G64350	AT5G64350	protein_coding_gene	7676.68	0.533383	0.198376	2.68875	0.007172	0.088531	FK506-binding protein 12
AT5G18630	AT5G18630	protein_coding_gene	381.613	-0.6452	0.240033	-2.68797	0.00718889	0.0886889	alpha/beta-Hydrolases superfamily protein
AT3G62700	AT3G62700	protein_coding_gene	1570.35	-0.535813	0.199359	-2.68767	0.00719518	0.0887159	multidrug resistance-associated protein 10
AT5G25110	AT5G25110	protein_coding_gene	64.6386	-1.06823	0.397524	-2.68722	0.00720501	0.0887866	CBL-interacting protein kinase 25
AT1G14620	AT1G14620	protein_coding_gene	1249.84	0.368368	0.13711	2.68666	0.00721704	0.0888202	decoy
AT1G73230	AT1G73230	protein_coding_gene	8689.58	0.356516	0.132711	2.68641	0.00722248	0.0888202	Nascent polypeptide-associated complex NAC
AT2G44440	AT2G44440	protein_coding_gene	424.86	0.37847	0.14086	2.68686	0.0072127	0.0888202	Emsy N Terminus (ENT) domain-containing protein
AT4G12010	AT4G12010	protein_coding_gene	156.297	-0.550989	0.205109	-2.68633	0.00722416	0.0888202	Disease resistance protein (TIR-NBS-LRR class) family
AT5G49380	AT5G49380	protein_coding_gene	10.3853	-1.33327	0.496534	-2.68516	0.00724946	0.0890806
AT5G04600	AT5G04600	protein_coding_gene	2624.99	0.417529	0.155506	2.68496	0.00725375	0.0890828	RNA-binding (RRM/RBD/RNP motifs) family protein
AT3G18350	AT3G18350	protein_coding_gene	232.429	-0.565222	0.210582	-2.68409	0.00727279	0.089266	Plant protein of unknown function (DUF639)
AT1G14080	AT1G14080	protein_coding_gene	226.041	0.718635	0.267799	2.68348	0.00728599	0.0893772	fucosyltransferase 6
AT1G09730	AT1G09730	protein_coding_gene	589.932	-0.338002	0.125969	-2.68322	0.00729174	0.0893972	Cysteine proteinases superfamily protein
AT1G22160	AT1G22160	protein_coding_gene	218.473	0.562474	0.209643	2.68301	0.00729623	0.0894015	Protein of unknown function (DUF581)
AT4G00800	AT4G00800	protein_coding_gene	761.386	-0.602559	0.224619	-2.68258	0.00730572	0.0894672	transducin family protein / WD-40 repeat family protein
AT3G47200	AT3G47200	protein_coding_gene	30.2942	-1.02904	0.383653	-2.68222	0.00731348	0.0895116	Plant protein of unknown function (DUF247)
AT3G63220	AT3G63220	protein_coding_gene	225.05	0.513626	0.191557	2.68133	0.00733309	0.0897008	Galactose oxidase/kelch repeat superfamily protein
AT5G14120	AT5G14120	protein_coding_gene	878.414	-0.67776	0.252805	-2.68096	0.00734115	0.0897487	Major facilitator superfamily protein
AT5G58230	AT5G58230	protein_coding_gene	1588.73	0.360265	0.134403	2.68049	0.00735155	0.089825	Transducin/WD40 repeat-like superfamily protein
AT2G40540	AT2G40540	protein_coding_gene	761.802	-0.296921	0.110803	-2.67971	0.00736859	0.0899825	potassium transporter 2
AT1G21640	AT1G21640	protein_coding_gene	988.609	-0.388814	0.145122	-2.67923	0.00737919	0.0900611	NAD kinase 2
AT2G01420	AT2G01420	protein_coding_gene	613.891	-0.649441	0.242437	-2.67881	0.00738849	0.090073	Auxin efflux carrier family protein
AT5G13080	AT5G13080	protein_coding_gene	25.067	-1.15628	0.431625	-2.67891	0.00738626	0.090073	WRKY DNA-binding protein 75
AT2G40460	AT2G40460	protein_coding_gene	81.3072	-0.927865	0.346411	-2.67851	0.00739505	0.0900804	Major facilitator superfamily protein
AT3G16270	AT3G16270	protein_coding_gene	956.929	-0.353638	0.132033	-2.6784	0.00739743	0.0900804	ENTH/VHS family protein
AT4G10920	AT4G10920	protein_coding_gene	652.308	-0.371974	0.138921	-2.67759	0.00741548	0.0902495	transcriptional coactivator p15 (PC4) family protein (KELP)
AT1G23020	AT1G23020	protein_coding_gene	966.13	-0.566814	0.211861	-2.6754	0.00746394	0.0902843	ferric reduction oxidase 3
AT1G33120	AT1G33120	protein_coding_gene	11650.4	0.368648	0.137803	2.67518	0.00746889	0.0902843	Ribosomal protein L6 family
AT2G25570	AT2G25570	protein_coding_gene	345.637	0.391933	0.146468	2.6759	0.00745283	0.0902843	binding
AT2G27710	AT2G27710	protein_coding_gene	13152.9	0.440479	0.164559	2.67672	0.00743457	0.0902843	60S acidic ribosomal protein family
AT3G13570	AT3G13570	protein_coding_gene	1541.72	0.230316	0.0860921	2.67523	0.00746778	0.0902843	SC35-like splicing factor 30A
AT4G01490			74.0539	-1.37557	0.514215	-2.67509	0.00747101	0.0902843	transposable element gene
AT4G32810	AT4G32810	protein_coding_gene	84.264	-1.25469	0.469037	-2.67503	0.00747216	0.0902843	carotenoid cleavage dioxygenase 8
AT5G34790			15.5813	-1.13815	0.425352	-2.67577	0.00745568	0.0902843	transposable element gene
AT5G49680	AT5G49680	protein_coding_gene	295.129	-0.588549	0.219891	-2.67654	0.00743857	0.0902843	ERR: AT5G49680 not in vocabulary: $voc
AT5G51710	AT5G51710	protein_coding_gene	202.924	-0.491814	0.183721	-2.67697	0.0074292	0.0902843	K+ efflux antiporter 5
AT5G54730	AT5G54730	protein_coding_gene	342.612	-0.626492	0.234006	-2.67725	0.00742303	0.0902843	homolog of yeast autophagy 18 (ATG18) F
AT5G64670	AT5G64670	protein_coding_gene	1410.59	0.357033	0.133469	2.67502	0.00747258	0.0902843	Ribosomal protein L18e/L15 superfamily protein
AT5G66860	AT5G66860	protein_coding_gene	1429.64	0.479101	0.179087	2.67525	0.00746742	0.0902843	Ribosomal protein L25/Gln-tRNA synthetase, anti-codon-binding domain
AT3G26510	AT3G26510	protein_coding_gene	667.969	-0.957542	0.358171	-2.67342	0.00750819	0.0906364	Octicosapeptide/Phox/Bem1p family protein
AT4G25450	AT4G25450	protein_coding_gene	829.414	-0.535462	0.200297	-2.67334	0.0075101	0.0906364	non-intrinsic ABC protein 8
AT1G21920	AT1G21920	protein_coding_gene	480.772	-0.469421	0.17566	-2.67234	0.00753252	0.0907088	Histone H3 K4-specific methyltransferase SET7/9 family protein
AT2G44310	AT2G44310	protein_coding_gene	1604.74	0.591242	0.221278	2.67194	0.00754134	0.0907088	Calcium-binding EF-hand family protein
AT3G54826	AT3G54826	protein_coding_gene	471.427	0.318485	0.119166	2.67262	0.00752618	0.0907088	Zim17-type zinc finger protein
AT4G14320	AT4G14320	protein_coding_gene	9231.93	0.517827	0.193765	2.67244	0.00753008	0.0907088	Zinc-binding ribosomal protein family protein
AT4G37870	AT4G37870	protein_coding_gene	59868.2	0.425469	0.159236	2.67194	0.00754148	0.0907088	phosphoenolpyruvate carboxykinase 1
AT5G09510	AT5G09510	protein_coding_gene	7190.84	0.401987	0.150458	2.67176	0.00754544	0.0907088	Ribosomal protein S19 family protein
AT5G51700	AT5G51700	protein_coding_gene	600.034	0.399532	0.149523	2.67204	0.00753913	0.0907088	protein binding;zinc ion binding
AT4G14480	AT4G14480	protein_coding_gene	7.88244	-1.52868	0.572324	-2.671	0.00756258	0.0908643	Protein kinase superfamily protein
AT4G12020	AT4G12020	protein_coding_gene	339.892	-0.656468	0.245796	-2.67078	0.00756752	0.0908733	protein kinase family protein
AT4G10120	AT4G10120	protein_coding_gene	93.6578	-0.902151	0.33781	-2.67059	0.00757189	0.0908753	Sucrose-phosphate synthase family protein
AT2G36620	AT2G36620	protein_coding_gene	8871.62	0.494449	0.185163	2.67035	0.00757728	0.0908895	ribosomal protein L24
AT1G71430	AT1G71430	protein_coding_gene	285.613	0.531849	0.199239	2.66941	0.00759855	0.0910927
AT3G47720	AT3G47720	protein_coding_gene	51.6194	-1.07038	0.401034	-2.66904	0.00760685	0.0910927	similar to RCD one 4
AT4G39740	AT4G39740	protein_coding_gene	159.218	0.513195	0.192269	2.66915	0.00760437	0.0910927	Thioredoxin superfamily protein
AT3G56080	AT3G56080	protein_coding_gene	194.185	-0.899966	0.337235	-2.66866	0.00761539	0.0911446	S-adenosyl-L-methionine-dependent methyltransferases superfamily protein
AT5G46270	AT5G46270	protein_coding_gene	7.19844	-1.63724	0.613559	-2.66843	0.00762055	0.091156	Disease resistance protein (TIR-NBS-LRR class) family
AT5G04550	AT5G04550	protein_coding_gene	1370.85	-0.250563	0.0939151	-2.66797	0.00763117	0.0912325	Protein of unknown function (DUF668)
AT2G44120	AT2G44120	protein_coding_gene	10683	0.429378	0.160991	2.66709	0.00765113	0.0914207	Ribosomal protein L30/L7 family protein
AT1G29890	AT1G29890	protein_coding_gene	806.084	-0.342185	0.12838	-2.66541	0.00768939	0.0917259	O-acetyltransferase family protein
AT2G05170	AT2G05170	protein_coding_gene	764.499	-0.364767	0.136837	-2.6657	0.00768283	0.0917259	vacuolar protein sorting 11
AT4G23260	AT4G23260	protein_coding_gene	50.983	-1.01568	0.381036	-2.66557	0.00768569	0.0917259	cysteine-rich RLK (RECEPTOR-like protein kinase) 18
AT1G04010	AT1G04010	protein_coding_gene	226.033	-0.509309	0.191101	-2.66513	0.00769588	0.0917527	phospholipid sterol acyl transferase 1
AT3G17300	AT3G17300	protein_coding_gene	696.551	0.440557	0.165319	2.6649	0.00770115	0.091765
AT3G28740	AT3G28740	protein_coding_gene	1146.74	-0.991677	0.372157	-2.66467	0.00770636	0.0917766	Cytochrome P450 superfamily protein
AT3G02690	AT3G02690	protein_coding_gene	488.067	-0.565181	0.212226	-2.6631	0.00774233	0.0921035	nodulin MtN21 /EamA-like transporter family protein
AT5G41520	AT5G41520	protein_coding_gene	11241.2	0.382307	0.143555	2.66315	0.0077414	0.0921035	RNA binding Plectin/S10 domain-containing protein
AT1G32060	AT1G32060	protein_coding_gene	6784.69	-0.692121	0.259927	-2.66275	0.0077505	0.0921501	phosphoribulokinase
AT1G10310	AT1G10310	protein_coding_gene	717.145	0.407728	0.153157	2.66217	0.00776398	0.0922089	NAD(P)-binding Rossmann-fold superfamily protein
AT5G47610	AT5G47610	protein_coding_gene	314.647	-1.15224	0.432811	-2.66223	0.00776258	0.0922089	RING/U-box superfamily protein
AT3G51260	AT3G51260	protein_coding_gene	4402.67	0.329378	0.123753	2.66158	0.0077775	0.0922682	20S proteasome alpha subunit PAD1
AT4G29950	AT4G29950	protein_coding_gene	862.596	-0.600709	0.225688	-2.66168	0.00777516	0.0922682	Ypt/Rab-GAP domain of gyp1p superfamily protein
AT1G07080	AT1G07080	protein_coding_gene	5299.38	0.378168	0.142127	2.66077	0.00779622	0.092389	Thioredoxin superfamily protein
AT2G24400	AT2G24400	protein_coding_gene	23.9117	0.990042	0.372087	2.66078	0.00779599	0.092389	SAUR-like auxin-responsive protein family
AT2G26910	AT2G26910	protein_coding_gene	1827.7	-0.510003	0.191758	-2.65961	0.00782301	0.0926051	pleiotropic drug resistance 4
AT5G14810			46.2575	-1.04579	0.393187	-2.65978	0.00781924	0.0926051	transposable element gene
AT3G56220	AT3G56220	protein_coding_gene	184.002	0.736593	0.277009	2.6591	0.00783505	0.0926969	transcription regulators
AT5G40930	AT5G40930	protein_coding_gene	779.338	0.401082	0.150877	2.65833	0.00785278	0.092856	translocase of outer membrane 20-4
AT1G09300	AT1G09300	protein_coding_gene	320.839	0.426737	0.160576	2.65755	0.00787118	0.0929719	Metallopeptidase M24 family protein
AT3G21530	AT3G21530	protein_coding_gene	21.0495	-1.08323	0.407579	-2.65771	0.00786729	0.0929719	DNAse I-like superfamily protein
AT1G19730	AT1G19730	protein_coding_gene	201.691	0.491608	0.185167	2.65495	0.00793206	0.0936399	Thioredoxin superfamily protein
AT3G12835	AT3G12835	protein_coding_gene	15.5807	1.19545	0.450412	2.65412	0.00795155	0.0937676
AT5G14250	AT5G14250	protein_coding_gene	1175.92	0.306131	0.115341	2.65413	0.00795127	0.0937676	Proteasome component (PCI) domain protein
AT5G42235	AT5G42235	protein_coding_gene	22.266	1.27503	0.480469	2.65373	0.00796077	0.0938253	Expressed protein
AT2G38330	AT2G38330	protein_coding_gene	353.883	-0.587528	0.221419	-2.65347	0.00796694	0.0938408	MATE efflux family protein
AT5G26280	AT5G26280	protein_coding_gene	7745.62	-0.458708	0.172882	-2.65331	0.00797077	0.0938408	TRAF-like family protein
AT3G60860	AT3G60860	protein_coding_gene	1251.07	-0.36014	0.135759	-2.65278	0.00798311	0.093935	SEC7-like guanine nucleotide exchange family protein
AT5G54280	AT5G54280	protein_coding_gene	320.092	-0.576238	0.21726	-2.6523	0.00799465	0.0940197	myosin 2
AT1G07790	AT1G07790	protein_coding_gene	2169.48	0.503715	0.189977	2.65145	0.00801477	0.0941029	Histone superfamily protein
AT2G21060	AT2G21060	protein_coding_gene	2375.8	0.49787	0.187751	2.65176	0.00800736	0.0941029	glycine-rich protein 2B
AT3G23590	AT3G23590	protein_coding_gene	794.085	-0.443831	0.167388	-2.65152	0.00801311	0.0941029	REF4-related 1
AT2G40410	AT2G40410	protein_coding_gene	361.978	-0.403159	0.15209	-2.65079	0.00803035	0.0942347	Staphylococcal nuclease homologue
AT3G20770	AT3G20770	protein_coding_gene	1954.21	-0.301786	0.113884	-2.64994	0.00805069	0.0944221	Ethylene insensitive 3 family protein
AT1G10340	AT1G10340	protein_coding_gene	18.0138	-1.26246	0.476645	-2.64863	0.00808185	0.094503	Ankyrin repeat family protein
AT1G67580	AT1G67580	protein_coding_gene	744.378	-0.310484	0.117227	-2.64857	0.00808327	0.094503	Protein kinase superfamily protein
AT2G37790	AT2G37790	protein_coding_gene	885.483	0.389908	0.147196	2.6489	0.00807539	0.094503	NAD(P)-linked oxidoreductase superfamily protein
AT3G15630	AT3G15630	protein_coding_gene	187.779	-1.10633	0.417643	-2.64899	0.00807335	0.094503
AT3G53480	AT3G53480	protein_coding_gene	2601.47	-0.710816	0.268313	-2.6492	0.00806825	0.094503	pleiotropic drug resistance 9
AT5G43930	AT5G43930	protein_coding_gene	471.956	-0.371211	0.140156	-2.64855	0.00808378	0.094503	Transducin family protein / WD-40 repeat family protein
AT1G01160	AT1G01160	protein_coding_gene	815.856	0.327916	0.123827	2.64818	0.00809257	0.0945036	GRF1-interacting factor 2
AT3G53430	AT3G53430	protein_coding_gene	14138	0.403921	0.152523	2.64827	0.0080905	0.0945036	Ribosomal protein L11 family protein
AT1G09020	AT1G09020	protein_coding_gene	1205.36	-0.32731	0.123645	-2.64717	0.00811692	0.0947368	homolog of yeast sucrose nonfermenting 4
AT3G53240	AT3G53240	protein_coding_gene	323.629	-0.558401	0.210977	-2.64674	0.00812724	0.094755	receptor like protein 45
AT5G51460	AT5G51460	protein_coding_gene	764.694	-0.468307	0.176933	-2.6468	0.00812563	0.094755	Haloacid dehalogenase-like hydrolase (HAD) superfamily protein
AT1G72370	AT1G72370	protein_coding_gene	27068.7	0.36587	0.138304	2.6454	0.00815945	0.0947731	40s ribosomal protein SA
AT2G28950	AT2G28950	protein_coding_gene	717.038	-0.517506	0.195588	-2.6459	0.00814731	0.0947731	expansin A6
AT3G18180	AT3G18180	protein_coding_gene	3.21148	-1.58987	0.600829	-2.64613	0.0081419	0.0947731	Glycosyltransferase family 61 protein
AT3G54050	AT3G54050	protein_coding_gene	2955.23	-0.731533	0.276456	-2.64611	0.00814228	0.0947731	high cyclic electron flow 1
AT4G01525			221.672	-0.786021	0.297011	-2.64644	0.00813439	0.0947731	transposable element gene
AT4G28310	AT4G28310	protein_coding_gene	338.316	0.453071	0.171251	2.64565	0.00815337	0.0947731
AT5G60170	AT5G60170	protein_coding_gene	1359.71	-0.468031	0.176922	-2.6454	0.00815937	0.0947731	RNA binding (RRM/RBD/RNP motifs) family protein
AT1G17540	AT1G17540	protein_coding_gene	6.83109	-1.53119	0.578896	-2.64501	0.00816875	0.0948302	Protein kinase protein with adenine nucleotide alpha hydrolases-like domain
AT4G08874	AT4G08874	protein_coding_gene	7.87364	-1.37275	0.519108	-2.64444	0.00818256	0.0948887
AT4G25940	AT4G25940	protein_coding_gene	36.299	-1.08845	0.411576	-2.64459	0.00817894	0.0948887	ENTH/ANTH/VHS superfamily protein
AT1G78955	AT1G78955	protein_coding_gene	18.0501	-1.1864	0.448765	-2.64371	0.00820035	0.0950441	camelliol C synthase 1
AT1G58250	AT1G58250	protein_coding_gene	894.114	-0.564711	0.213627	-2.64344	0.00820674	0.0950672	Golgi-body localisation protein domain ;RNA pol II promoter Fmp27 protein domain
AT5G10230	AT5G10230	protein_coding_gene	15.4872	-1.47447	0.557895	-2.64292	0.00821943	0.0951633	annexin 7
AT1G80920	AT1G80920	protein_coding_gene	477.99	-0.963265	0.364521	-2.64255	0.00822846	0.095217	Chaperone DnaJ-domain superfamily protein
AT2G19400	AT2G19400	protein_coding_gene	42.8192	-0.888548	0.336348	-2.64175	0.00824786	0.0953904	AGC (cAMP-dependent, cGMP-dependent and protein kinase C) kinase family protein
AT5G16650	AT5G16650	protein_coding_gene	443.211	-0.4575	0.173232	-2.64096	0.00826709	0.0955618	Chaperone DnaJ-domain superfamily protein
AT2G38550	AT2G38550	protein_coding_gene	2476.38	0.331624	0.125605	2.64023	0.00828506	0.0957183	Transmembrane proteins 14C
AT1G26260	AT1G26260	protein_coding_gene	316.109	0.589291	0.223238	2.63974	0.008297	0.095788	cryptochrome-interacting basic-helix-loop-helix 5
AT2G41905	AT2G41905	protein_coding_gene	83.5416	0.936754	0.354883	2.63962	0.00829995	0.095788
AT5G46450	AT5G46450	protein_coding_gene	213.779	-0.922079	0.349347	-2.63943	0.00830445	0.095789	Disease resistance protein (TIR-NBS-LRR class) family
AT1G03980	AT1G03980	protein_coding_gene	56.7244	0.723458	0.27419	2.63853	0.00832669	0.0959513	phytochelatin synthase 2
AT1G52300	AT1G52300	protein_coding_gene	13645.8	0.454552	0.172277	2.6385	0.00832739	0.0959513	Zinc-binding ribosomal protein family protein
AT1G08730	AT1G08730	protein_coding_gene	19.742	-1.08306	0.410615	-2.63766	0.00834809	0.0961386	Myosin family protein with Dil domain
AT5G28900	AT5G28900	protein_coding_gene	899.618	-0.317662	0.120448	-2.63733	0.00835607	0.0961792	Calcium-binding EF-hand family protein
AT5G54970	AT5G54970	protein_coding_gene	991.752	0.488603	0.1853	2.63682	0.00836868	0.0962732
AT5G54900	AT5G54900	protein_coding_gene	3018.09	0.271026	0.102802	2.63639	0.00837942	0.0963455	RNA-binding protein 45A
AT5G45210	AT5G45210	protein_coding_gene	90.7694	-0.695547	0.263847	-2.63617	0.00838466	0.0963546	Disease resistance protein (TIR-NBS-LRR class) family
AT2G28210	AT2G28210	protein_coding_gene	32.0408	-1.04409	0.396092	-2.63598	0.00838944	0.0963583	alpha carbonic anhydrase 2
AT5G62600	AT5G62600	protein_coding_gene	548.315	-0.495302	0.187922	-2.63568	0.00839689	0.0963927	ARM repeat superfamily protein
AT3G03600	AT3G03600	protein_coding_gene	1342.53	0.417313	0.158351	2.63537	0.00840465	0.0964306	ribosomal protein S2
AT2G05632	AT2G05632	protein_coding_gene	54.8253	-1.14662	0.435163	-2.63492	0.00841577	0.096456
AT5G53010	AT5G53010	protein_coding_gene	210.85	-0.808457	0.306823	-2.63493	0.00841552	0.096456	calcium-transporting ATPase, putative
AT1G70100	AT1G70100	protein_coding_gene	465.136	-0.430003	0.163209	-2.63467	0.00842183	0.0964743
AT1G23220	AT1G23220	protein_coding_gene	466.037	0.397025	0.150714	2.63429	0.00843144	0.0965218	Dynein light chain type 1 family protein
AT5G35740	AT5G35740	protein_coding_gene	513.392	-0.705858	0.267964	-2.63415	0.0084349	0.0965218	Carbohydrate-binding X8 domain superfamily protein
AT5G23940	AT5G23940	protein_coding_gene	1555.84	0.54466	0.206806	2.63367	0.00844671	0.0966059	HXXXD-type acyl-transferase family protein
AT4G29740	AT4G29740	protein_coding_gene	12.2973	-1.31353	0.499094	-2.63182	0.00849282	0.097082	cytokinin oxidase 4
AT2G41150	AT2G41150	protein_coding_gene	188.079	-0.481841	0.183141	-2.63099	0.00851365	0.0971772
AT2G45450	AT2G45450	protein_coding_gene	100.473	-0.870984	0.331075	-2.63077	0.00851912	0.0971772	protein binding
AT5G12860	AT5G12860	protein_coding_gene	7493.49	-0.403009	0.153184	-2.63088	0.00851648	0.0971772	dicarboxylate transporter 1
AT5G42850	AT5G42850	protein_coding_gene	1584.61	0.341175	0.129664	2.63122	0.00850801	0.0971772	Thioredoxin superfamily protein
AT5G56320	AT5G56320	protein_coding_gene	364.03	0.619175	0.235391	2.63041	0.0085281	0.0972284	expansin A14
AT1G75500	AT1G75500	protein_coding_gene	1526.24	-0.391877	0.149056	-2.62905	0.00856234	0.0974007	Walls Are Thin 1
AT2G31820	AT2G31820	protein_coding_gene	509.165	-0.364325	0.138577	-2.62905	0.00856229	0.0974007	Ankyrin repeat family protein
AT2G34340	AT2G34340	protein_coding_gene	316.443	0.773344	0.294198	2.62865	0.00857245	0.0974007	Protein of unknown function, DUF584
AT2G46820	AT2G46820	protein_coding_gene	5412.35	-0.439133	0.166996	-2.62961	0.00854834	0.0974007	photosystem I P subunit
AT3G11500	AT3G11500	protein_coding_gene	949.237	0.425018	0.161692	2.62856	0.00857472	0.0974007	Small nuclear ribonucleoprotein family protein
AT4G04955	AT4G04955	protein_coding_gene	444.327	-0.553722	0.210637	-2.6288	0.00856867	0.0974007	allantoinase
AT5G55310	AT5G55310	protein_coding_gene	768.382	-0.438801	0.166881	-2.62942	0.0085531	0.0974007	DNA topoisomerase 1 beta
AT1G04270	AT1G04270	protein_coding_gene	20349.2	0.400037	0.152223	2.62798	0.00858947	0.0975171	cytosolic ribosomal protein S15
AT3G47340	AT3G47340	protein_coding_gene	87.5669	-1.561	0.594119	-2.62742	0.00860347	0.0976248	glutamine-dependent asparagine synthase 1
AT5G19600	AT5G19600	protein_coding_gene	15.1159	-1.33807	0.509336	-2.62709	0.00861186	0.0976688	sulfate transporter 3;5
AT3G53730	AT3G53730	protein_coding_gene	3501.37	0.596247	0.226986	2.62679	0.00861934	0.0977024	Histone superfamily protein
AT2G37510	AT2G37510	protein_coding_gene	178.478	0.684473	0.260608	2.62645	0.00862812	0.0977508	RNA-binding (RRM/RBD/RNP motifs) family protein
AT1G19580	AT1G19580	protein_coding_gene	1205.36	0.270952	0.103193	2.62569	0.00864739	0.0978154	gamma carbonic anhydrase 1
AT5G05190	AT5G05190	protein_coding_gene	175.977	-0.582274	0.221752	-2.62579	0.00864492	0.0978154	Protein of unknown function (DUF3133)
AT5G06240	AT5G06240	protein_coding_gene	258.75	0.478534	0.182228	2.62601	0.00863912	0.0978154	embryo defective 2735
AT2G46020	AT2G46020	protein_coding_gene	1346.69	-0.57653	0.219615	-2.62519	0.00866018	0.0979089	transcription regulatory protein SNF2, putative
AT4G16230	AT4G16230	protein_coding_gene	225.59	1.06707	0.406579	2.6245	0.00867771	0.0980544	GDSL-like Lipase/Acylhydrolase superfamily protein
AT4G21540	AT4G21540	protein_coding_gene	383.829	-0.369821	0.14092	-2.62432	0.00868211	0.0980544	sphingosine kinase 1
AT1G66580	AT1G66580	protein_coding_gene	10346	0.326215	0.124319	2.62402	0.00868995	0.0980728	senescence associated gene 24
AT1G77660	AT1G77660	protein_coding_gene	139.401	-0.598219	0.228003	-2.62373	0.00869722	0.0980728	Histone H3 K4-specific methyltransferase SET7/9 family protein
AT4G33666	AT4G33666	protein_coding_gene	72.2817	-1.13257	0.431663	-2.62373	0.00869734	0.0980728
AT3G50010	AT3G50010	protein_coding_gene	19.9713	-0.930533	0.354788	-2.62278	0.00872144	0.0982934	Cysteine/Histidine-rich C1 domain family protein
AT2G43400	AT2G43400	protein_coding_gene	306.66	-0.462305	0.176364	-2.62132	0.00875913	0.0986667	electron-transfer flavoprotein:ubiquinone oxidoreductase
AT1G62600	AT1G62600	protein_coding_gene	526.475	-0.360193	0.137461	-2.62033	0.00878449	0.0988004	Flavin-binding monooxygenase family protein
AT1G75850	AT1G75850	protein_coding_gene	605.334	-0.337698	0.128885	-2.62014	0.00878926	0.0988004	VPS35 homolog B
AT2G22420	AT2G22420	protein_coding_gene	465.441	0.399409	0.152409	2.62064	0.00877645	0.0988004	Peroxidase superfamily protein
AT5G04910	AT5G04910	protein_coding_gene	426.14	0.37946	0.14482	2.62022	0.0087872	0.0988004
AT1G71980	AT1G71980	protein_coding_gene	643.23	-0.415647	0.158677	-2.61946	0.00880697	0.0989481	Protease-associated (PA) RING/U-box zinc finger family protein
AT2G31865	AT2G31865	protein_coding_gene	79.5859	-0.972633	0.371355	-2.61915	0.00881501	0.0989871	poly(ADP-ribose) glycohydrolase 2
AT2G05810	AT2G05810	protein_coding_gene	451.893	-0.557697	0.212971	-2.61866	0.0088277	0.0990781	ARM repeat superfamily protein
AT5G54770	AT5G54770	protein_coding_gene	23131.3	0.344047	0.131392	2.61848	0.00883236	0.099079	thiazole biosynthetic enzyme, chloroplast (ARA6) (THI1) (THI4)
AT1G75490	AT1G75490	protein_coding_gene	18.7991	-1.18479	0.452557	-2.61799	0.0088449	0.0991683	Integrase-type DNA-binding superfamily protein
AT1G60220	AT1G60220	protein_coding_gene	668.642	-0.379257	0.144947	-2.61652	0.00888314	0.099494	UB-like protease 1D
AT5G23290	AT5G23290	protein_coding_gene	771.744	0.445946	0.170429	2.61661	0.00888075	0.099494	prefoldin 5
AT4G15760	AT4G15760	protein_coding_gene	1076.49	-0.661435	0.252855	-2.61587	0.00890003	0.0996293	monooxygenase 1
AT5G64140	AT5G64140	protein_coding_gene	5619.73	0.507611	0.194063	2.6157	0.00890444	0.0996293	ribosomal protein S28
AT1G66090	AT1G66090	protein_coding_gene	32.8144	-1.12028	0.428349	-2.61536	0.00891346	0.0996345	Disease resistance protein (TIR-NBS class)
AT5G58490	AT5G58490	protein_coding_gene	2145.04	0.277269	0.106017	2.61533	0.00891411	0.0996345	NAD(P)-binding Rossmann-fold superfamily protein
AT2G33840	AT2G33840	protein_coding_gene	1269.89	0.411677	0.157444	2.61475	0.00892932	0.099753	Tyrosyl-tRNA synthetase, class Ib, bacterial/mitochondrial
AT3G10510	AT3G10510	protein_coding_gene	5.09065	-1.48408	0.567628	-2.61453	0.00893499	0.0997649	Galactose oxidase/kelch repeat superfamily protein
AT2G39580	AT2G39580	protein_coding_gene	845.792	-0.730635	0.279515	-2.61394	0.00895046	0.0998729
AT4G02420	AT4G02420	protein_coding_gene	11.7602	-1.40903	0.539073	-2.61381	0.0089539	0.0998729	Concanavalin A-like lectin protein kinase family protein
AT4G12780	AT4G12780	protein_coding_gene	911.07	-0.327194	0.1252	-2.61338	0.00896525	0.0998965	Chaperone DnaJ-domain superfamily protein
AT5G49870	AT5G49870	protein_coding_gene	67.4157	-0.924313	0.353666	-2.61352	0.00896144	0.0998965	Mannose-binding lectin superfamily protein
AT4G14455	AT4G14455	protein_coding_gene	411.412	0.522855	0.200139	2.61246	0.00898925	0.100112	Target SNARE coiled-coil domain protein
AT3G06550	AT3G06550	protein_coding_gene	1276.46	-0.36534	0.139894	-2.61154	0.00901344	0.10033	O-acetyltransferase family protein
AT1G48490	AT1G48490	protein_coding_gene	436.838	-0.492052	0.188427	-2.61137	0.00901815	0.100331	Protein kinase superfamily protein
AT3G09680	AT3G09680	protein_coding_gene	37.3175	-0.757771	0.290285	-2.61044	0.0090426	0.1005	Ribosomal protein S12/S23 family protein
AT4G04200	AT4G04200	protein_coding_gene	468.093	0.500096	0.191566	2.61056	0.0090393	0.1005	Microsomal signal peptidase 25 kDa subunit (SPC25)
AT1G19835	AT1G19835	protein_coding_gene	1613.33	-0.500563	0.191802	-2.6098	0.00905961	0.100637	Plant protein of unknown function (DUF869)
AT3G19920	AT3G19920	protein_coding_gene	1366.84	1.12087	0.429532	2.60952	0.00906696	0.100667
AT1G22600	AT1G22600	protein_coding_gene	343.197	1.18664	0.454883	2.60867	0.00908955	0.100763	Late embryogenesis abundant protein (LEA) family protein
AT4G02260	AT4G02260	protein_coding_gene	768.188	-0.603806	0.231452	-2.60878	0.00908663	0.100763	RELA/SPOT homolog 1
AT4G16620	AT4G16620	protein_coding_gene	19.0082	1.31954	0.505811	2.60877	0.00908685	0.100763	nodulin MtN21 /EamA-like transporter family protein
AT1G18170	AT1G18170	protein_coding_gene	466.874	-0.39106	0.149952	-2.6079	0.00910994	0.100849	FKBP-like peptidyl-prolyl cis-trans isomerase family protein
AT1G56150	AT1G56150	protein_coding_gene	81.3871	0.936377	0.359037	2.60802	0.0091067	0.100849	SAUR-like auxin-responsive protein family
AT5G52670	AT5G52670	protein_coding_gene	14.8148	-1.24262	0.476491	-2.60785	0.00911129	0.100849	Copper transport protein family
AT1G23730	AT1G23730	protein_coding_gene	9.0641	-1.27516	0.48924	-2.60641	0.00914958	0.101221	beta carbonic anhydrase 3
AT4G29450	AT4G29450	protein_coding_gene	7.37619	-1.48855	0.571225	-2.60589	0.00916346	0.101322	Leucine-rich repeat protein kinase family protein
AT2G41120	AT2G41120	protein_coding_gene	40.1455	-0.981468	0.376691	-2.6055	0.00917402	0.101336
AT5G46390	AT5G46390	protein_coding_gene	269.271	-0.510167	0.195798	-2.60558	0.00917186	0.101336	Peptidase S41 family protein
AT2G36070	AT2G36070	protein_coding_gene	1191.4	0.371695	0.142719	2.60438	0.00920402	0.101615	translocase inner membrane subunit 44-2
AT3G03940	AT3G03940	protein_coding_gene	1773.89	-0.392346	0.15074	-2.6028	0.00924663	0.102034	Protein kinase family protein
AT2G34470	AT2G34470	protein_coding_gene	2385.09	0.428917	0.164829	2.60219	0.00926294	0.102057	urease accessory protein G
AT3G30720	AT3G30720	protein_coding_gene	8.85275	-1.37273	0.527492	-2.60238	0.00925794	0.102057	qua-quine starch
AT3G46490	AT3G46490	protein_coding_gene	231.692	-0.839158	0.322473	-2.60226	0.00926112	0.102057	2-oxoglutarate (2OG) and Fe(II)-dependent oxygenase superfamily protein
AT2G19540	AT2G19540	protein_coding_gene	2098.02	0.448219	0.172285	2.60161	0.00927862	0.102074	Transducin family protein / WD-40 repeat family protein
AT2G47270	AT2G47270	protein_coding_gene	137.418	0.854708	0.328527	2.60164	0.009278	0.102074	sequence-specific DNA binding transcription factors;transcription regulators
AT5G28400	AT5G28400	protein_coding_gene	111.935	-0.94052	0.361492	-2.60177	0.00927428	0.102074
AT1G12020	AT1G12020	protein_coding_gene	246.134	0.559762	0.215362	2.59916	0.0093451	0.102753
AT4G17720	AT4G17720	protein_coding_gene	939.847	0.455556	0.175336	2.59819	0.00937178	0.102942	RNA-binding (RRM/RBD/RNP motifs) family protein
AT4G29690	AT4G29690	protein_coding_gene	3403.69	0.509932	0.196264	2.59819	0.00937153	0.102942	Alkaline-phosphatase-like family protein
AT3G55900	AT3G55900	protein_coding_gene	5.07886	-1.49627	0.575964	-2.59784	0.00938108	0.102992	F-box family protein
AT1G67230	AT1G67230	protein_coding_gene	1426.4	-0.413823	0.159329	-2.59729	0.00939633	0.103076	little nuclei1
AT5G26210	AT5G26210	protein_coding_gene	539.326	0.301101	0.115932	2.59722	0.00939828	0.103076	alfin-like 4
AT2G24800	AT2G24800	protein_coding_gene	79.2842	0.699672	0.269428	2.59688	0.00940754	0.103126	Peroxidase superfamily protein
AT1G67530	AT1G67530	protein_coding_gene	301.947	-0.433368	0.166958	-2.59568	0.00944036	0.103329	ARM repeat superfamily protein
AT3G10090	AT3G10090	protein_coding_gene	947.791	0.575243	0.221641	2.59538	0.00944861	0.103329	Nucleic acid-binding, OB-fold-like protein
AT5G02960	AT5G02960	protein_coding_gene	21131	0.332979	0.128278	2.59576	0.00943818	0.103329	Ribosomal protein S12/S23 family protein
AT5G27430	AT5G27430	protein_coding_gene	874.395	0.372335	0.143462	2.59536	0.00944922	0.103329	Signal peptidase subunit
AT5G41110	AT5G41110	protein_coding_gene	205.719	-0.398629	0.153595	-2.59533	0.00944995	0.103329
AT3G53970	AT3G53970	protein_coding_gene	1229.04	0.400265	0.154237	2.59513	0.00945547	0.103337	proteasome inhibitor-related
AT1G23970	AT1G23970	protein_coding_gene	319.687	0.466953	0.180032	2.59372	0.00949441	0.10371	Protein of unknown function (DUF626)
AT2G22200	AT2G22200	protein_coding_gene	64.0725	-0.786224	0.303206	-2.59303	0.00951333	0.103864	Integrase-type DNA-binding superfamily protein
AT5G15070	AT5G15070	protein_coding_gene	396.922	-0.462392	0.178342	-2.59274	0.00952161	0.103902	Phosphoglycerate mutase-like family protein
AT4G21750	AT4G21750	protein_coding_gene	1999.34	-0.452338	0.174477	-2.59253	0.00952723	0.103911	Homeobox-leucine zipper family protein / lipid-binding START domain-containing protein
AT1G27060	AT1G27060	protein_coding_gene	48.082	-0.705283	0.272095	-2.59205	0.0095406	0.103973	Regulator of chromosome condensation (RCC1) family protein
AT1G69620	AT1G69620	protein_coding_gene	13195.1	0.385735	0.148886	2.59081	0.00957511	0.103973	ribosomal protein L34
AT2G41490	AT2G41490	protein_coding_gene	260.48	-0.39285	0.151594	-2.59145	0.00955718	0.103973	UDP-glcnac-adolichol phosphate glcnac-1-p-transferase
AT3G12920	AT3G12920	protein_coding_gene	520.612	-0.468042	0.180658	-2.59077	0.00957616	0.103973	SBP (S-ribonuclease binding protein) family protein
AT4G02730	AT4G02730	protein_coding_gene	140.037	0.518957	0.200291	2.59102	0.00956911	0.103973	Transducin/WD40 repeat-like superfamily protein
AT4G03550	AT4G03550	protein_coding_gene	1191.26	-0.50286	0.194083	-2.59096	0.00957097	0.103973	glucan synthase-like 5
AT4G34070	AT4G34070	protein_coding_gene	694.41	0.289638	0.111788	2.59095	0.00957106	0.103973	Calcium-binding EF-hand family protein
AT5G42370	AT5G42370	protein_coding_gene	31.7182	-0.787924	0.304061	-2.59134	0.00956035	0.103973	Calcineurin-like metallo-phosphoesterase superfamily protein
AT5G48580	AT5G48580	protein_coding_gene	3254.52	0.449056	0.173301	2.59119	0.00956435	0.103973	FK506- and rapamycin-binding protein 15 kD-2
AT3G62150	AT3G62150	protein_coding_gene	145.838	-0.862923	0.333115	-2.59046	0.00958465	0.104013	P-glycoprotein 21
AT1G19350	AT1G19350	protein_coding_gene	1731.33	-0.416742	0.160925	-2.58966	0.00960704	0.104204	Brassinosteroid signalling positive regulator (BZR1) family protein
AT1G53460	AT1G53460	protein_coding_gene	310.654	0.399472	0.154273	2.58939	0.00961463	0.104234
AT1G80940	AT1G80940	protein_coding_gene	1266.11	0.383257	0.148041	2.58885	0.00962966	0.104345
AT4G39010	AT4G39010	protein_coding_gene	44.4597	0.905599	0.349835	2.58864	0.00963547	0.104355	glycosyl hydrolase 9B18
AT1G72840	AT1G72840	protein_coding_gene	192.019	-0.504963	0.195084	-2.58844	0.00964105	0.104364	Disease resistance protein (TIR-NBS-LRR class)
[truncated: 29,320 more rows]
