# Supplementary material for: Histone Deacetylase Complex 1 and histone 1 epigenetically moderate stress responsiveness of Arabidopsis thaliana seedlings
Source: New Phytol. 2023 Aug 10;241(1):166–79. doi: 10.1111/nph.19165 (PMC10953426; doi:10.1111/nph.19165)
Supplement: Supplementary file 2 — Dataset S2 Differentially expressed genes salt vs control; multi‐factorial DSeq analysis for genotype vs salt; sequencing reads. [file NPH-241-166-s006.zip › Suppl_dataset_2/RXT3S.vs.C_Gene.ds2.ann.csv.fun.xlsx]

## Sheet: RXT3S.vs.C_Gene.ds2.ann.csv.fun
GeneID	Gene-name	Gene-biotype	baseMean	log2FoldChange	lfcSE	stat	pvalue	padj	function
AT4G14090	AT4G14090	protein_coding_gene	1129.22	-4.63932	0.246176	-18.8456	3.19606e-79	6.91595e-75	UDP-Glycosyltransferase superfamily protein
AT5G42800	AT5G42800	protein_coding_gene	3139.3	-6.32547	0.347129	-18.2222	3.43754e-74	3.71925e-70	dihydroflavonol 4-reductase
AT4G22880	AT4G22880	protein_coding_gene	3002.27	-5.44574	0.312964	-17.4005	8.17542e-68	5.89693e-64	leucoanthocyanidin dioxygenase
AT5G54060	AT5G54060	protein_coding_gene	914.458	-5.28101	0.309772	-17.0481	3.61138e-65	1.95366e-61	UDP-glucose:flavonoid 3-o-glucosyltransferase
AT1G03495	AT1G03495	protein_coding_gene	646.79	-4.08459	0.246249	-16.5873	8.61479e-62	3.72831e-58	HXXXD-type acyl-transferase family protein
AT3G29590	AT3G29590	protein_coding_gene	582.935	-5.10661	0.329127	-15.5156	2.72016e-54	9.81027e-51	HXXXD-type acyl-transferase family protein
AT5G17220	AT5G17220	protein_coding_gene	1364.05	-4.86326	0.318731	-15.2582	1.45238e-52	4.48972e-49	glutathione S-transferase phi 12
AT4G11460	AT4G11460	protein_coding_gene	168.386	-3.9286	0.26296	-14.9399	1.81161e-50	4.90017e-47	cysteine-rich RLK (RECEPTOR-like protein kinase) 30
AT4G09820	AT4G09820	protein_coding_gene	151.273	-5.40046	0.380621	-14.1886	1.07859e-45	2.59328e-42	basic helix-loop-helix (bHLH) DNA-binding superfamily protein
AT3G12960	AT3G12960	protein_coding_gene	143.447	4.08297	0.299383	13.6379	2.38197e-42	5.15434e-39
AT1G03940	AT1G03940	protein_coding_gene	737.53	-3.23287	0.243166	-13.2949	2.47889e-40	4.87642e-37	HXXXD-type acyl-transferase family protein
AT2G30010	AT2G30010	protein_coding_gene	410.4	-3.18482	0.249944	-12.7421	3.44887e-37	6.21918e-34	TRICHOME BIREFRINGENCE-LIKE 45
AT1G02930	AT1G02930	protein_coding_gene	5871.65	-3.33097	0.264082	-12.6134	1.78155e-36	2.96545e-33	glutathione S-transferase 6
AT5G44440	AT5G44440	protein_coding_gene	595.015	-3.6456	0.296063	-12.3136	7.6527e-35	1.18283e-31	FAD-binding Berberine family protein
AT3G51750	AT3G51750	protein_coding_gene	345.134	2.66482	0.217916	12.2287	2.18484e-34	3.15185e-31
AT2G27402	AT2G27402	protein_coding_gene	164.923	-5.14004	0.422387	-12.169	4.54426e-34	6.14583e-31
AT3G48720	AT3G48720	protein_coding_gene	87.1432	-5.62529	0.462758	-12.156	5.33046e-34	6.78505e-31	HXXXD-type acyl-transferase family protein
AT2G38465	AT2G38465	protein_coding_gene	212.038	3.19579	0.263314	12.1368	6.74e-34	8.10261e-31
AT1G77950	AT1G77950	protein_coding_gene	144.11	4.12486	0.344385	11.9775	4.66224e-33	5.3098e-30	AGAMOUS-like 67
AT1G66970	AT1G66970	protein_coding_gene	98.1821	-5.11336	0.427398	-11.9639	5.49157e-33	5.94161e-30	SHV3-like 2
AT3G44970	AT3G44970	protein_coding_gene	106.071	-5.82737	0.506652	-11.5017	1.29289e-30	1.33223e-27	Cytochrome P450 superfamily protein
AT1G72610	AT1G72610	protein_coding_gene	6376.81	-3.20186	0.283393	-11.2983	1.33776e-29	1.31581e-26	germin-like protein 1
AT3G27400	AT3G27400	protein_coding_gene	596.055	-1.76446	0.158264	-11.1489	7.25176e-29	6.82265e-26	Pectin lyase-like superfamily protein
AT5G01670	AT5G01670	protein_coding_gene	1033.76	3.04712	0.276266	11.0297	2.74896e-28	2.47853e-25	NAD(P)-linked oxidoreductase superfamily protein
AT1G02940	AT1G02940	protein_coding_gene	54.2601	-4.79583	0.441604	-10.86	1.78709e-27	1.54683e-24	glutathione S-transferase (class phi) 5
AT1G45191	AT1G45191	protein_coding_gene	136.033	-4.49679	0.41549	-10.8229	2.68266e-27	2.2327e-24	Glycosyl hydrolase superfamily protein
AT1G48990	AT1G48990	protein_coding_gene	131.076	3.84254	0.356459	10.7798	4.29016e-27	3.43832e-24	Oleosin family protein
AT2G28470	AT2G28470	protein_coding_gene	2182.08	1.13696	0.106642	10.6614	1.54177e-26	1.19151e-23	beta-galactosidase 8
AT4G28780	AT4G28780	protein_coding_gene	343.334	-4.32791	0.410583	-10.5409	5.59603e-26	4.17561e-23	GDSL-like Lipase/Acylhydrolase superfamily protein
AT2G19900	AT2G19900	protein_coding_gene	938.183	3.97284	0.378691	10.491	9.50529e-26	6.85617e-23	NADP-malic enzyme 1
AT3G61920	AT3G61920	protein_coding_gene	74.7601	-3.16351	0.301774	-10.483	1.03375e-25	7.21591e-23
AT4G12130	AT4G12130	protein_coding_gene	842.928	1.45242	0.139254	10.43	1.80913e-25	1.22337e-22	Glycine cleavage T-protein family
AT2G10940	AT2G10940	protein_coding_gene	11522.2	-2.68804	0.258996	-10.3787	3.09944e-25	2.03238e-22	Bifunctional inhibitor/lipid-transfer protein/seed storage 2S albumin superfamily protein
AT1G07080	AT1G07080	protein_coding_gene	5299.38	1.46655	0.141481	10.3657	3.55273e-25	2.2611e-22	Thioredoxin superfamily protein
AT2G36270	AT2G36270	protein_coding_gene	1260	2.71152	0.262172	10.3425	4.52428e-25	2.79717e-22	Basic-leucine zipper (bZIP) transcription factor family protein
AT4G15780	AT4G15780	protein_coding_gene	1561.87	1.11308	0.107933	10.3127	6.17423e-25	3.71123e-22	vesicle-associated membrane protein 724
AT2G32550	AT2G32550	protein_coding_gene	79.0497	-3.52233	0.341644	-10.3099	6.35486e-25	3.71656e-22	Cell differentiation, Rcd1-like protein
AT5G01240	AT5G01240	protein_coding_gene	437.271	-1.32802	0.128956	-10.2982	7.17852e-25	4.08779e-22	like AUXIN RESISTANT 1
AT5G64210	AT5G64210	protein_coding_gene	82.9269	3.21343	0.313732	10.2426	1.27744e-24	7.08785e-22	alternative oxidase 2
AT2G31980	AT2G31980	protein_coding_gene	4553.77	3.31825	0.324347	10.2305	1.44731e-24	7.82956e-22	PHYTOCYSTATIN 2
AT1G16730	AT1G16730	protein_coding_gene	434.64	3.07523	0.30281	10.1556	3.12794e-24	1.61156e-21	unknown protein 6
AT5G50915	AT5G50915	protein_coding_gene	184.445	-3.23866	0.318842	-10.1576	3.06607e-24	1.61156e-21	basic helix-loop-helix (bHLH) DNA-binding superfamily protein
AT1G15330	AT1G15330	protein_coding_gene	3956.68	3.49361	0.34513	10.1226	4.38697e-24	2.20767e-21	Cystathionine beta-synthase (CBS) protein
AT1G78780	AT1G78780	protein_coding_gene	348.996	2.45291	0.242836	10.1011	5.46168e-24	2.68603e-21	pathogenesis-related family protein
AT5G66460	AT5G66460	protein_coding_gene	1444.59	2.08657	0.207161	10.0722	7.33073e-24	3.5251e-21	Glycosyl hydrolase superfamily protein
AT2G23600	AT2G23600	protein_coding_gene	379.467	-2.63396	0.262203	-10.0455	9.61526e-24	4.52314e-21	acetone-cyanohydrin lyase
AT3G50570	AT3G50570	protein_coding_gene	49.5482	-3.59769	0.360769	-9.97227	2.01568e-23	9.28029e-21	hydroxyproline-rich glycoprotein family protein
AT1G16390	AT1G16390	protein_coding_gene	593.705	-2.14269	0.216676	-9.88888	4.65195e-23	2.09716e-20	organic cation/carnitine transporter 3
AT1G68020	AT1G68020	protein_coding_gene	552.204	1.62984	0.165443	9.8514	6.75932e-23	2.9253e-20	UDP-Glycosyltransferase / trehalose-phosphatase family protein
AT3G44830	AT3G44830	protein_coding_gene	115.875	3.04924	0.309503	9.85205	6.71594e-23	2.9253e-20	Lecithin:cholesterol acyltransferase family protein
AT5G47810	AT5G47810	protein_coding_gene	494.949	1.8497	0.187808	9.84887	6.93195e-23	2.94119e-20	phosphofructokinase 2
AT1G64110	AT1G64110	protein_coding_gene	5957.18	2.89575	0.294187	9.84325	7.33035e-23	3.05041e-20	P-loop containing nucleoside triphosphate hydrolases superfamily protein
AT4G27570	AT4G27570	protein_coding_gene	338.226	-4.0545	0.412073	-9.83928	7.62566e-23	3.10832e-20	UDP-Glycosyltransferase superfamily protein
AT5G04000	AT5G04000	protein_coding_gene	396.011	2.33743	0.237603	9.83756	7.75679e-23	3.10832e-20
AT3G47290	AT3G47290	protein_coding_gene	781.032	-1.46136	0.14911	-9.80053	1.11993e-22	4.40622e-20	phosphatidylinositol-speciwc phospholipase C8
AT2G23110	AT2G23110	protein_coding_gene	883.725	2.39328	0.245086	9.76506	1.59019e-22	6.14465e-20	Late embryogenesis abundant protein, group 6
AT4G04570	AT4G04570	protein_coding_gene	54.4462	-4.46411	0.460557	-9.69286	3.23345e-22	1.22752e-19	cysteine-rich RLK (RECEPTOR-like protein kinase) 40
AT1G16850	AT1G16850	protein_coding_gene	696.417	2.99154	0.309323	9.67122	3.99571e-22	1.49074e-19
AT1G48470	AT1G48470	protein_coding_gene	1567.57	2.98836	0.309088	9.66832	4.11061e-22	1.50762e-19	glutamine synthetase 1;5
AT3G62150	AT3G62150	protein_coding_gene	145.838	-3.4384	0.355821	-9.6633	4.31749e-22	1.5571e-19	P-glycoprotein 21
AT3G16660	AT3G16660	protein_coding_gene	29.7497	-5.21971	0.540636	-9.65476	4.69249e-22	1.6646e-19	Pollen Ole e 1 allergen and extensin family protein
AT5G52310	AT5G52310	protein_coding_gene	7321.09	3.31293	0.343581	9.64233	5.29698e-22	1.84873e-19	low-temperature-responsive protein 78 (LTI78) / desiccation-responsive protein 29A (RD29A)
AT4G08870	AT4G08870	protein_coding_gene	471.724	-3.95004	0.410164	-9.63038	5.95086e-22	2.04398e-19	Arginase/deacetylase superfamily protein
AT1G14430	AT1G14430	protein_coding_gene	230.219	-1.9119	0.199113	-9.60211	7.83239e-22	2.64821e-19	glyoxal oxidase-related protein
AT3G01860	AT3G01860	protein_coding_gene	225.638	-2.01297	0.211556	-9.51508	1.8158e-21	6.04493e-19
AT4G04840	AT4G04840	protein_coding_gene	871.476	-3.78858	0.402578	-9.41081	4.92309e-21	1.6141e-18	methionine sulfoxide reductase B6
AT2G36120	AT2G36120	protein_coding_gene	338.503	-3.10724	0.330432	-9.40355	5.27503e-21	1.70368e-18	Glycine-rich protein family
AT5G65165	AT5G65165	protein_coding_gene	496.687	3.22364	0.345511	9.33005	1.05823e-20	3.36749e-18	succinate dehydrogenase 2-3
AT1G19670	AT1G19670	protein_coding_gene	252.524	-2.54857	0.273307	-9.32494	1.11043e-20	3.45051e-18	chlorophyllase 1
AT1G66940	AT1G66940	protein_coding_gene	151.057	-3.21942	0.345269	-9.32439	1.11621e-20	3.45051e-18	protein kinase-related
AT2G45970	AT2G45970	protein_coding_gene	919.526	-1.42691	0.153326	-9.30638	1.32258e-20	4.0309e-18	cytochrome P450, family 86, subfamily A, polypeptide 8
AT4G38970	AT4G38970	protein_coding_gene	27205.3	-1.70005	0.182822	-9.29892	1.41878e-20	4.26402e-18	fructose-bisphosphate aldolase 2
AT4G33420	AT4G33420	protein_coding_gene	236.82	-3.30793	0.356495	-9.27902	1.71043e-20	5.07013e-18	Peroxidase superfamily protein
AT1G76080	AT1G76080	protein_coding_gene	980.562	-2.70979	0.292171	-9.27467	1.78167e-20	5.20994e-18	chloroplastic drought-induced stress protein of 32 kD
AT2G21720	AT2G21720	protein_coding_gene	364.073	3.70813	0.401286	9.24061	2.45096e-20	7.0715e-18	Plant protein of unknown function (DUF639)
AT3G44006	AT3G44006	protein_coding_gene	216.315	2.69061	0.29167	9.22485	2.83958e-20	8.08495e-18
AT5G57810	AT5G57810	protein_coding_gene	38.9949	3.96814	0.430688	9.21349	3.15701e-20	8.87202e-18	tetraspanin15
AT3G15260	AT3G15260	protein_coding_gene	1458.3	1.38834	0.15078	9.2077	3.33177e-20	9.24309e-18	Protein phosphatase 2C family protein
AT3G63210	AT3G63210	protein_coding_gene	320.609	1.70103	0.184849	9.20225	3.50536e-20	9.60158e-18	Protein of unknown function (DUF581)
AT3G10200	AT3G10200	protein_coding_gene	519.682	2.16458	0.235397	9.19541	3.73567e-20	1.01045e-17	S-adenosyl-L-methionine-dependent methyltransferases superfamily protein
AT5G62210	AT5G62210	protein_coding_gene	741.39	-2.7707	0.301823	-9.17991	4.31448e-20	1.15261e-17	Embryo-specific protein 3, (ATS3)
AT4G25100	AT4G25100	protein_coding_gene	16236.9	-2.21047	0.241617	-9.14865	5.76485e-20	1.52129e-17	Fe superoxide dismutase 1
AT4G15620	AT4G15620	protein_coding_gene	322.63	-2.85194	0.312092	-9.13811	6.35504e-20	1.65683e-17	Uncharacterised protein family (UPF0497)
AT1G73330	AT1G73330	protein_coding_gene	225.437	-4.13702	0.453931	-9.11376	7.95734e-20	2.02575e-17	drought-repressed 4
AT3G58450	AT3G58450	protein_coding_gene	252.212	3.90955	0.428947	9.1143	7.91827e-20	2.02575e-17	Adenine nucleotide alpha hydrolases-like superfamily protein
AT4G00430	AT4G00430	protein_coding_gene	3707.73	-1.42738	0.156989	-9.09226	9.69996e-20	2.44067e-17	plasma membrane intrinsic protein 1;4
AT4G24480	AT4G24480	protein_coding_gene	439.698	2.00223	0.220885	9.0646	1.25064e-19	3.11064e-17	Protein kinase superfamily protein
AT1G43560	AT1G43560	protein_coding_gene	1197.53	-1.49284	0.164743	-9.06161	1.28535e-19	3.16064e-17	thioredoxin Y2
AT1G64660	AT1G64660	protein_coding_gene	1004.15	1.72495	0.190603	9.04996	1.43017e-19	3.47723e-17	methionine gamma-lyase
AT4G19380	AT4G19380	protein_coding_gene	48.7392	-3.48297	0.38718	-8.99573	2.34675e-19	5.64238e-17	Long-chain fatty alcohol dehydrogenase family protein
AT4G24120	AT4G24120	protein_coding_gene	90.1604	-3.26115	0.362815	-8.98848	2.50677e-19	5.96088e-17	YELLOW STRIPE like 1
AT1G15140	AT1G15140	protein_coding_gene	1753.38	-1.37083	0.153198	-8.94809	3.61692e-19	8.50722e-17	FAD/NAD(P)-binding oxidoreductase
AT1G72970	AT1G72970	protein_coding_gene	4617.06	-1.50631	0.168471	-8.94105	3.85493e-19	8.96956e-17	Glucose-methanol-choline (GMC) oxidoreductase family protein
AT3G27950	AT3G27950	protein_coding_gene	51.3279	-3.25795	0.364518	-8.93769	3.97385e-19	9.1479e-17	GDSL-like Lipase/Acylhydrolase superfamily protein
AT2G41190	AT2G41190	protein_coding_gene	554.801	2.38694	0.268893	8.87691	6.87416e-19	1.56579e-16	Transmembrane amino acid transporter family protein
AT5G42290	AT5G42290	protein_coding_gene	232.7	3.26938	0.36862	8.86922	7.36578e-19	1.66029e-16	transcription activator-related
AT1G62710	AT1G62710	protein_coding_gene	3283.54	2.33893	0.26385	8.86459	7.67839e-19	1.71291e-16	beta vacuolar processing enzyme
AT4G38840	AT4G38840	protein_coding_gene	88.7629	-3.585	0.407005	-8.80826	1.27106e-18	2.80657e-16	SAUR-like auxin-responsive protein family
AT5G03350	AT5G03350	protein_coding_gene	167.061	-3.68223	0.419724	-8.77296	1.74034e-18	3.80396e-16	Legume lectin family protein
AT2G23130	AT2G23130	protein_coding_gene	564.423	-2.24946	0.25788	-8.7229	2.7117e-18	5.86785e-16	arabinogalactan protein 17
AT1G53430	AT1G53430	protein_coding_gene	793.018	-1.7944	0.205757	-8.72096	2.75847e-18	5.90995e-16	Leucine-rich repeat transmembrane protein kinase
AT4G23300	AT4G23300	protein_coding_gene	38.6826	-3.96256	0.455454	-8.70026	3.31129e-18	7.02481e-16	cysteine-rich RLK (RECEPTOR-like protein kinase) 22
AT2G44210	AT2G44210	protein_coding_gene	384.035	-1.44817	0.166522	-8.69653	3.422e-18	7.18919e-16	Protein of Unknown Function (DUF239)
AT5G45310	AT5G45310	protein_coding_gene	54.2816	4.121	0.474485	8.6852	3.78081e-18	7.86663e-16
AT1G51805	AT1G51805	protein_coding_gene	298.153	-2.27537	0.262421	-8.67069	4.29501e-18	8.8514e-16	Leucine-rich repeat protein kinase family protein
AT1G08500	AT1G08500	protein_coding_gene	859.434	1.38413	0.159879	8.65733	4.82958e-18	9.70235e-16	early nodulin-like protein 18
AT1G53470	AT1G53470	protein_coding_gene	701.505	1.76635	0.204009	8.6582	4.79254e-18	9.70235e-16	mechanosensitive channel of small conductance-like 4
AT4G24350	AT4G24350	protein_coding_gene	134.032	-2.56758	0.296589	-8.65702	4.84243e-18	9.70235e-16	Phosphorylase superfamily protein
AT2G39220	AT2G39220	protein_coding_gene	185.678	-1.73935	0.200963	-8.65509	4.92502e-18	9.77729e-16	PATATIN-like protein 6
AT3G56400	AT3G56400	protein_coding_gene	245.955	-2.93976	0.340733	-8.62775	6.257e-18	1.23087e-15	WRKY DNA-binding protein 70
AT5G02890	AT5G02890	protein_coding_gene	801.169	-1.48535	0.172968	-8.58739	8.89707e-18	1.73445e-15	HXXXD-type acyl-transferase family protein
AT2G30130	AT2G30130	protein_coding_gene	239.365	1.92482	0.22452	8.57303	1.00801e-17	1.94753e-15	Lateral organ boundaries (LOB) domain family protein
AT4G36700	AT4G36700	protein_coding_gene	951.976	3.45441	0.404346	8.5432	1.30554e-17	2.50006e-15	RmlC-like cupins superfamily protein
AT3G05730	AT3G05730	protein_coding_gene	213.968	-4.9792	0.583283	-8.53652	1.38329e-17	2.60286e-15
AT4G22690	AT4G22690	protein_coding_gene	697.056	-3.15202	0.369203	-8.53735	1.37335e-17	2.60286e-15	cytochrome P450, family 706, subfamily A, polypeptide 1
AT4G35690	AT4G35690	protein_coding_gene	49.3113	3.4799	0.40771	8.53524	1.39866e-17	2.6091e-15	Arabidopsis protein of unknown function (DUF241)
AT5G15960	AT5G15960	protein_coding_gene	3903.04	3.31833	0.389413	8.52136	1.57692e-17	2.91649e-15	stress-responsive protein (KIN1) / stress-induced protein (KIN1)
AT3G49260	AT3G49260	protein_coding_gene	713.022	-1.27368	0.149506	-8.51927	1.60566e-17	2.94449e-15	IQ-domain 21
AT3G06840	AT3G06840	protein_coding_gene	176.753	-1.88972	0.221907	-8.51585	1.65377e-17	3.00722e-15
AT5G64620	AT5G64620	protein_coding_gene	1460.47	-1.44652	0.170012	-8.50838	1.76384e-17	3.18064e-15	cell wall / vacuolar inhibitor of fructosidase 2
AT5G45960	AT5G45960	protein_coding_gene	43.18	-3.11576	0.367242	-8.48424	2.1714e-17	3.88321e-15	GDSL-like Lipase/Acylhydrolase superfamily protein
AT1G29020	AT1G29020	protein_coding_gene	60.8984	-3.21181	0.378983	-8.47481	2.35455e-17	4.17624e-15	Calcium-binding EF-hand family protein
AT1G62290	AT1G62290	protein_coding_gene	1995.67	2.19127	0.259406	8.44724	2.9826e-17	5.24719e-15	Saposin-like aspartyl protease family protein
AT4G12470	AT4G12470	protein_coding_gene	299.412	-3.77504	0.44746	-8.43659	3.2673e-17	5.70171e-15	azelaic acid induced 1
AT5G60700	AT5G60700	protein_coding_gene	610.85	1.10456	0.131369	8.40805	4.16891e-17	7.21689e-15	glycosyltransferase family protein 2
AT3G53190	AT3G53190	protein_coding_gene	623.811	-1.21011	0.144049	-8.40067	4.43945e-17	7.62423e-15	Pectin lyase-like superfamily protein
AT4G13410	AT4G13410	protein_coding_gene	28.5802	-3.78216	0.450451	-8.39638	4.60465e-17	7.84567e-15	Nucleotide-diphospho-sugar transferases superfamily protein
AT4G36220	AT4G36220	protein_coding_gene	1051.76	-1.57679	0.188087	-8.3833	5.14624e-17	8.69997e-15	ferulic acid 5-hydroxylase 1
AT2G41070	AT2G41070	protein_coding_gene	354.739	1.69344	0.202068	8.38057	5.26736e-17	8.83569e-15	Basic-leucine zipper (bZIP) transcription factor family protein
AT3G28270	AT3G28270	protein_coding_gene	42.9219	-4.55686	0.547471	-8.32348	8.54165e-17	1.42179e-14	Protein of unknown function (DUF677)
AT2G06950			1049.42	-1.36681	0.164464	-8.31064	9.51836e-17	1.56397e-14	transposable element gene
AT2G43140	AT2G43140	protein_coding_gene	372.781	-2.84457	0.342291	-8.31037	9.54038e-17	1.56397e-14	basic helix-loop-helix (bHLH) DNA-binding superfamily protein
AT2G39730	AT2G39730	protein_coding_gene	23393.7	-2.46023	0.296231	-8.3051	9.97374e-17	1.59868e-14	rubisco activase
AT4G33467	AT4G33467	protein_coding_gene	133.632	3.45235	0.415656	8.3058	9.91523e-17	1.59868e-14
AT5G51720	AT5G51720	protein_coding_gene	136.373	-3.824	0.460403	-8.30577	9.91777e-17	1.59868e-14	2 iron, 2 sulfur cluster binding
AT3G22490	AT3G22490	protein_coding_gene	236.044	3.73885	0.45051	8.29917	1.04843e-16	1.66817e-14	Seed maturation protein
AT3G14415	AT3G14415	protein_coding_gene	8682.98	-1.23704	0.149165	-8.29309	1.10341e-16	1.74282e-14	Aldolase-type TIM barrel family protein
AT2G28950	AT2G28950	protein_coding_gene	717.038	-1.63169	0.196886	-8.28749	1.15665e-16	1.80062e-14	expansin A6
AT3G05625	AT3G05625	protein_coding_gene	353.312	-1.53537	0.185246	-8.28827	1.14904e-16	1.80062e-14	Tetratricopeptide repeat (TPR)-like superfamily protein
AT4G09650	AT4G09650	protein_coding_gene	7473.44	-1.76654	0.213266	-8.28327	1.19835e-16	1.85222e-14	ATP synthase delta-subunit gene
AT5G45920	AT5G45920	protein_coding_gene	685.852	1.09889	0.132942	8.26596	1.38573e-16	2.12665e-14	SGNH hydrolase-type esterase superfamily protein
AT1G09340	AT1G09340	protein_coding_gene	4276.46	-1.9576	0.236869	-8.26449	1.40295e-16	2.13792e-14	chloroplast RNA binding
AT5G48010	AT5G48010	protein_coding_gene	310.099	-2.96962	0.359579	-8.25861	1.47378e-16	2.23014e-14	thalianol synthase 1
AT1G67740	AT1G67740	protein_coding_gene	6958.98	-1.94677	0.235786	-8.2565	1.5e-16	2.25407e-14	photosystem II BY
AT1G57590	AT1G57590	protein_coding_gene	539.576	1.91724	0.232938	8.23071	1.86106e-16	2.77734e-14	Pectinacetylesterase family protein
AT5G05960	AT5G05960	protein_coding_gene	222.784	-3.50249	0.425973	-8.22234	1.99575e-16	2.95794e-14	Bifunctional inhibitor/lipid-transfer protein/seed storage 2S albumin superfamily protein
AT2G34510	AT2G34510	protein_coding_gene	356.748	-2.40923	0.29345	-8.21001	2.21169e-16	3.2557e-14	Protein of unknown function, DUF642
AT4G03210	AT4G03210	protein_coding_gene	5129.91	-1.73958	0.2126	-8.18241	2.78234e-16	4.06804e-14	xyloglucan endotransglucosylase/hydrolase 9
AT4G11910	AT4G11910	protein_coding_gene	85.8378	3.40582	0.416538	8.17648	2.92256e-16	4.24438e-14
AT1G78020	AT1G78020	protein_coding_gene	340.117	-2.46119	0.301334	-8.16763	3.14504e-16	4.53704e-14	Protein of unknown function (DUF581)
AT1G74070	AT1G74070	protein_coding_gene	660.8	-1.24177	0.152357	-8.15041	3.62704e-16	5.19772e-14	Cyclophilin-like peptidyl-prolyl cis-trans isomerase family protein
AT3G02410	AT3G02410	protein_coding_gene	1490.5	2.55555	0.314209	8.13327	4.17858e-16	5.9487e-14	alpha/beta-Hydrolases superfamily protein
AT1G33750	AT1G33750	protein_coding_gene	671.16	1.32331	0.162742	8.13135	4.24541e-16	5.9995e-14	Terpenoid cyclases/Protein prenyltransferases superfamily protein
AT1G73600	AT1G73600	protein_coding_gene	238.161	-3.81095	0.468714	-8.13066	4.26971e-16	5.9995e-14	S-adenosyl-L-methionine-dependent methyltransferases superfamily protein
AT3G11050	AT3G11050	protein_coding_gene	1154.57	2.64621	0.325609	8.12698	4.40133e-16	6.14454e-14	ferritin 2
AT3G04790	AT3G04790	protein_coding_gene	3763.14	-1.24791	0.153678	-8.12031	4.64993e-16	6.44999e-14	Ribose 5-phosphate isomerase, type A protein
AT1G35350	AT1G35350	protein_coding_gene	51.8638	-3.44286	0.42407	-8.11862	4.71533e-16	6.49905e-14	EXS (ERD1/XPR1/SYG1) family protein
AT1G05170	AT1G05170	protein_coding_gene	473.085	1.45849	0.179666	8.11778	4.74784e-16	6.50243e-14	Galactosyltransferase family protein
AT1G31950	AT1G31950	protein_coding_gene	649.376	1.45609	0.179686	8.10351	5.33947e-16	7.26672e-14	Terpenoid cyclases/Protein prenyltransferases superfamily protein
AT4G16980	AT4G16980	protein_coding_gene	2635.04	-3.15707	0.390177	-8.09136	5.90016e-16	7.9796e-14	arabinogalactan-protein family
AT1G60950	AT1G60950	protein_coding_gene	20623.7	-1.84305	0.228419	-8.06873	7.1031e-16	9.54683e-14	2Fe-2S ferredoxin-like superfamily protein
AT1G60000	AT1G60000	protein_coding_gene	1573.9	-1.93756	0.240239	-8.06514	7.31505e-16	9.77101e-14	RNA-binding (RRM/RBD/RNP motifs) family protein
AT3G05640	AT3G05640	protein_coding_gene	77.9223	2.30198	0.285872	8.0525	8.11207e-16	1.07691e-13	Protein phosphatase 2C family protein
AT4G21210	AT4G21210	protein_coding_gene	1057.51	-1.38388	0.172093	-8.04144	8.87866e-16	1.1715e-13	PPDK regulatory protein
AT3G15790	AT3G15790	protein_coding_gene	449.731	1.39236	0.173671	8.01726	1.08133e-15	1.41811e-13	methyl-CPG-binding domain 11
AT4G03280	AT4G03280	protein_coding_gene	7845.52	-1.77951	0.222278	-8.00579	1.18703e-15	1.54736e-13	photosynthetic electron transfer C
AT4G00895	AT4G00895	protein_coding_gene	1594.85	-1.10438	0.137978	-8.00408	1.20364e-15	1.55962e-13	ATPase, F1 complex, OSCP/delta subunit protein
AT4G22753	AT4G22753	protein_coding_gene	135.297	-2.78341	0.347999	-7.99834	1.26112e-15	1.62436e-13	sterol 4-alpha methyl oxidase 1-3
AT1G69295	AT1G69295	protein_coding_gene	2495.89	1.0756	0.134507	7.99658	1.2792e-15	1.6379e-13	plasmodesmata callose-binding protein 4
AT1G10020	AT1G10020	protein_coding_gene	319.718	-1.28793	0.161516	-7.97402	1.53599e-15	1.95513e-13	Protein of unknown function (DUF1005)
AT5G16460	AT5G16460	protein_coding_gene	44.1659	4.29824	0.539309	7.9699	1.58805e-15	2.00959e-13	Putative adipose-regulatory protein (Seipin)
AT5G11060	AT5G11060	protein_coding_gene	258.713	-1.56637	0.196939	-7.95357	1.8121e-15	2.27977e-13	KNOTTED1-like homeobox gene 4
AT5G46240	AT5G46240	protein_coding_gene	42.6183	-3.42049	0.430433	-7.94664	1.91644e-15	2.3971e-13	potassium channel in Arabidopsis thaliana 1
AT2G13360	AT2G13360	protein_coding_gene	2881.61	-3.01698	0.38011	-7.93711	2.06947e-15	2.57363e-13	alanine:glyoxylate aminotransferase
AT3G52840	AT3G52840	protein_coding_gene	294.269	-2.30837	0.291251	-7.9257	2.26872e-15	2.80531e-13	beta-galactosidase 2
AT1G01240	AT1G01240	protein_coding_gene	143.867	2.12622	0.26842	7.92123	2.35173e-15	2.89142e-13
AT3G02480	AT3G02480	protein_coding_gene	40422.3	3.16016	0.399168	7.91686	2.43584e-15	2.97792e-13	Late embryogenesis abundant protein (LEA) family protein
AT3G01260	AT3G01260	protein_coding_gene	71.8654	-3.77539	0.477131	-7.91269	2.51878e-15	3.06201e-13	Galactose mutarotase-like superfamily protein
AT5G10730	AT5G10730	protein_coding_gene	1480.38	0.937374	0.118583	7.90481	2.68335e-15	3.24386e-13	NAD(P)-binding Rossmann-fold superfamily protein
AT3G03450	AT3G03450	protein_coding_gene	1243.62	2.55164	0.323085	7.89773	2.84023e-15	3.41443e-13	RGA-like 2
AT2G29340	AT2G29340	protein_coding_gene	117.679	-2.48804	0.315182	-7.89399	2.92674e-15	3.49899e-13	NAD-dependent epimerase/dehydratase family protein
AT2G21220	AT2G21220	protein_coding_gene	22.7532	-3.88651	0.492544	-7.89069	3.00529e-15	3.57316e-13	SAUR-like auxin-responsive protein family
AT5G15310	AT5G15310	protein_coding_gene	213.634	-1.43974	0.182741	-7.87862	3.31004e-15	3.91399e-13	myb domain protein 16
AT4G15910	AT4G15910	protein_coding_gene	4663.28	1.74938	0.222173	7.87395	3.43606e-15	4.04092e-13	drought-induced 21
AT3G50820	AT3G50820	protein_coding_gene	8064.52	-2.21168	0.281161	-7.86623	3.65488e-15	4.27503e-13	photosystem II subunit O-2
AT3G21055	AT3G21055	protein_coding_gene	5486.8	-1.92873	0.245667	-7.85102	4.12673e-15	4.80098e-13	photosystem II subunit T
AT2G23670	AT2G23670	protein_coding_gene	1731.97	-1.66814	0.212513	-7.8496	4.1738e-15	4.82978e-13	homolog of Synechocystis YCF37
AT4G35300	AT4G35300	protein_coding_gene	2606.41	1.53059	0.195037	7.84765	4.23917e-15	4.86576e-13	tonoplast monosaccharide transporter2
AT5G36700	AT5G36700	protein_coding_gene	784.049	-2.15472	0.27458	-7.84733	4.24987e-15	4.86576e-13	2-phosphoglycolate phosphatase 1
AT5G60760	AT5G60760	protein_coding_gene	977.941	2.66737	0.340161	7.84149	4.45235e-15	5.07076e-13	P-loop containing nucleoside triphosphate hydrolases superfamily protein
AT1G28670	AT1G28670	protein_coding_gene	2604.2	-1.429	0.182425	-7.83338	4.74945e-15	5.3808e-13	GDSL-like Lipase/Acylhydrolase superfamily protein
AT5G65730	AT5G65730	protein_coding_gene	14.1075	-4.27019	0.54714	-7.80457	5.97035e-15	6.72877e-13	xyloglucan endotransglucosylase/hydrolase 6
AT5G24660	AT5G24660	protein_coding_gene	92.4735	-2.32936	0.298621	-7.80039	6.17164e-15	6.9196e-13	response to low sulfur 2
AT1G01620	AT1G01620	protein_coding_gene	4634.02	-1.35693	0.174129	-7.79267	6.56073e-15	7.31792e-13	plasma membrane intrinsic protein 1C
AT1G21500	AT1G21500	protein_coding_gene	887.04	-3.07595	0.395267	-7.78194	7.14211e-15	7.88511e-13
AT3G63350	AT3G63350	protein_coding_gene	137.524	1.95964	0.251817	7.782	7.1386e-15	7.88511e-13	winged-helix DNA-binding transcription factor family protein
AT2G36590	AT2G36590	protein_coding_gene	104.033	-2.09308	0.269033	-7.78001	7.25201e-15	7.9658e-13	proline transporter 3
AT1G73480	AT1G73480	protein_coding_gene	373.302	1.69423	0.218477	7.75473	8.85313e-15	9.6754e-13	alpha/beta-Hydrolases superfamily protein
AT5G18170	AT5G18170	protein_coding_gene	1734.72	1.17034	0.151127	7.74408	9.62739e-15	1.04687e-12	glutamate dehydrogenase 1
AT3G08770	AT3G08770	protein_coding_gene	879.206	-1.94373	0.251221	-7.73714	1.01681e-14	1.10013e-12	lipid transfer protein 6
AT2G35470	AT2G35470	protein_coding_gene	331.194	-1.34638	0.174197	-7.72906	1.08347e-14	1.16643e-12
AT3G15680	AT3G15680	protein_coding_gene	471.55	-1.61325	0.208931	-7.72143	1.15035e-14	1.2323e-12	Ran BP2/NZF zinc finger-like superfamily protein
AT5G57790	AT5G57790	protein_coding_gene	322.705	2.67696	0.347794	7.69696	1.39338e-14	1.48528e-12
AT4G31840	AT4G31840	protein_coding_gene	1730.72	-1.10403	0.143526	-7.69217	1.44662e-14	1.53449e-12	early nodulin-like protein 15
AT4G01060	AT4G01060	protein_coding_gene	61.2428	-2.38384	0.310194	-7.68498	1.53019e-14	1.61521e-12	CAPRICE-like MYB3
AT5G49910	AT5G49910	protein_coding_gene	9092.46	-1.52175	0.198215	-7.67727	1.62511e-14	1.70708e-12	chloroplast heat shock protein 70-2
AT5G56320	AT5G56320	protein_coding_gene	364.03	1.76746	0.230266	7.67574	1.64465e-14	1.71926e-12	expansin A14
AT1G18250	AT1G18250	protein_coding_gene	1245.36	-0.888513	0.115948	-7.66306	1.81557e-14	1.8888e-12	Pathogenesis-related thaumatin superfamily protein
AT4G23050	AT4G23050	protein_coding_gene	1324.78	1.60405	0.209887	7.64243	2.13154e-14	2.20691e-12	PAS domain-containing protein tyrosine kinase family protein
AT1G80330	AT1G80330	protein_coding_gene	34.3664	2.71524	0.355376	7.64047	2.16427e-14	2.23013e-12	gibberellin 3-oxidase 4
AT1G74730	AT1G74730	protein_coding_gene	2173.24	-2.03001	0.265994	-7.63177	2.31544e-14	2.37459e-12	Protein of unknown function (DUF1118)
AT4G17245	AT4G17245	protein_coding_gene	97.4633	-3.35188	0.439369	-7.62885	2.36864e-14	2.41769e-12	RING/U-box superfamily protein
AT1G49570	AT1G49570	protein_coding_gene	35.8985	-4.18324	0.548417	-7.62784	2.38721e-14	2.4252e-12	Peroxidase superfamily protein
AT4G30610	AT4G30610	protein_coding_gene	866.041	-1.19034	0.156193	-7.62095	2.51809e-14	2.53437e-12	alpha/beta-Hydrolases superfamily protein
AT5G54770	AT5G54770	protein_coding_gene	23131.3	-1.00185	0.131451	-7.62152	2.50703e-14	2.53437e-12	thiazole biosynthetic enzyme, chloroplast (ARA6) (THI1) (THI4)
AT3G18450	AT3G18450	protein_coding_gene	60.5988	-3.94515	0.518032	-7.61565	2.62359e-14	2.62833e-12	PLAC8 family protein
AT1G22220	AT1G22220	protein_coding_gene	550.546	-2.29533	0.301792	-7.60567	2.83434e-14	2.82637e-12	F-box family protein
AT5G03610	AT5G03610	protein_coding_gene	864.807	-1.05352	0.138628	-7.59962	2.96992e-14	2.94799e-12	GDSL-like Lipase/Acylhydrolase superfamily protein
AT5G63190	AT5G63190	protein_coding_gene	2651.19	1.40385	0.184926	7.59143	3.16388e-14	3.12618e-12	MA3 domain-containing protein
AT2G37260	AT2G37260	protein_coding_gene	441.651	-0.91488	0.120565	-7.58827	3.24217e-14	3.17454e-12	WRKY family transcription factor family protein
AT5G09640	AT5G09640	protein_coding_gene	78.4362	3.56577	0.469877	7.58874	3.23039e-14	3.17454e-12	serine carboxypeptidase-like 19
AT1G72930	AT1G72930	protein_coding_gene	183.155	-2.2658	0.29932	-7.56982	3.73752e-14	3.64307e-12	toll/interleukin-1 receptor-like
AT1G07985	AT1G07985	protein_coding_gene	2433.06	2.06993	0.273619	7.56503	3.87779e-14	3.76285e-12	Expressed protein
AT4G22710	AT4G22710	protein_coding_gene	387.701	-2.855	0.37785	-7.55591	4.15941e-14	4.0181e-12	cytochrome P450, family 706, subfamily A, polypeptide 2
AT1G42970	AT1G42970	protein_coding_gene	12065.2	-1.64962	0.218459	-7.55116	4.31415e-14	4.14906e-12	glyceraldehyde-3-phosphate dehydrogenase B subunit
AT5G52882	AT5G52882	protein_coding_gene	939.202	-1.78814	0.236987	-7.54532	4.51171e-14	4.31986e-12	P-loop containing nucleoside triphosphate hydrolases superfamily protein
AT3G26570	AT3G26570	protein_coding_gene	4051.7	-1.2311	0.163458	-7.5316	5.01211e-14	4.77785e-12	phosphate transporter 2;1
AT5G14200	AT5G14200	protein_coding_gene	241.848	-2.76123	0.367252	-7.51862	5.53583e-14	5.25394e-12	isopropylmalate dehydrogenase 1
AT5G05220	AT5G05220	protein_coding_gene	200.312	3.38842	0.451448	7.50568	6.11094e-14	5.77444e-12
AT4G25050	AT4G25050	protein_coding_gene	5187.54	-1.91723	0.255609	-7.50064	6.35081e-14	5.97501e-12	acyl carrier protein 4
AT1G03457	AT1G03457	protein_coding_gene	347.543	-1.78291	0.237862	-7.49553	6.60293e-14	6.18531e-12	RNA-binding (RRM/RBD/RNP motifs) family protein
AT4G09510	AT4G09510	protein_coding_gene	727.147	-1.44417	0.193093	-7.47911	7.48289e-14	6.97941e-12	cytosolic invertase 2
AT1G56300	AT1G56300	protein_coding_gene	500.752	2.02335	0.270718	7.47401	7.77899e-14	7.22445e-12	Chaperone DnaJ-domain superfamily protein
AT2G40010	AT2G40010	protein_coding_gene	646.455	-1.01423	0.135746	-7.47156	7.92491e-14	7.32851e-12	Ribosomal protein L10 family protein
AT5G51440	AT5G51440	protein_coding_gene	509.581	-1.78157	0.238468	-7.4709	7.96474e-14	7.334e-12	HSP20-like chaperones superfamily protein
AT3G26650	AT3G26650	protein_coding_gene	11973.7	-1.74008	0.23304	-7.46687	8.2123e-14	7.52992e-12	glyceraldehyde 3-phosphate dehydrogenase A subunit
AT4G12550	AT4G12550	protein_coding_gene	49.9934	-3.80753	0.510008	-7.46563	8.29028e-14	7.56934e-12	Auxin-Induced in Root cultures 1
AT4G21440	AT4G21440	protein_coding_gene	52.2812	3.46501	0.464614	7.45781	8.79726e-14	7.99848e-12	MYB-like 102
AT5G42720	AT5G42720	protein_coding_gene	470.364	-1.75658	0.235669	-7.45359	9.08364e-14	8.2243e-12	Glycosyl hydrolase family 17 protein
AT5G15410	AT5G15410	protein_coding_gene	549.667	-1.07633	0.14443	-7.45225	9.17602e-14	8.27333e-12	Cyclic nucleotide-regulated ion channel family protein
AT1G52680	AT1G52680	protein_coding_gene	44.992	3.35161	0.449974	7.44844	9.44494e-14	8.42926e-12	late embryogenesis abundant protein-related / LEA protein-related
AT4G27300	AT4G27300	protein_coding_gene	48.2271	-2.90742	0.390347	-7.4483	9.45517e-14	8.42926e-12	S-locus lectin protein kinase family protein
AT5G38940	AT5G38940	protein_coding_gene	465.588	-3.20342	0.430096	-7.44815	9.46582e-14	8.42926e-12	RmlC-like cupins superfamily protein
AT5G18290	AT5G18290	protein_coding_gene	161.457	-1.84768	0.24816	-7.44552	9.65647e-14	8.56378e-12	Aquaporin-like superfamily protein
AT5G13870	AT5G13870	protein_coding_gene	2881.42	1.90364	0.255877	7.43967	1.00941e-13	8.91534e-12	xyloglucan endotransglucosylase/hydrolase 5
AT5G16250	AT5G16250	protein_coding_gene	1376.29	-1.17361	0.157841	-7.43543	1.04229e-13	9.16833e-12
AT5G23020	AT5G23020	protein_coding_gene	99.4785	-3.43577	0.463034	-7.42011	1.17021e-13	1.02519e-11	2-isopropylmalate synthase 2
AT4G12830	AT4G12830	protein_coding_gene	79.7492	-2.58687	0.348805	-7.41638	1.20363e-13	1.05021e-11	alpha/beta-Hydrolases superfamily protein
AT4G02280	AT4G02280	protein_coding_gene	1449.01	2.33018	0.314437	7.41063	1.25699e-13	1.09237e-11	sucrose synthase 3
AT5G66190	AT5G66190	protein_coding_gene	4734.55	-1.57603	0.212697	-7.40977	1.26521e-13	1.09512e-11	ferredoxin-NADP(+)-oxidoreductase 1
AT5G48880	AT5G48880	protein_coding_gene	3256.34	-1.92997	0.260756	-7.40146	1.34698e-13	1.16124e-11	peroxisomal 3-keto-acyl-CoA thiolase 2
AT3G62040	AT3G62040	protein_coding_gene	163.927	-3.03533	0.410217	-7.39933	1.36874e-13	1.17533e-11	Haloacid dehalogenase-like hydrolase (HAD) superfamily protein
AT3G59340	AT3G59340	protein_coding_gene	317.468	-1.84977	0.250735	-7.37737	1.61442e-13	1.38081e-11	Eukaryotic protein of unknown function (DUF914)
AT4G15510	AT4G15510	protein_coding_gene	867.371	-1.47442	0.200047	-7.37037	1.70155e-13	1.4496e-11	Photosystem II reaction center PsbP family protein
AT2G41990	AT2G41990	protein_coding_gene	175.428	-1.9376	0.263005	-7.36717	1.74292e-13	1.47902e-11
AT5G51210	AT5G51210	protein_coding_gene	1311.99	2.88623	0.39226	7.35795	1.86751e-13	1.57855e-11	oleosin3
AT5G13720	AT5G13720	protein_coding_gene	161.615	-1.79543	0.244937	-7.33017	2.29857e-13	1.93536e-11	Uncharacterised protein family (UPF0114)
AT4G12680	AT4G12680	protein_coding_gene	568.899	2.6049	0.355945	7.31826	2.51203e-13	2.10689e-11
AT2G40300	AT2G40300	protein_coding_gene	1258.1	-1.20764	0.165264	-7.30735	2.72469e-13	2.27643e-11	ferritin 4
AT3G16530	AT3G16530	protein_coding_gene	52.1565	-3.6078	0.494193	-7.30038	2.86954e-13	2.38823e-11	Legume lectin family protein
AT4G16990	AT4G16990	protein_coding_gene	77.7342	-3.5583	0.48775	-7.29534	2.97906e-13	2.46045e-11	disease resistance protein (TIR-NBS class), putative
AT5G66815	AT5G66815	protein_coding_gene	34.9778	-3.61175	0.49505	-7.29573	2.97042e-13	2.46045e-11
AT2G31790	AT2G31790	protein_coding_gene	261.045	-1.85516	0.254719	-7.28316	3.261e-13	2.68307e-11	UDP-Glycosyltransferase superfamily protein
AT3G02550	AT3G02550	protein_coding_gene	5684.71	-1.86317	0.255851	-7.28222	3.28363e-13	2.68467e-11	LOB domain-containing protein 41
AT5G25090	AT5G25090	protein_coding_gene	570.524	-1.11758	0.15347	-7.28205	3.28775e-13	2.68467e-11	early nodulin-like protein 13
AT4G25080	AT4G25080	protein_coding_gene	4347.02	-1.49395	0.20518	-7.2812	3.30868e-13	2.6916e-11	magnesium-protoporphyrin IX methyltransferase
AT2G30570	AT2G30570	protein_coding_gene	7200.95	-1.9429	0.267288	-7.26894	3.62321e-13	2.93643e-11	photosystem II reaction center W
AT5G49770	AT5G49770	protein_coding_gene	107.362	-2.83378	0.389881	-7.26832	3.63973e-13	2.93881e-11	Leucine-rich repeat protein kinase family protein
AT2G23690	AT2G23690	protein_coding_gene	269.399	-1.88539	0.259511	-7.26515	3.72612e-13	2.99738e-11
AT5G21940	AT5G21940	protein_coding_gene	1355.35	-2.01845	0.277886	-7.26359	3.7696e-13	3.02113e-11
AT2G38905	AT2G38905	protein_coding_gene	320.381	3.17597	0.437346	7.26191	3.81657e-13	3.04748e-11	Low temperature and salt responsive protein family
AT1G53440	AT1G53440	protein_coding_gene	477.95	-1.58218	0.21853	-7.24009	4.48382e-13	3.56711e-11	Leucine-rich repeat transmembrane protein kinase
AT1G15820	AT1G15820	protein_coding_gene	15660.9	-2.54476	0.351708	-7.23541	4.64117e-13	3.67877e-11	light harvesting complex photosystem II subunit 6
AT1G31330	AT1G31330	protein_coding_gene	16418.9	-2.41921	0.334607	-7.22998	4.83049e-13	3.81485e-11	photosystem I subunit F
AT2G21330	AT2G21330	protein_coding_gene	5905.76	-1.48814	0.205919	-7.22686	4.94306e-13	3.88956e-11	fructose-bisphosphate aldolase 1
AT4G13770	AT4G13770	protein_coding_gene	42.6919	-3.90389	0.540357	-7.22465	5.02387e-13	3.93882e-11	cytochrome P450, family 83, subfamily A, polypeptide 1
AT1G51140	AT1G51140	protein_coding_gene	1014.76	1.63906	0.226946	7.22224	5.1138e-13	3.99486e-11	basic helix-loop-helix (bHLH) DNA-binding superfamily protein
AT2G40610	AT2G40610	protein_coding_gene	391.103	1.60125	0.221771	7.22031	5.1868e-13	4.03731e-11	expansin A8
AT5G17050	AT5G17050	protein_coding_gene	2857.76	-1.9071	0.264234	-7.21747	5.29625e-13	4.10772e-11	UDP-glucosyl transferase 78D2
AT1G58602	AT1G58602	protein_coding_gene	232.665	-2.54228	0.352508	-7.21197	5.51499e-13	4.24694e-11	LRR and NB-ARC domains-containing disease resistance protein
AT2G25060	AT2G25060	protein_coding_gene	1065.48	-1.09492	0.151812	-7.21238	5.49824e-13	4.24694e-11	early nodulin-like protein 14
AT2G18570	AT2G18570	protein_coding_gene	551.549	2.64196	0.366698	7.20472	5.81642e-13	4.46318e-11	UDP-Glycosyltransferase superfamily protein
AT2G02450	AT2G02450	protein_coding_gene	92.2249	-1.88363	0.261502	-7.20311	5.88528e-13	4.50006e-11	NAC domain containing protein 35
AT1G47620	AT1G47620	protein_coding_gene	293.609	2.41712	0.335629	7.20176	5.94382e-13	4.52881e-11	cytochrome P450, family 96, subfamily A, polypeptide 8
AT1G70700	AT1G70700	protein_coding_gene	484.895	-2.52288	0.350364	-7.20075	5.98816e-13	4.53215e-11	TIFY domain/Divergent CCT motif family protein
AT3G47250	AT3G47250	protein_coding_gene	49.3507	-3.28035	0.455559	-7.20071	5.99008e-13	4.53215e-11	Plant protein of unknown function (DUF247)
AT3G45140	AT3G45140	protein_coding_gene	83.9957	-3.68376	0.512579	-7.18671	6.63703e-13	5.00414e-11	lipoxygenase 2
AT1G03120	AT1G03120	protein_coding_gene	197.533	3.02793	0.421387	7.18563	6.68966e-13	5.02598e-11	responsive to abscisic acid 28
AT4G25170	AT4G25170	protein_coding_gene	1216.25	1.44224	0.200724	7.18517	6.71245e-13	5.02598e-11	Uncharacterised conserved protein (UCP012943)
AT1G15230	AT1G15230	protein_coding_gene	954.675	1.38612	0.192929	7.18459	6.74097e-13	5.02993e-11
AT1G33760	AT1G33760	protein_coding_gene	66.3373	-3.46203	0.48213	-7.1807	6.93566e-13	5.15741e-11	Integrase-type DNA-binding superfamily protein
AT1G49750	AT1G49750	protein_coding_gene	261.543	-1.5132	0.21087	-7.17599	7.17868e-13	5.31985e-11	Leucine-rich repeat (LRR) family protein
AT2G29290	AT2G29290	protein_coding_gene	81.7344	-3.4247	0.477367	-7.17415	7.27577e-13	5.3734e-11	NAD(P)-binding Rossmann-fold superfamily protein
AT3G54050	AT3G54050	protein_coding_gene	2955.23	-1.98621	0.276928	-7.17231	7.37424e-13	5.42759e-11	high cyclic electron flow 1
AT1G32440	AT1G32440	protein_coding_gene	518.161	-1.021	0.142485	-7.16571	7.73858e-13	5.67306e-11	plastidial pyruvate kinase 3
AT5G26290	AT5G26290	protein_coding_gene	381.16	1.6301	0.227499	7.16533	7.76018e-13	5.67306e-11	TRAF-like family protein
AT2G47450	AT2G47450	protein_coding_gene	3223.98	-1.39613	0.195109	-7.15564	8.32844e-13	6.06799e-11	chloroplast signal recognition particle component (CAO)
AT4G28650	AT4G28650	protein_coding_gene	886.523	1.45221	0.203264	7.14446	9.03529e-13	6.56089e-11	Leucine-rich repeat transmembrane protein kinase family protein
AT2G04350	AT2G04350	protein_coding_gene	1501.18	1.34611	0.188453	7.14294	9.13587e-13	6.61175e-11	AMP-dependent synthetase and ligase family protein
AT1G50040	AT1G50040	protein_coding_gene	98.5477	-2.52679	0.354082	-7.13616	9.59721e-13	6.92247e-11	Protein of unknown function (DUF1005)
AT5G38430	AT5G38430	protein_coding_gene	14012.7	-3.16383	0.443596	-7.13223	9.87525e-13	7.09935e-11	Ribulose bisphosphate carboxylase (small chain) family protein
AT1G72920	AT1G72920	protein_coding_gene	525.874	-1.70729	0.239518	-7.12802	1.01826e-12	7.2961e-11	Toll-Interleukin-Resistance (TIR) domain family protein
AT1G74960	AT1G74960	protein_coding_gene	2380.97	-0.823143	0.115562	-7.12295	1.05645e-12	7.5447e-11	fatty acid biosynthesis 1
AT5G21020	AT5G21020	protein_coding_gene	4602.26	1.44573	0.203051	7.12006	1.0788e-12	7.679e-11	ERR: AT5G21020 not in vocabulary: $voc
AT3G56090	AT3G56090	protein_coding_gene	2651.11	-1.07613	0.15117	-7.11863	1.09002e-12	7.73342e-11	ferritin 3
AT2G33400	AT2G33400	protein_coding_gene	475.409	-1.46807	0.206601	-7.1058	1.19628e-12	8.40467e-11
AT4G12390	AT4G12390	protein_coding_gene	232.065	-1.06332	0.149639	-7.10587	1.19569e-12	8.40467e-11	pectin methylesterase inhibitor 1
AT4G33180	AT4G33180	protein_coding_gene	139.533	-1.48076	0.208363	-7.10666	1.18889e-12	8.40467e-11	alpha/beta-Hydrolases superfamily protein
AT1G72680	AT1G72680	protein_coding_gene	1794.42	0.891922	0.125584	7.10222	1.2277e-12	8.59746e-11	cinnamyl-alcohol dehydrogenase
AT4G22217	AT4G22217	protein_coding_gene	154.154	2.59626	0.366131	7.09107	1.33075e-12	9.28906e-11	Arabidopsis defensin-like protein
AT3G43850	AT3G43850	protein_coding_gene	177.117	-2.49139	0.351509	-7.08769	1.36366e-12	9.48817e-11
AT5G24770	AT5G24770	protein_coding_gene	119.802	-3.29836	0.46551	-7.08548	1.38563e-12	9.61012e-11	vegetative storage protein 2
AT4G14270	AT4G14270	protein_coding_gene	604.507	1.99125	0.281189	7.08155	1.42554e-12	9.85533e-11
AT4G32830	AT4G32830	protein_coding_gene	591.966	-1.20017	0.169646	-7.07452	1.49966e-12	1.03348e-10	ataurora1
AT2G31730	AT2G31730	protein_coding_gene	143.287	-1.37375	0.194263	-7.07163	1.53126e-12	1.0519e-10	basic helix-loop-helix (bHLH) DNA-binding superfamily protein
AT5G19600	AT5G19600	protein_coding_gene	15.1159	-3.73748	0.528985	-7.06537	1.60187e-12	1.09693e-10	sulfate transporter 3;5
AT3G19710	AT3G19710	protein_coding_gene	33.9104	-4.00881	0.567469	-7.06438	1.61333e-12	1.09783e-10	branched-chain aminotransferase4
AT5G60880	AT5G60880	protein_coding_gene	107.138	-1.52294	0.21558	-7.0644	1.61317e-12	1.09783e-10	breaking of asymmetry in the stomatal lineage
AT1G74500	AT1G74500	protein_coding_gene	824.72	1.73876	0.246188	7.06273	1.63264e-12	1.10748e-10	activation-tagged BRI1(brassinosteroid-insensitive 1)-suppressor 1
AT5G59310	AT5G59310	protein_coding_gene	12.4603	3.93746	0.558121	7.05485	1.72788e-12	1.16842e-10	lipid transfer protein 4
AT3G62090	AT3G62090	protein_coding_gene	113.21	2.07019	0.29366	7.04961	1.79418e-12	1.20948e-10	phytochrome interacting factor 3-like 2
AT3G63140	AT3G63140	protein_coding_gene	2176.41	-1.76533	0.250596	-7.04452	1.86105e-12	1.25066e-10	chloroplast stem-loop binding protein of 41 kDa
AT3G05600	AT3G05600	protein_coding_gene	822.032	-2.44718	0.347597	-7.04028	1.9186e-12	1.28534e-10	alpha/beta-Hydrolases superfamily protein
AT1G03790	AT1G03790	protein_coding_gene	1729.61	3.41188	0.484663	7.03969	1.92673e-12	1.28681e-10	Zinc finger C-x8-C-x5-C-x3-H type family protein
AT1G07430	AT1G07430	protein_coding_gene	72.8767	2.901	0.412512	7.03252	2.0284e-12	1.35054e-10	highly ABA-induced PP2C gene 2
AT1G71880	AT1G71880	protein_coding_gene	2267.28	-1.19792	0.170923	-7.0085	2.40893e-12	1.59898e-10	sucrose-proton symporter 1
AT1G20340	AT1G20340	protein_coding_gene	15111.8	-2.42451	0.346129	-7.00464	2.4763e-12	1.63868e-10	Cupredoxin superfamily protein
AT3G48420	AT3G48420	protein_coding_gene	823.639	-1.93222	0.275995	-7.00093	2.54273e-12	1.67751e-10	Haloacid dehalogenase-like hydrolase (HAD) superfamily protein
AT2G03420	AT2G03420	protein_coding_gene	1222.05	-1.26512	0.180853	-6.99528	2.64723e-12	1.74114e-10
AT5G43750	AT5G43750	protein_coding_gene	1138.9	-1.37486	0.196566	-6.99436	2.66465e-12	1.74728e-10	NAD(P)H dehydrogenase 18
AT3G57140	AT3G57140	protein_coding_gene	604.549	1.10927	0.158709	6.98934	2.76183e-12	1.80553e-10	sugar-dependent 1-like
AT4G24265	AT4G24265	protein_coding_gene	55.6595	-2.21344	0.316741	-6.98817	2.785e-12	1.8152e-10
AT1G61520	AT1G61520	protein_coding_gene	14461.4	-2.2695	0.32513	-6.98029	2.9458e-12	1.91424e-10	photosystem I light harvesting complex gene 3
AT4G21410	AT4G21410	protein_coding_gene	881.959	-1.3498	0.193396	-6.9795	2.96224e-12	1.91916e-10	cysteine-rich RLK (RECEPTOR-like protein kinase) 29
AT1G22640	AT1G22640	protein_coding_gene	372.159	1.35389	0.194072	6.97623	3.03198e-12	1.95848e-10	myb domain protein 3
AT1G17010	AT1G17010	protein_coding_gene	47.876	3.6517	0.52352	6.97529	3.05236e-12	1.96578e-10	2-oxoglutarate (2OG) and Fe(II)-dependent oxygenase superfamily protein
AT5G10180	AT5G10180	protein_coding_gene	76.3094	-2.90425	0.416537	-6.97238	3.1163e-12	2.001e-10	slufate transporter 2;1
AT3G01060	AT3G01060	protein_coding_gene	387.705	-1.74081	0.249735	-6.9706	3.15596e-12	2.02047e-10
AT4G17470	AT4G17470	protein_coding_gene	123.865	-2.29837	0.329868	-6.96753	3.22545e-12	2.05886e-10	alpha/beta-Hydrolases superfamily protein
AT3G29030	AT3G29030	protein_coding_gene	288.468	-2.36159	0.338986	-6.96664	3.24604e-12	2.06591e-10	expansin A5
AT1G53520	AT1G53520	protein_coding_gene	547.34	-1.11792	0.1605	-6.96524	3.27852e-12	2.08046e-10	Chalcone-flavanone isomerase family protein
AT1G11860	AT1G11860	protein_coding_gene	14683.6	-0.910374	0.130843	-6.95779	3.45664e-12	2.18524e-10	Glycine cleavage T-protein family
AT5G36790	AT5G36790	protein_coding_gene	799.002	-2.10868	0.303081	-6.95749	3.46382e-12	2.18524e-10	Haloacid dehalogenase-like hydrolase (HAD) superfamily protein
AT5G01530	AT5G01530	protein_coding_gene	14971.2	-2.58438	0.37155	-6.95566	3.50922e-12	2.20744e-10	light harvesting complex photosystem II
AT5G09650	AT5G09650	protein_coding_gene	5308.24	-0.994249	0.142978	-6.95385	3.55453e-12	2.22947e-10	pyrophosphorylase 6
AT2G41680	AT2G41680	protein_coding_gene	3498.41	-1.3019	0.187432	-6.94601	3.75755e-12	2.34999e-10	NADPH-dependent thioredoxin reductase C
AT4G04870	AT4G04870	protein_coding_gene	727.204	1.50434	0.217018	6.93183	4.1542e-12	2.59057e-10	cardiolipin synthase
AT4G36210	AT4G36210	protein_coding_gene	1510.81	1.02715	0.148412	6.92093	4.48693e-12	2.79002e-10	Protein of unknown function (DUF726)
AT3G16250	AT3G16250	protein_coding_gene	953.331	-1.46355	0.211834	-6.90895	4.88253e-12	3.02731e-10	NDH-dependent cyclic electron flow 1
AT2G23240	AT2G23240	protein_coding_gene	34.088	3.63481	0.526152	6.90828	4.90554e-12	3.03289e-10	Plant EC metallothionein-like protein, family 15
AT1G52410	AT1G52410	protein_coding_gene	45.1964	-2.59258	0.375636	-6.90185	5.1331e-12	3.15615e-10	TSK-associating protein 1
AT5G21105	AT5G21105	protein_coding_gene	2246.42	-1.08438	0.157115	-6.90182	5.13408e-12	3.15615e-10	Plant L-ascorbate oxidase
AT5G23060	AT5G23060	protein_coding_gene	6291.4	-2.40401	0.348357	-6.90098	5.16442e-12	3.16581e-10	calcium sensing receptor
AT1G67856	AT1G67856	protein_coding_gene	91.0476	2.98147	0.43222	6.89805	5.27215e-12	3.22271e-10	RING/U-box superfamily protein
AT4G02770	AT4G02770	protein_coding_gene	13772.8	-2.0417	0.296084	-6.89568	5.36065e-12	3.26758e-10	photosystem I subunit D-1
AT2G28840	AT2G28840	protein_coding_gene	3869.02	0.810262	0.117589	6.8906	5.55574e-12	3.37698e-10	XB3 ortholog 1 in Arabidopsis thaliana
AT1G03680	AT1G03680	protein_coding_gene	3093.3	-0.961299	0.139638	-6.88423	5.81019e-12	3.52176e-10	thioredoxin M-type 1
AT3G15360	AT3G15360	protein_coding_gene	2231.25	-1.17307	0.170437	-6.88271	5.87249e-12	3.54958e-10	thioredoxin M-type 4
AT4G22920	AT4G22920	protein_coding_gene	418.911	2.13103	0.30964	6.88228	5.89014e-12	3.55033e-10	non-yellowing 1
AT5G43520	AT5G43520	protein_coding_gene	58.1923	-3.40919	0.495447	-6.88104	5.94186e-12	3.57155e-10	Cysteine/Histidine-rich C1 domain family protein
AT2G39080	AT2G39080	protein_coding_gene	1877.3	-1.25267	0.182214	-6.87473	6.21095e-12	3.72296e-10	NAD(P)-binding Rossmann-fold superfamily protein
AT5G25040	AT5G25040	protein_coding_gene	60.816	-2.70079	0.393004	-6.87217	6.32326e-12	3.7798e-10	Major facilitator superfamily protein
AT4G30660	AT4G30660	protein_coding_gene	1779.87	1.13379	0.165028	6.87027	6.40786e-12	3.81983e-10	Low temperature and salt responsive protein family
AT3G01500	AT3G01500	protein_coding_gene	2738.73	-3.94639	0.575429	-6.85817	6.97487e-12	4.14641e-10	carbonic anhydrase 1
AT1G67870	AT1G67870	protein_coding_gene	227.125	-2.56421	0.374139	-6.85363	7.19993e-12	4.26847e-10	glycine-rich protein
AT3G04290	AT3G04290	protein_coding_gene	5822.05	-0.999182	0.145836	-6.8514	7.31322e-12	4.31201e-10	Li-tolerant lipase 1
AT4G37930	AT4G37930	protein_coding_gene	10107.8	-1.49483	0.218177	-6.85146	7.31025e-12	4.31201e-10	serine transhydroxymethyltransferase 1
AT2G23680	AT2G23680	protein_coding_gene	58.6032	-2.87548	0.419781	-6.84996	7.38704e-12	4.3437e-10	Cold acclimation protein WCOR413 family
AT2G23000	AT2G23000	protein_coding_gene	830.505	-1.8516	0.270428	-6.84694	7.54483e-12	4.4125e-10	serine carboxypeptidase-like 10
AT2G35650	AT2G35650	protein_coding_gene	160.351	-1.38523	0.202312	-6.84698	7.54272e-12	4.4125e-10	cellulose synthase like
AT1G12900	AT1G12900	protein_coding_gene	7173.11	-2.12187	0.309977	-6.84525	7.63435e-12	4.45282e-10	glyceraldehyde 3-phosphate dehydrogenase A subunit 2
AT3G54900	AT3G54900	protein_coding_gene	1041.65	-1.21535	0.177734	-6.83799	8.03131e-12	4.67176e-10	CAX interacting protein 1
AT3G10040	AT3G10040	protein_coding_gene	2059.65	-1.61498	0.23647	-6.82955	8.51785e-12	4.94149e-10	sequence-specific DNA binding transcription factors
AT1G55675	AT1G55675	protein_coding_gene	220.86	1.33622	0.19608	6.81467	9.44836e-12	5.46666e-10
AT3G13470	AT3G13470	protein_coding_gene	15415.4	-1.34426	0.197324	-6.81244	9.59565e-12	5.53707e-10	TCP-1/cpn60 chaperonin family protein
AT2G01755	AT2G01755	protein_coding_gene	202.835	-1.24549	0.18293	-6.80856	9.85788e-12	5.66193e-10
AT3G14420	AT3G14420	protein_coding_gene	7481.98	-1.37015	0.201242	-6.80847	9.86435e-12	5.66193e-10	Aldolase-type TIM barrel family protein
AT1G15980	AT1G15980	protein_coding_gene	683.865	-1.67566	0.246191	-6.80634	1.00111e-11	5.73097e-10	NDH-dependent cyclic electron flow 1
AT3G08920	AT3G08920	protein_coding_gene	610.932	-1.23631	0.181821	-6.79961	1.04905e-11	5.98955e-10	Rhodanese/Cell cycle control phosphatase superfamily protein
AT1G52400	AT1G52400	protein_coding_gene	51.3615	-2.63343	0.38734	-6.79876	1.0552e-11	6.00882e-10	beta glucosidase 18
AT5G63180	AT5G63180	protein_coding_gene	45.205	-3.43028	0.504781	-6.79558	1.07876e-11	6.12684e-10	Pectin lyase-like superfamily protein
AT3G55800	AT3G55800	protein_coding_gene	7337.71	-1.4725	0.217051	-6.78415	1.16774e-11	6.61482e-10	sedoheptulose-bisphosphatase
AT1G71230	AT1G71230	protein_coding_gene	286.866	0.933531	0.137658	6.78154	1.18904e-11	6.7179e-10	COP9-signalosome 5B
AT2G18050	AT2G18050	protein_coding_gene	116.479	3.12687	0.461266	6.77888	1.21114e-11	6.82496e-10	histone H1-3
AT5G06290	AT5G06290	protein_coding_gene	3006.13	-1.23485	0.182442	-6.76841	1.30205e-11	7.31823e-10	2-cysteine peroxiredoxin B
AT1G56600	AT1G56600	protein_coding_gene	129.408	3.36502	0.497274	6.76693	1.31542e-11	7.3742e-10	galactinol synthase 2
AT4G10020	AT4G10020	protein_coding_gene	483.06	3.03118	0.448398	6.76003	1.37963e-11	7.71415e-10	hydroxysteroid dehydrogenase 5
AT1G48480	AT1G48480	protein_coding_gene	488.239	-0.980499	0.145171	-6.75411	1.43719e-11	8.01532e-10	receptor-like kinase 1
AT3G09680	AT3G09680	protein_coding_gene	37.3175	-2.25606	0.33412	-6.75224	1.4558e-11	8.07724e-10	Ribosomal protein S12/S23 family protein
AT3G61990	AT3G61990	protein_coding_gene	2559.21	0.896408	0.132759	6.75214	1.45676e-11	8.07724e-10	S-adenosyl-L-methionine-dependent methyltransferases superfamily protein
AT4G18205	AT4G18205	protein_coding_gene	133.883	-1.56352	0.231568	-6.75187	1.4595e-11	8.07724e-10	Nucleotide-sugar transporter family protein
AT1G14150	AT1G14150	protein_coding_gene	344.395	-1.45952	0.216307	-6.74746	1.50451e-11	8.30513e-10	PsbQ-like 2
AT1G73830	AT1G73830	protein_coding_gene	15.828	-3.67878	0.545386	-6.74528	1.52731e-11	8.38817e-10	BR enhanced expression 3
AT5G46790	AT5G46790	protein_coding_gene	673.255	-1.25531	0.186093	-6.7456	1.52396e-11	8.38817e-10	PYR1-like 1
AT2G37025	AT2G37025	protein_coding_gene	173.403	-1.63576	0.242774	-6.7378	1.60801e-11	8.80906e-10	TRF-like 8
AT3G46530	AT3G46530	protein_coding_gene	147.47	-1.92075	0.28539	-6.73025	1.6937e-11	9.25506e-10	NB-ARC domain-containing disease resistance protein
AT1G19680	AT1G19680	protein_coding_gene	738.494	0.9095	0.135168	6.72869	1.71202e-11	9.30816e-10	RING/U-box superfamily protein
AT2G06520	AT2G06520	protein_coding_gene	14958.3	-1.72519	0.256381	-6.72901	1.70821e-11	9.30816e-10	photosystem II subunit X
AT4G18650	AT4G18650	protein_coding_gene	196.294	2.70293	0.401763	6.72768	1.72392e-11	9.34935e-10	transcription factor-related
AT3G50685	AT3G50685	protein_coding_gene	815.223	-1.02257	0.152013	-6.72686	1.73366e-11	9.37869e-10
AT1G08890	AT1G08890	protein_coding_gene	291.475	1.45727	0.216801	6.72168	1.79643e-11	9.69398e-10	Major facilitator superfamily protein
AT3G54890	AT3G54890	protein_coding_gene	13762.9	-2.75965	0.410728	-6.71894	1.83055e-11	9.85355e-10	photosystem I light harvesting complex gene 1
AT5G64040	AT5G64040	protein_coding_gene	5348.33	-2.26837	0.338057	-6.71001	1.94604e-11	1.04492e-09	photosystem I reaction center subunit PSI-N, chloroplast, putative / PSI-N, putative (PSAN)
AT2G43710	AT2G43710	protein_coding_gene	3623.03	-0.897158	0.133899	-6.70023	2.08087e-11	1.11455e-09	Plant stearoyl-acyl-carrier-protein desaturase family protein
AT5G07240	AT5G07240	protein_coding_gene	256.878	-1.56272	0.233426	-6.69473	2.16071e-11	1.15446e-09	IQ-domain 24
AT2G24300	AT2G24300	protein_coding_gene	660.776	1.10502	0.165074	6.69413	2.16959e-11	1.15635e-09	Calmodulin-binding protein
AT3G10840	AT3G10840	protein_coding_gene	610.499	-1.33511	0.199714	-6.68509	2.30775e-11	1.22696e-09	alpha/beta-Hydrolases superfamily protein
AT3G47070	AT3G47070	protein_coding_gene	1246.06	-2.10972	0.315774	-6.68112	2.37119e-11	1.2576e-09
AT4G34710	AT4G34710	protein_coding_gene	29389.7	1.01948	0.152644	6.67879	2.40925e-11	1.27466e-09	arginine decarboxylase 2
AT1G04800	AT1G04800	protein_coding_gene	225.048	-3.82868	0.573338	-6.67787	2.42443e-11	1.27957e-09	glycine-rich protein
AT1G14345	AT1G14345	protein_coding_gene	976.884	-1.81442	0.271762	-6.67652	2.44678e-11	1.28822e-09	NAD(P)-linked oxidoreductase superfamily protein
AT1G64770	AT1G64770	protein_coding_gene	1223.34	-1.54925	0.232431	-6.6654	2.63937e-11	1.38624e-09	NDH-dependent cyclic electron flow 1
AT1G48030	AT1G48030	protein_coding_gene	5317.13	-0.740189	0.111082	-6.66342	2.67521e-11	1.40167e-09	mitochondrial lipoamide dehydrogenase 1
AT2G47750	AT2G47750	protein_coding_gene	51.5866	-3.11879	0.468317	-6.65957	2.74637e-11	1.43548e-09	putative indole-3-acetic acid-amido synthetase GH3.9
AT4G22830	AT4G22830	protein_coding_gene	183.156	-1.32625	0.199162	-6.65914	2.75437e-11	1.43619e-09
AT1G78500	AT1G78500	protein_coding_gene	22.1899	3.00794	0.451807	6.65758	2.78368e-11	1.44798e-09	Terpenoid cyclases family protein
AT2G35155	AT2G35155	protein_coding_gene	402.263	-1.00482	0.15094	-6.65712	2.79251e-11	1.44909e-09	Trypsin family protein
AT4G36740	AT4G36740	protein_coding_gene	32.6893	3.05051	0.458332	6.65567	2.82017e-11	1.45994e-09	homeobox protein 40
AT4G22212	AT4G22212	protein_coding_gene	330.309	-1.98797	0.299012	-6.64847	2.96151e-11	1.52826e-09	Arabidopsis defensin-like protein
AT5G14740	AT5G14740	protein_coding_gene	4929.86	-3.43927	0.51732	-6.64824	2.96626e-11	1.52826e-09	carbonic anhydrase 2
AT1G32780	AT1G32780	protein_coding_gene	77.6398	-2.60355	0.392263	-6.63725	3.19593e-11	1.64268e-09	GroES-like zinc-binding dehydrogenase family protein
AT5G10580	AT5G10580	protein_coding_gene	94.478	-2.56472	0.38652	-6.6354	3.23624e-11	1.65946e-09	Protein of unknown function, DUF599
AT4G35250	AT4G35250	protein_coding_gene	1581.19	-1.51502	0.228356	-6.63448	3.25651e-11	1.66105e-09	NAD(P)-binding Rossmann-fold superfamily protein
AT5G36710	AT5G36710	protein_coding_gene	227.386	-1.48945	0.224511	-6.63421	3.26239e-11	1.66105e-09
AT5G36800	AT5G36800	protein_coding_gene	227.386	-1.48945	0.224511	-6.63421	3.26239e-11	1.66105e-09
AT5G66570	AT5G66570	protein_coding_gene	22836.1	-2.048	0.308758	-6.63303	3.28868e-11	1.67051e-09	PS II oxygen-evolving complex 1
AT5G12860	AT5G12860	protein_coding_gene	7493.49	-1.0156	0.153286	-6.62553	3.46004e-11	1.75344e-09	dicarboxylate transporter 1
AT1G14120	AT1G14120	protein_coding_gene	919.6	-1.18361	0.178755	-6.62142	3.5576e-11	1.79867e-09	2-oxoglutarate (2OG) and Fe(II)-dependent oxygenase superfamily protein
AT3G53210	AT3G53210	protein_coding_gene	191.108	1.51973	0.229602	6.61898	3.61677e-11	1.82432e-09	nodulin MtN21 /EamA-like transporter family protein
AT3G47470	AT3G47470	protein_coding_gene	17414.4	-2.15869	0.326428	-6.61308	3.76407e-11	1.8942e-09	light-harvesting chlorophyll-protein complex I subunit A4
AT4G38810	AT4G38810	protein_coding_gene	1131.86	1.17667	0.178028	6.6095	3.85623e-11	1.93608e-09	Calcium-binding EF-hand family protein
AT5G64810	AT5G64810	protein_coding_gene	43.8133	-2.83629	0.429388	-6.60542	3.96395e-11	1.98556e-09	WRKY DNA-binding protein 51
AT5G03795	AT5G03795	protein_coding_gene	61.115	2.9507	0.446851	6.60332	4.02063e-11	2.00929e-09	Exostosin family protein
AT3G56200	AT3G56200	protein_coding_gene	338.937	-2.09167	0.316837	-6.60173	4.06379e-11	2.02618e-09	Transmembrane amino acid transporter family protein
AT2G39300	AT2G39300	protein_coding_gene	242.99	1.017	0.154317	6.59032	4.38877e-11	2.18319e-09
AT3G23570	AT3G23570	protein_coding_gene	716.525	0.96043	0.145782	6.58813	4.45398e-11	2.20549e-09	alpha/beta-Hydrolases superfamily protein
AT5G13650	AT5G13650	protein_coding_gene	6636.32	-1.3663	0.207381	-6.58837	4.44693e-11	2.20549e-09	elongation factor family protein
AT1G45474	AT1G45474	protein_coding_gene	1253.36	-1.44576	0.219672	-6.58146	4.65852e-11	2.3015e-09	photosystem I light harvesting complex gene 5
AT5G58160	AT5G58160	protein_coding_gene	932.991	1.5426	0.234457	6.57948	4.72085e-11	2.32698e-09	actin binding
AT3G51930	AT3G51930	protein_coding_gene	208.626	-1.3861	0.210693	-6.57879	4.743e-11	2.3273e-09	Transducin/WD40 repeat-like superfamily protein
AT3G61470	AT3G61470	protein_coding_gene	14557.5	-2.26866	0.344845	-6.5788	4.74275e-11	2.3273e-09	photosystem I light harvesting complex gene 2
AT1G13640	AT1G13640	protein_coding_gene	2085.64	0.911782	0.138601	6.57845	4.75392e-11	2.32738e-09	Phosphatidylinositol 3- and 4-kinase family protein
AT5G57050	AT5G57050	protein_coding_gene	195.57	1.77062	0.269249	6.57614	4.82826e-11	2.35843e-09	Protein phosphatase 2C family protein
AT4G27840	AT4G27840	protein_coding_gene	220.349	1.41538	0.215328	6.57315	4.92625e-11	2.40088e-09	SNARE-like superfamily protein
AT4G33700	AT4G33700	protein_coding_gene	838.848	0.935756	0.142506	6.56644	5.15323e-11	2.50586e-09	CBS domain-containing protein with a domain of unknown function (DUF21)
AT2G43560	AT2G43560	protein_coding_gene	960.721	-1.59482	0.243021	-6.56248	5.29197e-11	2.56755e-09	FKBP-like peptidyl-prolyl cis-trans isomerase family protein
AT5G27360	AT5G27360	protein_coding_gene	92.5861	-2.28988	0.349921	-6.54401	5.98908e-11	2.89928e-09	Major facilitator superfamily protein
AT1G06830	AT1G06830	protein_coding_gene	46.0844	-3.01757	0.461365	-6.54053	6.13009e-11	2.96092e-09	Glutaredoxin family protein
AT4G37310	AT4G37310	protein_coding_gene	115.661	-2.35908	0.361001	-6.53485	6.36737e-11	3.06867e-09	cytochrome P450, family 81, subfamily H, polypeptide 1
AT2G25150	AT2G25150	protein_coding_gene	101.235	-2.72713	0.417485	-6.53228	6.47744e-11	3.11478e-09	HXXXD-type acyl-transferase family protein
AT2G42770	AT2G42770	protein_coding_gene	627.557	-0.893215	0.136777	-6.53045	6.55723e-11	3.14616e-09	Peroxisomal membrane 22 kDa (Mpv17/PMP22) family protein
AT4G21280	AT4G21280	protein_coding_gene	7820.88	-1.99657	0.305817	-6.52863	6.63724e-11	3.17751e-09	photosystem II subunit QA
AT3G48610	AT3G48610	protein_coding_gene	837.572	-1.04433	0.159998	-6.52713	6.7042e-11	3.20248e-09	non-specific phospholipase C6
AT2G33520	AT2G33520	protein_coding_gene	39.4189	3.03883	0.466072	6.52008	7.02676e-11	3.34917e-09
AT5G19940	AT5G19940	protein_coding_gene	4030	-1.44887	0.222315	-6.51717	7.16446e-11	3.40729e-09	Plastid-lipid associated protein PAP / fibrillin family protein
AT5G55470	AT5G55470	protein_coding_gene	438.008	2.46804	0.378854	6.51448	7.29409e-11	3.46134e-09	Na+/H+ (sodium hydrogen) exchanger 3
AT4G35730	AT4G35730	protein_coding_gene	599.45	-1.30956	0.201059	-6.51331	7.35104e-11	3.48073e-09	Regulator of Vps4 activity in the MVB pathway protein
AT4G15920	AT4G15920	protein_coding_gene	59.9873	-2.32159	0.356685	-6.50881	7.57486e-11	3.57737e-09	Nodulin MtN3 family protein
AT5G21482	AT5G21482	protein_coding_gene	148.195	-1.74363	0.267898	-6.50855	7.58821e-11	3.57737e-09	cytokinin oxidase 7
AT1G31750	AT1G31750	protein_coding_gene	171.2	2.3254	0.357425	6.50598	7.7191e-11	3.62627e-09	proline-rich family protein
AT5G60220	AT5G60220	protein_coding_gene	55.4953	2.85402	0.438685	6.50585	7.72545e-11	3.62627e-09	tetraspanin4
AT4G22200	AT4G22200	protein_coding_gene	38.1773	-2.95802	0.454927	-6.50219	7.91579e-11	3.70757e-09	potassium transport 2/3
AT2G26500	AT2G26500	protein_coding_gene	4042.67	-1.66784	0.256532	-6.50151	7.95167e-11	3.70832e-09	cytochrome b6f complex subunit (petM), putative
AT4G12980	AT4G12980	protein_coding_gene	137.174	-1.57547	0.242324	-6.50153	7.9507e-11	3.70832e-09	Auxin-responsive family protein
AT5G17490	AT5G17490	protein_coding_gene	580.03	1.79238	0.275776	6.49942	8.06292e-11	3.75212e-09	RGA-like protein 3
AT3G56940	AT3G56940	protein_coding_gene	21349.2	-1.62191	0.249949	-6.48896	8.64281e-11	4.01334e-09	dicarboxylate diiron protein, putative (Crd1)
AT4G00950	AT4G00950	protein_coding_gene	30.1608	-2.58436	0.39836	-6.4875	8.7273e-11	4.0439e-09	Protein of unknown function (DUF688)
AT3G02120	AT3G02120	protein_coding_gene	1083.05	-1.31688	0.203178	-6.48143	9.08557e-11	4.20091e-09	hydroxyproline-rich glycoprotein family protein
AT1G06680	AT1G06680	protein_coding_gene	19852.4	-1.78883	0.276234	-6.47577	9.43289e-11	4.3522e-09	photosystem II subunit P-1
AT3G03310	AT3G03310	protein_coding_gene	361.948	1.46335	0.225994	6.47517	9.47066e-11	4.36033e-09	lecithin:cholesterol acyltransferase 3
AT5G07830	AT5G07830	protein_coding_gene	1061.23	0.819991	0.126667	6.47361	9.56883e-11	4.39618e-09	glucuronidase 2
AT2G30424	AT2G30424	protein_coding_gene	41.8282	-2.92012	0.451207	-6.4718	9.68393e-11	4.43963e-09	Homeodomain-like superfamily protein
AT1G67710	AT1G67710	protein_coding_gene	99.1151	-2.3888	0.369311	-6.46827	9.91342e-11	4.53523e-09	response regulator 11
AT1G24580	AT1G24580	protein_coding_gene	637.802	2.78175	0.430593	6.46028	1.04507e-10	4.77093e-09	RING/U-box superfamily protein
AT3G19920	AT3G19920	protein_coding_gene	1366.84	2.7588	0.427411	6.45467	1.08453e-10	4.9303e-09
AT5G02580	AT5G02580	protein_coding_gene	312.353	1.57352	0.243769	6.45497	1.08242e-10	4.9303e-09	Plant protein 1589 of unknown function
AT1G19150	AT1G19150	protein_coding_gene	830.084	-1.77708	0.275709	-6.44549	1.15226e-10	5.22722e-09	photosystem I light harvesting complex gene 6
AT1G08380	AT1G08380	protein_coding_gene	7499.07	-2.34687	0.364288	-6.44234	1.17645e-10	5.32577e-09	photosystem I subunit O
AT4G11210	AT4G11210	protein_coding_gene	240.737	-2.39397	0.371699	-6.44062	1.18987e-10	5.37529e-09	Disease resistance-responsive (dirigent-like protein) family protein
AT5G37800	AT5G37800	protein_coding_gene	49.637	2.45303	0.381014	6.43817	1.20925e-10	5.45147e-09	RHD SIX-LIKE 1
AT3G05165	AT3G05165	protein_coding_gene	1395.91	-0.991669	0.154142	-6.43349	1.24705e-10	5.60978e-09	Major facilitator superfamily protein
AT4G14040	AT4G14040	protein_coding_gene	394.717	-1.17709	0.182971	-6.43319	1.24956e-10	5.60978e-09	selenium-binding protein 2
AT4G01610	AT4G01610	protein_coding_gene	18362	1.36848	0.21278	6.43141	1.26422e-10	5.66387e-09	Cysteine proteinases superfamily protein
AT5G14370	AT5G14370	protein_coding_gene	266.984	-1.45228	0.226149	-6.42175	1.34714e-10	6.02287e-09	CCT motif family protein
AT3G25770	AT3G25770	protein_coding_gene	166.947	-2.99041	0.466001	-6.41718	1.38822e-10	6.19376e-09	allene oxide cyclase 2
AT3G14880	AT3G14880	protein_coding_gene	384.098	2.69493	0.420055	6.41566	1.40215e-10	6.24301e-09
AT4G28750	AT4G28750	protein_coding_gene	8832.32	-2.12658	0.331716	-6.41086	1.44698e-10	6.42941e-09	Photosystem I reaction centre subunit IV / PsaE protein
AT2G26740	AT2G26740	protein_coding_gene	629.198	-1.14309	0.178466	-6.40505	1.50324e-10	6.66572e-09	soluble epoxide hydrolase
AT3G01440	AT3G01440	protein_coding_gene	217.689	-2.02781	0.316766	-6.40161	1.53749e-10	6.80363e-09	PsbQ-like 1
AT2G24580	AT2G24580	protein_coding_gene	334.374	-1.10715	0.173033	-6.39849	1.56919e-10	6.92972e-09	FAD-dependent oxidoreductase family protein
AT3G62210	AT3G62210	protein_coding_gene	10.1166	-3.4952	0.546796	-6.39215	1.63564e-10	7.20848e-09	Putative endonuclease or glycosyl hydrolase
AT2G35820	AT2G35820	protein_coding_gene	344.272	1.32484	0.20734	6.38972	1.66193e-10	7.29463e-09	ureidoglycolate hydrolases
AT3G18570	AT3G18570	protein_coding_gene	126.784	2.88842	0.452032	6.38985	1.66047e-10	7.29463e-09	Oleosin family protein
AT1G65890	AT1G65890	protein_coding_gene	109.521	-2.62858	0.411635	-6.38569	1.70623e-10	7.4739e-09	acyl activating enzyme 12
AT1G29910	AT1G29910	protein_coding_gene	26478.2	-2.6291	0.411974	-6.38172	1.75115e-10	7.65516e-09	chlorophyll A/B binding protein 3
AT1G01520	AT1G01520	protein_coding_gene	470.779	2.8935	0.453657	6.37817	1.79213e-10	7.80315e-09	Homeodomain-like superfamily protein
AT3G16690	AT3G16690	protein_coding_gene	51.9036	-3.14258	0.492709	-6.37817	1.79221e-10	7.80315e-09	Nodulin MtN3 family protein
AT1G55670	AT1G55670	protein_coding_gene	10198.1	-1.95225	0.306136	-6.37705	1.80532e-10	7.84443e-09	photosystem I subunit G
AT1G27480	AT1G27480	protein_coding_gene	299.872	-1.43589	0.225655	-6.36322	1.97569e-10	8.54831e-09	alpha/beta-Hydrolases superfamily protein
AT4G18480	AT4G18480	protein_coding_gene	12098.4	-1.29782	0.203964	-6.363	1.97846e-10	8.54831e-09	P-loop containing nucleoside triphosphate hydrolases superfamily protein
AT5G44260	AT5G44260	protein_coding_gene	365.97	2.55829	0.40206	6.36295	1.97916e-10	8.54831e-09	Zinc finger C-x8-C-x5-C-x3-H type family protein
AT1G72820	AT1G72820	protein_coding_gene	296.114	1.61386	0.254001	6.35374	2.10141e-10	9.05824e-09	Mitochondrial substrate carrier family protein
AT1G08810	AT1G08810	protein_coding_gene	63.5863	-2.32379	0.365885	-6.35116	2.13691e-10	9.19297e-09	myb domain protein 60
AT4G33145	AT4G33145	protein_coding_gene	172.53	1.75102	0.275745	6.35013	2.15137e-10	9.23682e-09
AT5G16190	AT5G16190	protein_coding_gene	213.149	-1.2985	0.204639	-6.34532	2.21965e-10	9.51108e-09	cellulose synthase like A11
AT2G28960	AT2G28960	protein_coding_gene	23.9219	-2.75057	0.433544	-6.34439	2.23309e-10	9.54977e-09	Leucine-rich repeat protein kinase family protein
AT1G62630	AT1G62630	protein_coding_gene	22.276	-3.38418	0.533746	-6.34043	2.29118e-10	9.77887e-09	Disease resistance protein (CC-NBS-LRR class) family
AT2G33330	AT2G33330	protein_coding_gene	639.98	-1.21614	0.192208	-6.32718	2.49681e-10	1.06355e-08	plasmodesmata-located protein 3
AT1G52290	AT1G52290	protein_coding_gene	100.652	-2.03236	0.321305	-6.32532	2.52708e-10	1.07347e-08	Protein kinase superfamily protein
AT1G58360	AT1G58360	protein_coding_gene	2904.64	0.935435	0.147892	6.32514	2.53002e-10	1.07347e-08	amino acid permease 1
AT1G32080	AT1G32080	protein_coding_gene	910.022	-1.96361	0.310654	-6.32089	2.60062e-10	1.10095e-08	membrane protein, putative
AT1G69600	AT1G69600	protein_coding_gene	323.982	1.29412	0.204746	6.32063	2.60497e-10	1.10095e-08	zinc finger homeodomain 1
AT2G18360	AT2G18360	protein_coding_gene	115.133	-2.29387	0.363128	-6.31697	2.6674e-10	1.12514e-08	alpha/beta-Hydrolases superfamily protein
AT1G17560	AT1G17560	protein_coding_gene	287.313	-0.967366	0.153179	-6.31526	2.69713e-10	1.13327e-08	Ribosomal protein L14p/L23e family protein
AT1G31335	AT1G31335	protein_coding_gene	233.514	-1.50795	0.238779	-6.31527	2.69697e-10	1.13327e-08
AT1G23205	AT1G23205	protein_coding_gene	232.737	-1.6338	0.258853	-6.31169	2.76006e-10	1.15746e-08	Plant invertase/pectin methylesterase inhibitor superfamily protein
AT5G36100	AT5G36100	protein_coding_gene	89.8852	2.63117	0.417084	6.3085	2.81747e-10	1.17925e-08
AT2G18328	AT2G18328	protein_coding_gene	77.5615	-2.66408	0.422468	-6.306	2.86338e-10	1.19615e-08	RAD-like 4
AT1G28330	AT1G28330	protein_coding_gene	1003.14	1.63789	0.260079	6.29766	3.02179e-10	1.25989e-08	dormancy-associated protein-like 1
AT3G24750	AT3G24750	protein_coding_gene	279.342	1.83078	0.290725	6.29731	3.02861e-10	1.26031e-08
AT3G29250	AT3G29250	protein_coding_gene	390.548	-2.54468	0.404331	-6.29356	3.10276e-10	1.28869e-08	NAD(P)-binding Rossmann-fold superfamily protein
AT1G79040	AT1G79040	protein_coding_gene	8836.38	-1.71125	0.272001	-6.29135	3.14711e-10	1.3046e-08	photosystem II subunit R
AT5G57800	AT5G57800	protein_coding_gene	1790.51	-0.975289	0.155202	-6.28399	3.29997e-10	1.36535e-08	Fatty acid hydroxylase superfamily
AT3G01120	AT3G01120	protein_coding_gene	11082.3	-0.52346	0.0833454	-6.2806	3.37259e-10	1.39274e-08	Pyridoxal phosphate (PLP)-dependent transferases superfamily protein
AT1G22600	AT1G22600	protein_coding_gene	343.197	2.79942	0.445967	6.27719	3.4474e-10	1.42092e-08	Late embryogenesis abundant protein (LEA) family protein
AT3G02730	AT3G02730	protein_coding_gene	1389.42	-1.19698	0.190781	-6.27411	3.51646e-10	1.44388e-08	thioredoxin F-type 1
AT5G15230	AT5G15230	protein_coding_gene	18230.2	1.02288	0.163028	6.27429	3.51226e-10	1.44388e-08	GAST1 protein homolog 4
AT4G39970	AT4G39970	protein_coding_gene	945.178	-1.20232	0.191678	-6.27261	3.55053e-10	1.45511e-08	Haloacid dehalogenase-like hydrolase (HAD) superfamily protein
AT5G44585	AT5G44585	protein_coding_gene	46.6185	-2.58931	0.413337	-6.2644	3.74254e-10	1.5309e-08
AT2G35660	AT2G35660	protein_coding_gene	182.054	-1.46152	0.23334	-6.26345	3.76541e-10	1.53735e-08	FAD/NAD(P)-binding oxidoreductase family protein
AT2G21820	AT2G21820	protein_coding_gene	620.299	3.26882	0.522277	6.25878	3.88e-10	1.58116e-08
AT1G08465	AT1G08465	protein_coding_gene	287.702	-1.11	0.177512	-6.25308	4.02428e-10	1.63687e-08	Plant-specific transcription factor YABBY family protein
AT2G22230	AT2G22230	protein_coding_gene	1448.72	-0.749041	0.119854	-6.24961	4.11474e-10	1.66969e-08	Thioesterase superfamily protein
AT4G12800	AT4G12800	protein_coding_gene	12297.1	-2.12492	0.340019	-6.2494	4.1204e-10	1.66969e-08	photosystem I subunit l
AT1G27680	AT1G27680	protein_coding_gene	913.42	1.05762	0.169315	6.24648	4.19815e-10	1.69801e-08	ADPGLC-PPase large subunit
AT5G14020	AT5G14020	protein_coding_gene	299.23	1.13426	0.181648	6.24428	4.25754e-10	1.71882e-08	Endosomal targeting BRO1-like domain-containing protein
AT5G44050	AT5G44050	protein_coding_gene	75.546	-2.80326	0.44929	-6.23932	4.39468e-10	1.77089e-08	MATE efflux family protein
AT1G54040	AT1G54040	protein_coding_gene	12.7829	-3.47403	0.55748	-6.23168	4.61474e-10	1.8561e-08	epithiospecifier protein
AT1G20550	AT1G20550	protein_coding_gene	185.41	1.05425	0.169203	6.2307	4.64346e-10	1.86074e-08	O-fucosyltransferase family protein
AT3G54600	AT3G54600	protein_coding_gene	101.571	-2.06564	0.331525	-6.23074	4.6425e-10	1.86074e-08	Class I glutamine amidotransferase-like superfamily protein
AT5G05580	AT5G05580	protein_coding_gene	1774.4	-1.34638	0.216265	-6.2256	4.79725e-10	1.91881e-08	fatty acid desaturase 8
AT4G16140	AT4G16140	protein_coding_gene	868.739	-1.02782	0.165125	-6.22447	4.83185e-10	1.92908e-08	proline-rich family protein
AT5G62720	AT5G62720	protein_coding_gene	1319.81	-1.08582	0.174552	-6.22062	4.95193e-10	1.97339e-08	Integral membrane HPP family protein
AT4G35070	AT4G35070	protein_coding_gene	157.575	1.63616	0.263136	6.21793	5.03765e-10	2.00385e-08	SBP (S-ribonuclease binding protein) family protein
AT2G43550	AT2G43550	protein_coding_gene	111.621	-2.27099	0.36536	-6.21575	5.10806e-10	2.02813e-08	Scorpion toxin-like knottin superfamily protein
AT4G24290	AT4G24290	protein_coding_gene	1402.07	0.522563	0.0841185	6.21223	5.22381e-10	2.07029e-08	MAC/Perforin domain-containing protein
AT5G03120	AT5G03120	protein_coding_gene	326.565	-1.93955	0.312664	-6.20331	5.52871e-10	2.18713e-08
AT4G10340	AT4G10340	protein_coding_gene	22368.8	-2.27909	0.367626	-6.19949	5.66476e-10	2.23686e-08	light harvesting complex of photosystem II 5
AT5G46800	AT5G46800	protein_coding_gene	1967.71	-1.01899	0.164386	-6.19873	5.6921e-10	2.24356e-08	Mitochondrial substrate carrier family protein
AT1G28600	AT1G28600	protein_coding_gene	1326.55	-1.73834	0.280844	-6.18969	6.02816e-10	2.36849e-08	GDSL-like Lipase/Acylhydrolase superfamily protein
AT3G02870	AT3G02870	protein_coding_gene	989.965	-0.887859	0.143443	-6.18962	6.03094e-10	2.36849e-08	Inositol monophosphatase family protein
AT4G14630	AT4G14630	protein_coding_gene	126.952	-2.73654	0.442443	-6.18507	6.20754e-10	2.43342e-08	germin-like protein 9
AT3G25760	AT3G25760	protein_coding_gene	221.677	-2.36853	0.383057	-6.18325	6.2797e-10	2.45726e-08	allene oxide cyclase 1
AT3G53260	AT3G53260	protein_coding_gene	3926.34	-1.57726	0.255366	-6.17647	6.55514e-10	2.56041e-08	phenylalanine ammonia-lyase 2
AT3G15890	AT3G15890	protein_coding_gene	148.373	-1.4077	0.228026	-6.17339	6.68391e-10	2.606e-08	Protein kinase superfamily protein
AT2G47770	AT2G47770	protein_coding_gene	1663.99	3.28768	0.532596	6.17293	6.70354e-10	2.60895e-08	TSPO(outer membrane tryptophan-rich sensory protein)-related
AT2G19320	AT2G19320	protein_coding_gene	63.5662	3.02505	0.490368	6.16893	6.87527e-10	2.67099e-08
AT2G42690	AT2G42690	protein_coding_gene	486.656	-2.02229	0.327886	-6.16764	6.93147e-10	2.688e-08	alpha/beta-Hydrolases superfamily protein
AT1G76150	AT1G76150	protein_coding_gene	1514.57	0.657368	0.106661	6.16316	7.13061e-10	2.76027e-08	enoyl-CoA hydratase 2
AT2G19970	AT2G19970	protein_coding_gene	12.8254	-3.75453	0.609505	-6.15996	7.27628e-10	2.81163e-08	CAP (Cysteine-rich secretory proteins, Antigen 5, and Pathogenesis-related 1 protein) superfamily protein
AT4G04750	AT4G04750	protein_coding_gene	240.858	-1.52999	0.248585	-6.15478	7.51823e-10	2.89479e-08	Major facilitator superfamily protein
AT4G17970	AT4G17970	protein_coding_gene	85.8233	1.58969	0.258285	6.15478	7.51799e-10	2.89479e-08	aluminum-activated, malate transporter 12
AT5G14450	AT5G14450	protein_coding_gene	7354.79	1.87123	0.304157	6.15219	7.64179e-10	2.93713e-08	GDSL-like Lipase/Acylhydrolase superfamily protein
AT2G29090	AT2G29090	protein_coding_gene	460.268	1.92302	0.312676	6.1502	7.73849e-10	2.96563e-08	cytochrome P450, family 707, subfamily A, polypeptide 2
AT5G23920	AT5G23920	protein_coding_gene	677.273	-1.25781	0.204519	-6.1501	7.74333e-10	2.96563e-08
AT5G57240	AT5G57240	protein_coding_gene	372.684	1.25688	0.204434	6.14809	7.84234e-10	2.99824e-08	OSBP(oxysterol binding protein)-related protein 4C
AT5G51110	AT5G51110	protein_coding_gene	3288.54	-0.993337	0.161607	-6.14663	7.91441e-10	3.02046e-08	Transcriptional coactivator/pterin dehydratase
AT1G73760	AT1G73760	protein_coding_gene	290.348	-0.980347	0.159582	-6.14321	8.08701e-10	3.0809e-08	RING/U-box superfamily protein
AT4G19170	AT4G19170	protein_coding_gene	63.7669	1.49742	0.243825	6.14136	8.18186e-10	3.11155e-08	nine-cis-epoxycarotenoid dioxygenase 4
AT2G18340	AT2G18340	protein_coding_gene	533.338	3.14144	0.511968	6.13602	8.46166e-10	3.20669e-08	late embryogenesis abundant domain-containing protein / LEA domain-containing protein
AT5G24650	AT5G24650	protein_coding_gene	2041.32	-0.900426	0.146742	-6.13611	8.4567e-10	3.20669e-08	Mitochondrial import inner membrane translocase subunit Tim17/Tim22/Tim23 family protein
AT5G50240	AT5G50240	protein_coding_gene	97.8726	1.90463	0.310529	6.13351	8.59623e-10	3.25199e-08	protein-l-isoaspartate methyltransferase 2
AT3G29575	AT3G29575	protein_coding_gene	758.19	1.67992	0.274063	6.12968	8.80541e-10	3.32531e-08	ABI five binding protein 3
AT3G62410	AT3G62410	protein_coding_gene	206.709	-2.23101	0.363992	-6.12929	8.82724e-10	3.32774e-08	CP12 domain-containing protein 2
AT3G03640	AT3G03640	protein_coding_gene	2413.11	1.22202	0.199456	6.12679	8.967e-10	3.37456e-08	beta glucosidase 25
AT5G43770	AT5G43770	protein_coding_gene	82.1616	2.81392	0.459408	6.1251	9.06241e-10	3.40454e-08	proline-rich family protein
AT2G29550	AT2G29550	protein_coding_gene	5242.13	-1.07831	0.176086	-6.12378	9.13805e-10	3.427e-08	tubulin beta-7 chain
AT4G32590	AT4G32590	protein_coding_gene	595.647	-1.09632	0.17909	-6.12161	9.26355e-10	3.46806e-08	2Fe-2S ferredoxin-like superfamily protein
AT4G15340	AT4G15340	protein_coding_gene	59.4493	-2.59821	0.424605	-6.11912	9.40938e-10	3.51051e-08	pentacyclic triterpene synthase 1
AT4G24930	AT4G24930	protein_coding_gene	970.596	-1.17034	0.191253	-6.11932	9.39744e-10	3.51051e-08	thylakoid lumenal 17.9 kDa protein, chloroplast
AT1G16880	AT1G16880	protein_coding_gene	3234.57	-1.51937	0.248316	-6.11867	9.43603e-10	3.51439e-08	uridylyltransferase-related
AT5G35630	AT5G35630	protein_coding_gene	15830.3	-1.1937	0.195409	-6.10872	1.00432e-09	3.73411e-08	glutamine synthetase 2
AT3G15850	AT3G15850	protein_coding_gene	2923.43	-1.19947	0.19648	-6.10482	1.02915e-09	3.81987e-08	fatty acid desaturase 5
AT2G30340	AT2G30340	protein_coding_gene	298.132	1.13382	0.185889	6.09944	1.06441e-09	3.94396e-08	LOB domain-containing protein 13
AT1G23310	AT1G23310	protein_coding_gene	5787.56	-1.35618	0.222365	-6.09888	1.06817e-09	3.95113e-08	glutamate:glyoxylate aminotransferase
AT1G20020	AT1G20020	protein_coding_gene	3255.88	-1.69255	0.277742	-6.09397	1.10144e-09	4.06726e-08	ferredoxin-NADP(+)-oxidoreductase 2
AT5G46730	AT5G46730	protein_coding_gene	379.064	-1.48679	0.244121	-6.09039	1.12639e-09	4.15231e-08	glycine-rich protein
AT5G38980	AT5G38980	protein_coding_gene	331.108	-1.95609	0.321212	-6.08972	1.1311e-09	4.16258e-08
AT5G02760	AT5G02760	protein_coding_gene	320.794	-2.06746	0.339713	-6.08589	1.15845e-09	4.25596e-08	Protein phosphatase 2C family protein
AT4G20390	AT4G20390	protein_coding_gene	53.5802	-2.54287	0.417982	-6.08369	1.17446e-09	4.30747e-08	Uncharacterised protein family (UPF0497)
AT1G68585	AT1G68585	protein_coding_gene	39.6625	-2.21608	0.364378	-6.08182	1.18827e-09	4.35076e-08
AT1G66060	AT1G66060	protein_coding_gene	32.8312	2.43926	0.401285	6.07863	1.21215e-09	4.43069e-08	Family of unknown function (DUF577)
AT2G21210	AT2G21210	protein_coding_gene	74.5088	-2.26072	0.371955	-6.07795	1.21731e-09	4.44204e-08	SAUR-like auxin-responsive protein family
AT4G39130	AT4G39130	protein_coding_gene	180.893	3.4665	0.570734	6.07376	1.24951e-09	4.55189e-08	Dehydrin family protein
AT3G53180	AT3G53180	protein_coding_gene	1181.97	0.930659	0.153306	6.07059	1.27443e-09	4.63487e-08	glutamate-ammonia ligases;catalytics;glutamate-ammonia ligases
AT5G51810	AT5G51810	protein_coding_gene	106.459	2.12922	0.350932	6.06734	1.30049e-09	4.72169e-08	gibberellin 20 oxidase 2
AT2G29650	AT2G29650	protein_coding_gene	557.436	-1.22631	0.202144	-6.06649	1.30734e-09	4.73861e-08	phosphate transporter 4;1
AT3G06350	AT3G06350	protein_coding_gene	2545.91	-0.625496	0.103112	-6.06615	1.3101e-09	4.74068e-08	dehydroquinate dehydratase, putative / shikimate dehydrogenase, putative
AT1G54860	AT1G54860	protein_coding_gene	30.0729	2.62796	0.4338	6.05801	1.37814e-09	4.97858e-08	Glycoprotein membrane precursor GPI-anchored
AT1G59520	AT1G59520	protein_coding_gene	673.602	0.857775	0.14165	6.05559	1.39907e-09	5.04576e-08	CW7
AT5G38410	AT5G38410	protein_coding_gene	44068.1	-1.84093	0.304138	-6.05295	1.4222e-09	5.12063e-08	Ribulose bisphosphate carboxylase (small chain) family protein
AT5G01520	AT5G01520	protein_coding_gene	548.355	2.5699	0.424591	6.05266	1.42471e-09	5.12116e-08	RING/U-box superfamily protein
AT5G56080	AT5G56080	protein_coding_gene	79.3134	-1.90126	0.314202	-6.05108	1.43881e-09	5.16326e-08	nicotianamine synthase 2
AT5G63030	AT5G63030	protein_coding_gene	1273.68	0.943521	0.155943	6.05043	1.44458e-09	5.17538e-08	Thioredoxin superfamily protein
AT1G10960	AT1G10960	protein_coding_gene	15873.5	-0.998516	0.165084	-6.04853	1.46171e-09	5.22146e-08	ferredoxin 1
AT3G03170	AT3G03170	protein_coding_gene	701.645	1.51829	0.251021	6.04847	1.46227e-09	5.22146e-08
AT1G74880	AT1G74880	protein_coding_gene	620.121	-2.07465	0.343146	-6.04597	1.48515e-09	5.29441e-08	NAD(P)H:plastoquinone dehydrogenase complex subunit O
AT3G51000	AT3G51000	protein_coding_gene	544.436	1.30613	0.216088	6.04443	1.49941e-09	5.33647e-08	alpha/beta-Hydrolases superfamily protein
AT2G45180	AT2G45180	protein_coding_gene	3164.48	-1.57317	0.260515	-6.03871	1.55349e-09	5.51985e-08	Bifunctional inhibitor/lipid-transfer protein/seed storage 2S albumin superfamily protein
AT5G08150	AT5G08150	protein_coding_gene	85.4108	-2.08148	0.344743	-6.03779	1.56242e-09	5.54248e-08	suppressor of phytochrome b 5
AT2G35310	AT2G35310	protein_coding_gene	183.57	1.7001	0.281637	6.0365	1.57495e-09	5.57779e-08	Transcriptional factor B3 family protein
AT2G28780	AT2G28780	protein_coding_gene	48.7605	-2.62217	0.434625	-6.03318	1.60769e-09	5.68443e-08
AT5G10000	AT5G10000	protein_coding_gene	24.0492	3.00299	0.497948	6.03073	1.6322e-09	5.7617e-08	ferredoxin 4
AT3G58640	AT3G58640	protein_coding_gene	1210.67	0.732443	0.121549	6.0259	1.68169e-09	5.92672e-08	Mitogen activated protein kinase kinase kinase-related
AT2G35300	AT2G35300	protein_coding_gene	7754.36	2.92665	0.486124	6.02037	1.74018e-09	6.12289e-08	Late embryogenesis abundant protein, group 1 protein
AT5G53660	AT5G53660	protein_coding_gene	241.733	1.9559	0.324897	6.02006	1.74357e-09	6.12486e-08	growth-regulating factor 7
AT5G44400	AT5G44400	protein_coding_gene	15.6727	-2.55074	0.424151	-6.01376	1.81269e-09	6.35735e-08	FAD-binding Berberine family protein
AT5G59250	AT5G59250	protein_coding_gene	650.264	-0.957707	0.159342	-6.01039	1.85077e-09	6.4804e-08	Major facilitator superfamily protein
AT3G18490	AT3G18490	protein_coding_gene	5064.57	1.13818	0.189653	6.00137	1.95659e-09	6.83984e-08	Eukaryotic aspartyl protease family protein
AT1G29930	AT1G29930	protein_coding_gene	104333	-2.09213	0.348788	-5.9983	1.99394e-09	6.95918e-08	chlorophyll A/B binding protein 1
AT4G15390	AT4G15390	protein_coding_gene	625.939	2.06954	0.345053	5.99776	2.00064e-09	6.97131e-08	HXXXD-type acyl-transferase family protein
AT5G66816	AT5G66816	protein_coding_gene	22.9561	-3.23317	0.53934	-5.99468	2.03886e-09	7.09307e-08
AT1G03630	AT1G03630	protein_coding_gene	4127.21	-1.26236	0.210785	-5.98885	2.11329e-09	7.34019e-08	protochlorophyllide oxidoreductase C
AT2G32370	AT2G32370	protein_coding_gene	5.75043	-3.58964	0.599503	-5.98769	2.12839e-09	7.38079e-08	homeodomain GLABROUS 3
AT2G41940	AT2G41940	protein_coding_gene	257.811	-1.25225	0.20916	-5.98703	2.13707e-09	7.39905e-08	zinc finger protein 8
AT5G39530	AT5G39530	protein_coding_gene	500.892	-2.00004	0.334084	-5.98664	2.14226e-09	7.40517e-08	Protein of unknown function (DUF1997)
AT1G72910	AT1G72910	protein_coding_gene	51.3302	-2.17528	0.363499	-5.98429	2.1734e-09	7.50082e-08	Toll-Interleukin-Resistance (TIR) domain-containing protein
AT4G10060	AT4G10060	protein_coding_gene	881.803	-1.61386	0.26971	-5.98368	2.18156e-09	7.51701e-08	Beta-glucosidase, GBA2 type family protein
AT3G51600	AT3G51600	protein_coding_gene	1837.64	-1.47499	0.246645	-5.98021	2.22844e-09	7.65417e-08	lipid transfer protein 5
AT5G36120	AT5G36120	protein_coding_gene	383.945	-1.24167	0.207622	-5.98041	2.22571e-09	7.65417e-08	cofactor assembly, complex C (B6F)
AT3G54680	AT3G54680	protein_coding_gene	708.097	0.919324	0.153739	5.97976	2.23473e-09	7.66359e-08	proteophosphoglycan-related
AT3G29240	AT3G29240	protein_coding_gene	1103.49	-2.2058	0.368959	-5.97843	2.25305e-09	7.71419e-08	Protein of unknown function (DUF179)
AT1G07880	AT1G07880	protein_coding_gene	40.8995	-1.81088	0.303226	-5.97205	2.34292e-09	8.00923e-08	Protein kinase superfamily protein
AT1G33600	AT1G33600	protein_coding_gene	457.988	-1.22072	0.204489	-5.96959	2.37854e-09	8.11819e-08	Leucine-rich repeat (LRR) family protein
AT1G18970	AT1G18970	protein_coding_gene	15.5653	-3.27918	0.549553	-5.967	2.41656e-09	8.222e-08	germin-like protein 4
AT3G16120	AT3G16120	protein_coding_gene	35.6443	2.74397	0.459847	5.96714	2.41446e-09	8.222e-08	Dynein light chain type 1 family protein
AT4G32260	AT4G32260	protein_coding_gene	6315.32	-0.946212	0.158644	-5.96439	2.45549e-09	8.32826e-08	ATPase, F0 complex, subunit B/B', bacterial/chloroplast
AT5G38000	AT5G38000	protein_coding_gene	21.0095	-3.29916	0.553131	-5.96452	2.45352e-09	8.32826e-08	Zinc-binding dehydrogenase family protein
AT5G47500	AT5G47500	protein_coding_gene	1115.87	-2.11427	0.354786	-5.95928	2.5335e-09	8.57941e-08	Pectin lyase-like superfamily protein
AT1G75690	AT1G75690	protein_coding_gene	1261.17	-1.27517	0.214037	-5.95769	2.55824e-09	8.64966e-08	DnaJ/Hsp40 cysteine-rich domain superfamily protein
AT5G21326	AT5G21326	protein_coding_gene	768.195	-0.820766	0.1378	-5.9562	2.58171e-09	8.7154e-08	Ca2+regulated serine-threonine protein kinase family protein
AT1G03130	AT1G03130	protein_coding_gene	2930.85	-2.52706	0.424423	-5.9541	2.61502e-09	8.8121e-08	photosystem I subunit D-2
AT4G17550	AT4G17550	protein_coding_gene	828.12	1.266	0.212634	5.95389	2.61851e-09	8.8121e-08	Major facilitator superfamily protein
AT5G51010	AT5G51010	protein_coding_gene	1287.3	-1.29574	0.217693	-5.95213	2.64671e-09	8.8932e-08	Rubredoxin-like superfamily protein
AT1G78460	AT1G78460	protein_coding_gene	164.641	-2.61359	0.439288	-5.9496	2.68792e-09	9.01767e-08	SOUL heme-binding family protein
AT2G47910	AT2G47910	protein_coding_gene	789.887	-1.06049	0.178455	-5.94263	2.80482e-09	9.39528e-08	chlororespiratory reduction 6
AT4G27700	AT4G27700	protein_coding_gene	1550.63	-1.37599	0.231659	-5.93975	2.85464e-09	9.54738e-08	Rhodanese/Cell cycle control phosphatase superfamily protein
AT3G05400	AT3G05400	protein_coding_gene	334.621	-2.21903	0.373858	-5.93549	2.92961e-09	9.783e-08	Major facilitator superfamily protein
AT1G68250	AT1G68250	protein_coding_gene	2262.57	3.19246	0.53801	5.93382	2.95959e-09	9.85269e-08
AT4G11190	AT4G11190	protein_coding_gene	256.171	-3.16981	0.53418	-5.93398	2.95678e-09	9.85269e-08	Disease resistance-responsive (dirigent-like protein) family protein
AT2G28210	AT2G28210	protein_coding_gene	32.0408	-2.54247	0.428644	-5.93143	3.0031e-09	9.9822e-08	alpha carbonic anhydrase 2
AT3G56650	AT3G56650	protein_coding_gene	327.367	-1.22112	0.205947	-5.92929	3.04256e-09	1.00978e-07	Mog1/PsbP/DUF1795-like photosystem II reaction center PsbP family protein
AT5G04590	AT5G04590	protein_coding_gene	6921.46	-0.605536	0.102231	-5.92321	3.1571e-09	1.04619e-07	sulfite reductase
AT1G44575	AT1G44575	protein_coding_gene	16869.3	-1.38162	0.233274	-5.92272	3.16665e-09	1.04775e-07	Chlorophyll A-B binding family protein
AT1G66950	AT1G66950	protein_coding_gene	18.6942	2.72735	0.460573	5.92165	3.18727e-09	1.05297e-07	pleiotropic drug resistance 11
AT1G12610	AT1G12610	protein_coding_gene	138.832	-2.86981	0.484681	-5.92103	3.19935e-09	1.0545e-07	Integrase-type DNA-binding superfamily protein
AT2G47600	AT2G47600	protein_coding_gene	697.811	0.906464	0.153095	5.92091	3.20164e-09	1.0545e-07	magnesium/proton exchanger
AT3G46780	AT3G46780	protein_coding_gene	3267.66	-2.30313	0.389003	-5.9206	3.20766e-09	1.05487e-07	plastid transcriptionally active 16
AT4G11040	AT4G11040	protein_coding_gene	89.3422	2.57742	0.4362	5.9088	3.44614e-09	1.13158e-07	Protein phosphatase 2C family protein
AT5G07360	AT5G07360	protein_coding_gene	459.896	1.05201	0.178079	5.90754	3.47248e-09	1.1385e-07	Amidase family protein
AT2G42600	AT2G42600	protein_coding_gene	2895.63	-1.35619	0.229623	-5.90617	3.50161e-09	1.14631e-07	phosphoenolpyruvate carboxylase 2
AT2G31750	AT2G31750	protein_coding_gene	4405.55	-0.875173	0.148219	-5.90459	3.53527e-09	1.15558e-07	UDP-glucosyl transferase 74D1
AT1G07280	AT1G07280	protein_coding_gene	305.648	1.25444	0.212481	5.90376	3.55303e-09	1.15964e-07	Tetratricopeptide repeat (TPR)-like superfamily protein
AT2G03550	AT2G03550	protein_coding_gene	149.043	-1.77806	0.301261	-5.90206	3.59e-09	1.16994e-07	alpha/beta-Hydrolases superfamily protein
AT4G17030	AT4G17030	protein_coding_gene	74.3612	-2.57061	0.435752	-5.89926	3.65143e-09	1.18817e-07	expansin-like B1
AT1G73110	AT1G73110	protein_coding_gene	656.287	-1.33652	0.226596	-5.89827	3.67341e-09	1.19353e-07	P-loop containing nucleoside triphosphate hydrolases superfamily protein
AT1G51130	AT1G51130	protein_coding_gene	150.275	1.12164	0.190268	5.89503	3.74625e-09	1.21537e-07	Nse4, component of Smc5/6 DNA repair complex
AT1G15560			72.1351	1.84126	0.312526	5.89154	3.8261e-09	1.23836e-07	transposable element gene
AT3G12145	AT3G12145	protein_coding_gene	1039.76	-1.05907	0.179765	-5.89144	3.82855e-09	1.23836e-07	Leucine-rich repeat (LRR) family protein
AT1G29920	AT1G29920	protein_coding_gene	35972.6	-2.97162	0.504618	-5.88886	3.88865e-09	1.25592e-07	chlorophyll A/B-binding protein 2
AT3G01570	AT3G01570	protein_coding_gene	3277.88	3.05428	0.518768	5.88757	3.91918e-09	1.26389e-07	Oleosin family protein
AT1G32060	AT1G32060	protein_coding_gene	6784.69	-1.53014	0.260072	-5.88351	4.01653e-09	1.29336e-07	phosphoribulokinase
AT3G25690	AT3G25690	protein_coding_gene	831.901	-1.92903	0.327969	-5.88174	4.0598e-09	1.30535e-07	Hydroxyproline-rich glycoprotein family protein
AT1G11080	AT1G11080	protein_coding_gene	15.2701	-3.34859	0.569475	-5.88014	4.09928e-09	1.31609e-07	serine carboxypeptidase-like 31
AT3G51720	AT3G51720	protein_coding_gene	656.834	-0.97357	0.16566	-5.87693	4.1794e-09	1.33982e-07	Plant protein of unknown function (DUF827)
AT2G18170	AT2G18170	protein_coding_gene	290.64	1.02952	0.175228	5.87531	4.22062e-09	1.35103e-07	MAP kinase 7
AT1G28110	AT1G28110	protein_coding_gene	524.337	-0.657004	0.111961	-5.86813	4.40732e-09	1.40872e-07	serine carboxypeptidase-like 45
AT2G29380	AT2G29380	protein_coding_gene	101.051	2.88969	0.49258	5.86644	4.45264e-09	1.4211e-07	highly ABA-induced PP2C gene 3
AT3G08940	AT3G08940	protein_coding_gene	8314.26	-2.014	0.343397	-5.86493	4.49313e-09	1.43191e-07	light harvesting complex photosystem II
AT5G04010	AT5G04010	protein_coding_gene	16.2817	3.22868	0.550649	5.8634	4.53494e-09	1.44311e-07	F-box family protein
AT3G02640	AT3G02640	protein_coding_gene	1146.27	-1.1413	0.194732	-5.86088	4.60431e-09	1.46304e-07
AT4G18290	AT4G18290	protein_coding_gene	23.1415	-2.82534	0.482178	-5.85952	4.64194e-09	1.47283e-07	potassium channel in Arabidopsis thaliana 2
AT4G09500	AT4G09500	protein_coding_gene	142.65	1.7587	0.300285	5.85675	4.72002e-09	1.49541e-07	UDP-Glycosyltransferase superfamily protein
AT3G23910	AT3G23910	protein_coding_gene	676.877	0.977744	0.16697	5.85581	4.74701e-09	1.50176e-07
AT4G05180	AT4G05180	protein_coding_gene	5086.31	-2.39222	0.408609	-5.85455	4.78292e-09	1.51091e-07	photosystem II subunit Q-2
AT3G18010	AT3G18010	protein_coding_gene	94.9805	-1.51853	0.25944	-5.85309	4.82531e-09	1.52208e-07	WUSCHEL related homeobox 1
AT2G41250	AT2G41250	protein_coding_gene	646.861	0.732094	0.125107	5.85175	4.8642e-09	1.53212e-07	Haloacid dehalogenase-like hydrolase (HAD) superfamily protein
AT2G01590	AT2G01590	protein_coding_gene	403.796	-1.94557	0.332529	-5.85082	4.89149e-09	1.53847e-07	chlororespiratory reduction 3
AT3G19480	AT3G19480	protein_coding_gene	297.306	-1.9639	0.335714	-5.84993	4.9178e-09	1.5445e-07	D-3-phosphoglycerate dehydrogenase
AT1G68010	AT1G68010	protein_coding_gene	2604.94	-1.46105	0.249846	-5.84782	4.98046e-09	1.5615e-07	hydroxypyruvate reductase
AT5G40590	AT5G40590	protein_coding_gene	115.882	-2.6578	0.454509	-5.84763	4.98636e-09	1.5615e-07	Cysteine/Histidine-rich C1 domain family protein
AT5G57090	AT5G57090	protein_coding_gene	1867.25	1.22409	0.209346	5.84721	4.99879e-09	1.56313e-07	Auxin efflux carrier family protein
AT1G56280	AT1G56280	protein_coding_gene	3352.06	0.869913	0.148887	5.84276	5.1344e-09	1.60322e-07	drought-induced 19
AT1G64080	AT1G64080	protein_coding_gene	233.936	1.10016	0.188309	5.84231	5.14815e-09	1.6052e-07
AT1G27180	AT1G27180	protein_coding_gene	230.37	0.799683	0.136921	5.84047	5.20537e-09	1.6207e-07	disease resistance protein (TIR-NBS-LRR class), putative
AT2G25870	AT2G25870	protein_coding_gene	2535.02	-0.843507	0.144472	-5.83854	5.26589e-09	1.63719e-07	haloacid dehalogenase-like hydrolase family protein
AT5G26220	AT5G26220	protein_coding_gene	106.105	-2.05291	0.351689	-5.8373	5.30523e-09	1.64706e-07	ChaC-like family protein
AT5G62140	AT5G62140	protein_coding_gene	316.891	-1.45448	0.249269	-5.83497	5.37991e-09	1.66785e-07
AT3G02020	AT3G02020	protein_coding_gene	19.5001	-3.29007	0.564458	-5.82871	5.58569e-09	1.72917e-07	aspartate kinase 3
AT1G28640	AT1G28640	protein_coding_gene	30.7618	2.97864	0.511183	5.82695	5.64479e-09	1.74248e-07	GDSL-like Lipase/Acylhydrolase superfamily protein
AT1G75500	AT1G75500	protein_coding_gene	1526.24	-0.868189	0.14899	-5.82716	5.6379e-09	1.74248e-07	Walls Are Thin 1
AT2G34870	AT2G34870	protein_coding_gene	71.724	2.78664	0.478347	5.82556	5.69206e-09	1.75457e-07	hydroxyproline-rich glycoprotein family protein
AT4G03100	AT4G03100	protein_coding_gene	518.717	-1.42542	0.244748	-5.82403	5.7444e-09	1.76818e-07	Rho GTPase activating protein with PAK-box/P21-Rho-binding domain
AT3G46400	AT3G46400	protein_coding_gene	12.0255	-3.24346	0.556935	-5.82377	5.75348e-09	1.76846e-07	Leucine-rich repeat protein kinase family protein
AT2G34600	AT2G34600	protein_coding_gene	359.361	-2.6149	0.449055	-5.82311	5.77625e-09	1.77294e-07	jasmonate-zim-domain protein 7
AT1G67910	AT1G67910	protein_coding_gene	1329.79	-1.72039	0.295521	-5.82153	5.83103e-09	1.78722e-07
AT5G02490	AT5G02490	protein_coding_gene	1911.98	-1.26806	0.217951	-5.81811	5.95154e-09	1.82158e-07	Heat shock protein 70 (Hsp 70) family protein
AT5G36910	AT5G36910	protein_coding_gene	226.219	-2.4669	0.424231	-5.81499	6.06358e-09	1.85325e-07	thionin 2.2
AT1G76100	AT1G76100	protein_coding_gene	1265.25	-2.50107	0.430236	-5.81326	6.12685e-09	1.86994e-07	plastocyanin 1
AT2G23300	AT2G23300	protein_coding_gene	193.181	1.20911	0.208048	5.81171	6.18393e-09	1.8847e-07	Leucine-rich repeat protein kinase family protein
AT5G46110	AT5G46110	protein_coding_gene	8840.51	-1.00433	0.172829	-5.81115	6.20444e-09	1.8883e-07	Glucose-6-phosphate/phosphate translocator-related
AT4G30960	AT4G30960	protein_coding_gene	9332.09	1.00565	0.173114	5.80918	6.27786e-09	1.90796e-07	SOS3-interacting protein 3
AT4G28940	AT4G28940	protein_coding_gene	23.8063	-3.39705	0.584846	-5.80845	6.30526e-09	1.9136e-07	Phosphorylase superfamily protein
AT2G47010	AT2G47010	protein_coding_gene	1012.88	-1.05077	0.181058	-5.80348	6.49525e-09	1.9685e-07
AT1G60870	AT1G60870	protein_coding_gene	566.797	-1.24596	0.214701	-5.80323	6.50508e-09	1.96872e-07	maternal effect embryo arrest 9
AT5G11160	AT5G11160	protein_coding_gene	444.994	-1.10257	0.190041	-5.80177	6.56205e-09	1.98319e-07	adenine phosphoribosyltransferase 5
AT3G54510	AT3G54510	protein_coding_gene	164.776	1.66405	0.286838	5.80136	6.57786e-09	1.98519e-07	Early-responsive to dehydration stress protein (ERD4)
AT3G53800	AT3G53800	protein_coding_gene	530.779	2.20289	0.37974	5.80105	6.59011e-09	1.98612e-07	Fes1B
AT1G26665	AT1G26665	protein_coding_gene	640.63	0.80706	0.139137	5.80048	6.61256e-09	1.99011e-07	Mediator complex, subunit Med10
AT1G58080	AT1G58080	protein_coding_gene	3458.3	-0.708359	0.122138	-5.79968	6.64413e-09	1.99684e-07	ATP phosphoribosyl transferase 1
AT4G28680	AT4G28680	protein_coding_gene	667.694	-1.94655	0.335656	-5.79924	6.66159e-09	1.99931e-07	L-tyrosine decarboxylase
AT3G14930	AT3G14930	protein_coding_gene	4061.26	-1.19841	0.206659	-5.79897	6.67253e-09	1.99982e-07	Uroporphyrinogen decarboxylase
AT1G23790	AT1G23790	protein_coding_gene	243.012	-1.48232	0.255656	-5.79812	6.70643e-09	2.0072e-07	Plant protein of unknown function (DUF936)
AT1G02390	AT1G02390	protein_coding_gene	210.155	1.38835	0.239486	5.7972	6.74318e-09	2.01541e-07	glycerol-3-phosphate acyltransferase 2
AT1G30380	AT1G30380	protein_coding_gene	6851.66	-2.18605	0.377136	-5.79646	6.77303e-09	2.02154e-07	photosystem I subunit K
AT4G19530	AT4G19530	protein_coding_gene	75.2333	-2.47846	0.427643	-5.79563	6.80634e-09	2.02868e-07	disease resistance protein (TIR-NBS-LRR class) family
AT1G29530	AT1G29530	protein_coding_gene	491.427	-1.05595	0.182296	-5.79249	6.93489e-09	2.06416e-07
AT4G34350	AT4G34350	protein_coding_gene	3364.06	-0.831734	0.143597	-5.79216	6.94888e-09	2.06548e-07	4-hydroxy-3-methylbut-2-enyl diphosphate reductase
AT3G53750	AT3G53750	protein_coding_gene	962.742	-0.642498	0.110952	-5.79077	7.00658e-09	2.07977e-07	actin 3
AT1G54870	AT1G54870	protein_coding_gene	563.404	2.52666	0.436597	5.78716	7.15851e-09	2.12196e-07	NAD(P)-binding Rossmann-fold superfamily protein
AT1G30520	AT1G30520	protein_coding_gene	530.801	-1.28009	0.221273	-5.78513	7.24555e-09	2.14482e-07	acyl-activating enzyme 14
AT3G11090	AT3G11090	protein_coding_gene	61.5581	-2.07578	0.358996	-5.78219	7.37341e-09	2.17969e-07	LOB domain-containing protein 21
AT4G22490	AT4G22490	protein_coding_gene	285.345	-2.22054	0.384074	-5.78155	7.40156e-09	2.18503e-07	Bifunctional inhibitor/lipid-transfer protein/seed storage 2S albumin superfamily protein
AT4G17730	AT4G17730	protein_coding_gene	1127.8	1.17192	0.202918	5.77535	7.6794e-09	2.26396e-07	syntaxin of plants 23
AT3G05260	AT3G05260	protein_coding_gene	34.4212	2.79613	0.484352	5.77292	7.79083e-09	2.29057e-07	NAD(P)-binding Rossmann-fold superfamily protein
AT3G44310	AT3G44310	protein_coding_gene	24347.4	-0.896161	0.15523	-5.77312	7.78188e-09	2.29057e-07	nitrilase 1
AT1G18400	AT1G18400	protein_coding_gene	42.6562	-2.89783	0.502051	-5.77199	7.83412e-09	2.30017e-07	BR enhanced expression 1
AT3G11410	AT3G11410	protein_coding_gene	833.714	1.29229	0.223932	5.7709	7.88506e-09	2.31199e-07	protein phosphatase 2CA
AT1G31800	AT1G31800	protein_coding_gene	1798.91	-1.1112	0.192635	-5.76841	8.00236e-09	2.34321e-07	cytochrome P450, family 97, subfamily A, polypeptide 3
AT5G07580	AT5G07580	protein_coding_gene	1079.93	-1.11635	0.193577	-5.76692	8.07312e-09	2.36073e-07	Integrase-type DNA-binding superfamily protein
AT4G18740	AT4G18740	protein_coding_gene	135.166	-1.97591	0.342663	-5.76633	8.10157e-09	2.36586e-07	Rho termination factor
AT5G02550	AT5G02550	protein_coding_gene	429.197	1.14062	0.197823	5.76587	8.12391e-09	2.36918e-07
AT4G32290	AT4G32290	protein_coding_gene	246.783	1.47342	0.255663	5.76312	8.25732e-09	2.40485e-07	Core-2/I-branching beta-1,6-N-acetylglucosaminyltransferase family protein
AT2G44050	AT2G44050	protein_coding_gene	2847.31	-0.596702	0.103544	-5.76281	8.27233e-09	2.40598e-07	6,7-dimethyl-8-ribityllumazine synthase / DMRL synthase / lumazine synthase / riboflavin synthase
AT2G14247	AT2G14247	protein_coding_gene	370.738	-2.19155	0.380394	-5.76126	8.34884e-09	2.42319e-07	Expressed protein
AT5G03360	AT5G03360	protein_coding_gene	217.425	-1.64656	0.285803	-5.76116	8.35389e-09	2.42319e-07	DC1 domain-containing protein
AT5G37990	AT5G37990	protein_coding_gene	16.063	-3.33754	0.579498	-5.75936	8.44342e-09	2.44588e-07	S-adenosyl-L-methionine-dependent methyltransferases superfamily protein
AT2G40400	AT2G40400	protein_coding_gene	1473.57	-0.729173	0.126716	-5.75437	8.6966e-09	2.51536e-07	Protein of unknown function (DUF399 and DUF3411)
AT2G40490	AT2G40490	protein_coding_gene	5271.63	-1.14052	0.198207	-5.75418	8.70652e-09	2.51536e-07	Uroporphyrinogen decarboxylase
AT2G29360	AT2G29360	protein_coding_gene	162.039	-2.04413	0.355336	-5.75267	8.78462e-09	2.53454e-07	NAD(P)-binding Rossmann-fold superfamily protein
AT4G38950	AT4G38950	protein_coding_gene	898.037	-0.938927	0.16326	-5.75111	8.86583e-09	2.55456e-07	ATP binding microtubule motor family protein
AT5G43180	AT5G43180	protein_coding_gene	33.9868	-2.65643	0.462217	-5.74715	9.07578e-09	2.61158e-07	Protein of unknown function, DUF599
AT5G67385	AT5G67385	protein_coding_gene	1085.95	-1.52852	0.265993	-5.74648	9.11228e-09	2.6186e-07	Phototropic-responsive NPH3 family protein
AT5G24970	AT5G24970	protein_coding_gene	710.307	1.3948	0.242932	5.74154	9.38193e-09	2.69251e-07	Protein kinase superfamily protein
AT4G34881	AT4G34881	protein_coding_gene	4422.67	1.2832	0.223616	5.7384	9.55751e-09	2.73927e-07
AT4G22380	AT4G22380	protein_coding_gene	411.596	-0.908801	0.158378	-5.73817	9.57044e-09	2.73935e-07	Ribosomal protein L7Ae/L30e/S12e/Gadd45 family protein
AT5G22290	AT5G22290	protein_coding_gene	594.495	1.7955	0.312959	5.73718	9.62639e-09	2.75172e-07	NAC domain containing protein 89
AT4G32460	AT4G32460	protein_coding_gene	12742.1	1.17716	0.205225	5.73594	9.69724e-09	2.76832e-07	Protein of unknown function, DUF642
AT3G13110	AT3G13110	protein_coding_gene	1883.11	-0.883911	0.15427	-5.72963	1.0065e-08	2.86951e-07	serine acetyltransferase 2;2
AT3G14210	AT3G14210	protein_coding_gene	128.456	-2.54828	0.444969	-5.72687	1.02301e-08	2.91275e-07	epithiospecifier modifier 1
AT2G26900	AT2G26900	protein_coding_gene	3126.74	-0.924047	0.161401	-5.72515	1.03341e-08	2.93849e-07	Sodium Bile acid symporter family
AT5G04530	AT5G04530	protein_coding_gene	2278.38	-1.17176	0.204771	-5.72229	1.05101e-08	2.98461e-07	3-ketoacyl-CoA synthase 19
AT1G18140	AT1G18140	protein_coding_gene	80.1793	-2.22052	0.388159	-5.72065	1.06119e-08	3.00958e-07	laccase 1
AT5G50770	AT5G50770	protein_coding_gene	73.7126	2.86414	0.500773	5.71944	1.06879e-08	3.02716e-07	hydroxysteroid dehydrogenase 6
AT3G56810	AT3G56810	protein_coding_gene	114.408	-1.09781	0.192015	-5.71731	1.08222e-08	3.06121e-07
AT1G23130	AT1G23130	protein_coding_gene	35.1944	-2.82056	0.493417	-5.71637	1.08823e-08	3.07017e-07	Polyketide cyclase/dehydrase and lipid transport superfamily protein
AT3G17690	AT3G17690	protein_coding_gene	71.0554	-2.02145	0.353617	-5.71651	1.08732e-08	3.07017e-07	cyclic nucleotide gated channel 19
AT3G62610	AT3G62610	protein_coding_gene	59.6858	-1.81832	0.318536	-5.70836	1.14067e-08	3.21392e-07	myb domain protein 11
AT1G20090	AT1G20090	protein_coding_gene	1300.65	-0.853693	0.149649	-5.70464	1.1659e-08	3.28073e-07	RHO-related protein from plants 2
AT1G62190	AT1G62190	protein_coding_gene	32.9001	2.51081	0.440293	5.70259	1.18e-08	3.3161e-07	Kua-ubiquitin conjugating enzyme hybrid localisation domain
AT2G40100	AT2G40100	protein_coding_gene	824.392	-1.50463	0.263882	-5.70192	1.18468e-08	3.32493e-07	light harvesting complex photosystem II
AT3G50560	AT3G50560	protein_coding_gene	51.7535	-2.63935	0.462988	-5.70068	1.1933e-08	3.3448e-07	NAD(P)-binding Rossmann-fold superfamily protein
AT1G25480	AT1G25480	protein_coding_gene	237.646	0.909277	0.159571	5.69827	1.21027e-08	3.38359e-07	Aluminium activated malate transporter family protein
AT4G31290	AT4G31290	protein_coding_gene	2865.99	0.914107	0.160414	5.69841	1.20933e-08	3.38359e-07	ChaC-like family protein
AT3G59850	AT3G59850	protein_coding_gene	174.408	1.6992	0.298246	5.6973	1.2172e-08	3.39859e-07	Pectin lyase-like superfamily protein
AT5G26300	AT5G26300	protein_coding_gene	23.1107	-2.92683	0.51378	-5.69667	1.22171e-08	3.40677e-07	TRAF-like family protein
AT4G14540	AT4G14540	protein_coding_gene	115.571	-2.59044	0.454781	-5.69602	1.22635e-08	3.41532e-07	nuclear factor Y, subunit B3
AT1G61190	AT1G61190	protein_coding_gene	167.523	-2.1558	0.378676	-5.693	1.24826e-08	3.47186e-07	LRR and NB-ARC domains-containing disease resistance protein
AT1G71030	AT1G71030	protein_coding_gene	52.9451	-2.13626	0.375314	-5.69191	1.25625e-08	3.48514e-07	MYB-like 2
AT2G16005	AT2G16005	protein_coding_gene	13.9784	-3.4255	0.601808	-5.69201	1.25556e-08	3.48514e-07	MD-2-related lipid recognition domain-containing protein
AT3G62590	AT3G62590	protein_coding_gene	109.132	1.5147	0.266128	5.69161	1.25848e-08	3.48683e-07	alpha/beta-Hydrolases superfamily protein
AT4G33050	AT4G33050	protein_coding_gene	350.337	-1.93266	0.339645	-5.69024	1.26861e-08	3.51042e-07	calmodulin-binding family protein
AT4G34950	AT4G34950	protein_coding_gene	126.087	-1.73836	0.305549	-5.68931	1.27555e-08	3.52512e-07	Major facilitator superfamily protein
AT1G63940	AT1G63940	protein_coding_gene	12876.7	-0.599328	0.105392	-5.68667	1.29542e-08	3.57546e-07	monodehydroascorbate reductase 6
AT5G16030	AT5G16030	protein_coding_gene	1225.19	-2.27689	0.40042	-5.68624	1.29866e-08	3.57983e-07
AT2G34490	AT2G34490	protein_coding_gene	132.591	-2.34994	0.413338	-5.68527	1.30606e-08	3.59564e-07	cytochrome P450, family 710, subfamily A, polypeptide 2
AT1G28610	AT1G28610	protein_coding_gene	98.9597	-1.8048	0.317797	-5.6791	1.35405e-08	3.72302e-07	GDSL-like Lipase/Acylhydrolase superfamily protein
AT4G37040	AT4G37040	protein_coding_gene	836.448	-1.00375	0.176833	-5.67627	1.37667e-08	3.78043e-07	methionine aminopeptidase 1D
AT3G50270	AT3G50270	protein_coding_gene	208.439	-1.50988	0.26612	-5.67367	1.39767e-08	3.83323e-07	HXXXD-type acyl-transferase family protein
AT4G11393	AT4G11393	protein_coding_gene	24.0584	-3.17364	0.559845	-5.66878	1.43817e-08	3.93932e-07	Defensin-like (DEFL) family protein
AT1G61300	AT1G61300	protein_coding_gene	13.5531	-2.94112	0.519043	-5.66643	1.45805e-08	3.98873e-07	LRR and NB-ARC domains-containing disease resistance protein
AT5G52300	AT5G52300	protein_coding_gene	8145.17	3.22827	0.569789	5.66573	1.46401e-08	3.99997e-07	CAP160 protein
AT5G57345	AT5G57345	protein_coding_gene	759.444	-1.56324	0.276394	-5.65585	1.55074e-08	4.23158e-07
AT1G22370	AT1G22370	protein_coding_gene	61.1473	2.20639	0.390267	5.65353	1.57181e-08	4.27829e-07	UDP-glucosyl transferase 85A5
AT5G19650	AT5G19650	protein_coding_gene	18.0995	-2.42493	0.428923	-5.65354	1.57175e-08	4.27829e-07	ovate family protein 8
AT1G55740	AT1G55740	protein_coding_gene	1078.68	1.73357	0.306697	5.65239	1.58229e-08	4.3014e-07	seed imbibition 1
AT3G18890	AT3G18890	protein_coding_gene	927.799	-1.6198	0.286593	-5.65192	1.58669e-08	4.30795e-07	NAD(P)-binding Rossmann-fold superfamily protein
AT4G27030	AT4G27030	protein_coding_gene	442.971	-1.58644	0.280714	-5.65146	1.59092e-08	4.31402e-07	fatty acid desaturase A
AT5G20630	AT5G20630	protein_coding_gene	6672.82	-2.74634	0.486141	-5.64927	1.61131e-08	4.36385e-07	germin 3
AT1G64160	AT1G64160	protein_coding_gene	14.2334	-3.27753	0.580314	-5.64785	1.62463e-08	4.39441e-07	Disease resistance-responsive (dirigent-like protein) family protein
AT4G14870	AT4G14870	protein_coding_gene	626.222	-0.999012	0.176895	-5.64748	1.6282e-08	4.39857e-07	secE/sec61-gamma protein transport protein
AT4G16950	AT4G16950	protein_coding_gene	450.911	-1.57106	0.278209	-5.64704	1.63238e-08	4.40436e-07	Disease resistance protein (TIR-NBS-LRR class) family
AT4G38620	AT4G38620	protein_coding_gene	458.334	-1.59554	0.282697	-5.64398	1.66162e-08	4.47769e-07	myb domain protein 4
AT1G32910	AT1G32910	protein_coding_gene	51.0044	-2.92361	0.518095	-5.643	1.67116e-08	4.49779e-07	HXXXD-type acyl-transferase family protein
AT4G27130	AT4G27130	protein_coding_gene	3426.57	0.776987	0.137717	5.64192	1.6816e-08	4.52025e-07	Translation initiation factor SUI1 family protein
AT5G08050	AT5G08050	protein_coding_gene	1971.13	-1.4934	0.264783	-5.64009	1.69962e-08	4.56302e-07	Protein of unknown function (DUF1118)
AT5G55620	AT5G55620	protein_coding_gene	316.668	-1.5767	0.279585	-5.63942	1.70628e-08	4.57523e-07
AT1G53130	AT1G53130	protein_coding_gene	183.242	2.05129	0.363906	5.63687	1.73173e-08	4.632e-07	Stigma-specific Stig1 family protein
AT5G57390	AT5G57390	protein_coding_gene	2417.41	1.48275	0.263043	5.63692	1.73118e-08	4.632e-07	AINTEGUMENTA-like 5
AT2G27190	AT2G27190	protein_coding_gene	2029.37	0.747565	0.132707	5.63321	1.76883e-08	4.72539e-07	purple acid phosphatase 12
AT5G06760	AT5G06760	protein_coding_gene	11768	2.86658	0.508979	5.63202	1.78106e-08	4.75221e-07	Late Embryogenesis Abundant 4-5
AT1G03106	AT1G03106	protein_coding_gene	1616.93	2.48107	0.440608	5.63102	1.79145e-08	4.77404e-07
AT5G11590	AT5G11590	protein_coding_gene	42.9316	-1.64279	0.291797	-5.62991	1.80304e-08	4.79902e-07	Integrase-type DNA-binding superfamily protein
AT5G15970	AT5G15970	protein_coding_gene	6812.73	1.67145	0.296973	5.62828	1.82019e-08	4.83871e-07	stress-responsive protein (KIN2) / stress-induced protein (KIN2) / cold-responsive protein (COR6.6) / cold-regulated protein (COR6.6)
AT1G52770	AT1G52770	protein_coding_gene	23.4965	-2.37968	0.423077	-5.62469	1.85843e-08	4.93429e-07	Phototropic-responsive NPH3 family protein
AT2G42540	AT2G42540	protein_coding_gene	73.2514	2.58002	0.458761	5.62388	1.86713e-08	4.95133e-07	cold-regulated 15a
AT3G09580	AT3G09580	protein_coding_gene	383.983	-1.3736	0.244299	-5.6226	1.88099e-08	4.98199e-07	FAD/NAD(P)-binding oxidoreductase family protein
AT2G45300	AT2G45300	protein_coding_gene	2748.73	-0.734808	0.130698	-5.62216	1.88582e-08	4.98867e-07	RNA 3'-terminal phosphate cyclase/enolpyruvate transferase, alpha/beta
AT1G26761	AT1G26761	protein_coding_gene	181.346	-2.07362	0.369086	-5.61827	1.92877e-08	5.09605e-07	Arabinanase/levansucrase/invertase
AT3G16140	AT3G16140	protein_coding_gene	4734.8	-1.78699	0.318305	-5.61408	1.97608e-08	5.21468e-07	photosystem I subunit H-1
AT5G05880	AT5G05880	protein_coding_gene	743.38	0.996519	0.177558	5.61237	1.99574e-08	5.26015e-07	UDP-Glycosyltransferase superfamily protein
AT5G13120	AT5G13120	protein_coding_gene	3434.42	-0.744131	0.132601	-5.6118	2.00228e-08	5.27096e-07	cyclophilin 20-2
AT5G25830	AT5G25830	protein_coding_gene	248.145	1.6952	0.30209	5.61158	2.00482e-08	5.27125e-07	GATA transcription factor 12
AT1G50490	AT1G50490	protein_coding_gene	2044.24	-0.835366	0.148892	-5.61056	2.01672e-08	5.29609e-07	ubiquitin-conjugating enzyme 20
AT5G02120	AT5G02120	protein_coding_gene	1483.59	-1.52252	0.271447	-5.6089	2.03613e-08	5.34057e-07	one helix protein
AT1G11070	AT1G11070	protein_coding_gene	14.0863	-3.00444	0.535851	-5.60686	2.06025e-08	5.39731e-07
AT4G29020	AT4G29020	protein_coding_gene	2338.92	-1.10514	0.197142	-5.60583	2.07255e-08	5.42295e-07	glycine-rich protein
AT2G02780	AT2G02780	protein_coding_gene	931.952	0.959475	0.171199	5.60445	2.08923e-08	5.46001e-07	Leucine-rich repeat protein kinase family protein
AT5G09870	AT5G09870	protein_coding_gene	2993.73	-1.16315	0.207574	-5.60356	2.0999e-08	5.48126e-07	cellulose synthase 5
AT1G04920	AT1G04920	protein_coding_gene	659.876	2.90355	0.51834	5.60163	2.12348e-08	5.53615e-07	sucrose phosphate synthase 3F
AT3G48340	AT3G48340	protein_coding_gene	1412.58	1.78642	0.319036	5.59944	2.15049e-08	5.59981e-07	Cysteine proteinases superfamily protein
AT2G01530	AT2G01530	protein_coding_gene	47.9766	-3.03901	0.542836	-5.59839	2.1635e-08	5.62692e-07	MLP-like protein 329
AT2G02230	AT2G02230	protein_coding_gene	366.265	0.99015	0.176965	5.59517	2.20412e-08	5.72568e-07	phloem protein 2-B1
AT2G01900	AT2G01900	protein_coding_gene	56.6991	-1.77862	0.317939	-5.59423	2.21604e-08	5.74288e-07	DNAse I-like superfamily protein
AT4G38240	AT4G38240	protein_coding_gene	776.715	0.684729	0.122399	5.59423	2.21605e-08	5.74288e-07	alpha-1,3-mannosyl-glycoprotein beta-1,2-N-acetylglucosaminyltransferase, putative
AT4G29670	AT4G29670	protein_coding_gene	1621.73	-0.990014	0.177001	-5.59328	2.22824e-08	5.76758e-07	atypical CYS HIS rich thioredoxin 2
AT5G10720	AT5G10720	protein_coding_gene	308.966	1.25331	0.224217	5.5897	2.27458e-08	5.88047e-07	histidine kinase 5
AT5G66080	AT5G66080	protein_coding_gene	232.199	1.36267	0.2438	5.58931	2.27971e-08	5.88672e-07	Protein phosphatase 2C family protein
AT1G27030	AT1G27030	protein_coding_gene	1113.24	-1.28906	0.23071	-5.58734	2.30578e-08	5.94693e-07
AT2G36870	AT2G36870	protein_coding_gene	1099.13	-1.7773	0.318193	-5.5856	2.32889e-08	5.99939e-07	xyloglucan endotransglucosylase/hydrolase 32
AT2G43880	AT2G43880	protein_coding_gene	212.927	1.55561	0.27854	5.58487	2.33882e-08	6.01779e-07	Pectin lyase-like superfamily protein
AT2G41950	AT2G41950	protein_coding_gene	739.035	-1.18387	0.212036	-5.58333	2.35953e-08	6.06389e-07
AT2G14060	AT2G14060	protein_coding_gene	140.656	-1.15584	0.207066	-5.58198	2.37791e-08	6.10388e-07	S-adenosyl-L-methionine-dependent methyltransferases superfamily protein
AT2G37660	AT2G37660	protein_coding_gene	9675.25	-0.948989	0.170033	-5.58122	2.38839e-08	6.1235e-07	NAD(P)-binding Rossmann-fold superfamily protein
AT5G54270	AT5G54270	protein_coding_gene	28758.8	-2.31355	0.41482	-5.57723	2.44372e-08	6.25795e-07	light-harvesting chlorophyll B-binding protein 3
AT3G23730	AT3G23730	protein_coding_gene	3663.27	-1.15288	0.206759	-5.57593	2.46208e-08	6.29751e-07	xyloglucan endotransglucosylase/hydrolase 16
AT3G14760	AT3G14760	protein_coding_gene	31.4623	-2.10519	0.37758	-5.57548	2.46854e-08	6.29964e-07
AT5G10860	AT5G10860	protein_coding_gene	4262.17	0.885855	0.158885	5.57546	2.46873e-08	6.29964e-07	Cystathionine beta-synthase (CBS) family protein
AT4G39710	AT4G39710	protein_coding_gene	395.962	-1.48826	0.267144	-5.571	2.53284e-08	6.4556e-07	FK506-binding protein 16-2
AT2G40540	AT2G40540	protein_coding_gene	761.802	-0.620426	0.111526	-5.56304	2.65113e-08	6.74121e-07	potassium transporter 2
AT4G33110	AT4G33110	protein_coding_gene	3253.76	-1.04825	0.188429	-5.56309	2.6504e-08	6.74121e-07	S-adenosyl-L-methionine-dependent methyltransferases superfamily protein
AT3G01770	AT3G01770	protein_coding_gene	949.419	0.951056	0.171062	5.55971	2.70226e-08	6.86316e-07	bromodomain and extraterminal domain protein 10
AT2G27940	AT2G27940	protein_coding_gene	24.0091	2.91007	0.523739	5.55633	2.755e-08	6.98893e-07	RING/U-box superfamily protein
AT3G42850	AT3G42850	protein_coding_gene	51.824	2.2936	0.412876	5.55517	2.77347e-08	7.02754e-07	Mevalonate/galactokinase family protein
AT5G65550	AT5G65550	protein_coding_gene	38.208	2.11588	0.38095	5.55423	2.78839e-08	7.05707e-07	UDP-Glycosyltransferase superfamily protein
AT3G49120	AT3G49120	protein_coding_gene	682.468	-2.30499	0.415212	-5.55136	2.83457e-08	7.15826e-07	peroxidase CB
AT5G15470	AT5G15470	protein_coding_gene	778.459	0.543075	0.0978278	5.55133	2.83499e-08	7.15826e-07	galacturonosyltransferase 14
AT5G41110	AT5G41110	protein_coding_gene	205.719	0.792667	0.142842	5.54925	2.86892e-08	7.2355e-07
AT5G02020	AT5G02020	protein_coding_gene	140.659	1.99908	0.360311	5.54819	2.88645e-08	7.27124e-07
AT4G04640	AT4G04640	protein_coding_gene	8152.82	-1.13731	0.20514	-5.54405	2.95547e-08	7.43643e-07	ATPase, F1 complex, gamma subunit protein
AT1G12130	AT1G12130	protein_coding_gene	413.581	2.00573	0.362058	5.53982	3.02783e-08	7.60966e-07	Flavin-binding monooxygenase family protein
AT2G26180	AT2G26180	protein_coding_gene	227.714	-1.08516	0.195937	-5.5383	3.05422e-08	7.6582e-07	IQ-domain 6
AT5G38780	AT5G38780	protein_coding_gene	43.2128	2.30587	0.416336	5.53848	3.0511e-08	7.6582e-07	S-adenosyl-L-methionine-dependent methyltransferases superfamily protein
AT1G64920	AT1G64920	protein_coding_gene	181.769	1.40449	0.253626	5.53763	3.06591e-08	7.67861e-07	UDP-Glycosyltransferase superfamily protein
AT5G01740	AT5G01740	protein_coding_gene	53.9903	-2.1126	0.381787	-5.53345	3.13985e-08	7.85471e-07	Nuclear transport factor 2 (NTF2) family protein
AT1G05700	AT1G05700	protein_coding_gene	48.2148	-2.37688	0.429622	-5.53249	3.15716e-08	7.88889e-07	Leucine-rich repeat transmembrane protein kinase protein
AT1G50630	AT1G50630	protein_coding_gene	938.692	1.34251	0.242756	5.53029	3.19696e-08	7.97914e-07	Protein of unknown function (DUF3537)
AT2G22990	AT2G22990	protein_coding_gene	320.15	-1.80116	0.325755	-5.52919	3.21712e-08	8.02018e-07	sinapoylglucose 1
AT5G20720	AT5G20720	protein_coding_gene	26185.5	-0.893442	0.161602	-5.52867	3.22671e-08	8.03485e-07	chaperonin 20
AT1G20930	AT1G20930	protein_coding_gene	493.308	-1.11357	0.201429	-5.52837	3.23225e-08	8.03939e-07	cyclin-dependent kinase B2;2
AT5G11070	AT5G11070	protein_coding_gene	635.569	-2.0351	0.36828	-5.52597	3.27672e-08	8.14062e-07
AT1G49130	AT1G49130	protein_coding_gene	12.9644	-2.84801	0.516082	-5.51853	3.41848e-08	8.48307e-07	B-box type zinc finger protein with CCT domain
AT4G22570	AT4G22570	protein_coding_gene	604.289	-1.59128	0.288531	-5.5151	3.48574e-08	8.64008e-07	adenine phosphoribosyl transferase 3
AT1G75520	AT1G75520	protein_coding_gene	14.6665	-2.53903	0.460476	-5.51393	3.50917e-08	8.67828e-07	SHI-related sequence 5
AT5G66780	AT5G66780	protein_coding_gene	8152.12	2.91138	0.528004	5.51394	3.50883e-08	8.67828e-07
AT1G24020	AT1G24020	protein_coding_gene	4299.16	-2.86549	0.519733	-5.51339	3.51994e-08	8.69498e-07	MLP-like protein 423
AT1G16400	AT1G16400	protein_coding_gene	35.3239	-2.60195	0.472043	-5.5121	3.54574e-08	8.72881e-07	cytochrome P450, family 79, subfamily F, polypeptide 2
AT4G35110	AT4G35110	protein_coding_gene	348.212	0.922363	0.167328	5.51232	3.5414e-08	8.72881e-07	Arabidopsis phospholipase-like protein (PEARLI 4) family
AT5G62520	AT5G62520	protein_coding_gene	2419.49	-1.18964	0.215816	-5.51229	3.54196e-08	8.72881e-07	similar to RCD one 5
AT4G17090	AT4G17090	protein_coding_gene	352.716	-3.00536	0.54532	-5.51118	3.56432e-08	8.75465e-07	chloroplast beta-amylase
AT5G19220	AT5G19220	protein_coding_gene	1909.74	-1.31518	0.238637	-5.51122	3.56362e-08	8.75465e-07	ADP glucose pyrophosphorylase large subunit 1
AT4G28030	AT4G28030	protein_coding_gene	587.951	-0.823111	0.149371	-5.51051	3.57787e-08	8.77795e-07	Acyl-CoA N-acyltransferases (NAT) superfamily protein
AT1G04640	AT1G04640	protein_coding_gene	510.957	-1.15094	0.208879	-5.5101	3.58624e-08	8.78852e-07	lipoyltransferase 2
AT4G02800	AT4G02800	protein_coding_gene	487.272	-1.32426	0.240405	-5.50844	3.62024e-08	8.8618e-07
AT3G10020	AT3G10020	protein_coding_gene	1227.46	1.07372	0.195073	5.50419	3.70871e-08	9.06811e-07
AT1G51950	AT1G51950	protein_coding_gene	466.405	-1.06987	0.19446	-5.50175	3.7603e-08	9.18388e-07	indole-3-acetic acid inducible 18
AT3G22840	AT3G22840	protein_coding_gene	30371.4	-1.46199	0.265797	-5.5004	3.78924e-08	9.24413e-07	Chlorophyll A-B binding family protein
AT2G33880	AT2G33880	protein_coding_gene	143.721	2.32649	0.423083	5.49889	3.82196e-08	9.31344e-07	homeobox-3
AT4G34860	AT4G34860	protein_coding_gene	1625.15	0.727452	0.132331	5.49721	3.85841e-08	9.3917e-07	Plant neutral invertase family protein
AT5G55510	AT5G55510	protein_coding_gene	685.885	-0.778611	0.141668	-5.49604	3.88414e-08	9.4437e-07	Mitochondrial import inner membrane translocase subunit Tim17/Tim22/Tim23 family protein
AT2G25980	AT2G25980	protein_coding_gene	5171.48	1.32296	0.240785	5.49436	3.9212e-08	9.5231e-07	Mannose-binding lectin superfamily protein
AT4G04700	AT4G04700	protein_coding_gene	140.344	-1.16233	0.211588	-5.49338	3.94311e-08	9.56558e-07	calcium-dependent protein kinase 27
AT4G01580	AT4G01580	protein_coding_gene	184.026	-1.54426	0.281131	-5.49303	3.951e-08	9.57399e-07	AP2/B3-like transcriptional factor family protein
AT1G68238	AT1G68238	protein_coding_gene	170.736	-1.51787	0.276426	-5.49106	3.99539e-08	9.67071e-07
AT1G08560	AT1G08560	protein_coding_gene	1528.45	-1.09074	0.198762	-5.48765	4.07323e-08	9.84811e-07	syntaxin of plants 111
AT1G05200	AT1G05200	protein_coding_gene	158.416	-1.09122	0.198878	-5.4869	4.09053e-08	9.87891e-07	glutamate receptor 3.4
AT1G79850	AT1G79850	protein_coding_gene	10791.8	-0.834764	0.152165	-5.48593	4.11306e-08	9.92225e-07	ribosomal protein S17
AT1G67300	AT1G67300	protein_coding_gene	454.071	1.12826	0.205816	5.48188	4.20832e-08	1.01407e-06	Major facilitator superfamily protein
AT1G47960	AT1G47960	protein_coding_gene	229.473	1.54678	0.282221	5.48075	4.23535e-08	1.01777e-06	cell wall / vacuolar inhibitor of fructosidase 1
AT5G19290	AT5G19290	protein_coding_gene	2986.89	-0.709567	0.129468	-5.48065	4.23776e-08	1.01777e-06	alpha/beta-Hydrolases superfamily protein
AT5G62730	AT5G62730	protein_coding_gene	5.8931	-3.17407	0.579107	-5.48098	4.22977e-08	1.01777e-06	Major facilitator superfamily protein
AT5G20060	AT5G20060	protein_coding_gene	2121.49	-0.56101	0.102384	-5.4795	4.26529e-08	1.02324e-06	alpha/beta-Hydrolases superfamily protein
AT5G48110	AT5G48110	protein_coding_gene	1096.25	0.919827	0.167875	5.47924	4.27168e-08	1.02364e-06	Terpenoid cyclases/Protein prenyltransferases superfamily protein
AT2G17700	AT2G17700	protein_coding_gene	535.295	0.56855	0.103784	5.47823	4.29612e-08	1.02836e-06	ACT-like protein tyrosine kinase family protein
AT1G29430	AT1G29430	protein_coding_gene	7.49181	-3.10205	0.566368	-5.4771	4.32365e-08	1.03381e-06	SAUR-like auxin-responsive protein family
AT3G22240	AT3G22240	protein_coding_gene	607.677	-2.21223	0.404451	-5.4697	4.50789e-08	1.07667e-06
AT4G09010	AT4G09010	protein_coding_gene	3186.44	-1.37783	0.252021	-5.4671	4.57471e-08	1.09142e-06	ascorbate peroxidase 4
AT4G02520	AT4G02520	protein_coding_gene	954.457	-1.91927	0.351256	-5.46402	4.65479e-08	1.10931e-06	glutathione S-transferase PHI 2
AT2G19810	AT2G19810	protein_coding_gene	228.635	2.25547	0.412962	5.4617	4.71589e-08	1.12263e-06	CCCH-type zinc finger family protein
AT1G67090	AT1G67090	protein_coding_gene	157860	-0.992534	0.181765	-5.46055	4.74671e-08	1.12872e-06	ribulose bisphosphate carboxylase small chain 1A
AT3G27925	AT3G27925	protein_coding_gene	919.384	-0.97957	0.179465	-5.45828	4.80756e-08	1.14194e-06	DegP protease 1
AT3G57010	AT3G57010	protein_coding_gene	2918.51	1.25098	0.229209	5.45783	4.81976e-08	1.14358e-06	Calcium-dependent phosphotriesterase superfamily protein
AT1G51400	AT1G51400	protein_coding_gene	1673.78	-1.91389	0.350697	-5.4574	4.83153e-08	1.14512e-06	Photosystem II 5 kD protein
AT1G74000	AT1G74000	protein_coding_gene	103.771	-1.8084	0.331432	-5.4563	4.86145e-08	1.15095e-06	strictosidine synthase 3
AT5G58000	AT5G58000	protein_coding_gene	634.673	1.06049	0.19439	5.45549	4.8837e-08	1.15495e-06	Reticulon family protein
AT1G34580	AT1G34580	protein_coding_gene	20.28	-2.27006	0.416356	-5.45221	4.97479e-08	1.17521e-06	Major facilitator superfamily protein
AT3G23470	AT3G23470	protein_coding_gene	1792.63	1.21242	0.222464	5.44994	5.03868e-08	1.18901e-06	Cyclopropane-fatty-acyl-phospholipid synthase
AT5G39190	AT5G39190	protein_coding_gene	9.77863	-3.25497	0.597397	-5.44858	5.07723e-08	1.1968e-06	germin-like protein 2
AT4G25090	AT4G25090	protein_coding_gene	106.037	-2.18332	0.400769	-5.44783	5.09892e-08	1.2006e-06	Riboflavin synthase-like superfamily protein
AT4G24175	AT4G24175	protein_coding_gene	346.981	-1.25794	0.230923	-5.44745	5.10978e-08	1.20185e-06
AT3G15110	AT3G15110	protein_coding_gene	1096.11	-1.05249	0.193241	-5.4465	5.13699e-08	1.20694e-06
AT1G14810	AT1G14810	protein_coding_gene	3266.6	-0.748683	0.137473	-5.44604	5.15028e-08	1.20875e-06	semialdehyde dehydrogenase family protein
AT2G43330	AT2G43330	protein_coding_gene	897.805	0.765324	0.140687	5.4399	5.33092e-08	1.24979e-06	inositol transporter 1
AT5G64770	AT5G64770	protein_coding_gene	15.5883	-2.98031	0.548023	-5.43828	5.37963e-08	1.25985e-06
AT1G13260	AT1G13260	protein_coding_gene	2044.39	-1.64772	0.303139	-5.43553	5.46333e-08	1.27806e-06	related to ABI3/VP1 1
AT1G68520	AT1G68520	protein_coding_gene	216.272	-2.92499	0.538392	-5.43282	5.54712e-08	1.29627e-06	B-box type zinc finger protein with CCT domain
AT1G22590	AT1G22590	protein_coding_gene	289.521	-1.59464	0.293647	-5.43045	5.62106e-08	1.31213e-06	AGAMOUS-like 87
AT3G50980	AT3G50980	protein_coding_gene	1157.32	2.74998	0.506515	5.42921	5.66035e-08	1.31987e-06	dehydrin xero 1
AT2G14660	AT2G14660	protein_coding_gene	207.817	-1.0963	0.201937	-5.42891	5.67002e-08	1.32069e-06
AT4G15830	AT4G15830	protein_coding_gene	544.963	-1.31618	0.242449	-5.42872	5.67604e-08	1.32069e-06	ARM repeat superfamily protein
AT1G68190	AT1G68190	protein_coding_gene	66.4798	-2.50973	0.462345	-5.42826	5.69052e-08	1.32263e-06	B-box zinc finger family protein
AT2G06850	AT2G06850	protein_coding_gene	7662.47	-1.14229	0.210447	-5.42791	5.70168e-08	1.32381e-06	xyloglucan endotransglucosylase/hydrolase 4
AT2G20260	AT2G20260	protein_coding_gene	2567.95	-1.70152	0.313575	-5.42621	5.75634e-08	1.33506e-06	photosystem I subunit E-2
AT5G05460	AT5G05460	protein_coding_gene	700.834	1.00962	0.186124	5.42441	5.81461e-08	1.34713e-06	Glycosyl hydrolase family 85
AT2G05760	AT2G05760	protein_coding_gene	121.417	-1.15239	0.21251	-5.42275	5.86891e-08	1.35708e-06	Xanthine/uracil permease family protein
AT3G47510	AT3G47510	protein_coding_gene	80.7838	-2.05045	0.378123	-5.42271	5.87007e-08	1.35708e-06
AT1G05280	AT1G05280	protein_coding_gene	138.214	1.36639	0.252054	5.42102	5.92603e-08	1.36855e-06	Protein of unknown function (DUF604)
AT3G20120	AT3G20120	protein_coding_gene	1001.32	0.842314	0.155415	5.41977	5.9676e-08	1.37668e-06	cytochrome P450, family 705, subfamily A, polypeptide 21
AT5G56220	AT5G56220	protein_coding_gene	565.099	0.962989	0.177697	5.41928	5.9838e-08	1.37895e-06	P-loop containing nucleoside triphosphate hydrolases superfamily protein
AT1G71500	AT1G71500	protein_coding_gene	2704.69	-0.875566	0.161582	-5.41872	6.00289e-08	1.38188e-06	Rieske (2Fe-2S) domain-containing protein
AT3G60870	AT3G60870	protein_coding_gene	76.1473	1.63955	0.302631	5.41766	6.03826e-08	1.38854e-06	AT-hook motif nuclear-localized protein 18
AT5G14750	AT5G14750	protein_coding_gene	247.468	1.01473	0.187467	5.41283	6.20368e-08	1.42507e-06	myb domain protein 66
AT2G43110	AT2G43110	protein_coding_gene	695.988	-0.755297	0.139552	-5.4123	6.22191e-08	1.42774e-06
AT3G59400	AT3G59400	protein_coding_gene	2481.99	-1.90015	0.351115	-5.41176	6.24098e-08	1.42908e-06	enzyme binding;tetrapyrrole binding
AT5G37500	AT5G37500	protein_coding_gene	112.944	1.70468	0.314993	5.4118	6.23944e-08	1.42908e-06	gated outwardly-rectifying K+ channel
AT5G63650	AT5G63650	protein_coding_gene	453.329	0.958907	0.17721	5.41112	6.26314e-08	1.43264e-06	SNF1-related protein kinase 2.5
AT1G17140	AT1G17140	protein_coding_gene	507.555	-0.988936	0.182809	-5.40968	6.31382e-08	1.44271e-06	interactor of constitutive active rops 1
AT5G32450	AT5G32450	protein_coding_gene	875.913	-0.714994	0.132227	-5.40733	6.39701e-08	1.46018e-06	RNA binding (RRM/RBD/RNP motifs) family protein
AT4G18197	AT4G18197	protein_coding_gene	100.181	-1.4246	0.263496	-5.40655	6.42515e-08	1.46506e-06	purine permease 7
AT5G60520	AT5G60520	protein_coding_gene	646.744	1.5651	0.289654	5.40335	6.54083e-08	1.48986e-06	Late embryogenesis abundant (LEA) protein-related
AT2G38170	AT2G38170	protein_coding_gene	3722.13	-0.837974	0.155281	-5.3965	6.79535e-08	1.54621e-06	cation exchanger 1
AT5G59070	AT5G59070	protein_coding_gene	76.6322	1.27554	0.236373	5.3963	6.80295e-08	1.54631e-06	UDP-Glycosyltransferase superfamily protein
AT1G21100	AT1G21100	protein_coding_gene	34.7249	-2.24154	0.415513	-5.39463	6.86642e-08	1.5591e-06	O-methyltransferase family protein
AT1G58030	AT1G58030	protein_coding_gene	2697.28	0.790795	0.146761	5.3883	7.1126e-08	1.60938e-06	cationic amino acid transporter 2
AT2G18210	AT2G18210	protein_coding_gene	162.725	-2.24016	0.415738	-5.38839	7.10922e-08	1.60938e-06
AT2G26580	AT2G26580	protein_coding_gene	349.725	-0.871137	0.161662	-5.38862	7.09997e-08	1.60938e-06	plant-specific transcription factor YABBY family protein
AT4G02850	AT4G02850	protein_coding_gene	322.956	-2.26607	0.420564	-5.38818	7.11758e-08	1.60938e-06	phenazine biosynthesis PhzC/PhzF family protein
AT5G66110	AT5G66110	protein_coding_gene	41.8621	2.39269	0.444355	5.38464	7.25902e-08	1.63964e-06	Heavy metal transport/detoxification superfamily protein
AT1G28570	AT1G28570	protein_coding_gene	787.673	-1.43108	0.265864	-5.38276	7.33532e-08	1.65515e-06	SGNH hydrolase-type esterase superfamily protein
AT1G55910	AT1G55910	protein_coding_gene	105.332	-1.17131	0.217765	-5.37881	7.49803e-08	1.6901e-06	zinc transporter 11 precursor
AT3G04110	AT3G04110	protein_coding_gene	29.242	-1.90748	0.354868	-5.37519	7.65027e-08	1.72262e-06	glutamate receptor 1.1
AT3G04940	AT3G04940	protein_coding_gene	1201.78	-0.728545	0.13567	-5.36996	7.87521e-08	1.77143e-06	cysteine synthase D1
AT1G02860	AT1G02860	protein_coding_gene	263.775	-1.03812	0.193403	-5.36765	7.97713e-08	1.79249e-06	SPX (SYG1/Pho81/XPR1) domain-containing protein
AT1G28660	AT1G28660	protein_coding_gene	3421.94	-1.17361	0.21866	-5.36728	7.99332e-08	1.79427e-06	GDSL-like Lipase/Acylhydrolase superfamily protein
AT2G18300	AT2G18300	protein_coding_gene	176.248	-1.39639	0.260227	-5.36603	8.04874e-08	1.80484e-06	basic helix-loop-helix (bHLH) DNA-binding superfamily protein
AT1G35420	AT1G35420	protein_coding_gene	691.789	-0.840983	0.156761	-5.36474	8.10638e-08	1.81213e-06	alpha/beta-Hydrolases superfamily protein
AT3G16520	AT3G16520	protein_coding_gene	1749.71	-1.14464	0.213361	-5.36478	8.10476e-08	1.81213e-06	UDP-glucosyl transferase 88A1
AT3G22640	AT3G22640	protein_coding_gene	784.752	3.12728	0.58291	5.36494	8.09742e-08	1.81213e-06	cupin family protein
AT2G14100	AT2G14100	protein_coding_gene	243.148	1.70449	0.31796	5.36069	8.29036e-08	1.85134e-06	cytochrome P450, family 705, subfamily A, polypeptide 13
AT4G18250	AT4G18250	protein_coding_gene	11.2997	-3.01818	0.563177	-5.3592	8.3591e-08	1.86477e-06	receptor serine/threonine kinase, putative
AT1G54920	AT1G54920	protein_coding_gene	1205.96	0.720937	0.134535	5.35873	8.38094e-08	1.86771e-06
AT2G46720	AT2G46720	protein_coding_gene	19.0511	-2.5198	0.470285	-5.35803	8.41345e-08	1.87303e-06	3-ketoacyl-CoA synthase 13
AT2G43945	AT2G43945	protein_coding_gene	1309.41	-0.998494	0.186445	-5.35543	8.5351e-08	1.89816e-06
AT1G52220	AT1G52220	protein_coding_gene	1741.41	-1.2798	0.239016	-5.35448	8.58052e-08	1.9063e-06
AT4G28660	AT4G28660	protein_coding_gene	3706.34	-1.05173	0.196435	-5.35409	8.59872e-08	1.90839e-06	photosystem II reaction center PSB28 protein
AT1G74470	AT1G74470	protein_coding_gene	18973.7	-1.06792	0.199801	-5.34492	9.04555e-08	2.0055e-06	Pyridine nucleotide-disulphide oxidoreductase family protein
AT4G01150	AT4G01150	protein_coding_gene	9617.81	-0.955635	0.178809	-5.34443	9.07019e-08	2.0089e-06
AT1G18670	AT1G18670	protein_coding_gene	380.519	0.657285	0.123035	5.34225	9.17989e-08	2.02641e-06	Protein kinase superfamily protein
AT3G60370	AT3G60370	protein_coding_gene	701.303	-1.13084	0.211662	-5.34267	9.15874e-08	2.02641e-06	FKBP-like peptidyl-prolyl cis-trans isomerase family protein
AT5G52420	AT5G52420	protein_coding_gene	875.441	1.11906	0.209479	5.34212	9.1867e-08	2.02641e-06
AT5G63135	AT5G63135	protein_coding_gene	227.799	0.877613	0.164274	5.34238	9.17363e-08	2.02641e-06
AT1G50320	AT1G50320	protein_coding_gene	1397.77	-0.869923	0.162852	-5.3418	9.20287e-08	2.02791e-06	thioredoxin X
AT5G37660	AT5G37660	protein_coding_gene	133.683	-1.128	0.211187	-5.34126	9.23049e-08	2.03193e-06	plasmodesmata-located protein 7
AT1G10530	AT1G10530	protein_coding_gene	98.8895	1.79216	0.335712	5.33836	9.37889e-08	2.06054e-06
AT5G07330	AT5G07330	protein_coding_gene	1946.21	3.02264	0.566211	5.33835	9.37951e-08	2.06054e-06
AT1G23740	AT1G23740	protein_coding_gene	2263.45	-1.02077	0.191254	-5.33725	9.43665e-08	2.07099e-06	Oxidoreductase, zinc-binding dehydrogenase family protein
AT1G10657	AT1G10657	protein_coding_gene	164.103	-2.42394	0.454213	-5.33657	9.47195e-08	2.07663e-06	Plant protein 1589 of unknown function
AT3G18870	AT3G18870	protein_coding_gene	213.79	-1.03129	0.19328	-5.33571	9.51722e-08	2.08445e-06	Mitochondrial transcription termination factor family protein
AT3G24240	AT3G24240	protein_coding_gene	1400.4	1.21218	0.227443	5.32959	9.84334e-08	2.15369e-06	Leucine-rich repeat receptor-like protein kinase family protein
AT2G36800	AT2G36800	protein_coding_gene	1274.59	-1.10692	0.207704	-5.32932	9.85806e-08	2.15473e-06	don-glucosyltransferase 1
AT5G25460	AT5G25460	protein_coding_gene	8254.25	0.963864	0.180946	5.32681	9.99511e-08	2.18249e-06	Protein of unknown function, DUF642
AT5G22000	AT5G22000	protein_coding_gene	1691.75	0.575907	0.108132	5.32597	1.00415e-07	2.19039e-06	RING-H2 group F2A
AT4G35230	AT4G35230	protein_coding_gene	1016.13	-0.473642	0.0889595	-5.32424	1.01377e-07	2.20916e-06	BR-signaling kinase 1
AT4G30650	AT4G30650	protein_coding_gene	1998.14	1.27254	0.239097	5.32229	1.02471e-07	2.23075e-06	Low temperature and salt responsive protein family
AT3G25717	AT3G25717	protein_coding_gene	45.6331	-2.37436	0.446214	-5.32112	1.03131e-07	2.24286e-06	ROTUNDIFOLIA like 16
AT2G29400	AT2G29400	protein_coding_gene	1942.02	0.51196	0.0962885	5.31694	1.05526e-07	2.29265e-06	type one protein phosphatase 1
AT5G38030	AT5G38030	protein_coding_gene	57.1234	-2.24076	0.421464	-5.31662	1.05715e-07	2.29445e-06	MATE efflux family protein
AT1G68590	AT1G68590	protein_coding_gene	6058.89	-0.939006	0.176762	-5.31226	1.08276e-07	2.34767e-06	Ribosomal protein PSRP-3/Ycf65
AT1G28410	AT1G28410	protein_coding_gene	423.184	0.678837	0.127792	5.31206	1.08395e-07	2.34791e-06
AT1G08930	AT1G08930	protein_coding_gene	2056.44	-1.22198	0.230165	-5.30915	1.10135e-07	2.38321e-06	Major facilitator superfamily protein
AT4G16360	AT4G16360	protein_coding_gene	1584.09	0.435753	0.0821172	5.30648	1.11764e-07	2.41605e-06	5'-AMP-activated protein kinase beta-2 subunit protein
AT4G38230	AT4G38230	protein_coding_gene	361.876	0.899772	0.169576	5.30602	1.12044e-07	2.41967e-06	calcium-dependent protein kinase 26
AT4G29190	AT4G29190	protein_coding_gene	207.722	1.86352	0.351301	5.30463	1.12904e-07	2.43583e-06	Zinc finger C-x8-C-x5-C-x3-H type family protein
AT5G38520	AT5G38520	protein_coding_gene	1477.11	-1.17849	0.222192	-5.30394	1.1333e-07	2.44258e-06	alpha/beta-Hydrolases superfamily protein
AT3G02990	AT3G02990	protein_coding_gene	270.203	1.21766	0.229636	5.30255	1.14199e-07	2.45886e-06	heat shock transcription factor A1E
AT1G67750	AT1G67750	protein_coding_gene	1617.58	0.790896	0.149282	5.29799	1.17085e-07	2.51849e-06	Pectate lyase family protein
AT2G34700	AT2G34700	protein_coding_gene	47.7019	-1.84386	0.348081	-5.29723	1.17574e-07	2.52651e-06	Pollen Ole e 1 allergen and extensin family protein
AT4G36810	AT4G36810	protein_coding_gene	1717.09	-1.03046	0.194636	-5.29428	1.19489e-07	2.56511e-06	geranylgeranyl pyrophosphate synthase 1
AT2G42220	AT2G42220	protein_coding_gene	3501.91	-1.89983	0.358993	-5.29212	1.20906e-07	2.59037e-06	Rhodanese/Cell cycle control phosphatase superfamily protein
AT3G45160	AT3G45160	protein_coding_gene	21.2101	-2.92167	0.552075	-5.29216	1.20882e-07	2.59037e-06	Putative membrane lipoprotein
AT1G27170	AT1G27170	protein_coding_gene	110.973	1.08639	0.205309	5.29152	1.21305e-07	2.59636e-06	transmembrane receptors;ATP binding
AT1G23340	AT1G23340	protein_coding_gene	90.0696	1.22464	0.231661	5.28635	1.24781e-07	2.66812e-06	Protein of Unknown Function (DUF239)
AT1G03320	AT1G03320	protein_coding_gene	51.7916	-1.7551	0.332095	-5.28494	1.25746e-07	2.6861e-06
AT3G51870	AT3G51870	protein_coding_gene	997.079	-1.2702	0.240369	-5.28438	1.26129e-07	2.69162e-06	Mitochondrial substrate carrier family protein
AT3G06020	AT3G06020	protein_coding_gene	49.4587	-2.03013	0.384642	-5.27797	1.30626e-07	2.78484e-06	Protein of unknown function (DUF3049)
AT3G16330	AT3G16330	protein_coding_gene	126.718	-1.75182	0.332038	-5.27598	1.32048e-07	2.8124e-06
AT1G23070	AT1G23070	protein_coding_gene	381.219	2.77008	0.525099	5.27535	1.325e-07	2.81648e-06	Protein of unknown function (DUF300)
AT5G24570	AT5G24570	protein_coding_gene	327.388	-1.52436	0.288953	-5.27547	1.32418e-07	2.81648e-06
AT4G13420	AT4G13420	protein_coding_gene	16.2762	2.53582	0.480745	5.27478	1.32914e-07	2.8225e-06	high affinity K+ transporter 5
AT3G24210	AT3G24210	protein_coding_gene	224.076	0.96934	0.184113	5.26491	1.40255e-07	2.97547e-06	Ankyrin repeat family protein
AT4G26860	AT4G26860	protein_coding_gene	793.227	-0.713358	0.135595	-5.26094	1.43319e-07	3.0375e-06	Predicted pyridoxal phosphate-dependent enzyme, YBL036C type
AT3G54640	AT3G54640	protein_coding_gene	2687.43	-0.630848	0.12001	-5.25662	1.46725e-07	3.10663e-06	tryptophan synthase alpha chain
AT2G32765	AT2G32765	protein_coding_gene	241.92	-1.00384	0.191068	-5.25386	1.48944e-07	3.15054e-06	small ubiquitinrelated modifier 5
AT1G20190	AT1G20190	protein_coding_gene	488.409	1.31324	0.249982	5.25334	1.49365e-07	3.15637e-06	expansin 11
AT2G42850	AT2G42850	protein_coding_gene	115.34	1.52263	0.289938	5.25156	1.50818e-07	3.18395e-06	cytochrome P450, family 718
AT3G23410	AT3G23410	protein_coding_gene	227.327	-1.63953	0.312316	-5.24961	1.52422e-07	3.21467e-06	fatty alcohol oxidase 3
AT4G16220	AT4G16220	protein_coding_gene	24.1226	2.1114	0.402251	5.24895	1.52965e-07	3.223e-06	GDSL-like Lipase/Acylhydrolase superfamily protein
AT1G25560	AT1G25560	protein_coding_gene	2252.2	-1.45337	0.276946	-5.24786	1.53874e-07	3.23899e-06	AP2/B3 transcription factor family protein
AT5G42530	AT5G42530	protein_coding_gene	233.903	-3.11003	0.593339	-5.24157	1.59214e-07	3.34813e-06
AT1G74330	AT1G74330	protein_coding_gene	374.608	-1.18399	0.225927	-5.24058	1.60069e-07	3.36284e-06	Protein kinase superfamily protein
AT3G25910	AT3G25910	protein_coding_gene	1440.37	0.562031	0.107262	5.2398	1.60751e-07	3.3739e-06	Protein of unknown function (DUF1644)
AT2G29330	AT2G29330	protein_coding_gene	29.4468	-2.40018	0.458172	-5.23859	1.61808e-07	3.39279e-06	tropinone reductase
AT5G33395			192.648	1.28342	0.245094	5.23644	1.63707e-07	3.42929e-06	transposable element gene
AT1G14530	AT1G14530	protein_coding_gene	178.329	1.30266	0.248853	5.23465	1.65293e-07	3.45917e-06	Protein of unknown function (DUF1084)
AT1G47610	AT1G47610	protein_coding_gene	18.2256	2.33853	0.446924	5.2325	1.67229e-07	3.4963e-06	Transducin/WD40 repeat-like superfamily protein
AT3G11280	AT3G11280	protein_coding_gene	313.327	-1.59727	0.305403	-5.23005	1.69468e-07	3.53968e-06	Duplicated homeodomain-like superfamily protein
AT3G25980	AT3G25980	protein_coding_gene	495.836	-0.921044	0.17625	-5.22577	1.73431e-07	3.61897e-06	DNA-binding HORMA family protein
AT2G24850	AT2G24850	protein_coding_gene	117.061	-2.56187	0.490363	-5.22444	1.74686e-07	3.64165e-06	tyrosine aminotransferase 3
AT5G22390	AT5G22390	protein_coding_gene	116.591	-2.31183	0.442629	-5.22296	1.76082e-07	3.66721e-06	Protein of unknown function (DUF3049)
AT5G01370	AT5G01370	protein_coding_gene	96.6761	-1.25469	0.24027	-5.22199	1.77015e-07	3.6831e-06	ALC-interacting protein 1
AT1G02260	AT1G02260	protein_coding_gene	365.654	0.80099	0.153404	5.22145	1.77527e-07	3.6902e-06	Divalent ion symporter
AT1G25422	AT1G25422	protein_coding_gene	50.9117	1.9026	0.364421	5.22087	1.78081e-07	3.69816e-06
AT4G00050	AT4G00050	protein_coding_gene	184.269	-2.0459	0.391927	-5.22009	1.78833e-07	3.71023e-06	basic helix-loop-helix (bHLH) DNA-binding superfamily protein
AT4G03190	AT4G03190	protein_coding_gene	1490.46	0.830071	0.159081	5.21791	1.80951e-07	3.75058e-06	GRR1-like protein 1
AT3G55330	AT3G55330	protein_coding_gene	815.339	-1.35498	0.259723	-5.21704	1.81807e-07	3.76254e-06	PsbP-like protein 1
AT4G23570	AT4G23570	protein_coding_gene	578.854	-0.796746	0.152722	-5.21697	1.81876e-07	3.76254e-06	phosphatase-related
AT5G01300	AT5G01300	protein_coding_gene	1211.4	3.00937	0.576951	5.21598	1.82845e-07	3.77897e-06	PEBP (phosphatidylethanolamine-binding protein) family protein
AT4G25580	AT4G25580	protein_coding_gene	477.264	2.71548	0.520768	5.21438	1.84436e-07	3.80822e-06	CAP160 protein
AT1G17380	AT1G17380	protein_coding_gene	485.621	-2.35314	0.451407	-5.21289	1.85917e-07	3.83513e-06	jasmonate-zim-domain protein 5
AT1G69160	AT1G69160	protein_coding_gene	105.78	-1.78682	0.342894	-5.21099	1.87832e-07	3.87094e-06
AT1G69020	AT1G69020	protein_coding_gene	116.075	0.996186	0.191232	5.20931	1.89543e-07	3.90249e-06	Prolyl oligopeptidase family protein
AT5G65010	AT5G65010	protein_coding_gene	2062.23	-0.876477	0.168265	-5.20891	1.89949e-07	3.90713e-06	asparagine synthetase 2
AT3G27830	AT3G27830	protein_coding_gene	12026.9	-0.79882	0.153554	-5.20222	1.96922e-07	4.04221e-06	ribosomal protein L12-A
AT5G13140	AT5G13140	protein_coding_gene	1089.86	-1.03291	0.198551	-5.20224	1.96905e-07	4.04221e-06	Pollen Ole e 1 allergen and extensin family protein
AT5G21430	AT5G21430	protein_coding_gene	230.878	-2.18421	0.419873	-5.20207	1.97076e-07	4.04221e-06	Chaperone DnaJ-domain superfamily protein
AT1G74370	AT1G74370	protein_coding_gene	615.098	1.35412	0.260341	5.20134	1.97851e-07	4.05427e-06	RING/U-box superfamily protein
AT3G60300	AT3G60300	protein_coding_gene	1537.95	0.880054	0.169272	5.19905	2.00312e-07	4.1008e-06	RWD domain-containing protein
AT2G43030	AT2G43030	protein_coding_gene	11804.3	-0.963004	0.185266	-5.19794	2.0151e-07	4.12142e-06	Ribosomal protein L3 family protein
AT4G01883	AT4G01883	protein_coding_gene	319.541	-1.13378	0.218342	-5.19269	2.0728e-07	4.23545e-06	Polyketide cyclase / dehydrase and lipid transport protein
AT1G62570	AT1G62570	protein_coding_gene	2143.93	1.71344	0.330075	5.19107	2.09088e-07	4.26257e-06	flavin-monooxygenase glucosinolate S-oxygenase 4
AT2G25340	AT2G25340	protein_coding_gene	6.09636	3.06486	0.590421	5.19097	2.09199e-07	4.26257e-06	vesicle-associated membrane protein 712
AT3G59060	AT3G59060	protein_coding_gene	895.642	-1.04488	0.201283	-5.19109	2.09062e-07	4.26257e-06	phytochrome interacting factor 3-like 6
AT2G17680	AT2G17680	protein_coding_gene	2.91333	3.12622	0.602391	5.18969	2.1064e-07	4.2879e-06	Arabidopsis protein of unknown function (DUF241)
AT1G03470	AT1G03470	protein_coding_gene	275.797	-1.09665	0.211328	-5.18936	2.11022e-07	4.29165e-06	Kinase interacting (KIP1-like) family protein
AT4G37890	AT4G37890	protein_coding_gene	282.1	1.14702	0.221094	5.18793	2.1265e-07	4.32069e-06	Zinc finger (C3HC4-type RING finger) family protein
AT1G33040	AT1G33040	protein_coding_gene	3291.29	-0.842351	0.162447	-5.18539	2.15567e-07	4.37585e-06	nascent polypeptide-associated complex subunit alpha-like protein 5
AT1G76210	AT1G76210	protein_coding_gene	58.2022	-2.19279	0.423244	-5.1809	2.20817e-07	4.47822e-06	Arabidopsis protein of unknown function (DUF241)
AT2G41100	AT2G41100	protein_coding_gene	3515.68	-1.80832	0.349137	-5.17939	2.22607e-07	4.5103e-06	Calcium-binding EF hand family protein
AT1G58290	AT1G58290	protein_coding_gene	4252.27	-1.62604	0.314069	-5.17734	2.25066e-07	4.55585e-06	Glutamyl-tRNA reductase family protein
AT3G16000	AT3G16000	protein_coding_gene	1878.65	-1.42512	0.275334	-5.17598	2.26714e-07	4.58491e-06	MAR binding filament-like protein 1
AT3G16990	AT3G16990	protein_coding_gene	331.448	1.04311	0.201691	5.17181	2.31833e-07	4.68406e-06	Haem oxygenase-like, multi-helical
AT5G49990	AT5G49990	protein_coding_gene	335.604	0.962662	0.18618	5.17059	2.33353e-07	4.706e-06	Xanthine/uracil permease family protein
AT5G58260	AT5G58260	protein_coding_gene	516.451	-1.0548	0.203997	-5.17065	2.33281e-07	4.706e-06	oxidoreductases, acting on NADH or NADPH, quinone or similar compound as acceptor
AT5G45580	AT5G45580	protein_coding_gene	128.86	1.26667	0.245203	5.16579	2.39421e-07	4.82387e-06	Homeodomain-like superfamily protein
AT4G14890	AT4G14890	protein_coding_gene	2038.37	-0.736892	0.142662	-5.16532	2.40033e-07	4.82721e-06	2Fe-2S ferredoxin-like superfamily protein
AT5G16380	AT5G16380	protein_coding_gene	141.409	1.23039	0.238195	5.16544	2.39871e-07	4.82721e-06	Protein of unknown function, DUF538
AT1G73210	AT1G73210	protein_coding_gene	108.991	1.63716	0.316977	5.16493	2.40529e-07	4.83269e-06	Protein of unknown function (DUF789)
AT5G17550	AT5G17550	protein_coding_gene	1036.61	0.761328	0.147423	5.16424	2.41424e-07	4.84617e-06	peroxin 19-2
AT2G44970	AT2G44970	protein_coding_gene	362.364	1.17548	0.227733	5.16166	2.44774e-07	4.90432e-06	alpha/beta-Hydrolases superfamily protein
AT5G45170	AT5G45170	protein_coding_gene	515.5	-0.822949	0.15943	-5.16182	2.44556e-07	4.90432e-06	Haloacid dehalogenase-like hydrolase (HAD) superfamily protein
AT2G44910	AT2G44910	protein_coding_gene	84.2749	1.23346	0.239023	5.16041	2.46414e-07	4.9323e-06	homeobox-leucine zipper protein 4
AT5G01015	AT5G01015	protein_coding_gene	53.279	-1.99167	0.385964	-5.16025	2.46626e-07	4.9323e-06
AT3G14220	AT3G14220	protein_coding_gene	5532.7	0.843198	0.163433	5.15929	2.47892e-07	4.95303e-06	GDSL-like Lipase/Acylhydrolase superfamily protein
AT1G01340	AT1G01340	protein_coding_gene	102.011	-1.55451	0.301625	-5.15379	2.55269e-07	5.08735e-06	cyclic nucleotide gated channel 10
AT3G22880	AT3G22880	protein_coding_gene	649.919	-1.11161	0.215689	-5.15376	2.5532e-07	5.08735e-06	DNA repair (Rad51) family protein
AT5G26790	AT5G26790	protein_coding_gene	114.577	-1.0522	0.204151	-5.15401	2.54972e-07	5.08735e-06
AT2G31070	AT2G31070	protein_coding_gene	468.89	-1.24287	0.241303	-5.15066	2.59569e-07	5.16725e-06	TCP domain protein 10
AT5G13910	AT5G13910	protein_coding_gene	210.45	1.66065	0.322498	5.14935	2.61391e-07	5.19876e-06	Integrase-type DNA-binding superfamily protein
AT5G02940	AT5G02940	protein_coding_gene	623.923	-1.63979	0.318485	-5.14873	2.62258e-07	5.21121e-06	Protein of unknown function (DUF1012)
AT5G18450	AT5G18450	protein_coding_gene	34.4779	2.92312	0.56791	5.14717	2.64451e-07	5.24995e-06	Integrase-type DNA-binding superfamily protein
AT1G19490	AT1G19490	protein_coding_gene	490.285	1.68547	0.32749	5.14663	2.65201e-07	5.26003e-06	Basic-leucine zipper (bZIP) transcription factor family protein
AT4G12290	AT4G12290	protein_coding_gene	109.958	2.05272	0.399031	5.14427	2.68567e-07	5.3219e-06	Copper amine oxidase family protein
AT5G14700	AT5G14700	protein_coding_gene	237.938	-1.50783	0.293278	-5.1413	2.72848e-07	5.40178e-06	NAD(P)-binding Rossmann-fold superfamily protein
AT1G78450	AT1G78450	protein_coding_gene	13.1809	-2.66168	0.517742	-5.14093	2.7338e-07	5.40739e-06	SOUL heme-binding family protein
AT1G21250	AT1G21250	protein_coding_gene	18.3469	-2.63672	0.513421	-5.1356	2.81249e-07	5.55795e-06	cell wall-associated kinase
AT4G12050	AT4G12050	protein_coding_gene	243.526	1.07702	0.209771	5.13425	2.83271e-07	5.5928e-06	Predicted AT-hook DNA-binding family protein
AT5G45690	AT5G45690	protein_coding_gene	191.357	3.02781	0.589777	5.13382	2.83921e-07	5.60052e-06	Protein of unknown function (DUF1264)
AT2G42570	AT2G42570	protein_coding_gene	2276.58	1.08269	0.210921	5.13317	2.84903e-07	5.60967e-06	TRICHOME BIREFRINGENCE-LIKE 39
AT4G13500	AT4G13500	protein_coding_gene	331.641	-1.50885	0.293937	-5.13327	2.84757e-07	5.60967e-06
AT1G68740	AT1G68740	protein_coding_gene	58.8252	-2.18612	0.425907	-5.13287	2.85361e-07	5.61358e-06	EXS (ERD1/XPR1/SYG1) family protein
AT4G08040	AT4G08040	protein_coding_gene	216.528	-2.06536	0.402551	-5.13067	2.88709e-07	5.67428e-06	1-aminocyclopropane-1-carboxylate synthase 11
AT5G08380	AT5G08380	protein_coding_gene	1231.01	1.06526	0.207698	5.12891	2.91424e-07	5.72244e-06	alpha-galactosidase 1
AT3G16390	AT3G16390	protein_coding_gene	98.8582	-1.8641	0.363552	-5.12746	2.93671e-07	5.76133e-06	nitrile specifier protein 3
AT1G52230	AT1G52230	protein_coding_gene	6720.84	-2.10243	0.41018	-5.12562	2.96567e-07	5.81287e-06	photosystem I subunit H2
AT4G17810	AT4G17810	protein_coding_gene	309.773	-1.14564	0.223597	-5.12367	2.99647e-07	5.86792e-06	C2H2 and C2HC zinc fingers superfamily protein
AT3G26550	AT3G26550	protein_coding_gene	52.0463	1.28417	0.250771	5.12088	3.04114e-07	5.95003e-06	Cysteine/Histidine-rich C1 domain family protein
AT2G47370	AT2G47370	protein_coding_gene	70.5197	-1.50856	0.294639	-5.12003	3.0548e-07	5.97136e-06	Calcium-dependent phosphotriesterase superfamily protein
AT3G49680	AT3G49680	protein_coding_gene	3244.47	-0.702451	0.137225	-5.11896	3.07222e-07	5.99998e-06	branched-chain aminotransferase 3
AT4G01460	AT4G01460	protein_coding_gene	260.79	1.82099	0.355852	5.11727	3.09996e-07	6.04869e-06	basic helix-loop-helix (bHLH) DNA-binding superfamily protein
AT3G27390	AT3G27390	protein_coding_gene	1448.9	-0.556149	0.108778	-5.1127	3.17585e-07	6.1912e-06
AT3G49580	AT3G49580	protein_coding_gene	81.5894	-2.0153	0.394243	-5.11183	3.19057e-07	6.21429e-06	response to low sulfur 1
AT3G21950	AT3G21950	protein_coding_gene	6.1803	-2.88333	0.564075	-5.11162	3.1941e-07	6.21558e-06	S-adenosyl-L-methionine-dependent methyltransferases superfamily protein
AT5G41330	AT5G41330	protein_coding_gene	360.671	0.719558	0.140795	5.11067	3.21025e-07	6.24138e-06	BTB/POZ domain with WD40/YVTN repeat-like protein
AT1G66130	AT1G66130	protein_coding_gene	244.191	-1.26645	0.247908	-5.10856	3.24618e-07	6.30558e-06	NAD(P)-binding Rossmann-fold superfamily protein
AT3G43270	AT3G43270	protein_coding_gene	424.541	1.1596	0.227066	5.1069	3.27481e-07	6.35548e-06	Plant invertase/pectin methylesterase inhibitor superfamily
AT3G59250	AT3G59250	protein_coding_gene	14.4403	-2.85846	0.560078	-5.10368	3.33109e-07	6.45892e-06	F-box/RNI-like superfamily protein
AT1G02730	AT1G02730	protein_coding_gene	1378.17	-1.32536	0.259771	-5.10203	3.36031e-07	6.50974e-06	cellulose synthase-like D5
AT4G22990	AT4G22990	protein_coding_gene	887.811	1.67134	0.327657	5.10088	3.38087e-07	6.5437e-06	Major Facilitator Superfamily with SPX (SYG1/Pho81/XPR1) domain-containing protein
AT1G58100	AT1G58100	protein_coding_gene	571.745	-0.557974	0.109421	-5.09935	3.40831e-07	6.58503e-06	TCP family transcription factor
AT4G21020	AT4G21020	protein_coding_gene	5849.72	2.82158	0.553312	5.09945	3.40644e-07	6.58503e-06	Late embryogenesis abundant protein (LEA) family protein
AT4G25780	AT4G25780	protein_coding_gene	82.282	-1.62207	0.31813	-5.09876	3.41888e-07	6.59957e-06	CAP (Cysteine-rich secretory proteins, Antigen 5, and Pathogenesis-related 1 protein) superfamily protein
AT5G13630	AT5G13630	protein_coding_gene	16359.6	-1.83251	0.359462	-5.09791	3.43428e-07	6.62338e-06	magnesium-chelatase subunit chlH, chloroplast, putative / Mg-protoporphyrin IX chelatase, putative (CHLH)
AT4G02530	AT4G02530	protein_coding_gene	3285.94	-1.11741	0.219287	-5.09565	3.47553e-07	6.69696e-06	chloroplast thylakoid lumen protein
AT1G09160	AT1G09160	protein_coding_gene	876.22	-0.597087	0.117209	-5.09422	3.50176e-07	6.74152e-06	Protein phosphatase 2C family protein
AT3G55250	AT3G55250	protein_coding_gene	1421.04	-0.896581	0.17602	-5.09364	3.5125e-07	6.75617e-06
AT2G17972	AT2G17972	protein_coding_gene	565.235	-1.19146	0.233928	-5.09329	3.51912e-07	6.7585e-06
AT2G40520	AT2G40520	protein_coding_gene	90.8083	-1.69487	0.332768	-5.09324	3.51996e-07	6.7585e-06	Nucleotidyltransferase family protein
AT2G34420	AT2G34420	protein_coding_gene	27430.7	-2.09066	0.410505	-5.09291	3.52614e-07	6.76438e-06	photosystem II light harvesting complex gene B1B2
AT1G54100	AT1G54100	protein_coding_gene	4087.53	0.845927	0.166129	5.09199	3.54316e-07	6.79101e-06	aldehyde dehydrogenase 7B4
AT4G27530	AT4G27530	protein_coding_gene	348.028	2.70335	0.531324	5.08796	3.61945e-07	6.93108e-06
AT4G13030	AT4G13030	protein_coding_gene	122.646	1.13061	0.222291	5.08617	3.65371e-07	6.99051e-06	P-loop containing nucleoside triphosphate hydrolases superfamily protein
AT3G16470	AT3G16470	protein_coding_gene	1146.29	-1.48122	0.291509	-5.08122	3.75022e-07	7.16881e-06	Mannose-binding lectin superfamily protein
AT3G44720	AT3G44720	protein_coding_gene	1011.33	-1.3403	0.263822	-5.08034	3.76755e-07	7.19559e-06	arogenate dehydratase 4
AT3G16100	AT3G16100	protein_coding_gene	515.48	-0.828202	0.163055	-5.07927	3.78892e-07	7.23003e-06	RAB GTPase homolog G3C
AT4G16442	AT4G16442	protein_coding_gene	647.83	0.76417	0.150457	5.07898	3.7947e-07	7.23467e-06	Uncharacterised protein family (UPF0497)
AT5G24410	AT5G24410	protein_coding_gene	42.5254	-2.48373	0.489195	-5.07717	3.83093e-07	7.29731e-06	6-phosphogluconolactonase 4
AT1G73160	AT1G73160	protein_coding_gene	83.3484	1.50426	0.296472	5.07387	3.89795e-07	7.41845e-06	UDP-Glycosyltransferase superfamily protein
AT1G70210	AT1G70210	protein_coding_gene	272.898	1.04823	0.206601	5.0737	3.9016e-07	7.41864e-06	CYCLIN D1;1
AT2G43890	AT2G43890	protein_coding_gene	20.9153	1.94679	0.383715	5.07354	3.90491e-07	7.41864e-06	Pectin lyase-like superfamily protein
AT1G73805	AT1G73805	protein_coding_gene	21.4335	-2.54993	0.502709	-5.07238	3.92868e-07	7.45726e-06	Calmodulin binding protein-like
AT1G64200	AT1G64200	protein_coding_gene	820.791	-1.10957	0.218939	-5.06793	4.02167e-07	7.62327e-06	vacuolar H+-ATPase subunit E isoform 3
AT2G25890	AT2G25890	protein_coding_gene	1304.89	2.83886	0.560169	5.06786	4.02319e-07	7.62327e-06	Oleosin family protein
AT1G08650	AT1G08650	protein_coding_gene	206.122	1.10762	0.218579	5.06735	4.03385e-07	7.6368e-06	phosphoenolpyruvate carboxylase kinase 1
AT4G19700	AT4G19700	protein_coding_gene	173.086	1.04215	0.205682	5.0668	4.04556e-07	7.65227e-06	SBP (S-ribonuclease binding protein) family protein
AT1G68360	AT1G68360	protein_coding_gene	83.0217	1.09764	0.216686	5.06556	4.07192e-07	7.6954e-06	C2H2 and C2HC zinc fingers superfamily protein
AT3G26450	AT3G26450	protein_coding_gene	1670.53	-1.74957	0.345546	-5.06321	4.12258e-07	7.78139e-06	Polyketide cyclase/dehydrase and lipid transport superfamily protein
AT5G13510	AT5G13510	protein_coding_gene	7026.57	-0.770383	0.152161	-5.06295	4.12821e-07	7.78139e-06	Ribosomal protein L10 family protein
AT5G40380	AT5G40380	protein_coding_gene	112.552	-1.75278	0.346188	-5.06308	4.12532e-07	7.78139e-06	cysteine-rich RLK (RECEPTOR-like protein kinase) 42
AT4G36120	AT4G36120	protein_coding_gene	109.606	-1.15195	0.227535	-5.06275	4.13242e-07	7.78255e-06	Plant protein of unknown function (DUF869)
AT2G45050	AT2G45050	protein_coding_gene	1007.32	1.07943	0.213289	5.06089	4.17306e-07	7.85225e-06	GATA transcription factor 2
AT4G33270	AT4G33270	protein_coding_gene	1426.36	-1.15285	0.227873	-5.05917	4.21087e-07	7.91651e-06	Transducin family protein / WD-40 repeat family protein
AT4G00560	AT4G00560	protein_coding_gene	571.827	0.651558	0.12885	5.05673	4.26513e-07	8.01157e-06	NAD(P)-binding Rossmann-fold superfamily protein
AT2G43100	AT2G43100	protein_coding_gene	72.9146	-1.99736	0.395148	-5.0547	4.31057e-07	8.08989e-06	isopropylmalate isomerase 2
AT1G63030	AT1G63030	protein_coding_gene	9.11282	-2.98625	0.590967	-5.05317	4.34544e-07	8.14827e-06	Integrase-type DNA-binding superfamily protein
AT1G66470	AT1G66470	protein_coding_gene	283.777	1.25775	0.249008	5.05103	4.3944e-07	8.23293e-06	ROOT HAIR DEFECTIVE6
AT3G02800	AT3G02800	protein_coding_gene	209.823	1.0342	0.204765	5.05066	4.40293e-07	8.24178e-06	Tyrosine phosphatase family protein
AT5G13370	AT5G13370	protein_coding_gene	2562.36	0.87849	0.173947	5.05034	4.41024e-07	8.24832e-06	Auxin-responsive GH3 family protein
AT1G62610	AT1G62610	protein_coding_gene	322.014	0.847022	0.167798	5.04787	4.46762e-07	8.34843e-06	NAD(P)-binding Rossmann-fold superfamily protein
AT4G03110	AT4G03110	protein_coding_gene	732.508	-1.27726	0.253063	-5.04723	4.48263e-07	8.36924e-06	RNA-binding protein-defense related 1
AT5G27350	AT5G27350	protein_coding_gene	565.847	-1.89811	0.376231	-5.04506	4.53376e-07	8.45741e-06	Major facilitator superfamily protein
AT3G10060	AT3G10060	protein_coding_gene	618.791	-1.30796	0.259345	-5.04331	4.57537e-07	8.52768e-06	FKBP-like peptidyl-prolyl cis-trans isomerase family protein
AT1G67035	AT1G67035	protein_coding_gene	51.4398	-1.3878	0.275282	-5.04139	4.62154e-07	8.60428e-06
AT5G59570	AT5G59570	protein_coding_gene	311.195	1.61074	0.31951	5.04127	4.62442e-07	8.60428e-06	Homeodomain-like superfamily protein
AT5G42100	AT5G42100	protein_coding_gene	2491.89	-0.707496	0.140369	-5.04024	4.64951e-07	8.64353e-06	beta-1,3-glucanase_putative
AT1G77810	AT1G77810	protein_coding_gene	310.869	0.707365	0.140378	5.03902	4.67923e-07	8.69132e-06	Galactosyltransferase family protein
AT1G52690	AT1G52690	protein_coding_gene	12651.5	2.85143	0.566002	5.03785	4.70781e-07	8.7369e-06	Late embryogenesis abundant protein (LEA) family protein
AT2G39010	AT2G39010	protein_coding_gene	1176.68	-2.04066	0.405171	-5.03655	4.74007e-07	8.78924e-06	plasma membrane intrinsic protein 2E
AT4G24770	AT4G24770	protein_coding_gene	17877.7	-0.835516	0.165973	-5.03403	4.80267e-07	8.89769e-06	31-kDa RNA binding protein
AT1G73880	AT1G73880	protein_coding_gene	532.266	1.09486	0.217539	5.03295	4.82989e-07	8.94046e-06	UDP-glucosyl transferase 89B1
AT5G47580	AT5G47580	protein_coding_gene	225.338	0.746467	0.148358	5.03154	4.86564e-07	8.99894e-06
AT1G31310	AT1G31310	protein_coding_gene	44.844	-1.49896	0.298087	-5.02861	4.94061e-07	9.12979e-06	hydroxyproline-rich glycoprotein family protein
AT5G54200	AT5G54200	protein_coding_gene	493.26	0.850585	0.169168	5.02804	4.95528e-07	9.14909e-06	Transducin/WD40 repeat-like superfamily protein
AT3G14530	AT3G14530	protein_coding_gene	298.57	1.54251	0.306847	5.02697	4.98295e-07	9.19234e-06	Terpenoid synthases superfamily protein
AT1G28650	AT1G28650	protein_coding_gene	37.227	2.77443	0.551996	5.02619	5.00333e-07	9.22206e-06	GDSL-like Lipase/Acylhydrolase superfamily protein
AT4G26080	AT4G26080	protein_coding_gene	918.967	1.13967	0.226786	5.0253	5.02638e-07	9.25666e-06	Protein phosphatase 2C family protein
AT1G07290	AT1G07290	protein_coding_gene	141.802	0.991932	0.197442	5.02391	5.06304e-07	9.31626e-06	golgi nucleotide sugar transporter 2
AT3G55040	AT3G55040	protein_coding_gene	547.537	-0.933386	0.18586	-5.02199	5.11382e-07	9.40169e-06	glutathione transferase lambda 2
AT5G58330	AT5G58330	protein_coding_gene	4866.2	-0.845552	0.168478	-5.01876	5.20061e-07	9.55315e-06	lactate/malate dehydrogenase family protein
AT1G24280	AT1G24280	protein_coding_gene	862.431	-0.771235	0.153697	-5.01791	5.22368e-07	9.57925e-06	glucose-6-phosphate dehydrogenase 3
AT5G23440	AT5G23440	protein_coding_gene	321.226	-0.74672	0.148808	-5.01802	5.22069e-07	9.57925e-06	ferredoxin/thioredoxin reductase subunit A (variable subunit) 1
AT3G47690	AT3G47690	protein_coding_gene	199.562	-0.865454	0.172519	-5.01657	5.26031e-07	9.63825e-06	microtubule end binding protein EB1A
AT1G63260	AT1G63260	protein_coding_gene	265.109	-0.775775	0.154652	-5.01625	5.26896e-07	9.64167e-06	tetraspanin10
AT3G03341	AT3G03341	protein_coding_gene	4383.87	2.86436	0.571026	5.01617	5.27108e-07	9.64167e-06
AT3G60640	AT3G60640	protein_coding_gene	334.896	0.834234	0.166331	5.01552	5.28896e-07	9.6662e-06	Ubiquitin-like superfamily protein
AT1G13650	AT1G13650	protein_coding_gene	21.4282	-2.63942	0.526362	-5.01445	5.31845e-07	9.71189e-06
AT5G59320	AT5G59320	protein_coding_gene	728.577	2.04582	0.408088	5.01319	5.35343e-07	9.76753e-06	lipid transfer protein 3
AT5G59920	AT5G59920	protein_coding_gene	143.935	-1.12761	0.225016	-5.01126	5.4076e-07	9.85806e-06	Cysteine/Histidine-rich C1 domain family protein
AT2G22360	AT2G22360	protein_coding_gene	1117.12	-0.925292	0.184659	-5.01081	5.42008e-07	9.87249e-06	DNAJ heat shock family protein
AT5G62490	AT5G62490	protein_coding_gene	3524.57	2.74274	0.547536	5.00924	5.46446e-07	9.94496e-06	HVA22 homologue B
AT1G01430	AT1G01430	protein_coding_gene	966.579	-0.910426	0.181772	-5.00862	5.48219e-07	9.96047e-06	TRICHOME BIREFRINGENCE-LIKE 25
AT1G69360	AT1G69360	protein_coding_gene	269.601	0.79243	0.158212	5.00867	5.48061e-07	9.96047e-06	Plant protein of unknown function (DUF863)
AT1G55210	AT1G55210	protein_coding_gene	3502.96	-1.00961	0.201622	-5.00745	5.51546e-07	1.00125e-05	Disease resistance-responsive (dirigent-like protein) family protein
AT1G16030	AT1G16030	protein_coding_gene	203.966	1.433	0.286371	5.00402	5.61478e-07	1.01843e-05	heat shock protein 70B
AT1G54820	AT1G54820	protein_coding_gene	215.783	-1.31071	0.261978	-5.00312	5.64096e-07	1.02215e-05	Protein kinase superfamily protein
AT2G46820	AT2G46820	protein_coding_gene	5412.35	-0.835934	0.167092	-5.00283	5.64946e-07	1.02215e-05	photosystem I P subunit
AT5G24210	AT5G24210	protein_coding_gene	23.6208	-2.393	0.478314	-5.00299	5.64484e-07	1.02215e-05	alpha/beta-Hydrolases superfamily protein
AT5G42825	AT5G42825	protein_coding_gene	382.805	1.69019	0.338175	4.99796	5.79413e-07	1.04745e-05
AT5G47840	AT5G47840	protein_coding_gene	1680.05	-0.78573	0.157252	-4.99664	5.83375e-07	1.05373e-05	adenosine monophosphate kinase
AT4G11350	AT4G11350	protein_coding_gene	176.84	1.22693	0.245697	4.99365	5.92487e-07	1.06929e-05	Protein of unknown function (DUF604)
AT3G44380	AT3G44380	protein_coding_gene	283.151	-0.770637	0.154364	-4.99235	5.96481e-07	1.07561e-05	Late embryogenesis abundant (LEA) hydroxyproline-rich glycoprotein family
AT1G44000	AT1G44000	protein_coding_gene	1083.21	-1.54647	0.309909	-4.99007	6.0356e-07	1.08656e-05
AT4G18340	AT4G18340	protein_coding_gene	121.884	-2.01364	0.403518	-4.99021	6.03133e-07	1.08656e-05	Glycosyl hydrolase superfamily protein
AT2G34850	AT2G34850	protein_coding_gene	32.2953	2.25573	0.452238	4.98793	6.10297e-07	1.09777e-05	NAD(P)-binding Rossmann-fold superfamily protein
AT5G25160	AT5G25160	protein_coding_gene	16.8892	-2.46906	0.49511	-4.98689	6.13594e-07	1.10279e-05	zinc finger protein 3
AT5G54250	AT5G54250	protein_coding_gene	297.687	-1.6364	0.32839	-4.98309	6.25764e-07	1.1228e-05	cyclic nucleotide-gated cation channel 4
AT5G61130	AT5G61130	protein_coding_gene	2062.54	-0.594714	0.119345	-4.98314	6.2561e-07	1.1228e-05	plasmodesmata callose-binding protein 1
AT5G51740	AT5G51740	protein_coding_gene	339.511	0.711635	0.142822	4.98268	6.271e-07	1.12426e-05	Peptidase family M48 family protein
AT4G18920	AT4G18920	protein_coding_gene	27.8049	2.58728	0.519283	4.98241	6.27956e-07	1.12486e-05	Protein of unknown function (DUF1264)
AT2G43910	AT2G43910	protein_coding_gene	6592.61	-1.51865	0.304882	-4.98113	6.32153e-07	1.13144e-05	HARMLESS TO OZONE LAYER 1
AT1G34000	AT1G34000	protein_coding_gene	922.384	-0.981094	0.19697	-4.98092	6.32834e-07	1.13173e-05	one-helix protein 2
AT2G32830	AT2G32830	protein_coding_gene	32.8282	2.17042	0.435784	4.98049	6.34238e-07	1.1333e-05	phosphate transporter 1;5
AT1G11125	AT1G11125	protein_coding_gene	132.687	1.32703	0.26648	4.97986	6.36297e-07	1.13604e-05
AT2G21530	AT2G21530	protein_coding_gene	1059.59	-1.16996	0.235124	-4.97592	6.49399e-07	1.15848e-05	SMAD/FHA domain-containing protein
AT1G05010	AT1G05010	protein_coding_gene	1517.02	-1.6016	0.321918	-4.97518	6.5186e-07	1.16095e-05	ethylene-forming enzyme
AT1G44920	AT1G44920	protein_coding_gene	977.354	-0.831528	0.167133	-4.97526	6.51604e-07	1.16095e-05
AT3G03790	AT3G03790	protein_coding_gene	1283.65	1.15511	0.232184	4.97496	6.52614e-07	1.16134e-05	ankyrin repeat family protein / regulator of chromosome condensation (RCC1) family protein
AT3G47720	AT3G47720	protein_coding_gene	51.6194	-2.58963	0.520775	-4.97265	6.60432e-07	1.17429e-05	similar to RCD one 4
AT3G16280	AT3G16280	protein_coding_gene	43.8835	-1.48969	0.299681	-4.97094	6.66304e-07	1.18376e-05	Integrase-type DNA-binding superfamily protein
AT4G00200	AT4G00200	protein_coding_gene	126.112	0.834982	0.16801	4.96983	6.70103e-07	1.18953e-05	AT hook motif DNA-binding family protein
AT1G35290	AT1G35290	protein_coding_gene	363.645	-1.79839	0.361936	-4.96881	6.73666e-07	1.19487e-05	Thioesterase superfamily protein
AT3G15080	AT3G15080	protein_coding_gene	375.189	-0.723479	0.145647	-4.96734	6.7877e-07	1.20196e-05	Polynucleotidyl transferase, ribonuclease H-like superfamily protein
AT5G45700	AT5G45700	protein_coding_gene	222.533	-1.06954	0.215312	-4.96738	6.78648e-07	1.20196e-05	Haloacid dehalogenase-like hydrolase (HAD) superfamily protein
AT2G33530	AT2G33530	protein_coding_gene	268.661	-1.11933	0.225375	-4.96653	6.81619e-07	1.20602e-05	serine carboxypeptidase-like 46
AT5G17170	AT5G17170	protein_coding_gene	1266.99	-1.45569	0.293122	-4.96615	6.82969e-07	1.20741e-05	rubredoxin family protein
AT2G30950	AT2G30950	protein_coding_gene	6995.31	-0.866532	0.174633	-4.96202	6.97632e-07	1.23233e-05	FtsH extracellular protease family
AT1G18290	AT1G18290	protein_coding_gene	166.759	-2.14202	0.431742	-4.96135	7.00055e-07	1.2356e-05
AT2G26340	AT2G26340	protein_coding_gene	916.196	-0.886613	0.178751	-4.96006	7.04723e-07	1.24283e-05
AT3G57160	AT3G57160	protein_coding_gene	236.447	-0.955966	0.192918	-4.9553	7.22194e-07	1.2726e-05
AT5G13100	AT5G13100	protein_coding_gene	1581.11	-0.701914	0.141667	-4.95467	7.24527e-07	1.27567e-05
AT4G21445	AT4G21445	protein_coding_gene	166.205	-1.38796	0.280229	-4.95296	7.30934e-07	1.28591e-05
AT4G29080	AT4G29080	protein_coding_gene	219.473	-0.919534	0.185689	-4.95202	7.34483e-07	1.2911e-05	phytochrome-associated protein 2
AT1G35780	AT1G35780	protein_coding_gene	585.687	-0.837243	0.169094	-4.95136	7.36977e-07	1.29444e-05
AT2G30200	AT2G30200	protein_coding_gene	2529.86	-0.677597	0.136874	-4.95052	7.40169e-07	1.29899e-05	catalytics;transferases;[acyl-carrier-protein] S-malonyltransferases;binding
AT5G20935	AT5G20935	protein_coding_gene	129.673	-0.963606	0.194657	-4.95028	7.41073e-07	1.29952e-05
AT2G27150	AT2G27150	protein_coding_gene	279.812	1.16665	0.235683	4.95006	7.41891e-07	1.2999e-05	abscisic aldehyde oxidase 3
AT1G02700	AT1G02700	protein_coding_gene	1166.08	2.66875	0.539246	4.94904	7.45809e-07	1.30571e-05
AT4G16890	AT4G16890	protein_coding_gene	409.521	-1.21182	0.244879	-4.94863	7.47367e-07	1.30738e-05	disease resistance protein (TIR-NBS-LRR class), putative
AT3G16860	AT3G16860	protein_coding_gene	387.476	-1.72366	0.348353	-4.94803	7.49692e-07	1.31039e-05	COBRA-like protein 8 precursor
AT3G49470	AT3G49470	protein_coding_gene	2005.21	-0.736112	0.148856	-4.94514	7.6088e-07	1.32887e-05	nascent polypeptide-associated complex subunit alpha-like protein 2
AT3G10500	AT3G10500	protein_coding_gene	646.699	1.11108	0.224793	4.94266	7.70647e-07	1.34484e-05	NAC domain containing protein 53
AT1G06360	AT1G06360	protein_coding_gene	1486.79	-0.856114	0.173252	-4.94145	7.75436e-07	1.35211e-05	Fatty acid desaturase family protein
AT3G05840	AT3G05840	protein_coding_gene	2412.58	-0.726066	0.146963	-4.94046	7.79399e-07	1.35792e-05	Protein kinase superfamily protein
AT4G08950	AT4G08950	protein_coding_gene	7857.45	-1.39726	0.283167	-4.9344	8.0398e-07	1.39962e-05	Phosphate-responsive 1 family protein
AT3G05900	AT3G05900	protein_coding_gene	1788.66	-1.09055	0.221044	-4.93363	8.0714e-07	1.40287e-05	neurofilament protein-related
AT3G26380	AT3G26380	protein_coding_gene	550.232	0.784456	0.158999	4.93372	8.0676e-07	1.40287e-05	Melibiase family protein
AT1G77210	AT1G77210	protein_coding_gene	91.4717	-1.49583	0.303363	-4.93082	8.1884e-07	1.42206e-05	sugar transporter 14
AT1G21120	AT1G21120	protein_coding_gene	288.283	-1.60427	0.325384	-4.9304	8.20626e-07	1.42402e-05	O-methyltransferase family protein
AT1G06160	AT1G06160	protein_coding_gene	11.9894	-2.60504	0.528647	-4.92774	8.31843e-07	1.44233e-05	octadecanoid-responsive Arabidopsis AP2/ERF 59
AT2G01480	AT2G01480	protein_coding_gene	513.069	0.638394	0.129579	4.9267	8.36311e-07	1.44891e-05	O-fucosyltransferase family protein
AT2G36640	AT2G36640	protein_coding_gene	4095.59	2.78866	0.56611	4.926	8.39287e-07	1.45291e-05	embryonic cell protein 63
AT1G55370	AT1G55370	protein_coding_gene	359.584	-1.20718	0.245116	-4.92493	8.43907e-07	1.45974e-05	NDH-dependent cyclic electron flow 5
AT1G55550	AT1G55550	protein_coding_gene	55.3015	-1.4892	0.302405	-4.92452	8.45674e-07	1.46051e-05	P-loop containing nucleoside triphosphate hydrolases superfamily protein
AT2G34430	AT2G34430	protein_coding_gene	8186.41	-2.82788	0.574245	-4.92451	8.45706e-07	1.46051e-05	light-harvesting chlorophyll-protein complex II subunit B1
AT2G41730	AT2G41730	protein_coding_gene	79.2259	-1.85236	0.376312	-4.92241	8.54831e-07	1.47391e-05
AT3G27020	AT3G27020	protein_coding_gene	2154.08	1.02164	0.207556	4.92226	8.55505e-07	1.47391e-05	YELLOW STRIPE like 6
AT3G49900	AT3G49900	protein_coding_gene	109.552	-0.905018	0.183852	-4.92255	8.54258e-07	1.47391e-05	Phototropic-responsive NPH3 family protein
AT3G42725	AT3G42725	protein_coding_gene	120.393	-1.52228	0.309373	-4.92052	8.63156e-07	1.4859e-05	Putative membrane lipoprotein
AT1G04540	AT1G04540	protein_coding_gene	80.6852	1.30126	0.264464	4.92036	8.63869e-07	1.48595e-05	Calcium-dependent lipid-binding (CaLB domain) family protein
AT3G12780	AT3G12780	protein_coding_gene	13161.8	-0.934407	0.18993	-4.91975	8.6656e-07	1.48903e-05	phosphoglycerate kinase 1
AT4G34770	AT4G34770	protein_coding_gene	10.7047	-2.709	0.550651	-4.91964	8.67036e-07	1.48903e-05	SAUR-like auxin-responsive protein family
AT1G16370	AT1G16370	protein_coding_gene	301.981	-1.49285	0.303503	-4.91875	8.70995e-07	1.49398e-05	organic cation/carnitine transporter 6
AT5G25050	AT5G25050	protein_coding_gene	215.805	0.671555	0.136532	4.91868	8.71298e-07	1.49398e-05	Major facilitator superfamily protein
AT1G56050	AT1G56050	protein_coding_gene	1586.04	-1.06506	0.216599	-4.9172	8.77925e-07	1.50415e-05	GTP-binding protein-related
AT4G37010	AT4G37010	protein_coding_gene	142.536	-1.97732	0.402363	-4.91427	8.91137e-07	1.52558e-05	centrin 2
AT1G33055	AT1G33055	protein_coding_gene	672.411	-1.47453	0.300115	-4.91324	8.95835e-07	1.53241e-05
AT1G66520	AT1G66520	protein_coding_gene	420.51	-0.912658	0.185769	-4.91286	8.97587e-07	1.53419e-05	formyltransferase, putative
AT3G12110	AT3G12110	protein_coding_gene	1598.64	-1.04644	0.213013	-4.91257	8.98913e-07	1.53525e-05	actin-11
AT3G27690	AT3G27690	protein_coding_gene	2508.36	-2.8741	0.585267	-4.91075	9.07265e-07	1.54829e-05	photosystem II light harvesting complex gene 2.3
AT1G17940	AT1G17940	protein_coding_gene	240.462	0.71581	0.145792	4.9098	9.11687e-07	1.55461e-05	Endosomal targeting BRO1-like domain-containing protein
AT5G23010	AT5G23010	protein_coding_gene	14.4244	-2.74316	0.558738	-4.90957	9.12751e-07	1.5552e-05	methylthioalkylmalate synthase 1
AT3G21800	AT3G21800	protein_coding_gene	10.5106	2.83197	0.576868	4.90922	9.1439e-07	1.55677e-05	UDP-glucosyl transferase 71B8
AT3G58060	AT3G58060	protein_coding_gene	313.393	1.54034	0.313957	4.90621	9.28542e-07	1.57962e-05	Cation efflux family protein
AT1G12010	AT1G12010	protein_coding_gene	26.7685	-2.47014	0.503559	-4.90537	9.32534e-07	1.58516e-05	2-oxoglutarate (2OG) and Fe(II)-dependent oxygenase superfamily protein
AT3G55710	AT3G55710	protein_coding_gene	25.2522	-2.44775	0.499097	-4.90435	9.3737e-07	1.59213e-05	UDP-Glycosyltransferase superfamily protein
AT3G28220	AT3G28220	protein_coding_gene	44.6302	-2.30758	0.470632	-4.90315	9.43099e-07	1.6006e-05	TRAF-like family protein
AT5G22090	AT5G22090	protein_coding_gene	1596.75	-1.21884	0.248751	-4.89984	9.59147e-07	1.62657e-05	Protein of unknown function (DUF3049)
AT2G35370	AT2G35370	protein_coding_gene	4628.21	-1.08031	0.220612	-4.89687	9.73737e-07	1.65002e-05	glycine decarboxylase complex H
AT5G61440	AT5G61440	protein_coding_gene	147.126	-1.51918	0.310255	-4.89655	9.75348e-07	1.65145e-05	atypical CYS HIS rich thioredoxin 5
AT3G03190	AT3G03190	protein_coding_gene	9.22015	-2.75243	0.562313	-4.89484	9.83868e-07	1.66342e-05	glutathione S-transferase F11
AT3G58620	AT3G58620	protein_coding_gene	623.774	0.714543	0.145981	4.89476	9.84243e-07	1.66342e-05	tetratricopetide-repeat thioredoxin-like 4
AT4G22250	AT4G22250	protein_coding_gene	192.605	1.20404	0.24599	4.89467	9.84723e-07	1.66342e-05	RING/U-box superfamily protein
AT1G49450	AT1G49450	protein_coding_gene	75.2892	2.13385	0.436013	4.89401	9.88029e-07	1.66708e-05	Transducin/WD40 repeat-like superfamily protein
AT3G51810	AT3G51810	protein_coding_gene	2437.35	2.82988	0.578244	4.89393	9.88427e-07	1.66708e-05	Stress induced protein
AT2G25520	AT2G25520	protein_coding_gene	3698.1	0.980578	0.200467	4.89146	1.0009e-06	1.6868e-05	Drug/metabolite transporter superfamily protein
AT1G72100	AT1G72100	protein_coding_gene	1805.77	2.75251	0.563293	4.88646	1.02663e-06	1.72882e-05	late embryogenesis abundant domain-containing protein / LEA domain-containing protein
AT4G02690	AT4G02690	protein_coding_gene	58.1855	2.39453	0.490134	4.88545	1.03193e-06	1.73638e-05	Bax inhibitor-1 family protein
AT3G43720	AT3G43720	protein_coding_gene	1849.03	-0.893158	0.182907	-4.88314	1.04412e-06	1.75553e-05	Bifunctional inhibitor/lipid-transfer protein/seed storage 2S albumin superfamily protein
AT1G45010	AT1G45010	protein_coding_gene	527.085	-1.03348	0.211713	-4.88152	1.05271e-06	1.76861e-05	TRAM, LAG1 and CLN8 (TLC) lipid-sensing domain containing protein
AT4G22070	AT4G22070	protein_coding_gene	91.0993	-2.10127	0.43064	-4.8794	1.06407e-06	1.7863e-05	WRKY DNA-binding protein 31
AT2G39800	AT2G39800	protein_coding_gene	1638.2	1.6267	0.333412	4.87895	1.06654e-06	1.78906e-05	delta1-pyrroline-5-carboxylate synthase 1
AT2G34920	AT2G34920	protein_coding_gene	124.361	0.896513	0.18376	4.87872	1.06776e-06	1.78972e-05	RING/U-box superfamily protein
AT2G15010	AT2G15010	protein_coding_gene	1394.21	2.66768	0.546977	4.87714	1.07635e-06	1.80273e-05	Plant thionin
AT2G01490	AT2G01490	protein_coding_gene	1915.84	0.406244	0.0833048	4.8766	1.07931e-06	1.80629e-05	phytanoyl-CoA dioxygenase (PhyH) family protein
AT2G36630	AT2G36630	protein_coding_gene	274.028	-1.37218	0.281411	-4.87607	1.08219e-06	1.80971e-05	Sulfite exporter TauE/SafE family protein
AT2G05910	AT2G05910	protein_coding_gene	22.0234	-2.59691	0.532781	-4.87427	1.09213e-06	1.82492e-05	Protein of unknown function (DUF567)
AT3G15650	AT3G15650	protein_coding_gene	126.855	-1.91771	0.393519	-4.87323	1.09788e-06	1.83311e-05	alpha/beta-Hydrolases superfamily protein
AT5G19740	AT5G19740	protein_coding_gene	929.609	0.86672	0.177915	4.87155	1.10728e-06	1.84737e-05	Peptidase M28 family protein
AT1G09280	AT1G09280	protein_coding_gene	575.252	0.530958	0.109011	4.87066	1.11226e-06	1.85282e-05
AT5G37790	AT5G37790	protein_coding_gene	507.491	0.625928	0.128509	4.8707	1.11201e-06	1.85282e-05	Protein kinase superfamily protein
AT4G38520	AT4G38520	protein_coding_gene	1427.91	-0.587996	0.12075	-4.86953	1.11862e-06	1.86055e-05	Protein phosphatase 2C family protein
AT5G64480	AT5G64480	protein_coding_gene	286.771	-0.770484	0.158224	-4.86956	1.11846e-06	1.86055e-05
AT3G22210	AT3G22210	protein_coding_gene	395.483	-1.56204	0.320866	-4.8682	1.12619e-06	1.87171e-05
AT3G45710	AT3G45710	protein_coding_gene	135.666	-1.64118	0.337144	-4.86788	1.12802e-06	1.8733e-05	Major facilitator superfamily protein
AT1G16080	AT1G16080	protein_coding_gene	1352.49	-0.888925	0.182812	-4.86251	1.15906e-06	1.92338e-05
AT3G46170	AT3G46170	protein_coding_gene	33.8039	1.84948	0.380394	4.86202	1.16193e-06	1.92667e-05	NAD(P)-binding Rossmann-fold superfamily protein
AT1G63360	AT1G63360	protein_coding_gene	100.247	-1.62866	0.335031	-4.86123	1.16657e-06	1.93287e-05	Disease resistance protein (CC-NBS-LRR class) family
AT1G25440	AT1G25440	protein_coding_gene	179.555	-1.65748	0.341067	-4.8597	1.17566e-06	1.94644e-05	B-box type zinc finger protein with CCT domain
AT3G28580	AT3G28580	protein_coding_gene	42.9255	-1.55633	0.320396	-4.85751	1.18873e-06	1.96658e-05	P-loop containing nucleoside triphosphate hydrolases superfamily protein
AT1G48450	AT1G48450	protein_coding_gene	2047.3	-0.770565	0.158659	-4.85675	1.19329e-06	1.97262e-05	Protein of unknown function (DUF760)
AT2G05540	AT2G05540	protein_coding_gene	15.6645	-2.3388	0.48215	-4.85078	1.22974e-06	2.03133e-05	Glycine-rich protein family
AT1G11330	AT1G11330	protein_coding_gene	390.41	-1.16283	0.239801	-4.84916	1.23987e-06	2.04649e-05	S-locus lectin protein kinase family protein
AT5G52860	AT5G52860	protein_coding_gene	31.0872	-1.94142	0.400425	-4.84841	1.24455e-06	2.05265e-05	ABC-2 type transporter family protein
AT1G18060	AT1G18060	protein_coding_gene	840.546	-0.783913	0.161696	-4.84808	1.24662e-06	2.05451e-05
AT1G44790	AT1G44790	protein_coding_gene	610.656	-1.07893	0.222573	-4.84755	1.24997e-06	2.05845e-05	ChaC-like family protein
AT3G47540	AT3G47540	protein_coding_gene	105.136	-1.78517	0.368379	-4.84602	1.25962e-06	2.07276e-05	Chitinase family protein
AT5G54520	AT5G54520	protein_coding_gene	150.24	0.909214	0.187653	4.84518	1.26496e-06	2.07997e-05	Transducin/WD40 repeat-like superfamily protein
AT1G66250	AT1G66250	protein_coding_gene	435.043	-0.873738	0.180446	-4.8421	1.28475e-06	2.1109e-05	O-Glycosyl hydrolases family 17 protein
AT3G24180	AT3G24180	protein_coding_gene	1611.67	0.932364	0.192563	4.84188	1.2862e-06	2.11168e-05	Beta-glucosidase, GBA2 type family protein
AT1G68140	AT1G68140	protein_coding_gene	1138.11	0.601321	0.124203	4.84143	1.28907e-06	2.11479e-05	Protein of unknown function (DUF1644)
AT2G18540	AT2G18540	protein_coding_gene	934.65	2.84118	0.58705	4.83976	1.29995e-06	2.13103e-05	RmlC-like cupins superfamily protein
AT4G12480	AT4G12480	protein_coding_gene	117.744	-2.80327	0.579301	-4.83905	1.30461e-06	2.13705e-05	Bifunctional inhibitor/lipid-transfer protein/seed storage 2S albumin superfamily protein
AT3G12120	AT3G12120	protein_coding_gene	14885.2	0.856213	0.17697	4.83818	1.31035e-06	2.14484e-05	fatty acid desaturase 2
AT1G22690	AT1G22690	protein_coding_gene	8.45018	-2.87703	0.594685	-4.8379	1.31218e-06	2.14621e-05	Gibberellin-regulated family protein
AT1G03600	AT1G03600	protein_coding_gene	3448.81	-0.831592	0.171961	-4.83594	1.3252e-06	2.16586e-05	photosystem II family protein
AT3G08030	AT3G08030	protein_coding_gene	7121.41	0.813961	0.168326	4.83562	1.32729e-06	2.16765e-05	Protein of unknown function, DUF642
AT5G46640	AT5G46640	protein_coding_gene	310.371	0.984975	0.203787	4.83335	1.34254e-06	2.1909e-05	AT hook motif DNA-binding family protein
AT5G46840	AT5G46840	protein_coding_gene	1363.24	0.546789	0.113176	4.83132	1.35634e-06	2.21175e-05	RNA-binding (RRM/RBD/RNP motifs) family protein
AT5G46390	AT5G46390	protein_coding_gene	269.271	-0.966557	0.200257	-4.82657	1.38901e-06	2.26332e-05	Peptidase S41 family protein
AT5G65960	AT5G65960	protein_coding_gene	1163.67	0.49306	0.102172	4.8258	1.39441e-06	2.2704e-05	GTP binding
AT2G38390	AT2G38390	protein_coding_gene	41.406	-2.26331	0.469208	-4.82369	1.40928e-06	2.29289e-05	Peroxidase superfamily protein
AT1G03055	AT1G03055	protein_coding_gene	23.9006	-1.83023	0.379577	-4.82177	1.42291e-06	2.31332e-05
AT2G47260	AT2G47260	protein_coding_gene	112.028	1.28636	0.266969	4.81839	1.4472e-06	2.35104e-05	WRKY DNA-binding protein 23
AT2G21170	AT2G21170	protein_coding_gene	9133.18	-0.509576	0.105779	-4.81738	1.45454e-06	2.36071e-05	triosephosphate isomerase
AT2G47400	AT2G47400	protein_coding_gene	6165.51	-0.901798	0.187201	-4.81727	1.45533e-06	2.36071e-05	CP12 domain-containing protein 1
AT1G78430	AT1G78430	protein_coding_gene	229.866	-0.925132	0.192073	-4.81656	1.46054e-06	2.36738e-05	ROP interactive partner 2
AT4G10265	AT4G10265	protein_coding_gene	959.831	-1.52878	0.317423	-4.81624	1.46292e-06	2.36947e-05	Wound-responsive family protein
AT5G14620	AT5G14620	protein_coding_gene	399.789	0.712146	0.147875	4.81588	1.46556e-06	2.37197e-05	domains rearranged methyltransferase 2
AT4G35190	AT4G35190	protein_coding_gene	82.6902	2.40242	0.498975	4.81472	1.47406e-06	2.38395e-05	Putative lysine decarboxylase family protein
AT4G09060	AT4G09060	protein_coding_gene	162.833	-1.1533	0.239656	-4.81232	1.49188e-06	2.41096e-05
AT3G59930	AT3G59930	protein_coding_gene	51.6303	-2.52903	0.52583	-4.8096	1.51235e-06	2.44222e-05
AT1G47520			229.003	-0.920836	0.191475	-4.80918	1.5155e-06	2.44548e-05	transposable element gene
AT1G15125	AT1G15125	protein_coding_gene	47.6827	-1.83056	0.380754	-4.80772	1.52664e-06	2.46162e-05	S-adenosyl-L-methionine-dependent methyltransferases superfamily protein
AT1G70710	AT1G70710	protein_coding_gene	1025.7	0.74991	0.156084	4.80451	1.55127e-06	2.49948e-05	glycosyl hydrolase 9B1
AT3G09730	AT3G09730	protein_coding_gene	111.103	1.00701	0.209604	4.80436	1.55248e-06	2.49956e-05
AT3G14595	AT3G14595	protein_coding_gene	731.105	1.0613	0.220929	4.80381	1.55672e-06	2.50453e-05	Ribosomal protein L18ae family
AT5G22545	AT5G22545	protein_coding_gene	28.9297	2.28618	0.476083	4.80205	1.57046e-06	2.52476e-05
AT4G17500	AT4G17500	protein_coding_gene	1140.04	-1.59477	0.332121	-4.80177	1.57268e-06	2.52645e-05	ethylene responsive element binding factor 1
AT1G15920	AT1G15920	protein_coding_gene	455.023	0.62454	0.130106	4.80022	1.58489e-06	2.54417e-05	Polynucleotidyl transferase, ribonuclease H-like superfamily protein
AT3G44290	AT3G44290	protein_coding_gene	64.7509	2.01614	0.420026	4.80004	1.58638e-06	2.54467e-05	NAC domain containing protein 60
AT1G23090	AT1G23090	protein_coding_gene	532.006	-0.946604	0.19724	-4.79925	1.59264e-06	2.55283e-05	sulfate transporter 91
AT3G20660	AT3G20660	protein_coding_gene	247.601	0.795951	0.165858	4.79898	1.59478e-06	2.55437e-05	organic cation/carnitine transporter4
AT4G21180	AT4G21180	protein_coding_gene	735.453	-0.671287	0.139916	-4.79778	1.60431e-06	2.56773e-05	DnaJ / Sec63 Brl domains-containing protein
AT5G55400	AT5G55400	protein_coding_gene	919.668	0.727458	0.151689	4.79573	1.62085e-06	2.59228e-05	Actin binding Calponin homology (CH) domain-containing protein
AT2G35390	AT2G35390	protein_coding_gene	877.436	-0.852833	0.177839	-4.79555	1.62233e-06	2.59273e-05	Phosphoribosyltransferase family protein
AT1G76930	AT1G76930	protein_coding_gene	7227.13	-1.7777	0.370742	-4.79498	1.62694e-06	2.59818e-05	extensin 4
AT1G69260	AT1G69260	protein_coding_gene	668.727	1.90341	0.397086	4.79346	1.63933e-06	2.61361e-05	ABI five binding protein
AT5G02440	AT5G02440	protein_coding_gene	193.246	-1.09955	0.22938	-4.79358	1.6383e-06	2.61361e-05
AT5G57170	AT5G57170	protein_coding_gene	403.847	-1.11271	0.232136	-4.79335	1.64023e-06	2.61361e-05	Tautomerase/MIF superfamily protein
AT3G54430	AT3G54430	protein_coding_gene	158.253	-1.02407	0.21366	-4.79297	1.64332e-06	2.61662e-05	SHI-related sequence 6
AT1G63880	AT1G63880	protein_coding_gene	270.665	-1.51845	0.316823	-4.79274	1.64515e-06	2.61761e-05	Disease resistance protein (TIR-NBS-LRR class) family
AT5G67510	AT5G67510	protein_coding_gene	3324.2	-0.768163	0.160294	-4.79223	1.64942e-06	2.62246e-05	Translation protein SH3-like family protein
AT1G65920	AT1G65920	protein_coding_gene	321.525	1.08203	0.225801	4.79198	1.65144e-06	2.62376e-05	Regulator of chromosome condensation (RCC1) family with FYVE zinc finger domain
AT5G04490	AT5G04490	protein_coding_gene	238.741	-1.96796	0.410812	-4.79042	1.66431e-06	2.64227e-05	vitamin E pathway gene 5
AT1G61820	AT1G61820	protein_coding_gene	492.279	-1.2507	0.261289	-4.78665	1.69584e-06	2.69034e-05	beta glucosidase 46
AT5G39720	AT5G39720	protein_coding_gene	17.2295	2.19839	0.459489	4.78443	1.71469e-06	2.71826e-05	avirulence induced gene 2 like protein
AT3G18370	AT3G18370	protein_coding_gene	1005.22	0.675544	0.141217	4.78374	1.72061e-06	2.72564e-05	C2 domain-containing protein
AT4G14210	AT4G14210	protein_coding_gene	1931.12	-0.943351	0.197243	-4.78268	1.72972e-06	2.73807e-05	phytoene desaturase 3
AT5G63560	AT5G63560	protein_coding_gene	5.59599	-2.85436	0.597141	-4.78005	1.75252e-06	2.77213e-05	HXXXD-type acyl-transferase family protein
AT3G50150	AT3G50150	protein_coding_gene	13.1475	2.22779	0.466217	4.77844	1.76658e-06	2.79234e-05	Plant protein of unknown function (DUF247)
AT1G56650	AT1G56650	protein_coding_gene	592.866	-2.62213	0.54896	-4.77655	1.78326e-06	2.81664e-05	production of anthocyanin pigment 1
AT2G37180	AT2G37180	protein_coding_gene	1031.49	-1.77427	0.371581	-4.77492	1.79783e-06	2.83748e-05	Aquaporin-like superfamily protein
AT3G23920	AT3G23920	protein_coding_gene	3476.03	0.844103	0.176784	4.77478	1.79908e-06	2.83748e-05	beta-amylase 1
AT4G30845	AT4G30845	protein_coding_gene	146.199	-1.01655	0.212907	-4.77461	1.80059e-06	2.8378e-05
AT2G40330	AT2G40330	protein_coding_gene	267.886	-1.62422	0.340211	-4.77416	1.80462e-06	2.84208e-05	PYR1-like 6
AT5G26280	AT5G26280	protein_coding_gene	7745.62	-0.826051	0.173066	-4.77304	1.81469e-06	2.85379e-05	TRAF-like family protein
AT5G42760	AT5G42760	protein_coding_gene	195.737	-1.64404	0.344443	-4.77304	1.81466e-06	2.85379e-05	Leucine carboxyl methyltransferase
AT1G13750	AT1G13750	protein_coding_gene	301.02	0.803656	0.168389	4.77262	1.81848e-06	2.85766e-05	Purple acid phosphatases superfamily protein
AT2G02620	AT2G02620	protein_coding_gene	30.2609	1.57917	0.331002	4.77089	1.83412e-06	2.88015e-05	Cysteine/Histidine-rich C1 domain family protein
AT4G02420	AT4G02420	protein_coding_gene	11.7602	-2.67538	0.56087	-4.77005	1.84183e-06	2.89016e-05	Concanavalin A-like lectin protein kinase family protein
AT1G67040	AT1G67040	protein_coding_gene	352.424	-1.19363	0.250297	-4.76887	1.85266e-06	2.90506e-05
AT2G33180	AT2G33180	protein_coding_gene	1091.36	-0.81351	0.170625	-4.76783	1.86219e-06	2.91789e-05
AT4G26270	AT4G26270	protein_coding_gene	190.955	1.05493	0.221416	4.76445	1.89372e-06	2.96514e-05	phosphofructokinase 3
AT4G16710	AT4G16710	protein_coding_gene	390.306	0.677657	0.142263	4.76342	1.90342e-06	2.97818e-05	glycosyltransferase family protein 28
AT2G34315	AT2G34315	protein_coding_gene	9.86533	2.56371	0.538425	4.7615	1.92163e-06	3.0045e-05	Avirulence induced gene (AIG1) family protein
AT4G26455	AT4G26455	protein_coding_gene	470.114	0.747472	0.157085	4.7584	1.95138e-06	3.0488e-05	WPP domain interacting protein 1
AT4G25672	AT4G25672	protein_coding_gene	389.871	1.03774	0.218111	4.75783	1.95687e-06	3.05517e-05	conserved peptide upstream open reading frame 12
AT5G12110	AT5G12110	protein_coding_gene	612.83	-0.972572	0.204476	-4.75642	1.97058e-06	3.07435e-05	Glutathione S-transferase, C-terminal-like;Translation elongation factor EF1B/ribosomal protein S6
AT5G63310	AT5G63310	protein_coding_gene	6084.83	-0.772287	0.162393	-4.75568	1.97784e-06	3.08346e-05	nucleoside diphosphate kinase 2
AT3G14517			14.4014	2.43269	0.511569	4.75535	1.98103e-06	3.08621e-05	transposable element gene
AT4G30810	AT4G30810	protein_coding_gene	4188.42	0.681021	0.143338	4.75115	2.02259e-06	3.14869e-05	serine carboxypeptidase-like 29
AT4G28390	AT4G28390	protein_coding_gene	240.72	0.982226	0.206906	4.74721	2.06237e-06	3.20831e-05	ADP/ATP carrier 3
AT3G55130	AT3G55130	protein_coding_gene	210.434	-1.78592	0.376306	-4.74593	2.07549e-06	3.22641e-05	white-brown complex homolog 19
AT1G72430	AT1G72430	protein_coding_gene	2261.98	-1.28002	0.269745	-4.7453	2.08193e-06	3.23177e-05	SAUR-like auxin-responsive protein family
AT5G43870	AT5G43870	protein_coding_gene	64.4039	-1.40304	0.295665	-4.74537	2.08122e-06	3.23177e-05	Plant protein of unknown function (DUF828) with plant pleckstrin homology-like region
AT2G22840	AT2G22840	protein_coding_gene	1432.97	1.20879	0.254746	4.74507	2.0843e-06	3.23312e-05	growth-regulating factor 1
AT2G21860	AT2G21860	protein_coding_gene	1110.21	-0.885466	0.186669	-4.74352	2.10039e-06	3.25576e-05	violaxanthin de-epoxidase-related
AT2G05070	AT2G05070	protein_coding_gene	9610.85	-2.51444	0.530122	-4.74314	2.10429e-06	3.25946e-05	photosystem II light harvesting complex gene 2.2
AT2G37060	AT2G37060	protein_coding_gene	269.673	-1.02874	0.217064	-4.73936	2.14397e-06	3.31856e-05	nuclear factor Y, subunit B8
AT3G09850	AT3G09850	protein_coding_gene	1012.05	0.548688	0.115796	4.73842	2.15388e-06	3.33151e-05	D111/G-patch domain-containing protein
AT1G80050	AT1G80050	protein_coding_gene	113.429	-1.6808	0.354794	-4.7374	2.16477e-06	3.34597e-05	adenine phosphoribosyl transferase 2
AT2G40830	AT2G40830	protein_coding_gene	914.442	0.700012	0.147816	4.7357	2.183e-06	3.36932e-05	RING-H2 finger C1A
AT5G58140	AT5G58140	protein_coding_gene	2770.54	-0.903302	0.190737	-4.73584	2.1815e-06	3.36932e-05	phototropin 2
AT4G02360	AT4G02360	protein_coding_gene	185.364	0.907245	0.19162	4.7346	2.19484e-06	3.38518e-05	Protein of unknown function, DUF538
AT3G21200	AT3G21200	protein_coding_gene	2680.54	-0.822158	0.173672	-4.73396	2.20179e-06	3.39349e-05	proton gradient regulation 7
AT3G59050	AT3G59050	protein_coding_gene	212.155	-0.977163	0.206431	-4.73361	2.2056e-06	3.39452e-05	polyamine oxidase 3
AT3G59052	AT3G59052	protein_coding_gene	212.155	-0.977163	0.206431	-4.73361	2.2056e-06	3.39452e-05	conserved peptide upstream open reading frame 18
AT5G52660	AT5G52660	protein_coding_gene	224.549	0.644662	0.136271	4.73075	2.23693e-06	3.44029e-05	Homeodomain-like superfamily protein
AT1G64400	AT1G64400	protein_coding_gene	57.8587	-1.62303	0.343124	-4.73014	2.24363e-06	3.44814e-05	AMP-dependent synthetase and ligase family protein
AT1G75140	AT1G75140	protein_coding_gene	326.053	1.00107	0.211731	4.72801	2.26734e-06	3.48211e-05
AT2G17470	AT2G17470	protein_coding_gene	7.01382	-2.80125	0.592561	-4.72735	2.27466e-06	3.49088e-05	Aluminium activated malate transporter family protein
AT3G20300	AT3G20300	protein_coding_gene	159.77	1.43562	0.303788	4.72574	2.29283e-06	3.51627e-05	Protein of unknown function (DUF3537)
AT1G67420	AT1G67420	protein_coding_gene	176.228	1.07726	0.22797	4.72544	2.29619e-06	3.51892e-05	Zn-dependent exopeptidases superfamily protein
AT4G11280	AT4G11280	protein_coding_gene	1242.37	-1.12505	0.238114	-4.72484	2.30301e-06	3.52688e-05	1-aminocyclopropane-1-carboxylic acid (acc) synthase 6
AT1G77490	AT1G77490	protein_coding_gene	489.114	-1.22862	0.260545	-4.71556	2.41049e-06	3.68887e-05	thylakoidal ascorbate peroxidase
AT3G13310	AT3G13310	protein_coding_gene	2340.05	-1.19886	0.254268	-4.71493	2.41791e-06	3.69761e-05	Chaperone DnaJ-domain superfamily protein
AT2G45080	AT2G45080	protein_coding_gene	361.442	0.88692	0.188146	4.714	2.42898e-06	3.71192e-05	cyclin p3;1
AT1G54780	AT1G54780	protein_coding_gene	3437.66	-0.854172	0.181205	-4.71384	2.43092e-06	3.71226e-05	thylakoid lumen 18.3 kDa protein
AT1G69526	AT1G69526	protein_coding_gene	905.223	1.23466	0.261937	4.71356	2.4342e-06	3.71465e-05	S-adenosyl-L-methionine-dependent methyltransferases superfamily protein
AT3G62820	AT3G62820	protein_coding_gene	53.8377	-1.57	0.333303	-4.71043	2.47195e-06	3.76694e-05	Plant invertase/pectin methylesterase inhibitor superfamily protein
AT5G08415	AT5G08415	protein_coding_gene	574.531	-0.545221	0.115746	-4.71051	2.47101e-06	3.76694e-05	Radical SAM superfamily protein
AT2G01913	AT2G01913	protein_coding_gene	50.0858	-1.18897	0.252447	-4.70977	2.47996e-06	3.77648e-05
AT3G27660	AT3G27660	protein_coding_gene	150.438	2.59286	0.550612	4.70905	2.48871e-06	3.78714e-05	oleosin 4
AT5G17230	AT5G17230	protein_coding_gene	3131.98	-1.66479	0.353572	-4.70849	2.49557e-06	3.79492e-05	PHYTOENE SYNTHASE
AT3G50230	AT3G50230	protein_coding_gene	114.598	1.62131	0.34498	4.69974	2.60499e-06	3.95574e-05	Leucine-rich repeat protein kinase family protein
AT4G32770	AT4G32770	protein_coding_gene	698.588	1.36657	0.290773	4.69978	2.60443e-06	3.95574e-05	tocopherol cyclase, chloroplast / vitamin E deficient 1 (VTE1) / sucrose export defective 1 (SXD1)
AT1G04560	AT1G04560	protein_coding_gene	5637.09	2.78516	0.59266	4.69943	2.60894e-06	3.95897e-05	AWPM-19-like family protein
AT3G12955	AT3G12955	protein_coding_gene	90.929	1.61634	0.344002	4.69865	2.61893e-06	3.97134e-05	SAUR-like auxin-responsive protein family
AT1G72450	AT1G72450	protein_coding_gene	819.463	-1.8184	0.387057	-4.69801	2.62706e-06	3.98088e-05	jasmonate-zim-domain protein 6
AT1G48850	AT1G48850	protein_coding_gene	3645.29	-0.572877	0.121962	-4.69719	2.63762e-06	3.99408e-05	chorismate synthase, putative / 5-enolpyruvylshikimate-3-phosphate phospholyase, putative
AT5G46180	AT5G46180	protein_coding_gene	2816.36	0.918329	0.195842	4.68914	2.74355e-06	4.15158e-05	ornithine-delta-aminotransferase
AT5G12980	AT5G12980	protein_coding_gene	349.744	-0.684347	0.145971	-4.68825	2.75551e-06	4.16677e-05	Cell differentiation, Rcd1-like protein
AT2G36885	AT2G36885	protein_coding_gene	2513.52	-0.870786	0.185765	-4.68756	2.76475e-06	4.17782e-05
AT5G10460	AT5G10460	protein_coding_gene	499.752	-0.622434	0.132799	-4.68704	2.77186e-06	4.18565e-05	Haloacid dehalogenase-like hydrolase (HAD) superfamily protein
AT1G30500	AT1G30500	protein_coding_gene	119.731	1.0716	0.228654	4.68654	2.77863e-06	4.19001e-05	nuclear factor Y, subunit A7
AT5G35220	AT5G35220	protein_coding_gene	1680.87	-1.06956	0.228213	-4.68667	2.77682e-06	4.19001e-05	Peptidase M50 family protein
AT3G48740	AT3G48740	protein_coding_gene	533.247	-1.68475	0.359525	-4.68606	2.7852e-06	4.19701e-05	Nodulin MtN3 family protein
AT3G06750	AT3G06750	protein_coding_gene	207.312	-1.29534	0.276481	-4.68512	2.79801e-06	4.21337e-05	hydroxyproline-rich glycoprotein family protein
AT3G61950	AT3G61950	protein_coding_gene	52.2776	-1.80916	0.386206	-4.68444	2.8072e-06	4.22427e-05	basic helix-loop-helix (bHLH) DNA-binding superfamily protein
AT1G28010	AT1G28010	protein_coding_gene	121.717	-1.16045	0.247773	-4.68351	2.82002e-06	4.24061e-05	P-glycoprotein 14
AT1G27630	AT1G27630	protein_coding_gene	465.807	0.804353	0.171837	4.68091	2.85602e-06	4.2914e-05	cyclin T 1;3
AT2G02800	AT2G02800	protein_coding_gene	853.324	-0.984635	0.210363	-4.68064	2.85975e-06	4.2914e-05	protein kinase 2B
AT2G14520	AT2G14520	protein_coding_gene	245.397	1.49874	0.320194	4.68072	2.85864e-06	4.2914e-05	CBS domain-containing protein with a domain of unknown function (DUF21)
AT2G24645	AT2G24645	protein_coding_gene	83.5121	-0.973084	0.207976	-4.67882	2.88531e-06	4.32677e-05	Transcriptional factor B3 family protein
AT1G29660	AT1G29660	protein_coding_gene	577.782	-1.30309	0.278663	-4.67622	2.92218e-06	4.37902e-05	GDSL-like Lipase/Acylhydrolase superfamily protein
AT2G29450	AT2G29450	protein_coding_gene	2942.14	-1.12335	0.240288	-4.675	2.93961e-06	4.40208e-05	glutathione S-transferase tau 5
AT5G17870	AT5G17870	protein_coding_gene	4302.14	-0.728811	0.155906	-4.67467	2.94427e-06	4.40603e-05	plastid-specific 50S ribosomal protein 6
AT4G12545	AT4G12545	protein_coding_gene	159.649	-2.57105	0.550298	-4.67211	2.98127e-06	4.4583e-05	Bifunctional inhibitor/lipid-transfer protein/seed storage 2S albumin superfamily protein
AT2G04890	AT2G04890	protein_coding_gene	277.768	0.642893	0.137613	4.67176	2.98625e-06	4.46268e-05	SCARECROW-like 21
AT5G66230	AT5G66230	protein_coding_gene	892.705	-1.13746	0.24352	-4.6709	2.99878e-06	4.4783e-05	Chalcone-flavanone isomerase family protein
AT2G03890	AT2G03890	protein_coding_gene	872.519	1.01626	0.217626	4.66975	3.0157e-06	4.50047e-05	phosphoinositide 4-kinase gamma 7
AT1G21790	AT1G21790	protein_coding_gene	293.711	1.32579	0.284018	4.66797	3.0419e-06	4.53643e-05	TRAM, LAG1 and CLN8 (TLC) lipid-sensing domain containing protein
AT3G11180	AT3G11180	protein_coding_gene	13.8631	2.46023	0.527446	4.66442	3.09485e-06	4.61222e-05	2-oxoglutarate (2OG) and Fe(II)-dependent oxygenase superfamily protein
AT2G46900	AT2G46900	protein_coding_gene	867.508	0.515362	0.110522	4.66298	3.11658e-06	4.64141e-05
AT2G37220	AT2G37220	protein_coding_gene	25890.8	-0.785567	0.168474	-4.66283	3.11894e-06	4.64173e-05	RNA-binding (RRM/RBD/RNP motifs) family protein
AT1G58460	AT1G58460	protein_coding_gene	8.5734	-2.80097	0.600879	-4.66145	3.13983e-06	4.66639e-05
AT5G06980	AT5G06980	protein_coding_gene	651.599	1.00927	0.216509	4.66157	3.13805e-06	4.66639e-05
AT3G48240	AT3G48240	protein_coding_gene	46.5798	1.93813	0.416128	4.65754	3.20004e-06	4.75262e-05	Octicosapeptide/Phox/Bem1p family protein
AT1G12780	AT1G12780	protein_coding_gene	1994.35	0.629337	0.135132	4.65719	3.20548e-06	4.75744e-05	UDP-D-glucose/UDP-D-galactose 4-epimerase 1
AT3G20140	AT3G20140	protein_coding_gene	28.2049	1.82137	0.39116	4.65632	3.21904e-06	4.77428e-05	cytochrome P450, family 705, subfamily A, polypeptide 23
AT1G50460	AT1G50460	protein_coding_gene	563.318	-0.835009	0.179373	-4.65515	3.23746e-06	4.79831e-05	hexokinase-like 1
AT5G53990	AT5G53990	protein_coding_gene	122.79	1.4202	0.305181	4.65364	3.26131e-06	4.83035e-05	UDP-Glycosyltransferase superfamily protein
AT3G55240	AT3G55240	protein_coding_gene	4.6539	-2.77842	0.597063	-4.65347	3.26391e-06	4.83089e-05	Plant protein 1589 of unknown function
AT2G48070	AT2G48070	protein_coding_gene	1517.95	-0.760489	0.163438	-4.65308	3.27018e-06	4.83688e-05	resistance to phytophthora 1
AT4G24340	AT4G24340	protein_coding_gene	46.0084	-2.01735	0.433572	-4.65286	3.27361e-06	4.83863e-05	Phosphorylase superfamily protein
AT5G63770	AT5G63770	protein_coding_gene	453.955	-0.946465	0.203543	-4.64994	3.32028e-06	4.90427e-05	diacylglycerol kinase 2
AT1G70880	AT1G70880	protein_coding_gene	27.1697	-2.38664	0.513312	-4.6495	3.3274e-06	4.91143e-05	Polyketide cyclase/dehydrase and lipid transport superfamily protein
AT4G23770	AT4G23770	protein_coding_gene	59.0951	-1.422	0.305863	-4.64913	3.33334e-06	4.91684e-05
AT5G67080	AT5G67080	protein_coding_gene	433.684	1.69286	0.364192	4.64824	3.34771e-06	4.93468e-05	mitogen-activated protein kinase kinase kinase 19
AT1G04350	AT1G04350	protein_coding_gene	269.947	-1.11428	0.239817	-4.64637	3.37821e-06	4.97624e-05	2-oxoglutarate (2OG) and Fe(II)-dependent oxygenase superfamily protein
AT3G06210	AT3G06210	protein_coding_gene	229.772	0.71759	0.154475	4.64536	3.3948e-06	4.99669e-05	ARM repeat superfamily protein
AT4G00165	AT4G00165	protein_coding_gene	266.613	-1.21476	0.261507	-4.64525	3.3967e-06	4.99669e-05	Bifunctional inhibitor/lipid-transfer protein/seed storage 2S albumin superfamily protein
AT3G56580	AT3G56580	protein_coding_gene	858.55	0.517483	0.111429	4.64406	3.41628e-06	5.02208e-05	RING/U-box superfamily protein
AT4G24010	AT4G24010	protein_coding_gene	22.0457	-2.04353	0.44007	-4.64365	3.42299e-06	5.02852e-05	cellulose synthase like G1
AT3G44320	AT3G44320	protein_coding_gene	2787.38	-1.02788	0.221448	-4.64162	3.45689e-06	5.07487e-05	nitrilase 3
AT1G15380	AT1G15380	protein_coding_gene	27.5783	-2.43225	0.52425	-4.63949	3.49278e-06	5.12408e-05	Lactoylglutathione lyase / glyoxalase I family protein
AT3G48520	AT3G48520	protein_coding_gene	801.681	-2.0339	0.438516	-4.63813	3.5157e-06	5.15422e-05	cytochrome P450, family 94, subfamily B, polypeptide 3
AT4G16160	AT4G16160	protein_coding_gene	2862.52	2.63434	0.568044	4.63756	3.52554e-06	5.16514e-05	Mitochondrial import inner membrane translocase subunit Tim17/Tim22/Tim23 family protein
AT2G20680	AT2G20680	protein_coding_gene	330.083	0.691486	0.14912	4.63712	3.53295e-06	5.1725e-05	Glycosyl hydrolase superfamily protein
AT5G13360	AT5G13360	protein_coding_gene	2448.54	0.591875	0.12772	4.63417	3.58369e-06	5.24323e-05	Auxin-responsive GH3 family protein
AT4G31360	AT4G31360	protein_coding_gene	277.287	-0.76358	0.164815	-4.63294	3.60501e-06	5.27087e-05	selenium binding
AT3G63110	AT3G63110	protein_coding_gene	47.2586	-2.10515	0.454488	-4.63191	3.62307e-06	5.2937e-05	isopentenyltransferase 3
AT3G17800	AT3G17800	protein_coding_gene	2436.43	-0.908399	0.196173	-4.63061	3.64584e-06	5.32336e-05	Protein of unknown function (DUF760)
AT4G12420	AT4G12420	protein_coding_gene	3877.74	-0.492036	0.106277	-4.62974	3.66128e-06	5.34231e-05	Cupredoxin superfamily protein
AT4G32800	AT4G32800	protein_coding_gene	123.524	-1.81353	0.391752	-4.62928	3.66944e-06	5.35061e-05	Integrase-type DNA-binding superfamily protein
AT5G56780	AT5G56780	protein_coding_gene	89.7019	-1.22948	0.265621	-4.62871	3.67945e-06	5.36159e-05	effector of transcription2
AT1G56250	AT1G56250	protein_coding_gene	25.2362	-2.14946	0.464481	-4.62766	3.69818e-06	5.38525e-05	phloem protein 2-B14
AT1G31190	AT1G31190	protein_coding_gene	636.063	-0.738212	0.159551	-4.6268	3.71364e-06	5.40414e-05	myo-inositol monophosphatase like 1
AT5G04310	AT5G04310	protein_coding_gene	58.9095	-1.81028	0.391463	-4.6244	3.75678e-06	5.46324e-05	Pectin lyase-like superfamily protein
AT1G62750	AT1G62750	protein_coding_gene	8780.03	-1.00187	0.21684	-4.62032	3.83142e-06	5.5643e-05	Translation elongation factor EFG/EF2 protein
AT1G63240	AT1G63240	protein_coding_gene	336.855	1.08261	0.23431	4.6204	3.83007e-06	5.5643e-05
AT5G54710	AT5G54710	protein_coding_gene	67.1749	-1.9397	0.419934	-4.61907	3.85472e-06	5.59438e-05	Ankyrin repeat family protein
AT5G66985	AT5G66985	protein_coding_gene	760.544	-1.45253	0.31464	-4.61647	3.90323e-06	5.66099e-05
AT4G37870	AT4G37870	protein_coding_gene	59868.2	0.734251	0.159224	4.61143	3.99918e-06	5.79626e-05	phosphoenolpyruvate carboxykinase 1
AT1G32970	AT1G32970	protein_coding_gene	10.0605	-2.61156	0.56653	-4.60975	4.03147e-06	5.83915e-05	Subtilisin-like serine endopeptidase family protein
AT1G77590	AT1G77590	protein_coding_gene	1589.85	-0.639969	0.138834	-4.60959	4.03468e-06	5.83989e-05	long chain acyl-CoA synthetase 9
AT3G27250	AT3G27250	protein_coding_gene	13.0206	2.36609	0.513859	4.60454	4.13373e-06	5.97527e-05
AT3G59490	AT3G59490	protein_coding_gene	284.352	0.770163	0.167258	4.60463	4.13193e-06	5.97527e-05
AT5G66530	AT5G66530	protein_coding_gene	3114.01	-0.672633	0.146216	-4.60026	4.21966e-06	6.09541e-05	Galactose mutarotase-like superfamily protein
AT2G15970	AT2G15970	protein_coding_gene	7907.52	1.45511	0.316331	4.59996	4.22567e-06	6.09595e-05	cold regulated 413 plasma membrane 1
AT3G58990	AT3G58990	protein_coding_gene	55.3601	-2.00722	0.436345	-4.60009	4.22315e-06	6.09595e-05	isopropylmalate isomerase 1
AT5G55460	AT5G55460	protein_coding_gene	73.648	2.26115	0.491622	4.59936	4.23794e-06	6.10958e-05	Bifunctional inhibitor/lipid-transfer protein/seed storage 2S albumin superfamily protein
AT4G35710	AT4G35710	protein_coding_gene	6.62324	2.74704	0.597303	4.59908	4.2437e-06	6.11382e-05	Arabidopsis protein of unknown function (DUF241)
AT3G14360	AT3G14360	protein_coding_gene	208.331	0.930747	0.202399	4.59858	4.25373e-06	6.12418e-05	alpha/beta-Hydrolases superfamily protein
AT5G43400	AT5G43400	protein_coding_gene	471.108	0.890109	0.193619	4.59722	4.28157e-06	6.16017e-05	Uncharacterised conserved protein UCP015417, vWA
AT4G12300	AT4G12300	protein_coding_gene	272.442	0.760083	0.165376	4.59608	4.30505e-06	6.18983e-05	cytochrome P450, family 706, subfamily A, polypeptide 4
AT5G39860	AT5G39860	protein_coding_gene	10.3512	-2.51265	0.546729	-4.59578	4.31129e-06	6.19468e-05	basic helix-loop-helix (bHLH) DNA-binding family protein
AT2G36145	AT2G36145	protein_coding_gene	815.828	-1.01042	0.219941	-4.59403	4.34766e-06	6.2428e-05
AT3G61870	AT3G61870	protein_coding_gene	2069.55	-0.740458	0.161211	-4.59309	4.36727e-06	6.2668e-05
AT5G38990	AT5G38990	protein_coding_gene	49.8174	-1.7441	0.379898	-4.59096	4.41203e-06	6.32684e-05	Malectin/receptor-like protein kinase family protein
AT2G26670	AT2G26670	protein_coding_gene	2243.63	-0.514071	0.11199	-4.59035	4.42502e-06	6.34126e-05	Plant haem oxygenase (decyclizing) family protein
AT3G47160	AT3G47160	protein_coding_gene	133.323	0.857468	0.186863	4.58874	4.45923e-06	6.38606e-05	RING/U-box superfamily protein
AT5G59540	AT5G59540	protein_coding_gene	574.764	-1.32485	0.288782	-4.58772	4.48104e-06	6.41304e-05	2-oxoglutarate (2OG) and Fe(II)-dependent oxygenase superfamily protein
AT3G05330	AT3G05330	protein_coding_gene	379.766	-1.22015	0.266184	-4.58386	4.56474e-06	6.52851e-05	cyclin family
AT5G50890	AT5G50890	protein_coding_gene	156.473	-0.997409	0.217602	-4.58364	4.56944e-06	6.53092e-05	alpha/beta-Hydrolases superfamily protein
AT3G04220	AT3G04220	protein_coding_gene	11.1145	-2.5344	0.553021	-4.58283	4.58736e-06	6.5522e-05	Disease resistance protein (TIR-NBS-LRR class) family
AT2G35260	AT2G35260	protein_coding_gene	1365.81	-1.42931	0.311938	-4.58203	4.60492e-06	6.5702e-05
AT4G25480	AT4G25480	protein_coding_gene	8.44149	2.49595	0.544733	4.58198	4.60603e-06	6.5702e-05	dehydration response element B1A
AT2G43490	AT2G43490	protein_coding_gene	689.125	0.703804	0.153741	4.57785	4.69777e-06	6.69665e-05	Ypt/Rab-GAP domain of gyp1p superfamily protein
AT4G19960	AT4G19960	protein_coding_gene	498.744	1.07822	0.235642	4.57567	4.74705e-06	6.76243e-05	K+ uptake permease 9
AT3G57400	AT3G57400	protein_coding_gene	437.022	-0.844258	0.184523	-4.57535	4.75421e-06	6.76818e-05
AT2G46750	AT2G46750	protein_coding_gene	38.6253	-1.79764	0.392954	-4.57469	4.76925e-06	6.77622e-05	D-arabinono-1,4-lactone oxidase family protein
AT3G53040	AT3G53040	protein_coding_gene	1685.87	2.55713	0.558953	4.57486	4.76546e-06	6.77622e-05	late embryogenesis abundant protein, putative / LEA protein, putative
AT5G22550	AT5G22550	protein_coding_gene	81.8198	1.18263	0.25851	4.57479	4.76702e-06	6.77622e-05	Plant protein of unknown function (DUF247)
AT3G60750	AT3G60750	protein_coding_gene	23914.1	-0.852729	0.186484	-4.57267	4.81547e-06	6.83739e-05	Transketolase
AT3G55110	AT3G55110	protein_coding_gene	154.91	-1.34874	0.295058	-4.57112	4.85132e-06	6.88379e-05	ABC-2 type transporter family protein
AT3G13960	AT3G13960	protein_coding_gene	679.108	1.70314	0.372633	4.57056	4.86418e-06	6.89751e-05	growth-regulating factor 5
AT1G18460	AT1G18460	protein_coding_gene	611.993	1.16891	0.255762	4.57029	4.87043e-06	6.90185e-05	alpha/beta-Hydrolases superfamily protein
AT1G76540	AT1G76540	protein_coding_gene	940.763	-0.858957	0.18802	-4.56843	4.9139e-06	6.95889e-05	cyclin-dependent kinase B2;1
AT2G15050	AT2G15050	protein_coding_gene	164.528	-1.06744	0.233669	-4.56816	4.92031e-06	6.96342e-05	lipid transfer protein
AT5G09978	AT5G09978	protein_coding_gene	43.7238	-2.10086	0.45993	-4.5678	4.92881e-06	6.97088e-05	elicitor peptide 7 precursor
AT5G56840	AT5G56840	protein_coding_gene	19.5613	-2.47626	0.542159	-4.5674	4.93812e-06	6.97949e-05	myb-like transcription factor family protein
AT3G10010	AT3G10010	protein_coding_gene	112.9	-1.47248	0.322421	-4.56695	4.94883e-06	6.99005e-05	demeter-like 2
AT1G45201	AT1G45201	protein_coding_gene	1908.89	-2.63011	0.575988	-4.56625	4.96517e-06	7.00857e-05	triacylglycerol lipase-like 1
AT4G15396	AT4G15396	protein_coding_gene	22.1134	2.31392	0.506825	4.56552	4.98246e-06	7.02839e-05	cytochrome P450, family 702, subfamily A, polypeptide 6
AT1G30530	AT1G30530	protein_coding_gene	3224.79	-1.08684	0.238079	-4.56506	4.99357e-06	7.03947e-05	UDP-glucosyl transferase 78D1
AT1G02910	AT1G02910	protein_coding_gene	865.165	-0.7495	0.164204	-4.56445	5.00799e-06	7.05444e-05	tetratricopeptide repeat (TPR)-containing protein
AT1G55390	AT1G55390	protein_coding_gene	17.5804	-2.16307	0.473907	-4.56434	5.01071e-06	7.05444e-05	Cysteine/Histidine-rich C1 domain family protein
AT5G57655	AT5G57655	protein_coding_gene	1447.58	0.91294	0.200056	4.56342	5.03274e-06	7.08085e-05	xylose isomerase family protein
AT2G34060	AT2G34060	protein_coding_gene	106.013	-1.27179	0.278993	-4.55848	5.15253e-06	7.24468e-05	Peroxidase superfamily protein
AT1G68730	AT1G68730	protein_coding_gene	349.216	-0.823081	0.180601	-4.55745	5.17796e-06	7.2757e-05	Zim17-type zinc finger protein
AT2G32900	AT2G32900	protein_coding_gene	668.541	0.670983	0.147377	4.55284	5.29264e-06	7.43202e-05	centromere/kinetochore protein, putative (ZW10)
AT3G21680	AT3G21680	protein_coding_gene	145.917	1.3327	0.292948	4.54928	5.383e-06	7.554e-05
AT1G75750	AT1G75750	protein_coding_gene	2152.29	-1.50925	0.331816	-4.54847	5.40382e-06	7.57831e-05	GAST1 protein homolog 1
AT4G19950	AT4G19950	protein_coding_gene	82.9109	1.29355	0.284487	4.54696	5.44273e-06	7.62793e-05
AT4G35460	AT4G35460	protein_coding_gene	670.209	-0.560554	0.123286	-4.5468	5.44688e-06	7.62881e-05	NADPH-dependent thioredoxin reductase B
AT1G23170	AT1G23170	protein_coding_gene	253.539	0.892456	0.196339	4.5455	5.48058e-06	7.66017e-05	Protein of unknown function DUF2359, transmembrane
AT4G36600	AT4G36600	protein_coding_gene	5257.48	2.71964	0.598292	4.54567	5.47611e-06	7.66017e-05	Late embryogenesis abundant (LEA) protein
AT5G44870	AT5G44870	protein_coding_gene	97.4766	-1.46856	0.323083	-4.54547	5.48137e-06	7.66017e-05	Disease resistance protein (TIR-NBS-LRR class) family
AT5G63890	AT5G63890	protein_coding_gene	2177.43	-0.611735	0.134584	-4.54539	5.48344e-06	7.66017e-05	histidinol dehydrogenase
AT1G58235	AT1G58235	protein_coding_gene	420.089	1.29444	0.284817	4.54482	5.4981e-06	7.6757e-05
AT4G01690	AT4G01690	protein_coding_gene	3634.6	-0.808884	0.177993	-4.54448	5.50712e-06	7.68334e-05	Flavin containing amine oxidoreductase family
AT4G27450	AT4G27450	protein_coding_gene	2227.13	1.75054	0.385259	4.54381	5.52472e-06	7.70293e-05	Aluminium induced protein with YGL and LRDR motifs
AT1G72940	AT1G72940	protein_coding_gene	1871.98	-0.973468	0.214256	-4.54349	5.53311e-06	7.70966e-05	Toll-Interleukin-Resistance (TIR) domain-containing protein
AT2G22250	AT2G22250	protein_coding_gene	1040.26	-0.55137	0.121374	-4.54273	5.55311e-06	7.73254e-05	aspartate aminotransferase
AT5G28750	AT5G28750	protein_coding_gene	2674.1	-0.794602	0.174951	-4.54185	5.57621e-06	7.75972e-05	Bacterial sec-independent translocation protein mttA/Hcf106
AT5G05940	AT5G05940	protein_coding_gene	152.038	-1.2116	0.26679	-4.5414	5.58817e-06	7.77136e-05	ROP guanine nucleotide exchange factor 5
AT5G61420	AT5G61420	protein_coding_gene	74.0665	-1.7846	0.39299	-4.54107	5.59693e-06	7.77855e-05	myb domain protein 28
AT2G43860	AT2G43860	protein_coding_gene	28.9192	2.51576	0.554146	4.53988	5.62866e-06	7.8126e-05	Pectin lyase-like superfamily protein
AT5G44040	AT5G44040	protein_coding_gene	343.655	-0.816907	0.179935	-4.54	5.62541e-06	7.8126e-05
AT2G05100	AT2G05100	protein_coding_gene	9223.88	-2.28364	0.503132	-4.53886	5.65604e-06	7.84135e-05	photosystem II light harvesting complex gene 2.1
AT5G53280	AT5G53280	protein_coding_gene	654.416	0.565213	0.124528	4.53883	5.65661e-06	7.84135e-05	plastid division1
AT4G15240	AT4G15240	protein_coding_gene	198.856	0.763612	0.168262	4.53823	5.67285e-06	7.85598e-05	Protein of unknown function (DUF604)
AT5G28960	AT5G28960	protein_coding_gene	5.77781	-2.64948	0.583822	-4.53817	5.67443e-06	7.85598e-05
AT2G31380	AT2G31380	protein_coding_gene	638.461	-1.4836	0.326943	-4.53779	5.6847e-06	7.86517e-05	salt tolerance homologue
AT1G52890	AT1G52890	protein_coding_gene	22.3005	1.67292	0.368908	4.53478	5.76625e-06	7.9729e-05	NAC domain containing protein 19
AT4G16260	AT4G16260	protein_coding_gene	186.775	-2.04504	0.450989	-4.53457	5.77209e-06	7.97587e-05	Glycosyl hydrolase superfamily protein
AT3G13450	AT3G13450	protein_coding_gene	381.766	-0.870361	0.19196	-4.53407	5.7857e-06	7.98959e-05	Transketolase family protein
AT5G15830	AT5G15830	protein_coding_gene	24.6881	-2.18303	0.481663	-4.53227	5.83531e-06	8.05295e-05	basic leucine-zipper 3
AT2G29990	AT2G29990	protein_coding_gene	214.006	0.888993	0.196158	4.53203	5.84186e-06	8.05686e-05	alternative NAD(P)H dehydrogenase 2
AT2G21370	AT2G21370	protein_coding_gene	591.174	-0.922354	0.20353	-4.53179	5.84871e-06	8.06116e-05	xylulose kinase-1
AT5G59240	AT5G59240	protein_coding_gene	102.024	-1.22367	0.270094	-4.53053	5.88356e-06	8.10403e-05	Ribosomal protein S8e family protein
AT4G00330	AT4G00330	protein_coding_gene	481.808	-1.41026	0.31142	-4.52848	5.94099e-06	8.17793e-05	calmodulin-binding receptor-like cytoplasmic kinase 2
AT5G12950	AT5G12950	protein_coding_gene	852.727	1.28442	0.283705	4.52731	5.97402e-06	8.21816e-05	Putative glycosyl hydrolase of unknown function (DUF1680)
AT3G12685	AT3G12685	protein_coding_gene	197.696	-1.11012	0.245228	-4.5269	5.98555e-06	8.2288e-05	Acid phosphatase/vanadium-dependent haloperoxidase-related protein
AT4G15260	AT4G15260	protein_coding_gene	136.094	1.09718	0.242474	4.52494	6.04123e-06	8.29481e-05	UDP-Glycosyltransferase superfamily protein
AT5G63410	AT5G63410	protein_coding_gene	532.289	-0.59831	0.132224	-4.52499	6.03997e-06	8.29481e-05	Leucine-rich repeat protein kinase family protein
AT1G11450	AT1G11450	protein_coding_gene	79.7021	-1.81547	0.401253	-4.52451	6.05351e-06	8.3064e-05	nodulin MtN21 /EamA-like transporter family protein
AT1G32190	AT1G32190	protein_coding_gene	591.241	0.592399	0.130941	4.52418	6.06315e-06	8.31436e-05	alpha/beta-Hydrolases superfamily protein
AT2G24610	AT2G24610	protein_coding_gene	630.436	0.96299	0.212929	4.52259	6.10874e-06	8.37156e-05	cyclic nucleotide-gated channel 14
AT2G21280	AT2G21280	protein_coding_gene	1111.28	-0.819355	0.181176	-4.52242	6.11356e-06	8.37287e-05	NAD(P)-binding Rossmann-fold superfamily protein
AT3G27570	AT3G27570	protein_coding_gene	2601.19	-0.647602	0.143211	-4.52201	6.12563e-06	8.38409e-05	Sucrase/ferredoxin-like family protein
AT4G29220	AT4G29220	protein_coding_gene	1267.67	-0.968128	0.214117	-4.52148	6.14073e-06	8.39945e-05	phosphofructokinase 1
AT2G41710	AT2G41710	protein_coding_gene	361.696	0.73231	0.161974	4.52115	6.15051e-06	8.40752e-05	Integrase-type DNA-binding superfamily protein
AT4G10890	AT4G10890	protein_coding_gene	325.897	0.576434	0.127516	4.52049	6.16954e-06	8.42819e-05
AT5G47450	AT5G47450	protein_coding_gene	222.731	-2.07624	0.459359	-4.51987	6.18782e-06	8.44784e-05	tonoplast intrinsic protein 2;3
AT1G46480	AT1G46480	protein_coding_gene	27.6577	-1.6649	0.368438	-4.5188	6.219e-06	8.48505e-05	WUSCHEL related homeobox 4
AT5G51550	AT5G51550	protein_coding_gene	1724.25	-0.800362	0.177144	-4.51814	6.23847e-06	8.50625e-05	EXORDIUM like 3
AT3G01490	AT3G01490	protein_coding_gene	277.373	1.25779	0.278401	4.51792	6.24496e-06	8.50973e-05	Protein kinase superfamily protein
AT3G17520	AT3G17520	protein_coding_gene	10740.1	2.64901	0.586399	4.51742	6.25969e-06	8.52445e-05	Late embryogenesis abundant protein (LEA) family protein
AT4G21400	AT4G21400	protein_coding_gene	219.942	-1.16336	0.257589	-4.51633	6.29192e-06	8.56295e-05	cysteine-rich RLK (RECEPTOR-like protein kinase) 28
AT5G48485	AT5G48485	protein_coding_gene	167.037	-1.83289	0.405862	-4.51605	6.3003e-06	8.56896e-05	Bifunctional inhibitor/lipid-transfer protein/seed storage 2S albumin superfamily protein
AT1G18480	AT1G18480	protein_coding_gene	548.765	-0.512044	0.113429	-4.51422	6.35515e-06	8.63813e-05	Calcineurin-like metallo-phosphoesterase superfamily protein
AT5G43680	AT5G43680	protein_coding_gene	273.288	0.734135	0.162633	4.51405	6.36015e-06	8.6395e-05
AT4G03520	AT4G03520	protein_coding_gene	5192.01	-0.607976	0.134702	-4.5135	6.37656e-06	8.65636e-05	Thioredoxin superfamily protein
AT3G14890	AT3G14890	protein_coding_gene	890.485	0.764389	0.169414	4.51195	6.42334e-06	8.7144e-05	phosphoesterase
AT1G53650	AT1G53650	protein_coding_gene	469.568	0.655325	0.14527	4.51108	6.44986e-06	8.7449e-05	CTC-interacting domain 8
AT1G62560	AT1G62560	protein_coding_gene	132.717	1.39385	0.309049	4.51014	6.47852e-06	8.77826e-05	flavin-monooxygenase glucosinolate S-oxygenase 3
AT1G22330	AT1G22330	protein_coding_gene	202.271	-1.35391	0.300204	-4.50996	6.48405e-06	8.78025e-05	RNA-binding (RRM/RBD/RNP motifs) family protein
AT2G28140	AT2G28140	protein_coding_gene	145.781	-1.52194	0.337524	-4.50912	6.50964e-06	8.80939e-05	Protein of unknown function (DUF1635)
AT1G22885	AT1G22885	protein_coding_gene	76.6576	-1.68197	0.373265	-4.5061	6.60292e-06	8.93003e-05
AT5G47220	AT5G47220	protein_coding_gene	365.216	-1.64905	0.36603	-4.50524	6.62992e-06	8.96096e-05	ethylene responsive element binding factor 2
AT4G38770	AT4G38770	protein_coding_gene	4976.55	-1.35187	0.300122	-4.50439	6.65646e-06	8.99121e-05	proline-rich protein 4
AT5G17680	AT5G17680	protein_coding_gene	67.1819	1.08564	0.241026	4.50425	6.66079e-06	8.99144e-05	disease resistance protein (TIR-NBS-LRR class), putative
AT4G18010	AT4G18010	protein_coding_gene	1411.3	-1.61238	0.358088	-4.50274	6.70815e-06	9.04973e-05	myo-inositol polyphosphate 5-phosphatase 2
AT5G52670	AT5G52670	protein_coding_gene	14.8148	-2.3959	0.532187	-4.50199	6.73193e-06	9.07616e-05	Copper transport protein family
AT5G07990	AT5G07990	protein_coding_gene	2827.56	-1.29545	0.287793	-4.50132	6.75324e-06	9.09922e-05	Cytochrome P450 superfamily protein
AT5G09820	AT5G09820	protein_coding_gene	335.996	-0.797111	0.177135	-4.50003	6.79452e-06	9.14914e-05	Plastid-lipid associated protein PAP / fibrillin family protein
AT2G26840	AT2G26840	protein_coding_gene	265.461	-0.810792	0.180208	-4.49921	6.82072e-06	9.17871e-05
AT5G56120	AT5G56120	protein_coding_gene	431.21	-0.949944	0.211173	-4.4984	6.84653e-06	9.20771e-05
AT2G39920	AT2G39920	protein_coding_gene	82.3877	1.5721	0.349607	4.49677	6.89939e-06	9.27304e-05	HAD superfamily, subfamily IIIB acid phosphatase
AT2G22490	AT2G22490	protein_coding_gene	884.979	0.561555	0.124886	4.49655	6.9064e-06	9.2767e-05	Cyclin D2;1
AT4G24520	AT4G24520	protein_coding_gene	3185.18	0.609984	0.135707	4.49486	6.96144e-06	9.34467e-05	P450 reductase 1
AT5G27390	AT5G27390	protein_coding_gene	1150.42	-0.996163	0.221629	-4.49474	6.96564e-06	9.34467e-05	Mog1/PsbP/DUF1795-like photosystem II reaction center PsbP family protein
AT5G18660	AT5G18660	protein_coding_gene	2129.24	-0.871881	0.194069	-4.49263	7.03496e-06	9.43182e-05	NAD(P)-binding Rossmann-fold superfamily protein
AT3G24460	AT3G24460	protein_coding_gene	73.941	1.24968	0.27842	4.48848	7.17341e-06	9.61148e-05	Serinc-domain containing serine and sphingolipid biosynthesis protein
AT3G25660	AT3G25660	protein_coding_gene	3909.5	-0.838048	0.186721	-4.48823	7.18183e-06	9.6168e-05	Amidase family protein
AT4G25700	AT4G25700	protein_coding_gene	1433.16	-0.77166	0.172018	-4.48593	7.25975e-06	9.71513e-05	beta-hydroxylase 1
AT1G09960	AT1G09960	protein_coding_gene	543.569	1.03513	0.230855	4.48389	7.32938e-06	9.80226e-05	sucrose transporter 4
AT1G07645	AT1G07645	protein_coding_gene	142.321	2.59742	0.579438	4.48265	7.37205e-06	9.85323e-05	dessication-induced 1VOC superfamily protein
AT1G49920	AT1G49920	protein_coding_gene	73.6839	-1.42265	0.317413	-4.48203	7.39368e-06	9.85927e-05	MuDR family transposase
AT1G71110	AT1G71110	protein_coding_gene	704.517	1.00946	0.225224	4.48204	7.3933e-06	9.85927e-05
AT2G23970	AT2G23970	protein_coding_gene	39.3987	-2.46815	0.550697	-4.48187	7.39935e-06	9.85927e-05	Class I glutamine amidotransferase-like superfamily protein
AT2G32660	AT2G32660	protein_coding_gene	111.86	-1.77893	0.396913	-4.48193	7.39716e-06	9.85927e-05	receptor like protein 22
AT5G23870	AT5G23870	protein_coding_gene	99.7795	-0.876698	0.195594	-4.48224	7.38637e-06	9.85927e-05	Pectinacetylesterase family protein
AT1G56220	AT1G56220	protein_coding_gene	1180.76	1.15294	0.257298	4.48095	7.4311e-06	9.89548e-05	Dormancy/auxin associated family protein
AT2G05380	AT2G05380	protein_coding_gene	14205.8	-1.87561	0.418637	-4.48027	7.45475e-06	9.92036e-05	glycine-rich protein 3 short isoform
AT5G07020	AT5G07020	protein_coding_gene	2119.29	-0.716369	0.159898	-4.48015	7.45895e-06	9.92036e-05	proline-rich family protein
AT1G72180	AT1G72180	protein_coding_gene	859.022	-0.866625	0.193445	-4.47995	7.46588e-06	9.92348e-05	Leucine-rich receptor-like protein kinase family protein
AT2G28420	AT2G28420	protein_coding_gene	364.955	2.43969	0.544761	4.47846	7.51839e-06	9.98714e-05	Lactoylglutathione lyase / glyoxalase I family protein
AT1G74770	AT1G74770	protein_coding_gene	113.5	-1.46966	0.328192	-4.47805	7.53286e-06	0.000100002	zinc ion binding
AT1G67100	AT1G67100	protein_coding_gene	497.342	1.98295	0.442835	4.47786	7.53937e-06	0.000100027	LOB domain-containing protein 40
AT3G23000	AT3G23000	protein_coding_gene	1123.49	-0.75814	0.169313	-4.47773	7.54407e-06	0.000100028	CBL-interacting protein kinase 7
AT2G18280	AT2G18280	protein_coding_gene	1668.1	0.662298	0.147942	4.47676	7.57858e-06	0.000100424	tubby like protein 2
AT5G56100	AT5G56100	protein_coding_gene	252.697	1.69175	0.377927	4.47638	7.59188e-06	0.000100539	glycine-rich protein / oleosin
AT5G08330	AT5G08330	protein_coding_gene	809.472	-1.27322	0.28453	-4.47482	7.64746e-06	0.000101213	TCP family transcription factor
AT5G44670	AT5G44670	protein_coding_gene	338.751	0.889844	0.198884	4.47419	7.6703e-06	0.000101453	Domain of unknown function (DUF23)
AT1G67700	AT1G67700	protein_coding_gene	3230.82	-0.839489	0.18766	-4.47345	7.69689e-06	0.000101743
AT1G22630	AT1G22630	protein_coding_gene	172.979	-1.45744	0.325965	-4.47116	7.77957e-06	0.000102773
AT1G25220	AT1G25220	protein_coding_gene	1229.82	-0.654011	0.146302	-4.47028	7.8118e-06	0.000103136	anthranilate synthase beta subunit 1
AT3G24430	AT3G24430	protein_coding_gene	2358.38	-0.781137	0.174761	-4.46974	7.83135e-06	0.000103285	ATP binding
AT5G03545	AT5G03545	protein_coding_gene	81.3327	-1.77519	0.39716	-4.46971	7.83266e-06	0.000103285
AT2G42040	AT2G42040	protein_coding_gene	127.042	-1.01881	0.228057	-4.46734	7.91987e-06	0.000104372
AT3G06470	AT3G06470	protein_coding_gene	490.328	-0.855106	0.191486	-4.46563	7.98349e-06	0.000105082	GNS1/SUR4 membrane protein family
AT5G04230	AT5G04230	protein_coding_gene	220.885	-1.1891	0.266273	-4.46573	7.97948e-06	0.000105082	phenyl alanine ammonia-lyase 3
AT1G66270	AT1G66270	protein_coding_gene	9057.55	1.37077	0.307026	4.46467	8.01918e-06	0.000105488	Glycosyl hydrolase superfamily protein
AT5G17670	AT5G17670	protein_coding_gene	595.637	-1.00641	0.225525	-4.46253	8.09992e-06	0.000106485	alpha/beta-Hydrolases superfamily protein
AT3G15550	AT3G15550	protein_coding_gene	390.343	-1.29687	0.290749	-4.46045	8.1787e-06	0.000107455
AT3G14130	AT3G14130	protein_coding_gene	215.236	0.798641	0.179064	4.46008	8.19299e-06	0.000107578	Aldolase-type TIM barrel family protein
AT1G26210	AT1G26210	protein_coding_gene	36.2149	-1.80929	0.40572	-4.45946	8.21674e-06	0.000107824	SOB five-like 1
AT1G61660	AT1G61660	protein_coding_gene	133.822	-1.16155	0.260562	-4.45785	8.27855e-06	0.000108569	basic helix-loop-helix (bHLH) DNA-binding superfamily protein
AT4G14640	AT4G14640	protein_coding_gene	36.0217	-1.47943	0.331913	-4.45727	8.30112e-06	0.000108739	calmodulin 8
AT5G26600	AT5G26600	protein_coding_gene	778.647	0.685697	0.153838	4.45726	8.30154e-06	0.000108739	Pyridoxal phosphate (PLP)-dependent transferases superfamily protein
AT2G22830	AT2G22830	protein_coding_gene	162.54	0.93549	0.209906	4.45671	8.32274e-06	0.000108754	squalene epoxidase 2
AT2G28305	AT2G28305	protein_coding_gene	359.314	-1.11015	0.249085	-4.45692	8.31473e-06	0.000108754	Putative lysine decarboxylase family protein
AT2G44290	AT2G44290	protein_coding_gene	257.095	-1.13884	0.255531	-4.45677	8.32039e-06	0.000108754	Bifunctional inhibitor/lipid-transfer protein/seed storage 2S albumin superfamily protein
AT5G22830	AT5G22830	protein_coding_gene	676.457	-0.996701	0.223627	-4.45698	8.31212e-06	0.000108754	magnesium (Mg) transporter 10
AT2G17787	AT2G17787	protein_coding_gene	182.705	0.641431	0.143939	4.45626	8.34025e-06	0.000108917
AT1G45130	AT1G45130	protein_coding_gene	2078.31	0.814612	0.182887	4.45419	8.42111e-06	0.000109906	beta-galactosidase 5
AT4G27560	AT4G27560	protein_coding_gene	418.502	-0.956225	0.21475	-4.45273	8.47869e-06	0.000110591	UDP-Glycosyltransferase superfamily protein
AT5G43470	AT5G43470	protein_coding_gene	256.395	-1.38772	0.311749	-4.45139	8.53166e-06	0.000111215	Disease resistance protein (CC-NBS-LRR class) family
AT2G46680	AT2G46680	protein_coding_gene	408.443	1.7397	0.390856	4.45101	8.54688e-06	0.000111346	homeobox 7
AT2G39710	AT2G39710	protein_coding_gene	169.151	-1.11627	0.250879	-4.44943	8.60979e-06	0.000112098	Eukaryotic aspartyl protease family protein
AT1G30170	AT1G30170	protein_coding_gene	13.2868	-2.44241	0.548987	-4.44894	8.62951e-06	0.000112287	Protein of unknown function (DUF295)
AT5G18550	AT5G18550	protein_coding_gene	333.849	-0.675882	0.151994	-4.44678	8.71664e-06	0.000113353	Zinc finger C-x8-C-x5-C-x3-H type family protein
AT1G48350	AT1G48350	protein_coding_gene	7276.07	-0.746586	0.168062	-4.44233	8.899e-06	0.000115655	Ribosomal L18p/L5e family protein
AT2G19660	AT2G19660	protein_coding_gene	127.511	1.55109	0.349287	4.44075	8.96469e-06	0.000116415	Cysteine/Histidine-rich C1 domain family protein
AT5G13410	AT5G13410	protein_coding_gene	420.696	-0.838898	0.188913	-4.44066	8.96823e-06	0.000116415	FKBP-like peptidyl-prolyl cis-trans isomerase family protein
AT1G07490	AT1G07490	protein_coding_gene	48.4195	-1.42006	0.319891	-4.4392	9.02947e-06	0.000117139	ROTUNDIFOLIA like 3
AT5G40330	AT5G40330	protein_coding_gene	68.0393	1.63397	0.368177	4.43801	9.07945e-06	0.000117717	myb domain protein 23
AT3G56980	AT3G56980	protein_coding_gene	24.5619	-2.54938	0.574507	-4.43751	9.10064e-06	0.000117921	basic helix-loop-helix (bHLH) DNA-binding superfamily protein
AT1G05510	AT1G05510	protein_coding_gene	119.555	2.56487	0.57849	4.43373	9.26187e-06	0.000119939	Protein of unknown function (DUF1264)
AT1G30515	AT1G30515	protein_coding_gene	55.2031	1.24658	0.281219	4.43277	9.30281e-06	0.000120325
AT3G14770	AT3G14770	protein_coding_gene	98.4071	-2.07421	0.467912	-4.4329	9.2976e-06	0.000120325	Nodulin MtN3 family protein
AT4G14819	AT4G14819	protein_coding_gene	35.1993	-2.1011	0.474141	-4.43139	9.36287e-06	0.000121029	Protein of unknown function (DUF1677)
AT1G08040	AT1G08040	protein_coding_gene	641.474	0.473081	0.106762	4.43117	9.37213e-06	0.000121077	Protein of unknown function (DUF707)
AT5G22920	AT5G22920	protein_coding_gene	391.958	-1.22597	0.276781	-4.42941	9.44919e-06	0.000121999	CHY-type/CTCHY-type/RING-type Zinc finger protein
AT1G57770	AT1G57770	protein_coding_gene	735.107	-0.997024	0.22512	-4.42885	9.47361e-06	0.000122242	FAD/NAD(P)-binding oxidoreductase family protein
AT2G05620	AT2G05620	protein_coding_gene	1967.6	-0.973313	0.219789	-4.42839	9.49387e-06	0.00012243	proton gradient regulation 5
AT5G02780	AT5G02780	protein_coding_gene	19.2463	-2.40996	0.544229	-4.42822	9.50131e-06	0.000122453	glutathione transferase lambda 1
AT5G39150	AT5G39150	protein_coding_gene	33.476	-2.54111	0.573915	-4.42768	9.52515e-06	0.000122687	RmlC-like cupins superfamily protein
AT4G17600	AT4G17600	protein_coding_gene	3955.74	-0.790813	0.178626	-4.4272	9.54662e-06	0.00012289	Chlorophyll A-B binding family protein
AT4G25830	AT4G25830	protein_coding_gene	1099.47	-1.51078	0.341259	-4.42707	9.55226e-06	0.00012289	Uncharacterised protein family (UPF0497)
AT5G50170	AT5G50170	protein_coding_gene	430.529	1.60357	0.362245	4.42677	9.56565e-06	0.000122989	C2 calcium/lipid-binding and GRAM domain containing protein
AT4G37450	AT4G37450	protein_coding_gene	2755.58	-1.25547	0.283621	-4.42658	9.57395e-06	0.000123023	arabinogalactan protein 18
AT5G08391	AT5G08391	protein_coding_gene	40.9453	1.98606	0.448797	4.42529	9.63145e-06	0.000123688	Protein of unknown function (DUF 3339)
AT2G39510	AT2G39510	protein_coding_gene	45.6039	-1.82047	0.411402	-4.42503	9.6429e-06	0.000123762	nodulin MtN21 /EamA-like transporter family protein
AT1G49475	AT1G49475	protein_coding_gene	161.611	1.67659	0.378927	4.42458	9.66285e-06	0.000123944	AP2/B3-like transcriptional factor family protein
AT1G73870	AT1G73870	protein_coding_gene	7.51192	-2.553	0.577136	-4.42356	9.70862e-06	0.000124458	B-box type zinc finger protein with CCT domain
AT3G51660	AT3G51660	protein_coding_gene	179.142	-1.07572	0.243228	-4.4227	9.74759e-06	0.000124883	Tautomerase/MIF superfamily protein
AT4G21870	AT4G21870	protein_coding_gene	734.679	-1.25198	0.283121	-4.42208	9.77575e-06	0.00012517	HSP20-like chaperones superfamily protein
AT1G50575	AT1G50575	protein_coding_gene	438.859	-0.9495	0.214776	-4.42089	9.82943e-06	0.000125709	Putative lysine decarboxylase family protein
AT5G23820	AT5G23820	protein_coding_gene	13499.7	-0.756798	0.171185	-4.42093	9.82771e-06	0.000125709	MD-2-related lipid recognition domain-containing protein
AT3G09162	AT3G09162	protein_coding_gene	51.9602	-1.69733	0.383985	-4.4203	9.8563e-06	0.000125978
AT1G74458	AT1G74458	protein_coding_gene	42.4625	-1.77911	0.402652	-4.41847	9.9402e-06	0.000126975
AT1G80380	AT1G80380	protein_coding_gene	1501.83	-0.793045	0.179503	-4.41801	9.96152e-06	0.000127097	P-loop containing nucleoside triphosphate hydrolases superfamily protein
AT5G44310	AT5G44310	protein_coding_gene	5049.53	2.52022	0.570442	4.41801	9.96141e-06	0.000127097	Late embryogenesis abundant protein (LEA) family protein
AT2G27300	AT2G27300	protein_coding_gene	19.729	1.83228	0.414915	4.41604	1.00526e-05	0.000128184	NTM1-like 8
AT5G42690	AT5G42690	protein_coding_gene	180.471	0.981683	0.222335	4.41533	1.00854e-05	0.000128527	Protein of unknown function, DUF547
AT1G65090	AT1G65090	protein_coding_gene	2347.24	2.31717	0.524966	4.41394	1.01508e-05	0.000129261
AT2G33280	AT2G33280	protein_coding_gene	6.8549	2.59658	0.588281	4.41385	1.0155e-05	0.000129261	Major facilitator superfamily protein
AT4G34250	AT4G34250	protein_coding_gene	876.783	-0.639652	0.144983	-4.4119	1.02467e-05	0.000130352	3-ketoacyl-CoA synthase 16
AT1G21920	AT1G21920	protein_coding_gene	480.772	0.767721	0.174046	4.41102	1.02885e-05	0.000130807	Histone H3 K4-specific methyltransferase SET7/9 family protein
AT1G72670	AT1G72670	protein_coding_gene	347.281	-1.00277	0.227351	-4.41067	1.0305e-05	0.00013094	IQ-domain 8
AT1G29400	AT1G29400	protein_coding_gene	1042.38	0.622678	0.141195	4.41005	1.03349e-05	0.000131242	MEI2-like protein 5
AT1G32450	AT1G32450	protein_coding_gene	92.5294	-2.23674	0.507235	-4.40967	1.03526e-05	0.000131383	nitrate transporter 1.5
AT2G39380	AT2G39380	protein_coding_gene	63.171	1.04919	0.237936	4.40956	1.03581e-05	0.000131383	exocyst subunit exo70 family protein H2
AT5G66400	AT5G66400	protein_coding_gene	4572.26	2.6812	0.608277	4.40787	1.04393e-05	0.000132335	Dehydrin family protein
AT5G52050	AT5G52050	protein_coding_gene	144.729	-1.55928	0.353908	-4.4059	1.05346e-05	0.000133465	MATE efflux family protein
AT1G18440	AT1G18440	protein_coding_gene	408.382	-0.747687	0.169711	-4.40566	1.05463e-05	0.000133535	Peptidyl-tRNA hydrolase family protein
AT3G21620	AT3G21620	protein_coding_gene	54.9865	1.37899	0.313075	4.40465	1.05955e-05	0.000134079	ERD (early-responsive to dehydration stress) family protein
AT5G61410	AT5G61410	protein_coding_gene	6506.04	-0.913667	0.207438	-4.40452	1.06017e-05	0.00013408	D-ribulose-5-phosphate-3-epimerase
AT3G63410	AT3G63410	protein_coding_gene	10617.2	-0.574665	0.130496	-4.40369	1.06427e-05	0.00013452	S-adenosyl-L-methionine-dependent methyltransferases superfamily protein
AT1G05890	AT1G05890	protein_coding_gene	1084.94	0.570978	0.129678	4.40306	1.06736e-05	0.000134832	RING/U-box superfamily protein
AT2G47920	AT2G47920	protein_coding_gene	109.671	-1.16364	0.264424	-4.40066	1.07923e-05	0.000136251	Kinase interacting (KIP1-like) family protein
AT1G29080	AT1G29080	protein_coding_gene	42.7708	2.39821	0.545261	4.39827	1.09115e-05	0.000137676	Papain family cysteine protease
AT5G23120	AT5G23120	protein_coding_gene	2648.61	-0.815796	0.185501	-4.3978	1.09354e-05	0.000137817	photosystem II stability/assembly factor, chloroplast (HCF136)
AT5G51600	AT5G51600	protein_coding_gene	557.897	-1.13796	0.258751	-4.3979	1.09303e-05	0.000137817	Microtubule associated protein (MAP65/ASE1) family protein
AT5G49330	AT5G49330	protein_coding_gene	134.673	-1.26898	0.288714	-4.39529	1.10624e-05	0.000139337	myb domain protein 111
AT1G55320	AT1G55320	protein_coding_gene	543.598	-1.00879	0.229552	-4.39459	1.10981e-05	0.000139623	acyl-activating enzyme 18
AT3G03620	AT3G03620	protein_coding_gene	175.447	2.46147	0.560114	4.39459	1.10981e-05	0.000139623	MATE efflux family protein
AT2G38300	AT2G38300	protein_coding_gene	20.1497	-1.9876	0.452432	-4.39314	1.11723e-05	0.000140475	myb-like HTH transcriptional regulator family protein
AT5G23430	AT5G23430	protein_coding_gene	585.265	0.601435	0.136937	4.39205	1.12288e-05	0.000141103	Transducin/WD40 repeat-like superfamily protein
AT1G32930	AT1G32930	protein_coding_gene	336.67	0.691522	0.157457	4.39181	1.12412e-05	0.000141178	Galactosyltransferase family protein
AT1G24735	AT1G24735	protein_coding_gene	193.467	1.48464	0.338325	4.38821	1.14286e-05	0.000143448	S-adenosyl-L-methionine-dependent methyltransferases superfamily protein
AT3G12870	AT3G12870	protein_coding_gene	347.76	-0.923432	0.210513	-4.38659	1.15142e-05	0.000144438
AT3G26060	AT3G26060	protein_coding_gene	8758.75	-0.818202	0.18662	-4.38431	1.16354e-05	0.000145874	Thioredoxin superfamily protein
AT4G32915	AT4G32915	protein_coding_gene	893.775	-0.868436	0.198121	-4.38336	1.16864e-05	0.000146429
AT1G61690	AT1G61690	protein_coding_gene	720.342	0.591745	0.135018	4.3827	1.17219e-05	0.000146788	phosphoinositide binding
AT1G75460	AT1G75460	protein_coding_gene	179.879	-1.84247	0.420475	-4.38189	1.17655e-05	0.000147164	ATP-dependent protease La (LON) domain protein
AT2G03750	AT2G03750	protein_coding_gene	223.725	-1.22853	0.280363	-4.38195	1.17624e-05	0.000147164	P-loop containing nucleoside triphosphate hydrolases superfamily protein
AT2G17370	AT2G17370	protein_coding_gene	398.817	0.667903	0.152556	4.37807	1.19733e-05	0.000149612	3-hydroxy-3-methylglutaryl-CoA reductase 2
AT3G49570	AT3G49570	protein_coding_gene	113.076	-1.3428	0.306713	-4.37804	1.1975e-05	0.000149612	response to low sulfur 3
AT1G21460	AT1G21460	protein_coding_gene	658.58	1.26147	0.288147	4.37788	1.19841e-05	0.000149638	Nodulin MtN3 family protein
AT1G12845	AT1G12845	protein_coding_gene	208.212	0.761196	0.173886	4.37757	1.20012e-05	0.000149766
AT3G20940	AT3G20940	protein_coding_gene	150.797	1.29475	0.295847	4.37641	1.2065e-05	0.000150475	cytochrome P450, family 705, subfamily A, polypeptide 30
AT4G09930	AT4G09930	protein_coding_gene	13.5383	2.50156	0.57163	4.37618	1.2078e-05	0.00015055	Avirulence induced gene (AIG1) family protein
AT2G37390	AT2G37390	protein_coding_gene	236.345	-0.849874	0.194235	-4.37549	1.21157e-05	0.000150934	Chloroplast-targeted copper chaperone protein
AT3G62060	AT3G62060	protein_coding_gene	427.585	-0.841366	0.192301	-4.37527	1.21285e-05	0.000151006	Pectinacetylesterase family protein
AT1G65320	AT1G65320	protein_coding_gene	587.897	0.577681	0.132055	4.37455	1.21683e-05	0.000151414	Cystathionine beta-synthase (CBS) family protein
AT1G69730	AT1G69730	protein_coding_gene	7.13209	-2.62801	0.601112	-4.37191	1.23163e-05	0.00015308	Wall-associated kinase family protein
AT5G10120	AT5G10120	protein_coding_gene	69.7264	2.30923	0.528187	4.372	1.23116e-05	0.00015308	Ethylene insensitive 3 family protein
AT4G39960	AT4G39960	protein_coding_gene	1861.99	-0.859995	0.19672	-4.37167	1.23302e-05	0.000153165	Molecular chaperone Hsp40/DnaJ family protein
AT2G38290	AT2G38290	protein_coding_gene	322.915	-0.747598	0.171016	-4.3715	1.23397e-05	0.000153195	ammonium transporter 2
AT5G65080	AT5G65080	protein_coding_gene	53.8961	1.15071	0.263239	4.37137	1.23471e-05	0.000153199	K-box region and MADS-box transcription factor family protein
AT5G60100	AT5G60100	protein_coding_gene	259.268	1.27127	0.290838	4.37105	1.23653e-05	0.000153337	pseudo-response regulator 3
AT1G67760	AT1G67760	protein_coding_gene	130.029	1.00823	0.230695	4.3704	1.24019e-05	0.000153703	TCP-1/cpn60 chaperonin family protein
AT5G59680	AT5G59680	protein_coding_gene	36.884	-1.74568	0.399658	-4.36794	1.25425e-05	0.000155356	Leucine-rich repeat protein kinase family protein
AT1G25510	AT1G25510	protein_coding_gene	304.852	-0.747829	0.171272	-4.36631	1.26361e-05	0.000156426	Eukaryotic aspartyl protease family protein
AT2G43360	AT2G43360	protein_coding_gene	1920.14	-0.539451	0.123569	-4.36558	1.26789e-05	0.000156866	Radical SAM superfamily protein
AT5G08030	AT5G08030	protein_coding_gene	56.5463	-2.16305	0.495674	-4.36385	1.27793e-05	0.000158018	PLC-like phosphodiesterases superfamily protein
AT2G43535	AT2G43535	protein_coding_gene	1159.88	-1.37255	0.314741	-4.36089	1.29533e-05	0.000160078	Scorpion toxin-like knottin superfamily protein
AT1G68490	AT1G68490	protein_coding_gene	582.208	0.788063	0.180731	4.36041	1.29816e-05	0.000160245
AT5G41670	AT5G41670	protein_coding_gene	7318.93	-0.463599	0.106317	-4.36052	1.29752e-05	0.000160245	6-phosphogluconate dehydrogenase family protein
AT1G32070	AT1G32070	protein_coding_gene	531.585	-0.711961	0.163323	-4.35921	1.30534e-05	0.000161038	nuclear shuttle interacting
AT3G55660	AT3G55660	protein_coding_gene	457.633	-1.10173	0.252749	-4.35901	1.30652e-05	0.000161093	ROP (rho of plants) guanine nucleotide exchange factor 6
AT1G31710	AT1G31710	protein_coding_gene	1030.29	-1.34358	0.308239	-4.35888	1.30732e-05	0.000161099	Copper amine oxidase family protein
AT5G28640	AT5G28640	protein_coding_gene	1098.6	0.637714	0.146323	4.35828	1.31091e-05	0.00016145	SSXT family protein
AT3G15670	AT3G15670	protein_coding_gene	32212.9	2.51052	0.57616	4.35733	1.31658e-05	0.000162056	Late embryogenesis abundant protein (LEA) family protein
AT4G16515	AT4G16515	protein_coding_gene	38.0391	-2.07906	0.477218	-4.35664	1.32076e-05	0.000162478
AT1G27140	AT1G27140	protein_coding_gene	301.934	1.33211	0.305801	4.35613	1.3238e-05	0.000162576	glutathione S-transferase tau 14
AT4G27720	AT4G27720	protein_coding_gene	2585.86	-0.569945	0.130836	-4.35617	1.32358e-05	0.000162576	Major facilitator superfamily protein
AT4G32400	AT4G32400	protein_coding_gene	1323.52	-0.42064	0.0965625	-4.35614	1.32374e-05	0.000162576	Mitochondrial substrate carrier family protein
AT5G64110	AT5G64110	protein_coding_gene	79.7703	-2.19128	0.503062	-4.35589	1.32528e-05	0.000162664	Peroxidase superfamily protein
AT4G14580	AT4G14580	protein_coding_gene	53.6477	-1.8071	0.414964	-4.35483	1.3317e-05	0.000163298	CBL-interacting protein kinase 4
AT4G24100	AT4G24100	protein_coding_gene	567.778	0.465364	0.106863	4.35479	1.33196e-05	0.000163298	Protein kinase superfamily protein
AT5G03390	AT5G03390	protein_coding_gene	31.1772	-1.59547	0.366473	-4.35359	1.33927e-05	0.000164102	Protein of unknown function (DUF295)
AT4G18380	AT4G18380	protein_coding_gene	417.123	0.741458	0.170348	4.35261	1.34527e-05	0.000164745	F-box family protein
AT4G38660	AT4G38660	protein_coding_gene	616.924	-0.681406	0.156569	-4.35212	1.34827e-05	0.000165018	Pathogenesis-related thaumatin superfamily protein
AT1G64910	AT1G64910	protein_coding_gene	7.37156	-2.4089	0.553636	-4.35105	1.35489e-05	0.000165547	UDP-Glycosyltransferase superfamily protein
AT1G70300	AT1G70300	protein_coding_gene	396.208	1.02272	0.235048	4.35112	1.35444e-05	0.000165547	K+ uptake permease 6
AT4G08780	AT4G08780	protein_coding_gene	8.83119	-2.37661	0.546209	-4.35109	1.3546e-05	0.000165547	Peroxidase superfamily protein
AT3G32047	AT3G32047	protein_coding_gene	9.40275	2.17891	0.50108	4.34842	1.37119e-05	0.000167445	Cytochrome P450 superfamily protein
AT2G38160	AT2G38160	protein_coding_gene	163.177	-0.90974	0.209232	-4.348	1.37383e-05	0.000167673
AT5G58340	AT5G58340	protein_coding_gene	161.98	0.799424	0.183885	4.34741	1.37754e-05	0.00016803	myb-like HTH transcriptional regulator family protein
AT5G55700	AT5G55700	protein_coding_gene	353.535	0.623611	0.143497	4.34582	1.38758e-05	0.00016916	beta-amylase 4
AT5G41050	AT5G41050	protein_coding_gene	98.8239	-1.22214	0.281282	-4.3449	1.39338e-05	0.000169771	Pollen Ole e 1 allergen and extensin family protein
AT1G68920	AT1G68920	protein_coding_gene	894.065	0.508944	0.117153	4.34427	1.39737e-05	0.000170124	basic helix-loop-helix (bHLH) DNA-binding superfamily protein
AT5G57610	AT5G57610	protein_coding_gene	900.098	1.06406	0.244939	4.34416	1.39811e-05	0.000170124	Protein kinase superfamily protein with octicosapeptide/Phox/Bem1p domain
AT5G64667	AT5G64667	protein_coding_gene	20.9184	-1.84739	0.425267	-4.34408	1.39864e-05	0.000170124	inflorescence deficient in abscission (IDA)-like 2
AT1G69040	AT1G69040	protein_coding_gene	1366.73	0.871469	0.200637	4.34352	1.4022e-05	0.000170462	ACT domain repeat 4
AT3G10610	AT3G10610	protein_coding_gene	2455.8	-0.731513	0.168443	-4.34278	1.40689e-05	0.000170936	Ribosomal S17 family protein
AT1G11170	AT1G11170	protein_coding_gene	64.1767	1.20651	0.277987	4.34016	1.42379e-05	0.000172893	Protein of unknown function (DUF707)
AT4G25630	AT4G25630	protein_coding_gene	4205.04	-0.69066	0.159191	-4.33855	1.43427e-05	0.000174067	fibrillarin 2
AT4G31800	AT4G31800	protein_coding_gene	4275.1	-1.11076	0.256045	-4.33814	1.43696e-05	0.000174296	WRKY DNA-binding protein 18
AT5G01560	AT5G01560	protein_coding_gene	298.618	0.623703	0.143797	4.3374	1.44176e-05	0.00017478	lectin receptor kinase a4.3
AT1G61580	AT1G61580	protein_coding_gene	1220.78	-0.844617	0.194845	-4.33482	1.45878e-05	0.000176744	R-protein L3 B
AT1G65560	AT1G65560	protein_coding_gene	258.826	-0.882418	0.203638	-4.33326	1.46916e-05	0.000177879	Zinc-binding dehydrogenase family protein
AT2G27360	AT2G27360	protein_coding_gene	544.465	-0.74906	0.172867	-4.33317	1.46979e-05	0.000177879	GDSL-like Lipase/Acylhydrolase superfamily protein
AT4G11310	AT4G11310	protein_coding_gene	52.1804	2.15855	0.498257	4.3322	1.4763e-05	0.000178567	Papain family cysteine protease
AT4G37925	AT4G37925	protein_coding_gene	352.589	-1.44729	0.334098	-4.33192	1.47812e-05	0.000178687	subunit NDH-M of NAD(P)H:plastoquinone dehydrogenase complex
AT1G13610	AT1G13610	protein_coding_gene	99.7589	-1.26349	0.291682	-4.33172	1.47948e-05	0.000178752	alpha/beta-Hydrolases superfamily protein
AT5G42090	AT5G42090	protein_coding_gene	2304.15	0.596486	0.137726	4.33096	1.48459e-05	0.000179269	Lung seven transmembrane receptor family protein
AT3G24315	AT3G24315	protein_coding_gene	495.314	0.505207	0.116658	4.33068	1.48648e-05	0.000179398	Sec20 family protein
AT2G44410	AT2G44410	protein_coding_gene	772.505	0.418633	0.0966722	4.33044	1.4881e-05	0.000179493	RING/U-box superfamily protein
AT2G28100	AT2G28100	protein_coding_gene	311.36	-0.65196	0.150618	-4.32856	1.50085e-05	0.00018093	alpha-L-fucosidase 1
AT4G05530	AT4G05530	protein_coding_gene	1517.39	0.450761	0.104144	4.32826	1.50291e-05	0.000181077	indole-3-butyric acid response 1
AT3G52110	AT3G52110	protein_coding_gene	664.364	-1.01124	0.233663	-4.32778	1.50617e-05	0.00018137
AT1G35310	AT1G35310	protein_coding_gene	20.4124	-2.21654	0.512215	-4.32737	1.50903e-05	0.000181612	MLP-like protein 168
AT5G13550	AT5G13550	protein_coding_gene	528.044	-0.787773	0.182132	-4.32529	1.52332e-05	0.000183196	sulfate transporter 4.1
AT5G63850	AT5G63850	protein_coding_gene	209.998	-1.84054	0.425538	-4.32521	1.52388e-05	0.000183196	amino acid permease 4
AT4G23700	AT4G23700	protein_coding_gene	64.2143	2.02065	0.467274	4.32434	1.52991e-05	0.000183819	cation/H+ exchanger 17
AT2G41090	AT2G41090	protein_coding_gene	1109.38	-1.57885	0.365151	-4.32383	1.5334e-05	0.000184136	Calcium-binding EF-hand family protein
AT1G23060	AT1G23060	protein_coding_gene	118.729	1.28364	0.296896	4.32352	1.53559e-05	0.000184194
AT5G26320	AT5G26320	protein_coding_gene	54.1314	-1.96515	0.45452	-4.32357	1.53527e-05	0.000184194	TRAF-like family protein
AT5G53895	AT5G53895	protein_coding_gene	23.5363	1.67321	0.387062	4.32285	1.54023e-05	0.000184649
AT5G22070	AT5G22070	protein_coding_gene	916.473	0.570474	0.131987	4.3222	1.54482e-05	0.000184993	Core-2/I-branching beta-1,6-N-acetylglucosaminyltransferase family protein
AT5G51460	AT5G51460	protein_coding_gene	764.694	-0.773706	0.179004	-4.32228	1.54427e-05	0.000184993	Haloacid dehalogenase-like hydrolase (HAD) superfamily protein
AT5G13220	AT5G13220	protein_coding_gene	532.33	-1.60506	0.371391	-4.32175	1.54796e-05	0.000185267	jasmonate-zim-domain protein 10
AT5G01910	AT5G01910	protein_coding_gene	179.168	-1.01745	0.235509	-4.3202	1.55884e-05	0.000186467
AT1G70780	AT1G70780	protein_coding_gene	3779.37	0.540341	0.125186	4.31632	1.58652e-05	0.000189568
AT1G70782	AT1G70782	protein_coding_gene	3779.37	0.540341	0.125186	4.31632	1.58652e-05	0.000189568	conserved peptide upstream open reading frame 28
AT1G64180	AT1G64180	protein_coding_gene	66.838	1.15882	0.268618	4.31401	1.60317e-05	0.000191452	intracellular protein transport protein USO1-related
AT3G58850	AT3G58850	protein_coding_gene	259.619	1.36882	0.31738	4.31288	1.61144e-05	0.000192332	phy rapidly regulated 2
AT3G49670	AT3G49670	protein_coding_gene	905.192	-0.910547	0.211229	-4.31072	1.62726e-05	0.000194114	Leucine-rich receptor-like protein kinase family protein
AT3G19000	AT3G19000	protein_coding_gene	764.031	-0.554846	0.128749	-4.30951	1.63614e-05	0.000195057	2-oxoglutarate (2OG) and Fe(II)-dependent oxygenase superfamily protein
AT4G01050	AT4G01050	protein_coding_gene	6043.4	-0.92378	0.214364	-4.3094	1.63697e-05	0.000195057	thylakoid rhodanese-like
AT1G71990	AT1G71990	protein_coding_gene	146.307	0.924339	0.214533	4.3086	1.64288e-05	0.000195643	fucosyltransferase 13
AT5G41580	AT5G41580	protein_coding_gene	286.866	0.684763	0.158933	4.30849	1.6437e-05	0.000195643	RING/U-box superfamily protein
AT3G15690	AT3G15690	protein_coding_gene	1147.18	-0.728447	0.169195	-4.30538	1.667e-05	0.000198229	Single hybrid motif superfamily protein
AT4G31805	AT4G31805	protein_coding_gene	121.075	-1.16266	0.270051	-4.30535	1.66725e-05	0.000198229	WRKY family transcription factor
AT5G42420	AT5G42420	protein_coding_gene	973.408	0.638954	0.148415	4.30519	1.6684e-05	0.000198257	Nucleotide-sugar transporter family protein
AT3G26710	AT3G26710	protein_coding_gene	1474.06	-0.824764	0.191612	-4.30434	1.67482e-05	0.00019891	cofactor assembly of complex C
AT3G53890	AT3G53890	protein_coding_gene	6026.22	-0.608224	0.141335	-4.30343	1.68172e-05	0.000199614	Ribosomal protein S21e
AT5G25980	AT5G25980	protein_coding_gene	699.015	-1.03357	0.240179	-4.30332	1.68259e-05	0.000199614	glucoside glucohydrolase 2
AT1G22460	AT1G22460	protein_coding_gene	142.892	1.02648	0.238553	4.30292	1.68559e-05	0.00019986	O-fucosyltransferase family protein
AT1G55260	AT1G55260	protein_coding_gene	1606.12	-1.26401	0.29382	-4.30197	1.69286e-05	0.000200612	Bifunctional inhibitor/lipid-transfer protein/seed storage 2S albumin superfamily protein
AT3G61310	AT3G61310	protein_coding_gene	765.093	-0.98513	0.229002	-4.30184	1.69386e-05	0.00020062	AT hook motif DNA-binding family protein
AT1G78610	AT1G78610	protein_coding_gene	1157.56	0.662957	0.154147	4.30082	1.70167e-05	0.000201435	mechanosensitive channel of small conductance-like 6
AT1G23000	AT1G23000	protein_coding_gene	202.169	1.00655	0.234065	4.30031	1.70558e-05	0.000201788	Heavy metal transport/detoxification superfamily protein
AT4G13670	AT4G13670	protein_coding_gene	923.744	-0.83615	0.194494	-4.2991	1.7149e-05	0.000202742	plastid transcriptionally active 5
AT4G31780	AT4G31780	protein_coding_gene	1659.78	-0.746254	0.173587	-4.29902	1.71552e-05	0.000202742	monogalactosyl diacylglycerol synthase 1
AT3G15970	AT3G15970	protein_coding_gene	843.086	0.59357	0.138175	4.29578	1.74078e-05	0.000205615	NUP50 (Nucleoporin 50 kDa) protein
AT2G37200	AT2G37200	protein_coding_gene	385.177	0.839537	0.195456	4.29528	1.74469e-05	0.000205965	Uncharacterised protein family (UPF0497)
AT2G26760	AT2G26760	protein_coding_gene	500.746	-0.963757	0.224386	-4.29509	1.74625e-05	0.000205997	Cyclin B1;4
AT4G14860	AT4G14860	protein_coding_gene	71.1011	-1.88163	0.438096	-4.29501	1.74687e-05	0.000205997	ovate family protein 11
AT2G20670	AT2G20670	protein_coding_gene	374.261	-1.50364	0.350108	-4.2948	1.7485e-05	0.000206077	Protein of unknown function (DUF506)
AT3G52920	AT3G52920	protein_coding_gene	823.374	-0.772841	0.179958	-4.29456	1.7504e-05	0.000206188	Family of unknown function (DUF662)
AT1G21000	AT1G21000	protein_coding_gene	1012.33	0.822874	0.191616	4.29439	1.75171e-05	0.000206231	PLATZ transcription factor family protein
AT1G01390	AT1G01390	protein_coding_gene	57.7471	-1.75222	0.40816	-4.29298	1.76294e-05	0.00020744	UDP-Glycosyltransferase superfamily protein
AT2G40170	AT2G40170	protein_coding_gene	1867.93	2.53189	0.589821	4.29264	1.76564e-05	0.000207645	Stress induced protein
AT1G06270	AT1G06270	protein_coding_gene	181.487	1.00665	0.234709	4.28893	1.7954e-05	0.00021103	Pentatricopeptide repeat (PPR) superfamily protein
AT1G08350	AT1G08350	protein_coding_gene	357.136	0.683234	0.159308	4.28877	1.79664e-05	0.000211061	Endomembrane protein 70 protein family
AT5G15640	AT5G15640	protein_coding_gene	723.236	-0.529706	0.123572	-4.28662	1.81411e-05	0.000212998	Mitochondrial substrate carrier family protein
AT1G76110	AT1G76110	protein_coding_gene	177.691	-1.45688	0.339891	-4.28633	1.8165e-05	0.000213163	HMG (high mobility group) box protein with ARID/BRIGHT DNA-binding domain
AT4G33905	AT4G33905	protein_coding_gene	96.4041	1.86131	0.434292	4.28586	1.82036e-05	0.0002135	Peroxisomal membrane 22 kDa (Mpv17/PMP22) family protein
AT5G21100	AT5G21100	protein_coding_gene	770.295	-0.926156	0.216115	-4.28547	1.82351e-05	0.000213753	Plant L-ascorbate oxidase
AT1G43770	AT1G43770	protein_coding_gene	79.8125	1.27522	0.297666	4.28405	1.8352e-05	0.000215008	RING/FYVE/PHD zinc finger superfamily protein
AT5G59220	AT5G59220	protein_coding_gene	43.1666	2.07715	0.484916	4.28353	1.83949e-05	0.000215393	highly ABA-induced PP2C gene 1
AT3G09330	AT3G09330	protein_coding_gene	71.9767	1.298	0.303039	4.28328	1.84155e-05	0.000215518	Transmembrane amino acid transporter family protein
AT2G44850	AT2G44850	protein_coding_gene	85.9112	0.843441	0.19694	4.28273	1.84617e-05	0.000215942
AT5G25240	AT5G25240	protein_coding_gene	102.157	-1.32795	0.310211	-4.2808	1.86219e-05	0.000217587
AT5G51490	AT5G51490	protein_coding_gene	124.866	1.44037	0.336472	4.2808	1.86224e-05	0.000217587	Plant invertase/pectin methylesterase inhibitor superfamily
AT3G59780	AT3G59780	protein_coding_gene	2679.08	-1.10396	0.2579	-4.28057	1.86416e-05	0.000217693	Rhodanese/Cell cycle control phosphatase superfamily protein
AT3G26370	AT3G26370	protein_coding_gene	1042.22	0.395697	0.0925141	4.27715	1.89302e-05	0.000220707	O-fucosyltransferase family protein
AT5G19890	AT5G19890	protein_coding_gene	8.61519	-2.59054	0.605669	-4.27716	1.89291e-05	0.000220707	Peroxidase superfamily protein
AT5G54830	AT5G54830	protein_coding_gene	390.966	0.51426	0.120229	4.27733	1.89149e-05	0.000220707	DOMON domain-containing protein / dopamine beta-monooxygenase N-terminal domain-containing protein
AT5G59090	AT5G59090	protein_coding_gene	438.29	-1.47869	0.34574	-4.27688	1.89532e-05	0.000220856	subtilase 4.12
AT5G02620	AT5G02620	protein_coding_gene	383.275	0.724551	0.169424	4.27657	1.89797e-05	0.000221045	ankyrin-like1
AT1G52050	AT1G52050	protein_coding_gene	226.143	-1.95442	0.457029	-4.27637	1.89965e-05	0.000221118	Mannose-binding lectin superfamily protein
AT2G35500	AT2G35500	protein_coding_gene	1587.49	-0.809099	0.189207	-4.27625	1.90064e-05	0.000221118	shikimate kinase like 2
AT2G42790	AT2G42790	protein_coding_gene	10143.1	0.700551	0.163855	4.27544	1.90756e-05	0.000221804	citrate synthase 3
AT3G04870	AT3G04870	protein_coding_gene	2477.94	-0.603607	0.141225	-4.27408	1.91931e-05	0.00022305	zeta-carotene desaturase
AT5G15260	AT5G15260	protein_coding_gene	346.696	0.883999	0.206844	4.27374	1.92222e-05	0.000223269	Ribosomal protein L34e superfamily protein
AT5G02540	AT5G02540	protein_coding_gene	105.429	1.23345	0.288642	4.27329	1.92612e-05	0.000223601	NAD(P)-binding Rossmann-fold superfamily protein
AT4G00752	AT4G00752	protein_coding_gene	589.473	0.505962	0.118413	4.27287	1.92975e-05	0.000223903	UBX domain-containing protein
AT3G54940	AT3G54940	protein_coding_gene	5144.49	2.49194	0.583459	4.27098	1.9462e-05	0.00022569	ERR: AT3G54940 not in vocabulary: $voc
AT1G09660	AT1G09660	protein_coding_gene	1393.66	-0.502744	0.117724	-4.27054	1.94998e-05	0.000225925	RNA-binding KH domain-containing protein
AT3G55740	AT3G55740	protein_coding_gene	480.387	0.662867	0.15522	4.27051	1.95031e-05	0.000225925	proline transporter 2
AT5G53290	AT5G53290	protein_coding_gene	189.889	0.99015	0.231894	4.26985	1.95607e-05	0.000226471	cytokinin response factor 3
AT1G22410	AT1G22410	protein_coding_gene	5492.06	-0.717929	0.168213	-4.26798	1.97247e-05	0.000228248	Class-II DAHP synthetase family protein
AT4G26660	AT4G26660	protein_coding_gene	601.331	-1.11325	0.260871	-4.26743	1.97738e-05	0.000228675
AT5G19660	AT5G19660	protein_coding_gene	595.861	0.694139	0.162664	4.26733	1.97828e-05	0.000228675	SITE-1 protease
AT3G46660	AT3G46660	protein_coding_gene	742.968	1.29159	0.302685	4.26711	1.98018e-05	0.000228773	UDP-glucosyl transferase 76E12
AT4G26940	AT4G26940	protein_coding_gene	1575.48	0.610369	0.143062	4.26647	1.98586e-05	0.000229307	Galactosyltransferase family protein
AT3G26590	AT3G26590	protein_coding_gene	408.449	1.02023	0.239207	4.26504	1.99864e-05	0.000230659	MATE efflux family protein
AT1G03860	AT1G03860	protein_coding_gene	3016.79	-0.45614	0.106998	-4.26308	2.01626e-05	0.000232475	prohibitin 2
AT3G18130	AT3G18130	protein_coding_gene	4299.41	-0.697484	0.163611	-4.26305	2.01652e-05	0.000232475	receptor for activated C kinase 1C
AT3G09220	AT3G09220	protein_coding_gene	841.535	-2.2523	0.528369	-4.26274	2.01938e-05	0.00023268	laccase 7
AT3G30380	AT3G30380	protein_coding_gene	363.073	0.604613	0.141843	4.26254	2.02118e-05	0.000232763	alpha/beta-Hydrolases superfamily protein
AT1G48240	AT1G48240	protein_coding_gene	419.014	-0.759803	0.17827	-4.26208	2.02529e-05	0.000232989	novel plant snare 12
AT5G48940	AT5G48940	protein_coding_gene	405.148	1.22491	0.287393	4.26213	2.02488e-05	0.000232989	Leucine-rich repeat transmembrane protein kinase family protein
AT3G60840	AT3G60840	protein_coding_gene	261.875	-1.17265	0.275175	-4.26148	2.03081e-05	0.0002335	microtubule-associated protein 65-4
AT2G21490	AT2G21490	protein_coding_gene	3188.59	2.51347	0.589894	4.26088	2.03619e-05	0.000233995	dehydrin LEA
AT5G30490	AT5G30490	protein_coding_gene	462.813	-0.624438	0.146617	-4.25897	2.0537e-05	0.000235881
AT3G12710	AT3G12710	protein_coding_gene	738.871	0.939486	0.220621	4.25837	2.0592e-05	0.000236387	DNA glycosylase superfamily protein
AT5G38010	AT5G38010	protein_coding_gene	64.3806	-1.71777	0.403435	-4.25785	2.06398e-05	0.000236811	UDP-Glycosyltransferase superfamily protein
AT1G79060	AT1G79060	protein_coding_gene	141.032	0.787497	0.185	4.25673	2.07439e-05	0.000237879
AT5G08450	AT5G08450	protein_coding_gene	5374.51	-0.717373	0.168545	-4.25628	2.07857e-05	0.000238232
AT5G17460	AT5G17460	protein_coding_gene	842.866	1.54668	0.363458	4.25546	2.08617e-05	0.000238976
AT5G41290	AT5G41290	protein_coding_gene	6.81417	-2.32204	0.545739	-4.25485	2.09189e-05	0.000239504	Receptor-like protein kinase-related family protein
AT3G14350	AT3G14350	protein_coding_gene	2598.32	-0.749821	0.17631	-4.25285	2.11066e-05	0.000241526	STRUBBELIG-receptor family 7
AT1G13300	AT1G13300	protein_coding_gene	57.5488	-1.80259	0.424039	-4.251	2.12815e-05	0.000243399	myb-like transcription factor family protein
AT1G31420	AT1G31420	protein_coding_gene	1956.9	-0.468401	0.110202	-4.2504	2.13388e-05	0.000243926	Leucine-rich repeat protein kinase family protein
AT3G58000	AT3G58000	protein_coding_gene	34.7997	-1.74405	0.410356	-4.25008	2.13693e-05	0.000244144	VQ motif-containing protein
AT5G11390	AT5G11390	protein_coding_gene	463.27	0.602737	0.141977	4.24531	2.18287e-05	0.000249262	WPP domain-interacting protein 1
AT4G24620	AT4G24620	protein_coding_gene	3959.52	-0.588224	0.138567	-4.24504	2.18556e-05	0.000249438	phosphoglucose isomerase 1
AT3G48590	AT3G48590	protein_coding_gene	253.81	-0.71975	0.169583	-4.24424	2.19331e-05	0.00025019	nuclear factor Y, subunit C1
AT2G40800	AT2G40800	protein_coding_gene	1235.7	0.47259	0.111356	4.24396	2.19612e-05	0.000250378
AT2G39290	AT2G39290	protein_coding_gene	836.233	-0.593941	0.139968	-4.24342	2.20138e-05	0.000250846	phosphatidylglycerolphosphate synthase 1
AT5G20960	AT5G20960	protein_coding_gene	1440.36	0.520558	0.122689	4.24292	2.20634e-05	0.000251279	aldehyde oxidase 1
AT2G32690	AT2G32690	protein_coding_gene	1611.47	-1.26018	0.297027	-4.24265	2.20897e-05	0.000251446	glycine-rich protein 23
AT2G21385	AT2G21385	protein_coding_gene	1377.06	-0.905369	0.213423	-4.24213	2.21404e-05	0.000251713
AT3G48660	AT3G48660	protein_coding_gene	201.496	0.763417	0.179958	4.2422	2.21338e-05	0.000251713	Protein of unknown function (DUF 3339)
AT4G26590	AT4G26590	protein_coding_gene	148.702	1.28584	0.303117	4.24206	2.2148e-05	0.000251713	oligopeptide transporter 5
AT1G18010	AT1G18010	protein_coding_gene	503.969	-1.2176	0.28715	-4.24028	2.23241e-05	0.00025358	Major facilitator superfamily protein
AT2G09990	AT2G09990	protein_coding_gene	3638.82	-0.699026	0.164862	-4.24006	2.23462e-05	0.000253698	Ribosomal protein S5 domain 2-like superfamily protein
AT5G24130	AT5G24130	protein_coding_gene	865.188	2.33337	0.550377	4.23959	2.23925e-05	0.000254091
AT3G09770	AT3G09770	protein_coding_gene	726.41	0.54711	0.129083	4.23843	2.25086e-05	0.000255274	RING/U-box superfamily protein
AT1G32470	AT1G32470	protein_coding_gene	4885.6	-1.13572	0.267999	-4.23779	2.25733e-05	0.000255623	Single hybrid motif superfamily protein
AT2G04170	AT2G04170	protein_coding_gene	742.342	0.985166	0.232473	4.23777	2.25748e-05	0.000255623	TRAF-like family protein
AT5G42960	AT5G42960	protein_coding_gene	977.641	-0.500214	0.118031	-4.23801	2.25512e-05	0.000255623
AT2G46650	AT2G46650	protein_coding_gene	278.355	-1.00868	0.238194	-4.23468	2.28874e-05	0.000259027	cytochrome B5 isoform C
AT4G37490	AT4G37490	protein_coding_gene	348.819	-0.937791	0.221475	-4.23429	2.29277e-05	0.000259348	CYCLIN B1;1
AT4G10690			391.941	1.05409	0.248967	4.23386	2.29713e-05	0.000259706	transposable element gene
AT1G44110	AT1G44110	protein_coding_gene	371.149	-1.10122	0.260114	-4.2336	2.29981e-05	0.000259872	Cyclin A1;1
AT5G48460	AT5G48460	protein_coding_gene	388.398	-1.08201	0.255585	-4.23347	2.3011e-05	0.000259883	Actin binding Calponin homology (CH) domain-containing protein
AT4G16250	AT4G16250	protein_coding_gene	487.95	0.981274	0.231806	4.23318	2.30414e-05	0.00026009	phytochrome D
AT3G26520	AT3G26520	protein_coding_gene	18525.1	-1.18165	0.279156	-4.23294	2.30661e-05	0.000260233	tonoplast intrinsic protein 2
AT2G43870	AT2G43870	protein_coding_gene	61.8459	1.3857	0.327374	4.23277	2.30833e-05	0.000260292	Pectin lyase-like superfamily protein
AT1G18370	AT1G18370	protein_coding_gene	781.399	-1.05763	0.24991	-4.23204	2.3158e-05	0.000260862	ATP binding microtubule motor family protein
AT5G53880	AT5G53880	protein_coding_gene	843.137	-1.52321	0.359919	-4.23209	2.31526e-05	0.000260862
AT5G43840	AT5G43840	protein_coding_gene	4.66078	2.5711	0.607558	4.23186	2.31763e-05	0.000260933	heat shock transcription factor A6A
AT3G46630	AT3G46630	protein_coding_gene	325.927	-1.03159	0.243811	-4.23113	2.3252e-05	0.000261648	Protein of unknown function (DUF3223)
AT1G18810	AT1G18810	protein_coding_gene	32.2532	-1.95273	0.461609	-4.23026	2.33421e-05	0.000262525	phytochrome kinase substrate-related
AT5G05870	AT5G05870	protein_coding_gene	264.286	0.865857	0.204716	4.22955	2.34154e-05	0.000263214	UDP-glucosyl transferase 76C1
AT2G25350	AT2G25350	protein_coding_gene	180.323	0.655114	0.154962	4.22757	2.36227e-05	0.000265406	Phox (PX) domain-containing protein
AT5G57015	AT5G57015	protein_coding_gene	860.035	-0.633703	0.149923	-4.22686	2.36977e-05	0.00026611	casein kinase I-like 12
AT1G13590	AT1G13590	protein_coding_gene	535.287	0.877217	0.207546	4.22662	2.37233e-05	0.000266259	phytosulfokine 1 precursor
AT5G10990	AT5G10990	protein_coding_gene	41.2573	1.48673	0.351807	4.226	2.37885e-05	0.000266853	SAUR-like auxin-responsive protein family
AT3G25870	AT3G25870	protein_coding_gene	112.525	1.2089	0.286308	4.22238	2.41733e-05	0.000271029
AT3G45680	AT3G45680	protein_coding_gene	11.6706	-2.18497	0.517548	-4.22177	2.42393e-05	0.000271488	Major facilitator superfamily protein
AT4G25910	AT4G25910	protein_coding_gene	337.108	-0.92541	0.219197	-4.22182	2.42334e-05	0.000271488	NFU domain protein 3
AT1G05640	AT1G05640	protein_coding_gene	136.348	0.734196	0.174019	4.21906	2.45321e-05	0.000274625	Ankyrin repeat family protein
AT3G52870	AT3G52870	protein_coding_gene	1248.2	-0.977504	0.231746	-4.21799	2.46493e-05	0.000275794	IQ calmodulin-binding motif family protein
AT2G01890	AT2G01890	protein_coding_gene	935.169	-1.70817	0.405071	-4.21697	2.47604e-05	0.000276894	purple acid phosphatase 8
AT4G07825	AT4G07825	protein_coding_gene	914.305	0.915266	0.217098	4.21591	2.48771e-05	0.000278056
AT3G26830	AT3G26830	protein_coding_gene	38.3253	-1.70875	0.405358	-4.2154	2.49335e-05	0.000278431	Cytochrome P450 superfamily protein
AT4G30230	AT4G30230	protein_coding_gene	28.588	-1.43014	0.339267	-4.21537	2.49364e-05	0.000278431
AT1G53320	AT1G53320	protein_coding_gene	1351.83	0.736432	0.174726	4.21477	2.50028e-05	0.000279028	tubby like protein 7
AT1G19350	AT1G19350	protein_coding_gene	1731.33	-0.680058	0.161372	-4.21421	2.50651e-05	0.000279579	Brassinosteroid signalling positive regulator (BZR1) family protein
AT1G74670	AT1G74670	protein_coding_gene	163.804	-1.96888	0.46734	-4.21296	2.52051e-05	0.000280996	Gibberellin-regulated family protein
AT4G14615	AT4G14615	protein_coding_gene	1097.33	0.656406	0.155824	4.21248	2.52581e-05	0.000281442
AT1G27385	AT1G27385	protein_coding_gene	618.337	-0.610152	0.144861	-4.21199	2.5313e-05	0.000281909
AT3G06650	AT3G06650	protein_coding_gene	4850.73	-0.713266	0.169372	-4.21124	2.53968e-05	0.000282696	ATP-citrate lyase B-1
AT3G16150	AT3G16150	protein_coding_gene	625.589	1.18779	0.282113	4.21032	2.55012e-05	0.000283713	N-terminal nucleophile aminohydrolases (Ntn hydrolases) superfamily protein
AT1G80090	AT1G80090	protein_coding_gene	1015.73	2.50953	0.596208	4.20916	2.56325e-05	0.000285027	Cystathionine beta-synthase (CBS) family protein
AT4G10480	AT4G10480	protein_coding_gene	9290.17	-0.497846	0.118281	-4.20901	2.56488e-05	0.000285062	Nascent polypeptide-associated complex (NAC), alpha subunit family protein
AT1G09470	AT1G09470	protein_coding_gene	125.298	-0.897531	0.213306	-4.2077	2.57978e-05	0.000286423
AT4G25515	AT4G25515	protein_coding_gene	184.001	0.791737	0.18816	4.20778	2.57894e-05	0.000286423	SEUSS-like 3
AT2G38400	AT2G38400	protein_coding_gene	932.088	0.767564	0.182426	4.20752	2.58184e-05	0.000286505	alanine:glyoxylate aminotransferase 3
AT2G38810	AT2G38810	protein_coding_gene	415.894	-0.70639	0.167921	-4.20668	2.59152e-05	0.000287284	histone H2A 8
AT5G57400	AT5G57400	protein_coding_gene	18.1519	1.99617	0.474514	4.20677	2.59048e-05	0.000287284
AT5G50180	AT5G50180	protein_coding_gene	870.854	0.677365	0.161031	4.20643	2.59439e-05	0.000287455	Protein kinase superfamily protein
AT1G65660	AT1G65660	protein_coding_gene	1108.98	0.541342	0.128719	4.20563	2.6036e-05	0.000288317	Pre-mRNA splicing Prp18-interacting factor
AT5G18430	AT5G18430	protein_coding_gene	35.1743	-2.00154	0.475933	-4.20552	2.60483e-05	0.000288317	GDSL-like Lipase/Acylhydrolase superfamily protein
AT4G35790	AT4G35790	protein_coding_gene	3094.23	0.753762	0.179275	4.20451	2.61654e-05	0.000289465	phospholipase D delta
AT2G47840	AT2G47840	protein_coding_gene	1967.23	-0.593729	0.141232	-4.20392	2.62331e-05	0.000290066	Uncharacterised conserved protein ycf60
AT5G03470	AT5G03470	protein_coding_gene	247.533	0.529166	0.125886	4.20353	2.62782e-05	0.000290416	Protein phosphatase 2A regulatory B subunit family protein
AT1G48210	AT1G48210	protein_coding_gene	577.012	-0.599337	0.142609	-4.20265	2.63804e-05	0.000291396	Protein kinase superfamily protein
AT2G26820	AT2G26820	protein_coding_gene	43.3071	-1.93513	0.460612	-4.20121	2.65489e-05	0.000293109	phloem protein 2-A3
AT4G01140	AT4G01140	protein_coding_gene	106.892	-1.65732	0.394688	-4.19906	2.6803e-05	0.000295763	Protein of unknown function (DUF1191)
AT1G77630	AT1G77630	protein_coding_gene	317.523	-0.979274	0.233246	-4.19845	2.68745e-05	0.000296249	Peptidoglycan-binding LysM domain-containing protein
AT5G24990	AT5G24990	protein_coding_gene	545.275	1.1004	0.262094	4.19849	2.68698e-05	0.000296249	Protein of unknown function (DUF1336)
AT3G54210	AT3G54210	protein_coding_gene	11772.5	-0.660675	0.157383	-4.19789	2.69408e-05	0.000296829	Ribosomal protein L17 family protein
AT1G67110	AT1G67110	protein_coding_gene	52.8575	-1.77583	0.423044	-4.19774	2.69589e-05	0.000296831	cytochrome P450, family 735, subfamily A, polypeptide 2
AT5G46530	AT5G46530	protein_coding_gene	20.206	-2.11691	0.504306	-4.19766	2.69684e-05	0.000296831	AWPM-19-like family protein
AT5G52780	AT5G52780	protein_coding_gene	397.309	-0.856704	0.20412	-4.19706	2.70404e-05	0.000297472	Protein of unknown function (DUF3464)
AT1G70940	AT1G70940	protein_coding_gene	1391	-0.78769	0.187713	-4.19625	2.71373e-05	0.000298386	Auxin efflux carrier family protein
AT3G62530	AT3G62530	protein_coding_gene	7836.35	-0.745261	0.17762	-4.19582	2.71891e-05	0.000298804	ARM repeat superfamily protein
AT3G56290	AT3G56290	protein_coding_gene	682.22	-1.69954	0.405233	-4.19399	2.74096e-05	0.000301074
AT1G10230	AT1G10230	protein_coding_gene	545.88	-0.63175	0.150646	-4.1936	2.74562e-05	0.000301378	SKP1-like 18
AT1G17810	AT1G17810	protein_coding_gene	122.563	2.53741	0.605078	4.19353	2.74651e-05	0.000301378	beta-tonoplast intrinsic protein
AT1G08580	AT1G08580	protein_coding_gene	1075.39	-0.791034	0.188638	-4.19339	2.74816e-05	0.000301406
AT5G38660	AT5G38660	protein_coding_gene	1689.92	-0.633968	0.151219	-4.19238	2.76039e-05	0.000302594	acclimation of photosynthesis to environment
AT5G57970	AT5G57970	protein_coding_gene	387.442	0.510494	0.121774	4.19215	2.76325e-05	0.000302754	DNA glycosylase superfamily protein
AT1G70470	AT1G70470	protein_coding_gene	68.786	-1.28383	0.306277	-4.19173	2.76839e-05	0.000303164
AT3G14180	AT3G14180	protein_coding_gene	673.838	0.43511	0.103852	4.18972	2.79294e-05	0.000305697	sequence-specific DNA binding transcription factors
AT2G37700	AT2G37700	protein_coding_gene	84.7118	1.72415	0.411538	4.18952	2.79542e-05	0.000305815	Fatty acid hydroxylase superfamily
AT2G45510	AT2G45510	protein_coding_gene	364.148	0.79854	0.190646	4.1886	2.80681e-05	0.000306905	cytochrome P450, family 704, subfamily A, polypeptide 2
AT5G47090	AT5G47090	protein_coding_gene	333.654	0.630967	0.150669	4.18776	2.81723e-05	0.000307889
AT1G65840	AT1G65840	protein_coding_gene	2359.23	-0.822583	0.196433	-4.1876	2.81915e-05	0.000307943	polyamine oxidase 4
AT5G64430	AT5G64430	protein_coding_gene	669.97	0.970259	0.231744	4.18676	2.8296e-05	0.000308928	Octicosapeptide/Phox/Bem1p family protein
AT3G47295	AT3G47295	protein_coding_gene	189.311	-1.43086	0.341845	-4.18569	2.84296e-05	0.000310231
AT1G33102	AT1G33102	protein_coding_gene	42.0527	1.45652	0.348113	4.18405	2.86365e-05	0.000312332
AT1G50450	AT1G50450	protein_coding_gene	1222.58	-0.741053	0.177124	-4.1838	2.86675e-05	0.000312459	Saccharopine dehydrogenase
AT5G60890	AT5G60890	protein_coding_gene	1265.15	0.923785	0.220804	4.18373	2.86771e-05	0.000312459	myb domain protein 34
AT2G36350	AT2G36350	protein_coding_gene	812.513	0.641909	0.153567	4.17999	2.91522e-05	0.000317476	Protein kinase superfamily protein
AT5G07040	AT5G07040	protein_coding_gene	46.9147	1.45534	0.348218	4.1794	2.92284e-05	0.000318146	RING/U-box superfamily protein
AT1G75380	AT1G75380	protein_coding_gene	537.931	0.951536	0.227688	4.17911	2.92647e-05	0.000318381	bifunctional nuclease in basal defense response 1
AT1G50732	AT1G50732	protein_coding_gene	111.082	-1.75696	0.42043	-4.17897	2.92833e-05	0.000318423
AT1G08760	AT1G08760	protein_coding_gene	486.541	0.464489	0.111183	4.17769	2.9448e-05	0.000320052	Plant protein of unknown function (DUF936)
AT3G24000	AT3G24000	protein_coding_gene	189.316	0.970789	0.232438	4.17655	2.95959e-05	0.000321498	Tetratricopeptide repeat (TPR)-like superfamily protein
AT4G25130	AT4G25130	protein_coding_gene	5719.08	-0.518073	0.124056	-4.17613	2.96512e-05	0.000321938	peptide met sulfoxide reductase 4
AT1G09812	AT1G09812	protein_coding_gene	20.2156	-1.52932	0.366254	-4.17558	2.97232e-05	0.000322557
AT5G43910	AT5G43910	protein_coding_gene	194.923	-0.811297	0.194393	-4.1735	2.99961e-05	0.000325356	pfkB-like carbohydrate kinase family protein
AT1G60550	AT1G60550	protein_coding_gene	1894.13	-0.835712	0.200264	-4.17306	3.00539e-05	0.000325657	enoyl-CoA hydratase/isomerase D
AT4G16410	AT4G16410	protein_coding_gene	1578.1	-0.858381	0.205691	-4.17316	3.00399e-05	0.000325657
AT5G57380	AT5G57380	protein_coding_gene	10.9517	2.17691	0.521697	4.17275	3.00943e-05	0.000325931	Fibronectin type III domain-containing protein
AT1G64780	AT1G64780	protein_coding_gene	421.829	-1.21581	0.29138	-4.17258	3.01164e-05	0.000326007	ammonium transporter 1;2
[truncated: 29,320 more rows]
