# Supplementary material for: Histone Deacetylase Complex 1 and histone 1 epigenetically moderate stress responsiveness of Arabidopsis thaliana seedlings
Source: New Phytol. 2023 Aug 10;241(1):166–79. doi: 10.1111/nph.19165 (PMC10953426; doi:10.1111/nph.19165)
Supplement: Supplementary file 2 — Dataset S2 Differentially expressed genes salt vs control; multi‐factorial DSeq analysis for genotype vs salt; sequencing reads. [file NPH-241-166-s006.zip › Suppl_dataset_2/RXT3C.vs.HDC1C_Gene.ds2.ann.csv.fun.xlsx]

## Sheet: RXT3C.vs.HDC1C_Gene.ds2.ann.csv
GeneID	Gene-name	Gene-biotype	baseMean	log2FoldChange	lfcSE	stat	pvalue	padj	function
AT2G44130	AT2G44130	protein_coding_gene	65.6472	-7.78736	0.565472	-13.7714	3.7864e-43	8.1934e-39	Galactose oxidase/kelch repeat superfamily protein
AT1G02770	AT1G02770	protein_coding_gene	125.501	2.49987	0.22604	11.0594	1.9733e-28	2.13501e-24	Protein of unknown function (DUF626)
AT5G08370	AT5G08370	protein_coding_gene	455.476	2.84864	0.293005	9.72217	2.42565e-22	1.74962e-18	alpha-galactosidase 2
AT5G37670	AT5G37670	protein_coding_gene	192.311	-2.49907	0.2598	-9.61919	6.63501e-22	3.58938e-18	HSP20-like chaperones superfamily protein
AT5G55970	AT5G55970	protein_coding_gene	75.3007	-2.39401	0.286529	-8.35524	6.53015e-17	2.82612e-13	RING/U-box superfamily protein
AT3G10020	AT3G10020	protein_coding_gene	1227.46	-1.60325	0.194699	-8.23447	1.80348e-16	6.50424e-13
AT3G47720	AT3G47720	protein_coding_gene	51.6194	-3.28627	0.425513	-7.72308	1.13549e-14	3.07135e-11	similar to RCD one 4
AT4G12870	AT4G12870	protein_coding_gene	1760.85	1.27423	0.164875	7.72847	1.08845e-14	3.07135e-11	Gamma interferon responsive lysosomal thiol (GILT) reductase family protein
AT3G06435	AT3G06435	protein_coding_gene	153.961	-2.19207	0.289237	-7.57878	3.48822e-14	8.38685e-11	Expressed protein
AT1G53540	AT1G53540	protein_coding_gene	61.1619	-3.6656	0.485629	-7.54815	4.41475e-14	9.55307e-11	HSP20-like chaperones superfamily protein
AT1G26800	AT1G26800	protein_coding_gene	202.732	-2.46377	0.332399	-7.41208	1.24331e-13	2.44582e-10	RING/U-box superfamily protein
AT5G08450	AT5G08450	protein_coding_gene	5374.51	-1.2433	0.168087	-7.39674	1.39569e-13	2.51677e-10
AT3G53750	AT3G53750	protein_coding_gene	962.742	0.81869	0.111441	7.34641	2.03601e-13	3.38902e-10	actin 3
AT5G26270	AT5G26270	protein_coding_gene	1295.87	1.43303	0.198065	7.23515	4.65023e-13	7.18759e-10
AT4G27670	AT4G27670	protein_coding_gene	13.864	-4.04196	0.566292	-7.13759	9.49846e-13	1.37025e-09	heat shock protein 21
AT1G03610	AT1G03610	protein_coding_gene	560.563	-1.54992	0.218208	-7.10298	1.22095e-12	1.65125e-09	Protein of unknown function (DUF789)
AT2G16586	AT2G16586	protein_coding_gene	3347.04	-1.49266	0.212425	-7.02676	2.11391e-12	2.69076e-09
AT2G15890	AT2G15890	protein_coding_gene	710.461	-1.83587	0.261703	-7.0151	2.29788e-12	2.76244e-09	maternal effect embryo arrest 14
AT4G10250	AT4G10250	protein_coding_gene	43.2552	-3.58923	0.516951	-6.94308	3.83641e-12	4.36926e-09	HSP20-like chaperones superfamily protein
AT3G52060	AT3G52060	protein_coding_gene	556.515	-1.09723	0.161039	-6.81344	9.52924e-12	1.03102e-08	Core-2/I-branching beta-1,6-N-acetylglucosaminyltransferase family protein
AT1G74310	AT1G74310	protein_coding_gene	617.136	-1.87219	0.278744	-6.71652	1.86118e-11	1.91782e-08	heat shock protein 101
AT3G59940	AT3G59940	protein_coding_gene	327.472	-1.28547	0.196896	-6.52868	6.63529e-11	6.52641e-08	Galactose oxidase/kelch repeat superfamily protein
AT5G36250	AT5G36250	protein_coding_gene	613.514	-0.889383	0.137306	-6.47737	9.33356e-11	8.78125e-08	Protein phosphatase 2C family protein
AT2G32120	AT2G32120	protein_coding_gene	167.696	-1.56764	0.243185	-6.44628	1.14632e-10	1.02735e-07	heat-shock protein 70T-2
AT5G12030	AT5G12030	protein_coding_gene	222.135	-3.10903	0.482693	-6.441	1.18691e-10	1.02735e-07	heat shock protein 17.6A
AT2G34390	AT2G34390	protein_coding_gene	199.621	-2.73134	0.424992	-6.42681	1.30309e-10	1.08452e-07	NOD26-like intrinsic protein 2;1
AT4G25200	AT4G25200	protein_coding_gene	65.0205	-2.47187	0.385583	-6.41074	1.44816e-10	1.16062e-07	mitochondrion-localized small heat shock protein 23.6
AT3G63350	AT3G63350	protein_coding_gene	137.524	-1.62234	0.253487	-6.40008	1.55298e-10	1.20018e-07	winged-helix DNA-binding transcription factor family protein
AT2G29500	AT2G29500	protein_coding_gene	480.655	-1.24874	0.19548	-6.3881	1.6796e-10	1.25327e-07	HSP20-like chaperones superfamily protein
AT5G03380	AT5G03380	protein_coding_gene	694.997	-1.64226	0.270384	-6.07378	1.24932e-09	9.01134e-07	Heavy metal transport/detoxification superfamily protein
AT5G12020	AT5G12020	protein_coding_gene	127.264	-2.85213	0.473897	-6.01845	1.76092e-09	1.22918e-06	17.6 kDa class II heat shock protein
AT1G70290	AT1G70290	protein_coding_gene	372.398	-1.15017	0.19164	-6.00172	1.95244e-09	1.31601e-06	trehalose-6-phosphatase synthase S8
AT2G29340	AT2G29340	protein_coding_gene	117.679	-1.66969	0.27841	-5.99724	2.00694e-09	1.31601e-06	NAD-dependent epimerase/dehydratase family protein
AT1G04660	AT1G04660	protein_coding_gene	321.017	2.56793	0.431948	5.94499	2.76466e-09	1.75954e-06	glycine-rich protein
AT1G18330	AT1G18330	protein_coding_gene	589.624	-1.10925	0.186735	-5.94023	2.84624e-09	1.75971e-06	Homeodomain-like superfamily protein
AT2G40095	AT2G40095	protein_coding_gene	101.4	-1.53857	0.269286	-5.71352	1.10661e-08	6.65167e-06	Alpha/beta hydrolase related protein
AT3G46230	AT3G46230	protein_coding_gene	94.5723	-2.47524	0.435611	-5.68224	1.32941e-08	7.77489e-06	heat shock protein 17.4
AT5G24210	AT5G24210	protein_coding_gene	23.6208	-2.13309	0.377471	-5.651	1.59518e-08	9.08371e-06	alpha/beta-Hydrolases superfamily protein
AT1G54050	AT1G54050	protein_coding_gene	456.11	-1.83336	0.328561	-5.57996	2.40572e-08	1.33481e-05	HSP20-like chaperones superfamily protein
AT3G25905	AT3G25905	protein_coding_gene	38.2971	1.92856	0.346824	5.56062	2.68817e-08	1.45423e-05	CLAVATA3/ESR-RELATED 27
AT5G05060	AT5G05060	protein_coding_gene	999.875	-0.520926	0.094238	-5.52777	3.24327e-08	1.71174e-05	Cystatin/monellin superfamily protein
AT3G49790	AT3G49790	protein_coding_gene	148.447	-1.24026	0.224985	-5.51262	3.53539e-08	1.82149e-05	Carbohydrate-binding protein
AT1G10230	AT1G10230	protein_coding_gene	545.88	0.826424	0.151408	5.45827	4.80788e-08	2.3645e-05	SKP1-like 18
AT5G10040	AT5G10040	protein_coding_gene	79.9125	-2.19279	0.40163	-5.45973	4.76855e-08	2.3645e-05
AT1G08280	AT1G08280	protein_coding_gene	228.526	1.03593	0.191813	5.40071	6.63761e-08	3.19181e-05	Glycosyltransferase family 29 (sialyltransferase) family protein
AT2G38540	AT2G38540	protein_coding_gene	23986.3	0.74164	0.140799	5.26736	1.38399e-07	6.51048e-05	lipid transfer protein 1
AT1G23390	AT1G23390	protein_coding_gene	159.924	-1.55188	0.295119	-5.2585	1.45233e-07	6.54731e-05	Kelch repeat-containing F-box family protein
AT5G40150	AT5G40150	protein_coding_gene	333.009	0.831999	0.158106	5.26229	1.42274e-07	6.54731e-05	Peroxidase superfamily protein
AT1G07400	AT1G07400	protein_coding_gene	378.692	-1.64964	0.31559	-5.22716	1.72136e-07	7.30869e-05	HSP20-like chaperones superfamily protein
AT1G14200	AT1G14200	protein_coding_gene	714.212	-1.82416	0.348576	-5.23316	1.66635e-07	7.30869e-05	RING/U-box superfamily protein
AT5G45800	AT5G45800	protein_coding_gene	627.873	0.654732	0.125259	5.22703	1.72255e-07	7.30869e-05	Leucine-rich repeat protein kinase family protein
AT1G23850	AT1G23850	protein_coding_gene	54.295	-1.48355	0.284507	-5.21446	1.84351e-07	7.67148e-05
AT1G59860	AT1G59860	protein_coding_gene	580.78	-1.6126	0.310448	-5.19445	2.05331e-07	8.38333e-05	HSP20-like chaperones superfamily protein
AT3G42806			64.8948	-1.21822	0.234903	-5.18605	2.14799e-07	8.60749e-05	transposable element gene
AT2G12190	AT2G12190	protein_coding_gene	23.3984	-2.22469	0.430395	-5.16894	2.35424e-07	9.26243e-05	Cytochrome P450 superfamily protein
AT4G30940	AT4G30940	protein_coding_gene	54.9824	1.3341	0.258741	5.15613	2.52103e-07	9.74152e-05	BTB/POZ domain with WD40/YVTN repeat-like protein
AT1G28190	AT1G28190	protein_coding_gene	243.516	-1.56983	0.306893	-5.11523	3.13354e-07	0.000118959
AT1G16030	AT1G16030	protein_coding_gene	203.966	-1.4541	0.286376	-5.07758	3.82263e-07	0.000142617	heat shock protein 70B
AT2G03020	AT2G03020	protein_coding_gene	29.9505	-1.55657	0.307484	-5.06228	4.14264e-07	0.000151295	Heat shock protein HSP20/alpha crystallin family
AT4G33070	AT4G33070	protein_coding_gene	2443.89	-1.49741	0.295937	-5.05989	4.19507e-07	0.000151295	Thiamine pyrophosphate dependent pyruvate decarboxylase family protein
AT5G25280	AT5G25280	protein_coding_gene	1750.65	-0.675768	0.134982	-5.00634	5.54751e-07	0.000196791	serine-rich protein-related
AT2G28190	AT2G28190	protein_coding_gene	4087.54	-0.964093	0.192974	-4.99598	5.85377e-07	0.000204306	copper/zinc superoxide dismutase 2
AT5G01500	AT5G01500	protein_coding_gene	787.796	0.696941	0.139853	4.98337	6.24863e-07	0.000214626	thylakoid ATP/ADP carrier
AT4G05120	AT4G05120	protein_coding_gene	105.939	-1.02523	0.206485	-4.96516	6.86461e-07	0.000232099	Major facilitator superfamily protein
AT2G36270	AT2G36270	protein_coding_gene	1260	1.33145	0.269353	4.94315	7.6871e-07	0.00025591	Basic-leucine zipper (bZIP) transcription factor family protein
AT3G13400	AT3G13400	protein_coding_gene	68.7204	-1.42713	0.289162	-4.93541	7.99832e-07	0.000258322	SKU5 similar 13
AT5G25110	AT5G25110	protein_coding_gene	64.6386	-1.99383	0.403888	-4.93658	7.9505e-07	0.000258322	CBL-interacting protein kinase 25
AT3G08970	AT3G08970	protein_coding_gene	182.684	-1.06984	0.218707	-4.89167	9.99825e-07	0.000318165	DNAJ heat shock N-terminal domain-containing protein
AT2G03730	AT2G03730	protein_coding_gene	514.718	-1.06961	0.218845	-4.88753	1.02108e-06	0.000320221	ACT domain repeat 5
AT5G25230	AT5G25230	protein_coding_gene	38.12	1.543	0.317118	4.8657	1.14055e-06	0.000352577	Ribosomal protein S5/Elongation factor G/III/V family protein
AT3G51910	AT3G51910	protein_coding_gene	247.538	-1.64451	0.339868	-4.83867	1.30712e-06	0.000398378	heat shock transcription factor A7A
AT2G40960	AT2G40960	protein_coding_gene	228.809	-1.0088	0.210101	-4.80151	1.57471e-06	0.000473267	Single-stranded nucleic acid binding R3H protein
AT5G24380	AT5G24380	protein_coding_gene	711.201	1.42114	0.29619	4.79806	1.60211e-06	0.000474904	YELLOW STRIPE like 2
AT1G07780	AT1G07780	protein_coding_gene	943.618	0.785563	0.164632	4.77163	1.82741e-06	0.000534368	phosphoribosylanthranilate isomerase 1
AT3G14210	AT3G14210	protein_coding_gene	128.456	-2.02501	0.424759	-4.76743	1.86591e-06	0.000538351	epithiospecifier modifier 1
AT1G65570	AT1G65570	protein_coding_gene	20.6	2.82815	0.59438	4.75815	1.95373e-06	0.000556274	Pectin lyase-like superfamily protein
AT4G22130	AT4G22130	protein_coding_gene	2308.12	0.418021	0.0883291	4.73254	2.21732e-06	0.000623124	STRUBBELIG-receptor family 8
AT3G12150	AT3G12150	protein_coding_gene	488.767	-0.924937	0.196134	-4.71584	2.40712e-06	0.000667789
AT3G22490	AT3G22490	protein_coding_gene	236.044	2.39215	0.508137	4.7077	2.50532e-06	0.000686235	Seed maturation protein
AT5G02170	AT5G02170	protein_coding_gene	253.023	-1.03336	0.220777	-4.68055	2.86107e-06	0.000773884	Transmembrane amino acid transporter family protein
AT1G71200	AT1G71200	protein_coding_gene	50.334	2.13935	0.459624	4.65457	3.2465e-06	0.000867297	basic helix-loop-helix (bHLH) DNA-binding superfamily protein
AT5G21940	AT5G21940	protein_coding_gene	1355.35	-1.28106	0.275376	-4.65203	3.28688e-06	0.000867377
AT2G46240	AT2G46240	protein_coding_gene	379.086	-1.39367	0.300639	-4.6357	3.55725e-06	0.000927413	BCL-2-associated athanogene 6
AT1G30570	AT1G30570	protein_coding_gene	553.014	0.544207	0.117471	4.63268	3.60968e-06	0.00092988	hercules receptor kinase 2
AT1G02575	AT1G02575	protein_coding_gene	13.3621	-2.34753	0.512147	-4.5837	4.56817e-06	0.00116295
AT1G67920	AT1G67920	protein_coding_gene	57.1191	-1.43828	0.316068	-4.55056	5.35043e-06	0.00133378
AT2G47520	AT2G47520	protein_coding_gene	134.032	-1.56014	0.342883	-4.55008	5.36249e-06	0.00133378	Integrase-type DNA-binding superfamily protein
AT5G35320	AT5G35320	protein_coding_gene	576.804	-0.632355	0.139275	-4.54032	5.61692e-06	0.00138119
AT2G32765	AT2G32765	protein_coding_gene	241.92	0.863535	0.19038	4.53584	5.73747e-06	0.00138224	small ubiquitinrelated modifier 5
AT3G30720	AT3G30720	protein_coding_gene	8.85275	-2.50011	0.551524	-4.53309	5.81282e-06	0.00138224	qua-quine starch
AT5G19120	AT5G19120	protein_coding_gene	1041.22	-1.41027	0.310964	-4.53517	5.75577e-06	0.00138224	Eukaryotic aspartyl protease family protein
AT1G12520	AT1G12520	protein_coding_gene	1042.95	-0.87242	0.192665	-4.52817	5.9497e-06	0.00139638	copper chaperone for SOD1
AT1G18250	AT1G18250	protein_coding_gene	1245.36	0.521728	0.115265	4.52634	6.00137e-06	0.00139638	Pathogenesis-related thaumatin superfamily protein
AT5G35940	AT5G35940	protein_coding_gene	641.108	-1.19212	0.263604	-4.5224	6.11419e-06	0.0014075	Mannose-binding lectin superfamily protein
AT3G47010	AT3G47010	protein_coding_gene	88.8459	-1.09297	0.242233	-4.51205	6.42052e-06	0.00146246	Glycosyl hydrolase family protein
AT1G22250	AT1G22250	protein_coding_gene	134.278	0.782579	0.173574	4.50863	6.52477e-06	0.00147072
AT1G72416	AT1G72416	protein_coding_gene	363.152	-1.04205	0.231664	-4.4981	6.85633e-06	0.00151392	Chaperone DnaJ-domain superfamily protein
AT1G74940	AT1G74940	protein_coding_gene	419.014	-1.0216	0.227103	-4.49843	6.84586e-06	0.00151392	Protein of unknown function (DUF581)
AT4G28350	AT4G28350	protein_coding_gene	19.6635	-1.90565	0.424363	-4.4906	7.10214e-06	0.00155236	Concanavalin A-like lectin protein kinase family protein
AT5G64080	AT5G64080	protein_coding_gene	867.047	1.13145	0.252693	4.47757	7.54975e-06	0.00163369	Bifunctional inhibitor/lipid-transfer protein/seed storage 2S albumin superfamily protein
AT5G52640	AT5G52640	protein_coding_gene	1189.94	-1.00314	0.224669	-4.46498	8.00757e-06	0.0017156	heat shock protein 90.1
AT3G27220	AT3G27220	protein_coding_gene	1419.47	-1.18038	0.265588	-4.44443	8.8127e-06	0.00186959	Galactose oxidase/kelch repeat superfamily protein
AT5G59800	AT5G59800	protein_coding_gene	151.124	-0.878829	0.198051	-4.4374	9.10538e-06	0.00191293	methyl-CPG-binding domain 7
AT2G16430	AT2G16430	protein_coding_gene	3576.17	0.556193	0.125586	4.42877	9.4773e-06	0.00197192	purple acid phosphatase 10
AT1G68290	AT1G68290	protein_coding_gene	261.42	1.36609	0.313456	4.35815	1.31167e-05	0.00270316	endonuclease 2
AT4G13840	AT4G13840	protein_coding_gene	171.761	0.913771	0.210001	4.35126	1.35354e-05	0.00276314	HXXXD-type acyl-transferase family protein
AT3G47380	AT3G47380	protein_coding_gene	84.285	1.13251	0.260445	4.34839	1.37143e-05	0.00277349	Plant invertase/pectin methylesterase inhibitor superfamily protein
AT1G10150	AT1G10150	protein_coding_gene	146.122	-0.832223	0.191991	-4.33471	1.45953e-05	0.00292434	Carbohydrate-binding protein
AT2G20560	AT2G20560	protein_coding_gene	585.707	-0.982024	0.227363	-4.3192	1.56599e-05	0.00308059	DNAJ heat shock family protein
AT5G05410	AT5G05410	protein_coding_gene	990.84	-1.28332	0.297037	-4.32039	1.55752e-05	0.00308059	DRE-binding protein 2A
AT4G32480	AT4G32480	protein_coding_gene	2251.94	-1.56175	0.362443	-4.30896	1.64026e-05	0.00319763	Protein of unknown function (DUF506)
AT3G05120	AT3G05120	protein_coding_gene	534.58	-0.614424	0.142746	-4.30432	1.67496e-05	0.00323611	alpha/beta-Hydrolases superfamily protein
AT1G71520	AT1G71520	protein_coding_gene	57.6198	-1.9702	0.458352	-4.29843	1.72013e-05	0.00329397	Integrase-type DNA-binding superfamily protein
AT5G64620	AT5G64620	protein_coding_gene	1460.47	0.726935	0.169258	4.29483	1.74829e-05	0.00331854	cell wall / vacuolar inhibitor of fructosidase 2
AT2G38905	AT2G38905	protein_coding_gene	320.381	1.9755	0.460992	4.28533	1.82471e-05	0.00343347	Low temperature and salt responsive protein family
AT3G47160	AT3G47160	protein_coding_gene	133.323	-0.802472	0.187392	-4.28231	1.84962e-05	0.00345033	RING/U-box superfamily protein
AT1G49920	AT1G49920	protein_coding_gene	73.6839	1.35532	0.316929	4.27642	1.89922e-05	0.00351259	MuDR family transposase
AT3G25700	AT3G25700	protein_coding_gene	921.392	1.03295	0.242324	4.26266	2.02007e-05	0.00364269	Eukaryotic aspartyl protease family protein
AT4G35940	AT4G35940	protein_coding_gene	296.537	0.675715	0.15846	4.26425	2.00575e-05	0.00364269
AT5G24600	AT5G24600	protein_coding_gene	118.364	1.27268	0.298348	4.26576	1.9922e-05	0.00364269	Protein of unknown function, DUF599
AT1G66080	AT1G66080	protein_coding_gene	267.431	-0.784405	0.184346	-4.25507	2.08985e-05	0.00369068
AT4G33145	AT4G33145	protein_coding_gene	172.53	1.31891	0.310019	4.25428	2.09726e-05	0.00369068
AT5G54630	AT5G54630	protein_coding_gene	313.679	-0.907138	0.213233	-4.25421	2.09785e-05	0.00369068	zinc finger protein-related
AT3G23150	AT3G23150	protein_coding_gene	622.005	-0.981814	0.231259	-4.24551	2.18095e-05	0.00380593	Signal transduction histidine kinase, hybrid-type, ethylene sensor
AT5G26290	AT5G26290	protein_coding_gene	381.16	-0.961914	0.228927	-4.20183	2.64761e-05	0.00458334	TRAF-like family protein
AT5G15410	AT5G15410	protein_coding_gene	549.667	0.60069	0.14312	4.19711	2.70342e-05	0.00464281	Cyclic nucleotide-regulated ion channel family protein
AT2G01630	AT2G01630	protein_coding_gene	518.019	0.718745	0.171517	4.19052	2.78315e-05	0.00474209	O-Glycosyl hydrolases family 17 protein
AT1G31540	AT1G31540	protein_coding_gene	171.327	-1.10287	0.264683	-4.16674	3.08983e-05	0.00522311	Disease resistance protein (TIR-NBS-LRR class) family
AT5G56550	AT5G56550	protein_coding_gene	97.1779	-1.34943	0.323995	-4.16498	3.11374e-05	0.00522311	oxidative stress 3
AT1G33600	AT1G33600	protein_coding_gene	457.988	0.845044	0.203633	4.14985	3.327e-05	0.00549565	Leucine-rich repeat (LRR) family protein
AT1G78820	AT1G78820	protein_coding_gene	4957.65	0.752187	0.18123	4.15045	3.31815e-05	0.00549565	D-mannose binding lectin protein with Apple-like carbohydrate-binding domain
AT3G17860	AT3G17860	protein_coding_gene	957.801	-1.0136	0.244464	-4.14624	3.37987e-05	0.00554068	jasmonate-zim-domain protein 3
AT1G65490	AT1G65490	protein_coding_gene	80.2337	-1.45751	0.351776	-4.14328	3.42374e-05	0.0055704
AT5G04770	AT5G04770	protein_coding_gene	168.856	-1.01051	0.244352	-4.13549	3.542e-05	0.0057198	cationic amino acid transporter 6
AT1G31310	AT1G31310	protein_coding_gene	44.844	-1.04389	0.253118	-4.12413	3.72137e-05	0.00596494	hydroxyproline-rich glycoprotein family protein
AT1G09815	AT1G09815	protein_coding_gene	678.824	0.53606	0.13029	4.11435	3.88276e-05	0.00617788	polymerase delta 4
AT1G58725	AT1G58725	protein_coding_gene	5.32037	-2.51049	0.611616	-4.10469	4.0486e-05	0.00625769	GDSL-like Lipase/Acylhydrolase superfamily protein
AT1G59406	AT1G59406	protein_coding_gene	5.32037	-2.51049	0.611616	-4.10469	4.0486e-05	0.00625769	GDSL-like Lipase/Acylhydrolase superfamily protein
AT2G38530	AT2G38530	protein_coding_gene	48153.4	0.958583	0.233496	4.10536	4.03692e-05	0.00625769	lipid transfer protein 2
AT3G61550	AT3G61550	protein_coding_gene	427.254	0.655893	0.15969	4.10728	4.0034e-05	0.00625769	RING/U-box superfamily protein
AT2G03470	AT2G03470	protein_coding_gene	384.249	-0.531107	0.130173	-4.08	4.50349e-05	0.00691142	ELM2 domain-containing protein
AT4G27310	AT4G27310	protein_coding_gene	172.654	-0.929684	0.228441	-4.06968	4.70768e-05	0.0071739	B-box type zinc finger family protein
AT3G25870	AT3G25870	protein_coding_gene	112.525	1.24089	0.305221	4.06556	4.79169e-05	0.00725087
AT4G25100	AT4G25100	protein_coding_gene	16236.9	0.978607	0.241491	4.05236	5.07045e-05	0.00761941	Fe superoxide dismutase 1
AT5G61440	AT5G61440	protein_coding_gene	147.126	-1.20172	0.297729	-4.0363	5.43019e-05	0.00810371	atypical CYS HIS rich thioredoxin 5
AT5G18170	AT5G18170	protein_coding_gene	1734.72	0.616846	0.153084	4.02945	5.59087e-05	0.00828635	glutamate dehydrogenase 1
AT3G08770	AT3G08770	protein_coding_gene	879.206	1.00456	0.250038	4.01763	5.87868e-05	0.00865365	lipid transfer protein 6
AT1G44414	AT1G44414	protein_coding_gene	8.24407	-2.22956	0.555485	-4.01371	5.97722e-05	0.00873927
AT1G33890	AT1G33890	protein_coding_gene	10.528	-2.26534	0.564802	-4.01086	6.04988e-05	0.00878613	Avirulence induced gene (AIG1) family protein
AT3G48410	AT3G48410	protein_coding_gene	581.245	0.786432	0.196193	4.00847	6.11141e-05	0.00878954	alpha/beta-Hydrolases superfamily protein
AT5G03140	AT5G03140	protein_coding_gene	221.557	0.779757	0.194569	4.00762	6.13347e-05	0.00878954	Concanavalin A-like lectin protein kinase family protein
AT3G02480	AT3G02480	protein_coding_gene	40422.3	1.59934	0.399359	4.00477	6.20776e-05	0.00883748	Late embryogenesis abundant protein (LEA) family protein
AT3G15790	AT3G15790	protein_coding_gene	449.731	0.724653	0.181109	4.00121	6.30204e-05	0.00891306	methyl-CPG-binding domain 11
AT1G22980	AT1G22980	protein_coding_gene	100.335	1.16945	0.292483	3.99834	6.37874e-05	0.00896295
AT2G39250	AT2G39250	protein_coding_gene	199.081	-0.952936	0.238594	-3.99396	6.49799e-05	0.00906638	Integrase-type DNA-binding superfamily protein
AT3G18773	AT3G18773	protein_coding_gene	47.6589	-1.2561	0.315075	-3.98667	6.70064e-05	0.00906638	RING/U-box superfamily protein
AT4G29030	AT4G29030	protein_coding_gene	671.227	0.652648	0.163541	3.99073	6.58703e-05	0.00906638	Putative membrane lipoprotein
AT4G30610	AT4G30610	protein_coding_gene	866.041	0.618587	0.155168	3.98656	6.70373e-05	0.00906638	alpha/beta-Hydrolases superfamily protein
AT4G31310	AT4G31310	protein_coding_gene	271.333	-0.749876	0.188023	-3.98821	6.65742e-05	0.00906638	AIG2-like (avirulence induced gene) family protein
AT5G12080	AT5G12080	protein_coding_gene	682.565	0.600697	0.150523	3.99073	6.58688e-05	0.00906638	mechanosensitive channel of small conductance-like 10
AT5G16720	AT5G16720	protein_coding_gene	113.121	0.748824	0.188517	3.97218	7.12192e-05	0.00957212	Protein of unknown function, DUF593
AT2G32370	AT2G32370	protein_coding_gene	5.75043	2.33707	0.590047	3.96082	7.46918e-05	0.00997689	homeodomain GLABROUS 3
AT4G39230	AT4G39230	protein_coding_gene	274.019	0.527365	0.133325	3.95548	7.63814e-05	0.01014	NmrA-like negative transcriptional regulator family protein
AT4G16960	AT4G16960	protein_coding_gene	153.112	-0.906377	0.229599	-3.94766	7.89203e-05	0.0104132	Disease resistance protein (TIR-NBS-LRR class) family
AT2G40340	AT2G40340	protein_coding_gene	60.9676	-1.44521	0.366498	-3.9433	8.0367e-05	0.0105398	Integrase-type DNA-binding superfamily protein
AT4G32460	AT4G32460	protein_coding_gene	12742.1	0.807032	0.205446	3.9282	8.55846e-05	0.0111564	Protein of unknown function, DUF642
AT2G34870	AT2G34870	protein_coding_gene	71.724	2.07102	0.527764	3.92413	8.70428e-05	0.0112786	hydroxyproline-rich glycoprotein family protein
AT1G78100	AT1G78100	protein_coding_gene	418.975	0.856903	0.220492	3.88632	0.000101777	0.0131092	F-box family protein
AT1G13360	AT1G13360	protein_coding_gene	858.08	-0.971893	0.250203	-3.88442	0.000102574	0.0131337
AT5G42370	AT5G42370	protein_coding_gene	31.7182	-1.21951	0.314173	-3.88165	0.000103752	0.0132064	Calcineurin-like metallo-phosphoesterase superfamily protein
AT3G25760	AT3G25760	protein_coding_gene	221.677	-1.43636	0.370731	-3.87441	0.000106883	0.0135254	allene oxide cyclase 1
AT2G01410	AT2G01410	protein_coding_gene	396.553	0.724803	0.187455	3.86655	0.000110387	0.0138073	NHL domain-containing protein
AT2G28960	AT2G28960	protein_coding_gene	23.9219	-1.24994	0.323188	-3.86754	0.000109938	0.0138073	Leucine-rich repeat protein kinase family protein
AT2G47180	AT2G47180	protein_coding_gene	65.5915	-1.15089	0.297804	-3.86457	0.000111286	0.0138398	galactinol synthase 1
AT1G01640	AT1G01640	protein_coding_gene	101.911	0.982214	0.255103	3.85026	0.000117994	0.0145399	BTB/POZ domain-containing protein
AT3G14100	AT3G14100	protein_coding_gene	2225	0.402567	0.104571	3.84971	0.00011826	0.0145399	RNA-binding (RRM/RBD/RNP motifs) family protein
AT3G16650	AT3G16650	protein_coding_gene	121.872	0.874548	0.227325	3.84713	0.000119508	0.0146103	Transducin/WD40 repeat-like superfamily protein
AT3G12920	AT3G12920	protein_coding_gene	520.612	-0.694741	0.180976	-3.83885	0.000123611	0.014821	SBP (S-ribonuclease binding protein) family protein
AT5G25040	AT5G25040	protein_coding_gene	60.816	-1.28331	0.334347	-3.83828	0.000123901	0.014821	Major facilitator superfamily protein
AT5G33390	AT5G33390	protein_coding_gene	41.9083	-1.39776	0.364038	-3.83962	0.000123227	0.014821	glycine-rich protein
AT5G36930	AT5G36930	protein_coding_gene	106.999	-1.03148	0.268744	-3.83814	0.000123971	0.014821	Disease resistance protein (TIR-NBS-LRR class) family
AT5G04340	AT5G04340	protein_coding_gene	731.787	-1.35668	0.353742	-3.83521	0.000125457	0.0149162	zinc finger of Arabidopsis thaliana 6
AT2G42380	AT2G42380	protein_coding_gene	106.617	-0.67906	0.177286	-3.83031	0.000127983	0.0151335	Basic-leucine zipper (bZIP) transcription factor family protein
AT1G22220	AT1G22220	protein_coding_gene	550.546	-1.12295	0.29419	-3.81708	0.00013504	0.0158811	F-box family protein
AT1G26620	AT1G26620	protein_coding_gene	290.529	0.780047	0.204557	3.81335	0.000137097	0.0159409	Plant protein of unknown function (DUF863)
AT2G26150	AT2G26150	protein_coding_gene	348.762	-0.911111	0.238974	-3.8126	0.000137514	0.0159409	heat shock transcription factor A2
AT3G61010	AT3G61010	protein_coding_gene	282.298	-1.0967	0.287783	-3.81084	0.000138495	0.0159409	Ferritin/ribonucleotide reductase-like family protein
AT4G16940	AT4G16940	protein_coding_gene	29.2164	-1.27981	0.335746	-3.81183	0.000137939	0.0159409	Disease resistance protein (TIR-NBS-LRR class) family
AT1G02400	AT1G02400	protein_coding_gene	388.783	-1.5347	0.403166	-3.80662	0.000140881	0.0159609	gibberellin 2-oxidase 6
AT4G09160	AT4G09160	protein_coding_gene	261.908	-0.820175	0.215382	-3.808	0.000140097	0.0159609	SEC14 cytosolic factor family protein / phosphoglyceride transfer family protein
AT5G52070	AT5G52070	protein_coding_gene	288.112	-0.960847	0.252342	-3.80772	0.000140254	0.0159609	Agenet domain-containing protein
AT3G48320	AT3G48320	protein_coding_gene	16.1956	-1.66637	0.438217	-3.80262	0.000143176	0.0160528	cytochrome P450, family 71, subfamily A, polypeptide 21
AT5G48440	AT5G48440	protein_coding_gene	388.498	-0.515259	0.135457	-3.80385	0.000142463	0.0160528	FAD-dependent oxidoreductase family protein
AT1G52680	AT1G52680	protein_coding_gene	44.992	2.04277	0.537791	3.79846	0.0001456	0.0162404	late embryogenesis abundant protein-related / LEA protein-related
AT1G33170	AT1G33170	protein_coding_gene	197.786	-1.0897	0.287737	-3.78715	0.000152388	0.0169104	S-adenosyl-L-methionine-dependent methyltransferases superfamily protein
AT1G53350	AT1G53350	protein_coding_gene	65.4333	-0.784033	0.207505	-3.77838	0.000157851	0.0173387	Disease resistance protein (CC-NBS-LRR class) family
AT5G50400	AT5G50400	protein_coding_gene	492.154	0.49146	0.130066	3.77855	0.000157741	0.0173387	purple acid phosphatase 27
AT1G13245	AT1G13245	protein_coding_gene	205.649	-0.823162	0.218155	-3.77329	0.000161107	0.017541	ROTUNDIFOLIA like 17
AT3G13310	AT3G13310	protein_coding_gene	2340.05	-0.955996	0.25338	-3.77297	0.000161313	0.017541	Chaperone DnaJ-domain superfamily protein
AT4G05160	AT4G05160	protein_coding_gene	1287.9	-0.356222	0.0945308	-3.76832	0.000164349	0.0177817	AMP-dependent synthetase and ligase family protein
AT3G02790	AT3G02790	protein_coding_gene	1742.03	0.621379	0.165706	3.74989	0.000176909	0.0190455	zinc finger (C2H2 type) family protein
AT1G27210	AT1G27210	protein_coding_gene	705.332	-0.614132	0.163901	-3.74698	0.000178978	0.0191272	ARM repeat superfamily protein
AT2G44080	AT2G44080	protein_coding_gene	1328.57	-1.03466	0.276179	-3.74634	0.000179436	0.0191272	ARGOS-like
AT1G13880	AT1G13880	protein_coding_gene	372.511	-0.414481	0.110757	-3.74224	0.000182386	0.0193463	ELM2 domain-containing protein
AT5G66820	AT5G66820	protein_coding_gene	411.48	0.451289	0.12076	3.73708	0.000186169	0.0196513
AT3G18960	AT3G18960	protein_coding_gene	190.832	-0.894158	0.239458	-3.7341	0.00018839	0.0197892	AP2/B3-like transcriptional factor family protein
AT1G64900	AT1G64900	protein_coding_gene	75.2782	-1.18558	0.317953	-3.72879	0.000192404	0.0201132	cytochrome P450, family 89, subfamily A, polypeptide 2
AT2G45470	AT2G45470	protein_coding_gene	3407.64	0.589707	0.158324	3.72467	0.000195568	0.0202483	FASCICLIN-like arabinogalactan protein 8
AT3G26310	AT3G26310	protein_coding_gene	33.5408	-1.24654	0.334658	-3.7248	0.000195467	0.0202483	cytochrome P450, family 71, subfamily B, polypeptide 35
AT5G59250	AT5G59250	protein_coding_gene	650.264	-0.581002	0.156177	-3.72015	0.000199102	0.020516	Major facilitator superfamily protein
AT1G33055	AT1G33055	protein_coding_gene	672.411	-1.10356	0.296983	-3.71591	0.000202477	0.0206863
AT3G27400	AT3G27400	protein_coding_gene	596.055	0.574119	0.154513	3.71567	0.000202667	0.0206863	Pectin lyase-like superfamily protein
AT1G15670	AT1G15670	protein_coding_gene	1193.77	-0.833035	0.224337	-3.71332	0.00020456	0.0207816	Galactose oxidase/kelch repeat superfamily protein
AT5G26731	AT5G26731	protein_coding_gene	139.782	0.777133	0.209878	3.70278	0.000213247	0.0215629
AT4G16900	AT4G16900	protein_coding_gene	182.932	-0.757918	0.205808	-3.68264	0.000230827	0.0231244	Disease resistance protein (TIR-NBS-LRR class) family
AT4G38210	AT4G38210	protein_coding_gene	1341.23	0.645	0.175142	3.68272	0.000230756	0.0231244	expansin A20
AT1G80440	AT1G80440	protein_coding_gene	375.652	-1.15777	0.314742	-3.67847	0.000234635	0.0233976	Galactose oxidase/kelch repeat superfamily protein
AT5G07830	AT5G07830	protein_coding_gene	1061.23	0.473924	0.128949	3.67528	0.000237589	0.0235835	glucuronidase 2
AT1G48580	AT1G48580	protein_coding_gene	152.965	0.730316	0.199379	3.66295	0.000249325	0.0246353
AT1G71380	AT1G71380	protein_coding_gene	35.6119	1.9162	0.523707	3.65892	0.000253281	0.0247997	cellulase 3
AT5G06870	AT5G06870	protein_coding_gene	170.765	-1.19425	0.326386	-3.65901	0.000253195	0.0247997	polygalacturonase inhibiting protein 2
AT1G25310	AT1G25310	protein_coding_gene	26.9209	1.96874	0.538934	3.65302	0.000259174	0.0249256	basic helix-loop-helix (bHLH) DNA-binding family protein
AT1G78270	AT1G78270	protein_coding_gene	383.521	0.634065	0.173491	3.65474	0.000257447	0.0249256	UDP-glucosyl transferase 85A4
AT3G47250	AT3G47250	protein_coding_gene	49.3507	-1.42649	0.39039	-3.65401	0.000258179	0.0249256	Plant protein of unknown function (DUF247)
AT5G15120	AT5G15120	protein_coding_gene	1631.87	-0.98562	0.269634	-3.6554	0.000256786	0.0249256	Protein of unknown function (DUF1637)
AT2G29310	AT2G29310	protein_coding_gene	44.7866	-1.20986	0.331554	-3.64905	0.000263211	0.0250909	NAD(P)-binding Rossmann-fold superfamily protein
AT5G21900	AT5G21900	protein_coding_gene	70.5736	-0.898526	0.246222	-3.64925	0.000263004	0.0250909	RNI-like superfamily protein
AT2G36950	AT2G36950	protein_coding_gene	989.7	-0.880675	0.241651	-3.64441	0.000268009	0.0254299	Heavy metal transport/detoxification superfamily protein
AT5G38220	AT5G38220	protein_coding_gene	217.365	-0.617174	0.169398	-3.64334	0.000269118	0.0254299	alpha/beta-Hydrolases superfamily protein
AT4G16890	AT4G16890	protein_coding_gene	409.521	-0.876472	0.240782	-3.6401	0.000272529	0.0256402	disease resistance protein (TIR-NBS-LRR class), putative
AT2G20800	AT2G20800	protein_coding_gene	17.2515	1.73846	0.479117	3.62846	0.000285112	0.026708	NAD(P)H dehydrogenase B4
AT3G16980	AT3G16980	protein_coding_gene	79.2837	0.910183	0.251886	3.61347	0.000302124	0.0281796	RNA polymerases M/15 Kd subunit
AT5G01840	AT5G01840	protein_coding_gene	292.318	0.796785	0.220731	3.60976	0.000306479	0.0284631	ovate family protein 1
AT1G47540	AT1G47540	protein_coding_gene	66.8842	1.75179	0.485965	3.60477	0.000312431	0.0288918	Scorpion toxin-like knottin superfamily protein
AT4G00310	AT4G00310	protein_coding_gene	211.928	0.62263	0.172931	3.60046	0.000317656	0.0292501	Putative membrane lipoprotein
AT3G12240	AT3G12240	protein_coding_gene	15.81	-1.52924	0.425481	-3.59414	0.000325466	0.0298422	serine carboxypeptidase-like 15
AT4G24570	AT4G24570	protein_coding_gene	3402.28	0.921283	0.256601	3.59034	0.00033025	0.0301531	dicarboxylate carrier 2
AT4G33220	AT4G33220	protein_coding_gene	1445.4	0.683814	0.190962	3.58088	0.000342434	0.0311341	pectin methylesterase 44
AT3G61460	AT3G61460	protein_coding_gene	558.505	0.533487	0.149154	3.57675	0.000347888	0.0314977	brassinosteroid-responsive RING-H2
AT1G01200	AT1G01200	protein_coding_gene	194.74	0.751798	0.210383	3.57347	0.000352278	0.0317622	RAB GTPase homolog A3
AT2G20835	AT2G20835	protein_coding_gene	417.967	0.797798	0.223394	3.57126	0.000355265	0.0318622
AT3G60520	AT3G60520	protein_coding_gene	84.9711	-1.21702	0.34096	-3.5694	0.000357804	0.0318622
AT4G01390	AT4G01390	protein_coding_gene	2.89636	2.08462	0.583893	3.57021	0.000356699	0.0318622	TRAF-like family protein
AT3G62460	AT3G62460	protein_coding_gene	234.797	0.856085	0.240334	3.56206	0.000367956	0.032632	Putative endonuclease or glycosyl hydrolase
AT1G15550	AT1G15550	protein_coding_gene	716.787	0.500893	0.140759	3.55851	0.00037297	0.0328226	gibberellin 3-oxidase 1
AT5G02550	AT5G02550	protein_coding_gene	429.197	0.723913	0.203438	3.55839	0.000373139	0.0328226
AT1G26270	AT1G26270	protein_coding_gene	2528.66	-0.623825	0.175605	-3.55244	0.000381679	0.033001	Phosphatidylinositol 3- and 4-kinase family protein
AT1G55265	AT1G55265	protein_coding_gene	761.176	0.794558	0.223836	3.54974	0.000385619	0.033001	Protein of unknown function, DUF538
AT1G58360	AT1G58360	protein_coding_gene	2904.64	0.528648	0.14875	3.55393	0.000379527	0.033001	amino acid permease 1
AT3G28920	AT3G28920	protein_coding_gene	679.502	0.571233	0.16092	3.5498	0.000385529	0.033001	homeobox protein 34
AT4G14520	AT4G14520	protein_coding_gene	174.835	0.581271	0.163758	3.54958	0.000385843	0.033001	DNA-directed RNA polymerase II-related
AT4G39840	AT4G39840	protein_coding_gene	1847.18	0.554547	0.156165	3.55104	0.000383715	0.033001
AT5G54165	AT5G54165	protein_coding_gene	161.15	-1.41824	0.398875	-3.5556	0.000377114	0.033001
AT3G14830	AT3G14830	protein_coding_gene	518.366	-0.5028	0.141818	-3.5454	0.000392021	0.0333974
AT1G62975	AT1G62975	protein_coding_gene	95.5268	-0.892636	0.252293	-3.53809	0.000403032	0.0342008	basic helix-loop-helix (bHLH) DNA-binding superfamily protein
AT5G38990	AT5G38990	protein_coding_gene	49.8174	-1.22043	0.345951	-3.52774	0.000419119	0.0354271	Malectin/receptor-like protein kinase family protein
AT5G41460	AT5G41460	protein_coding_gene	404.756	0.464662	0.131811	3.52522	0.000423132	0.035627	Protein of unknown function (DUF604)
AT4G20760	AT4G20760	protein_coding_gene	437.921	-0.458111	0.130139	-3.52017	0.000431266	0.0361712	NAD(P)-binding Rossmann-fold superfamily protein
AT1G61930	AT1G61930	protein_coding_gene	76.707	1.08792	0.309535	3.51468	0.000440281	0.0367847	Protein of unknown function, DUF584
AT1G33560	AT1G33560	protein_coding_gene	700.508	-0.471209	0.134159	-3.51232	0.000444206	0.0369699	Disease resistance protein (CC-NBS-LRR class) family
AT1G69935	AT1G69935	protein_coding_gene	252.65	-0.574699	0.163876	-3.50692	0.000453327	0.0375845	short hypocotyl in white light1
AT2G31230	AT2G31230	protein_coding_gene	31.3857	-1.73903	0.496228	-3.5045	0.000457457	0.0377821	ethylene-responsive element binding factor 15
AT3G47800	AT3G47800	protein_coding_gene	2170.92	0.549791	0.156964	3.50265	0.000460661	0.037902	Galactose mutarotase-like superfamily protein
AT4G10000	AT4G10000	protein_coding_gene	126.214	-0.865567	0.247286	-3.50026	0.000464801	0.0380978	Thioredoxin family protein
AT2G45680	AT2G45680	protein_coding_gene	561.67	0.619484	0.177479	3.49047	0.000482178	0.039373	TCP family transcription factor
AT1G23210	AT1G23210	protein_coding_gene	27.2889	1.42012	0.408815	3.47375	0.00051324	0.0415955	glycosyl hydrolase 9B6
AT3G07310	AT3G07310	protein_coding_gene	415.386	-0.627662	0.180676	-3.47396	0.000512829	0.0415955	Protein of unknown function (DUF760)
AT5G60610	AT5G60610	protein_coding_gene	68.9288	1.11147	0.320968	3.46287	0.000534453	0.0431531	F-box/RNI-like superfamily protein
AT3G51750	AT3G51750	protein_coding_gene	345.134	0.820089	0.237018	3.46004	0.000540103	0.0433431
AT5G65207	AT5G65207	protein_coding_gene	1003.07	-1.16147	0.335715	-3.45968	0.000540813	0.0433431
AT5G09760	AT5G09760	protein_coding_gene	605.957	0.496489	0.143717	3.45462	0.000551066	0.0440019	Plant invertase/pectin methylesterase inhibitor superfamily
AT2G17230	AT2G17230	protein_coding_gene	3317.6	0.758484	0.219905	3.44915	0.00056235	0.0447378	EXORDIUM like 5
AT3G20480	AT3G20480	protein_coding_gene	39.9543	-1.06667	0.309493	-3.44651	0.000567879	0.0448479	tetraacyldisaccharide 4'-kinase family protein
AT4G27460	AT4G27460	protein_coding_gene	23.5204	-1.37227	0.398105	-3.44701	0.00056683	0.0448479	Cystathionine beta-synthase (CBS) family protein
AT5G62020	AT5G62020	protein_coding_gene	918.842	-0.670766	0.194685	-3.44539	0.000570235	0.0448703	heat shock transcription factor B2A
AT3G43850	AT3G43850	protein_coding_gene	177.117	-1.14354	0.332013	-3.44427	0.000572607	0.0448936
AT1G10140	AT1G10140	protein_coding_gene	415.698	-1.33532	0.387935	-3.44212	0.000577176	0.0450885	Uncharacterised conserved protein UCP031279
AT5G51550	AT5G51550	protein_coding_gene	1724.25	0.608733	0.176989	3.43938	0.000583041	0.0453829	EXORDIUM like 3
AT1G51660	AT1G51660	protein_coding_gene	581.645	0.52845	0.153806	3.43583	0.000590734	0.0458168	mitogen-activated protein kinase kinase 4
AT5G59320	AT5G59320	protein_coding_gene	728.577	1.41165	0.411201	3.433	0.00059695	0.0461336	lipid transfer protein 3
AT1G20070	AT1G20070	protein_coding_gene	248.248	1.18524	0.34644	3.42119	0.000623486	0.0480129
AT3G61850	AT3G61850	protein_coding_gene	198.488	-0.589558	0.172539	-3.41695	0.00063327	0.0485933	Dof-type zinc finger DNA-binding family protein
AT1G26945	AT1G26945	protein_coding_gene	127.901	-0.871086	0.255668	-3.4071	0.000656583	0.0502042	basic helix-loop-helix (bHLH) DNA-binding superfamily protein
AT3G18035	AT3G18035	protein_coding_gene	2095.99	-0.291463	0.0857665	-3.39834	0.000677964	0.0515201	winged-helix DNA-binding transcription factor family protein
AT4G04220	AT4G04220	protein_coding_gene	83.0919	-0.737352	0.216989	-3.3981	0.000678554	0.0515201	receptor like protein 46
AT5G15070	AT5G15070	protein_coding_gene	396.922	-0.605946	0.178529	-3.39411	0.000688524	0.0520943	Phosphoglycerate mutase-like family protein
AT4G25560	AT4G25560	protein_coding_gene	20.3953	-1.61067	0.474861	-3.39188	0.000694142	0.052171	myb domain protein 18
AT5G52030	AT5G52030	protein_coding_gene	102.143	-0.862988	0.254434	-3.3918	0.000694359	0.052171	TraB family protein
AT1G59865	AT1G59865	protein_coding_gene	19.5829	-1.47044	0.434067	-3.38759	0.000705088	0.0524982
AT1G68552	AT1G68552	protein_coding_gene	93.9329	1.54346	0.455669	3.38724	0.000705993	0.0524982	conserved peptide upstream open reading frame 53
AT5G26200	AT5G26200	protein_coding_gene	116.977	-1.08298	0.319655	-3.38798	0.000704093	0.0524982	Mitochondrial substrate carrier family protein
AT1G23130	AT1G23130	protein_coding_gene	35.1944	-1.43286	0.423684	-3.38192	0.00071982	0.0533431	Polyketide cyclase/dehydrase and lipid transport superfamily protein
AT5G01710	AT5G01710	protein_coding_gene	780.761	0.584201	0.173019	3.37651	0.000734129	0.0540334	methyltransferases
AT5G01712	AT5G01712	protein_coding_gene	780.761	0.584201	0.173019	3.37651	0.000734129	0.0540334	conserved peptide upstream open reading frame 48
AT5G58620	AT5G58620	protein_coding_gene	638.579	0.598393	0.177447	3.37222	0.000745635	0.0546943	zinc finger (CCCH-type) family protein
AT3G15280	AT3G15280	protein_coding_gene	820.888	1.91679	0.568916	3.36919	0.00075389	0.0551129
AT2G17900	AT2G17900	protein_coding_gene	117.233	-0.694644	0.20625	-3.36798	0.000757219	0.0551202	SET domain group 37
AT2G45160	AT2G45160	protein_coding_gene	1257.98	0.45944	0.136442	3.3673	0.000759085	0.0551202	GRAS family transcription factor
AT1G11112	AT1G11112	protein_coding_gene	30.8518	1.07523	0.319537	3.36495	0.000765568	0.0554051
AT5G08260	AT5G08260	protein_coding_gene	6893.13	0.617843	0.184168	3.35477	0.000794304	0.0572931	serine carboxypeptidase-like 35
AT1G09480	AT1G09480	protein_coding_gene	78.6688	1.01659	0.303623	3.3482	0.000813386	0.0584746	NAD(P)-binding Rossmann-fold superfamily protein
AT3G01600	AT3G01600	protein_coding_gene	77.1694	0.855005	0.255916	3.34096	0.000834892	0.0596315	NAC domain containing protein 44
AT5G51460	AT5G51460	protein_coding_gene	764.694	-0.591214	0.176961	-3.34093	0.000834989	0.0596315	Haloacid dehalogenase-like hydrolase (HAD) superfamily protein
AT5G35760	AT5G35760	protein_coding_gene	9.4855	-1.63793	0.490723	-3.33779	0.000844489	0.0601115	Beta-galactosidase related protein
AT5G02190	AT5G02190	protein_coding_gene	156.023	1.01138	0.303191	3.33579	0.000850578	0.0603464	Eukaryotic aspartyl protease family protein
AT2G28780	AT2G28780	protein_coding_gene	48.7605	1.41441	0.424446	3.33237	0.000861098	0.0604977
AT3G05625	AT3G05625	protein_coding_gene	353.312	-0.58779	0.176363	-3.33284	0.000859645	0.0604977	Tetratricopeptide repeat (TPR)-like superfamily protein
AT5G65350	AT5G65350	protein_coding_gene	45.6706	0.933425	0.280008	3.33356	0.00085741	0.0604977	histone 3 11
AT1G17147	AT1G17147	protein_coding_gene	113.77	-1.32161	0.397031	-3.32873	0.000872416	0.0610134	VQ motif-containing protein
AT3G03470	AT3G03470	protein_coding_gene	69.9672	-1.12096	0.336806	-3.3282	0.000874078	0.0610134	cytochrome P450, family 87, subfamily A, polypeptide 9
AT2G46310	AT2G46310	protein_coding_gene	99.0015	0.906307	0.27241	3.32699	0.000877889	0.0610291	cytokinin response factor 5
AT5G41670	AT5G41670	protein_coding_gene	7318.93	0.353558	0.10629	3.32634	0.000879943	0.0610291	6-phosphogluconate dehydrogenase family protein
AT5G57660	AT5G57660	protein_coding_gene	1223.26	-0.545315	0.164189	-3.32126	0.00089611	0.0619518	CONSTANS-like 5
AT1G59218	AT1G59218	protein_coding_gene	442.9	-1.42076	0.427971	-3.31977	0.000900922	0.0619934	Disease resistance protein (CC-NBS-LRR class) family
AT2G22420	AT2G22420	protein_coding_gene	465.441	0.50363	0.151728	3.3193	0.000902441	0.0619934	Peroxidase superfamily protein
AT3G13560	AT3G13560	protein_coding_gene	692.369	0.473944	0.142847	3.31783	0.000907185	0.0621221	O-Glycosyl hydrolases family 17 protein
AT1G22880	AT1G22880	protein_coding_gene	375.82	0.734485	0.221477	3.31631	0.000912161	0.0621591	cellulase 5
AT1G23870	AT1G23870	protein_coding_gene	615.916	-0.483177	0.145731	-3.31555	0.000914646	0.0621591	trehalose-phosphatase/synthase 9
AT5G45950	AT5G45950	protein_coding_gene	2150.55	0.553284	0.166902	3.31503	0.000916344	0.0621591	GDSL-like Lipase/Acylhydrolase superfamily protein
AT2G45135	AT2G45135	protein_coding_gene	26.6036	1.59547	0.481752	3.3118	0.000926983	0.062295	RING/U-box superfamily protein
AT3G50980	AT3G50980	protein_coding_gene	1157.32	1.68785	0.509572	3.31229	0.000925366	0.062295	dehydrin xero 1
AT5G54830	AT5G54830	protein_coding_gene	390.966	0.413055	0.124667	3.31328	0.000922101	0.062295	DOMON domain-containing protein / dopamine beta-monooxygenase N-terminal domain-containing protein
AT1G28070	AT1G28070	protein_coding_gene	76.0688	-0.724807	0.219047	-3.30892	0.000936571	0.0627445
AT1G13540	AT1G13540	protein_coding_gene	17.6927	-1.28026	0.387328	-3.30537	0.000948524	0.0631542	Protein of unknown function (DUF1262)
AT5G64640	AT5G64640	protein_coding_gene	198.596	0.888801	0.26884	3.30606	0.000946178	0.0631542	Plant invertase/pectin methylesterase inhibitor superfamily
AT1G72940	AT1G72940	protein_coding_gene	1871.98	-0.703797	0.213282	-3.29984	0.000967401	0.0634762	Toll-Interleukin-Resistance (TIR) domain-containing protein
AT2G26740	AT2G26740	protein_coding_gene	629.198	-0.576475	0.174584	-3.30199	0.000960019	0.0634762	soluble epoxide hydrolase
AT2G47160	AT2G47160	protein_coding_gene	540.211	0.507861	0.153783	3.30244	0.000958468	0.0634762	HCO3- transporter family
AT3G46900	AT3G46900	protein_coding_gene	164.55	1.87444	0.567855	3.30092	0.000963691	0.0634762	copper transporter 2
AT4G01525			221.672	-0.981027	0.297312	-3.29966	0.000968028	0.0634762	transposable element gene
AT2G19970	AT2G19970	protein_coding_gene	12.8254	1.9936	0.605027	3.29506	0.000983992	0.0643281	CAP (Cysteine-rich secretory proteins, Antigen 5, and Pathogenesis-related 1 protein) superfamily protein
AT1G33540	AT1G33540	protein_coding_gene	7.45997	-1.7542	0.532982	-3.29129	0.000997304	0.0644813	serine carboxypeptidase-like 18
AT3G23230	AT3G23230	protein_coding_gene	12.8643	-1.7315	0.52613	-3.29102	0.000998255	0.0644813	Integrase-type DNA-binding superfamily protein
AT4G21320	AT4G21320	protein_coding_gene	137.277	-0.889685	0.270255	-3.29201	0.000994725	0.0644813	Aldolase-type TIM barrel family protein
AT4G28860	AT4G28860	protein_coding_gene	516.187	-0.381621	0.115957	-3.29105	0.00099814	0.0644813	casein kinase I-like 4
AT1G22275	AT1G22275	protein_coding_gene	43.1566	-1.14426	0.347946	-3.28862	0.0010068	0.0646475	Myosin heavy chain-related protein
AT1G62540	AT1G62540	protein_coding_gene	18.1876	-1.63573	0.497379	-3.2887	0.00100651	0.0646475	flavin-monooxygenase glucosinolate S-oxygenase 2
AT2G20670	AT2G20670	protein_coding_gene	374.261	-1.13896	0.346745	-3.28472	0.00102085	0.0653553	Protein of unknown function (DUF506)
AT3G58790	AT3G58790	protein_coding_gene	288.309	-0.756798	0.231193	-3.27345	0.00106244	0.0678172	galacturonosyltransferase 15
AT1G12600	AT1G12600	protein_coding_gene	31.8927	1.40626	0.430135	3.26935	0.00107797	0.068405	UDP-N-acetylglucosamine (UAA) transporter family
AT4G38410	AT4G38410	protein_coding_gene	238.241	1.08064	0.330522	3.26948	0.00107744	0.068405	Dehydrin family protein
AT3G07390	AT3G07390	protein_coding_gene	1550.14	0.630079	0.192922	3.26597	0.00109088	0.0686373	auxin-responsive family protein
AT3G18570	AT3G18570	protein_coding_gene	126.784	1.59753	0.489155	3.26591	0.00109114	0.0686373	Oleosin family protein
AT3G22460	AT3G22460	protein_coding_gene	17.2078	-1.32163	0.404489	-3.26739	0.00108543	0.0686373	O-acetylserine (thiol) lyase (OAS-TL) isoform A2
AT5G20620	AT5G20620	protein_coding_gene	1722.64	0.500784	0.153436	3.2638	0.00109929	0.0689493	ubiquitin 4
AT1G24095	AT1G24095	protein_coding_gene	207.327	0.606615	0.185928	3.26263	0.00110382	0.0690333	Putative thiol-disulphide oxidoreductase DCC
AT5G59820	AT5G59820	protein_coding_gene	1751.64	-0.899792	0.276077	-3.2592	0.00111726	0.0696725	C2H2-type zinc finger family protein
AT5G66985	AT5G66985	protein_coding_gene	760.544	-1.01558	0.311923	-3.25586	0.00113051	0.070296
AT5G37800	AT5G37800	protein_coding_gene	49.637	-1.26581	0.389317	-3.25136	0.00114855	0.0712137	RHD SIX-LIKE 1
AT2G04080	AT2G04080	protein_coding_gene	63.5507	-0.979548	0.301639	-3.24742	0.00116457	0.0718428	MATE efflux family protein
AT3G04290	AT3G04290	protein_coding_gene	5822.05	0.473103	0.145694	3.24723	0.00116534	0.0718428	Li-tolerant lipase 1
AT4G40070	AT4G40070	protein_coding_gene	77.9853	-1.2787	0.393925	-3.24604	0.00117023	0.0719391	RING/U-box superfamily protein
AT2G18340	AT2G18340	protein_coding_gene	533.338	1.68448	0.519362	3.24337	0.00118124	0.0724106	late embryogenesis abundant domain-containing protein / LEA domain-containing protein
AT2G14260	AT2G14260	protein_coding_gene	806.462	-0.459071	0.141644	-3.24102	0.00119103	0.0728042	proline iminopeptidase
AT4G27470	AT4G27470	protein_coding_gene	173.192	-0.709372	0.219086	-3.23787	0.00120424	0.0734042	RING membrane-anchor 3
AT5G10990	AT5G10990	protein_coding_gene	41.2573	1.26444	0.390657	3.23671	0.00120915	0.0734197	SAUR-like auxin-responsive protein family
AT5G61570	AT5G61570	protein_coding_gene	104.375	0.659561	0.203806	3.23621	0.00121128	0.0734197	Protein kinase superfamily protein
AT1G59590	AT1G59590	protein_coding_gene	409.047	-0.907484	0.28061	-3.23396	0.00122085	0.0735874	ZCF37
AT5G42290	AT5G42290	protein_coding_gene	232.7	1.28909	0.398575	3.23425	0.00121962	0.0735874	transcription activator-related
AT4G33180	AT4G33180	protein_coding_gene	139.533	-0.610582	0.189171	-3.22767	0.00124804	0.0750175	alpha/beta-Hydrolases superfamily protein
AT4G11280	AT4G11280	protein_coding_gene	1242.37	0.767169	0.237894	3.22484	0.00126043	0.0755522	1-aminocyclopropane-1-carboxylic acid (acc) synthase 6
AT1G70820	AT1G70820	protein_coding_gene	37.7125	-1.54562	0.48017	-3.21891	0.00128677	0.0769186	phosphoglucomutase, putative / glucose phosphomutase, putative
AT4G22380	AT4G22380	protein_coding_gene	411.596	0.50407	0.156787	3.21499	0.00130449	0.0777629	Ribosomal protein L7Ae/L30e/S12e/Gadd45 family protein
AT1G02700	AT1G02700	protein_coding_gene	1166.08	1.7396	0.541299	3.21375	0.00131014	0.0778849
AT2G37620	AT2G37620	protein_coding_gene	2177.44	0.390761	0.121718	3.21038	0.00132559	0.0785875	actin 1
AT2G02700	AT2G02700	protein_coding_gene	24.0744	-1.45194	0.452377	-3.20958	0.0013293	0.0785919	Cysteine/Histidine-rich C1 domain family protein
AT3G02400	AT3G02400	protein_coding_gene	115.947	0.69536	0.217003	3.20438	0.00135355	0.0796072	SMAD/FHA domain-containing protein
AT4G05070	AT4G05070	protein_coding_gene	263.589	-0.892816	0.278629	-3.20432	0.00135383	0.0796072	Wound-responsive family protein
AT5G51210	AT5G51210	protein_coding_gene	1311.99	1.26967	0.396513	3.20209	0.00136436	0.080009	oleosin3
AT3G44716	AT3G44716	protein_coding_gene	22.0093	-1.2361	0.386517	-3.19805	0.00138358	0.0806989
AT4G21800	AT4G21800	protein_coding_gene	818.172	0.366719	0.114666	3.19816	0.00138309	0.0806989	P-loop containing nucleoside triphosphate hydrolases superfamily protein
AT1G29980	AT1G29980	protein_coding_gene	1530.75	0.526654	0.165057	3.19073	0.00141914	0.0825502	Protein of unknown function, DUF642
AT3G01570	AT3G01570	protein_coding_gene	3277.88	1.65675	0.520016	3.18597	0.00144271	0.0835491	Oleosin family protein
AT5G26300	AT5G26300	protein_coding_gene	23.1107	-1.39115	0.436711	-3.18552	0.00144492	0.0835491	TRAF-like family protein
AT5G49440	AT5G49440	protein_coding_gene	1812.75	-0.379204	0.119062	-3.18493	0.00144789	0.0835491
AT1G19530	AT1G19530	protein_coding_gene	131.362	-1.12536	0.353867	-3.18018	0.00147186	0.0847061
AT1G62710	AT1G62710	protein_coding_gene	3283.54	0.841971	0.2652	3.17486	0.0014991	0.0860451	beta vacuolar processing enzyme
AT2G31980	AT2G31980	protein_coding_gene	4553.77	1.03401	0.32582	3.17356	0.00150581	0.0862018	PHYTOCYSTATIN 2
AT4G22780	AT4G22780	protein_coding_gene	549.828	-1.09061	0.343939	-3.17093	0.00151952	0.086757	ACT domain repeat 7
AT3G11370	AT3G11370	protein_coding_gene	26.7648	-1.34209	0.423534	-3.16878	0.0015308	0.0871712	Cysteine/Histidine-rich C1 domain family protein
AT2G47010	AT2G47010	protein_coding_gene	1012.88	0.570861	0.180367	3.16499	0.00155086	0.0879275
AT4G25450	AT4G25450	protein_coding_gene	829.414	-0.633855	0.200287	-3.16474	0.00155221	0.0879275	non-intrinsic ABC protein 8
AT3G24500	AT3G24500	protein_coding_gene	942.823	-1.11746	0.35406	-3.15614	0.00159872	0.0896236	multiprotein bridging factor 1C
AT4G13330	AT4G13330	protein_coding_gene	41.4133	-1.08552	0.343912	-3.1564	0.0015973	0.0896236	S-adenosyl-L-methionine-dependent methyltransferases superfamily protein
AT4G38580	AT4G38580	protein_coding_gene	387.969	0.648129	0.205303	3.15694	0.00159433	0.0896236	farnesylated protein 6
AT5G06190	AT5G06190	protein_coding_gene	119.669	0.787331	0.249327	3.15783	0.00158949	0.0896236
AT5G09970	AT5G09970	protein_coding_gene	198.163	0.833342	0.264185	3.15439	0.00160836	0.0899312	cytochrome P450, family 78, subfamily A, polypeptide 7
AT4G15760	AT4G15760	protein_coding_gene	1076.49	-0.796803	0.252876	-3.15096	0.00162734	0.0905246	monooxygenase 1
AT4G36090	AT4G36090	protein_coding_gene	355.396	0.364788	0.115757	3.15133	0.00162531	0.0905246	oxidoreductase, 2OG-Fe(II) oxygenase family protein
AT1G32700	AT1G32700	protein_coding_gene	221.77	-0.730871	0.232172	-3.14797	0.00164408	0.0912214	PLATZ transcription factor family protein
AT1G17290	AT1G17290	protein_coding_gene	5569.34	-0.598547	0.190314	-3.14504	0.00166063	0.0917649	alanine aminotransferas
AT5G54470	AT5G54470	protein_coding_gene	98.9046	-0.975923	0.310335	-3.14474	0.00166236	0.0917649	B-box type zinc finger family protein
AT3G17890	AT3G17890	protein_coding_gene	150.031	0.769694	0.244893	3.14298	0.00167237	0.0920827
AT4G37710	AT4G37710	protein_coding_gene	35.3679	-1.55342	0.494514	-3.1413	0.00168199	0.0921432	VQ motif-containing protein
AT5G34790			15.5813	-1.34711	0.428764	-3.14184	0.00167887	0.0921432	transposable element gene
AT4G23740	AT4G23740	protein_coding_gene	1235.25	0.359444	0.114475	3.13995	0.00168979	0.0923369	Leucine-rich repeat protein kinase family protein
AT2G42720	AT2G42720	protein_coding_gene	62.8411	0.864669	0.275695	3.13633	0.00171078	0.0932484	FBD, F-box, Skp2-like and Leucine Rich Repeat domains containing protein
AT2G29320	AT2G29320	protein_coding_gene	6.91299	-1.56324	0.498928	-3.13321	0.00172908	0.0938241	NAD(P)-binding Rossmann-fold superfamily protein
AT3G02550	AT3G02550	protein_coding_gene	5684.71	-0.799598	0.255274	-3.13231	0.00173435	0.0938241	LOB domain-containing protein 41
AT5G54170	AT5G54170	protein_coding_gene	882.828	-0.48126	0.153628	-3.13263	0.00173245	0.0938241	Polyketide cyclase/dehydrase and lipid transport superfamily protein
AT5G20320	AT5G20320	protein_coding_gene	265.247	-0.72219	0.230856	-3.12832	0.00175809	0.094871	dicer-like 4
AT2G33050	AT2G33050	protein_coding_gene	193.549	0.538395	0.172229	3.12603	0.00177182	0.0953741	receptor like protein 26
AT5G65830	AT5G65830	protein_coding_gene	145.052	0.543263	0.173901	3.12397	0.00178427	0.0958063	receptor like protein 57
AT3G61060	AT3G61060	protein_coding_gene	83.7911	-1.04789	0.335888	-3.11976	0.00180998	0.0969461	phloem protein 2-A13
AT1G13550	AT1G13550	protein_coding_gene	6.91339	-1.6189	0.519085	-3.11876	0.00181612	0.0970346	Protein of unknown function (DUF1262)
AT1G19110	AT1G19110	protein_coding_gene	532.125	-0.468231	0.150618	-3.10872	0.00187897	0.0996767	inter-alpha-trypsin inhibitor heavy chain-related
AT1G56520	AT1G56520	protein_coding_gene	17.1237	-1.61176	0.518259	-3.10995	0.00187118	0.0996767	Disease resistance protein (TIR-NBS-LRR class) family
AT1G71830	AT1G71830	protein_coding_gene	444.445	0.439396	0.141346	3.10866	0.00187939	0.0996767	somatic embryogenesis receptor-like kinase 1
AT1G67650	AT1G67650	protein_coding_gene	53.1404	0.943683	0.303876	3.10549	0.00189967	0.100506	SRP72 RNA-binding domain
AT5G55270	AT5G55270	protein_coding_gene	21.344	1.65606	0.534293	3.09953	0.00193826	0.102298	Protein of unknown function (DUF295)
AT3G33528	AT3G33528	protein_coding_gene	5.58135	1.69347	0.546661	3.09785	0.0019493	0.10263
AT1G69920	AT1G69920	protein_coding_gene	70.7311	-1.37332	0.444495	-3.0896	0.00200423	0.105266	glutathione S-transferase TAU 12
AT3G53040	AT3G53040	protein_coding_gene	1685.87	1.72946	0.55994	3.08865	0.00201065	0.105347	late embryogenesis abundant protein, putative / LEA protein, putative
AT2G41490	AT2G41490	protein_coding_gene	260.48	-0.467427	0.151429	-3.08677	0.00202341	0.105505	UDP-glcnac-adolichol phosphate glcnac-1-p-transferase
AT3G16500	AT3G16500	protein_coding_gene	855.659	0.450906	0.146063	3.08706	0.00202146	0.105505	phytochrome-associated protein 1
AT5G54090	AT5G54090	protein_coding_gene	112.111	-0.818868	0.265554	-3.08362	0.00204496	0.106372	DNA mismatch repair protein MutS, type 2
AT1G14290	AT1G14290	protein_coding_gene	730.743	-0.591749	0.192024	-3.08165	0.0020586	0.106661	sphingoid base hydroxylase 2
AT5G53700	AT5G53700	protein_coding_gene	31.582	1.00665	0.326686	3.08139	0.00206037	0.106661	RNA-binding (RRM/RBD/RNP motifs) family protein
AT4G17250	AT4G17250	protein_coding_gene	90.0591	-1.09	0.35389	-3.08005	0.00206963	0.106885
AT1G63650	AT1G63650	protein_coding_gene	351.652	0.469778	0.152714	3.0762	0.00209656	0.107436	basic helix-loop-helix (bHLH) DNA-binding superfamily protein
AT2G34170	AT2G34170	protein_coding_gene	291.811	-0.588657	0.191451	-3.07472	0.00210702	0.107436	Protein of unknown function (DUF688)
AT3G09700	AT3G09700	protein_coding_gene	231.267	0.470035	0.152761	3.07694	0.00209141	0.107436	Chaperone DnaJ-domain superfamily protein
AT5G19900	AT5G19900	protein_coding_gene	676.526	0.445942	0.144992	3.07563	0.00210057	0.107436	PRLI-interacting factor, putative
AT5G24750	AT5G24750	protein_coding_gene	103.511	-0.892459	0.290261	-3.07467	0.00210733	0.107436	UDP-Glycosyltransferase superfamily protein
AT5G56910	AT5G56910	protein_coding_gene	325.645	0.434609	0.141369	3.07428	0.00211009	0.107436	Proteinase inhibitor I25, cystatin, conserved region
AT4G12400	AT4G12400	protein_coding_gene	437.699	-0.631586	0.205744	-3.06977	0.00214226	0.108649	stress-inducible protein, putative
AT5G53050	AT5G53050	protein_coding_gene	423.242	-0.565442	0.184211	-3.06953	0.00214395	0.108649	alpha/beta-Hydrolases superfamily protein
AT1G66810	AT1G66810	protein_coding_gene	44.1674	-1.00239	0.326813	-3.06716	0.00216103	0.109004	Zinc finger C-x8-C-x5-C-x3-H type family protein
AT3G50340	AT3G50340	protein_coding_gene	549.905	0.535994	0.174749	3.06723	0.00216052	0.109004
AT2G25270	AT2G25270	protein_coding_gene	363.536	0.701665	0.229015	3.06384	0.00218514	0.109708
AT5G39990	AT5G39990	protein_coding_gene	903.193	0.437724	0.142866	3.06388	0.00218484	0.109708	Core-2/I-branching beta-1,6-N-acetylglucosaminyltransferase family protein
AT3G28500	AT3G28500	protein_coding_gene	14.4024	1.52946	0.499344	3.06294	0.00219173	0.109785	60S acidic ribosomal protein family
AT4G38620	AT4G38620	protein_coding_gene	458.334	-0.852282	0.278452	-3.06079	0.00220753	0.110066	myb domain protein 4
AT5G22570	AT5G22570	protein_coding_gene	99.1854	-1.31691	0.430188	-3.06124	0.00220423	0.110066	WRKY DNA-binding protein 38
AT1G29110	AT1G29110	protein_coding_gene	7.58643	-1.58607	0.518671	-3.05796	0.00222853	0.110858	Cysteine proteinases superfamily protein
AT5G62520	AT5G62520	protein_coding_gene	2419.49	-0.657029	0.21498	-3.05623	0.0022414	0.111242	similar to RCD one 5
AT1G24996	AT1G24996	protein_coding_gene	184.16	1.16589	0.381694	3.05451	0.00225426	0.111625
AT3G60630	AT3G60630	protein_coding_gene	765.678	0.426759	0.139827	3.05205	0.00227282	0.112287	GRAS family transcription factor
AT1G01990	AT1G01990	protein_coding_gene	511.31	0.366867	0.120497	3.04461	0.00232979	0.114839
AT3G14220	AT3G14220	protein_coding_gene	5532.7	0.498576	0.163816	3.04351	0.00233839	0.115001	GDSL-like Lipase/Acylhydrolase superfamily protein
AT4G12005	AT4G12005	protein_coding_gene	8.96355	-1.48213	0.487778	-3.03853	0.00237739	0.116654
AT5G01240	AT5G01240	protein_coding_gene	437.271	0.378858	0.124796	3.03582	0.00239882	0.117439	like AUXIN RESISTANT 1
AT4G04955	AT4G04955	protein_coding_gene	444.327	-0.638369	0.21058	-3.03148	0.00243357	0.118871	allantoinase
AT2G20310	AT2G20310	protein_coding_gene	235.298	0.449903	0.148493	3.0298	0.00244716	0.119266	RPM1 interacting protein 13
AT5G25350	AT5G25350	protein_coding_gene	1875.98	-0.717743	0.23703	-3.02807	0.00246121	0.119681	EIN3-binding F box protein 2
AT1G69230	AT1G69230	protein_coding_gene	58.3982	-0.913647	0.301887	-3.02645	0.00247444	0.119852	SPIRAL1-like2
AT2G17040	AT2G17040	protein_coding_gene	13.7429	-1.33832	0.442232	-3.02628	0.00247581	0.119852	NAC domain containing protein 36
AT1G10970	AT1G10970	protein_coding_gene	322.756	0.59046	0.195295	3.02344	0.00249923	0.120447	zinc transporter 4 precursor
AT1G24530	AT1G24530	protein_coding_gene	564.48	0.80796	0.26719	3.02392	0.00249522	0.120447	Transducin/WD40 repeat-like superfamily protein
AT4G27810	AT4G27810	protein_coding_gene	18.6514	-1.45116	0.480133	-3.02242	0.00250764	0.120584
AT4G04260	AT4G04260	protein_coding_gene	4.9365	-1.77547	0.588227	-3.01834	0.0025416	0.121946	Bromo-adjacent homology (BAH) domain-containing protein
AT1G23480	AT1G23480	protein_coding_gene	369.106	-0.698878	0.231704	-3.01626	0.00255918	0.121978	cellulose synthase-like A3
AT1G69570	AT1G69570	protein_coding_gene	25.6182	-1.48469	0.492082	-3.01716	0.00255157	0.121978	Dof-type zinc finger DNA-binding family protein
AT3G47300	AT3G47300	protein_coding_gene	132.374	-0.622846	0.206491	-3.01633	0.00255853	0.121978	SELT-like protein precursor
AT3G48660	AT3G48660	protein_coding_gene	201.496	0.572753	0.189935	3.01552	0.00256541	0.122006	Protein of unknown function (DUF 3339)
AT1G54010	AT1G54010	protein_coding_gene	46556.6	0.474799	0.157545	3.01374	0.00258051	0.122187	GDSL-like Lipase/Acylhydrolase superfamily protein
AT4G17245	AT4G17245	protein_coding_gene	97.4633	-1.2256	0.406629	-3.01405	0.00257784	0.122187	RING/U-box superfamily protein
AT2G22720	AT2G22720	protein_coding_gene	1299.92	-0.271132	0.0900513	-3.01086	0.00260506	0.123081	SPT2 chromatin protein
AT1G08920	AT1G08920	protein_coding_gene	805.606	-1.03236	0.342989	-3.0099	0.00261332	0.123202	ERD (early response to dehydration) six-like 1
AT4G16146	AT4G16146	protein_coding_gene	297.481	0.864105	0.287276	3.00792	0.00263041	0.123738	cAMP-regulated phosphoprotein 19-related protein
AT4G15310	AT4G15310	protein_coding_gene	6.94342	-1.65828	0.551825	-3.00508	0.00265508	0.124628	cytochrome P450, family 702, subfamily A, polypeptide 3
AT2G25250	AT2G25250	protein_coding_gene	1164.01	0.752041	0.250452	3.00274	0.00267562	0.125191
AT5G06760	AT5G06760	protein_coding_gene	11768	1.52894	0.50924	3.00239	0.00267865	0.125191	Late Embryogenesis Abundant 4-5
AT1G62530	AT1G62530	protein_coding_gene	17.0581	1.48145	0.493671	3.00089	0.00269191	0.125539	Plant protein of unknown function (DUF863)
AT3G60490	AT3G60490	protein_coding_gene	29.8846	-1.17408	0.39153	-2.99871	0.00271129	0.126171	Integrase-type DNA-binding superfamily protein
AT5G41920	AT5G41920	protein_coding_gene	313.95	0.523506	0.174649	2.99747	0.00272229	0.126411	GRAS family transcription factor
AT5G64210	AT5G64210	protein_coding_gene	82.9269	1.20465	0.402246	2.99481	0.00274619	0.127248	alternative oxidase 2
AT1G54250	AT1G54250	protein_coding_gene	561.911	0.436791	0.145909	2.99358	0.00275721	0.127262	RNA polymerase Rpb8
AT2G27830	AT2G27830	protein_coding_gene	1033.96	-0.712297	0.23795	-2.99347	0.00275826	0.127262
AT2G26470	AT2G26470	protein_coding_gene	223.655	-0.50037	0.167388	-2.98929	0.00279627	0.128741
AT1G71695	AT1G71695	protein_coding_gene	2709.01	0.511052	0.171017	2.98832	0.0028052	0.128878	Peroxidase superfamily protein
AT3G11650	AT3G11650	protein_coding_gene	377.964	0.618973	0.207214	2.98712	0.00281617	0.129108	NDR1/HIN1-like 2
AT3G28740	AT3G28740	protein_coding_gene	1146.74	-1.11062	0.372164	-2.98422	0.00284303	0.130064	Cytochrome P450 superfamily protein
AT5G03790	AT5G03790	protein_coding_gene	39.1553	0.932444	0.312573	2.98312	0.00285325	0.130256	homeobox 51
AT5G67280	AT5G67280	protein_coding_gene	687.076	0.605582	0.2031	2.9817	0.00286654	0.130588	receptor-like kinase
AT2G22310	AT2G22310	protein_coding_gene	123.293	-0.513787	0.172555	-2.97752	0.0029059	0.131826	ubiquitin-specific protease 4
AT5G66780	AT5G66780	protein_coding_gene	8152.12	1.57335	0.528344	2.9779	0.0029023	0.131826
AT5G43770	AT5G43770	protein_coding_gene	82.1616	1.47796	0.496702	2.97554	0.00292473	0.132402	proline-rich family protein
AT3G20360	AT3G20360	protein_coding_gene	12.1708	-1.31339	0.441674	-2.97368	0.00294256	0.132931	TRAF-like family protein
AT3G60420	AT3G60420	protein_coding_gene	5.61042	-1.73831	0.5847	-2.973	0.00294904	0.132947	Phosphoglycerate mutase family protein
AT1G53650	AT1G53650	protein_coding_gene	469.568	0.44365	0.14929	2.97174	0.0029612	0.133217	CTC-interacting domain 8
AT2G28420	AT2G28420	protein_coding_gene	364.955	1.63295	0.55035	2.96711	0.00300611	0.134957	Lactoylglutathione lyase / glyoxalase I family protein
AT4G12830	AT4G12830	protein_coding_gene	79.7492	-0.925202	0.312076	-2.96467	0.00303005	0.13575	alpha/beta-Hydrolases superfamily protein
AT1G69930	AT1G69930	protein_coding_gene	40.6646	-1.59914	0.540439	-2.95896	0.00308678	0.137594	glutathione S-transferase TAU 11
AT2G19350	AT2G19350	protein_coding_gene	104.632	-0.707065	0.238985	-2.95861	0.00309028	0.137594	Eukaryotic protein of unknown function (DUF872)
AT4G19670	AT4G19670	protein_coding_gene	302.841	0.420108	0.141939	2.95978	0.00307864	0.137594	RING/U-box superfamily protein
AT1G65450	AT1G65450	protein_coding_gene	19.6035	-1.16817	0.394945	-2.95781	0.00309833	0.137669	HXXXD-type acyl-transferase family protein
AT2G25890	AT2G25890	protein_coding_gene	1304.89	1.66054	0.561572	2.95695	0.00310697	0.13777	Oleosin family protein
AT1G16730	AT1G16730	protein_coding_gene	434.64	0.942788	0.31908	2.9547	0.00312969	0.13838	unknown protein 6
AT4G04695	AT4G04695	protein_coding_gene	148.393	-0.46185	0.156363	-2.9537	0.00313991	0.13838	calcium-dependent protein kinase 31
AT4G10020	AT4G10020	protein_coding_gene	483.06	1.35097	0.457367	2.9538	0.00313883	0.13838	hydroxysteroid dehydrogenase 5
AT2G38240	AT2G38240	protein_coding_gene	43.9518	-1.71941	0.583047	-2.94901	0.00318794	0.140211	2-oxoglutarate (2OG) and Fe(II)-dependent oxygenase superfamily protein
AT1G64450	AT1G64450	protein_coding_gene	322.573	0.661439	0.224601	2.94495	0.00323009	0.141103	Glycine-rich protein family
AT1G68945	AT1G68945	protein_coding_gene	617.266	0.43185	0.14667	2.94435	0.00323631	0.141103
AT2G13680	AT2G13680	protein_coding_gene	12.8568	-1.52015	0.516016	-2.94593	0.00321982	0.141103	callose synthase 5
AT4G15070	AT4G15070	protein_coding_gene	60.2129	-0.726351	0.246695	-2.94433	0.0032365	0.141103	Cysteine/Histidine-rich C1 domain family protein
AT4G36700	AT4G36700	protein_coding_gene	951.976	1.21133	0.411468	2.94392	0.00324082	0.141103	RmlC-like cupins superfamily protein
AT4G13420	AT4G13420	protein_coding_gene	16.2762	-1.44009	0.490031	-2.93878	0.00329508	0.143177	high affinity K+ transporter 5
AT2G18600	AT2G18600	protein_coding_gene	85.5923	0.699073	0.238115	2.93586	0.00332627	0.144243	Ubiquitin-conjugating enzyme family protein
AT4G13210	AT4G13210	protein_coding_gene	56.1109	0.781147	0.266216	2.93426	0.00334346	0.144698	Pectin lyase-like superfamily protein
AT2G33980	AT2G33980	protein_coding_gene	62.301	-0.702966	0.239895	-2.93031	0.00338622	0.145675	nudix hydrolase homolog 22
AT5G42780	AT5G42780	protein_coding_gene	82.119	0.653058	0.222856	2.9304	0.00338527	0.145675	homeobox protein 27
AT5G52660	AT5G52660	protein_coding_gene	224.549	-0.404416	0.137984	-2.93089	0.00337989	0.145675	Homeodomain-like superfamily protein
AT5G22580	AT5G22580	protein_coding_gene	245.93	0.64727	0.221196	2.92622	0.00343104	0.14731	Stress responsive A/B Barrel Domain
AT3G07350	AT3G07350	protein_coding_gene	142.025	-1.0303	0.352546	-2.92246	0.0034728	0.148808	Protein of unknown function (DUF506)
AT1G62930	AT1G62930	protein_coding_gene	72.0513	0.777868	0.266318	2.92082	0.0034911	0.149296	Tetratricopeptide repeat (TPR)-like superfamily protein
AT2G31250	AT2G31250	protein_coding_gene	25.8022	-1.1335	0.388391	-2.91845	0.00351776	0.149918	Glutamyl-tRNA reductase family protein
AT2G39705	AT2G39705	protein_coding_gene	140.977	-0.730247	0.250283	-2.91768	0.00352641	0.149918	ROTUNDIFOLIA like 8
AT5G19060	AT5G19060	protein_coding_gene	55.9449	0.675754	0.231591	2.91788	0.00352419	0.149918
AT4G10265	AT4G10265	protein_coding_gene	959.831	-0.919099	0.315289	-2.9151	0.00355573	0.150867	Wound-responsive family protein
AT1G11310	AT1G11310	protein_coding_gene	1529.4	-0.341885	0.117385	-2.91251	0.00358542	0.151667	Seven transmembrane MLO family protein
AT1G55050	AT1G55050	protein_coding_gene	30.9615	-1.16257	0.399204	-2.91223	0.0035886	0.151667
AT1G44350	AT1G44350	protein_coding_gene	335.15	-0.825489	0.283859	-2.9081	0.00363634	0.153385	IAA-leucine resistant (ILR)-like gene 6
AT5G26660	AT5G26660	protein_coding_gene	145.675	-1.00754	0.346648	-2.90651	0.00365485	0.153866	myb domain protein 86
AT5G62280	AT5G62280	protein_coding_gene	387.951	-0.613792	0.211368	-2.9039	0.0036854	0.154551	Protein of unknown function (DUF1442)
AT5G64060	AT5G64060	protein_coding_gene	126.572	0.913114	0.314436	2.90398	0.00368457	0.154551	NAC domain containing protein 103
AT4G01950	AT4G01950	protein_coding_gene	1936.37	0.699826	0.241074	2.90294	0.00369673	0.154726	glycerol-3-phosphate acyltransferase 3
AT2G19320	AT2G19320	protein_coding_gene	63.5662	1.58888	0.547872	2.90009	0.00373061	0.155843
AT1G09540	AT1G09540	protein_coding_gene	74.3948	-1.14959	0.396718	-2.89774	0.00375862	0.156048	myb domain protein 61
AT1G64240			27.9348	1.134	0.391648	2.89546	0.003786	0.156048	transposable element gene
AT1G80640	AT1G80640	protein_coding_gene	1383.94	0.481953	0.166439	2.89567	0.00378346	0.156048	Protein kinase superfamily protein
AT2G35300	AT2G35300	protein_coding_gene	7754.36	1.40991	0.486585	2.89757	0.00376068	0.156048	Late embryogenesis abundant protein, group 1 protein
AT2G47560	AT2G47560	protein_coding_gene	20.7522	-1.22579	0.423158	-2.89676	0.00377041	0.156048	RING/U-box superfamily protein
AT4G16140	AT4G16140	protein_coding_gene	868.739	0.475751	0.164201	2.89736	0.00376312	0.156048	proline-rich family protein
AT4G17900	AT4G17900	protein_coding_gene	956.599	-0.661395	0.228394	-2.89586	0.00378125	0.156048	PLATZ transcription factor family protein
AT3G43790	AT3G43790	protein_coding_gene	35.0722	-1.01967	0.352321	-2.89414	0.00380202	0.15641	zinc induced facilitator-like 2
AT5G07790	AT5G07790	protein_coding_gene	159.421	0.554654	0.191706	2.89324	0.00381284	0.156558
AT1G67790	AT1G67790	protein_coding_gene	25.6468	-1.12168	0.388058	-2.89049	0.00384638	0.157636
AT4G22810	AT4G22810	protein_coding_gene	302.987	-0.600956	0.208136	-2.88733	0.00388528	0.158423	Predicted AT-hook DNA-binding family protein
AT4G37980	AT4G37980	protein_coding_gene	3.65427	-1.72121	0.596162	-2.88715	0.00388754	0.158423	elicitor-activated gene 3-1
AT5G66460	AT5G66460	protein_coding_gene	1444.59	0.605836	0.20981	2.88754	0.00388268	0.158423	Glycosyl hydrolase superfamily protein
AT1G12020	AT1G12020	protein_coding_gene	246.134	0.619922	0.214776	2.88637	0.00389711	0.158514
AT1G69710	AT1G69710	protein_coding_gene	41.2718	0.93309	0.323611	2.88337	0.00393446	0.159733	Regulator of chromosome condensation (RCC1) family with FYVE zinc finger domain
AT2G20500	AT2G20500	protein_coding_gene	46.8819	-0.963382	0.334227	-2.88242	0.00394634	0.159915
AT5G49690	AT5G49690	protein_coding_gene	50.5972	-1.11113	0.386016	-2.87845	0.00399634	0.161639	UDP-Glycosyltransferase superfamily protein
AT5G62490	AT5G62490	protein_coding_gene	3524.57	1.57731	0.548131	2.87762	0.00400691	0.161764	HVA22 homologue B
AT2G04100	AT2G04100	protein_coding_gene	448.608	-0.472101	0.16426	-2.8741	0.00405175	0.16327	MATE efflux family protein
AT1G35910	AT1G35910	protein_coding_gene	13.2012	-1.33439	0.464812	-2.87081	0.00409421	0.164674	Haloacid dehalogenase-like hydrolase (HAD) superfamily protein
AT3G60660	AT3G60660	protein_coding_gene	175.783	0.496304	0.172944	2.86975	0.00410802	0.164923
AT1G56250	AT1G56250	protein_coding_gene	25.2362	-1.17755	0.41048	-2.86872	0.00412131	0.165049	phloem protein 2-B14
AT2G27470	AT2G27470	protein_coding_gene	400.554	0.463437	0.16157	2.86833	0.00412641	0.165049	nuclear factor Y, subunit B11
AT1G59970	AT1G59970	protein_coding_gene	216.93	0.794388	0.277668	2.86093	0.00422399	0.167404	Matrixin family protein
AT2G25900	AT2G25900	protein_coding_gene	119.875	-0.887437	0.310191	-2.86094	0.00422387	0.167404	Zinc finger C-x8-C-x5-C-x3-H type family protein
AT4G13830	AT4G13830	protein_coding_gene	203.423	-0.64344	0.22481	-2.86215	0.00420783	0.167404	DNAJ-like 20
AT4G24230	AT4G24230	protein_coding_gene	82.8128	-1.1067	0.3869	-2.86044	0.0042306	0.167404	acyl-CoA-binding domain 3
AT4G32810	AT4G32810	protein_coding_gene	84.264	-1.34117	0.468979	-2.85977	0.00423945	0.167404	carotenoid cleavage dioxygenase 8
AT4G39010	AT4G39010	protein_coding_gene	44.4597	0.99367	0.34745	2.85989	0.00423785	0.167404	glycosyl hydrolase 9B18
AT5G11090	AT5G11090	protein_coding_gene	2366.55	-0.59042	0.206446	-2.85992	0.00423742	0.167404	serine-rich protein-related
AT1G21830	AT1G21830	protein_coding_gene	178.165	-0.612699	0.214603	-2.85504	0.00430316	0.168406
AT1G67370	AT1G67370	protein_coding_gene	35.9339	-1.07414	0.375982	-2.85689	0.00427811	0.168406	DNA-binding HORMA family protein
AT2G17880	AT2G17880	protein_coding_gene	149.091	-0.852962	0.298639	-2.85616	0.00428801	0.168406	Chaperone DnaJ-domain superfamily protein
AT5G14180	AT5G14180	protein_coding_gene	203.923	1.06192	0.371951	2.855	0.00430372	0.168406	Myzus persicae-induced lipase 1
AT5G66480	AT5G66480	protein_coding_gene	100.11	0.671246	0.23508	2.85539	0.00429839	0.168406
AT4G27595	AT4G27595	protein_coding_gene	282.337	0.523172	0.183306	2.8541	0.00431594	0.168579	Plant protein of unknown function (DUF827)
AT4G14570	AT4G14570	protein_coding_gene	969.921	-0.576342	0.202186	-2.85056	0.0043642	0.16985	acylaminoacyl-peptidase-related
AT4G17695	AT4G17695	protein_coding_gene	189.042	0.47768	0.167569	2.85065	0.00436304	0.16985	Homeodomain-like superfamily protein
AT5G20540	AT5G20540	protein_coding_gene	365.637	0.431727	0.151521	2.84929	0.00438167	0.170224	BREVIS RADIX-like 4
AT1G72360	AT1G72360	protein_coding_gene	197.562	-0.955433	0.335503	-2.84777	0.00440271	0.170735	Integrase-type DNA-binding superfamily protein
AT3G02110	AT3G02110	protein_coding_gene	2623.12	0.394797	0.138736	2.84567	0.00443176	0.170943	serine carboxypeptidase-like 25
AT4G16540	AT4G16540	protein_coding_gene	9.4	-1.45128	0.50989	-2.84626	0.00442358	0.170943	Heat shock protein HSP20/alpha crystallin family
AT5G64020	AT5G64020	protein_coding_gene	560.505	0.373078	0.131085	2.84607	0.00442628	0.170943	TRICHOME BIREFRINGENCE-LIKE 14
AT1G48880	AT1G48880	protein_coding_gene	97.9619	0.686759	0.241462	2.84417	0.00445269	0.171444	TRICHOME BIREFRINGENCE-LIKE 7
AT2G20370	AT2G20370	protein_coding_gene	1255.6	0.425931	0.149994	2.83965	0.00451634	0.173358	Exostosin family protein
AT5G32470	AT5G32470	protein_coding_gene	455.393	-0.403525	0.142111	-2.8395	0.0045184	0.173358	Haem oxygenase-like, multi-helical
AT4G33950	AT4G33950	protein_coding_gene	1048.09	-0.622992	0.219499	-2.83824	0.0045363	0.173736	Protein kinase superfamily protein
AT5G39220	AT5G39220	protein_coding_gene	144.422	0.735829	0.259351	2.83719	0.00455122	0.174	alpha/beta-Hydrolases superfamily protein
AT1G52400	AT1G52400	protein_coding_gene	51.3615	1.04278	0.368171	2.83234	0.0046209	0.176352	beta glucosidase 18
AT3G05640	AT3G05640	protein_coding_gene	77.9223	0.930415	0.328851	2.82929	0.00466519	0.177729	Protein phosphatase 2C family protein
AT3G12580	AT3G12580	protein_coding_gene	3116.22	-0.7924	0.280183	-2.82815	0.0046818	0.177736	heat shock protein 70
AT5G47240	AT5G47240	protein_coding_gene	5.54695	-1.6233	0.573927	-2.82842	0.0046779	0.177736	nudix hydrolase homolog 8
AT4G21920	AT4G21920	protein_coding_gene	9.4758	-1.62497	0.575093	-2.82558	0.00471946	0.178852
AT5G55260	AT5G55260	protein_coding_gene	299.347	0.655087	0.231923	2.82459	0.00473408	0.179092	protein phosphatase X 2
AT1G77640	AT1G77640	protein_coding_gene	347.838	0.865809	0.306728	2.82272	0.00476176	0.179597	Integrase-type DNA-binding superfamily protein
AT3G44260	AT3G44260	protein_coding_gene	2312.45	0.767411	0.271884	2.82257	0.00476403	0.179597	Polynucleotidyl transferase, ribonuclease H-like superfamily protein
AT1G55630	AT1G55630	protein_coding_gene	113.067	0.682302	0.241843	2.82126	0.00478353	0.180019	Pentatricopeptide repeat (PPR) superfamily protein
AT2G15010	AT2G15010	protein_coding_gene	1394.21	1.54703	0.548502	2.82047	0.0047954	0.180152	Plant thionin
AT5G57570	AT5G57570	protein_coding_gene	50.5975	0.849453	0.301255	2.81971	0.00480669	0.180263	GCK domain-containing protein
AT1G61065	AT1G61065	protein_coding_gene	61.2103	-0.715969	0.254007	-2.8187	0.00482187	0.18052	Protein of unknown function (DUF1218)
AT1G48110	AT1G48110	protein_coding_gene	960.55	0.399755	0.141888	2.81741	0.00484128	0.180702	evolutionarily conserved C-terminal region 7
AT2G36640	AT2G36640	protein_coding_gene	4095.59	1.59596	0.566493	2.81727	0.00484343	0.180702	embryonic cell protein 63
AT1G70580	AT1G70580	protein_coding_gene	462.709	-0.468599	0.166385	-2.81636	0.00485713	0.180901	alanine-2-oxoglutarate aminotransferase 2
AT1G29020	AT1G29020	protein_coding_gene	60.8984	-0.87656	0.311365	-2.81522	0.00487442	0.181111	Calcium-binding EF-hand family protein
AT3G22550	AT3G22550	protein_coding_gene	913.334	0.738983	0.262527	2.81488	0.00487951	0.181111	Protein of unknown function (DUF581)
AT3G15500	AT3G15500	protein_coding_gene	80.578	-1.50671	0.535672	-2.81274	0.00491208	0.181696	NAC domain containing protein 3
AT4G27680	AT4G27680	protein_coding_gene	640.136	0.312738	0.111173	2.81308	0.00490689	0.181696	P-loop containing nucleoside triphosphate hydrolases superfamily protein
AT2G31900	AT2G31900	protein_coding_gene	121.005	-0.664032	0.236364	-2.80937	0.00496391	0.1833	myosin-like protein XIF
AT1G70530	AT1G70530	protein_coding_gene	407.45	-0.48839	0.174037	-2.80625	0.00501221	0.184464	cysteine-rich RLK (RECEPTOR-like protein kinase) 3
AT4G28811	AT4G28811	protein_coding_gene	3.08809	-1.71921	0.61264	-2.80623	0.00501246	0.184464	basic helix-loop-helix (bHLH) DNA-binding superfamily protein
AT4G00850	AT4G00850	protein_coding_gene	155.391	0.5462	0.194746	2.80467	0.00503679	0.185044	GRF1-interacting factor 3
AT3G03660	AT3G03660	protein_coding_gene	100.724	-0.852921	0.304174	-2.80406	0.00504641	0.185083	WUSCHEL related homeobox 11
AT3G50940	AT3G50940	protein_coding_gene	19.2724	1.3005	0.463967	2.803	0.00506295	0.185376	P-loop containing nucleoside triphosphate hydrolases superfamily protein
AT1G13710	AT1G13710	protein_coding_gene	215.308	0.48747	0.174288	2.79692	0.00515929	0.188266	cytochrome P450, family 78, subfamily A, polypeptide 5
AT1G30475	AT1G30475	protein_coding_gene	141.928	0.538969	0.19268	2.79723	0.00515425	0.188266
AT1G75540	AT1G75540	protein_coding_gene	1607.27	-0.380552	0.136213	-2.7938	0.00520924	0.189769	salt tolerance homolog2
AT1G16510	AT1G16510	protein_coding_gene	76.8515	0.948564	0.339873	2.79094	0.0052556	0.19005	SAUR-like auxin-responsive protein family
AT1G53890	AT1G53890	protein_coding_gene	20.2575	-1.40865	0.504863	-2.79016	0.00526827	0.19005	Protein of unknown function (DUF567)
AT2G21720	AT2G21720	protein_coding_gene	364.073	1.1733	0.420545	2.78994	0.00527176	0.19005	Plant protein of unknown function (DUF639)
AT2G24450	AT2G24450	protein_coding_gene	4.32429	-1.56217	0.55999	-2.78964	0.00527675	0.19005	FASCICLIN-like arabinogalactan protein 3 precursor
AT2G29125	AT2G29125	protein_coding_gene	97.5691	-0.736552	0.263889	-2.79115	0.00525217	0.19005	ROTUNDIFOLIA like 2
AT3G15350	AT3G15350	protein_coding_gene	923.987	0.344495	0.123496	2.78953	0.00527844	0.19005	Core-2/I-branching beta-1,6-N-acetylglucosaminyltransferase family protein
AT5G61600	AT5G61600	protein_coding_gene	984.014	0.52764	0.188966	2.79225	0.00523429	0.19005	ethylene response factor 104
AT1G20140	AT1G20140	protein_coding_gene	350.467	0.448858	0.161064	2.78683	0.00532257	0.190876	SKP1-like 4
AT1G27440	AT1G27440	protein_coding_gene	200.981	0.499089	0.179224	2.78473	0.00535728	0.190876	Exostosin family protein
AT2G22080	AT2G22080	protein_coding_gene	706.53	0.627187	0.225153	2.78561	0.00534277	0.190876
AT3G28340	AT3G28340	protein_coding_gene	594.232	0.649282	0.233249	2.78364	0.00537524	0.190876	galacturonosyltransferase-like 10
AT3G44735	AT3G44735	protein_coding_gene	590.377	0.607006	0.218031	2.78404	0.00536872	0.190876	PHYTOSULFOKINE 3 PRECURSOR
AT3G51000	AT3G51000	protein_coding_gene	544.436	-0.60454	0.217202	-2.78331	0.00538078	0.190876	alpha/beta-Hydrolases superfamily protein
AT3G55490	AT3G55490	protein_coding_gene	233.466	0.388089	0.139317	2.78566	0.00534197	0.190876	GINS complex protein
AT5G20150	AT5G20150	protein_coding_gene	457.961	-0.828904	0.297489	-2.78634	0.00533071	0.190876	SPX domain gene 1
AT5G64750	AT5G64750	protein_coding_gene	126.244	-1.15179	0.413797	-2.78348	0.005378	0.190876	Integrase-type DNA-binding superfamily protein
AT1G49860	AT1G49860	protein_coding_gene	7.7833	-1.49225	0.536522	-2.78133	0.00541363	0.191414	glutathione S-transferase (class phi) 14
AT5G46170	AT5G46170	protein_coding_gene	434.084	-0.303192	0.108993	-2.78175	0.00540664	0.191414	F-box family protein
AT4G19160	AT4G19160	protein_coding_gene	902.002	-0.57691	0.207713	-2.77744	0.00547891	0.19259
AT5G01870	AT5G01870	protein_coding_gene	2033.2	0.749311	0.269761	2.77769	0.00547471	0.19259	Bifunctional inhibitor/lipid-transfer protein/seed storage 2S albumin superfamily protein
AT5G04190	AT5G04190	protein_coding_gene	22.3311	-1.04028	0.374397	-2.77854	0.00546041	0.19259	phytochrome kinase substrate 4
AT5G48110	AT5G48110	protein_coding_gene	1096.25	-0.467526	0.168343	-2.77723	0.00548248	0.19259	Terpenoid cyclases/Protein prenyltransferases superfamily protein
AT1G31480	AT1G31480	protein_coding_gene	263.247	-0.498318	0.179574	-2.77499	0.00552028	0.193603	shoot gravitropism 2 (SGR2)
AT3G53810	AT3G53810	protein_coding_gene	317.013	-0.526255	0.189812	-2.7725	0.00556271	0.194776	Concanavalin A-like lectin protein kinase family protein
AT3G15670	AT3G15670	protein_coding_gene	32212.9	1.59697	0.576198	2.77157	0.00557862	0.195017	Late embryogenesis abundant protein (LEA) family protein
AT1G48040	AT1G48040	protein_coding_gene	200.66	0.41653	0.150361	2.77019	0.00560227	0.195242	Protein phosphatase 2C family protein
AT1G50790	AT1G50790	protein_coding_gene	50.9262	-0.812527	0.293316	-2.77015	0.0056031	0.195242	Plant mobile domain protein family
AT1G66970	AT1G66970	protein_coding_gene	98.1821	-0.899439	0.325107	-2.7666	0.00566448	0.196184	SHV3-like 2
AT3G05810	AT3G05810	protein_coding_gene	808.25	0.446485	0.161391	2.76649	0.00566639	0.196184
AT4G39570	AT4G39570	protein_coding_gene	259.732	0.463272	0.167427	2.767	0.00565746	0.196184	Galactose oxidase/kelch repeat superfamily protein
AT5G53280	AT5G53280	protein_coding_gene	654.416	0.352587	0.127436	2.76677	0.00566153	0.196184	plastid division1
AT1G27050	AT1G27050	protein_coding_gene	253.515	0.566968	0.204983	2.76592	0.00567618	0.196209	homeobox protein 54
AT1G08930	AT1G08930	protein_coding_gene	2056.44	-0.633151	0.229314	-2.76106	0.00576133	0.198518	Major facilitator superfamily protein
AT1G29410	AT1G29410	protein_coding_gene	164.877	0.60552	0.219266	2.76158	0.00575217	0.198518	phosphoribosylanthranilate isomerase 3
AT1G47760	AT1G47760	protein_coding_gene	166.161	0.611055	0.22146	2.75921	0.00579413	0.199331	AGAMOUS-like 102
AT1G27950	AT1G27950	protein_coding_gene	10211	0.472549	0.171428	2.75654	0.00584159	0.200645	glycosylphosphatidylinositol-anchored lipid protein transfer 1
AT3G44290	AT3G44290	protein_coding_gene	64.7509	1.2771	0.464303	2.75058	0.005949	0.203418	NAC domain containing protein 60
AT4G01500	AT4G01500	protein_coding_gene	8.35726	-1.46668	0.533242	-2.7505	0.00595052	0.203418	AP2/B3-like transcriptional factor family protein
AT4G19830	AT4G19830	protein_coding_gene	207.973	-0.540749	0.196583	-2.75075	0.00594595	0.203418	FKBP-like peptidyl-prolyl cis-trans isomerase family protein
AT3G07720	AT3G07720	protein_coding_gene	1113.78	0.498188	0.181215	2.74915	0.00597494	0.20393	Galactose oxidase/kelch repeat superfamily protein
AT3G56790	AT3G56790	protein_coding_gene	9.21152	1.49658	0.545429	2.74386	0.00607222	0.205951	RNA splicing factor-related
AT4G01535	AT4G01535	protein_coding_gene	4.23827	1.61473	0.588322	2.74464	0.00605779	0.205951
AT4G27280	AT4G27280	protein_coding_gene	5244.38	0.743665	0.270903	2.74513	0.00604868	0.205951	Calcium-binding EF-hand family protein
AT5G16950	AT5G16950	protein_coding_gene	214.232	0.628782	0.229118	2.74436	0.00606287	0.205951
AT4G39730	AT4G39730	protein_coding_gene	6731.18	0.711447	0.259477	2.74185	0.00610951	0.206892	Lipase/lipooxygenase, PLAT/LH2 family protein
AT1G62510	AT1G62510	protein_coding_gene	1384.51	0.985369	0.35972	2.73927	0.00615762	0.207911	Bifunctional inhibitor/lipid-transfer protein/seed storage 2S albumin superfamily protein
AT2G42580	AT2G42580	protein_coding_gene	823.853	-0.506143	0.184777	-2.7392	0.00615882	0.207911	tetratricopetide-repeat thioredoxin-like 3
AT5G62920	AT5G62920	protein_coding_gene	64.7994	0.864662	0.315824	2.7378	0.00618517	0.208475	response regulator 6
AT5G42440	AT5G42440	protein_coding_gene	69.8691	0.660058	0.241203	2.73653	0.00620913	0.208957	Protein kinase superfamily protein
AT3G07980	AT3G07980	protein_coding_gene	240.735	-0.408179	0.149255	-2.73477	0.00624231	0.209747	mitogen-activated protein kinase kinase kinase 6
AT4G10920	AT4G10920	protein_coding_gene	652.308	-0.378844	0.138607	-2.73322	0.00627188	0.210414	transcriptional coactivator p15 (PC4) family protein (KELP)
AT2G15960	AT2G15960	protein_coding_gene	240.861	-0.976526	0.357413	-2.73221	0.00629118	0.210735
AT5G51910	AT5G51910	protein_coding_gene	117.466	0.516939	0.18924	2.73166	0.00630164	0.210759	TCP family transcription factor
AT3G28880	AT3G28880	protein_coding_gene	18.1895	-1.08371	0.396865	-2.73068	0.00632039	0.210931	Ankyrin repeat family protein
AT5G53200	AT5G53200	protein_coding_gene	46.8376	0.888883	0.325554	2.73037	0.00632627	0.210931	Homeodomain-like superfamily protein
AT1G08700	AT1G08700	protein_coding_gene	646.399	0.417076	0.152909	2.72762	0.00637939	0.212375	Presenilin-1
AT2G38450	AT2G38450	protein_coding_gene	420.418	0.378106	0.138753	2.72504	0.00642944	0.213176
AT4G08870	AT4G08870	protein_coding_gene	471.724	-1.08139	0.396861	-2.72485	0.00643302	0.213176	Arginase/deacetylase superfamily protein
AT4G37390	AT4G37390	protein_coding_gene	32.3375	1.10168	0.404171	2.72579	0.00641482	0.213176	Auxin-responsive GH3 family protein
AT3G28040	AT3G28040	protein_coding_gene	965.24	0.652172	0.239443	2.7237	0.00645546	0.213593	Leucine-rich receptor-like protein kinase family protein
AT4G01995	AT4G01995	protein_coding_gene	232.699	-0.568603	0.208877	-2.72219	0.00648504	0.214244
AT5G24130	AT5G24130	protein_coding_gene	865.188	1.50232	0.552012	2.72154	0.00649788	0.214341
AT1G53870	AT1G53870	protein_coding_gene	19.8222	-1.42453	0.523553	-2.72089	0.00651074	0.214438	Protein of unknown function (DUF567)
AT3G51600	AT3G51600	protein_coding_gene	1837.64	0.66948	0.246258	2.71862	0.00655555	0.215259	lipid transfer protein 5
AT3G59750	AT3G59750	protein_coding_gene	31.0829	0.891171	0.327754	2.71903	0.00654742	0.215259	Concanavalin A-like lectin protein kinase family protein
AT1G15330	AT1G15330	protein_coding_gene	3956.68	0.942132	0.346979	2.71524	0.00662278	0.217137	Cystathionine beta-synthase (CBS) protein
AT2G18620	AT2G18620	protein_coding_gene	206.301	-0.833151	0.307023	-2.71365	0.00665471	0.217524	Terpenoid synthases superfamily protein
AT3G58450	AT3G58450	protein_coding_gene	252.212	1.24124	0.457377	2.71382	0.00665123	0.217524	Adenine nucleotide alpha hydrolases-like superfamily protein
AT3G46500	AT3G46500	protein_coding_gene	23.4692	-0.996948	0.367489	-2.71286	0.00667047	0.217594	2-oxoglutarate (2OG) and Fe(II)-dependent oxygenase superfamily protein
AT4G01490			74.0539	-1.39363	0.513771	-2.71254	0.00667694	0.217594	transposable element gene
AT5G01560	AT5G01560	protein_coding_gene	298.618	0.404479	0.149231	2.71042	0.00671976	0.21866	lectin receptor kinase a4.3
AT2G40400	AT2G40400	protein_coding_gene	1473.57	-0.339867	0.125498	-2.70815	0.00676594	0.219832	Protein of unknown function (DUF399 and DUF3411)
AT1G44770	AT1G44770	protein_coding_gene	451.641	-0.451379	0.166777	-2.70649	0.00679994	0.220606
AT2G34080	AT2G34080	protein_coding_gene	371.825	0.714406	0.264136	2.70469	0.00683675	0.221468	Cysteine proteinases superfamily protein
AT1G23070	AT1G23070	protein_coding_gene	381.219	1.43429	0.530937	2.70144	0.006904	0.223019	Protein of unknown function (DUF300)
AT4G15910	AT4G15910	protein_coding_gene	4663.28	0.602159	0.222908	2.70138	0.00690526	0.223019	drought-induced 21
AT5G62420	AT5G62420	protein_coding_gene	34.7572	1.1648	0.431402	2.70003	0.00693336	0.223593	NAD(P)-linked oxidoreductase superfamily protein
AT1G52690	AT1G52690	protein_coding_gene	12651.5	1.52785	0.566124	2.69878	0.00695934	0.22388	Late embryogenesis abundant protein (LEA) family protein
AT2G45450	AT2G45450	protein_coding_gene	100.473	-0.892183	0.330608	-2.69861	0.00696294	0.22388	protein binding
AT1G23970	AT1G23970	protein_coding_gene	319.687	0.48422	0.179623	2.69576	0.00702281	0.224822	Protein of unknown function (DUF626)
AT1G73880	AT1G73880	protein_coding_gene	532.266	0.596752	0.22141	2.69524	0.0070338	0.224822	UDP-glucosyl transferase 89B1
AT2G16595	AT2G16595	protein_coding_gene	147.833	-0.519931	0.192902	-2.69531	0.00703234	0.224822	Translocon-associated protein (TRAP), alpha subunit
AT5G28900	AT5G28900	protein_coding_gene	899.618	-0.324116	0.120203	-2.69639	0.00700953	0.224822	Calcium-binding EF-hand family protein
AT1G10640	AT1G10640	protein_coding_gene	69.2589	-0.940357	0.3491	-2.69366	0.00706723	0.224887	Pectin lyase-like superfamily protein
AT1G31290	AT1G31290	protein_coding_gene	81.4772	-1.05734	0.392599	-2.69318	0.0070774	0.224887	ARGONAUTE 3
AT3G15770	AT3G15770	protein_coding_gene	171.445	-0.76045	0.282314	-2.69363	0.00706787	0.224887
AT4G15450	AT4G15450	protein_coding_gene	53.8575	-0.721204	0.267661	-2.69446	0.00705018	0.224887	Senescence/dehydration-associated protein-related
AT3G23240	AT3G23240	protein_coding_gene	17.4308	-1.46803	0.545363	-2.69184	0.00710594	0.225291	ethylene response factor 1
AT3G62800	AT3G62800	protein_coding_gene	398.523	0.305767	0.113623	2.69106	0.00712262	0.225291	double-stranded-RNA-binding protein 4
AT5G35410	AT5G35410	protein_coding_gene	103.772	-0.555358	0.206405	-2.69063	0.00713177	0.225291	Protein kinase superfamily protein
AT5G39850	AT5G39850	protein_coding_gene	356.564	0.51968	0.193108	2.69114	0.00712086	0.225291	Ribosomal protein S4
AT2G16870	AT2G16870	protein_coding_gene	56.7162	-0.670523	0.249621	-2.68616	0.0072278	0.227992	Disease resistance protein (TIR-NBS-LRR class) family
AT2G25070	AT2G25070	protein_coding_gene	675.055	-0.35331	0.131619	-2.68433	0.00726745	0.228576	Protein phosphatase 2C family protein
AT5G40630	AT5G40630	protein_coding_gene	30.5957	0.883851	0.329242	2.6845	0.00726373	0.228576	Ubiquitin-like superfamily protein
AT5G20250	AT5G20250	protein_coding_gene	3279.33	-1.02291	0.3813	-2.68268	0.00730339	0.229373	Raffinose synthase family protein
AT3G19790	AT3G19790	protein_coding_gene	484.33	0.42247	0.157587	2.68087	0.00734303	0.230284
AT2G35000	AT2G35000	protein_coding_gene	108.616	-1.02657	0.383004	-2.6803	0.00735556	0.230343	RING/U-box superfamily protein
AT3G12145	AT3G12145	protein_coding_gene	1039.76	0.479219	0.178838	2.67962	0.00737049	0.230477	Leucine-rich repeat (LRR) family protein
AT1G64105	AT1G64105	protein_coding_gene	135.65	0.614899	0.229665	2.67737	0.00742017	0.231696	NAC domain containing protein 27
AT1G69490	AT1G69490	protein_coding_gene	11.1949	-1.46134	0.546578	-2.67361	0.00750392	0.233301	NAC-like, activated by AP3/PI
AT3G59310	AT3G59310	protein_coding_gene	228.884	-0.582462	0.217834	-2.67387	0.00749805	0.233301	Eukaryotic protein of unknown function (DUF914)
AT4G14440	AT4G14440	protein_coding_gene	2069.92	0.535517	0.200248	2.67426	0.00748934	0.233301	3-hydroxyacyl-CoA dehydratase 1
AT3G45210	AT3G45210	protein_coding_gene	140.478	0.72105	0.269945	2.6711	0.00756038	0.234719	Protein of unknown function, DUF584
AT1G36730	AT1G36730	protein_coding_gene	2443.9	0.249687	0.0936594	2.6659	0.00767822	0.235076	Translation initiation factor IF2/IF5
AT1G36732	AT1G36732	protein_coding_gene	2443.9	0.249687	0.0936594	2.6659	0.00767822	0.235076	conserved peptide upstream open reading frame 19
AT1G72240	AT1G72240	protein_coding_gene	434.008	0.847343	0.317728	2.66688	0.00765586	0.235076
AT2G30600	AT2G30600	protein_coding_gene	370.414	-0.678307	0.254077	-2.66969	0.00759207	0.235076	BTB/POZ domain-containing protein
AT2G39650	AT2G39650	protein_coding_gene	524.205	0.506609	0.189982	2.66661	0.00766203	0.235076	Protein of unknown function (DUF506)
AT2G40120	AT2G40120	protein_coding_gene	80.7448	-0.647746	0.242984	-2.6658	0.00768051	0.235076	Protein kinase superfamily protein
AT3G25670	AT3G25670	protein_coding_gene	42.1471	0.82207	0.307935	2.66962	0.00759371	0.235076	Leucine-rich repeat (LRR) family protein
AT4G34790	AT4G34790	protein_coding_gene	120.121	-1.03266	0.387285	-2.6664	0.00766686	0.235076	SAUR-like auxin-responsive protein family
AT5G57500	AT5G57500	protein_coding_gene	76.427	0.785892	0.294746	2.66633	0.00766834	0.235076	Galactosyltransferase family protein
AT5G61412	AT5G61412	protein_coding_gene	55.8725	0.810403	0.303638	2.66898	0.0076082	0.235076
AT2G23290	AT2G23290	protein_coding_gene	301.973	0.61621	0.231233	2.66489	0.00770136	0.235381	myb domain protein 70
AT3G28290	AT3G28290	protein_coding_gene	112.869	-1.1207	0.421267	-2.6603	0.00780714	0.237942	Protein of unknown function (DUF677)
AT3G28300	AT3G28300	protein_coding_gene	112.869	-1.1207	0.421267	-2.6603	0.00780714	0.237942	Protein of unknown function (DUF677)
AT4G29780	AT4G29780	protein_coding_gene	4561.03	0.716803	0.269557	2.65919	0.00783279	0.238068
AT5G54960	AT5G54960	protein_coding_gene	792.394	-0.770968	0.289928	-2.65917	0.00783328	0.238068	pyruvate decarboxylase-2
AT1G56680	AT1G56680	protein_coding_gene	671.394	0.734298	0.276566	2.65506	0.00792949	0.23923	Chitinase family protein
AT2G15730	AT2G15730	protein_coding_gene	163.493	0.414004	0.155872	2.65605	0.00790629	0.23923	P-loop containing nucleoside triphosphate hydrolases superfamily protein
AT4G04710	AT4G04710	protein_coding_gene	5.25484	-1.5999	0.602577	-2.6551	0.00792843	0.23923	calcium-dependent protein kinase 22
AT4G21620	AT4G21620	protein_coding_gene	1085.98	0.562375	0.211821	2.65495	0.0079319	0.23923	glycine-rich protein
AT5G48150	AT5G48150	protein_coding_gene	865.656	0.338375	0.12735	2.65705	0.00788278	0.23923	GRAS family transcription factor
AT5G48545	AT5G48545	protein_coding_gene	392.936	-0.512011	0.19287	-2.6547	0.00793784	0.23923	histidine triad nucleotide-binding 3
AT2G25620	AT2G25620	protein_coding_gene	775.525	0.398227	0.150161	2.652	0.0080016	0.240816	DNA-binding protein phosphatase 1
AT1G23205	AT1G23205	protein_coding_gene	232.737	0.676858	0.255286	2.65138	0.00801644	0.240927	Plant invertase/pectin methylesterase inhibitor superfamily protein
AT3G14260	AT3G14260	protein_coding_gene	39.4838	-1.23898	0.46748	-2.65033	0.00804138	0.241342	Protein of unknown function (DUF567)
AT3G47110	AT3G47110	protein_coding_gene	10.5656	1.39408	0.526254	2.64906	0.00807168	0.241916	Leucine-rich repeat protein kinase family protein
AT2G42620	AT2G42620	protein_coding_gene	276.711	-0.393503	0.148615	-2.6478	0.00810179	0.242482	RNI-like superfamily protein
AT2G22180	AT2G22180	protein_coding_gene	2.99236	-1.576	0.595427	-2.64683	0.00812491	0.242503	hydroxyproline-rich glycoprotein family protein
AT3G54000	AT3G54000	protein_coding_gene	371.286	0.587482	0.221926	2.64719	0.00811629	0.242503
AT4G13120			74.2463	-0.680171	0.25731	-2.64339	0.00820809	0.244312	transposable element gene
AT5G03890	AT5G03890	protein_coding_gene	45.8534	0.849461	0.321319	2.64367	0.00820118	0.244312
AT1G34315	AT1G34315	protein_coding_gene	16.573	-1.22746	0.46491	-2.64021	0.00828552	0.24594
AT3G14160	AT3G14160	protein_coding_gene	176.482	0.400924	0.151832	2.64058	0.00827648	0.24594	2-oxoglutarate-dependent dioxygenase family protein
AT3G55390	AT3G55390	protein_coding_gene	154.618	0.489689	0.185522	2.63952	0.00830244	0.246105	Uncharacterised protein family (UPF0497)
AT2G25650	AT2G25650	protein_coding_gene	433.304	0.426935	0.161819	2.63835	0.00833116	0.246618	DNA-binding storekeeper protein-related transcriptional regulator
AT3G02555	AT3G02555	protein_coding_gene	225.097	-0.481644	0.182733	-2.63578	0.00839441	0.247183
AT3G06850	AT3G06850	protein_coding_gene	559.34	-0.367713	0.139511	-2.63572	0.00839593	0.247183	2-oxoacid dehydrogenases acyltransferase family protein
AT3G18980	AT3G18980	protein_coding_gene	153.549	-0.542229	0.205616	-2.6371	0.00836191	0.247183	EIN2 targeting protein1
AT3G48390	AT3G48390	protein_coding_gene	17.2021	-1.11951	0.424623	-2.63649	0.00837694	0.247183	MA3 domain-containing protein
AT4G22010	AT4G22010	protein_coding_gene	4572.4	0.42847	0.162705	2.63342	0.00845293	0.248417	SKU5 similar 4
AT5G14600	AT5G14600	protein_coding_gene	430.014	0.324925	0.1234	2.63311	0.00846079	0.248417	S-adenosyl-L-methionine-dependent methyltransferases superfamily protein
AT1G25550	AT1G25550	protein_coding_gene	1082.75	-0.629781	0.239298	-2.63178	0.00849378	0.249047	myb-like transcription factor family protein
AT4G39240	AT4G39240	protein_coding_gene	530.647	0.415724	0.15804	2.63049	0.00852607	0.249656	Galactose oxidase/kelch repeat superfamily protein
AT1G29965	AT1G29965	protein_coding_gene	1745.63	0.464266	0.176637	2.62836	0.00857976	0.250888	Ribosomal protein L18ae/LX family protein
AT2G34020	AT2G34020	protein_coding_gene	1565.88	-0.550299	0.209473	-2.62707	0.00861243	0.251165	Calcium-binding EF-hand family protein
AT3G12690	AT3G12690	protein_coding_gene	140.703	0.494118	0.188055	2.62752	0.00860093	0.251165	AGC kinase 1.5
AT1G25290	AT1G25290	protein_coding_gene	303.83	-0.348049	0.13257	-2.62539	0.00865493	0.251388	RHOMBOID-like protein 10
AT3G12220	AT3G12220	protein_coding_gene	17.8656	-0.99296	0.378162	-2.62575	0.00864583	0.251388	serine carboxypeptidase-like 16
AT4G33467	AT4G33467	protein_coding_gene	133.632	1.18361	0.450808	2.62554	0.00865122	0.251388
AT4G30370	AT4G30370	protein_coding_gene	588.496	-0.440854	0.168048	-2.62338	0.00870619	0.252538	RING/U-box superfamily protein
AT5G46650	AT5G46650	protein_coding_gene	7.5783	-1.36769	0.521438	-2.62292	0.00871795	0.25254	RING/U-box superfamily protein
AT1G44760	AT1G44760	protein_coding_gene	932.449	0.341437	0.130278	2.62083	0.00877167	0.253105	Adenine nucleotide alpha hydrolases-like superfamily protein
AT4G03510	AT4G03510	protein_coding_gene	312.928	-0.715948	0.27318	-2.62079	0.00877254	0.253105	RING membrane-anchor 1
AT4G35750	AT4G35750	protein_coding_gene	1501.24	-0.625433	0.238574	-2.62155	0.00875317	0.253105	SEC14 cytosolic factor family protein / phosphoglyceride transfer family protein
AT1G15310	AT1G15310	protein_coding_gene	327.496	0.517173	0.197384	2.62013	0.00878964	0.253149	signal recognition particle 54 kDa subunit
AT1G67880	AT1G67880	protein_coding_gene	493.668	0.466683	0.17818	2.61916	0.00881459	0.253149	beta-1,4-N-acetylglucosaminyltransferase family protein
AT3G19800	AT3G19800	protein_coding_gene	156.768	-0.755435	0.288453	-2.61892	0.00882085	0.253149	Protein of unknown function (DUF177)
AT3G46340	AT3G46340	protein_coding_gene	7.53936	-1.411	0.538627	-2.61962	0.00880286	0.253149	Leucine-rich repeat protein kinase family protein
AT4G19960	AT4G19960	protein_coding_gene	498.744	-0.618698	0.236296	-2.61832	0.00883647	0.253261	K+ uptake permease 9
AT1G07440	AT1G07440	protein_coding_gene	625.361	-0.685847	0.262026	-2.61748	0.00885827	0.253274	NAD(P)-binding Rossmann-fold superfamily protein
AT5G13400	AT5G13400	protein_coding_gene	1198.39	0.536887	0.205122	2.6174	0.00886031	0.253274	Major facilitator superfamily protein
AT1G67890	AT1G67890	protein_coding_gene	456.388	-0.462208	0.176739	-2.6152	0.00891763	0.254576	PAS domain-containing protein tyrosine kinase family protein
AT4G15680	AT4G15680	protein_coding_gene	12.9046	-1.43849	0.550439	-2.61335	0.00896602	0.25562	Thioredoxin superfamily protein
AT2G04400	AT2G04400	protein_coding_gene	1425.83	0.385127	0.147451	2.61189	0.00900425	0.256372	Aldolase-type TIM barrel family protein
AT5G11412	AT5G11412	protein_coding_gene	34.9361	1.07939	0.413904	2.60782	0.00911205	0.259101	RNA-binding (RRM/RBD/RNP motifs) family protein
AT4G12980	AT4G12980	protein_coding_gene	137.174	-0.588838	0.225974	-2.60578	0.00916664	0.25997	Auxin-responsive family protein
AT4G25770	AT4G25770	protein_coding_gene	323.489	-0.41935	0.160916	-2.60602	0.00916023	0.25997	alpha/beta-Hydrolases superfamily protein
AT2G41690	AT2G41690	protein_coding_gene	11.7759	-1.32929	0.510386	-2.60447	0.00920152	0.260617	heat shock transcription factor B3
AT3G59050	AT3G59050	protein_coding_gene	212.155	0.532086	0.204512	2.60174	0.00927521	0.262019	polyamine oxidase 3
AT3G59052	AT3G59052	protein_coding_gene	212.155	0.532086	0.204512	2.60174	0.00927521	0.262019	conserved peptide upstream open reading frame 18
AT1G55530	AT1G55530	protein_coding_gene	705.607	-0.36548	0.140832	-2.59514	0.00945521	0.266755	RING/U-box superfamily protein
AT2G24560	AT2G24560	protein_coding_gene	343.805	1.06341	0.409989	2.59376	0.00949339	0.267484	GDSL-like Lipase/Acylhydrolase family protein
AT5G67150	AT5G67150	protein_coding_gene	339.312	0.396679	0.15301	2.59251	0.00952779	0.268104	HXXXD-type acyl-transferase family protein
AT2G18670	AT2G18670	protein_coding_gene	346.923	-0.562219	0.21694	-2.59159	0.00955342	0.268476	RING/U-box superfamily protein
AT1G62560	AT1G62560	protein_coding_gene	132.717	-0.806116	0.311331	-2.58925	0.00961839	0.269601	flavin-monooxygenase glucosinolate S-oxygenase 3
AT3G50650	AT3G50650	protein_coding_gene	183.677	0.613354	0.236883	2.58927	0.00961786	0.269601	GRAS family transcription factor
AT3G27880	AT3G27880	protein_coding_gene	241.171	-0.597505	0.230814	-2.58868	0.00963434	0.269699	Protein of unknown function (DUF1645)
AT3G50840	AT3G50840	protein_coding_gene	125.327	-0.696058	0.268998	-2.5876	0.00966476	0.269852	Phototropic-responsive NPH3 family protein
AT5G37790	AT5G37790	protein_coding_gene	507.491	-0.335015	0.129465	-2.58768	0.00966255	0.269852	Protein kinase superfamily protein
AT3G21730	AT3G21730	protein_coding_gene	426.349	0.674779	0.260882	2.58653	0.00969473	0.269993	Dihydroneopterin aldolase
AT4G40080	AT4G40080	protein_coding_gene	255.877	-0.786385	0.303998	-2.58681	0.00968688	0.269993	ENTH/ANTH/VHS superfamily protein
AT4G12740	AT4G12740	protein_coding_gene	47.7344	-0.727767	0.28142	-2.58606	0.00970813	0.270018	HhH-GPD base excision DNA repair family protein
AT5G26280	AT5G26280	protein_coding_gene	7745.62	-0.44685	0.172862	-2.585	0.00973782	0.270496	TRAF-like family protein
AT4G34588	AT4G34588	protein_coding_gene	312.766	0.715648	0.277201	2.58169	0.00983177	0.272407	conserved peptide upstream open reading frame 2
AT4G34590	AT4G34590	protein_coding_gene	312.766	0.715648	0.277201	2.58169	0.00983177	0.272407	G-box binding factor 6
AT5G16010	AT5G16010	protein_coding_gene	1045.43	-0.373311	0.144665	-2.58052	0.00986519	0.272983	3-oxo-5-alpha-steroid 4-dehydrogenase family protein
AT2G07000	AT2G07000	protein_coding_gene	6.52346	-1.51982	0.589435	-2.57843	0.00992509	0.27394
AT3G13404	AT3G13404	protein_coding_gene	176.456	0.698155	0.270741	2.57868	0.0099179	0.27394
AT3G56210	AT3G56210	protein_coding_gene	888.82	0.303965	0.117936	2.57738	0.00995518	0.274421	ARM repeat superfamily protein
AT4G33080	AT4G33080	protein_coding_gene	637.439	-0.386413	0.149955	-2.57686	0.00997026	0.274487	AGC (cAMP-dependent, cGMP-dependent and protein kinase C) kinase family protein
AT1G23170	AT1G23170	protein_coding_gene	253.539	-0.509472	0.197749	-2.57635	0.00998494	0.274541	Protein of unknown function DUF2359, transmembrane
AT1G13790	AT1G13790	protein_coding_gene	132.439	0.603567	0.234446	2.57444	0.0100403	0.275097	XH/XS domain-containing protein
AT1G68620	AT1G68620	protein_coding_gene	85.4879	-1.16224	0.451447	-2.57448	0.0100392	0.275097	alpha/beta-Hydrolases superfamily protein
AT1G68670	AT1G68670	protein_coding_gene	714.611	-0.321319	0.124816	-2.57434	0.0100433	0.275097	myb-like transcription factor family protein
AT5G15210	AT5G15210	protein_coding_gene	445.492	0.507624	0.197363	2.57204	0.0101102	0.276579	homeobox protein 30
AT4G17180	AT4G17180	protein_coding_gene	231.441	0.399827	0.155509	2.57108	0.0101382	0.276995	O-Glycosyl hydrolases family 17 protein
AT2G15695	AT2G15695	protein_coding_gene	340.674	-0.385957	0.150208	-2.56948	0.0101851	0.277576	Protein of unknown function DUF829, transmembrane 53
AT5G40550	AT5G40550	protein_coding_gene	197.658	0.402434	0.15662	2.56949	0.0101847	0.277576	SGF29 tudor-like domain
AT2G19050	AT2G19050	protein_coding_gene	4.93858	-1.47505	0.574326	-2.56831	0.0102196	0.277586	GDSL-like Lipase/Acylhydrolase superfamily protein
AT3G57130	AT3G57130	protein_coding_gene	82.0538	0.630224	0.245399	2.56816	0.0102239	0.277586	Ankyrin repeat family protein / BTB/POZ domain-containing protein
AT3G59060	AT3G59060	protein_coding_gene	895.642	-0.5124	0.19948	-2.56868	0.0102088	0.277586	phytochrome interacting factor 3-like 6
AT4G11655	AT4G11655	protein_coding_gene	4.64398	-1.44381	0.562303	-2.56766	0.0102387	0.277637	Uncharacterised protein family (UPF0497)
AT4G16750	AT4G16750	protein_coding_gene	46.7565	0.966052	0.376353	2.56688	0.0102619	0.277919	Integrase-type DNA-binding superfamily protein
AT3G44830	AT3G44830	protein_coding_gene	115.875	0.913356	0.35609	2.56495	0.0103189	0.278542	Lecithin:cholesterol acyltransferase family protein
AT3G54820	AT3G54820	protein_coding_gene	355.842	0.312691	0.121917	2.5648	0.0103235	0.278542	plasma membrane intrinsic protein 2;5
AT4G15120	AT4G15120	protein_coding_gene	70.1682	-1.13262	0.441457	-2.56564	0.0102985	0.278542	VQ motif-containing protein
AT5G47880	AT5G47880	protein_coding_gene	2622.07	0.388672	0.151612	2.5636	0.0103592	0.279157	eukaryotic release factor 1-1
AT2G24230	AT2G24230	protein_coding_gene	239.289	0.45068	0.175831	2.56314	0.0103731	0.279183	Leucine-rich repeat protein kinase family protein
AT4G24100	AT4G24100	protein_coding_gene	567.778	-0.275549	0.107533	-2.56247	0.0103932	0.279377	Protein kinase superfamily protein
AT3G60640	AT3G60640	protein_coding_gene	334.896	0.441257	0.172287	2.56117	0.0104321	0.280074	Ubiquitin-like superfamily protein
AT2G44740	AT2G44740	protein_coding_gene	150.758	-0.465807	0.182063	-2.55849	0.0105127	0.281888	cyclin p4;1
AT3G58620	AT3G58620	protein_coding_gene	623.774	-0.375225	0.14672	-2.55742	0.0105451	0.282409	tetratricopetide-repeat thioredoxin-like 4
AT5G46470	AT5G46470	protein_coding_gene	451.224	-0.486797	0.190418	-2.55647	0.010574	0.282833	disease resistance protein (TIR-NBS-LRR class) family
AT1G18170	AT1G18170	protein_coding_gene	466.874	-0.382098	0.149543	-2.55511	0.0106154	0.283588	FKBP-like peptidyl-prolyl cis-trans isomerase family protein
AT1G03400	AT1G03400	protein_coding_gene	5.5068	-1.45376	0.569093	-2.55451	0.0106336	0.283657	2-oxoglutarate (2OG) and Fe(II)-dependent oxygenase superfamily protein
AT2G42005	AT2G42005	protein_coding_gene	12.5955	-1.10861	0.434255	-2.55291	0.0106828	0.283657	Transmembrane amino acid transporter family protein
AT5G23320	AT5G23320	protein_coding_gene	25.4449	-0.87149	0.341311	-2.55336	0.0106689	0.283657	homolog of yeast STE14 A
AT5G25610	AT5G25610	protein_coding_gene	3406.47	0.632757	0.24786	2.55288	0.0106835	0.283657	BURP domain-containing protein
AT5G66530	AT5G66530	protein_coding_gene	3114.01	0.373	0.146073	2.55352	0.0106639	0.283657	Galactose mutarotase-like superfamily protein
AT5G01881	AT5G01881	protein_coding_gene	138.248	0.564396	0.221189	2.55164	0.0107217	0.284322
AT3G29100	AT3G29100	protein_coding_gene	58.6303	-0.804341	0.315371	-2.55046	0.0107582	0.28494	vesicle transport V-snare 13
AT1G17750	AT1G17750	protein_coding_gene	100.253	0.787372	0.309009	2.54805	0.0108326	0.285514	PEP1 receptor 2
AT1G74840	AT1G74840	protein_coding_gene	1155.92	-0.483165	0.189618	-2.5481	0.0108311	0.285514	Homeodomain-like superfamily protein
AT4G07820	AT4G07820	protein_coding_gene	4.11514	-1.56372	0.61342	-2.54918	0.0107976	0.285514	CAP (Cysteine-rich secretory proteins, Antigen 5, and Pathogenesis-related 1 protein) superfamily protein
AT4G21020	AT4G21020	protein_coding_gene	5849.72	1.41071	0.553589	2.54829	0.0108252	0.285514	Late embryogenesis abundant protein (LEA) family protein
AT1G74800	AT1G74800	protein_coding_gene	515.665	0.348663	0.136938	2.54614	0.0108922	0.285741	Galactosyltransferase family protein
AT2G04650	AT2G04650	protein_coding_gene	228.101	-0.441343	0.173342	-2.54608	0.010894	0.285741	ADP-glucose pyrophosphorylase family protein
AT3G32925			8.69491	-1.46459	0.575114	-2.54662	0.0108773	0.285741	transposable element gene
AT3G60910	AT3G60910	protein_coding_gene	256.455	-0.391094	0.153571	-2.54667	0.0108756	0.285741	S-adenosyl-L-methionine-dependent methyltransferases superfamily protein
AT1G64110	AT1G64110	protein_coding_gene	5957.18	0.750884	0.295058	2.54487	0.0109318	0.286091	P-loop containing nucleoside triphosphate hydrolases superfamily protein
AT1G78940	AT1G78940	protein_coding_gene	34.9621	-0.756944	0.297446	-2.54481	0.0109338	0.286091	Protein kinase protein with adenine nucleotide alpha hydrolases-like domain
AT1G23010	AT1G23010	protein_coding_gene	201.367	0.504349	0.198297	2.54339	0.0109781	0.286903	Cupredoxin superfamily protein
AT1G54520	AT1G54520	protein_coding_gene	917.203	-0.401951	0.158073	-2.54281	0.0109964	0.287035
AT1G32520	AT1G32520	protein_coding_gene	47.2232	-0.755394	0.297246	-2.54131	0.0110438	0.287924
AT1G03840	AT1G03840	protein_coding_gene	132.784	-0.434541	0.171043	-2.54054	0.0110683	0.288215	C2H2 and C2HC zinc fingers superfamily protein
AT1G47290	AT1G47290	protein_coding_gene	717.473	-0.405833	0.159891	-2.53818	0.011143	0.288441	3beta-hydroxysteroid-dehydrogenase/decarboxylase isoform 1
AT1G53708	AT1G53708	protein_coding_gene	26.4613	1.09499	0.431736	2.53625	0.0112047	0.288441	ROTUNDIFOLIA like 9
AT1G78660	AT1G78660	protein_coding_gene	2024.31	-0.291648	0.114958	-2.53699	0.0111811	0.288441	gamma-glutamyl hydrolase 1
AT2G37810	AT2G37810	protein_coding_gene	4.18694	-1.49686	0.590152	-2.5364	0.0111999	0.288441	Cysteine/Histidine-rich C1 domain family protein
AT4G01080	AT4G01080	protein_coding_gene	67.8356	0.714853	0.281874	2.53608	0.0112103	0.288441	TRICHOME BIREFRINGENCE-LIKE 26
AT4G05010	AT4G05010	protein_coding_gene	165.104	-0.688131	0.271231	-2.53707	0.0111785	0.288441	F-box family protein
AT5G18420	AT5G18420	protein_coding_gene	888.409	-0.2768	0.109087	-2.53743	0.0111669	0.288441
AT5G24340	AT5G24340	protein_coding_gene	283.594	-0.483473	0.190483	-2.53814	0.0111442	0.288441	3'-5' exonuclease domain-containing protein
AT5G59580	AT5G59580	protein_coding_gene	13.7595	-1.33396	0.525544	-2.53824	0.0111411	0.288441	UDP-glucosyl transferase 76E1
AT5G60370	AT5G60370	protein_coding_gene	267.019	-0.334795	0.132007	-2.53619	0.0112066	0.288441
AT1G21280	AT1G21280	protein_coding_gene	135.251	0.499164	0.196859	2.53564	0.0112243	0.28846
AT1G01600	AT1G01600	protein_coding_gene	573.447	0.672161	0.265363	2.53298	0.0113097	0.288859	cytochrome P450, family 86, subfamily A, polypeptide 4
AT1G15165	AT1G15165	protein_coding_gene	81.8662	-0.706537	0.279058	-2.53186	0.0113459	0.288859	RING/FYVE/PHD zinc finger superfamily protein
AT1G77390	AT1G77390	protein_coding_gene	70.4721	-0.590171	0.23289	-2.53412	0.0112731	0.288859	CYCLIN A1;2
AT2G26680	AT2G26680	protein_coding_gene	639.791	0.266981	0.105443	2.53199	0.0113418	0.288859
AT2G33880	AT2G33880	protein_coding_gene	143.721	1.12404	0.443926	2.53205	0.0113399	0.288859	homeobox-3
AT3G43110	AT3G43110	protein_coding_gene	21.2074	-1.19634	0.472517	-2.53184	0.0113466	0.288859
AT4G01220	AT4G01220	protein_coding_gene	322.79	0.401738	0.15859	2.53319	0.0113031	0.288859	Nucleotide-diphospho-sugar transferase family protein
AT5G44310	AT5G44310	protein_coding_gene	5049.53	1.44523	0.570653	2.53259	0.0113223	0.288859	Late embryogenesis abundant protein (LEA) family protein
AT1G43770	AT1G43770	protein_coding_gene	79.8125	-0.763272	0.301537	-2.53127	0.0113649	0.288983	RING/FYVE/PHD zinc finger superfamily protein
AT4G16160	AT4G16160	protein_coding_gene	2862.52	1.43859	0.568506	2.53048	0.0113907	0.289299	Mitochondrial import inner membrane translocase subunit Tim17/Tim22/Tim23 family protein
AT1G54160	AT1G54160	protein_coding_gene	34.7234	0.86386	0.341446	2.53	0.0114061	0.289352	nuclear factor Y, subunit A5
AT5G19460	AT5G19460	protein_coding_gene	321.085	-0.397861	0.157373	-2.52814	0.011467	0.290555	nudix hydrolase homolog 20
AT1G33760	AT1G33760	protein_coding_gene	66.3373	1.17515	0.464909	2.52771	0.011481	0.290571	Integrase-type DNA-binding superfamily protein
AT1G52560	AT1G52560	protein_coding_gene	21.0588	-1.13274	0.448618	-2.52495	0.0115716	0.291534	HSP20-like chaperones superfamily protein
AT1G77760	AT1G77760	protein_coding_gene	7228.76	-0.647579	0.256477	-2.5249	0.011573	0.291534	nitrate reductase 1
AT1G80400	AT1G80400	protein_coding_gene	404.591	0.317681	0.125764	2.526	0.0115369	0.291534	RING/U-box superfamily protein
AT2G19780	AT2G19780	protein_coding_gene	84.6756	0.502628	0.199051	2.52512	0.0115658	0.291534	Leucine-rich repeat (LRR) family protein
AT2G38050	AT2G38050	protein_coding_gene	447.894	0.412859	0.163568	2.52408	0.0116	0.291537	3-oxo-5-alpha-steroid 4-dehydrogenase family protein
AT3G56320	AT3G56320	protein_coding_gene	152.294	0.562066	0.222663	2.52429	0.0115933	0.291537	PAP/OAS1 substrate-binding domain superfamily
AT1G44750	AT1G44750	protein_coding_gene	575.05	0.478872	0.189793	2.52312	0.0116318	0.29182	purine permease 11
AT4G02360	AT4G02360	protein_coding_gene	185.364	0.510147	0.20227	2.52211	0.0116653	0.29182	Protein of unknown function, DUF538
AT4G13990	AT4G13990	protein_coding_gene	112.363	0.658038	0.260864	2.52253	0.0116514	0.29182	Exostosin family protein
AT5G02020	AT5G02020	protein_coding_gene	140.659	-0.915219	0.362822	-2.5225	0.0116524	0.29182
AT5G60700	AT5G60700	protein_coding_gene	610.85	0.341722	0.135523	2.52151	0.0116853	0.291985	glycosyltransferase family protein 2
AT3G13020	AT3G13020	protein_coding_gene	69.2094	0.756949	0.300296	2.52068	0.0117129	0.292335	hAT transposon superfamily protein
AT2G37440	AT2G37440	protein_coding_gene	38.0311	-0.812719	0.322672	-2.51872	0.0117783	0.292837	DNAse I-like superfamily protein
AT4G25070	AT4G25070	protein_coding_gene	188.611	-0.676465	0.268594	-2.51854	0.0117841	0.292837
AT5G18650	AT5G18650	protein_coding_gene	1545.83	-0.4293	0.170462	-2.51845	0.0117871	0.292837	CHY-type/CTCHY-type/RING-type Zinc finger protein
AT5G54520	AT5G54520	protein_coding_gene	150.24	-0.481057	0.190939	-2.51943	0.0117547	0.292837	Transducin/WD40 repeat-like superfamily protein
AT2G34340	AT2G34340	protein_coding_gene	316.443	0.740342	0.294052	2.51773	0.0118115	0.293106	Protein of unknown function, DUF584
AT5G14450	AT5G14450	protein_coding_gene	7354.79	0.766536	0.304573	2.51675	0.0118441	0.29358	GDSL-like Lipase/Acylhydrolase superfamily protein
AT5G05600	AT5G05600	protein_coding_gene	584.835	-0.943762	0.375136	-2.51579	0.0118767	0.294051	2-oxoglutarate (2OG) and Fe(II)-dependent oxygenase superfamily protein
AT5G02910	AT5G02910	protein_coding_gene	114.143	-0.525764	0.209046	-2.51507	0.0119008	0.294311	F-box/RNI-like superfamily protein
AT1G12630	AT1G12630	protein_coding_gene	3.71806	-1.50659	0.599184	-2.5144	0.0119234	0.294394	Integrase-type DNA-binding superfamily protein
AT1G16340	AT1G16340	protein_coding_gene	651.142	0.286604	0.114014	2.51376	0.011945	0.294394	Aldolase superfamily protein
AT5G62610	AT5G62610	protein_coding_gene	763.153	-0.306718	0.122009	-2.51389	0.0119407	0.294394	basic helix-loop-helix (bHLH) DNA-binding superfamily protein
AT3G26235	AT3G26235	protein_coding_gene	4.22309	-1.5301	0.609005	-2.51245	0.0119895	0.295154
AT2G47850	AT2G47850	protein_coding_gene	435.947	0.390823	0.155628	2.51126	0.0120301	0.295756	Zinc finger C-x8-C-x5-C-x3-H type family protein
AT4G17680	AT4G17680	protein_coding_gene	49.0625	-0.751908	0.299454	-2.51093	0.0120413	0.295756	SBP (S-ribonuclease binding protein) family protein
AT2G40190	AT2G40190	protein_coding_gene	358.024	0.320166	0.127569	2.50976	0.0120814	0.296297	UDP-Glycosyltransferase superfamily protein
AT3G62860	AT3G62860	protein_coding_gene	1433.38	0.405642	0.161643	2.50949	0.0120907	0.296297	alpha/beta-Hydrolases superfamily protein
AT1G10210	AT1G10210	protein_coding_gene	89.4387	-0.643691	0.256746	-2.50711	0.0121721	0.297956	mitogen-activated protein kinase 1
AT1G22460	AT1G22460	protein_coding_gene	142.892	-0.603253	0.240754	-2.50568	0.0122217	0.298613	O-fucosyltransferase family protein
AT1G22910	AT1G22910	protein_coding_gene	420.449	-0.501426	0.200127	-2.50554	0.0122266	0.298613	RNA-binding (RRM/RBD/RNP motifs) family protein
AT1G48790	AT1G48790	protein_coding_gene	816.067	-0.299309	0.11951	-2.50447	0.0122634	0.298769	associated molecule with the SH3 domain of STAM 1
AT2G21260	AT2G21260	protein_coding_gene	58.8887	0.658866	0.263055	2.50467	0.0122565	0.298769	NAD(P)-linked oxidoreductase superfamily protein
AT3G26180	AT3G26180	protein_coding_gene	50.5088	-1.11548	0.44545	-2.50416	0.0122744	0.298769	cytochrome P450, family 71, subfamily B, polypeptide 20
AT1G25510	AT1G25510	protein_coding_gene	304.852	0.425056	0.169837	2.50272	0.0123242	0.299232	Eukaryotic aspartyl protease family protein
AT1G30320	AT1G30320	protein_coding_gene	402.965	0.443078	0.177009	2.50314	0.0123095	0.299232	Remorin family protein
AT3G13320	AT3G13320	protein_coding_gene	999.73	-0.354837	0.141798	-2.50242	0.0123349	0.299232	cation exchanger 2
AT1G18100	AT1G18100	protein_coding_gene	115.517	0.919576	0.367791	2.50027	0.0124099	0.299828	PEBP (phosphatidylethanolamine-binding protein) family protein
AT1G80530	AT1G80530	protein_coding_gene	1124.46	0.387803	0.155147	2.49958	0.0124339	0.299828	Major facilitator superfamily protein
AT2G42840	AT2G42840	protein_coding_gene	13559.6	0.31215	0.124823	2.50074	0.0123934	0.299828	protodermal factor 1
AT2G45970	AT2G45970	protein_coding_gene	919.526	0.378259	0.151355	2.49915	0.0124492	0.299828	cytochrome P450, family 86, subfamily A, polypeptide 8
AT3G09160	AT3G09160	protein_coding_gene	22.2744	-0.956116	0.382662	-2.49859	0.0124688	0.299828	RNA-binding (RRM/RBD/RNP motifs) family protein
AT3G21175	AT3G21175	protein_coding_gene	659.297	0.251515	0.100643	2.49908	0.0124515	0.299828	ZIM-like 1
AT3G42630	AT3G42630	protein_coding_gene	147.167	-0.585256	0.234005	-2.50104	0.0123828	0.299828	Pentatricopeptide repeat (PPR) superfamily protein
AT5G53290	AT5G53290	protein_coding_gene	189.889	0.601743	0.240837	2.49855	0.0124703	0.299828	cytokinin response factor 3
AT5G61580	AT5G61580	protein_coding_gene	477.601	-0.377098	0.151009	-2.49718	0.0125184	0.300649	phosphofructokinase 4
AT1G65340	AT1G65340	protein_coding_gene	781.91	0.510555	0.204576	2.49567	0.0125719	0.301601	cytochrome P450, family 96, subfamily A, polypeptide 3
AT2G41480	AT2G41480	protein_coding_gene	13.3443	1.20581	0.483364	2.49461	0.0126095	0.301911	Peroxidase superfamily protein
AT5G51940	AT5G51940	protein_coding_gene	1038.92	0.399755	0.160253	2.49452	0.0126127	0.301911	RNA polymerase Rpb6
AT2G26630			5.55806	-1.44666	0.58042	-2.49244	0.0126868	0.303012	transposable element gene
AT5G60680	AT5G60680	protein_coding_gene	782.58	-0.69656	0.279436	-2.49273	0.0126764	0.303012	Protein of unknown function, DUF584
AT2G29290	AT2G29290	protein_coding_gene	81.7344	-1.11157	0.446157	-2.49144	0.0127226	0.303532	NAD(P)-binding Rossmann-fold superfamily protein
AT2G03070	AT2G03070	protein_coding_gene	523.894	-0.357943	0.143702	-2.49086	0.0127433	0.303692	mediator subunit 8
AT3G57390	AT3G57390	protein_coding_gene	273.871	0.383988	0.154217	2.48993	0.0127769	0.304159	AGAMOUS-like 18
AT2G35620	AT2G35620	protein_coding_gene	739.468	0.278994	0.112143	2.48785	0.0128517	0.305603	Leucine-rich repeat protein kinase family protein
AT1G32928	AT1G32928	protein_coding_gene	394.02	-0.725569	0.291705	-2.48734	0.0128702	0.305706
AT2G48121	AT2G48121	protein_coding_gene	9.34723	1.35795	0.546404	2.48525	0.012946	0.30717
AT1G34047	AT1G34047	protein_coding_gene	2.5698	-1.50502	0.605938	-2.48379	0.0129991	0.308092	Defensin-like (DEFL) family protein
AT4G28270	AT4G28270	protein_coding_gene	594.644	-0.508293	0.204722	-2.48285	0.0130336	0.308572	RING membrane-anchor 2
AT1G27290	AT1G27290	protein_coding_gene	888.631	-0.318815	0.128486	-2.48132	0.0130898	0.308733
AT1G54115	AT1G54115	protein_coding_gene	316.81	0.37068	0.149401	2.48111	0.0130975	0.308733	cation calcium exchanger 4
AT2G19900	AT2G19900	protein_coding_gene	938.183	0.960283	0.386949	2.48168	0.0130765	0.308733	NADP-malic enzyme 1
AT5G56190	AT5G56190	protein_coding_gene	532.037	0.279413	0.112605	2.48137	0.013088	0.308733	Transducin/WD40 repeat-like superfamily protein
AT3G52070	AT3G52070	protein_coding_gene	51.6132	-0.909475	0.366666	-2.4804	0.0131237	0.308855
AT5G03610	AT5G03610	protein_coding_gene	864.807	0.340194	0.137165	2.48019	0.0131312	0.308855	GDSL-like Lipase/Acylhydrolase superfamily protein
AT1G78060	AT1G78060	protein_coding_gene	3739.35	0.514701	0.207744	2.47758	0.0132278	0.30986	Glycosyl hydrolase family protein
AT3G13900	AT3G13900	protein_coding_gene	42.6445	0.990253	0.399609	2.47805	0.0132101	0.30986	ATPase E1-E2 type family protein / haloacid dehalogenase-like hydrolase family protein
AT3G15940	AT3G15940	protein_coding_gene	889.795	0.274463	0.110783	2.47748	0.0132312	0.30986	UDP-Glycosyltransferase superfamily protein
AT5G25460	AT5G25460	protein_coding_gene	8254.25	0.448971	0.181176	2.47809	0.0132088	0.30986	Protein of unknown function, DUF642
AT3G30350	AT3G30350	protein_coding_gene	53.5948	-0.626742	0.253176	-2.47552	0.0133043	0.311235
AT5G63540	AT5G63540	protein_coding_gene	83.9065	-0.694638	0.280757	-2.47416	0.013355	0.312082	Domain of unknown function (DUF1767)
AT1G72120	AT1G72120	protein_coding_gene	133.537	-0.525235	0.212358	-2.47335	0.0133854	0.312348	Major facilitator superfamily protein
AT5G44730	AT5G44730	protein_coding_gene	825.983	-0.456655	0.18465	-2.47309	0.0133952	0.312348	Haloacid dehalogenase-like hydrolase (HAD) superfamily protein
AT1G04070	AT1G04070	protein_coding_gene	258.964	0.53659	0.217064	2.47203	0.0134347	0.312627	translocase of outer membrane 22-I
AT1G77850	AT1G77850	protein_coding_gene	244.717	0.36949	0.149481	2.47182	0.0134426	0.312627	auxin response factor 17
AT2G15130	AT2G15130	protein_coding_gene	23.4492	-1.43054	0.578877	-2.47123	0.013465	0.312627	Plant basic secretory protein (BSP) family protein
AT3G02020	AT3G02020	protein_coding_gene	19.5001	1.3475	0.545273	2.47125	0.0134643	0.312627	aspartate kinase 3
AT1G70420	AT1G70420	protein_coding_gene	855.904	-0.649165	0.262732	-2.47083	0.0134801	0.312643	Protein of unknown function (DUF1645)
AT1G54040	AT1G54040	protein_coding_gene	12.7829	-1.15124	0.466014	-2.47041	0.013496	0.312676	epithiospecifier protein
AT3G56240	AT3G56240	protein_coding_gene	3354.75	0.941696	0.381525	2.46824	0.0135779	0.314237	copper chaperone
AT3G11950	AT3G11950	protein_coding_gene	219.409	0.45989	0.18644	2.4667	0.0136366	0.315259	TRAF-like superfamily protein
AT2G14820	AT2G14820	protein_coding_gene	204.038	-0.5383	0.218379	-2.46498	0.0137021	0.316434	Phototropic-responsive NPH3 family protein
AT1G52855	AT1G52855	protein_coding_gene	26.9437	1.08093	0.438745	2.46369	0.0137514	0.317173
AT3G18490	AT3G18490	protein_coding_gene	5064.57	0.468271	0.190093	2.46338	0.0137634	0.317173	Eukaryotic aspartyl protease family protein
AT3G51632	AT3G51632	protein_coding_gene	229.89	-0.874749	0.355165	-2.46294	0.0137805	0.317229	conserved peptide upstream open reading frame 44
AT1G44100	AT1G44100	protein_coding_gene	2239.12	0.23418	0.0951168	2.46202	0.0138156	0.317364	amino acid permease 5
AT4G08940	AT4G08940	protein_coding_gene	135.949	0.580809	0.235899	2.46211	0.0138122	0.317364	Ubiquitin carboxyl-terminal hydrolase family protein
AT1G80900	AT1G80900	protein_coding_gene	185.209	0.375291	0.152497	2.46098	0.0138558	0.31763	magnesium transporter 1
AT2G46710	AT2G46710	protein_coding_gene	622.274	-0.321893	0.130804	-2.46088	0.0138596	0.31763	Rho GTPase activating protein with PAK-box/P21-Rho-binding domain
AT3G20015	AT3G20015	protein_coding_gene	189.366	0.508557	0.206682	2.46058	0.0138713	0.31763	Eukaryotic aspartyl protease family protein
AT5G02890	AT5G02890	protein_coding_gene	801.169	0.420304	0.170895	2.45943	0.0139158	0.318313	HXXXD-type acyl-transferase family protein
AT2G35820	AT2G35820	protein_coding_gene	344.272	-0.516114	0.209909	-2.45875	0.0139423	0.318582	ureidoglycolate hydrolases
AT3G49670	AT3G49670	protein_coding_gene	905.192	0.518018	0.210778	2.45765	0.0139851	0.319224	Leucine-rich receptor-like protein kinase family protein
AT1G69680	AT1G69680	protein_coding_gene	254.734	-0.345283	0.1406	-2.45578	0.0140581	0.320551	Mog1/PsbP/DUF1795-like photosystem II reaction center PsbP family protein
AT2G41830	AT2G41830	protein_coding_gene	340.758	-0.416137	0.169488	-2.45525	0.0140785	0.320679	Uncharacterized protein
AT5G10310	AT5G10310	protein_coding_gene	29.8538	1.06371	0.433337	2.45468	0.0141009	0.3208
AT5G60250	AT5G60250	protein_coding_gene	56.1901	0.811658	0.3307	2.45436	0.0141135	0.3208	zinc finger (C3HC4-type RING finger) family protein
AT5G47330	AT5G47330	protein_coding_gene	255.623	0.71004	0.289344	2.45397	0.0141291	0.320817	alpha/beta-Hydrolases superfamily protein
AT4G14200	AT4G14200	protein_coding_gene	435.406	0.332809	0.135655	2.45334	0.0141535	0.321035	Pentatricopeptide repeat (PPR) superfamily protein
AT3G18450	AT3G18450	protein_coding_gene	60.5988	-1.13419	0.462504	-2.45229	0.014195	0.321639	PLAC8 family protein
AT2G46150	AT2G46150	protein_coding_gene	124.7	0.648459	0.264582	2.45088	0.0142508	0.321892	Late embryogenesis abundant (LEA) hydroxyproline-rich glycoprotein family
AT3G53950	AT3G53950	protein_coding_gene	108.386	0.699894	0.285493	2.45153	0.0142249	0.321892	glyoxal oxidase-related protein
AT5G59240	AT5G59240	protein_coding_gene	102.024	-0.623288	0.254312	-2.45088	0.0142507	0.321892	Ribosomal protein S8e family protein
AT4G06598	AT4G06598	protein_coding_gene	251.056	-0.380285	0.155283	-2.44898	0.0143263	0.322335
AT5G09805	AT5G09805	protein_coding_gene	17.8677	0.895413	0.365641	2.44888	0.01433	0.322335	inflorescence deficient in abscission (IDA)-like 3
AT5G39890	AT5G39890	protein_coding_gene	920.255	-0.715769	0.292216	-2.44945	0.0143073	0.322335	Protein of unknown function (DUF1637)
AT5G45420	AT5G45420	protein_coding_gene	1208.31	0.309267	0.126265	2.44935	0.0143115	0.322335	Duplicated homeodomain-like superfamily protein
AT4G17430	AT4G17430	protein_coding_gene	197.85	0.375834	0.153544	2.44773	0.014376	0.323035	O-fucosyltransferase family protein
AT2G46590	AT2G46590	protein_coding_gene	220.191	-0.547596	0.223772	-2.44712	0.0144004	0.323111	Dof-type zinc finger DNA-binding family protein
AT5G20410	AT5G20410	protein_coding_gene	88.3769	-0.590464	0.241312	-2.44689	0.0144093	0.323111	monogalactosyldiacylglycerol synthase 2
AT1G03820	AT1G03820	protein_coding_gene	53.8474	0.763525	0.312201	2.44562	0.0144604	0.323923
AT1G03300	AT1G03300	protein_coding_gene	85.8851	0.763155	0.312223	2.44426	0.0145148	0.324045	DOMAIN OF UNKNOWN FUNCTION 724 1
AT1G10090	AT1G10090	protein_coding_gene	410.655	-0.400102	0.1637	-2.44412	0.0145207	0.324045	Early-responsive to dehydration stress protein (ERD4)
AT1G24210	AT1G24210	protein_coding_gene	20.3327	0.894476	0.366452	2.44091	0.0146504	0.324045	Paired amphipathic helix (PAH2) superfamily protein
AT1G61180	AT1G61180	protein_coding_gene	257.205	-0.513496	0.210109	-2.44396	0.0145272	0.324045	LRR and NB-ARC domains-containing disease resistance protein
AT1G71100	AT1G71100	protein_coding_gene	797.692	0.491304	0.201224	2.44158	0.014623	0.324045	Ribose 5-phosphate isomerase, type A protein
AT2G21130	AT2G21130	protein_coding_gene	687.285	0.736167	0.30155	2.44127	0.0146355	0.324045	Cyclophilin-like peptidyl-prolyl cis-trans isomerase family protein
AT2G28790	AT2G28790	protein_coding_gene	956.249	0.503856	0.206348	2.44177	0.0146153	0.324045	Pathogenesis-related thaumatin superfamily protein
AT2G45670	AT2G45670	protein_coding_gene	1595.62	-0.267472	0.109446	-2.44386	0.0145309	0.324045	calcineurin B subunit-related
AT3G43190	AT3G43190	protein_coding_gene	85.8672	-1.03282	0.423044	-2.4414	0.0146304	0.324045	sucrose synthase 4
AT3G44006	AT3G44006	protein_coding_gene	216.315	0.763781	0.312941	2.44066	0.0146606	0.324045
AT4G26270	AT4G26270	protein_coding_gene	190.955	-0.546602	0.223838	-2.44195	0.014608	0.324045	phosphofructokinase 3
AT5G16110	AT5G16110	protein_coding_gene	986.555	-0.388227	0.159048	-2.44094	0.014649	0.324045
AT5G44440	AT5G44440	protein_coding_gene	595.015	-0.692884	0.28387	-2.44085	0.0146529	0.324045	FAD-binding Berberine family protein
AT5G62220	AT5G62220	protein_coding_gene	441.189	0.60024	0.246317	2.43686	0.0148155	0.327136	glycosyltransferase 18
AT1G35340	AT1G35340	protein_coding_gene	633.769	-0.515117	0.211445	-2.43617	0.0148438	0.327221	ATP-dependent protease La (LON) domain protein
AT5G11640	AT5G11640	protein_coding_gene	582.454	-0.315695	0.129594	-2.43603	0.0148496	0.327221	Thioredoxin superfamily protein
AT1G61255	AT1G61255	protein_coding_gene	242.157	0.82576	0.339098	2.43517	0.014885	0.327666
AT5G12180	AT5G12180	protein_coding_gene	3.20213	1.48823	0.611272	2.43465	0.0149063	0.327803	calcium-dependent protein kinase 17
AT1G08570	AT1G08570	protein_coding_gene	360.687	-0.599857	0.246873	-2.42982	0.0151062	0.328132	atypical CYS HIS rich thioredoxin 4
AT1G31070	AT1G31070	protein_coding_gene	808.247	-0.303471	0.124731	-2.43301	0.0149739	0.328132	N-acetylglucosamine-1-phosphate uridylyltransferase 1
AT1G56580	AT1G56580	protein_coding_gene	12648.3	0.53823	0.221374	2.43132	0.0150439	0.328132	Protein of unknown function, DUF538
AT1G75220	AT1G75220	protein_coding_gene	1145.31	-0.408461	0.168051	-2.43058	0.0150747	0.328132	Major facilitator superfamily protein
AT3G03620	AT3G03620	protein_coding_gene	175.447	1.376	0.56645	2.42917	0.0151336	0.328132	MATE efflux family protein
AT3G12203	AT3G12203	protein_coding_gene	134	0.758955	0.312282	2.43035	0.0150841	0.328132	serine carboxypeptidase-like 17
AT3G19000	AT3G19000	protein_coding_gene	764.031	0.311431	0.128203	2.4292	0.0151322	0.328132	2-oxoglutarate (2OG) and Fe(II)-dependent oxygenase superfamily protein
AT3G21330	AT3G21330	protein_coding_gene	176.72	-0.581982	0.239259	-2.43243	0.0149979	0.328132	basic helix-loop-helix (bHLH) DNA-binding superfamily protein
AT3G43690			507.156	-0.697416	0.286811	-2.43162	0.0150313	0.328132	transposable element gene
AT3G50150	AT3G50150	protein_coding_gene	13.1475	-1.17288	0.482086	-2.43293	0.014977	0.328132	Plant protein of unknown function (DUF247)
AT4G34280	AT4G34280	protein_coding_gene	331.046	-0.442741	0.182229	-2.42959	0.0151159	0.328132	transducin family protein / WD-40 repeat family protein
AT5G12050	AT5G12050	protein_coding_gene	75.6157	-0.617789	0.253898	-2.43322	0.0149653	0.328132
AT5G47630	AT5G47630	protein_coding_gene	471.002	0.484146	0.199136	2.43123	0.0150477	0.328132	mitochondrial acyl carrier protein 3
AT5G52710	AT5G52710	protein_coding_gene	4.10955	-1.45657	0.599295	-2.43047	0.0150793	0.328132	Copper transport protein family
AT4G23640	AT4G23640	protein_coding_gene	1005.59	0.308354	0.12697	2.42855	0.0151591	0.328357	Potassium transporter family protein
AT2G21610	AT2G21610	protein_coding_gene	14.6574	1.34794	0.555214	2.42778	0.0151916	0.32873	pectinesterase 11
AT3G23170	AT3G23170	protein_coding_gene	2941.16	-0.655344	0.270022	-2.427	0.0152241	0.328778
AT4G31820	AT4G31820	protein_coding_gene	314.628	0.39147	0.161286	2.42718	0.0152167	0.328778	Phototropic-responsive NPH3 family protein
AT2G42885	AT2G42885	protein_coding_gene	12.9812	1.27918	0.52717	2.4265	0.0152454	0.328909	Defensin-like (DEFL) family protein
AT3G54430	AT3G54430	protein_coding_gene	158.253	-0.49306	0.203351	-2.42468	0.015322	0.330231	SHI-related sequence 6
AT1G42350			3.8776	-1.45021	0.598483	-2.42315	0.0153867	0.331297	transposable element gene
AT1G68185	AT1G68185	protein_coding_gene	258.018	0.328492	0.135662	2.42141	0.0154606	0.332006	Ubiquitin-like superfamily protein
AT3G27860	AT3G27860	protein_coding_gene	13.4838	1.18257	0.488406	2.42129	0.0154657	0.332006	Tudor/PWWP/MBT superfamily protein
AT5G19290	AT5G19290	protein_coding_gene	2986.89	0.312963	0.129222	2.42191	0.0154391	0.332006	alpha/beta-Hydrolases superfamily protein
AT4G29020	AT4G29020	protein_coding_gene	2338.92	0.476491	0.196839	2.42071	0.0154901	0.3322	glycine-rich protein
AT4G21590	AT4G21590	protein_coding_gene	30.5343	-0.81394	0.336382	-2.41969	0.0155337	0.332806	endonuclease 3
AT3G27980	AT3G27980	protein_coding_gene	15.2916	-1.13886	0.470801	-2.41899	0.0155636	0.333117	Plant invertase/pectin methylesterase inhibitor superfamily
AT3G03840	AT3G03840	protein_coding_gene	18.6581	-1.17672	0.486529	-2.4186	0.0155804	0.333147	SAUR-like auxin-responsive protein family
AT2G28470	AT2G28470	protein_coding_gene	2182.08	0.260801	0.10794	2.41617	0.0156846	0.334054	beta-galactosidase 8
AT3G41762	AT3G41762	protein_coding_gene	153.694	-0.872379	0.361052	-2.41621	0.0156829	0.334054
AT4G14790	AT4G14790	protein_coding_gene	253.194	-0.549474	0.227369	-2.41666	0.0156638	0.334054	ATP-dependent RNA helicase, mitochondrial (SUV3)
AT4G30310	AT4G30310	protein_coding_gene	1485.36	-0.348008	0.143993	-2.41684	0.0156558	0.334054	FGGY family of carbohydrate kinase
AT1G11600	AT1G11600	protein_coding_gene	1401.35	0.513304	0.212559	2.41488	0.0157404	0.334914	cytochrome P450, family 77, subfamily B, polypeptide 1
AT1G33280	AT1G33280	protein_coding_gene	65.7262	1.09459	0.453387	2.41424	0.015768	0.335171	NAC domain containing protein 15
AT2G05320	AT2G05320	protein_coding_gene	181.141	0.404348	0.167624	2.41224	0.015855	0.335629	beta-1,2-N-acetylglucosaminyltransferase II
AT2G18100	AT2G18100	protein_coding_gene	55.2965	-0.735945	0.305024	-2.41274	0.0158329	0.335629	Protein of unknown function (DUF726)
AT3G47040	AT3G47040	protein_coding_gene	5.47202	-1.42764	0.591966	-2.41169	0.0158789	0.335629	Glycosyl hydrolase family protein
AT4G13950	AT4G13950	protein_coding_gene	152.906	0.540189	0.223833	2.41336	0.0158061	0.335629	ralf-like 31
AT4G37740	AT4G37740	protein_coding_gene	688.265	0.541714	0.224562	2.41231	0.0158516	0.335629	growth-regulating factor 2
AT5G52670	AT5G52670	protein_coding_gene	14.8148	-1.14227	0.473658	-2.4116	0.0158826	0.335629	Copper transport protein family
AT2G39805	AT2G39805	protein_coding_gene	291.347	-0.462754	0.191967	-2.41059	0.0159269	0.336237	Integral membrane Yip1 family protein
AT1G31335	AT1G31335	protein_coding_gene	233.514	-0.550013	0.228257	-2.40962	0.015969	0.336255
AT2G41120	AT2G41120	protein_coding_gene	40.1455	-0.903038	0.374718	-2.40991	0.0159562	0.336255
AT4G18940	AT4G18940	protein_coding_gene	69.5745	-0.90902	0.377321	-2.40915	0.0159899	0.336255	RNA ligase/cyclic nucleotide phosphodiesterase family protein
AT4G28690	AT4G28690	protein_coding_gene	76.3992	0.720402	0.299	2.40937	0.01598	0.336255
AT5G50240	AT5G50240	protein_coding_gene	97.8726	-0.761551	0.316202	-2.40843	0.0160214	0.336589	protein-l-isoaspartate methyltransferase 2
AT1G29740	AT1G29740	protein_coding_gene	19.2402	-0.864642	0.359241	-2.40685	0.0160906	0.337716	Leucine-rich repeat transmembrane protein kinase
AT4G29080	AT4G29080	protein_coding_gene	219.473	0.439461	0.182847	2.40343	0.016242	0.340563	phytochrome-associated protein 2
AT5G09570	AT5G09570	protein_coding_gene	9.97029	1.11805	0.465487	2.4019	0.0163101	0.341659	Cox19-like CHCH family protein
AT1G04020	AT1G04020	protein_coding_gene	592.925	-0.429613	0.178977	-2.40038	0.016378	0.342623	breast cancer associated RING 1
AT1G49520	AT1G49520	protein_coding_gene	105.097	-0.543723	0.226582	-2.39968	0.0164095	0.342623	SWIB complex BAF60b domain-containing protein
AT3G25900	AT3G25900	protein_coding_gene	1088.56	0.502024	0.209207	2.39966	0.0164105	0.342623	Homocysteine S-methyltransferase family protein
AT4G03960	AT4G03960	protein_coding_gene	154.213	-0.468401	0.195211	-2.39946	0.0164195	0.342623	Phosphotyrosine protein phosphatases superfamily protein
AT2G33380	AT2G33380	protein_coding_gene	53.7336	-1.07499	0.448131	-2.39884	0.0164473	0.342874	Caleosin-related family protein
AT1G63050	AT1G63050	protein_coding_gene	554.149	-0.414326	0.172939	-2.3958	0.0165843	0.343446	MBOAT (membrane bound O-acyl transferase) family protein
AT1G80745	AT1G80745	protein_coding_gene	13.9429	1.07712	0.449478	2.39639	0.0165574	0.343446	Transcription factor TFIIIC, tau55-related protein
AT4G11360	AT4G11360	protein_coding_gene	456.027	-0.710407	0.296485	-2.3961	0.0165706	0.343446	RING-H2 finger A1B
AT5G48950	AT5G48950	protein_coding_gene	32.5052	0.729165	0.304252	2.39658	0.016549	0.343446	Thioesterase superfamily protein
AT5G53550	AT5G53550	protein_coding_gene	996.553	0.375855	0.156883	2.39576	0.0165858	0.343446	YELLOW STRIPE like 3
AT5G60530	AT5G60530	protein_coding_gene	1680.66	1.03909	0.433389	2.39758	0.0165036	0.343446	late embryogenesis abundant protein-related / LEA protein-related
AT5G64980	AT5G64980	protein_coding_gene	127.38	0.516548	0.215474	2.39727	0.0165179	0.343446
AT1G17560	AT1G17560	protein_coding_gene	287.313	0.357844	0.14942	2.39488	0.0166257	0.343943	Ribosomal protein L14p/L23e family protein
AT4G25580	AT4G25580	protein_coding_gene	477.264	1.25722	0.525077	2.39436	0.0166495	0.344106	CAP160 protein
AT1G30840	AT1G30840	protein_coding_gene	15.9115	-0.980049	0.409723	-2.39198	0.0167578	0.345542	purine permease 4
AT1G76660	AT1G76660	protein_coding_gene	691.034	0.293115	0.122538	2.39203	0.0167556	0.345542
AT3G26510	AT3G26510	protein_coding_gene	667.969	-0.856257	0.358	-2.39178	0.0167669	0.345542	Octicosapeptide/Phox/Bem1p family protein
AT1G26700	AT1G26700	protein_coding_gene	37.4497	-0.865034	0.361751	-2.39124	0.0167914	0.345717	Seven transmembrane MLO family protein
AT5G14720	AT5G14720	protein_coding_gene	1513.47	-0.32703	0.136802	-2.39054	0.0168237	0.346052	Protein kinase superfamily protein
AT2G31865	AT2G31865	protein_coding_gene	79.5859	-0.88506	0.370324	-2.38996	0.0168502	0.34627	poly(ADP-ribose) glycohydrolase 2
AT2G44700	AT2G44700	protein_coding_gene	25.4634	0.794933	0.333057	2.38678	0.0169968	0.348094	Galactose oxidase/kelch repeat superfamily protein
AT2G46970	AT2G46970	protein_coding_gene	11.0367	1.12501	0.471363	2.38671	0.0169999	0.348094	phytochrome interacting factor 3-like 1
AT4G39235	AT4G39235	protein_coding_gene	254.046	0.541764	0.226949	2.38716	0.016979	0.348094
AT5G09330	AT5G09330	protein_coding_gene	1774.96	0.395076	0.165537	2.38664	0.0170034	0.348094	NAC domain containing protein 82
AT1G49620	AT1G49620	protein_coding_gene	125.46	0.44843	0.187982	2.3855	0.017056	0.348842	Cyclin-dependent kinase inhibitor family protein
AT4G16950	AT4G16950	protein_coding_gene	450.911	-0.654444	0.274405	-2.38496	0.0170811	0.349025	Disease resistance protein (TIR-NBS-LRR class) family
AT1G75180	AT1G75180	protein_coding_gene	497.107	-0.459035	0.192524	-2.3843	0.0171115	0.34905	Erythronate-4-phosphate dehydrogenase family protein
AT4G13320	AT4G13320	protein_coding_gene	11.173	-1.12084	0.47028	-2.38336	0.0171556	0.34905
AT5G05210	AT5G05210	protein_coding_gene	1294.1	0.304562	0.127765	2.38376	0.0171366	0.34905	Surfeit locus protein 6
AT5G06050	AT5G06050	protein_coding_gene	711.497	0.321678	0.134997	2.38285	0.0171791	0.34905	Putative methyltransferase family protein
AT5G26790	AT5G26790	protein_coding_gene	114.577	0.47031	0.197321	2.38347	0.0171502	0.34905
AT5G50340	AT5G50340	protein_coding_gene	292.574	-0.516967	0.216925	-2.38316	0.0171647	0.34905	ATP-dependent peptidases;nucleotide binding;serine-type endopeptidases;DNA helicases;ATP binding;damaged DNA binding;nucleoside-triphosphatases
AT2G41820	AT2G41820	protein_coding_gene	966.257	0.334627	0.140476	2.3821	0.0172143	0.349437	Leucine-rich repeat protein kinase family protein
AT1G72100	AT1G72100	protein_coding_gene	1805.77	1.34222	0.564095	2.37942	0.0173398	0.350744	late embryogenesis abundant domain-containing protein / LEA domain-containing protein
AT1G79120	AT1G79120	protein_coding_gene	39.7141	-0.761995	0.32032	-2.37885	0.0173666	0.350744	Ubiquitin carboxyl-terminal hydrolase family protein
AT2G17550	AT2G17550	protein_coding_gene	211.238	-0.683427	0.28742	-2.3778	0.0174161	0.350744
AT2G21770	AT2G21770	protein_coding_gene	31.0278	-0.876434	0.36857	-2.37793	0.01741	0.350744	cellulose synthase A9
AT4G20280	AT4G20280	protein_coding_gene	581.285	0.255335	0.107362	2.37825	0.017395	0.350744	TBP-associated factor 11
AT5G22720	AT5G22720	protein_coding_gene	104.522	-0.577546	0.242931	-2.37741	0.0174348	0.350744	F-box/RNI-like superfamily protein
AT5G28300	AT5G28300	protein_coding_gene	1104.47	0.625112	0.262889	2.37785	0.0174137	0.350744	Duplicated homeodomain-like superfamily protein
AT5G45210	AT5G45210	protein_coding_gene	90.7694	-0.62257	0.261921	-2.37694	0.017457	0.350744	Disease resistance protein (TIR-NBS-LRR class) family
AT5G47445			49.5797	0.849296	0.356902	2.37963	0.0173298	0.350744	transposable element gene
AT5G66150	AT5G66150	protein_coding_gene	7.28781	-1.20611	0.507355	-2.37725	0.0174424	0.350744	Glycosyl hydrolase family 38 protein
AT5G66810	AT5G66810	protein_coding_gene	445.64	-0.351002	0.147509	-2.37954	0.0173345	0.350744
AT1G48100	AT1G48100	protein_coding_gene	69.0669	-0.745741	0.313874	-2.37593	0.017505	0.351382	Pectin lyase-like superfamily protein
AT1G68000	AT1G68000	protein_coding_gene	632.161	-0.47368	0.199464	-2.37476	0.0175602	0.352163	phosphatidylinositol synthase 1
AT3G21870	AT3G21870	protein_coding_gene	32.5904	-1.16508	0.490714	-2.37425	0.0175846	0.352326	cyclin p2;1
AT4G28790	AT4G28790	protein_coding_gene	152.209	0.813081	0.342658	2.37286	0.0176509	0.353329	basic helix-loop-helix (bHLH) DNA-binding superfamily protein
AT1G10740	AT1G10740	protein_coding_gene	1294.39	-0.392269	0.165389	-2.37179	0.017702	0.354024	alpha/beta-Hydrolases superfamily protein
AT3G04380	AT3G04380	protein_coding_gene	163.926	0.421944	0.177955	2.37107	0.0177367	0.35439	SET-domain containing protein lysine methyltransferase family protein
AT2G32900	AT2G32900	protein_coding_gene	668.541	-0.350882	0.148086	-2.36945	0.0178148	0.355294	centromere/kinetochore protein, putative (ZW10)
AT5G57510	AT5G57510	protein_coding_gene	23.9876	-1.00739	0.425122	-2.36964	0.0178056	0.355294
AT2G07835	AT2G07835	protein_coding_gene	8.35932	1.37697	0.581302	2.36878	0.0178471	0.355505
AT2G38580	AT2G38580	protein_coding_gene	668.797	-0.308143	0.130098	-2.36854	0.0178582	0.355505	Mitochondrial ATP synthase D chain-related protein
AT5G47610	AT5G47610	protein_coding_gene	314.647	-1.02426	0.432539	-2.36801	0.0178838	0.355688	RING/U-box superfamily protein
AT1G11260	AT1G11260	protein_coding_gene	966.343	-0.57059	0.241197	-2.36566	0.0179981	0.357373	sugar transporter 1
AT3G57400	AT3G57400	protein_coding_gene	437.022	0.433901	0.183437	2.3654	0.0180106	0.357373
AT5G43740	AT5G43740	protein_coding_gene	34.3128	0.73396	0.31031	2.36525	0.0180181	0.357373	Disease resistance protein (CC-NBS-LRR class) family
AT1G15560			72.1351	0.814075	0.344465	2.3633	0.018113	0.358927	transposable element gene
AT1G37150	AT1G37150	protein_coding_gene	24.2808	-0.997221	0.422076	-2.36266	0.0181443	0.359218	holocarboxylase synthetase 2
AT1G08730	AT1G08730	protein_coding_gene	19.742	-0.956599	0.405152	-2.36109	0.0182215	0.360117	Myosin family protein with Dil domain
AT4G34800	AT4G34800	protein_coding_gene	58.3094	-0.802209	0.339767	-2.36105	0.018223	0.360117	SAUR-like auxin-responsive protein family
AT2G35690	AT2G35690	protein_coding_gene	393.432	0.358128	0.151724	2.3604	0.0182553	0.360425	acyl-CoA oxidase 5
AT1G50750	AT1G50750	protein_coding_gene	64.4669	0.972901	0.412517	2.35845	0.0183514	0.361664	Plant mobile domain protein family
AT3G10560	AT3G10560	protein_coding_gene	3.23631	-1.43548	0.608581	-2.35873	0.0183376	0.361664	Cytochrome P450 superfamily protein
AT3G27650	AT3G27650	protein_coding_gene	18.6695	-1.1287	0.4787	-2.35785	0.0183809	0.361915	LOB domain-containing protein 25
AT5G43500	AT5G43500	protein_coding_gene	690.385	-0.44662	0.189479	-2.3571	0.0184185	0.362326	actin-related protein 9
AT1G51690	AT1G51690	protein_coding_gene	1327.26	-0.344917	0.146357	-2.35669	0.0184387	0.362393	protein phosphatase 2A 55 kDa regulatory subunit B alpha isoform
AT1G08010	AT1G08010	protein_coding_gene	806.905	0.301549	0.128172	2.3527	0.0186378	0.362433	GATA transcription factor 11
AT1G44090	AT1G44090	protein_coding_gene	4.53823	-1.41941	0.602672	-2.3552	0.0185129	0.362433	gibberellin 20-oxidase 5
AT1G73130	AT1G73130	protein_coding_gene	169.55	0.608748	0.258753	2.35262	0.0186417	0.362433
AT2G23050	AT2G23050	protein_coding_gene	349.034	-0.504176	0.214098	-2.35489	0.0185284	0.362433	Phototropic-responsive NPH3 family protein
AT2G27380	AT2G27380	protein_coding_gene	1966.17	1.28823	0.547374	2.35347	0.0185992	0.362433	extensin proline-rich 1
AT2G36800	AT2G36800	protein_coding_gene	1274.59	-0.485426	0.206286	-2.35317	0.0186142	0.362433	don-glucosyltransferase 1
AT3G10870	AT3G10870	protein_coding_gene	59.9939	1.01245	0.429877	2.35521	0.0185122	0.362433	methyl esterase 17
AT4G38470	AT4G38470	protein_coding_gene	1229.17	-0.544133	0.231038	-2.35517	0.0185143	0.362433	ACT-like protein tyrosine kinase family protein
AT5G11590	AT5G11590	protein_coding_gene	42.9316	0.642392	0.272844	2.35443	0.0185511	0.362433	Integrase-type DNA-binding superfamily protein
AT5G50950	AT5G50950	protein_coding_gene	3.47495	-1.44387	0.613513	-2.35344	0.0186004	0.362433	FUMARASE 2
AT5G54585	AT5G54585	protein_coding_gene	9.00694	1.3885	0.589725	2.35449	0.0185482	0.362433
AT5G64520	AT5G64520	protein_coding_gene	95.0222	-0.633141	0.268999	-2.3537	0.0185878	0.362433	homolog of X-ray repair cross complementing 2 (XRCC2)
AT1G11270	AT1G11270	protein_coding_gene	89.1596	-0.519906	0.221133	-2.3511	0.0187182	0.363533	F-box and associated interaction domains-containing protein
AT5G16230	AT5G16230	protein_coding_gene	79.5189	0.622846	0.264948	2.35082	0.0187319	0.363533	Plant stearoyl-acyl-carrier-protein desaturase family protein
AT1G07690	AT1G07690	protein_coding_gene	83.6693	-0.901826	0.383873	-2.34929	0.0188095	0.364059
AT5G56530	AT5G56530	protein_coding_gene	569.903	0.376462	0.160202	2.34992	0.0187775	0.364059	Protein of Unknown Function (DUF239)
AT5G65800	AT5G65800	protein_coding_gene	5.53575	-1.37108	0.583543	-2.34957	0.0187949	0.364059	ACC synthase 5
AT5G07310	AT5G07310	protein_coding_gene	4.51456	1.36893	0.58288	2.34856	0.0188462	0.364444	Integrase-type DNA-binding superfamily protein
AT2G01150	AT2G01150	protein_coding_gene	537.746	-0.681408	0.290265	-2.34754	0.0188979	0.365118	RING-H2 finger protein 2B
AT3G42658			172.599	0.723308	0.308185	2.34699	0.0189257	0.365329	transposable element gene
AT3G02930	AT3G02930	protein_coding_gene	233.213	0.516118	0.220013	2.34586	0.0189834	0.366115	Plant protein of unknown function (DUF827)
AT1G01580	AT1G01580	protein_coding_gene	167.606	0.815692	0.348063	2.34352	0.0191026	0.367556	ferric reduction oxidase 2
AT2G37390	AT2G37390	protein_coding_gene	236.345	-0.439276	0.187472	-2.34315	0.0191215	0.367556	Chloroplast-targeted copper chaperone protein
AT2G41890	AT2G41890	protein_coding_gene	231.804	0.394987	0.168577	2.34307	0.019126	0.367556	curculin-like (mannose-binding) lectin family protein / PAN domain-containing protein
AT3G58070	AT3G58070	protein_coding_gene	63.3932	-0.894788	0.381787	-2.34368	0.0190943	0.367556	C2H2 and C2HC zinc fingers superfamily protein
AT1G68580	AT1G68580	protein_coding_gene	969.223	-0.379712	0.162121	-2.34216	0.0191727	0.368126	agenet domain-containing protein / bromo-adjacent homology (BAH) domain-containing protein
AT1G07600	AT1G07600	protein_coding_gene	558.746	0.946312	0.404258	2.34086	0.0192393	0.368904	metallothionein 1A
AT1G35420	AT1G35420	protein_coding_gene	691.789	-0.360838	0.154179	-2.34038	0.0192644	0.368904	alpha/beta-Hydrolases superfamily protein
AT3G46400	AT3G46400	protein_coding_gene	12.0255	-1.07725	0.460252	-2.34057	0.0192546	0.368904	Leucine-rich repeat protein kinase family protein
AT3G55820	AT3G55820	protein_coding_gene	50.4744	0.68256	0.291753	2.33951	0.0193088	0.369429	Fasciclin-like arabinogalactan family protein
AT2G40000	AT2G40000	protein_coding_gene	4622.43	-0.640582	0.273868	-2.33902	0.0193344	0.369591	ortholog of sugar beet HS1 PRO-1 2
AT3G18750	AT3G18750	protein_coding_gene	478.047	0.459308	0.196432	2.33825	0.0193741	0.370024	with no lysine (K) kinase 6
AT4G17550	AT4G17550	protein_coding_gene	828.12	0.503024	0.215203	2.33743	0.0194167	0.370509	Major facilitator superfamily protein
AT3G46370	AT3G46370	protein_coding_gene	6.30788	-1.38019	0.590792	-2.33617	0.0194823	0.371433	Leucine-rich repeat protein kinase family protein
AT1G54830	AT1G54830	protein_coding_gene	992.468	0.314865	0.134875	2.33449	0.0195703	0.372783	nuclear factor Y, subunit C3
AT2G37720	AT2G37720	protein_coding_gene	9.85404	-1.03817	0.445014	-2.3329	0.0196534	0.373956	TRICHOME BIREFRINGENCE-LIKE 15
AT3G53900	AT3G53900	protein_coding_gene	1646.11	0.397255	0.170302	2.33265	0.0196664	0.373956	uracil phosphoribosyltransferase
AT3G26480	AT3G26480	protein_coding_gene	111.565	0.83983	0.360136	2.33198	0.0197017	0.374297	Transducin family protein / WD-40 repeat family protein
AT1G69020	AT1G69020	protein_coding_gene	116.075	-0.458348	0.196691	-2.33029	0.0197909	0.375053	Prolyl oligopeptidase family protein
AT2G43200	AT2G43200	protein_coding_gene	172.937	0.407633	0.174932	2.33024	0.0197934	0.375053	S-adenosyl-L-methionine-dependent methyltransferases superfamily protein
AT3G55050	AT3G55050	protein_coding_gene	593.773	0.3156	0.135414	2.33064	0.0197726	0.375053	Protein phosphatase 2C family protein
AT5G23940	AT5G23940	protein_coding_gene	1555.84	0.481658	0.206778	2.32935	0.0198407	0.375619	HXXXD-type acyl-transferase family protein
AT4G25850	AT4G25850	protein_coding_gene	86.235	0.702316	0.301605	2.3286	0.0198805	0.376044	OSBP(oxysterol binding protein)-related protein 4B
AT4G32840	AT4G32840	protein_coding_gene	489.03	-0.262243	0.112656	-2.32782	0.0199214	0.376161	phosphofructokinase 6
AT5G43020	AT5G43020	protein_coding_gene	359.982	0.507825	0.218151	2.32786	0.0199195	0.376161	Leucine-rich repeat protein kinase family protein
AT4G03230	AT4G03230	protein_coding_gene	146.704	0.600655	0.258119	2.32705	0.0199627	0.376612	S-locus lectin protein kinase family protein
AT3G59250	AT3G59250	protein_coding_gene	14.4403	-1.15868	0.498192	-2.32577	0.0200311	0.377243	F-box/RNI-like superfamily protein
AT5G23240	AT5G23240	protein_coding_gene	5.70655	-1.41457	0.608205	-2.32581	0.0200289	0.377243	DNAJ heat shock N-terminal domain-containing protein
AT5G16560	AT5G16560	protein_coding_gene	349.32	-0.532546	0.229108	-2.32443	0.0201023	0.377926	Homeodomain-like superfamily protein
AT5G54190	AT5G54190	protein_coding_gene	2557.79	-1.14263	0.491573	-2.32444	0.020102	0.377926	protochlorophyllide oxidoreductase A
AT5G13970	AT5G13970	protein_coding_gene	411.71	0.261813	0.112726	2.32257	0.0202024	0.379479
AT1G04360	AT1G04360	protein_coding_gene	142.053	0.530168	0.228402	2.3212	0.0202758	0.379661	RING/U-box superfamily protein
AT1G11440	AT1G11440	protein_coding_gene	123.289	0.460631	0.198407	2.32165	0.0202521	0.379661
AT1G70760	AT1G70760	protein_coding_gene	628.02	-0.503147	0.216772	-2.32108	0.0202823	0.379661	inorganic carbon transport protein-related
AT5G20885	AT5G20885	protein_coding_gene	433.015	0.478998	0.206321	2.32162	0.0202534	0.379661	RING/U-box superfamily protein
AT5G43520	AT5G43520	protein_coding_gene	58.1923	-1.04778	0.451671	-2.31979	0.0203523	0.380643	Cysteine/Histidine-rich C1 domain family protein
AT1G51110	AT1G51110	protein_coding_gene	396.761	-0.660878	0.285006	-2.31882	0.0204047	0.381074	Plastid-lipid associated protein PAP / fibrillin family protein
AT5G45740	AT5G45740	protein_coding_gene	18.9554	-0.885669	0.381966	-2.31871	0.0204106	0.381074	Ubiquitin domain-containing protein
AT5G21070	AT5G21070	protein_coding_gene	524.353	0.290855	0.125502	2.31754	0.0204743	0.381933
AT1G68250	AT1G68250	protein_coding_gene	2262.57	1.24918	0.539236	2.31657	0.0205269	0.382586
AT3G14200	AT3G14200	protein_coding_gene	1246.11	-0.489714	0.211453	-2.31595	0.0205613	0.382896	Chaperone DnaJ-domain superfamily protein
AT1G67060	AT1G67060	protein_coding_gene	423.182	-0.504795	0.218004	-2.31553	0.0205839	0.382957
AT2G44690	AT2G44690	protein_coding_gene	75.0864	0.547861	0.236633	2.31524	0.0205999	0.382957	Arabidopsis RAC-like 9
AT1G22260	AT1G22260	protein_coding_gene	70.4763	-0.560938	0.242367	-2.31442	0.0206448	0.383279	Myosin heavy chain-related protein
AT5G62900	AT5G62900	protein_coding_gene	311.872	0.466633	0.201633	2.31427	0.0206527	0.383279
AT4G17810	AT4G17810	protein_coding_gene	309.773	-0.504918	0.218267	-2.3133	0.020706	0.383939	C2H2 and C2HC zinc fingers superfamily protein
AT4G36040	AT4G36040	protein_coding_gene	817.175	-0.663112	0.287125	-2.30949	0.0209163	0.387175	Chaperone DnaJ-domain superfamily protein
AT5G22550	AT5G22550	protein_coding_gene	81.8198	-0.608933	0.263662	-2.30952	0.0209146	0.387175	Plant protein of unknown function (DUF247)
AT5G15790	AT5G15790	protein_coding_gene	163.684	0.434191	0.188206	2.307	0.0210549	0.389407	RING/U-box superfamily protein
AT1G48970	AT1G48970	protein_coding_gene	428.624	-0.380456	0.165122	-2.30409	0.0212177	0.390657	NagB/RpiA/CoA transferase-like superfamily protein
AT1G80890	AT1G80890	protein_coding_gene	220.992	0.438958	0.19045	2.30484	0.0211755	0.390657
AT2G24800	AT2G24800	protein_coding_gene	79.2842	0.620176	0.269228	2.30353	0.0212488	0.390657	Peroxidase superfamily protein
AT3G03341	AT3G03341	protein_coding_gene	4383.87	1.31619	0.571315	2.3038	0.0212341	0.390657
AT5G03770	AT5G03770	protein_coding_gene	84.7006	-0.548973	0.23831	-2.3036	0.0212449	0.390657	KDO transferase A
AT5G09630	AT5G09630	protein_coding_gene	86.4752	0.609621	0.264608	2.30386	0.0212304	0.390657	LisH/CRA/RING-U-box domains-containing protein
AT5G09640	AT5G09640	protein_coding_gene	78.4362	1.20822	0.524228	2.30475	0.0211804	0.390657	serine carboxypeptidase-like 19
AT1G64405	AT1G64405	protein_coding_gene	31.4302	0.943989	0.410026	2.30227	0.0213201	0.391635
AT5G19600	AT5G19600	protein_coding_gene	15.1159	1.09896	0.477489	2.30154	0.0213614	0.39206	sulfate transporter 3;5
AT4G37890	AT4G37890	protein_coding_gene	282.1	0.522047	0.226974	2.30003	0.0214467	0.393293	Zinc finger (C3HC4-type RING finger) family protein
AT5G23070	AT5G23070	protein_coding_gene	825.902	0.46393	0.201787	2.29911	0.0214989	0.393915	Thymidine kinase
AT1G74110	AT1G74110	protein_coding_gene	7.6806	1.26464	0.550199	2.29851	0.0215328	0.394203	cytochrome P450, family 78, subfamily A, polypeptide 10
AT1G69890	AT1G69890	protein_coding_gene	312.521	-0.961629	0.418635	-2.29706	0.0216154	0.394295	Protein of unknown function (DUF569)
AT2G38730	AT2G38730	protein_coding_gene	552.748	0.301442	0.131182	2.29789	0.0215681	0.394295	Cyclophilin-like peptidyl-prolyl cis-trans isomerase family protein
AT3G21820	AT3G21820	protein_coding_gene	537.323	-0.317733	0.138294	-2.29752	0.0215889	0.394295	histone-lysine N-methyltransferase ATXR2
AT3G55610	AT3G55610	protein_coding_gene	2103.62	-0.273708	0.119162	-2.29694	0.0216223	0.394295	delta 1-pyrroline-5-carboxylate synthase 2
AT3G59840	AT3G59840	protein_coding_gene	811.639	0.44032	0.191735	2.2965	0.0216471	0.394295
AT5G21170	AT5G21170	protein_coding_gene	455.328	-0.338189	0.147246	-2.29676	0.0216323	0.394295	5'-AMP-activated protein kinase beta-2 subunit protein
AT3G10986	AT3G10986	protein_coding_gene	20.8803	-0.868806	0.378484	-2.29549	0.0217052	0.39502	Protein of unknown function (DUF567)
AT1G08720	AT1G08720	protein_coding_gene	405.613	-0.344687	0.150218	-2.29457	0.0217575	0.39509	Protein kinase superfamily protein
AT1G80290	AT1G80290	protein_coding_gene	153.83	0.439721	0.191662	2.29426	0.0217756	0.39509	Nucleotide-diphospho-sugar transferases superfamily protein
AT4G01915	AT4G01915	protein_coding_gene	28.9665	-1.08346	0.472272	-2.29415	0.0217821	0.39509
AT5G64220	AT5G64220	protein_coding_gene	685.495	-0.360971	0.157311	-2.29464	0.0217539	0.39509	Calmodulin-binding transcription activator protein with CG-1 and Ankyrin domains
AT1G22310	AT1G22310	protein_coding_gene	283.174	-0.316374	0.137974	-2.293	0.0218479	0.395948	methyl-CPG-binding domain 8
AT5G60790	AT5G60790	protein_coding_gene	4559.63	0.256996	0.112094	2.29269	0.0218659	0.395948	ABC transporter family protein
AT1G58110	AT1G58110	protein_coding_gene	557.39	-0.281143	0.122662	-2.29201	0.0219049	0.396031	Basic-leucine zipper (bZIP) transcription factor family protein
AT2G39210	AT2G39210	protein_coding_gene	497.594	-0.604131	0.263601	-2.29184	0.0219148	0.396031	Major facilitator superfamily protein
AT3G19970	AT3G19970	protein_coding_gene	842.245	-0.524833	0.229029	-2.29155	0.0219314	0.396031	alpha/beta-Hydrolases superfamily protein
AT4G05380	AT4G05380	protein_coding_gene	4.25297	1.39986	0.61102	2.29102	0.0219621	0.396031	P-loop containing nucleoside triphosphate hydrolases superfamily protein
AT5G03910	AT5G03910	protein_coding_gene	513.465	-0.460839	0.201126	-2.29129	0.0219465	0.396031	ABC2 homolog 12
AT5G25830	AT5G25830	protein_coding_gene	248.145	-0.697132	0.304334	-2.29068	0.021982	0.39606	GATA transcription factor 12
AT1G09600	AT1G09600	protein_coding_gene	122.127	0.514355	0.224781	2.28825	0.0221232	0.397942	Protein kinase superfamily protein
AT4G35180	AT4G35180	protein_coding_gene	5.57804	-1.29002	0.563737	-2.28833	0.022118	0.397942	LYS/HIS transporter 7
AT2G37570	AT2G37570	protein_coding_gene	580.689	0.347593	0.151947	2.2876	0.022161	0.39816	HSP20-like chaperones superfamily protein
AT5G66090	AT5G66090	protein_coding_gene	1094.07	0.323008	0.141211	2.28741	0.0221721	0.39816
AT3G43720	AT3G43720	protein_coding_gene	1849.03	0.41739	0.182582	2.28604	0.0222518	0.399259	Bifunctional inhibitor/lipid-transfer protein/seed storage 2S albumin superfamily protein
AT4G00020	AT4G00020	protein_coding_gene	388.917	-0.611687	0.267613	-2.28572	0.0222709	0.399271	BREAST CANCER 2 like 2A
AT4G38100	AT4G38100	protein_coding_gene	931.305	0.354723	0.155214	2.28538	0.0222904	0.39929
AT1G64640	AT1G64640	protein_coding_gene	905.239	0.502993	0.220271	2.28352	0.0223998	0.400917	early nodulin-like protein 8
AT2G37860	AT2G37860	protein_coding_gene	1128.76	0.356098	0.156062	2.28178	0.0225022	0.402098	Protein of unknown function (DUF3411)
AT4G38130	AT4G38130	protein_coding_gene	4057.46	0.217061	0.0951285	2.28177	0.0225029	0.402098	histone deacetylase 1
AT1G76720	AT1G76720	protein_coding_gene	58.3919	-0.924745	0.405414	-2.28099	0.022549	0.402257	eukaryotic translation initiation factor 2 (eIF-2) family protein
AT3G55970	AT3G55970	protein_coding_gene	8.00218	-1.33761	0.58637	-2.28116	0.0225387	0.402257	jasmonate-regulated gene 21
AT5G42470	AT5G42470	protein_coding_gene	435.908	-0.301698	0.132314	-2.28016	0.0225984	0.402806
AT3G14880	AT3G14880	protein_coding_gene	384.098	0.975184	0.427792	2.27957	0.022633	0.403091
AT2G05280			5.45627	1.34127	0.588471	2.27924	0.0226528	0.403111	transposable element gene
AT1G11380	AT1G11380	protein_coding_gene	159.484	-0.506706	0.222467	-2.27767	0.0227463	0.403438	PLAC8 family protein
AT1G62950	AT1G62950	protein_coding_gene	138.052	0.509834	0.223929	2.27676	0.0228003	0.403438	leucine-rich repeat transmembrane protein kinase family protein
AT3G45740	AT3G45740	protein_coding_gene	278.252	-0.346849	0.152339	-2.27683	0.0227966	0.403438	hydrolase family protein / HAD-superfamily protein
AT4G02030	AT4G02030	protein_coding_gene	934.838	-0.317879	0.139639	-2.27643	0.0228203	0.403438	Vps51/Vps67 family (components of vesicular transport) protein
AT5G40270	AT5G40270	protein_coding_gene	205.36	-0.353526	0.155236	-2.27735	0.0227654	0.403438	HD domain-containing metal-dependent phosphohydrolase family protein
AT5G43900	AT5G43900	protein_coding_gene	973.395	-0.406924	0.178685	-2.27733	0.0227667	0.403438	myosin 2
AT5G47390	AT5G47390	protein_coding_gene	421.982	-0.334712	0.147017	-2.27669	0.0228047	0.403438	myb-like transcription factor family protein
AT5G64030	AT5G64030	protein_coding_gene	2054.7	0.316998	0.139141	2.27824	0.0227122	0.403438	S-adenosyl-L-methionine-dependent methyltransferases superfamily protein
AT5G66270	AT5G66270	protein_coding_gene	84.3088	0.566747	0.249167	2.27456	0.0229321	0.405084	Zinc finger C-x8-C-x5-C-x3-H type family protein
AT3G01550	AT3G01550	protein_coding_gene	7.44435	-1.25549	0.552259	-2.27338	0.0230034	0.405842	phosphoenolpyruvate (pep)/phosphate translocator 2
AT5G03190	AT5G03190	protein_coding_gene	589.029	0.37503	0.164977	2.27323	0.0230125	0.405842	conserved peptide upstream open reading frame 47
AT1G74560	AT1G74560	protein_coding_gene	2800.07	0.319619	0.140649	2.27246	0.023059	0.405999	NAP1-related protein 1
AT4G19510	AT4G19510	protein_coding_gene	375.631	-0.635507	0.279653	-2.27248	0.0230575	0.405999	Disease resistance protein (TIR-NBS-LRR class)
AT1G22600	AT1G22600	protein_coding_gene	343.197	1.0337	0.455056	2.27159	0.0231115	0.406293	Late embryogenesis abundant protein (LEA) family protein
AT1G47580	AT1G47580	protein_coding_gene	129.214	-0.580923	0.255877	-2.27032	0.0231883	0.406293	Pentatricopeptide repeat (PPR) superfamily protein
AT1G57820	AT1G57820	protein_coding_gene	900.673	-0.34766	0.1531	-2.2708	0.023159	0.406293	Zinc finger (C3HC4-type RING finger) family protein
AT3G21465	AT3G21465	protein_coding_gene	429.48	-0.313232	0.137945	-2.27071	0.0231644	0.406293
AT4G00250	AT4G00250	protein_coding_gene	45.8496	0.663676	0.292301	2.27053	0.0231757	0.406293	DNA-binding storekeeper protein-related transcriptional regulator
AT5G56160	AT5G56160	protein_coding_gene	125.851	-0.619657	0.272877	-2.27083	0.0231575	0.406293	Sec14p-like phosphatidylinositol transfer family protein
AT1G48990	AT1G48990	protein_coding_gene	131.076	0.952012	0.419536	2.2692	0.0232561	0.407151	Oleosin family protein
AT3G05790	AT3G05790	protein_coding_gene	39.1306	0.881763	0.38871	2.26844	0.0233026	0.407306	lon protease 4
AT4G26050	AT4G26050	protein_coding_gene	18.7067	1.09373	0.482094	2.26871	0.0232861	0.407306	plant intracellular ras group-related LRR 8
AT1G52260	AT1G52260	protein_coding_gene	181.405	-0.518073	0.22847	-2.26757	0.0233552	0.407894	PDI-like 1-5
AT5G58340	AT5G58340	protein_coding_gene	161.98	-0.422566	0.186377	-2.26727	0.0233739	0.407894	myb-like HTH transcriptional regulator family protein
AT5G42460	AT5G42460	protein_coding_gene	96.0627	0.549049	0.2422	2.26692	0.0233949	0.407931	F-box and associated interaction domains-containing protein
AT1G48470	AT1G48470	protein_coding_gene	1567.57	0.708819	0.312765	2.2663	0.0234329	0.407937	glutamine synthetase 1;5
AT5G27420	AT5G27420	protein_coding_gene	252.623	-0.914193	0.403381	-2.26632	0.0234316	0.407937	carbon/nitrogen insensitive 1
AT1G58807	AT1G58807	protein_coding_gene	1189.14	-0.596196	0.263194	-2.26523	0.0234985	0.408421	Disease resistance protein (CC-NBS-LRR class) family
AT1G74640	AT1G74640	protein_coding_gene	400.039	0.390756	0.1725	2.26525	0.0234972	0.408421	alpha/beta-Hydrolases superfamily protein
AT5G19170	AT5G19170	protein_coding_gene	101.042	0.563159	0.248684	2.26456	0.0235398	0.408811	Protein of Unknown Function (DUF239)
AT1G08590	AT1G08590	protein_coding_gene	608.147	0.45588	0.201535	2.26204	0.0236946	0.41084	Leucine-rich receptor-like protein kinase family protein
AT2G44600	AT2G44600	protein_coding_gene	92.7134	0.470446	0.207965	2.26214	0.0236887	0.41084
AT2G26830	AT2G26830	protein_coding_gene	375.92	-0.311716	0.137846	-2.26133	0.0237386	0.411273	Protein kinase superfamily protein
AT1G68130	AT1G68130	protein_coding_gene	273.528	0.350713	0.155132	2.26073	0.0237759	0.411589	indeterminate(ID)-domain 14
AT4G36570	AT4G36570	protein_coding_gene	12.3906	-1.13862	0.503794	-2.26009	0.0238158	0.41195	RAD-like 3
AT2G02750	AT2G02750	protein_coding_gene	30.847	0.902336	0.399374	2.25938	0.0238599	0.412384	Pentatricopeptide repeat (PPR) superfamily protein
AT1G66050	AT1G66050	protein_coding_gene	149.456	-0.494694	0.219093	-2.25792	0.0239509	0.412689	Zinc finger (C3HC4-type RING finger) family protein
AT2G21270	AT2G21270	protein_coding_gene	2030.88	0.242991	0.107605	2.25819	0.023934	0.412689	ubiquitin fusion degradation 1
AT2G42430	AT2G42430	protein_coding_gene	138.893	0.936384	0.41472	2.25787	0.0239539	0.412689	lateral organ boundaries-domain 16
AT5G65750	AT5G65750	protein_coding_gene	2449.35	0.482844	0.213801	2.25837	0.0239224	0.412689	2-oxoglutarate dehydrogenase, E1 component
AT2G40530	AT2G40530	protein_coding_gene	6.66238	1.23489	0.547272	2.25644	0.0240429	0.413109
AT3G15300	AT3G15300	protein_coding_gene	135.244	0.627846	0.278187	2.25692	0.0240129	0.413109	VQ motif-containing protein
AT3G63420	AT3G63420	protein_coding_gene	211.047	0.412981	0.183038	2.25626	0.0240546	0.413109	Ggamma-subunit 1
AT4G30960	AT4G30960	protein_coding_gene	9332.09	0.391081	0.173306	2.2566	0.0240334	0.413109	SOS3-interacting protein 3
AT1G77840	AT1G77840	protein_coding_gene	1479.92	0.353321	0.156641	2.25561	0.0240948	0.413472	Translation initiation factor IF2/IF5
AT5G52300	AT5G52300	protein_coding_gene	8145.17	1.28525	0.56997	2.25494	0.0241368	0.413864	CAP160 protein
AT2G38020	AT2G38020	protein_coding_gene	710.906	-0.267997	0.118868	-2.25458	0.0241597	0.413929	vacuoleless1 (VCL1)
AT1G19115	AT1G19115	protein_coding_gene	27.4854	-0.811984	0.360402	-2.253	0.0242594	0.414424
AT1G70700	AT1G70700	protein_coding_gene	484.895	-0.777832	0.345171	-2.25347	0.0242297	0.414424	TIFY domain/Divergent CCT motif family protein
AT2G29450	AT2G29450	protein_coding_gene	2942.14	-0.540422	0.239807	-2.25357	0.0242234	0.414424	glutathione S-transferase tau 5
AT5G15830	AT5G15830	protein_coding_gene	24.6881	1.06017	0.470644	2.2526	0.0242844	0.414424	basic leucine-zipper 3
AT5G65683	AT5G65683	protein_coding_gene	634.435	-0.355506	0.157814	-2.25268	0.0242793	0.414424	Zinc finger (C3HC4-type RING finger) family protein
AT3G02690	AT3G02690	protein_coding_gene	488.067	-0.476855	0.211734	-2.25214	0.0243135	0.414594	nodulin MtN21 /EamA-like transporter family protein
AT1G04590	AT1G04590	protein_coding_gene	728.819	0.250145	0.111334	2.24681	0.0246521	0.415458
AT1G11700	AT1G11700	protein_coding_gene	211.684	0.548705	0.244043	2.24839	0.0245511	0.415458	Protein of unknown function, DUF584
AT1G55980	AT1G55980	protein_coding_gene	19.5267	-1.21178	0.538642	-2.24969	0.0244688	0.415458	FAD/NAD(P)-binding oxidoreductase family protein
AT2G26440	AT2G26440	protein_coding_gene	532.982	0.763314	0.339111	2.25092	0.0243904	0.415458	Plant invertase/pectin methylesterase inhibitor superfamily
AT2G42660	AT2G42660	protein_coding_gene	119.77	0.755123	0.33579	2.2488	0.0245255	0.415458	Homeodomain-like superfamily protein
AT2G45570	AT2G45570	protein_coding_gene	7.36677	1.34525	0.598399	2.24808	0.0245709	0.415458	cytochrome P450, family 76, subfamily C, polypeptide 2
AT3G20865	AT3G20865	protein_coding_gene	2.99719	-1.33075	0.591461	-2.24994	0.0244528	0.415458	arabinogalactan protein 40
AT3G22750	AT3G22750	protein_coding_gene	256.37	0.576971	0.256746	2.24725	0.0246243	0.415458	Protein kinase superfamily protein
AT3G60220	AT3G60220	protein_coding_gene	109.875	0.468994	0.208635	2.24791	0.024582	0.415458	TOXICOS EN LEVADURA 4
AT5G03670	AT5G03670	protein_coding_gene	573.702	0.305293	0.135871	2.24693	0.0246444	0.415458
AT5G07650	AT5G07650	protein_coding_gene	6.0479	-1.3286	0.591015	-2.24799	0.0245766	0.415458	Actin-binding FH2 protein
AT5G11420	AT5G11420	protein_coding_gene	2078.54	0.513953	0.228721	2.24707	0.0246353	0.415458	Protein of unknown function, DUF642
AT5G24010	AT5G24010	protein_coding_gene	164.2	0.383957	0.170674	2.24966	0.0244707	0.415458	Protein kinase superfamily protein
AT5G52900	AT5G52900	protein_coding_gene	37.8482	-0.619166	0.275324	-2.24886	0.0245213	0.415458
AT5G67360	AT5G67360	protein_coding_gene	7056.25	0.403406	0.179337	2.24943	0.0244853	0.415458	Subtilase family protein
AT3G09870	AT3G09870	protein_coding_gene	37.3461	1.03198	0.459526	2.24576	0.0247197	0.416272	SAUR-like auxin-responsive protein family
AT3G14362	AT3G14362	protein_coding_gene	63.6616	0.938323	0.418042	2.24457	0.024796	0.417056	ROTUNDIFOLIA like 10
AT4G19390	AT4G19390	protein_coding_gene	151.362	-0.507409	0.226075	-2.24443	0.0248048	0.417056	Uncharacterised protein family (UPF0114)
AT1G66950	AT1G66950	protein_coding_gene	18.6942	-1.09623	0.488652	-2.24337	0.0248731	0.417419	pleiotropic drug resistance 11
AT1G76410	AT1G76410	protein_coding_gene	21.3123	0.908451	0.404981	2.2432	0.0248842	0.417419	RING/U-box superfamily protein
AT5G66310	AT5G66310	protein_coding_gene	991.837	0.384671	0.17147	2.24337	0.0248731	0.417419	ATP binding microtubule motor family protein
AT1G03940	AT1G03940	protein_coding_gene	737.53	0.530114	0.236372	2.24271	0.0249156	0.41762	HXXXD-type acyl-transferase family protein
AT1G19330	AT1G19330	protein_coding_gene	143.272	-0.825918	0.36833	-2.24233	0.02494	0.417706
AT1G30550	AT1G30550	protein_coding_gene	118.696	-0.399156	0.178093	-2.24128	0.0250078	0.418518	S-adenosyl-L-methionine-dependent methyltransferases superfamily protein
AT1G15980	AT1G15980	protein_coding_gene	683.865	-0.544963	0.243221	-2.24061	0.0250516	0.418927	NDH-dependent cyclic electron flow 1
AT1G12980	AT1G12980	protein_coding_gene	9.89719	1.1213	0.50055	2.24014	0.025082	0.419112	Integrase-type DNA-binding superfamily protein
AT1G72870	AT1G72870	protein_coding_gene	44.6729	-0.853251	0.381125	-2.23877	0.0251708	0.419915	Disease resistance protein (TIR-NBS class)
AT3G21080	AT3G21080	protein_coding_gene	16.4715	-0.88176	0.393881	-2.23865	0.025179	0.419915	ABC transporter-related
AT5G55640	AT5G55640	protein_coding_gene	273.909	0.432733	0.193314	2.2385	0.0251883	0.419915
AT2G39530	AT2G39530	protein_coding_gene	377.651	-0.877946	0.39237	-2.23755	0.0252505	0.420305	Uncharacterised protein family (UPF0497)
AT4G08590	AT4G08590	protein_coding_gene	187.711	-0.345976	0.154614	-2.23767	0.0252427	0.420305	ORTHRUS-like
AT1G09930	AT1G09930	protein_coding_gene	3.9053	1.29447	0.578699	2.23686	0.0252957	0.420734	oligopeptide transporter 2
AT5G53980	AT5G53980	protein_coding_gene	41.279	1.09904	0.492388	2.23206	0.0256109	0.425649	homeobox protein 52
AT1G62200	AT1G62200	protein_coding_gene	283.25	-0.489988	0.219788	-2.22936	0.0257897	0.427404	Major facilitator superfamily protein
AT2G34920	AT2G34920	protein_coding_gene	124.361	-0.418504	0.187703	-2.22961	0.0257735	0.427404	RING/U-box superfamily protein
AT2G36305	AT2G36305	protein_coding_gene	174.402	-0.453287	0.203408	-2.22846	0.0258501	0.427404	farnesylated protein-converting enzyme 2
AT4G18290	AT4G18290	protein_coding_gene	23.1415	-0.910455	0.408272	-2.23002	0.0257459	0.427404	potassium channel in Arabidopsis thaliana 2
AT4G19810	AT4G19810	protein_coding_gene	259.991	0.945152	0.424253	2.2278	0.0258936	0.427404	Glycosyl hydrolase family protein with chitinase insertion domain
AT4G32200	AT4G32200	protein_coding_gene	101.159	-0.588358	0.26402	-2.22846	0.0258496	0.427404	DNA-binding HORMA family protein
AT5G02320	AT5G02320	protein_coding_gene	75.3373	-0.494937	0.222165	-2.22779	0.0258943	0.427404	myb domain protein 3r-5
AT5G55370	AT5G55370	protein_coding_gene	13.218	-1.10625	0.496501	-2.22809	0.0258742	0.427404	MBOAT (membrane bound O-acyl transferase) family protein
AT5G66050	AT5G66050	protein_coding_gene	421.291	-0.344496	0.154607	-2.2282	0.0258671	0.427404	Wound-responsive family protein
AT1G16590	AT1G16590	protein_coding_gene	109.035	0.532864	0.239402	2.22581	0.0260269	0.429005	DNA-binding HORMA family protein
AT1G52100	AT1G52100	protein_coding_gene	5121.85	-0.426866	0.191785	-2.22575	0.0260309	0.429005	Mannose-binding lectin superfamily protein
AT4G33880	AT4G33880	protein_coding_gene	84.9099	-1.01126	0.45445	-2.22523	0.0260658	0.429253	ROOT HAIR DEFECTIVE 6-LIKE 2
AT1G55380	AT1G55380	protein_coding_gene	27.4831	-0.757223	0.340503	-2.22384	0.0261592	0.429531	Cysteine/Histidine-rich C1 domain family protein
AT1G60260	AT1G60260	protein_coding_gene	48.8905	-0.866369	0.389568	-2.22392	0.0261537	0.429531	beta glucosidase 5
AT3G15260	AT3G15260	protein_coding_gene	1458.3	0.339868	0.152853	2.2235	0.026182	0.429531	Protein phosphatase 2C family protein
AT4G24410	AT4G24410	protein_coding_gene	4.9303	-1.27583	0.573726	-2.22377	0.026164	0.429531
AT5G46160	AT5G46160	protein_coding_gene	957.093	0.331347	0.149001	2.22379	0.0261626	0.429531	Ribosomal protein L14p/L23e family protein
AT1G02390	AT1G02390	protein_coding_gene	210.155	0.552016	0.248359	2.22266	0.0262391	0.429816	glycerol-3-phosphate acyltransferase 2
AT3G18370	AT3G18370	protein_coding_gene	1005.22	0.317473	0.142828	2.22276	0.0262319	0.429816	C2 domain-containing protein
AT2G18700	AT2G18700	protein_coding_gene	307.058	-0.625887	0.281652	-2.2222	0.0262698	0.429995	trehalose phosphatase/synthase 11
AT2G22840	AT2G22840	protein_coding_gene	1432.97	0.568934	0.256102	2.22151	0.0263163	0.430429	growth-regulating factor 1
AT1G02340	AT1G02340	protein_coding_gene	85.4304	-0.651089	0.293314	-2.21977	0.0264345	0.430735	basic helix-loop-helix (bHLH) DNA-binding superfamily protein
AT1G55300	AT1G55300	protein_coding_gene	232.224	-0.346283	0.155926	-2.22082	0.0263631	0.430735	TBP-associated factor 7
AT1G72890	AT1G72890	protein_coding_gene	9.6978	-1.07418	0.483771	-2.22042	0.02639	0.430735	Disease resistance protein (TIR-NBS class)
AT2G38620	AT2G38620	protein_coding_gene	202.573	-0.486669	0.219209	-2.22012	0.0264107	0.430735	cyclin-dependent kinase B1;2
AT5G22560	AT5G22560	protein_coding_gene	7.36461	-1.1514	0.518694	-2.2198	0.0264323	0.430735	Plant protein of unknown function (DUF247)
AT1G52730	AT1G52730	protein_coding_gene	1060.05	0.233294	0.105196	2.21771	0.0265745	0.432269	Transducin/WD40 repeat-like superfamily protein
AT1G62870	AT1G62870	protein_coding_gene	33.5295	0.761286	0.343661	2.21523	0.0267446	0.432269
AT2G19990	AT2G19990	protein_coding_gene	3.47328	1.35761	0.612861	2.2152	0.0267466	0.432269	pathogenesis-related protein-1-like
AT2G43140	AT2G43140	protein_coding_gene	372.781	-0.734765	0.331553	-2.21613	0.0266827	0.432269	basic helix-loop-helix (bHLH) DNA-binding superfamily protein
AT2G45520	AT2G45520	protein_coding_gene	911.582	0.354595	0.160002	2.21619	0.0266782	0.432269
AT3G44330	AT3G44330	protein_coding_gene	3066.2	-0.272271	0.122886	-2.21563	0.0267167	0.432269
AT3G51810	AT3G51810	protein_coding_gene	2437.35	1.28193	0.578704	2.21517	0.0267484	0.432269	Stress induced protein
AT3G61800	AT3G61800	protein_coding_gene	215.058	0.345673	0.155923	2.21694	0.0266269	0.432269
AT4G39910	AT4G39910	protein_coding_gene	1163.21	-0.237233	0.10699	-2.21734	0.0265997	0.432269	ubiquitin-specific protease 3
AT5G08200	AT5G08200	protein_coding_gene	337.817	0.353981	0.159652	2.2172	0.0266094	0.432269	peptidoglycan-binding LysM domain-containing protein
AT5G20850	AT5G20850	protein_coding_gene	127.598	-0.409794	0.184882	-2.21652	0.0266562	0.432269	RAS associated with diabetes protein 51
AT1G12640	AT1G12640	protein_coding_gene	854.265	-0.330479	0.14924	-2.21442	0.0268001	0.432782	MBOAT (membrane bound O-acyl transferase) family protein
AT5G37770	AT5G37770	protein_coding_gene	2887.77	0.499954	0.225806	2.21408	0.0268231	0.43283	EF hand calcium-binding protein family
AT1G13300	AT1G13300	protein_coding_gene	57.5488	-0.901357	0.407248	-2.21329	0.0268779	0.43339	myb-like transcription factor family protein
AT1G01390	AT1G01390	protein_coding_gene	57.7471	-0.860017	0.388899	-2.21142	0.0270069	0.434177	UDP-Glycosyltransferase superfamily protein
AT4G01010	AT4G01010	protein_coding_gene	20.9255	0.814204	0.368065	2.21212	0.0269585	0.434177	cyclic nucleotide-gated channel 13
AT4G35300	AT4G35300	protein_coding_gene	2606.41	0.433745	0.196117	2.21166	0.02699	0.434177	tonoplast monosaccharide transporter2
AT5G37760	AT5G37760	protein_coding_gene	4.08132	-1.33591	0.60407	-2.21152	0.0270001	0.434177	Chaperone DnaJ-domain superfamily protein
AT1G21920	AT1G21920	protein_coding_gene	480.772	-0.386573	0.174936	-2.2098	0.0271194	0.434645	Histone H3 K4-specific methyltransferase SET7/9 family protein
AT1G45248	AT1G45248	protein_coding_gene	60.8379	-0.581852	0.263226	-2.21047	0.0270725	0.434645	Nucleolar histone methyltransferase-related protein
AT4G08900	AT4G08900	protein_coding_gene	579.585	-0.277777	0.125717	-2.20955	0.0271364	0.434645	arginase
AT4G30250	AT4G30250	protein_coding_gene	150.987	0.641115	0.290119	2.20984	0.0271163	0.434645	P-loop containing nucleoside triphosphate hydrolases superfamily protein
AT5G67070	AT5G67070	protein_coding_gene	2525.8	0.314091	0.142112	2.21015	0.0270944	0.434645	ralf-like 34
AT4G11140	AT4G11140	protein_coding_gene	80.6609	0.707185	0.320107	2.20921	0.0271597	0.434697	cytokinin response factor 1
AT3G42050	AT3G42050	protein_coding_gene	7189.73	-0.239838	0.108589	-2.20867	0.0271976	0.434981	vacuolar ATP synthase subunit H family protein
AT4G32300	AT4G32300	protein_coding_gene	350.994	0.423312	0.191704	2.20815	0.0272339	0.435239	S-domain-2 5
AT4G27100	AT4G27100	protein_coding_gene	344.291	-0.360503	0.16336	-2.2068	0.0273282	0.436424	Ypt/Rab-GAP domain of gyp1p superfamily protein
AT1G64583	AT1G64583	protein_coding_gene	24.758	0.937383	0.424977	2.20573	0.027403	0.436783	Tetratricopeptide repeat (TPR)-like superfamily protein
AT2G28970	AT2G28970	protein_coding_gene	19.077	-0.964994	0.437518	-2.20561	0.0274112	0.436783	Leucine-rich repeat protein kinase family protein
AT5G08565	AT5G08565	protein_coding_gene	178.169	0.441829	0.200283	2.20603	0.0273819	0.436783	Transcription initiation Spt4-like protein
AT5G15030	AT5G15030	protein_coding_gene	336.183	0.360852	0.163645	2.20509	0.0274481	0.437049	Paired amphipathic helix (PAH2) superfamily protein
AT2G18780	AT2G18780	protein_coding_gene	59.104	0.654105	0.296711	2.20452	0.027488	0.437362	F-box and associated interaction domains-containing protein
AT1G73620	AT1G73620	protein_coding_gene	1448.06	0.476377	0.216211	2.20329	0.0275743	0.438257	Pathogenesis-related thaumatin superfamily protein
AT2G38790	AT2G38790	protein_coding_gene	55.3379	-0.803955	0.364941	-2.20297	0.0275968	0.438257
AT5G45240	AT5G45240	protein_coding_gene	3.3867	-1.31945	0.598972	-2.20285	0.027605	0.438257	Disease resistance protein (TIR-NBS-LRR class)
AT1G08830	AT1G08830	protein_coding_gene	6768.08	-0.641172	0.29138	-2.20046	0.027774	0.439007	copper/zinc superoxide dismutase 1
AT1G75490	AT1G75490	protein_coding_gene	18.7991	-0.980894	0.445627	-2.20115	0.0277252	0.439007	Integrase-type DNA-binding superfamily protein
AT4G22790	AT4G22790	protein_coding_gene	8.95031	1.28556	0.584125	2.20082	0.0277486	0.439007	MATE efflux family protein
AT5G17810	AT5G17810	protein_coding_gene	295.753	-0.697469	0.316926	-2.20073	0.0277553	0.439007	WUSCHEL related homeobox 12
AT5G41350	AT5G41350	protein_coding_gene	265.817	0.308062	0.139991	2.20059	0.0277653	0.439007	RING/U-box superfamily protein
AT5G43190	AT5G43190	protein_coding_gene	326.256	-0.362512	0.16472	-2.20078	0.0277517	0.439007	Galactose oxidase/kelch repeat superfamily protein
AT1G02090	AT1G02090	protein_coding_gene	1477.62	0.284063	0.129123	2.19995	0.0278106	0.43904	Proteasome component (PCI) domain protein
AT2G31830	AT2G31830	protein_coding_gene	49.7315	0.790226	0.359216	2.19986	0.0278166	0.43904	endonuclease/exonuclease/phosphatase family protein
AT1G74750	AT1G74750	protein_coding_gene	239.344	0.479822	0.218287	2.19813	0.0279402	0.440529	Pentatricopeptide repeat (PPR) superfamily protein
AT5G14550	AT5G14550	protein_coding_gene	512.302	0.406116	0.184769	2.19796	0.0279516	0.440529	Core-2/I-branching beta-1,6-N-acetylglucosaminyltransferase family protein
AT1G70900	AT1G70900	protein_coding_gene	338.468	0.323933	0.147421	2.19733	0.0279967	0.440596
AT4G15475	AT4G15475	protein_coding_gene	489.401	-0.325448	0.148092	-2.1976	0.0279776	0.440596	F-box/RNI-like superfamily protein
AT1G68550	AT1G68550	protein_coding_gene	343.495	0.70706	0.321869	2.19673	0.0280395	0.440942	Integrase-type DNA-binding superfamily protein
AT2G42010	AT2G42010	protein_coding_gene	787.437	-0.24326	0.110766	-2.19617	0.0280798	0.440942	phospholipase D beta 1
AT5G51990	AT5G51990	protein_coding_gene	20.8405	1.13375	0.516234	2.1962	0.0280779	0.440942	C-repeat-binding factor 4
AT1G59124	AT1G59124	protein_coding_gene	292.243	-0.662585	0.301982	-2.19412	0.0282266	0.441327	Disease resistance protein (CC-NBS-LRR class) family
AT2G21630	AT2G21630	protein_coding_gene	113.096	-0.809957	0.369094	-2.19444	0.0282035	0.441327	Sec23/Sec24 protein transport family protein
AT2G40955	AT2G40955	protein_coding_gene	6.99623	-1.25044	0.569893	-2.19417	0.0282232	0.441327
AT4G27530	AT4G27530	protein_coding_gene	348.028	1.17761	0.536685	2.19423	0.0282191	0.441327
AT5G07330	AT5G07330	protein_coding_gene	1946.21	1.2444	0.567	2.19471	0.0281845	0.441327
AT5G65410	AT5G65410	protein_coding_gene	1642.31	0.324029	0.147632	2.19484	0.0281753	0.441327	homeobox protein 25
AT2G22122	AT2G22122	protein_coding_gene	48.4876	0.772038	0.351972	2.19346	0.028274	0.44143
AT4G18205	AT4G18205	protein_coding_gene	133.883	-0.471165	0.214791	-2.1936	0.0282642	0.44143	Nucleotide-sugar transporter family protein
AT5G57980	AT5G57980	protein_coding_gene	99.4386	-0.677302	0.308825	-2.19316	0.0282957	0.44145	RNA polymerase II fifth largest subunit, C
AT4G14270	AT4G14270	protein_coding_gene	604.507	-0.619495	0.282721	-2.19119	0.0284382	0.443354
AT5G06240	AT5G06240	protein_coding_gene	258.75	0.398987	0.182116	2.19084	0.0284634	0.443427	embryo defective 2735
AT1G10650	AT1G10650	protein_coding_gene	839.224	-0.488122	0.223033	-2.18856	0.0286288	0.444754	SBP (S-ribonuclease binding protein) family protein
AT2G02180	AT2G02180	protein_coding_gene	618.47	-0.430996	0.196952	-2.18833	0.0286457	0.444754	tobamovirus multiplication protein 3
AT2G25625	AT2G25625	protein_coding_gene	92.3364	0.801168	0.36617	2.18797	0.0286719	0.444754
AT4G23930	AT4G23930	protein_coding_gene	44.5531	0.562721	0.257172	2.18811	0.0286617	0.444754	Late embryogenesis abundant (LEA) hydroxyproline-rich glycoprotein family
AT4G28310	AT4G28310	protein_coding_gene	338.316	0.374646	0.171164	2.18881	0.0286107	0.444754
AT5G42146	AT5G42146	protein_coding_gene	46.8502	0.867171	0.396316	2.18808	0.0286638	0.444754
AT3G06150	AT3G06150	protein_coding_gene	374.638	0.277236	0.126793	2.18653	0.0287765	0.4451
AT3G20240	AT3G20240	protein_coding_gene	358.164	0.447244	0.204529	2.18671	0.0287639	0.4451	Mitochondrial substrate carrier family protein
AT5G56270	AT5G56270	protein_coding_gene	206.279	0.342248	0.156488	2.18706	0.0287382	0.4451	WRKY DNA-binding protein 2
AT5G64813	AT5G64813	protein_coding_gene	860.769	-0.243205	0.11121	-2.18691	0.0287492	0.4451	Ras-related small GTP-binding family protein
AT3G30841	AT3G30841	protein_coding_gene	275.544	0.356335	0.162992	2.18621	0.0288002	0.445147	Cofactor-independent phosphoglycerate mutase
AT4G02040	AT4G02040	protein_coding_gene	153.766	0.474101	0.216889	2.18591	0.0288219	0.445166
AT5G48090	AT5G48090	protein_coding_gene	44.6785	-0.638587	0.292223	-2.18527	0.0288692	0.445578	EDM2-like protein1
AT4G28560	AT4G28560	protein_coding_gene	21.0947	1.02414	0.46873	2.18493	0.0288938	0.445641	ROP-interactive CRIB motif-containing protein 7
AT3G32047	AT3G32047	protein_coding_gene	9.40275	-1.13025	0.517428	-2.18437	0.0289351	0.445959	Cytochrome P450 superfamily protein
AT1G06530	AT1G06530	protein_coding_gene	1563.35	0.344767	0.158024	2.18174	0.0291285	0.446081	Tropomyosin-related
AT1G07430	AT1G07430	protein_coding_gene	72.8767	0.972384	0.445302	2.18365	0.0289878	0.446081	highly ABA-induced PP2C gene 2
AT1G25560	AT1G25560	protein_coding_gene	2252.2	-0.602839	0.276174	-2.18283	0.0290487	0.446081	AP2/B3 transcription factor family protein
AT2G21490	AT2G21490	protein_coding_gene	3188.59	1.28778	0.590111	2.18227	0.0290894	0.446081	dehydrin LEA
AT2G47480	AT2G47480	protein_coding_gene	19.4914	0.867774	0.397443	2.18339	0.0290068	0.446081	Protein of unknown function (DUF3511)
AT3G48720	AT3G48720	protein_coding_gene	87.1432	-0.736158	0.337308	-2.18245	0.0290762	0.446081	HXXXD-type acyl-transferase family protein
AT5G24155	AT5G24155	protein_coding_gene	21.2053	-0.789128	0.361636	-2.18211	0.0291015	0.446081	FAD/NAD(P)-binding oxidoreductase family protein
AT5G50550	AT5G50550	protein_coding_gene	311.973	-0.284086	0.130196	-2.18199	0.0291103	0.446081	Transducin/WD40 repeat-like superfamily protein
AT5G50650	AT5G50650	protein_coding_gene	311.973	-0.284086	0.130196	-2.18199	0.0291103	0.446081	Transducin/WD40 repeat-like superfamily protein
AT2G23330			89.5102	-0.540411	0.247848	-2.18041	0.0292269	0.446867	transposable element gene
AT3G25130	AT3G25130	protein_coding_gene	31.5596	0.839324	0.384892	2.18068	0.0292073	0.446867
AT4G02390	AT4G02390	protein_coding_gene	297.326	0.446285	0.204698	2.18021	0.0292418	0.446867	poly(ADP-ribose) polymerase
AT3G55630	AT3G55630	protein_coding_gene	204.803	-0.753489	0.345815	-2.17888	0.0293405	0.447428	DHFS-FPGS homolog D
AT4G26450	AT4G26450	protein_coding_gene	857.519	0.289307	0.132768	2.17905	0.0293283	0.447428
AT4G26590	AT4G26590	protein_coding_gene	148.702	0.685519	0.314545	2.1794	0.0293022	0.447428	oligopeptide transporter 5
AT1G55210	AT1G55210	protein_coding_gene	3502.96	0.438671	0.201429	2.17779	0.0294217	0.447851	Disease resistance-responsive (dirigent-like protein) family protein
AT1G56150	AT1G56150	protein_coding_gene	81.3871	0.781883	0.359213	2.17665	0.0295064	0.447851	SAUR-like auxin-responsive protein family
AT1G75240	AT1G75240	protein_coding_gene	1838.21	0.436995	0.200773	2.17656	0.0295131	0.447851	homeobox protein 33
AT2G40380	AT2G40380	protein_coding_gene	745.183	0.299297	0.137416	2.17803	0.0294039	0.447851	prenylated RAB acceptor 1.B2
AT5G49620	AT5G49620	protein_coding_gene	2.63338	-1.31868	0.605794	-2.17678	0.029497	0.447851	myb domain protein 78
AT5G54940	AT5G54940	protein_coding_gene	3848.02	-0.586655	0.269524	-2.17663	0.0295082	0.447851	Translation initiation factor SUI1 family protein
AT5G64710	AT5G64710	protein_coding_gene	117.273	0.513833	0.236049	2.17681	0.0294948	0.447851	Putative endonuclease or glycosyl hydrolase
AT2G30150	AT2G30150	protein_coding_gene	384.344	-0.565813	0.260208	-2.17446	0.0296703	0.449307	UDP-Glycosyltransferase superfamily protein
AT3G08680	AT3G08680	protein_coding_gene	1536.88	0.299214	0.137575	2.17492	0.0296362	0.449307	Leucine-rich repeat protein kinase family protein
AT3G47710	AT3G47710	protein_coding_gene	26.632	1.04506	0.480609	2.17445	0.0296714	0.449307	BANQUO 3
AT1G06340	AT1G06340	protein_coding_gene	4.66647	1.2072	0.555877	2.1717	0.0298785	0.450468	Plant Tudor-like protein
AT1G29400	AT1G29400	protein_coding_gene	1042.38	-0.307669	0.14162	-2.17249	0.0298186	0.450468	MEI2-like protein 5
AT1G49160	AT1G49160	protein_coding_gene	95.2752	0.641132	0.295151	2.17222	0.0298392	0.450468	Protein kinase superfamily protein
AT1G49740	AT1G49740	protein_coding_gene	586.94	0.262292	0.120731	2.17253	0.0298154	0.450468	PLC-like phosphodiesterases superfamily protein
AT2G01175	AT2G01175	protein_coding_gene	2.8353	-1.30952	0.602799	-2.1724	0.0298254	0.450468
AT5G04760	AT5G04760	protein_coding_gene	809.031	-0.477171	0.219703	-2.17189	0.029864	0.450468	Duplicated homeodomain-like superfamily protein
AT5G55530	AT5G55530	protein_coding_gene	1055.35	0.246547	0.113538	2.17149	0.0298938	0.450468	Calcium-dependent lipid-binding (CaLB domain) family protein
AT3G24360	AT3G24360	protein_coding_gene	47.1813	-0.63876	0.294247	-2.17083	0.0299438	0.450907	ATP-dependent caseinolytic (Clp) protease/crotonase family protein
AT1G47980	AT1G47980	protein_coding_gene	59.0823	-1.33112	0.614067	-2.16771	0.0301809	0.451648
AT2G26750	AT2G26750	protein_coding_gene	5.13914	-1.21495	0.560243	-2.16861	0.0301121	0.451648	alpha/beta-Hydrolases superfamily protein
AT3G19920	AT3G19920	protein_coding_gene	1366.84	0.931717	0.42961	2.16875	0.0301015	0.451648
AT3G22070	AT3G22070	protein_coding_gene	85.9937	0.525649	0.242437	2.16819	0.030144	0.451648	proline-rich family protein
AT3G46490	AT3G46490	protein_coding_gene	231.692	-0.698055	0.321911	-2.16847	0.0301231	0.451648	2-oxoglutarate (2OG) and Fe(II)-dependent oxygenase superfamily protein
AT4G23271	AT4G23271	protein_coding_gene	22.1079	1.07404	0.495218	2.16882	0.0300964	0.451648
AT4G37295	AT4G37295	protein_coding_gene	33.0474	0.981405	0.452536	2.16868	0.030107	0.451648
AT5G13490	AT5G13490	protein_coding_gene	2523.23	0.360972	0.166516	2.16779	0.030175	0.451648	ADP/ATP carrier 2
AT5G56050	AT5G56050	protein_coding_gene	8.089	1.12913	0.5207	2.16849	0.0301217	0.451648
AT1G76580	AT1G76580	protein_coding_gene	318.586	0.428539	0.197747	2.16711	0.0302266	0.45202	Squamosa promoter-binding protein-like (SBP domain) transcription factor family protein
AT1G77230	AT1G77230	protein_coding_gene	299.136	0.477459	0.220409	2.16624	0.0302931	0.452241	Tetratricopeptide repeat (TPR)-like superfamily protein
AT3G12460	AT3G12460	protein_coding_gene	14.3171	-0.961866	0.444056	-2.16609	0.0303041	0.452241	Polynucleotidyl transferase, ribonuclease H-like superfamily protein
AT4G09150	AT4G09150	protein_coding_gene	1521.79	-0.349592	0.161371	-2.16639	0.0302814	0.452241	T-complex protein 11
AT4G12640	AT4G12640	protein_coding_gene	625.115	0.299218	0.138179	2.16545	0.0303536	0.452586	RNA recognition motif (RRM)-containing protein
AT5G60335	AT5G60335	protein_coding_gene	29.706	-0.830809	0.383702	-2.16524	0.030369	0.452586	Thioesterase superfamily protein
AT3G09480	AT3G09480	protein_coding_gene	200.792	0.614953	0.284076	2.16475	0.0304067	0.452675	Histone superfamily protein
AT3G54940	AT3G54940	protein_coding_gene	5144.49	1.26317	0.583626	2.16435	0.0304376	0.452675	ERR: AT3G54940 not in vocabulary: $voc
AT4G26090	AT4G26090	protein_coding_gene	94.6994	0.764193	0.353083	2.16435	0.0304377	0.452675	NB-ARC domain-containing disease resistance protein
AT1G49938	AT1G49938	protein_coding_gene	3.60875	-1.30626	0.603674	-2.16385	0.0304758	0.452929
AT3G21050			10.4533	1.01682	0.470146	2.16277	0.0305591	0.453856	transposable element gene
AT2G46300	AT2G46300	protein_coding_gene	4.17709	-1.27913	0.591885	-2.1611	0.0306873	0.455136	Late embryogenesis abundant (LEA) hydroxyproline-rich glycoprotein family
AT3G50930	AT3G50930	protein_coding_gene	1382.58	0.666878	0.308562	2.16124	0.0306767	0.455136	cytochrome BC1 synthesis
AT3G17630	AT3G17630	protein_coding_gene	51.9686	0.647426	0.299629	2.16076	0.0307139	0.455218	cation/H+ exchanger 19
AT3G45040	AT3G45040	protein_coding_gene	486.163	-0.363714	0.168354	-2.16041	0.030741	0.455307	phosphatidate cytidylyltransferase family protein
AT3G51110	AT3G51110	protein_coding_gene	163.085	0.426149	0.197324	2.15963	0.0308009	0.455883	Tetratricopeptide repeat (TPR)-like superfamily protein
AT1G01830	AT1G01830	protein_coding_gene	364.585	0.311955	0.144603	2.15732	0.0309804	0.456455	ARM repeat superfamily protein
AT1G03770	AT1G03770	protein_coding_gene	223.229	-0.432529	0.200425	-2.15806	0.0309231	0.456455	RING 1B
AT1G56170	AT1G56170	protein_coding_gene	210.946	0.553865	0.256704	2.1576	0.0309588	0.456455	nuclear factor Y, subunit C2
AT2G18300	AT2G18300	protein_coding_gene	176.248	-0.545402	0.252662	-2.15862	0.0308797	0.456455	basic helix-loop-helix (bHLH) DNA-binding superfamily protein
AT2G28890	AT2G28890	protein_coding_gene	684.25	0.433927	0.20115	2.15724	0.0309872	0.456455	poltergeist like 4
AT4G31500	AT4G31500	protein_coding_gene	3749.88	0.656473	0.304274	2.15751	0.0309663	0.456455	cytochrome P450, family 83, subfamily B, polypeptide 1
AT5G21120	AT5G21120	protein_coding_gene	99.3731	-0.81417	0.377344	-2.15764	0.0309562	0.456455	ETHYLENE-INSENSITIVE3-like 2
AT2G23360	AT2G23360	protein_coding_gene	407.162	0.34794	0.161375	2.1561	0.0310762	0.457455	Plant protein of unknown function (DUF869)
AT4G37340	AT4G37340	protein_coding_gene	16.8512	-0.858743	0.398355	-2.15572	0.0311052	0.45757	cytochrome P450, family 81, subfamily D, polypeptide 3
AT1G13380	AT1G13380	protein_coding_gene	690.476	0.282015	0.130933	2.15388	0.0312495	0.459229	Protein of unknown function (DUF1218)
AT5G20045	AT5G20045	protein_coding_gene	93.4445	0.768317	0.356736	2.15374	0.0312605	0.459229
AT5G48175	AT5G48175	protein_coding_gene	8.43737	1.23694	0.574512	2.15304	0.0313158	0.45973
AT2G39700	AT2G39700	protein_coding_gene	858.743	0.567203	0.263649	2.15135	0.0314483	0.461182	expansin A4
AT3G52480	AT3G52480	protein_coding_gene	52.0775	-0.719369	0.334397	-2.15124	0.0314573	0.461182
AT1G68650	AT1G68650	protein_coding_gene	192.962	-0.536664	0.249732	-2.14896	0.0316375	0.462616	Uncharacterized protein family (UPF0016)
AT5G10140	AT5G10140	protein_coding_gene	157.837	0.623303	0.290054	2.14892	0.0316407	0.462616	K-box region and MADS-box transcription factor family protein
AT5G11860	AT5G11860	protein_coding_gene	649.131	0.23142	0.10767	2.14935	0.0316069	0.462616	SCP1-like small phosphatase 5
AT5G51630	AT5G51630	protein_coding_gene	258.743	-0.374751	0.17434	-2.14954	0.031592	0.462616	Disease resistance protein (TIR-NBS-LRR class) family
AT3G62130	AT3G62130	protein_coding_gene	672.187	0.24367	0.113432	2.14815	0.0317017	0.463146	Pyridoxal phosphate (PLP)-dependent transferases superfamily protein
AT5G54540	AT5G54540	protein_coding_gene	1486.06	-0.257967	0.120101	-2.14793	0.0317197	0.463146	Uncharacterised conserved protein (UCP012943)
AT5G10695	AT5G10695	protein_coding_gene	464.306	-0.787869	0.36693	-2.14719	0.0317782	0.463688
AT3G45140	AT3G45140	protein_coding_gene	83.9957	-1.04014	0.484514	-2.14677	0.0318115	0.463861	lipoxygenase 2
AT1G17600	AT1G17600	protein_coding_gene	62.4219	-0.844756	0.394071	-2.14366	0.0320599	0.466497	Disease resistance protein (TIR-NBS-LRR class) family
AT1G73540	AT1G73540	protein_coding_gene	1225.23	0.54229	0.253001	2.14343	0.0320785	0.466497	nudix hydrolase homolog 21
AT2G24550	AT2G24550	protein_coding_gene	584.621	-0.532764	0.248512	-2.14382	0.0320476	0.466497
AT4G15920	AT4G15920	protein_coding_gene	59.9873	0.731066	0.341007	2.14385	0.0320452	0.466497	Nodulin MtN3 family protein
AT3G46730	AT3G46730	protein_coding_gene	8.46675	-1.03699	0.48399	-2.14258	0.0321465	0.466857	NB-ARC domain-containing disease resistance protein
AT4G39720	AT4G39720	protein_coding_gene	32.4894	-0.817515	0.381509	-2.14284	0.0321257	0.466857	VQ motif-containing protein
AT1G76700	AT1G76700	protein_coding_gene	430.322	-0.46182	0.215623	-2.14179	0.0322101	0.467023	DNAJ heat shock N-terminal domain-containing protein
AT2G17850	AT2G17850	protein_coding_gene	86.1939	-1.06116	0.495373	-2.14214	0.0321823	0.467023	Rhodanese/Cell cycle control phosphatase superfamily protein
AT3G58690	AT3G58690	protein_coding_gene	217.572	0.348681	0.162811	2.14164	0.0322226	0.467023	Protein kinase superfamily protein
AT1G03560	AT1G03560	protein_coding_gene	199.6	0.447031	0.20929	2.13594	0.0326839	0.46962	Pentatricopeptide repeat (PPR-like) superfamily protein
AT1G52570	AT1G52570	protein_coding_gene	48.6468	0.609479	0.285001	2.13852	0.0324749	0.46962	phospholipase D alpha 2
AT1G76210	AT1G76210	protein_coding_gene	58.2022	0.879894	0.411351	2.13904	0.0324328	0.46962	Arabidopsis protein of unknown function (DUF241)
AT2G18570	AT2G18570	protein_coding_gene	551.549	0.797098	0.373089	2.13648	0.03264	0.46962	UDP-Glycosyltransferase superfamily protein
AT2G43860	AT2G43860	protein_coding_gene	28.9192	1.2261	0.573619	2.13748	0.032559	0.46962	Pectin lyase-like superfamily protein
AT3G04720	AT3G04720	protein_coding_gene	210.447	0.943531	0.441625	2.1365	0.0326388	0.46962	pathogenesis-related 4
AT3G42725	AT3G42725	protein_coding_gene	120.393	-0.628248	0.29397	-2.13711	0.0325887	0.46962	Putative membrane lipoprotein
AT3G44900	AT3G44900	protein_coding_gene	7.07735	1.11043	0.519874	2.13596	0.0326828	0.46962	cation/H+ exchanger 4
AT4G13400	AT4G13400	protein_coding_gene	95.5868	-0.471302	0.220532	-2.13712	0.0325885	0.46962	2-oxoglutarate (2OG) and Fe(II)-dependent oxygenase superfamily protein
AT4G38340	AT4G38340	protein_coding_gene	73.5825	0.665883	0.311407	2.13831	0.0324919	0.46962	Plant regulator RWP-RK family protein
AT5G23980	AT5G23980	protein_coding_gene	96.8834	1.27625	0.597376	2.13643	0.0326441	0.46962	ferric reduction oxidase 4
AT5G24280	AT5G24280	protein_coding_gene	142.207	0.727192	0.340102	2.13816	0.0325038	0.46962	gamma-irradiation and mitomycin c induced 1
AT5G66950	AT5G66950	protein_coding_gene	549.669	0.239315	0.111956	2.13759	0.0325503	0.46962	Pyridoxal phosphate (PLP)-dependent transferases superfamily protein
AT1G67180	AT1G67180	protein_coding_gene	107.272	-0.496203	0.232388	-2.13523	0.032742	0.470142	zinc finger (C3HC4-type RING finger) family protein / BRCT domain-containing protein
AT1G64385	AT1G64385	protein_coding_gene	578.928	0.266642	0.124976	2.13353	0.0328809	0.470264
AT1G68935	AT1G68935	protein_coding_gene	11.8278	-1.21916	0.571423	-2.13356	0.0328791	0.470264
AT2G22770	AT2G22770	protein_coding_gene	1216.65	-0.392484	0.183894	-2.13429	0.0328187	0.470264	basic helix-loop-helix (bHLH) DNA-binding superfamily protein
AT2G30860	AT2G30860	protein_coding_gene	18827.2	0.483556	0.226619	2.13378	0.0328606	0.470264	glutathione S-transferase PHI 9
AT2G31730	AT2G31730	protein_coding_gene	143.287	0.395591	0.185363	2.13414	0.032831	0.470264	basic helix-loop-helix (bHLH) DNA-binding superfamily protein
AT3G48070	AT3G48070	protein_coding_gene	487.491	-0.259777	0.121757	-2.13357	0.0328783	0.470264	RING/U-box superfamily protein
AT5G40382	AT5G40382	protein_coding_gene	7.80714	1.28348	0.601694	2.13312	0.0329151	0.470443	Cytochrome c oxidase subunit Vc family protein
AT1G67310	AT1G67310	protein_coding_gene	510.865	-0.412433	0.193418	-2.13234	0.032979	0.470765	Calmodulin-binding transcription activator protein with CG-1 and Ankyrin domains
AT1G73560	AT1G73560	protein_coding_gene	2.6517	1.30382	0.611458	2.13231	0.0329812	0.470765	Bifunctional inhibitor/lipid-transfer protein/seed storage 2S albumin superfamily protein
AT1G27752	AT1G27752	protein_coding_gene	632.078	-0.396584	0.186051	-2.13158	0.0330413	0.471077	Ubiquitin system component Cue protein
AT5G06755	AT5G06755	protein_coding_gene	6.69195	1.24805	0.585524	2.13152	0.0330466	0.471077
AT1G62630	AT1G62630	protein_coding_gene	22.276	-0.989636	0.464651	-2.12985	0.033184	0.472672	Disease resistance protein (CC-NBS-LRR class) family
AT3G53180	AT3G53180	protein_coding_gene	1181.97	-0.327834	0.153939	-2.12963	0.0332022	0.472672	glutamate-ammonia ligases;catalytics;glutamate-ammonia ligases
AT3G14205	AT3G14205	protein_coding_gene	700.34	-0.292136	0.137254	-2.12844	0.0333006	0.473451	Phosphoinositide phosphatase family protein
AT5G05990	AT5G05990	protein_coding_gene	370.79	0.346643	0.162861	2.12845	0.0332994	0.473451	Mitochondrial glycoprotein family protein
AT2G29360	AT2G29360	protein_coding_gene	162.039	-0.734338	0.345069	-2.12809	0.0333297	0.473553	NAD(P)-binding Rossmann-fold superfamily protein
AT4G38530	AT4G38530	protein_coding_gene	16.228	-0.857105	0.402874	-2.12748	0.0333805	0.473653	phospholipase C1
AT5G27220	AT5G27220	protein_coding_gene	53.7249	0.966224	0.454139	2.12759	0.0333707	0.473653	Frigida-like protein
AT1G10810	AT1G10810	protein_coding_gene	50.8077	-0.789994	0.37165	-2.12564	0.0335332	0.474909	NAD(P)-linked oxidoreductase superfamily protein
AT1G77765	AT1G77765	protein_coding_gene	45.0233	0.664194	0.31247	2.12562	0.0335349	0.474909
AT3G61590	AT3G61590	protein_coding_gene	222.276	0.318477	0.149824	2.12568	0.0335301	0.474909	Galactose oxidase/kelch repeat superfamily protein
AT1G29860	AT1G29860	protein_coding_gene	4.1634	-1.22588	0.576909	-2.12491	0.0335942	0.475127	WRKY DNA-binding protein 71
AT4G19530	AT4G19530	protein_coding_gene	75.2333	-0.862051	0.405672	-2.12499	0.0335871	0.475127	disease resistance protein (TIR-NBS-LRR class) family
AT2G29120	AT2G29120	protein_coding_gene	10.9974	-1.04296	0.491288	-2.1229	0.0337619	0.476167	glutamate receptor 2.7
AT2G31040	AT2G31040	protein_coding_gene	1012.77	-0.374155	0.176221	-2.12321	0.0337359	0.476167	ATP synthase protein I -related
AT3G08620	AT3G08620	protein_coding_gene	258.091	0.291591	0.13736	2.12282	0.0337693	0.476167	RNA-binding KH domain-containing protein
AT5G04238	AT5G04238	protein_coding_gene	8.99968	-1.1713	0.55159	-2.12351	0.0337115	0.476167
AT5G42760	AT5G42760	protein_coding_gene	195.737	-0.715979	0.337294	-2.12272	0.0337777	0.476167	Leucine carboxyl methyltransferase
AT2G25300	AT2G25300	protein_coding_gene	153.346	-0.373203	0.175865	-2.1221	0.0338292	0.476272	Galactosyltransferase family protein
AT3G52500	AT3G52500	protein_coding_gene	1836.12	0.459036	0.216292	2.1223	0.0338125	0.476272	Eukaryotic aspartyl protease family protein
AT1G30620	AT1G30620	protein_coding_gene	433.764	0.47632	0.224556	2.12116	0.0339084	0.476766	NAD(P)-binding Rossmann-fold superfamily protein
AT2G32540	AT2G32540	protein_coding_gene	260.109	-0.761076	0.358766	-2.12137	0.0338904	0.476766	cellulose synthase-like B4
AT1G68390	AT1G68390	protein_coding_gene	45.4967	-0.842022	0.397289	-2.11942	0.0340549	0.477429	Core-2/I-branching beta-1,6-N-acetylglucosaminyltransferase family protein
AT2G17033	AT2G17033	protein_coding_gene	594.685	-0.573323	0.270504	-2.11946	0.0340515	0.477429	pentatricopeptide (PPR) repeat-containing protein
AT3G20040	AT3G20040	protein_coding_gene	80.8428	-0.51595	0.243454	-2.11929	0.0340658	0.477429	Hexokinase
AT5G64410	AT5G64410	protein_coding_gene	354.352	0.392102	0.184927	2.12031	0.0339798	0.477429	oligopeptide transporter 4
AT5G67080	AT5G67080	protein_coding_gene	433.684	-0.77407	0.365197	-2.1196	0.0340401	0.477429	mitogen-activated protein kinase kinase kinase 19
AT5G01600	AT5G01600	protein_coding_gene	6623.27	0.47501	0.224271	2.11802	0.0341733	0.478625	ferretin 1
AT1G04640	AT1G04640	protein_coding_gene	510.957	-0.434793	0.205364	-2.11719	0.0342441	0.478962	lipoyltransferase 2
AT3G16770	AT3G16770	protein_coding_gene	1318.61	0.441214	0.208414	2.11701	0.0342593	0.478962	ethylene-responsive element binding protein
AT4G00530	AT4G00530	protein_coding_gene	154.969	0.491677	0.232257	2.11695	0.0342637	0.478962
AT3G02210	AT3G02210	protein_coding_gene	218.903	0.506021	0.239119	2.11619	0.0343291	0.479565	COBRA-like protein 1 precursor
AT3G10380	AT3G10380	protein_coding_gene	1502.48	-0.34208	0.16173	-2.11514	0.0344184	0.480194	subunit of exocyst complex 8
AT4G28900			70.3001	-0.570576	0.269746	-2.11523	0.0344101	0.480194	transposable element gene
AT5G06110	AT5G06110	protein_coding_gene	1787.16	0.290507	0.137364	2.11487	0.0344409	0.480198	DnaJ domain ;Myb-like DNA-binding domain
AT1G35250	AT1G35250	protein_coding_gene	8.76085	-1.12051	0.52995	-2.11436	0.0344845	0.480496	Thioesterase superfamily protein
AT2G30540	AT2G30540	protein_coding_gene	58.839	-0.754704	0.35712	-2.1133	0.0345747	0.481443	Thioredoxin superfamily protein
AT2G02820	AT2G02820	protein_coding_gene	134.099	-0.397596	0.188189	-2.11274	0.0346227	0.4815	myb domain protein 88
AT3G55710	AT3G55710	protein_coding_gene	25.2522	-0.959303	0.454057	-2.11274	0.0346233	0.4815	UDP-Glycosyltransferase superfamily protein
AT5G44520	AT5G44520	protein_coding_gene	244.732	-0.486007	0.230119	-2.11198	0.0346879	0.482089	NagB/RpiA/CoA transferase-like superfamily protein
AT4G03200	AT4G03200	protein_coding_gene	966.249	-0.343262	0.162631	-2.11068	0.0348002	0.483338	catalytics
AT3G61490	AT3G61490	protein_coding_gene	1031.63	0.44068	0.208846	2.11007	0.0348521	0.483748	Pectin lyase-like superfamily protein
AT4G16442	AT4G16442	protein_coding_gene	647.83	0.323361	0.153282	2.10958	0.0348943	0.484025	Uncharacterised protein family (UPF0497)
AT4G01883	AT4G01883	protein_coding_gene	319.541	0.45596	0.216222	2.10875	0.0349658	0.484705	Polyketide cyclase / dehydrase and lipid transport protein
AT3G03650	AT3G03650	protein_coding_gene	23.8261	0.863204	0.409454	2.10818	0.0350153	0.48508	Exostosin family protein
AT1G03495	AT1G03495	protein_coding_gene	646.79	0.488795	0.232247	2.10464	0.0353229	0.486208	HXXXD-type acyl-transferase family protein
AT1G05640	AT1G05640	protein_coding_gene	136.348	-0.373198	0.177256	-2.10542	0.0352552	0.486208	Ankyrin repeat family protein
AT1G08650	AT1G08650	protein_coding_gene	206.122	-0.465307	0.22103	-2.10517	0.0352762	0.486208	phosphoenolpyruvate carboxylase kinase 1
AT1G54560	AT1G54560	protein_coding_gene	5.50324	-1.20299	0.57148	-2.10504	0.0352876	0.486208	Myosin family protein with Dil domain
AT1G61800	AT1G61800	protein_coding_gene	5287.42	0.622096	0.295617	2.1044	0.0353438	0.486208	glucose-6-phosphate/phosphate translocator 2
AT2G45710	AT2G45710	protein_coding_gene	1315.21	0.371961	0.176735	2.10463	0.0353238	0.486208	Zinc-binding ribosomal protein family protein
AT3G47360	AT3G47360	protein_coding_gene	234.143	-0.399331	0.18967	-2.1054	0.0352561	0.486208	hydroxysteroid dehydrogenase 3
AT3G62070	AT3G62070	protein_coding_gene	36.9494	-0.560048	0.265921	-2.10607	0.0351982	0.486208
AT4G15380	AT4G15380	protein_coding_gene	12.0605	-1.09045	0.518042	-2.10494	0.0352967	0.486208	cytochrome P450, family 705, subfamily A, polypeptide 4
AT5G47100	AT5G47100	protein_coding_gene	513.293	0.305547	0.145028	2.10682	0.0351332	0.486208	calcineurin B-like protein 9
AT5G62740	AT5G62740	protein_coding_gene	996.716	0.28845	0.137068	2.10444	0.0353405	0.486208	SPFH/Band 7/PHB domain-containing membrane-associated protein family
AT2G32770	AT2G32770	protein_coding_gene	18.9453	0.824917	0.392345	2.10253	0.0355067	0.488138	purple acid phosphatase 13
AT4G27400	AT4G27400	protein_coding_gene	206.508	0.876226	0.416996	2.10128	0.0356163	0.489335	Late embryogenesis abundant (LEA) protein-related
AT3G20780	AT3G20780	protein_coding_gene	269.921	-0.385836	0.183661	-2.1008	0.0356581	0.489597	topoisomerase 6 subunit B
AT1G33240	AT1G33240	protein_coding_gene	1445.01	-0.294875	0.140391	-2.10039	0.0356947	0.489727	GT-2-like 1
AT3G16530	AT3G16530	protein_coding_gene	52.1565	0.993552	0.473079	2.10018	0.0357128	0.489727	Legume lectin family protein
AT2G41990	AT2G41990	protein_coding_gene	175.428	0.535305	0.25517	2.09784	0.0359195	0.491945
AT5G59750	AT5G59750	protein_coding_gene	179.687	-0.618719	0.294933	-2.09783	0.03592	0.491945	DHBP synthase RibB-like alpha/beta domain;GTP cyclohydrolase II
AT1G47340	AT1G47340	protein_coding_gene	128.09	0.468584	0.223492	2.09665	0.0360249	0.492758	F-box and associated interaction domains-containing protein
AT3G09950	AT3G09950	protein_coding_gene	6.10727	1.184	0.564651	2.09688	0.0360045	0.492758
AT5G66930	AT5G66930	protein_coding_gene	306.994	-0.379376	0.180983	-2.0962	0.0360645	0.492987
AT4G15215	AT4G15215	protein_coding_gene	79.8154	-0.61751	0.294654	-2.09571	0.036108	0.49327	pleiotropic drug resistance 13
AT5G54380	AT5G54380	protein_coding_gene	1366.2	0.317469	0.151508	2.0954	0.0361355	0.493334	protein kinase family protein
AT1G01760	AT1G01760	protein_coding_gene	104.503	-0.506065	0.241546	-2.09511	0.0361614	0.493377	adenosine deaminases;RNA binding;RNA binding;adenosine deaminases
AT5G41080	AT5G41080	protein_coding_gene	2630.22	-0.665813	0.317887	-2.09449	0.0362161	0.493549	PLC-like phosphodiesterases superfamily protein
AT5G43980	AT5G43980	protein_coding_gene	27.7432	0.836483	0.39938	2.09445	0.0362196	0.493549	plasmodesmata-located protein 1
AT1G18600	AT1G18600	protein_coding_gene	481.907	-0.232454	0.111069	-2.09288	0.03636	0.493741	RHOMBOID-like protein 12
AT1G27180	AT1G27180	protein_coding_gene	230.37	-0.293041	0.13998	-2.09345	0.0363088	0.493741	disease resistance protein (TIR-NBS-LRR class), putative
AT1G56210	AT1G56210	protein_coding_gene	191.933	0.391221	0.187008	2.09199	0.036439	0.493741	Heavy metal transport/detoxification superfamily protein
AT1G69450	AT1G69450	protein_coding_gene	293.188	-0.531996	0.254241	-2.09248	0.0363952	0.493741	Early-responsive to dehydration stress protein (ERD4)
AT2G47020	AT2G47020	protein_coding_gene	244.603	-0.37461	0.178967	-2.09319	0.0363326	0.493741	Peptide chain release factor 1
AT3G26090	AT3G26090	protein_coding_gene	443.276	0.266204	0.127187	2.093	0.0363488	0.493741	G-protein coupled receptors;GTPase activators
AT3G55880	AT3G55880	protein_coding_gene	108.355	-0.656413	0.313523	-2.09367	0.0362895	0.493741	Alpha/beta hydrolase related protein
AT5G14105	AT5G14105	protein_coding_gene	427.218	0.328434	0.156986	2.09212	0.036428	0.493741
AT5G26220	AT5G26220	protein_coding_gene	106.105	0.71524	0.341882	2.09207	0.0364325	0.493741	ChaC-like family protein
AT3G43540	AT3G43540	protein_coding_gene	585.806	-0.453009	0.216604	-2.09141	0.0364913	0.494082	Protein of unknown function (DUF1350)
AT5G35100	AT5G35100	protein_coding_gene	742.373	-0.283618	0.135624	-2.0912	0.0365099	0.494082	Cyclophilin-like peptidyl-prolyl cis-trans isomerase family protein
AT3G51895	AT3G51895	protein_coding_gene	27.8613	-0.948126	0.453586	-2.09029	0.0365918	0.494573	sulfate transporter 3;1
AT5G62130	AT5G62130	protein_coding_gene	209.802	-0.596876	0.285547	-2.09029	0.0365916	0.494573	Per1-like family protein
AT1G21651	AT1G21651	protein_coding_gene	90.9974	-0.667537	0.319453	-2.08962	0.0366517	0.494763	zinc ion binding
AT4G37180	AT4G37180	protein_coding_gene	838.804	0.283313	0.135565	2.08986	0.0366301	0.494763	Homeodomain-like superfamily protein
AT2G30070	AT2G30070	protein_coding_gene	250.535	-0.4888	0.233995	-2.08893	0.036714	0.494987	potassium transporter 1
AT3G03210	AT3G03210	protein_coding_gene	122.387	0.497275	0.238041	2.08903	0.0367047	0.494987
AT2G14120	AT2G14120	protein_coding_gene	1154.32	-0.244216	0.116936	-2.08845	0.0367574	0.495263	dynamin related protein
AT5G41240	AT5G41240	protein_coding_gene	257.122	-0.297734	0.1426	-2.08789	0.0368074	0.495629	glutathione S-transferase THETA 2
AT5G09800	AT5G09800	protein_coding_gene	164.484	0.760104	0.364102	2.08761	0.0368329	0.495664	ARM repeat superfamily protein
AT1G19480	AT1G19480	protein_coding_gene	195.597	0.30911	0.148096	2.08723	0.0368672	0.495817	DNA glycosylase superfamily protein
AT1G01120	AT1G01120	protein_coding_gene	1834.04	0.603577	0.289256	2.08666	0.0369192	0.496044	3-ketoacyl-CoA synthase 1
AT2G47270	AT2G47270	protein_coding_gene	137.418	0.686099	0.328822	2.08654	0.0369299	0.496044	sequence-specific DNA binding transcription factors;transcription regulators
AT2G20530	AT2G20530	protein_coding_gene	2339.78	0.304458	0.145978	2.08564	0.0370109	0.496824	prohibitin 6
AT1G06080	AT1G06080	protein_coding_gene	301.409	0.680215	0.326712	2.082	0.0373421	0.497004	delta 9 desaturase 1
AT1G13480	AT1G13480	protein_coding_gene	49.2225	-0.911909	0.437708	-2.08337	0.0372171	0.497004	Protein of unknown function (DUF1262)
AT1G14430	AT1G14430	protein_coding_gene	230.219	0.394937	0.189486	2.08425	0.037137	0.497004	glyoxal oxidase-related protein
AT1G36940	AT1G36940	protein_coding_gene	40.8431	-0.773638	0.371462	-2.08268	0.0372802	0.497004
AT2G28350	AT2G28350	protein_coding_gene	426.277	0.426057	0.204522	2.08319	0.0372342	0.497004	auxin response factor 10
AT3G16990	AT3G16990	protein_coding_gene	331.448	0.430993	0.207013	2.08196	0.0373459	0.497004	Haem oxygenase-like, multi-helical
AT3G17510	AT3G17510	protein_coding_gene	635.525	-0.599383	0.287488	-2.0849	0.0370788	0.497004	CBL-interacting protein kinase 1
AT3G56030	AT3G56030	protein_coding_gene	107.911	0.504753	0.24214	2.08455	0.0371104	0.497004	Tetratricopeptide repeat (TPR)-like superfamily protein
AT4G01250	AT4G01250	protein_coding_gene	1095.76	-0.631793	0.303452	-2.08202	0.037341	0.497004	WRKY family transcription factor
AT4G24450	AT4G24450	protein_coding_gene	21.318	-0.98052	0.47079	-2.08271	0.0372776	0.497004	phosphoglucan, water dikinase
AT4G33470	AT4G33470	protein_coding_gene	451.295	-0.417319	0.200308	-2.08339	0.0372157	0.497004	histone deacetylase 14
AT5G03270	AT5G03270	protein_coding_gene	3.37517	1.2684	0.608926	2.08302	0.0372498	0.497004	lysine decarboxylase family protein
AT5G06980	AT5G06980	protein_coding_gene	651.599	-0.452402	0.217234	-2.08255	0.0372919	0.497004
AT5G16200	AT5G16200	protein_coding_gene	226.747	0.640448	0.307447	2.08312	0.0372405	0.497004	50S ribosomal protein-related
AT3G19184	AT3G19184	protein_coding_gene	16.0594	-0.90548	0.435062	-2.08127	0.0374096	0.497546	AP2/B3-like transcriptional factor family protein
AT4G30400	AT4G30400	protein_coding_gene	329.881	0.293144	0.140887	2.0807	0.0374613	0.497927	RING/U-box superfamily protein
AT5G59970	AT5G59970	protein_coding_gene	2864.46	0.435308	0.209377	2.07907	0.0376113	0.499614	Histone superfamily protein
AT1G03320	AT1G03320	protein_coding_gene	51.7916	-0.621966	0.299202	-2.07875	0.0376404	0.499694
AT3G25880	AT3G25880	protein_coding_gene	8.94546	1.02596	0.49386	2.07744	0.0377611	0.499969	NAD(P)-binding Rossmann-fold superfamily protein
AT5G07280	AT5G07280	protein_coding_gene	84.1941	0.68658	0.33041	2.07797	0.0377125	0.499969	Leucine-rich repeat transmembrane protein kinase
AT5G13090	AT5G13090	protein_coding_gene	521.175	0.333161	0.160384	2.07727	0.0377767	0.499969
AT5G53990	AT5G53990	protein_coding_gene	122.79	0.655049	0.315325	2.07738	0.0377669	0.499969	UDP-Glycosyltransferase superfamily protein
AT5G55100	AT5G55100	protein_coding_gene	711.392	-0.317271	0.152693	-2.07783	0.0377249	0.499969	SWAP (Suppressor-of-White-APricot)/surp domain-containing protein
AT2G10931	AT2G10931	protein_coding_gene	106.411	-0.450997	0.217149	-2.0769	0.037811	0.500117
AT5G38940	AT5G38940	protein_coding_gene	465.588	-0.87825	0.423092	-2.07579	0.0379132	0.501163	RmlC-like cupins superfamily protein
AT1G07450	AT1G07450	protein_coding_gene	7.64727	-1.00076	0.482317	-2.07489	0.0379966	0.501282	NAD(P)-binding Rossmann-fold superfamily protein
AT1G79915	AT1G79915	protein_coding_gene	6.07577	-1.15347	0.555957	-2.07475	0.0380099	0.501282	Putative methyltransferase family protein
AT3G09020	AT3G09020	protein_coding_gene	42.1406	-0.703347	0.339012	-2.07469	0.0380149	0.501282	alpha 1,4-glycosyltransferase family protein
AT5G03740	AT5G03740	protein_coding_gene	3035.41	0.286032	0.137852	2.07492	0.0379937	0.501282	histone deacetylase 2C
AT4G02280	AT4G02280	protein_coding_gene	1449.01	0.656492	0.31657	2.07377	0.038101	0.502112	sucrose synthase 3
AT5G27840	AT5G27840	protein_coding_gene	590.069	-0.24154	0.11656	-2.07224	0.0382433	0.503681	Calcineurin-like metallo-phosphoesterase superfamily protein
AT3G01516	AT3G01516	protein_coding_gene	111.774	0.50787	0.245323	2.07021	0.0384329	0.505708
AT5G20490	AT5G20490	protein_coding_gene	1144.56	-0.438971	0.212054	-2.07009	0.038444	0.505708	Myosin family protein with Dil domain
AT5G33395			192.648	-0.513405	0.248126	-2.06913	0.0385339	0.506582	transposable element gene
AT2G02250	AT2G02250	protein_coding_gene	7.04102	-1.09797	0.530854	-2.0683	0.0386115	0.507295	phloem protein 2-B2
AT1G09700	AT1G09700	protein_coding_gene	510.464	0.365773	0.176908	2.06759	0.0386782	0.507622	dsRNA-binding domain-like superfamily protein
AT1G69295	AT1G69295	protein_coding_gene	2495.89	0.280319	0.135581	2.06754	0.0386834	0.507622	plasmodesmata callose-binding protein 4
AT5G49700	AT5G49700	protein_coding_gene	614.769	-0.292991	0.141755	-2.06689	0.038745	0.508123	Predicted AT-hook DNA-binding family protein
AT3G12760	AT3G12760	protein_coding_gene	1624.25	0.215935	0.104548	2.06541	0.0388846	0.509432
AT3G63160	AT3G63160	protein_coding_gene	4748.5	0.41475	0.200815	2.06533	0.0388919	0.509432
AT1G03106	AT1G03106	protein_coding_gene	1616.93	0.912714	0.442064	2.06467	0.0389545	0.509635
AT5G25260	AT5G25260	protein_coding_gene	7.14707	-1.12556	0.545116	-2.06481	0.0389414	0.509635	SPFH/Band 7/PHB domain-containing membrane-associated protein family
AT1G78190	AT1G78190	protein_coding_gene	105.077	0.437041	0.211765	2.06381	0.0390361	0.509817	Trm112p-like protein
AT2G39360	AT2G39360	protein_coding_gene	183.227	0.442599	0.214461	2.06377	0.0390391	0.509817	Protein kinase superfamily protein
AT5G06180	AT5G06180	protein_coding_gene	175.057	-0.418156	0.202586	-2.06409	0.0390091	0.509817	Protein of unknown function (DUF1022)
AT3G46590	AT3G46590	protein_coding_gene	764.825	0.414303	0.200813	2.06312	0.0391008	0.510315	TRF-like 1
AT4G08250	AT4G08250	protein_coding_gene	21.9832	0.870056	0.421842	2.06252	0.0391585	0.510761	GRAS family transcription factor
AT2G39020	AT2G39020	protein_coding_gene	1433.15	0.317271	0.153862	2.06204	0.0392038	0.511043	Acyl-CoA N-acyltransferases (NAT) superfamily protein
AT1G10000	AT1G10000	protein_coding_gene	94.458	0.719108	0.349016	2.06038	0.039362	0.512039	Ribonuclease H-like superfamily protein
AT1G20230	AT1G20230	protein_coding_gene	58.4695	0.649703	0.315331	2.06038	0.0393619	0.512039	Pentatricopeptide repeat (PPR) superfamily protein
AT2G27990	AT2G27990	protein_coding_gene	16.3579	0.864198	0.419463	2.06025	0.0393748	0.512039	BEL1-like homeodomain 8
AT5G42100	AT5G42100	protein_coding_gene	2491.89	0.288687	0.140087	2.06077	0.0393252	0.512039	beta-1,3-glucanase_putative
AT1G73870	AT1G73870	protein_coding_gene	7.51192	-1.05964	0.514763	-2.0585	0.0395425	0.513601	B-box type zinc finger protein with CCT domain
AT4G18380	AT4G18380	protein_coding_gene	417.123	-0.352902	0.171427	-2.05861	0.0395314	0.513601	F-box family protein
AT3G17520	AT3G17520	protein_coding_gene	10740.1	1.20698	0.586466	2.05805	0.0395855	0.513852	Late embryogenesis abundant protein (LEA) family protein
AT3G45590	AT3G45590	protein_coding_gene	71.0251	0.517434	0.251703	2.05573	0.0398081	0.516431	splicing endonuclease 1
AT2G30432	AT2G30432	protein_coding_gene	7.96181	1.04609	0.509144	2.0546	0.0399175	0.517083	Homeodomain-like superfamily protein
AT2G41905	AT2G41905	protein_coding_gene	83.5416	0.730639	0.355706	2.05405	0.0399708	0.517083
AT3G55360	AT3G55360	protein_coding_gene	3482.7	0.239674	0.116694	2.05387	0.0399882	0.517083	3-oxo-5-alpha-steroid 4-dehydrogenase family protein
AT4G06634	AT4G06634	protein_coding_gene	323.413	-0.288647	0.140486	-2.05463	0.039915	0.517083	zinc finger (C2H2 type) family protein
AT5G03110	AT5G03110	protein_coding_gene	52.8004	0.562268	0.273779	2.05373	0.0400017	0.517083
AT5G22890	AT5G22890	protein_coding_gene	81.1924	-0.797031	0.388027	-2.05406	0.0399699	0.517083	C2H2 and C2HC zinc fingers superfamily protein
AT1G02290	AT1G02290	protein_coding_gene	278.093	0.365822	0.17835	2.05115	0.0402528	0.518162
AT1G22380	AT1G22380	protein_coding_gene	38.1481	-0.972488	0.474035	-2.05151	0.0402171	0.518162	UDP-glucosyl transferase 85A3
AT1G28640	AT1G28640	protein_coding_gene	30.7618	1.16893	0.56985	2.0513	0.0402382	0.518162	GDSL-like Lipase/Acylhydrolase superfamily protein
AT3G16560	AT3G16560	protein_coding_gene	464.378	0.318252	0.155129	2.05153	0.0402149	0.518162	Protein phosphatase 2C family protein
AT3G59530	AT3G59530	protein_coding_gene	37.4577	0.647511	0.315558	2.05196	0.040174	0.518162	Calcium-dependent phosphotriesterase superfamily protein
AT5G06790	AT5G06790	protein_coding_gene	27.1303	0.813322	0.396309	2.05224	0.0401463	0.518162
AT5G14310	AT5G14310	protein_coding_gene	564.218	0.233834	0.113989	2.05137	0.0402308	0.518162	carboxyesterase 16
AT1G73500	AT1G73500	protein_coding_gene	1026.91	-0.466325	0.227438	-2.05034	0.0403312	0.518468	MAP kinase kinase 9
AT3G56640	AT3G56640	protein_coding_gene	343.308	0.329122	0.160532	2.05019	0.0403459	0.518468	exocyst complex component sec15A
AT4G11660	AT4G11660	protein_coding_gene	390.527	-0.35198	0.171705	-2.04992	0.0403724	0.518468	winged-helix DNA-binding transcription factor family protein
AT5G10580	AT5G10580	protein_coding_gene	94.478	0.771677	0.376434	2.04997	0.0403676	0.518468	Protein of unknown function, DUF599
AT1G19960	AT1G19960	protein_coding_gene	9.77661	1.11587	0.54457	2.04909	0.0404532	0.519156
AT1G22230	AT1G22230	protein_coding_gene	108.554	-0.641829	0.313341	-2.04834	0.0405265	0.519156
AT2G17787	AT2G17787	protein_coding_gene	182.705	0.311131	0.151909	2.04814	0.0405459	0.519156
AT3G15390	AT3G15390	protein_coding_gene	157.973	-0.420167	0.205104	-2.04856	0.040505	0.519156	silencing defective 5
AT4G03292	AT4G03292	protein_coding_gene	18.5304	0.97153	0.47434	2.04817	0.0405433	0.519156	Polynucleotidyl transferase, ribonuclease H-like superfamily protein
AT5G49870	AT5G49870	protein_coding_gene	67.4157	-0.718602	0.351	-2.0473	0.0406285	0.519906	Mannose-binding lectin superfamily protein
AT1G34470	AT1G34470	protein_coding_gene	210.17	-0.341167	0.166847	-2.0448	0.0408751	0.520087	Protein of unknown function (DUF803)
AT1G36580	AT1G36580	protein_coding_gene	7.20282	-1.11754	0.546063	-2.04655	0.0407025	0.520087
AT1G56430	AT1G56430	protein_coding_gene	1312.84	0.502499	0.2458	2.04434	0.0409199	0.520087	nicotianamine synthase 4
AT1G76220	AT1G76220	protein_coding_gene	66.0015	-0.857695	0.419126	-2.04639	0.0407183	0.520087	Arabidopsis protein of unknown function (DUF241)
AT1G76310	AT1G76310	protein_coding_gene	333.891	-0.530527	0.259323	-2.04582	0.0407744	0.520087	CYCLIN B2;4
AT2G35650	AT2G35650	protein_coding_gene	160.351	-0.38796	0.189742	-2.04467	0.0408873	0.520087	cellulose synthase like
AT3G12560	AT3G12560	protein_coding_gene	927.097	0.32641	0.159653	2.04449	0.040905	0.520087	TRF-like 9
AT3G48940	AT3G48940	protein_coding_gene	53.9078	-0.863547	0.42244	-2.04419	0.040935	0.520087	Remorin family protein
AT4G17270	AT4G17270	protein_coding_gene	1179.92	-0.23932	0.117068	-2.04428	0.0409257	0.520087	Mo25 family protein
AT4G22560	AT4G22560	protein_coding_gene	33.1252	0.656566	0.320881	2.04614	0.0407429	0.520087
AT4G35900	AT4G35900	protein_coding_gene	28.6402	-0.668106	0.326746	-2.04473	0.0408819	0.520087	Basic-leucine zipper (bZIP) transcription factor family protein
AT5G36890	AT5G36890	protein_coding_gene	1139.46	-0.323412	0.158226	-2.04398	0.0409552	0.520087	beta glucosidase 42
AT5G65205	AT5G65205	protein_coding_gene	145.633	-0.35585	0.174088	-2.04408	0.0409455	0.520087	NAD(P)-binding Rossmann-fold superfamily protein
AT2G46660	AT2G46660	protein_coding_gene	48.0775	-0.899555	0.44018	-2.04361	0.0409924	0.520255	cytochrome P450, family 78, subfamily A, polypeptide 6
AT1G77670	AT1G77670	protein_coding_gene	1635.85	0.342478	0.167658	2.04271	0.0410811	0.521074	Pyridoxal phosphate (PLP)-dependent transferases superfamily protein
AT1G50460	AT1G50460	protein_coding_gene	563.318	-0.361069	0.176909	-2.04099	0.0412521	0.522706	hexokinase-like 1
AT5G52760	AT5G52760	protein_coding_gene	17.9674	-1.08623	0.532222	-2.04093	0.041258	0.522706	Copper transport protein family
AT1G11530	AT1G11530	protein_coding_gene	54.2836	-0.512891	0.251396	-2.04017	0.0413331	0.52335	C-terminal cysteine residue is changed to a serine 1
AT1G14390	AT1G14390	protein_coding_gene	146.549	0.415974	0.204002	2.03907	0.0414429	0.523717	Leucine-rich repeat protein kinase family protein
AT1G24440	AT1G24440	protein_coding_gene	239.293	-0.572001	0.280576	-2.03867	0.041483	0.523717	RING/U-box superfamily protein
AT2G28720	AT2G28720	protein_coding_gene	281.467	-0.38182	0.187213	-2.03949	0.0414009	0.523717	Histone superfamily protein
AT3G06450	AT3G06450	protein_coding_gene	915.436	0.281589	0.138086	2.03924	0.0414261	0.523717	HCO3- transporter family
AT4G31580	AT4G31580	protein_coding_gene	1823.35	0.260683	0.127861	2.03879	0.0414705	0.523717	serine/arginine-rich 22
AT1G29640	AT1G29640	protein_coding_gene	159.207	0.611916	0.300254	2.038	0.0415504	0.524262	Protein of unknown function, DUF584
AT2G27402	AT2G27402	protein_coding_gene	164.923	-0.737544	0.361989	-2.03748	0.0416021	0.524609
AT1G30170	AT1G30170	protein_coding_gene	13.2868	1.06471	0.522755	2.03673	0.0416767	0.524909	Protein of unknown function (DUF295)
AT5G17880	AT5G17880	protein_coding_gene	123.607	-0.391302	0.192116	-2.0368	0.0416703	0.524909	disease resistance protein (TIR-NBS-LRR class)
AT5G67460	AT5G67460	protein_coding_gene	113.312	0.600475	0.294854	2.03651	0.0416987	0.524909	O-Glycosyl hydrolases family 17 protein
AT1G29300	AT1G29300	protein_coding_gene	220.809	0.320381	0.157419	2.0352	0.0418304	0.526261	Plant protein of unknown function (DUF641)
AT5G64760	AT5G64760	protein_coding_gene	882.291	-0.250451	0.123126	-2.03411	0.0419401	0.527334	regulatory particle non-ATPase subunit 5B
AT5G18070	AT5G18070	protein_coding_gene	203.849	0.324361	0.159491	2.03373	0.0419787	0.527512	phosphoglucosamine mutase-related
AT1G62500	AT1G62500	protein_coding_gene	141.054	0.573	0.281874	2.03282	0.0420709	0.527529	Bifunctional inhibitor/lipid-transfer protein/seed storage 2S albumin superfamily protein
AT2G31085	AT2G31085	protein_coding_gene	35.6944	0.868523	0.427276	2.0327	0.042083	0.527529	CLAVATA3/ESR-RELATED 6
AT3G03450	AT3G03450	protein_coding_gene	1243.62	0.66279	0.326041	2.03284	0.0420683	0.527529	RGA-like 2
AT4G15755	AT4G15755	protein_coding_gene	3.2435	-1.2431	0.611607	-2.03251	0.0421019	0.527529	Calcium-dependent lipid-binding (CaLB domain) family protein
AT5G30495	AT5G30495	protein_coding_gene	337.301	-0.397028	0.195262	-2.0333	0.0420217	0.527529	Fcf2 pre-rRNA processing protein
AT2G05632	AT2G05632	protein_coding_gene	54.8253	-0.877635	0.43191	-2.03198	0.0421553	0.527538
AT4G23810	AT4G23810	protein_coding_gene	233.382	0.662755	0.326136	2.03215	0.042139	0.527538	WRKY family transcription factor
AT5G63087	AT5G63087	protein_coding_gene	68.5175	0.703813	0.346402	2.03178	0.0421757	0.527538	Plant thionin family protein
AT1G72500	AT1G72500	protein_coding_gene	759.326	-0.340275	0.167591	-2.03039	0.0423171	0.52839
AT4G24860	AT4G24860	protein_coding_gene	21.7042	-0.782585	0.385432	-2.03041	0.0423151	0.52839	P-loop containing nucleoside triphosphate hydrolases superfamily protein
AT5G14070	AT5G14070	protein_coding_gene	7.04838	-1.08913	0.53637	-2.03056	0.0422996	0.52839	Thioredoxin superfamily protein
AT4G02720	AT4G02720	protein_coding_gene	787.75	0.292327	0.143995	2.03012	0.0423439	0.528419
AT1G73680	AT1G73680	protein_coding_gene	527.657	0.444164	0.218905	2.02902	0.0424558	0.529291	alpha dioxygenase
AT2G03830	AT2G03830	protein_coding_gene	33.2104	-0.802724	0.39568	-2.02872	0.0424871	0.529291
AT3G18280	AT3G18280	protein_coding_gene	1042.1	0.570781	0.281319	2.02894	0.042464	0.529291	Bifunctional inhibitor/lipid-transfer protein/seed storage 2S albumin superfamily protein
AT4G27860	AT4G27860	protein_coding_gene	2189.2	-0.240157	0.118447	-2.02755	0.0426064	0.530472	vacuolar iron transporter (VIT) family protein
AT2G40170	AT2G40170	protein_coding_gene	1867.93	1.19627	0.590239	2.02675	0.0426879	0.531181	Stress induced protein
AT3G20910	AT3G20910	protein_coding_gene	142.644	0.536259	0.264809	2.02508	0.0428595	0.531868	nuclear factor Y, subunit A9
AT4G17260	AT4G17260	protein_coding_gene	831.922	-0.564451	0.278645	-2.0257	0.0427954	0.531868	Lactate/malate dehydrogenase family protein
AT4G36900	AT4G36900	protein_coding_gene	148.024	-0.603129	0.297875	-2.02477	0.0428906	0.531868	related to AP2 10
AT5G04320	AT5G04320	protein_coding_gene	644.681	-0.282008	0.139263	-2.02501	0.0428665	0.531868	Shugoshin C terminus
AT5G25070	AT5G25070	protein_coding_gene	535.365	0.267511	0.132088	2.02524	0.0428428	0.531868
AT5G63780	AT5G63780	protein_coding_gene	639.437	0.296096	0.146156	2.02589	0.0427761	0.531868	RING/FYVE/PHD zinc finger superfamily protein
AT4G35510	AT4G35510	protein_coding_gene	315.979	0.267122	0.131966	2.02417	0.0429523	0.532328
AT5G44720	AT5G44720	protein_coding_gene	998.41	0.278636	0.137672	2.02391	0.0429798	0.532364	Molybdenum cofactor sulfurase family protein
AT1G57630	AT1G57630	protein_coding_gene	5.4242	-1.1981	0.592671	-2.02152	0.0432261	0.535108	Toll-Interleukin-Resistance (TIR) domain family protein
AT1G27060	AT1G27060	protein_coding_gene	48.082	-0.539104	0.266898	-2.01989	0.043395	0.535397	Regulator of chromosome condensation (RCC1) family protein
AT1G47670	AT1G47670	protein_coding_gene	487.018	-0.29014	0.143604	-2.02041	0.0433406	0.535397	Transmembrane amino acid transporter family protein
AT1G54650	AT1G54650	protein_coding_gene	167.201	-0.310116	0.153509	-2.02019	0.0433641	0.535397	Methyltransferase family protein
AT1G69370	AT1G69370	protein_coding_gene	134.601	-0.318435	0.157575	-2.02085	0.0432953	0.535397	chorismate mutase 3
AT3G02910	AT3G02910	protein_coding_gene	1585.76	0.43199	0.213871	2.01986	0.0433978	0.535397	AIG2-like (avirulence induced gene) family protein
AT4G24110	AT4G24110	protein_coding_gene	3569.62	-0.537057	0.265865	-2.02004	0.0433795	0.535397
AT2G05520	AT2G05520	protein_coding_gene	1577.95	0.732847	0.362896	2.01944	0.0434412	0.535595	glycine-rich protein 3
AT3G48880	AT3G48880	protein_coding_gene	387.998	-0.282143	0.139728	-2.01923	0.0434634	0.535595	RNI-like superfamily protein
AT1G76270	AT1G76270	protein_coding_gene	328.703	0.233629	0.115764	2.01815	0.043576	0.536372	O-fucosyltransferase family protein
AT4G36020	AT4G36020	protein_coding_gene	1044.79	0.350425	0.173622	2.01831	0.0435587	0.536372	cold shock domain protein 1
AT1G21730	AT1G21730	protein_coding_gene	349.521	-0.322637	0.159929	-2.01738	0.0436557	0.536742	P-loop containing nucleoside triphosphate hydrolases superfamily protein
AT5G47910	AT5G47910	protein_coding_gene	3118.44	-0.625847	0.310211	-2.01749	0.0436446	0.536742	respiratory burst oxidase homologue D
AT2G43620	AT2G43620	protein_coding_gene	110.374	0.591565	0.293317	2.01681	0.0437154	0.536866	Chitinase family protein
AT4G25260	AT4G25260	protein_coding_gene	685.196	0.479635	0.2378	2.01697	0.0436987	0.536866	Plant invertase/pectin methylesterase inhibitor superfamily protein
AT1G58200	AT1G58200	protein_coding_gene	409.514	-0.395922	0.196477	-2.01511	0.0438935	0.537282	MSCS-like 3
AT1G67510	AT1G67510	protein_coding_gene	248.853	0.408393	0.202566	2.0161	0.0437899	0.537282	Leucine-rich repeat protein kinase family protein
AT2G25355	AT2G25355	protein_coding_gene	228.557	-0.320628	0.159125	-2.01494	0.0439107	0.537282	PNAS-3 related
AT2G29680	AT2G29680	protein_coding_gene	186.529	-0.559786	0.277701	-2.01579	0.0438222	0.537282	cell division control 6
AT3G62040	AT3G62040	protein_coding_gene	163.927	0.812067	0.402894	2.01559	0.0438432	0.537282	Haloacid dehalogenase-like hydrolase (HAD) superfamily protein
AT4G22580	AT4G22580	protein_coding_gene	245.491	0.422796	0.209843	2.01482	0.0439231	0.537282	Exostosin family protein
AT4G28430	AT4G28430	protein_coding_gene	151.764	-0.569986	0.282828	-2.01531	0.0438717	0.537282	Reticulon family protein
AT1G12460	AT1G12460	protein_coding_gene	239.957	0.397966	0.197796	2.012	0.0442199	0.539388	Leucine-rich repeat protein kinase family protein
AT1G75820	AT1G75820	protein_coding_gene	405.637	0.454223	0.225733	2.01222	0.0441969	0.539388	Leucine-rich receptor-like protein kinase family protein
AT2G04700	AT2G04700	protein_coding_gene	1311.72	-0.350979	0.174395	-2.01255	0.0441615	0.539388	ferredoxin thioredoxin reductase catalytic beta chain family protein
AT2G32220	AT2G32220	protein_coding_gene	533.76	0.449175	0.223238	2.01209	0.0442103	0.539388	Ribosomal L27e protein family
AT5G07380	AT5G07380	protein_coding_gene	34.3793	-0.658446	0.327247	-2.01208	0.0442116	0.539388
AT3G49110	AT3G49110	protein_coding_gene	2.6765	-1.23193	0.612452	-2.01147	0.0442755	0.539503	peroxidase CA
AT5G09380	AT5G09380	protein_coding_gene	163.408	0.367789	0.182849	2.01144	0.0442792	0.539503	RNA polymerase III RPC4
AT3G21700	AT3G21700	protein_coding_gene	170.441	-0.494734	0.246	-2.01112	0.0443129	0.53961	Ras-related small GTP-binding family protein
AT3G20710	AT3G20710	protein_coding_gene	4.31802	1.19105	0.59232	2.01082	0.0443444	0.53969	F-box family protein
AT1G66590	AT1G66590	protein_coding_gene	172.228	0.443589	0.220719	2.00974	0.0444583	0.539913	cytochrome c oxidase 19-1
AT2G02300	AT2G02300	protein_coding_gene	3.24446	-1.21919	0.606445	-2.01039	0.0443894	0.539913	phloem protein 2-B5
AT4G18040	AT4G18040	protein_coding_gene	2152.31	0.296878	0.147722	2.0097	0.0444625	0.539913	eukaryotic translation initiation factor 4E
AT5G41830	AT5G41830	protein_coding_gene	3.94641	-1.21851	0.606303	-2.00974	0.0444585	0.539913	RNI-like superfamily protein
AT3G30730	AT3G30730	protein_coding_gene	6.49553	1.08682	0.541092	2.00857	0.0445827	0.541069
AT1G09750	AT1G09750	protein_coding_gene	1387.54	0.455736	0.227157	2.00626	0.0448285	0.542237	Eukaryotic aspartyl protease family protein
AT1G69280	AT1G69280	protein_coding_gene	55.4132	0.550085	0.274172	2.00635	0.0448192	0.542237
AT2G04490			5.25552	-1.14179	0.569303	-2.0056	0.0448994	0.542237	transposable element gene
AT2G30130	AT2G30130	protein_coding_gene	239.365	-0.463193	0.230909	-2.00596	0.0448608	0.542237	Lateral organ boundaries (LOB) domain family protein
AT3G27280	AT3G27280	protein_coding_gene	1176.71	0.273297	0.136186	2.00679	0.0447716	0.542237	prohibitin 4
AT3G28930	AT3G28930	protein_coding_gene	110.315	-0.549484	0.27388	-2.0063	0.0448248	0.542237	AIG2-like (avirulence induced gene) family protein
AT3G44480	AT3G44480	protein_coding_gene	878.938	-0.442475	0.220673	-2.00511	0.044951	0.542237	Disease resistance protein (TIR-NBS-LRR class) family
AT4G32320	AT4G32320	protein_coding_gene	350.193	-0.365511	0.182267	-2.00536	0.0449251	0.542237	ascorbate peroxidase 6
AT5G23660	AT5G23660	protein_coding_gene	224.132	0.664087	0.331135	2.00549	0.0449108	0.542237	homolog of Medicago truncatula MTN3
AT5G28770	AT5G28770	protein_coding_gene	115.256	-0.697758	0.347991	-2.00511	0.0449518	0.542237	bZIP transcription factor family protein
AT5G42235	AT5G42235	protein_coding_gene	22.266	0.966031	0.481792	2.00508	0.0449547	0.542237	Expressed protein
AT1G29025	AT1G29025	protein_coding_gene	732.816	-0.510598	0.254683	-2.00484	0.0449801	0.542242	Calcium-binding EF-hand family protein
AT1G08180	AT1G08180	protein_coding_gene	245.513	0.455784	0.22773	2.00142	0.0453473	0.543142
AT1G17070	AT1G17070	protein_coding_gene	301.085	0.416203	0.207734	2.00354	0.0451191	0.543142	GC-rich sequence DNA-binding factor-like protein with Tuftelin interacting domain
AT1G21050	AT1G21050	protein_coding_gene	327.373	-0.386713	0.193052	-2.00315	0.0451614	0.543142	Protein of unknown function, DUF617
AT1G31880	AT1G31880	protein_coding_gene	101.039	0.644279	0.321949	2.00118	0.0453726	0.543142	DZC (Disease resistance/zinc finger/chromosome condensation-like region) domain containing protein
AT1G33230	AT1G33230	protein_coding_gene	824.989	-0.246789	0.123326	-2.00111	0.0453811	0.543142	TMPIT-like protein
AT1G54870	AT1G54870	protein_coding_gene	563.404	0.883774	0.441591	2.00134	0.0453556	0.543142	NAD(P)-binding Rossmann-fold superfamily protein
AT2G27510	AT2G27510	protein_coding_gene	5153.89	0.397508	0.198474	2.00282	0.0451962	0.543142	ferredoxin 3
AT2G46900	AT2G46900	protein_coding_gene	867.508	-0.22271	0.111206	-2.00269	0.0452109	0.543142
AT4G00755	AT4G00755	protein_coding_gene	505.657	-0.224446	0.112124	-2.00176	0.0453107	0.543142	F-box family protein
AT4G21540	AT4G21540	protein_coding_gene	383.829	-0.28034	0.139976	-2.00277	0.0452025	0.543142	sphingosine kinase 1
AT5G06710	AT5G06710	protein_coding_gene	43.4689	-0.547054	0.27307	-2.00335	0.0451398	0.543142	homeobox from Arabidopsis thaliana
AT5G11850	AT5G11850	protein_coding_gene	747.41	-0.23676	0.118247	-2.00226	0.0452571	0.543142	Protein kinase superfamily protein
AT5G59610	AT5G59610	protein_coding_gene	302.749	-0.464102	0.23177	-2.00243	0.045239	0.543142	Chaperone DnaJ-domain superfamily protein
AT4G19720	AT4G19720	protein_coding_gene	9.76866	-1.05747	0.528692	-2.00016	0.0454829	0.54406	Glycosyl hydrolase family protein with chitinase insertion domain
AT4G25960	AT4G25960	protein_coding_gene	1246.64	0.398344	0.199188	1.99984	0.0455176	0.544175	P-glycoprotein 2
AT1G63750	AT1G63750	protein_coding_gene	78.268	-0.671959	0.336048	-1.99959	0.0455441	0.544191	Disease resistance protein (TIR-NBS-LRR class) family
AT3G61670	AT3G61670	protein_coding_gene	546.816	0.302453	0.151321	1.99875	0.0456356	0.544382	Protein of unknown function (DUF3133)
AT4G19230	AT4G19230	protein_coding_gene	1951.1	-0.590538	0.295423	-1.99896	0.0456132	0.544382	cytochrome P450, family 707, subfamily A, polypeptide 1
AT5G39660	AT5G39660	protein_coding_gene	223.483	-0.472715	0.236461	-1.99913	0.0455946	0.544382	cycling DOF factor 2
AT3G20470	AT3G20470	protein_coding_gene	221.993	0.644786	0.322694	1.99813	0.0457022	0.544876	glycine-rich protein 5
AT4G01026	AT4G01026	protein_coding_gene	50.1891	-0.69444	0.347623	-1.99768	0.0457514	0.545162	PYR1-like 7
AT3G57860	AT3G57860	protein_coding_gene	286.266	-0.36018	0.180329	-1.99735	0.0457868	0.545283	UV-B-insensitive 4-like
AT5G53160	AT5G53160	protein_coding_gene	1001.94	-0.315516	0.158006	-1.99686	0.0458406	0.545624	regulatory components of ABA receptor 3
AT5G17900	AT5G17900	protein_coding_gene	726.584	0.244547	0.122482	1.9966	0.045869	0.545662	microfibrillar-associated protein-related
AT4G21510	AT4G21510	protein_coding_gene	98.5051	-0.538142	0.269663	-1.99561	0.0459761	0.546635	F-box family protein
AT2G02061	AT2G02061	protein_coding_gene	10.8918	1.01483	0.508681	1.99502	0.0460408	0.546804	Nucleotide-diphospho-sugar transferase family protein
AT4G26780	AT4G26780	protein_coding_gene	801.059	0.379008	0.189965	1.99515	0.0460268	0.546804	Co-chaperone GrpE family protein
AT1G07220	AT1G07220	protein_coding_gene	323.622	0.228809	0.114745	1.99406	0.0461452	0.546829	Arabidopsis thaliana protein of unknown function (DUF821)
AT1G65260	AT1G65260	protein_coding_gene	2769.71	-0.319069	0.160016	-1.99398	0.0461543	0.546829	plastid transcriptionally active 4
AT2G46890	AT2G46890	protein_coding_gene	334.983	0.355734	0.178402	1.994	0.0461521	0.546829	Protein of unknown function (DUF1295)
AT4G10610	AT4G10610	protein_coding_gene	1232.01	-0.226981	0.113799	-1.99458	0.0460886	0.546829	CTC-interacting domain 12
AT5G34800			9.05603	-1.06084	0.532056	-1.99384	0.0461692	0.546829	transposable element gene
AT1G52800	AT1G52800	protein_coding_gene	43.4695	1.04713	0.525379	1.9931	0.04625	0.547486	2-oxoglutarate (2OG) and Fe(II)-dependent oxygenase superfamily protein
AT1G72650	AT1G72650	protein_coding_gene	429.692	0.318811	0.15998	1.99282	0.0462811	0.547555	TRF-like 6
AT1G16040	AT1G16040	protein_coding_gene	319.187	0.281605	0.141381	1.99182	0.0463911	0.54767
AT1G32450	AT1G32450	protein_coding_gene	92.5294	1.00458	0.504358	1.99181	0.0463921	0.54767	nitrate transporter 1.5
AT2G11150			3.70443	-1.21761	0.611178	-1.99224	0.0463447	0.54767	transposable element gene
AT3G19320	AT3G19320	protein_coding_gene	59.1073	-0.926338	0.465038	-1.99196	0.0463752	0.54767	Leucine-rich repeat (LRR) family protein
AT3G06360	AT3G06360	protein_coding_gene	18.6815	0.770026	0.38666	1.99148	0.0464282	0.547798	arabinogalactan protein 27
AT4G02425	AT4G02425	protein_coding_gene	134.92	-0.382718	0.192205	-1.9912	0.0464589	0.54786
AT5G18750	AT5G18750	protein_coding_gene	166.475	0.392401	0.197136	1.99051	0.0465351	0.54846	DNAJ heat shock N-terminal domain-containing protein
AT1G06020	AT1G06020	protein_coding_gene	6.03176	-1.07127	0.538443	-1.98957	0.0466382	0.54848	pfkB-like carbohydrate kinase family protein
AT1G31120	AT1G31120	protein_coding_gene	205.525	0.485124	0.243797	1.98987	0.0466049	0.54848	K+ uptake permease 10
AT3G01450	AT3G01450	protein_coding_gene	196.946	0.402674	0.202348	1.99001	0.0465903	0.54848	ARM repeat superfamily protein
AT3G15340	AT3G15340	protein_coding_gene	88.9124	0.588893	0.295971	1.9897	0.0466242	0.54848	proton pump interactor 2
AT3G45620	AT3G45620	protein_coding_gene	535.16	0.302447	0.152043	1.98922	0.0466771	0.54864	Transducin/WD40 repeat-like superfamily protein
AT1G69600	AT1G69600	protein_coding_gene	323.982	0.41914	0.210795	1.98838	0.0467697	0.548828	zinc finger homeodomain 1
AT2G40860	AT2G40860	protein_coding_gene	227.042	-0.401608	0.202	-1.98815	0.0467946	0.548828	protein kinase family protein / protein phosphatase 2C ( PP2C) family protein
AT4G11780	AT4G11780	protein_coding_gene	199.502	-0.548877	0.275986	-1.98878	0.0467252	0.548828
AT5G64780	AT5G64780	protein_coding_gene	60.5226	-0.683144	0.343563	-1.98841	0.0467661	0.548828	Uncharacterised conserved protein UCP009193
AT1G10460	AT1G10460	protein_coding_gene	24.1736	0.936282	0.470995	1.98788	0.0468249	0.548887	germin-like protein 7
AT1G09415	AT1G09415	protein_coding_gene	165.588	-0.436634	0.219763	-1.98684	0.0469402	0.549411	NIM1-interacting 3
AT5G02380	AT5G02380	protein_coding_gene	15704.9	0.379478	0.191023	1.98656	0.0469712	0.549411	metallothionein 2B
AT5G13720	AT5G13720	protein_coding_gene	161.615	-0.457872	0.230425	-1.98708	0.046914	0.549411	Uncharacterised protein family (UPF0114)
AT5G26230	AT5G26230	protein_coding_gene	103.605	-0.375643	0.189072	-1.98677	0.046948	0.549411
AT5G26740	AT5G26740	protein_coding_gene	768.128	-0.37997	0.191326	-1.98598	0.0470357	0.549868	Protein of unknown function (DUF300)
AT1G24320	AT1G24320	protein_coding_gene	28.078	-0.824924	0.415538	-1.9852	0.0471228	0.550371	Six-hairpin glycosidases superfamily protein
AT1G57990	AT1G57990	protein_coding_gene	1898.53	-0.504818	0.254299	-1.98513	0.0471296	0.550371	purine permease 18
AT1G43900	AT1G43900	protein_coding_gene	694.169	-0.226119	0.113937	-1.9846	0.0471888	0.550408	Protein phosphatase 2C family protein
AT1G68940	AT1G68940	protein_coding_gene	150.434	-0.635606	0.320298	-1.98442	0.0472091	0.550408	Armadillo/beta-catenin-like repeat family protein
AT5G38970	AT5G38970	protein_coding_gene	33.2293	-0.693287	0.349325	-1.98465	0.0471837	0.550408	brassinosteroid-6-oxidase 1
AT5G27520	AT5G27520	protein_coding_gene	1917.71	-0.295352	0.148895	-1.98363	0.0472969	0.551135	peroxisomal adenine nucleotide carrier 2
AT1G33870	AT1G33870	protein_coding_gene	4.26227	-1.13976	0.574724	-1.98314	0.0473517	0.551438	P-loop containing nucleoside triphosphate hydrolases superfamily protein
AT2G19880	AT2G19880	protein_coding_gene	1042.67	-0.295812	0.149195	-1.98271	0.0473994	0.551438	Nucleotide-diphospho-sugar transferases superfamily protein
AT3G27640	AT3G27640	protein_coding_gene	177.508	-0.485672	0.244938	-1.98283	0.047386	0.551438	Transducin/WD40 repeat-like superfamily protein
AT4G35620	AT4G35620	protein_coding_gene	261.931	-0.502541	0.253599	-1.98164	0.0475197	0.552541	Cyclin B2;2
AT1G09830	AT1G09830	protein_coding_gene	1222.71	0.378311	0.191075	1.9799	0.0477143	0.553317	Glycinamide ribonucleotide (GAR) synthetase
AT1G14260	AT1G14260	protein_coding_gene	28.9614	-0.699378	0.353155	-1.98037	0.0476615	0.553317	RING/FYVE/PHD zinc finger superfamily protein
AT2G36070	AT2G36070	protein_coding_gene	1191.4	0.282544	0.142698	1.98002	0.0477016	0.553317	translocase inner membrane subunit 44-2
AT5G50420	AT5G50420	protein_coding_gene	512.815	0.232938	0.117629	1.98028	0.0476724	0.553317	O-fucosyltransferase family protein
AT5G51710	AT5G51710	protein_coding_gene	202.924	-0.360221	0.181883	-1.98051	0.0476465	0.553317	K+ efflux antiporter 5
AT5G26320	AT5G26320	protein_coding_gene	54.1314	-0.862643	0.435825	-1.97933	0.0477787	0.553767	TRAF-like family protein
AT5G02520	AT5G02520	protein_coding_gene	91.2937	0.421591	0.213041	1.97892	0.0478255	0.554013
AT5G44350	AT5G44350	protein_coding_gene	89.0426	0.74205	0.375194	1.97778	0.047954	0.554509	ethylene-responsive nuclear protein -related
AT5G58900	AT5G58900	protein_coding_gene	1955.83	0.356448	0.180232	1.97771	0.047961	0.554509	Homeodomain-like transcriptional regulator
AT5G64550	AT5G64550	protein_coding_gene	139.131	0.48511	0.245299	1.97763	0.0479709	0.554509	loricrin-related
AT5G64552	AT5G64552	protein_coding_gene	139.131	0.48511	0.245299	1.97763	0.0479709	0.554509	conserved peptide upstream open reading frame 22
AT5G10440	AT5G10440	protein_coding_gene	67.6072	0.494183	0.249952	1.97711	0.0480293	0.554888	cyclin d4;2
AT1G64740	AT1G64740	protein_coding_gene	397.611	-0.322699	0.163261	-1.97658	0.0480891	0.554998	alpha-1 tubulin
AT5G59080	AT5G59080	protein_coding_gene	30.8205	-0.751112	0.380008	-1.97657	0.0480901	0.554998
AT4G30130	AT4G30130	protein_coding_gene	60.2292	0.56164	0.284224	1.97605	0.0481495	0.555388	Protein of unknown function (DUF630 and DUF632)
AT1G30720	AT1G30720	protein_coding_gene	183.586	-0.853017	0.432069	-1.97426	0.0483521	0.556242	FAD-binding Berberine family protein
AT1G30910	AT1G30910	protein_coding_gene	350.952	-0.283934	0.143768	-1.97494	0.0482748	0.556242	Molybdenum cofactor sulfurase family protein
AT3G15990	AT3G15990	protein_coding_gene	217.383	0.43512	0.220377	1.97444	0.048332	0.556242	sulfate transporter 3;4
AT4G15080	AT4G15080	protein_coding_gene	596.754	0.256684	0.129994	1.97459	0.0483152	0.556242	DHHC-type zinc finger family protein
AT5G44500	AT5G44500	protein_coding_gene	480.661	0.270177	0.136849	1.97428	0.0483501	0.556242	Small nuclear ribonucleoprotein family protein
AT5G10890	AT5G10890	protein_coding_gene	41.5415	-0.625068	0.316667	-1.9739	0.0483931	0.556418	myosin heavy chain-related
AT1G23950	AT1G23950	protein_coding_gene	875.478	0.238688	0.120958	1.97331	0.0484603	0.556734	Protein of unknown function (DUF626)
AT3G30775	AT3G30775	protein_coding_gene	3168.11	-0.604118	0.30616	-1.97321	0.048472	0.556734	Methylenetetrahydrofolate reductase family protein
AT1G26810	AT1G26810	protein_coding_gene	178.594	-0.365408	0.185386	-1.97107	0.0487161	0.558278	galactosyltransferase1
AT1G57800	AT1G57800	protein_coding_gene	2.82022	-1.20086	0.609771	-1.96937	0.048911	0.558278	zinc finger (C3HC4-type RING finger) family protein
AT1G63130	AT1G63130	protein_coding_gene	178.202	0.508008	0.257755	1.9709	0.0487358	0.558278	Tetratricopeptide repeat (TPR)-like superfamily protein
AT1G64190	AT1G64190	protein_coding_gene	2848.67	0.233567	0.118581	1.96968	0.0488752	0.558278	6-phosphogluconate dehydrogenase family protein
AT1G70230	AT1G70230	protein_coding_gene	424.495	0.344489	0.174948	1.9691	0.0489418	0.558278	TRICHOME BIREFRINGENCE-LIKE 27
AT1G71280	AT1G71280	protein_coding_gene	15.1453	0.966995	0.491052	1.96923	0.0489267	0.558278	DEA(D/H)-box RNA helicase family protein
AT1G71400	AT1G71400	protein_coding_gene	213.648	0.346378	0.175873	1.96947	0.0488987	0.558278	receptor like protein 12
AT2G36470	AT2G36470	protein_coding_gene	34.9422	-0.603268	0.306323	-1.96938	0.0489091	0.558278	Plant protein of unknown function (DUF868)
AT2G38025	AT2G38025	protein_coding_gene	531.243	-0.374662	0.190187	-1.96997	0.0488418	0.558278	Cysteine proteinases superfamily protein
AT4G25290	AT4G25290	protein_coding_gene	366.534	-0.480024	0.243583	-1.97068	0.0487601	0.558278	DNA photolyases;DNA photolyases
AT5G15310	AT5G15310	protein_coding_gene	213.634	-0.33792	0.171486	-1.97053	0.0487771	0.558278	myb domain protein 16
AT5G61250	AT5G61250	protein_coding_gene	85.4056	0.500533	0.254014	1.97049	0.0487818	0.558278	glucuronidase 1
AT5G65630	AT5G65630	protein_coding_gene	2463.1	0.308167	0.156407	1.97029	0.0488049	0.558278	global transcription factor group E7
AT1G69840	AT1G69840	protein_coding_gene	517.783	0.341279	0.173453	1.96756	0.0491193	0.558857	SPFH/Band 7/PHB domain-containing membrane-associated protein family
AT1G70080	AT1G70080	protein_coding_gene	15.2865	-1.03838	0.528022	-1.96656	0.0492345	0.558857	Terpenoid cyclases/Protein prenyltransferases superfamily protein
AT1G76780	AT1G76780	protein_coding_gene	15.0178	-0.902111	0.458393	-1.96799	0.0490694	0.558857	HSP20-like chaperones superfamily protein
AT2G24760			42.1529	-0.893752	0.454385	-1.96695	0.0491892	0.558857	transposable element gene
AT2G38152	AT2G38152	protein_coding_gene	12.0596	0.924626	0.469898	1.96772	0.0491007	0.558857	alpha 1,4-glycosyltransferase family protein
AT2G39580	AT2G39580	protein_coding_gene	845.792	-0.549254	0.279165	-1.96749	0.0491272	0.558857
AT3G27230	AT3G27230	protein_coding_gene	1484.14	0.240157	0.122109	1.96674	0.0492128	0.558857	S-adenosyl-L-methionine-dependent methyltransferases superfamily protein
AT3G62720	AT3G62720	protein_coding_gene	1724.68	0.429282	0.21827	1.96675	0.0492125	0.558857	xylosyltransferase 1
AT4G02120	AT4G02120	protein_coding_gene	494.425	-0.397078	0.201881	-1.96689	0.0491958	0.558857	CTP synthase family protein
AT4G15140	AT4G15140	protein_coding_gene	200.08	-0.489313	0.248835	-1.96641	0.0492509	0.558857
AT1G18010	AT1G18010	protein_coding_gene	503.969	0.562668	0.286196	1.96602	0.0492958	0.558946	Major facilitator superfamily protein
AT3G09920	AT3G09920	protein_coding_gene	327.375	-0.281487	0.143186	-1.96588	0.0493125	0.558946	phosphatidyl inositol monophosphate 5 kinase
AT5G19970	AT5G19970	protein_coding_gene	18.7971	0.784682	0.399192	1.96567	0.0493362	0.558946
AT1G54030	AT1G54030	protein_coding_gene	6259.3	0.249781	0.127118	1.96495	0.0494198	0.5596	GDSL-like Lipase/Acylhydrolase superfamily protein
AT1G72850	AT1G72850	protein_coding_gene	91.2254	-0.401844	0.204814	-1.96199	0.0497631	0.560244	Disease resistance protein (TIR-NBS class)
AT2G26580	AT2G26580	protein_coding_gene	349.725	0.312949	0.15933	1.96416	0.0495114	0.560244	plant-specific transcription factor YABBY family protein
AT2G31010	AT2G31010	protein_coding_gene	403.164	-0.369923	0.1886	-1.96142	0.0498302	0.560244	Protein kinase superfamily protein
AT3G08600	AT3G08600	protein_coding_gene	279.771	0.361283	0.184202	1.96134	0.0498391	0.560244	Protein of unknown function (DUF1191)
AT3G15630	AT3G15630	protein_coding_gene	187.779	-0.818424	0.416997	-1.96266	0.0496858	0.560244
AT3G23660	AT3G23660	protein_coding_gene	1022.46	-0.308011	0.156899	-1.96311	0.0496329	0.560244	Sec23/Sec24 protein transport family protein
AT4G02520	AT4G02520	protein_coding_gene	954.457	0.687814	0.350546	1.96212	0.0497481	0.560244	glutathione S-transferase PHI 2
AT4G02960			6.05086	-1.08074	0.550858	-1.96192	0.0497722	0.560244	transposable element gene
AT4G26200	AT4G26200	protein_coding_gene	1232.45	-0.730877	0.372245	-1.96343	0.0495959	0.560244	1-amino-cyclopropane-1-carboxylate synthase 7
AT4G33890	AT4G33890	protein_coding_gene	494.337	0.279237	0.142191	1.96381	0.049552	0.560244
AT5G05850	AT5G05850	protein_coding_gene	138.97	-0.495588	0.252485	-1.96284	0.0496649	0.560244	plant intracellular ras group-related LRR 1
AT5G24070	AT5G24070	protein_coding_gene	72.2746	0.844853	0.430709	1.96154	0.0498158	0.560244	Peroxidase superfamily protein
AT5G37475	AT5G37475	protein_coding_gene	1241.27	-0.218016	0.111043	-1.96336	0.0496047	0.560244	Translation initiation factor eIF3 subunit
AT5G51560	AT5G51560	protein_coding_gene	756.034	0.331852	0.169079	1.9627	0.0496806	0.560244	Leucine-rich repeat protein kinase family protein
AT1G19700	AT1G19700	protein_coding_gene	378.333	-0.355913	0.181561	-1.96029	0.0499615	0.560868	BEL1-like homeodomain 10
AT2G38320	AT2G38320	protein_coding_gene	112.912	-0.608925	0.310586	-1.96057	0.0499294	0.560868	TRICHOME BIREFRINGENCE-LIKE 34
AT4G26790	AT4G26790	protein_coding_gene	165.535	0.462919	0.236186	1.95998	0.0499983	0.560868	GDSL-like Lipase/Acylhydrolase superfamily protein
AT5G39080	AT5G39080	protein_coding_gene	652.193	0.442175	0.225593	1.96006	0.0499889	0.560868	HXXXD-type acyl-transferase family protein
AT1G47830	AT1G47830	protein_coding_gene	743.325	-0.291565	0.148798	-1.95947	0.050058	0.560979	SNARE-like superfamily protein
AT1G64355	AT1G64355	protein_coding_gene	634.488	-0.324015	0.16536	-1.95945	0.0500601	0.560979
AT5G51280	AT5G51280	protein_coding_gene	711.509	0.309401	0.15795	1.95886	0.0501297	0.561468	DEAD-box protein abstrakt, putative
AT1G16840	AT1G16840	protein_coding_gene	874.273	-0.395808	0.202137	-1.95812	0.0502165	0.561858
AT2G35910	AT2G35910	protein_coding_gene	176.991	-0.681252	0.347898	-1.95819	0.0502072	0.561858	RING/U-box superfamily protein
AT2G36420	AT2G36420	protein_coding_gene	199.846	-0.515611	0.263383	-1.95765	0.050271	0.562177
AT1G27890	AT1G27890	protein_coding_gene	2.34636	1.19616	0.611485	1.95616	0.050446	0.562833	Polynucleotidyl transferase, ribonuclease H-like superfamily protein
AT1G57600	AT1G57600	protein_coding_gene	217.695	-0.435983	0.222805	-1.95679	0.0503717	0.562833	MBOAT (membrane bound O-acyl transferase) family protein
AT1G73550	AT1G73550	protein_coding_gene	148.26	0.596295	0.304847	1.95605	0.0504596	0.562833	Bifunctional inhibitor/lipid-transfer protein/seed storage 2S albumin superfamily protein
AT2G46380	AT2G46380	protein_coding_gene	120.585	0.369489	0.188875	1.95627	0.0504337	0.562833	Protein of unknown function (DUF3133)
AT5G28830	AT5G28830	protein_coding_gene	143.853	-0.416423	0.212888	-1.95607	0.0504572	0.562833	calcium-binding EF hand family protein
AT1G20160	AT1G20160	protein_coding_gene	133.593	0.615961	0.315054	1.95509	0.0505719	0.563795	Subtilisin-like serine endopeptidase family protein
AT1G06980	AT1G06980	protein_coding_gene	39.9726	0.802755	0.410827	1.954	0.0507017	0.564006
AT1G28080	AT1G28080	protein_coding_gene	17.4477	-0.803813	0.411428	-1.95372	0.0507349	0.564006	RING finger protein
AT3G21030			35.6873	0.760778	0.389421	1.95361	0.0507472	0.564006	transposable element gene
AT4G11900	AT4G11900	protein_coding_gene	5.68125	-1.16191	0.594588	-1.95415	0.0506835	0.564006	S-locus lectin protein kinase family protein
AT5G44060	AT5G44060	protein_coding_gene	237.351	0.552451	0.282771	1.95371	0.050736	0.564006
AT5G65165	AT5G65165	protein_coding_gene	496.687	0.695883	0.356155	1.95388	0.0507158	0.564006	succinate dehydrogenase 2-3
AT4G30210	AT4G30210	protein_coding_gene	4983.96	-0.407682	0.208748	-1.95299	0.0508214	0.56454	P450 reductase 2
AT3G25770	AT3G25770	protein_coding_gene	166.947	-0.886842	0.454217	-1.95246	0.0508834	0.564939	allene oxide cyclase 2
AT2G32520	AT2G32520	protein_coding_gene	2599.64	0.21084	0.108055	1.95124	0.051029	0.566202	alpha/beta-Hydrolases superfamily protein
AT5G40060	AT5G40060	protein_coding_gene	38.6829	-0.729765	0.374035	-1.95106	0.0510495	0.566202	Disease resistance protein (NBS-LRR class) family
AT2G28620	AT2G28620	protein_coding_gene	694.883	-0.533653	0.273585	-1.95059	0.0511054	0.566531	P-loop containing nucleoside triphosphate hydrolases superfamily protein
AT3G54750	AT3G54750	protein_coding_gene	861.672	-0.294057	0.150773	-1.95033	0.0511367	0.566588
AT4G18020	AT4G18020	protein_coding_gene	1341.45	0.336879	0.172778	1.94978	0.0512019	0.567021	CheY-like two-component responsive regulator family protein
AT1G08970	AT1G08970	protein_coding_gene	1245.15	0.256339	0.131502	1.94931	0.0512585	0.567067	nuclear factor Y, subunit C9
AT5G04270	AT5G04270	protein_coding_gene	151.945	-0.299398	0.153577	-1.9495	0.0512362	0.567067	DHHC-type zinc finger family protein
AT5G17370	AT5G17370	protein_coding_gene	142.688	-0.349164	0.179144	-1.94907	0.051287	0.567092	Transducin/WD40 repeat-like superfamily protein
AT1G01130	AT1G01130	protein_coding_gene	138.82	0.483516	0.248116	1.94875	0.0513252	0.567225
AT5G14730	AT5G14730	protein_coding_gene	293.306	-0.754566	0.387321	-1.94817	0.0513952	0.567709
AT3G60370	AT3G60370	protein_coding_gene	701.303	-0.407475	0.209191	-1.94786	0.051432	0.567825	FKBP-like peptidyl-prolyl cis-trans isomerase family protein
AT1G16910	AT1G16910	protein_coding_gene	3.33682	1.19523	0.613772	1.94734	0.0514934	0.568213	Protein of unknown function (DUF640)
AT1G27030	AT1G27030	protein_coding_gene	1113.24	-0.446055	0.229124	-1.94679	0.0515603	0.568661
AT5G10600	AT5G10600	protein_coding_gene	69.2303	0.419406	0.215476	1.94641	0.051605	0.568864	cytochrome P450, family 81, subfamily K, polypeptide 2
AT3G21210	AT3G21210	protein_coding_gene	3.35593	-1.17879	0.605757	-1.94598	0.0516571	0.569148	zinc ion binding
AT1G51140	AT1G51140	protein_coding_gene	1014.76	0.446018	0.229227	1.94575	0.0516853	0.569169	basic helix-loop-helix (bHLH) DNA-binding superfamily protein
AT4G08874	AT4G08874	protein_coding_gene	7.87364	-0.981754	0.504698	-1.94523	0.051747	0.569559
AT3G12830	AT3G12830	protein_coding_gene	722.078	0.512659	0.263703	1.94408	0.051886	0.570799	SAUR-like auxin-responsive protein family
AT1G20720	AT1G20720	protein_coding_gene	135.122	-0.586432	0.301809	-1.94306	0.052009	0.570936	RAD3-like DNA-binding helicase protein
AT1G64260	AT1G64260	protein_coding_gene	6.46938	1.05724	0.544029	1.94335	0.0519733	0.570936	MuDR family transposase
AT2G36660	AT2G36660	protein_coding_gene	28.4312	-0.732932	0.377227	-1.94295	0.0520227	0.570936	poly(A) binding protein 7
AT3G29780	AT3G29780	protein_coding_gene	103.156	-0.823365	0.423786	-1.94288	0.0520304	0.570936	ralf-like 27
AT4G21310	AT4G21310	protein_coding_gene	43.9488	0.631259	0.324896	1.94295	0.0520217	0.570936	Protein of unknown function (DUF1218)
AT3G28050	AT3G28050	protein_coding_gene	591.26	0.349409	0.179878	1.94248	0.0520795	0.571185	nodulin MtN21 /EamA-like transporter family protein
AT4G36930	AT4G36930	protein_coding_gene	987.412	-0.357947	0.184303	-1.94217	0.0521165	0.571302	basic helix-loop-helix (bHLH) DNA-binding superfamily protein
AT1G73177	AT1G73177	protein_coding_gene	249.477	0.3731	0.192247	1.94074	0.0522904	0.572048	bonsai
AT3G10480	AT3G10480	protein_coding_gene	455.224	0.283866	0.14624	1.94109	0.0522471	0.572048	NAC domain containing protein 50
AT5G14780	AT5G14780	protein_coding_gene	954.977	0.33596	0.173095	1.9409	0.0522702	0.572048	formate dehydrogenase
AT5G48570	AT5G48570	protein_coding_gene	316.429	-0.456704	0.235261	-1.94126	0.0522263	0.572048	FKBP-type peptidyl-prolyl cis-trans isomerase family protein
AT1G01570	AT1G01570	protein_coding_gene	66.674	0.457733	0.236009	1.93947	0.0524438	0.572337	Protein of unknown function (DUF604)
AT1G04560	AT1G04560	protein_coding_gene	5637.09	1.14873	0.592794	1.93783	0.052644	0.572337	AWPM-19-like family protein
AT2G15830	AT2G15830	protein_coding_gene	122.872	-0.836787	0.431379	-1.9398	0.0524045	0.572337
AT2G31560	AT2G31560	protein_coding_gene	228.738	-0.529471	0.273056	-1.93906	0.0524946	0.572337	Protein of unknown function (DUF1685)
AT2G40610	AT2G40610	protein_coding_gene	391.103	0.440622	0.227161	1.93969	0.0524176	0.572337	expansin A8
AT3G13380	AT3G13380	protein_coding_gene	132.718	0.514804	0.265666	1.93779	0.0526492	0.572337	BRI1-like 3
AT3G17920	AT3G17920	protein_coding_gene	245.294	-0.349321	0.180225	-1.93824	0.0525933	0.572337	Outer arm dynein light chain 1 protein
AT4G19410	AT4G19410	protein_coding_gene	4251.26	0.320186	0.165087	1.93949	0.0524413	0.572337	Pectinacetylesterase family protein
AT4G39130	AT4G39130	protein_coding_gene	180.893	1.12291	0.579239	1.93859	0.0525511	0.572337	Dehydrin family protein
AT5G05080	AT5G05080	protein_coding_gene	2183.73	-0.208693	0.107689	-1.93792	0.0526327	0.572337	ubiquitin-conjugating enzyme 22
AT5G55110	AT5G55110	protein_coding_gene	184.965	0.886234	0.457079	1.93891	0.0525128	0.572337	Stigma-specific Stig1 family protein
AT5G58210	AT5G58210	protein_coding_gene	285.582	0.332469	0.17158	1.93769	0.0526606	0.572337	hydroxyproline-rich glycoprotein family protein
AT5G66410	AT5G66410	protein_coding_gene	1433.04	0.327624	0.169015	1.93843	0.0525705	0.572337	phosducin-like protein 3 homolog
AT1G14750	AT1G14750	protein_coding_gene	215.788	-0.53058	0.274026	-1.93623	0.0528389	0.573987	Cyclin family protein
AT1G14980	AT1G14980	protein_coding_gene	4767.46	0.3039	0.157043	1.93514	0.0529735	0.574872	chaperonin 10
AT2G47860	AT2G47860	protein_coding_gene	97.1923	-0.510359	0.263732	-1.93514	0.0529733	0.574872	Phototropic-responsive NPH3 family protein
AT1G52000	AT1G52000	protein_coding_gene	76.0988	-0.57754	0.29853	-1.93461	0.0530382	0.575285	Mannose-binding lectin superfamily protein
AT1G01940	AT1G01940	protein_coding_gene	650.289	0.322583	0.166858	1.93329	0.053201	0.576054	Cyclophilin-like peptidyl-prolyl cis-trans isomerase family protein
AT1G71000	AT1G71000	protein_coding_gene	9.40539	-1.185	0.613008	-1.9331	0.0532242	0.576054	Chaperone DnaJ-domain superfamily protein
AT3G61990	AT3G61990	protein_coding_gene	2559.21	0.258277	0.133618	1.93295	0.0532422	0.576054	S-adenosyl-L-methionine-dependent methyltransferases superfamily protein
AT4G36600	AT4G36600	protein_coding_gene	5257.48	1.1571	0.598395	1.93367	0.0531541	0.576054	Late embryogenesis abundant (LEA) protein
[truncated: 29,320 more rows]
