# Supplementary material for: Histone Deacetylase Complex 1 and histone 1 epigenetically moderate stress responsiveness of Arabidopsis thaliana seedlings
Source: New Phytol. 2023 Aug 10;241(1):166–79. doi: 10.1111/nph.19165 (PMC10953426; doi:10.1111/nph.19165)
Supplement: Supplementary file 2 — Dataset S2 Differentially expressed genes salt vs control; multi‐factorial DSeq analysis for genotype vs salt; sequencing reads. [file NPH-241-166-s006.zip › Suppl_dataset_2/RXT3S.vs.HDC1S.Gene.ds2.ann.csv.fun.xlsx]

## Sheet: RXT3S.vs.HDC1S.Gene.ds2.ann.csv
GeneID	Gene-name	Gene-biotype	baseMean	log2FoldChange	lfcSE	stat	pvalue	padj	function
AT1G02770	AT1G02770	protein_coding_gene	125.501	2.98699	0.228337	13.0815	4.20247e-39	4.28442e-35	Protein of unknown function (DUF626)
AT5G08370	AT5G08370	protein_coding_gene	455.476	3.81336	0.291083	13.1006	3.26678e-39	4.28442e-35	alpha-galactosidase 2
AT5G08450	AT5G08450	protein_coding_gene	5374.51	-1.97905	0.168275	-11.7608	6.21172e-32	4.2219e-28
AT5G42800	AT5G42800	protein_coding_gene	3139.3	-3.95836	0.34769	-11.3848	4.98092e-30	2.53902e-26	dihydroflavonol 4-reductase
AT4G14090	AT4G14090	protein_coding_gene	1129.22	-2.76794	0.247661	-11.1763	5.32688e-29	2.1723e-25	UDP-Glycosyltransferase superfamily protein
AT4G22880	AT4G22880	protein_coding_gene	3002.27	-3.44953	0.313412	-11.0064	3.5599e-28	1.20977e-24	leucoanthocyanidin dioxygenase
AT5G54060	AT5G54060	protein_coding_gene	914.458	-3.31562	0.311108	-10.6575	1.60911e-26	4.68711e-23	UDP-glucose:flavonoid 3-o-glucosyltransferase
AT4G11460	AT4G11460	protein_coding_gene	168.386	-2.7972	0.266809	-10.4839	1.02435e-25	2.6108e-22	cysteine-rich RLK (RECEPTOR-like protein kinase) 30
AT3G29590	AT3G29590	protein_coding_gene	582.935	-3.28721	0.330881	-9.93471	2.94024e-23	6.66128e-20	HXXXD-type acyl-transferase family protein
AT5G44440	AT5G44440	protein_coding_gene	595.015	-2.89605	0.296614	-9.76372	1.61127e-22	3.28538e-19	FAD-binding Berberine family protein
AT4G08870	AT4G08870	protein_coding_gene	471.724	-3.88988	0.41008	-9.48564	2.40898e-21	4.46537e-18	Arginase/deacetylase superfamily protein
AT5G16250	AT5G16250	protein_coding_gene	1376.29	-1.3848	0.15749	-8.79295	1.45688e-18	2.47548e-15
AT4G04570	AT4G04570	protein_coding_gene	54.4462	-4.02037	0.46169	-8.70795	3.09428e-18	4.85326e-15	cysteine-rich RLK (RECEPTOR-like protein kinase) 40
AT5G25090	AT5G25090	protein_coding_gene	570.524	-1.29988	0.152686	-8.51344	1.68843e-17	2.45908e-14	early nodulin-like protein 13
AT5G25040	AT5G25040	protein_coding_gene	60.816	-3.28792	0.388479	-8.46357	2.59305e-17	3.52482e-14	Major facilitator superfamily protein
AT2G33400	AT2G33400	protein_coding_gene	475.409	-1.73435	0.205819	-8.42655	3.56002e-17	4.5368e-14
AT4G25100	AT4G25100	protein_coding_gene	16236.9	2.03229	0.242467	8.3817	5.21679e-17	6.25708e-14	Fe superoxide dismutase 1
AT1G23130	AT1G23130	protein_coding_gene	35.1944	-4.01372	0.485389	-8.26908	1.35002e-16	1.52927e-13	Polyketide cyclase/dehydrase and lipid transport superfamily protein
AT4G09820	AT4G09820	protein_coding_gene	151.273	-3.19972	0.388704	-8.23176	1.8449e-16	1.97987e-13	basic helix-loop-helix (bHLH) DNA-binding superfamily protein
AT2G28470	AT2G28470	protein_coding_gene	2182.08	0.859848	0.106109	8.10344	5.34288e-16	5.44706e-13	beta-galactosidase 8
AT2G26740	AT2G26740	protein_coding_gene	629.198	-1.43336	0.177664	-8.06785	7.15489e-16	6.94706e-13	soluble epoxide hydrolase
AT4G33180	AT4G33180	protein_coding_gene	139.533	-1.66123	0.206145	-8.05852	7.72226e-16	7.15713e-13	alpha/beta-Hydrolases superfamily protein
AT5G17220	AT5G17220	protein_coding_gene	1364.05	-2.56021	0.319962	-8.0016	1.22812e-15	1.08875e-12	glutathione S-transferase phi 12
AT3G15260	AT3G15260	protein_coding_gene	1458.3	1.19689	0.150178	7.96982	1.589e-15	1.34999e-12	Protein phosphatase 2C family protein
AT4G25200	AT4G25200	protein_coding_gene	65.0205	-3.11371	0.398283	-7.81783	5.37429e-15	4.38327e-12	mitochondrion-localized small heat shock protein 23.6
AT5G02490	AT5G02490	protein_coding_gene	1911.98	-1.6817	0.217715	-7.72432	1.12451e-14	8.81872e-12	Heat shock protein 70 (Hsp 70) family protein
AT1G50490	AT1G50490	protein_coding_gene	2044.24	-1.13958	0.148568	-7.67043	1.71421e-14	1.29454e-11	ubiquitin-conjugating enzyme 20
AT3G05625	AT3G05625	protein_coding_gene	353.312	-1.40724	0.185075	-7.60361	2.87979e-14	2.0971e-11	Tetratricopeptide repeat (TPR)-like superfamily protein
AT5G26270	AT5G26270	protein_coding_gene	1295.87	1.49672	0.198629	7.53524	4.87423e-14	3.42709e-11
AT1G31335	AT1G31335	protein_coding_gene	233.514	-1.77474	0.237307	-7.47868	7.50724e-14	4.93783e-11
AT4G35730	AT4G35730	protein_coding_gene	599.45	-1.49991	0.200491	-7.48117	7.36652e-14	4.93783e-11	Regulator of Vps4 activity in the MVB pathway protein
AT3G15790	AT3G15790	protein_coding_gene	449.731	1.27949	0.172426	7.42053	1.16653e-13	7.43298e-11	methyl-CPG-binding domain 11
AT5G50915	AT5G50915	protein_coding_gene	184.445	-2.36978	0.32062	-7.39123	1.45477e-13	8.98874e-11	basic helix-loop-helix (bHLH) DNA-binding superfamily protein
AT5G36710	AT5G36710	protein_coding_gene	227.386	-1.63922	0.223373	-7.33846	2.16062e-13	1.25872e-10
AT5G36800	AT5G36800	protein_coding_gene	227.386	-1.63922	0.223373	-7.33846	2.16062e-13	1.25872e-10
AT5G11060	AT5G11060	protein_coding_gene	258.713	-1.43576	0.196758	-7.2971	2.9403e-13	1.66535e-10	KNOTTED1-like homeobox gene 4
AT1G59860	AT1G59860	protein_coding_gene	580.78	-2.2636	0.313134	-7.22887	4.87046e-13	2.68402e-10	HSP20-like chaperones superfamily protein
AT3G51930	AT3G51930	protein_coding_gene	208.626	-1.5101	0.209507	-7.20787	5.68339e-13	3.04959e-10	Transducin/WD40 repeat-like superfamily protein
AT1G66940	AT1G66940	protein_coding_gene	151.057	-2.4949	0.346766	-7.19477	6.25662e-13	3.27109e-10	protein kinase-related
AT1G47395	AT1G47395	protein_coding_gene	72.1443	-2.38732	0.332223	-7.18592	6.67562e-13	3.3199e-10
AT2G29340	AT2G29340	protein_coding_gene	117.679	-2.26657	0.315377	-7.18687	6.62947e-13	3.3199e-10	NAD-dependent epimerase/dehydratase family protein
AT1G03495	AT1G03495	protein_coding_gene	646.79	-1.77101	0.249599	-7.09539	1.28985e-12	6.26194e-10	HXXXD-type acyl-transferase family protein
AT1G23790	AT1G23790	protein_coding_gene	243.012	-1.8032	0.254284	-7.09129	1.32868e-12	6.30041e-10	Plant protein of unknown function (DUF936)
AT2G12190	AT2G12190	protein_coding_gene	23.3984	-3.25489	0.460593	-7.06673	1.58629e-12	7.35103e-10	Cytochrome P450 superfamily protein
AT2G39220	AT2G39220	protein_coding_gene	185.678	-1.42223	0.201543	-7.05672	1.70479e-12	7.72461e-10	PATATIN-like protein 6
AT1G43560	AT1G43560	protein_coding_gene	1197.53	-1.15947	0.164891	-7.03174	2.03979e-12	9.04157e-10	thioredoxin Y2
AT5G36250	AT5G36250	protein_coding_gene	613.514	-0.948212	0.135648	-6.99023	2.74429e-12	1.19055e-09	Protein phosphatase 2C family protein
AT4G32830	AT4G32830	protein_coding_gene	591.966	-1.17941	0.169335	-6.96496	3.28489e-12	1.39539e-09	ataurora1
AT1G52770	AT1G52770	protein_coding_gene	23.4965	-2.88981	0.415502	-6.95498	3.52615e-12	1.46731e-09	Phototropic-responsive NPH3 family protein
AT1G48990	AT1G48990	protein_coding_gene	131.076	2.23628	0.323012	6.92321	4.4153e-12	1.80056e-09	Oleosin family protein
AT4G23300	AT4G23300	protein_coding_gene	38.6826	-3.17738	0.459201	-6.91937	4.53641e-12	1.81368e-09	cysteine-rich RLK (RECEPTOR-like protein kinase) 22
AT1G47400	AT1G47400	protein_coding_gene	67.6025	-2.65978	0.385388	-6.90155	5.14383e-12	2.01698e-09
AT5G42720	AT5G42720	protein_coding_gene	470.364	-1.62448	0.235593	-6.89528	5.37594e-12	2.06822e-09	Glycosyl hydrolase family 17 protein
AT2G43140	AT2G43140	protein_coding_gene	372.781	-2.35863	0.342718	-6.88213	5.89646e-12	2.22646e-09	basic helix-loop-helix (bHLH) DNA-binding superfamily protein
AT3G61920	AT3G61920	protein_coding_gene	74.7601	-2.1232	0.309362	-6.86315	6.73568e-12	2.4971e-09
AT5G07830	AT5G07830	protein_coding_gene	1061.23	0.866619	0.126384	6.85703	7.03063e-12	2.5599e-09	glucuronidase 2
AT4G03210	AT4G03210	protein_coding_gene	5129.91	-1.45247	0.212617	-6.83138	8.40996e-12	3.0084e-09	xyloglucan endotransglucosylase/hydrolase 9
AT3G47290	AT3G47290	protein_coding_gene	781.032	-1.01567	0.149538	-6.79202	1.10575e-11	3.8873e-09	phosphatidylinositol-speciwc phospholipase C8
AT1G22220	AT1G22220	protein_coding_gene	550.546	-2.03929	0.301889	-6.75509	1.42746e-11	4.93322e-09	F-box family protein
AT3G42725	AT3G42725	protein_coding_gene	120.393	-2.06772	0.306263	-6.75144	1.46389e-11	4.97477e-09	Putative membrane lipoprotein
AT5G13720	AT5G13720	protein_coding_gene	161.615	-1.63813	0.244826	-6.69102	2.21614e-11	7.40773e-09	Uncharacterised protein family (UPF0114)
AT4G31840	AT4G31840	protein_coding_gene	1730.72	-0.959211	0.143495	-6.68464	2.31494e-11	7.61317e-09	early nodulin-like protein 15
AT5G20960	AT5G20960	protein_coding_gene	1440.36	0.815672	0.122856	6.63924	3.15302e-11	1.02048e-08	aldehyde oxidase 1
AT1G72970	AT1G72970	protein_coding_gene	4617.06	-1.11206	0.168519	-6.59902	4.13877e-11	1.31859e-08	Glucose-methanol-choline (GMC) oxidoreductase family protein
AT3G02550	AT3G02550	protein_coding_gene	5684.71	-1.68207	0.255851	-6.57442	4.8844e-11	1.5322e-08	LOB domain-containing protein 41
AT5G52640	AT5G52640	protein_coding_gene	1189.94	-1.48154	0.225532	-6.56906	5.06348e-11	1.56431e-08	heat shock protein 90.1
AT4G22490	AT4G22490	protein_coding_gene	285.345	-2.50459	0.383632	-6.52863	6.63733e-11	2.01993e-08	Bifunctional inhibitor/lipid-transfer protein/seed storage 2S albumin superfamily protein
AT3G47720	AT3G47720	protein_coding_gene	51.6194	-3.32287	0.511023	-6.50238	7.90569e-11	2.37054e-08	similar to RCD one 4
AT1G67870	AT1G67870	protein_coding_gene	227.125	-2.42774	0.374067	-6.49012	8.57704e-11	2.50423e-08	glycine-rich protein
AT2G42770	AT2G42770	protein_coding_gene	627.557	-0.884968	0.136364	-6.48976	8.59715e-11	2.50423e-08	Peroxisomal membrane 22 kDa (Mpv17/PMP22) family protein
AT4G36380	AT4G36380	protein_coding_gene	318.902	1.20184	0.185539	6.4776	9.31921e-11	2.67632e-08	Cytochrome P450 superfamily protein
AT3G02120	AT3G02120	protein_coding_gene	1083.05	-1.31343	0.203025	-6.46931	9.84493e-11	2.78803e-08	hydroxyproline-rich glycoprotein family protein
AT2G25060	AT2G25060	protein_coding_gene	1065.48	-0.981139	0.151725	-6.46656	1.00258e-10	2.80037e-08	early nodulin-like protein 14
AT1G03940	AT1G03940	protein_coding_gene	737.53	-1.57592	0.244866	-6.43585	1.22787e-10	3.38328e-08	HXXXD-type acyl-transferase family protein
AT1G08560	AT1G08560	protein_coding_gene	1528.45	-1.27358	0.198541	-6.41473	1.41071e-10	3.83524e-08	syntaxin of plants 111
AT2G44210	AT2G44210	protein_coding_gene	384.035	-1.07123	0.16705	-6.41266	1.43005e-10	3.83667e-08	Protein of Unknown Function (DUF239)
AT1G14200	AT1G14200	protein_coding_gene	714.212	-2.24649	0.350531	-6.40883	1.46641e-10	3.88314e-08	RING/U-box superfamily protein
AT2G47920	AT2G47920	protein_coding_gene	109.671	-1.66314	0.260585	-6.38234	1.74408e-10	4.5592e-08	Kinase interacting (KIP1-like) family protein
AT4G24120	AT4G24120	protein_coding_gene	90.1604	-2.33032	0.366361	-6.36073	2.008e-10	5.18268e-08	YELLOW STRIPE like 1
AT1G04660	AT1G04660	protein_coding_gene	321.017	2.6603	0.418487	6.35695	2.05801e-10	5.24536e-08	glycine-rich protein
AT1G35420	AT1G35420	protein_coding_gene	691.789	-0.98877	0.156162	-6.3317	2.42471e-10	6.10368e-08	alpha/beta-Hydrolases superfamily protein
AT5G01500	AT5G01500	protein_coding_gene	787.796	0.867963	0.13879	6.2538	4.00578e-10	9.9607e-08	thylakoid ATP/ADP carrier
AT3G25905	AT3G25905	protein_coding_gene	38.2971	1.987	0.317859	6.25121	4.07294e-10	1.00057e-07	CLAVATA3/ESR-RELATED 27
AT1G31290	AT1G31290	protein_coding_gene	81.4772	-2.5357	0.405831	-6.24816	4.15306e-10	1.00811e-07	ARGONAUTE 3
AT5G18170	AT5G18170	protein_coding_gene	1734.72	0.936665	0.150622	6.21866	5.01412e-10	1.2028e-07	glutamate dehydrogenase 1
AT5G05060	AT5G05060	protein_coding_gene	999.875	-0.578999	0.0933706	-6.20109	5.60747e-10	1.32949e-07	Cystatin/monellin superfamily protein
AT3G55660	AT3G55660	protein_coding_gene	457.633	-1.55513	0.25183	-6.1753	6.6037e-10	1.54769e-07	ROP (rho of plants) guanine nucleotide exchange factor 6
AT1G78430	AT1G78430	protein_coding_gene	229.866	-1.17385	0.190325	-6.16763	6.9319e-10	1.60615e-07	ROP interactive partner 2
AT5G24380	AT5G24380	protein_coding_gene	711.201	1.83637	0.298112	6.16002	7.27359e-10	1.66639e-07	YELLOW STRIPE like 2
AT4G33270	AT4G33270	protein_coding_gene	1426.36	-1.39732	0.227649	-6.13802	8.35548e-10	1.89298e-07	Transducin family protein / WD-40 repeat family protein
AT1G22980	AT1G22980	protein_coding_gene	100.335	1.74219	0.284103	6.13225	8.6643e-10	1.907e-07
AT3G06435	AT3G06435	protein_coding_gene	153.961	-1.77049	0.288586	-6.13507	8.51237e-10	1.907e-07	Expressed protein
AT3G47250	AT3G47250	protein_coding_gene	49.3507	-2.8044	0.457365	-6.13164	8.69792e-10	1.907e-07	Plant protein of unknown function (DUF247)
AT2G26150	AT2G26150	protein_coding_gene	348.762	-1.46556	0.24018	-6.10194	1.0479e-09	2.27306e-07	heat shock transcription factor A2
AT3G01710	AT3G01710	protein_coding_gene	174.869	-1.56068	0.257219	-6.06752	1.29903e-09	2.75909e-07	TPX2 (targeting protein for Xklp2) protein family
AT3G57160	AT3G57160	protein_coding_gene	236.447	-1.16119	0.191361	-6.06804	1.29485e-09	2.75909e-07
AT4G03100	AT4G03100	protein_coding_gene	518.717	-1.47208	0.24445	-6.02202	1.72256e-09	3.58572e-07	Rho GTPase activating protein with PAK-box/P21-Rho-binding domain
AT4G35690	AT4G35690	protein_coding_gene	49.3113	2.30319	0.382467	6.02194	1.7234e-09	3.58572e-07	Arabidopsis protein of unknown function (DUF241)
AT4G21210	AT4G21210	protein_coding_gene	1057.51	-1.03541	0.172265	-6.01057	1.84875e-09	3.80767e-07	PPDK regulatory protein
AT5G12020	AT5G12020	protein_coding_gene	127.264	-2.84579	0.478152	-5.95165	2.65457e-09	5.41268e-07	17.6 kDa class II heat shock protein
AT4G38970	AT4G38970	protein_coding_gene	27205.3	-1.0877	0.182838	-5.94897	2.69838e-09	5.44752e-07	fructose-bisphosphate aldolase 2
AT2G26760	AT2G26760	protein_coding_gene	500.746	-1.32662	0.223528	-5.93491	2.94005e-09	5.87722e-07	Cyclin B1;4
AT3G62150	AT3G62150	protein_coding_gene	145.838	-2.12648	0.359164	-5.92065	3.20673e-09	6.34807e-07	P-glycoprotein 21
AT1G66080	AT1G66080	protein_coding_gene	267.431	-1.09338	0.185164	-5.90494	3.52785e-09	6.91663e-07
AT2G38465	AT2G38465	protein_coding_gene	212.038	1.42293	0.241947	5.88114	4.07439e-09	7.87641e-07
AT3G52110	AT3G52110	protein_coding_gene	664.364	-1.37056	0.233075	-5.88032	4.09465e-09	7.87641e-07
AT4G24265	AT4G24265	protein_coding_gene	55.6595	-1.86471	0.318187	-5.86042	4.61686e-09	8.75228e-07
AT5G59520	AT5G59520	protein_coding_gene	499.32	2.48099	0.423395	5.85974	4.63583e-09	8.75228e-07	ZRT/IRT-like protein 2
AT1G32780	AT1G32780	protein_coding_gene	77.6398	-2.29804	0.392822	-5.85008	4.91351e-09	9.15885e-07	GroES-like zinc-binding dehydrogenase family protein
AT2G16586	AT2G16586	protein_coding_gene	3347.04	-1.24298	0.212506	-5.84915	4.94102e-09	9.15885e-07
AT3G25980	AT3G25980	protein_coding_gene	495.836	-1.02611	0.175584	-5.84399	5.09653e-09	9.362e-07	DNA-binding HORMA family protein
AT2G39080	AT2G39080	protein_coding_gene	1877.3	-1.06203	0.182217	-5.82836	5.59762e-09	1.00119e-06	NAD(P)-binding Rossmann-fold superfamily protein
AT3G48720	AT3G48720	protein_coding_gene	87.1432	-2.78976	0.478627	-5.82868	5.58678e-09	1.00119e-06	HXXXD-type acyl-transferase family protein
AT4G02800	AT4G02800	protein_coding_gene	487.272	-1.39892	0.24001	-5.8286	5.5893e-09	1.00119e-06
AT5G47500	AT5G47500	protein_coding_gene	1115.87	-2.06138	0.354744	-5.8109	6.21376e-09	1.10173e-06	Pectin lyase-like superfamily protein
AT1G20930	AT1G20930	protein_coding_gene	493.308	-1.16716	0.200998	-5.80685	6.36584e-09	1.11896e-06	cyclin-dependent kinase B2;2
AT1G72670	AT1G72670	protein_coding_gene	347.281	-1.30983	0.226257	-5.78912	7.07569e-09	1.23311e-06	IQ-domain 8
AT1G15140	AT1G15140	protein_coding_gene	1753.38	-0.887206	0.153415	-5.78304	7.33646e-09	1.26772e-06	FAD/NAD(P)-binding oxidoreductase
AT1G69230	AT1G69230	protein_coding_gene	58.3982	-1.77384	0.307717	-5.7645	8.18999e-09	1.40331e-06	SPIRAL1-like2
AT1G01240	AT1G01240	protein_coding_gene	143.867	1.50393	0.26164	5.74811	9.02491e-09	1.52081e-06
AT5G66460	AT5G66460	protein_coding_gene	1444.59	1.18374	0.205935	5.74813	9.02363e-09	1.52081e-06	Glycosyl hydrolase superfamily protein
AT5G37670	AT5G37670	protein_coding_gene	192.311	-1.49913	0.260873	-5.74659	9.10608e-09	1.52191e-06	HSP20-like chaperones superfamily protein
AT1G03320	AT1G03320	protein_coding_gene	51.7916	-1.89185	0.329403	-5.74327	9.28645e-09	1.53944e-06
AT1G26760	AT1G26760	protein_coding_gene	89.3449	-1.09381	0.191214	-5.72033	1.06319e-08	1.74827e-06	SET domain protein 35
AT1G51805	AT1G51805	protein_coding_gene	298.153	-1.50785	0.263714	-5.71775	1.07942e-08	1.76075e-06	Leucine-rich repeat protein kinase family protein
AT1G69600	AT1G69600	protein_coding_gene	323.982	1.15835	0.203281	5.69828	1.21025e-08	1.95849e-06	zinc finger homeodomain 1
AT5G51600	AT5G51600	protein_coding_gene	557.897	-1.46663	0.258166	-5.68093	1.33963e-08	2.1508e-06	Microtubule associated protein (MAP65/ASE1) family protein
AT4G12980	AT4G12980	protein_coding_gene	137.174	-1.37609	0.242402	-5.6769	1.37159e-08	2.1849e-06	Auxin-responsive family protein
AT4G22830	AT4G22830	protein_coding_gene	183.156	-1.12929	0.199225	-5.66843	1.44111e-08	2.27785e-06
AT1G76540	AT1G76540	protein_coding_gene	940.763	-1.06296	0.187613	-5.66569	1.46435e-08	2.28776e-06	cyclin-dependent kinase B2;1
AT3G06840	AT3G06840	protein_coding_gene	176.753	-1.26801	0.22383	-5.66505	1.46982e-08	2.28776e-06
AT3G42806			64.8948	-1.39174	0.24686	-5.63777	1.72269e-08	2.66104e-06	transposable element gene
AT1G64770	AT1G64770	protein_coding_gene	1223.34	-1.31018	0.232464	-5.63605	1.73991e-08	2.66743e-06	NDH-dependent cyclic electron flow 1
AT3G27400	AT3G27400	protein_coding_gene	596.055	-0.897829	0.159608	-5.6252	1.85291e-08	2.81946e-06	Pectin lyase-like superfamily protein
AT5G60880	AT5G60880	protein_coding_gene	107.138	-1.21706	0.216499	-5.62158	1.89218e-08	2.85789e-06	breaking of asymmetry in the stomatal lineage
AT1G54050	AT1G54050	protein_coding_gene	456.11	-1.85198	0.330355	-5.60602	2.07026e-08	3.10387e-06	HSP20-like chaperones superfamily protein
AT5G45800	AT5G45800	protein_coding_gene	627.873	0.688171	0.123234	5.58425	2.34706e-08	3.49318e-06	Leucine-rich repeat protein kinase family protein
AT2G37390	AT2G37390	protein_coding_gene	236.345	-1.07326	0.192458	-5.57659	2.45278e-08	3.62408e-06	Chloroplast-targeted copper chaperone protein
AT5G24210	AT5G24210	protein_coding_gene	23.6208	-2.62894	0.472383	-5.56528	2.61733e-08	3.83938e-06	alpha/beta-Hydrolases superfamily protein
AT3G05330	AT3G05330	protein_coding_gene	379.766	-1.47215	0.265521	-5.54439	2.94977e-08	4.29613e-06	cyclin family
AT2G03550	AT2G03550	protein_coding_gene	149.043	-1.66714	0.301005	-5.53857	3.04958e-08	4.37987e-06	alpha/beta-Hydrolases superfamily protein
AT4G28430	AT4G28430	protein_coding_gene	151.764	-1.60269	0.289371	-5.53853	3.05023e-08	4.37987e-06	Reticulon family protein
AT2G28100	AT2G28100	protein_coding_gene	311.36	-0.824857	0.149168	-5.52972	3.2074e-08	4.55017e-06	alpha-L-fucosidase 1
AT4G33145	AT4G33145	protein_coding_gene	172.53	1.49682	0.270703	5.52939	3.21346e-08	4.55017e-06
AT2G03420	AT2G03420	protein_coding_gene	1222.05	-0.995279	0.180927	-5.501	3.77634e-08	5.31031e-06
AT5G15230	AT5G15230	protein_coding_gene	18230.2	0.896033	0.162999	5.49719	3.85901e-08	5.3894e-06	GAST1 protein homolog 4
AT5G51440	AT5G51440	protein_coding_gene	509.581	-1.3123	0.238931	-5.49239	3.96528e-08	5.50014e-06	HSP20-like chaperones superfamily protein
AT1G60870	AT1G60870	protein_coding_gene	566.797	-1.17523	0.214534	-5.47807	4.29995e-08	5.92405e-06	maternal effect embryo arrest 9
AT5G46240	AT5G46240	protein_coding_gene	42.6183	-2.38684	0.436192	-5.47199	4.45009e-08	6.08975e-06	potassium channel in Arabidopsis thaliana 1
AT3G43850	AT3G43850	protein_coding_gene	177.117	-1.92767	0.352775	-5.4643	4.64746e-08	6.31745e-06
AT2G10940	AT2G10940	protein_coding_gene	11522.2	-1.41489	0.25906	-5.46163	4.71792e-08	6.32884e-06	Bifunctional inhibitor/lipid-transfer protein/seed storage 2S albumin superfamily protein
AT4G15390	AT4G15390	protein_coding_gene	625.939	1.88146	0.344422	5.46266	4.69061e-08	6.32884e-06	HXXXD-type acyl-transferase family protein
AT3G05400	AT3G05400	protein_coding_gene	334.621	-2.03939	0.373852	-5.45507	4.89532e-08	6.52389e-06	Major facilitator superfamily protein
AT3G60370	AT3G60370	protein_coding_gene	701.303	-1.15044	0.211404	-5.4419	5.27155e-08	6.97967e-06	FKBP-like peptidyl-prolyl cis-trans isomerase family protein
AT1G15980	AT1G15980	protein_coding_gene	683.865	-1.33863	0.24634	-5.43406	5.50848e-08	7.24631e-06	NDH-dependent cyclic electron flow 1
AT2G45970	AT2G45970	protein_coding_gene	919.526	-0.835144	0.153855	-5.42812	5.69512e-08	7.44381e-06	cytochrome P450, family 86, subfamily A, polypeptide 8
AT3G02640	AT3G02640	protein_coding_gene	1146.27	-1.05582	0.194649	-5.42423	5.82062e-08	7.5594e-06
AT4G26660	AT4G26660	protein_coding_gene	601.331	-1.40962	0.260378	-5.41372	6.17292e-08	7.91609e-06
AT5G47810	AT5G47810	protein_coding_gene	494.949	0.992486	0.183327	5.41376	6.17151e-08	7.91609e-06	phosphofructokinase 2
AT3G54430	AT3G54430	protein_coding_gene	158.253	-1.14552	0.211982	-5.40387	6.52183e-08	8.25964e-06	SHI-related sequence 6
AT5G15510	AT5G15510	protein_coding_gene	424.717	-1.29274	0.2392	-5.40445	6.50059e-08	8.25964e-06	TPX2 (targeting protein for Xklp2) protein family
AT4G09060	AT4G09060	protein_coding_gene	162.833	-1.2843	0.238275	-5.38999	7.04611e-08	8.86853e-06
AT2G25870	AT2G25870	protein_coding_gene	2535.02	-0.776358	0.144407	-5.37616	7.60911e-08	9.51839e-06	haloacid dehalogenase-like hydrolase family protein
AT1G74310	AT1G74310	protein_coding_gene	617.136	-1.50334	0.279951	-5.37	7.87362e-08	9.78921e-06	heat shock protein 101
AT4G22130	AT4G22130	protein_coding_gene	2308.12	0.46956	0.087682	5.35526	8.54328e-08	1.05574e-05	STRUBBELIG-receptor family 8
AT4G12830	AT4G12830	protein_coding_gene	79.7492	-1.88299	0.351994	-5.34951	8.81922e-08	1.07803e-05	alpha/beta-Hydrolases superfamily protein
AT5G22580	AT5G22580	protein_coding_gene	245.93	-1.15986	0.216825	-5.3493	8.82935e-08	1.07803e-05	Stress responsive A/B Barrel Domain
AT2G29500	AT2G29500	protein_coding_gene	480.655	-1.04772	0.195952	-5.34681	8.9519e-08	1.08648e-05	HSP20-like chaperones superfamily protein
AT3G51280	AT3G51280	protein_coding_gene	671.195	-1.05246	0.196921	-5.34457	9.06334e-08	1.0935e-05	Tetratricopeptide repeat (TPR)-like superfamily protein
AT1G56510	AT1G56510	protein_coding_gene	203.53	-2.27733	0.426301	-5.34207	9.189e-08	1.09569e-05	Disease resistance protein (TIR-NBS-LRR class)
AT4G10250	AT4G10250	protein_coding_gene	43.2552	-2.79783	0.52371	-5.34232	9.17623e-08	1.09569e-05	HSP20-like chaperones superfamily protein
AT4G27570	AT4G27570	protein_coding_gene	338.226	-2.20787	0.413977	-5.33331	9.64363e-08	1.14322e-05	UDP-Glycosyltransferase superfamily protein
AT3G13310	AT3G13310	protein_coding_gene	2340.05	-1.3519	0.25415	-5.3193	1.04166e-07	1.21368e-05	Chaperone DnaJ-domain superfamily protein
AT3G55250	AT3G55250	protein_coding_gene	1421.04	-0.935443	0.175848	-5.31961	1.03992e-07	1.21368e-05
AT5G13650	AT5G13650	protein_coding_gene	6636.32	-1.10359	0.207391	-5.32132	1.03019e-07	1.21368e-05	elongation factor family protein
AT5G14020	AT5G14020	protein_coding_gene	299.23	0.955967	0.17981	5.31653	1.05767e-07	1.22533e-05	Endosomal targeting BRO1-like domain-containing protein
AT3G51670	AT3G51670	protein_coding_gene	1016.16	-0.810994	0.152777	-5.30836	1.10614e-07	1.26097e-05	SEC14 cytosolic factor family protein / phosphoglyceride transfer family protein
AT4G01730	AT4G01730	protein_coding_gene	276.535	-1.2178	0.229417	-5.30822	1.10698e-07	1.26097e-05	DHHC-type zinc finger family protein
AT5G47450	AT5G47450	protein_coding_gene	222.731	2.51711	0.474111	5.30912	1.10156e-07	1.26097e-05	tonoplast intrinsic protein 2;3
AT3G63210	AT3G63210	protein_coding_gene	320.609	0.956839	0.180456	5.30234	1.1433e-07	1.29511e-05	Protein of unknown function (DUF581)
AT1G18370	AT1G18370	protein_coding_gene	781.399	-1.31781	0.24953	-5.28117	1.28361e-07	1.43021e-05	ATP binding microtubule motor family protein
AT1G27480	AT1G27480	protein_coding_gene	299.872	-1.19275	0.2258	-5.28231	1.27567e-07	1.43021e-05	alpha/beta-Hydrolases superfamily protein
AT1G61450	AT1G61450	protein_coding_gene	137.433	-1.40695	0.266372	-5.28191	1.27845e-07	1.43021e-05
AT1G64900	AT1G64900	protein_coding_gene	75.2782	-1.72514	0.326985	-5.2759	1.32105e-07	1.46393e-05	cytochrome P450, family 89, subfamily A, polypeptide 2
AT3G13470	AT3G13470	protein_coding_gene	15415.4	-1.04009	0.197331	-5.27077	1.35853e-07	1.48927e-05	TCP-1/cpn60 chaperonin family protein
AT4G25050	AT4G25050	protein_coding_gene	5187.54	-1.34757	0.255657	-5.271	1.35685e-07	1.48927e-05	acyl carrier protein 4
AT3G14415	AT3G14415	protein_coding_gene	8682.98	-0.786053	0.149206	-5.26823	1.37746e-07	1.50195e-05	Aldolase-type TIM barrel family protein
AT5G66230	AT5G66230	protein_coding_gene	892.705	-1.28032	0.243269	-5.26298	1.41737e-07	1.53725e-05	Chalcone-flavanone isomerase family protein
AT2G22420	AT2G22420	protein_coding_gene	465.441	0.797953	0.151764	5.25784	1.45755e-07	1.57246e-05	Peroxidase superfamily protein
AT5G56120	AT5G56120	protein_coding_gene	431.21	-1.10549	0.210492	-5.25194	1.50507e-07	1.61517e-05
AT5G55520	AT5G55520	protein_coding_gene	522.393	-1.51651	0.288991	-5.24759	1.54099e-07	1.64507e-05
AT3G56620	AT3G56620	protein_coding_gene	54.1493	-2.22285	0.423863	-5.24426	1.56915e-07	1.6664e-05	nodulin MtN21 /EamA-like transporter family protein
AT3G51720	AT3G51720	protein_coding_gene	656.834	-0.866772	0.165523	-5.23656	1.63598e-07	1.72837e-05	Plant protein of unknown function (DUF827)
AT3G12960	AT3G12960	protein_coding_gene	143.447	1.26639	0.242027	5.23242	1.67303e-07	1.75841e-05
AT2G33793	AT2G33793	protein_coding_gene	152.333	-1.543	0.295575	-5.22033	1.78609e-07	1.85808e-05
AT2G43860	AT2G43860	protein_coding_gene	28.9192	2.90135	0.555745	5.22065	1.78297e-07	1.85808e-05	Pectin lyase-like superfamily protein
AT3G06730	AT3G06730	protein_coding_gene	1574.72	-0.821126	0.157386	-5.21727	1.81577e-07	1.87937e-05	Thioredoxin z
AT2G47450	AT2G47450	protein_coding_gene	3223.98	-1.01553	0.195165	-5.20346	1.9561e-07	2.01405e-05	chloroplast signal recognition particle component (CAO)
AT4G15830	AT4G15830	protein_coding_gene	544.963	-1.26046	0.242278	-5.20256	1.96565e-07	2.01405e-05	ARM repeat superfamily protein
AT1G76080	AT1G76080	protein_coding_gene	980.562	-1.52268	0.292754	-5.20125	1.97952e-07	2.01812e-05	chloroplastic drought-induced stress protein of 32 kD
AT2G02450	AT2G02450	protein_coding_gene	92.2249	-1.37087	0.263706	-5.19845	2.00954e-07	2.03854e-05	NAC domain containing protein 35
AT4G15910	AT4G15910	protein_coding_gene	4663.28	1.15269	0.221893	5.1948	2.04945e-07	2.06873e-05	drought-induced 21
AT5G15310	AT5G15310	protein_coding_gene	213.634	-0.954878	0.184236	-5.1829	2.18464e-07	2.19432e-05	myb domain protein 16
AT5G38990	AT5G38990	protein_coding_gene	49.8174	-1.95171	0.376799	-5.17972	2.22221e-07	2.22112e-05	Malectin/receptor-like protein kinase family protein
AT1G27060	AT1G27060	protein_coding_gene	48.082	-1.43233	0.276907	-5.17261	2.30852e-07	2.29518e-05	Regulator of chromosome condensation (RCC1) family protein
AT1G72930	AT1G72930	protein_coding_gene	183.155	-1.55623	0.300909	-5.17177	2.31882e-07	2.29518e-05	toll/interleukin-1 receptor-like
AT3G12870	AT3G12870	protein_coding_gene	347.76	-1.08278	0.209651	-5.16467	2.40865e-07	2.37258e-05
AT1G71880	AT1G71880	protein_coding_gene	2267.28	-0.882533	0.170987	-5.16142	2.45088e-07	2.40257e-05	sucrose-proton symporter 1
AT2G28140	AT2G28140	protein_coding_gene	145.781	-1.73516	0.336473	-5.15692	2.51045e-07	2.44919e-05	Protein of unknown function (DUF1635)
AT4G28230	AT4G28230	protein_coding_gene	282.996	-1.10445	0.214634	-5.14575	2.66453e-07	2.58713e-05
AT1G72416	AT1G72416	protein_coding_gene	363.152	-1.19275	0.232362	-5.13316	2.84923e-07	2.75335e-05	Chaperone DnaJ-domain superfamily protein
AT3G48420	AT3G48420	protein_coding_gene	823.639	-1.41666	0.276237	-5.12841	2.92194e-07	2.80919e-05	Haloacid dehalogenase-like hydrolase (HAD) superfamily protein
AT4G24175	AT4G24175	protein_coding_gene	346.981	-1.18284	0.230682	-5.1276	2.93456e-07	2.80919e-05
AT2G47160	AT2G47160	protein_coding_gene	540.211	0.79739	0.155537	5.12668	2.9489e-07	2.80972e-05	HCO3- transporter family
AT2G23600	AT2G23600	protein_coding_gene	379.467	-1.35443	0.264499	-5.12075	3.04316e-07	2.87086e-05	acetone-cyanohydrin lyase
AT2G41940	AT2G41940	protein_coding_gene	257.811	-1.07115	0.209148	-5.12147	3.03161e-07	2.87086e-05	zinc finger protein 8
AT2G47910	AT2G47910	protein_coding_gene	789.887	-0.913424	0.178403	-5.12	3.05531e-07	2.87086e-05	chlororespiratory reduction 6
AT1G20190	AT1G20190	protein_coding_gene	488.409	1.27726	0.249536	5.11853	3.0792e-07	2.88004e-05	expansin 11
AT2G27402	AT2G27402	protein_coding_gene	164.923	-2.21664	0.433397	-5.11457	3.14454e-07	2.92773e-05
AT1G44110	AT1G44110	protein_coding_gene	371.149	-1.32323	0.259389	-5.10134	3.37259e-07	3.12577e-05	Cyclin A1;1
AT3G15110	AT3G15110	protein_coding_gene	1096.11	-0.984359	0.193138	-5.09665	3.45713e-07	3.18963e-05
AT2G01755	AT2G01755	protein_coding_gene	202.835	-0.935389	0.183572	-5.09547	3.47869e-07	3.19507e-05
AT3G59980	AT3G59980	protein_coding_gene	1331.02	-0.71146	0.139703	-5.09265	3.5309e-07	3.22847e-05	Nucleic acid-binding, OB-fold-like protein
AT1G68020	AT1G68020	protein_coding_gene	552.204	0.82239	0.161883	5.08015	3.77136e-07	3.43295e-05	UDP-Glycosyltransferase / trehalose-phosphatase family protein
AT3G01860	AT3G01860	protein_coding_gene	225.638	-1.08799	0.214384	-5.07498	3.87545e-07	3.51202e-05
AT3G22880	AT3G22880	protein_coding_gene	649.919	-1.09286	0.215474	-5.0719	3.93854e-07	3.5534e-05	DNA repair (Rad51) family protein
AT4G18290	AT4G18290	protein_coding_gene	23.1415	-2.45361	0.484035	-5.06908	3.9974e-07	3.59061e-05	potassium channel in Arabidopsis thaliana 2
AT5G49910	AT5G49910	protein_coding_gene	9092.46	-1.00466	0.198249	-5.06767	4.02712e-07	3.60145e-05	chloroplast heat shock protein 70-2
AT2G30540	AT2G30540	protein_coding_gene	58.839	-1.82158	0.359644	-5.06495	4.08517e-07	3.63017e-05	Thioredoxin superfamily protein
AT3G14200	AT3G14200	protein_coding_gene	1246.11	-1.07517	0.212296	-5.06449	4.09485e-07	3.63017e-05	Chaperone DnaJ-domain superfamily protein
AT2G28190	AT2G28190	protein_coding_gene	4087.54	-0.974256	0.192692	-5.05602	4.28098e-07	3.77875e-05	copper/zinc superoxide dismutase 2
AT4G17240	AT4G17240	protein_coding_gene	407.164	-1.15943	0.229459	-5.05289	4.35181e-07	3.82472e-05
AT1G70820	AT1G70820	protein_coding_gene	37.7125	-2.50605	0.496467	-5.04776	4.47029e-07	3.91198e-05	phosphoglucomutase, putative / glucose phosphomutase, putative
AT4G00200	AT4G00200	protein_coding_gene	126.112	0.834848	0.165556	5.04271	4.58994e-07	3.98251e-05	AT hook motif DNA-binding family protein
AT4G26770	AT4G26770	protein_coding_gene	122.938	1.56527	0.310361	5.0434	4.57338e-07	3.98251e-05	Phosphatidate cytidylyltransferase family protein
AT4G32800	AT4G32800	protein_coding_gene	123.524	-1.96906	0.390946	-5.03664	4.73781e-07	4.07611e-05	Integrase-type DNA-binding superfamily protein
AT5G54190	AT5G54190	protein_coding_gene	2557.79	-2.47582	0.491504	-5.03723	4.72323e-07	4.07611e-05	protochlorophyllide oxidoreductase A
AT1G02730	AT1G02730	protein_coding_gene	1378.17	-1.30776	0.259697	-5.03572	4.76067e-07	4.07857e-05	cellulose synthase-like D5
AT3G14190	AT3G14190	protein_coding_gene	501.092	-0.94789	0.188413	-5.03091	4.88145e-07	4.16455e-05
AT2G29550	AT2G29550	protein_coding_gene	5242.13	-0.885378	0.176087	-5.02806	4.95472e-07	4.20945e-05	tubulin beta-7 chain
AT1G14120	AT1G14120	protein_coding_gene	919.6	-0.89886	0.178873	-5.02512	5.03117e-07	4.25666e-05	2-oxoglutarate (2OG) and Fe(II)-dependent oxygenase superfamily protein
AT3G15550	AT3G15550	protein_coding_gene	390.343	-1.45844	0.290286	-5.02417	5.05614e-07	4.26011e-05
AT3G14420	AT3G14420	protein_coding_gene	7481.98	-1.01073	0.201263	-5.02194	5.11528e-07	4.2922e-05	Aldolase-type TIM barrel family protein
AT5G59680	AT5G59680	protein_coding_gene	36.884	-1.98276	0.395682	-5.011	5.41486e-07	4.52496e-05	Leucine-rich repeat protein kinase family protein
AT5G05580	AT5G05580	protein_coding_gene	1774.4	-1.08359	0.216301	-5.00966	5.4527e-07	4.53798e-05	fatty acid desaturase 8
AT3G25870	AT3G25870	protein_coding_gene	112.525	1.43472	0.286635	5.0054	5.57471e-07	4.62067e-05
AT1G67040	AT1G67040	protein_coding_gene	352.424	-1.24948	0.249844	-5.00106	5.70166e-07	4.70676e-05
AT2G43710	AT2G43710	protein_coding_gene	3623.03	-0.666079	0.133919	-4.97375	6.56703e-07	5.39927e-05	Plant stearoyl-acyl-carrier-protein desaturase family protein
AT1G09470	AT1G09470	protein_coding_gene	125.298	-1.04825	0.210977	-4.96855	6.74566e-07	5.52386e-05
AT4G27670	AT4G27670	protein_coding_gene	13.864	-2.81575	0.566997	-4.96607	6.83244e-07	5.5574e-05	heat shock protein 21
AT4G35510	AT4G35510	protein_coding_gene	315.979	0.642748	0.129434	4.96582	6.84113e-07	5.5574e-05
AT1G07400	AT1G07400	protein_coding_gene	378.692	-1.57292	0.317115	-4.96009	7.04607e-07	5.67863e-05	HSP20-like chaperones superfamily protein
AT1G74730	AT1G74730	protein_coding_gene	2173.24	-1.32029	0.266149	-4.96071	7.02354e-07	5.67863e-05	Protein of unknown function (DUF1118)
AT2G40520	AT2G40520	protein_coding_gene	90.8083	-1.64567	0.332217	-4.95362	7.28472e-07	5.84785e-05	Nucleotidyltransferase family protein
AT2G41680	AT2G41680	protein_coding_gene	3498.41	-0.92837	0.187485	-4.95171	7.35659e-07	5.88239e-05	NADPH-dependent thioredoxin reductase C
AT4G17810	AT4G17810	protein_coding_gene	309.773	-1.10502	0.223217	-4.95044	7.40443e-07	5.89751e-05	C2H2 and C2HC zinc fingers superfamily protein
AT4G37040	AT4G37040	protein_coding_gene	836.448	-0.874333	0.176761	-4.94642	7.55908e-07	5.99726e-05	methionine aminopeptidase 1D
AT4G05520	AT4G05520	protein_coding_gene	644.95	-1.12264	0.227033	-4.94483	7.62107e-07	6.02301e-05	EPS15 homology domain 2
AT1G10970	AT1G10970	protein_coding_gene	322.756	0.941777	0.190562	4.9421	7.72847e-07	6.0609e-05	zinc transporter 4 precursor
AT3G46900	AT3G46900	protein_coding_gene	164.55	2.83383	0.573373	4.94238	7.7175e-07	6.0609e-05	copper transporter 2
AT1G76310	AT1G76310	protein_coding_gene	333.891	-1.29179	0.261485	-4.94021	7.80394e-07	6.09664e-05	CYCLIN B2;4
AT4G37710	AT4G37710	protein_coding_gene	35.3679	-2.57368	0.521175	-4.93822	7.88377e-07	6.1355e-05	VQ motif-containing protein
AT4G20760	AT4G20760	protein_coding_gene	437.921	-0.652873	0.132495	-4.92753	8.32751e-07	6.4562e-05	NAD(P)-binding Rossmann-fold superfamily protein
AT5G57800	AT5G57800	protein_coding_gene	1790.51	-0.764438	0.15522	-4.92486	8.44212e-07	6.52026e-05	Fatty acid hydroxylase superfamily
AT3G59250	AT3G59250	protein_coding_gene	14.4403	-2.75439	0.559394	-4.92388	8.48432e-07	6.52812e-05	F-box/RNI-like superfamily protein
AT5G59250	AT5G59250	protein_coding_gene	650.264	-0.783538	0.159321	-4.91798	8.7444e-07	6.70295e-05	Major facilitator superfamily protein
AT3G16520	AT3G16520	protein_coding_gene	1749.71	-1.04877	0.213322	-4.91637	8.81658e-07	6.73296e-05	UDP-glucosyl transferase 88A1
AT5G13100	AT5G13100	protein_coding_gene	1581.11	-0.695488	0.141513	-4.91466	8.89373e-07	6.76653e-05
AT4G16990	AT4G16990	protein_coding_gene	77.7342	-2.40864	0.490321	-4.91238	8.99787e-07	6.82032e-05	disease resistance protein (TIR-NBS class), putative
AT5G60700	AT5G60700	protein_coding_gene	610.85	0.634629	0.129228	4.91094	9.06424e-07	6.84518e-05	glycosyltransferase family protein 2
AT5G45700	AT5G45700	protein_coding_gene	222.533	-1.05346	0.214705	-4.90653	9.27009e-07	6.9748e-05	Haloacid dehalogenase-like hydrolase (HAD) superfamily protein
AT4G17245	AT4G17245	protein_coding_gene	97.4633	-2.17237	0.443133	-4.90229	9.47253e-07	7.10092e-05	RING/U-box superfamily protein
AT3G06030	AT3G06030	protein_coding_gene	612.747	-1.02788	0.209711	-4.90141	9.51505e-07	7.10666e-05	NPK1-related protein kinase 3
AT1G14390	AT1G14390	protein_coding_gene	146.549	0.954095	0.194853	4.89648	9.75682e-07	7.26064e-05	Leucine-rich repeat protein kinase family protein
AT1G72610	AT1G72610	protein_coding_gene	6376.81	-1.38783	0.283565	-4.89423	9.86917e-07	7.31754e-05	germin-like protein 1
AT2G40400	AT2G40400	protein_coding_gene	1473.57	-0.619037	0.126635	-4.88834	1.01689e-06	7.51242e-05	Protein of unknown function (DUF399 and DUF3411)
AT2G26180	AT2G26180	protein_coding_gene	227.714	-0.953898	0.195718	-4.87384	1.09452e-06	8.05677e-05	IQ-domain 6
AT5G58330	AT5G58330	protein_coding_gene	4866.2	-0.820065	0.168443	-4.8685	1.12446e-06	8.24742e-05	lactate/malate dehydrogenase family protein
AT1G52680	AT1G52680	protein_coding_gene	44.992	2.05778	0.423875	4.8547	1.20571e-06	8.81161e-05	late embryogenesis abundant protein-related / LEA protein-related
AT4G04700	AT4G04700	protein_coding_gene	140.344	-1.02492	0.211295	-4.85064	1.23065e-06	8.96178e-05	calcium-dependent protein kinase 27
AT1G06360	AT1G06360	protein_coding_gene	1486.79	-0.839163	0.173137	-4.84681	1.25461e-06	9.10376e-05	Fatty acid desaturase family protein
AT1G03470	AT1G03470	protein_coding_gene	275.797	-1.02221	0.211011	-4.84436	1.27021e-06	9.18426e-05	Kinase interacting (KIP1-like) family protein
AT5G25460	AT5G25460	protein_coding_gene	8254.25	0.875804	0.180894	4.84152	1.28847e-06	9.28334e-05	Protein of unknown function, DUF642
AT1G16730	AT1G16730	protein_coding_gene	434.64	1.42774	0.295162	4.83713	1.31725e-06	9.45732e-05	unknown protein 6
AT5G02550	AT5G02550	protein_coding_gene	429.197	0.950236	0.19661	4.8331	1.3442e-06	9.61696e-05
AT1G20070	AT1G20070	protein_coding_gene	248.248	1.65262	0.342537	4.82464	1.40254e-06	9.99922e-05
AT1G16390	AT1G16390	protein_coding_gene	593.705	-1.05133	0.218206	-4.81808	1.44947e-06	0.000102978	organic cation/carnitine transporter 3
AT2G43945	AT2G43945	protein_coding_gene	1309.41	-0.897689	0.186379	-4.81648	1.46116e-06	0.000103425
AT3G18010	AT3G18010	protein_coding_gene	94.9805	-1.25216	0.26001	-4.81583	1.46591e-06	0.000103425	WUSCHEL related homeobox 1
AT5G42330	AT5G42330	protein_coding_gene	159.316	-1.32997	0.276311	-4.81331	1.48448e-06	0.000104374
AT1G22590	AT1G22590	protein_coding_gene	289.521	-1.41296	0.293642	-4.81184	1.4955e-06	0.000104788	AGAMOUS-like 87
AT1G03630	AT1G03630	protein_coding_gene	4127.21	-1.01198	0.210799	-4.80069	1.58119e-06	0.000110412	protochlorophyllide oxidoreductase C
AT4G25080	AT4G25080	protein_coding_gene	4347.02	-0.983398	0.205247	-4.79129	1.65709e-06	0.000115318	magnesium-protoporphyrin IX methyltransferase
AT4G15140	AT4G15140	protein_coding_gene	200.08	-1.21541	0.253814	-4.78858	1.67963e-06	0.000116489
AT1G23740	AT1G23740	protein_coding_gene	2263.45	-0.915113	0.191221	-4.78564	1.70447e-06	0.000117811	Oxidoreductase, zinc-binding dehydrogenase family protein
AT4G09900	AT4G09900	protein_coding_gene	141.489	-0.85477	0.178745	-4.78205	1.73514e-06	0.000119525	methyl esterase 12
AT1G65240	AT1G65240	protein_coding_gene	10.6251	-2.41469	0.505277	-4.77894	1.76219e-06	0.00012098	Eukaryotic aspartyl protease family protein
AT2G29650	AT2G29650	protein_coding_gene	557.436	-0.966277	0.202262	-4.77734	1.77626e-06	0.000121537	phosphate transporter 4;1
AT3G21200	AT3G21200	protein_coding_gene	2680.54	-0.829003	0.173592	-4.7756	1.79177e-06	0.000122188	proton gradient regulation 7
AT4G37930	AT4G37930	protein_coding_gene	10107.8	-1.04091	0.218199	-4.77047	1.83794e-06	0.000124918	serine transhydroxymethyltransferase 1
AT5G44560	AT5G44560	protein_coding_gene	527.948	-0.792709	0.166234	-4.76863	1.85481e-06	0.000125646	SNF7 family protein
AT5G35220	AT5G35220	protein_coding_gene	1680.87	-1.08717	0.228118	-4.76582	1.88085e-06	0.000126988	Peptidase M50 family protein
AT1G31190	AT1G31190	protein_coding_gene	636.063	-0.758339	0.159153	-4.76483	1.89009e-06	0.000127191	myo-inositol monophosphatase like 1
AT1G04640	AT1G04640	protein_coding_gene	510.957	-0.994679	0.208826	-4.76319	1.90555e-06	0.00012781	lipoyltransferase 2
AT5G38300	AT5G38300	protein_coding_gene	127.931	-1.29082	0.27124	-4.75896	1.94591e-06	0.000130089
AT4G22217	AT4G22217	protein_coding_gene	154.154	1.69295	0.355963	4.75597	1.97492e-06	0.000131596	Arabidopsis defensin-like protein
AT3G25660	AT3G25660	protein_coding_gene	3909.5	-0.887161	0.18666	-4.75282	2.006e-06	0.000133232	Amidase family protein
AT2G44050	AT2G44050	protein_coding_gene	2847.31	-0.491743	0.103483	-4.75191	2.01509e-06	0.000133402	6,7-dimethyl-8-ribityllumazine synthase / DMRL synthase / lumazine synthase / riboflavin synthase
AT4G28650	AT4G28650	protein_coding_gene	886.523	0.959908	0.202163	4.74818	2.05252e-06	0.00013544	Leucine-rich repeat transmembrane protein kinase family protein
AT2G43030	AT2G43030	protein_coding_gene	11804.3	-0.879481	0.185258	-4.74734	2.06113e-06	0.000135569	Ribosomal protein L3 family protein
AT1G67210	AT1G67210	protein_coding_gene	103.237	-0.885427	0.186552	-4.74628	2.0719e-06	0.000135839	Proline-rich spliceosome-associated (PSP) family protein / zinc knuckle (CCHC-type) family protein
AT1G31800	AT1G31800	protein_coding_gene	1798.91	-0.913926	0.192642	-4.74417	2.09366e-06	0.000136389	cytochrome P450, family 97, subfamily A, polypeptide 3
AT2G03020	AT2G03020	protein_coding_gene	29.9505	-1.32563	0.279395	-4.74466	2.08857e-06	0.000136389	Heat shock protein HSP20/alpha crystallin family
AT3G49470	AT3G49470	protein_coding_gene	2005.21	-0.703919	0.148752	-4.73216	2.2214e-06	0.000143792	nascent polypeptide-associated complex subunit alpha-like protein 2
AT5G06800	AT5G06800	protein_coding_gene	144.167	1.17779	0.24886	4.73275	2.21503e-06	0.000143792	myb-like HTH transcriptional regulator family protein
AT1G01030	AT1G01030	protein_coding_gene	47.3266	-1.61059	0.340487	-4.73024	2.2425e-06	0.000144698	AP2/B3-like transcriptional factor family protein
AT3G55710	AT3G55710	protein_coding_gene	25.2522	-2.35717	0.498411	-4.72938	2.25207e-06	0.000144857	UDP-Glycosyltransferase superfamily protein
AT1G08280	AT1G08280	protein_coding_gene	228.526	0.871136	0.184363	4.72512	2.29984e-06	0.000146517	Glycosyltransferase family 29 (sialyltransferase) family protein
AT1G69935	AT1G69935	protein_coding_gene	252.65	-0.780012	0.165074	-4.72522	2.29868e-06	0.000146517	short hypocotyl in white light1
AT4G24770	AT4G24770	protein_coding_gene	17877.7	-0.784102	0.165964	-4.72452	2.30662e-06	0.000146517	31-kDa RNA binding protein
AT5G53550	AT5G53550	protein_coding_gene	996.553	0.741436	0.1569	4.72554	2.2951e-06	0.000146517	YELLOW STRIPE like 3
AT3G13490	AT3G13490	protein_coding_gene	1847.17	-0.806612	0.170832	-4.72166	2.33925e-06	0.000148128	Lysyl-tRNA synthetase, class II
AT4G00180	AT4G00180	protein_coding_gene	1017.17	-0.90513	0.191787	-4.71945	2.36483e-06	0.000149284	Plant-specific transcription factor YABBY family protein
AT3G51910	AT3G51910	protein_coding_gene	247.538	-1.6332	0.346343	-4.71556	2.41048e-06	0.000151697	heat shock transcription factor A7A
AT1G19150	AT1G19150	protein_coding_gene	830.084	-1.29998	0.275917	-4.7115	2.45894e-06	0.00015427	photosystem I light harvesting complex gene 6
AT4G05120	AT4G05120	protein_coding_gene	105.939	-0.957617	0.203451	-4.70686	2.5156e-06	0.000157232	Major facilitator superfamily protein
AT5G17160	AT5G17160	protein_coding_gene	1514.79	-1.10824	0.235477	-4.70638	2.52157e-06	0.000157232
AT3G51750	AT3G51750	protein_coding_gene	345.134	0.976266	0.207489	4.70515	2.53674e-06	0.000157695
AT1G55370	AT1G55370	protein_coding_gene	359.584	-1.15016	0.244865	-4.69713	2.63845e-06	0.00016352	NDH-dependent cyclic electron flow 5
AT3G54050	AT3G54050	protein_coding_gene	2955.23	-1.30021	0.277024	-4.69351	2.68556e-06	0.000165638	high cyclic electron flow 1
AT5G36700	AT5G36700	protein_coding_gene	784.049	-1.29117	0.275112	-4.69326	2.68888e-06	0.000165638	2-phosphoglycolate phosphatase 1
AT1G67740	AT1G67740	protein_coding_gene	6958.98	-1.10661	0.235854	-4.69192	2.70649e-06	0.000166221	photosystem II BY
AT1G11860	AT1G11860	protein_coding_gene	14683.6	-0.61365	0.130854	-4.68956	2.73788e-06	0.000167644	Glycine cleavage T-protein family
AT3G45140	AT3G45140	protein_coding_gene	83.9957	-2.41713	0.515563	-4.68832	2.75451e-06	0.000168157	lipoxygenase 2
AT5G10890	AT5G10890	protein_coding_gene	41.5415	-1.56585	0.334223	-4.68507	2.79871e-06	0.000170345	myosin heavy chain-related
AT5G11950	AT5G11950	protein_coding_gene	693.938	-1.05582	0.225703	-4.67793	2.89787e-06	0.000175856	Putative lysine decarboxylase family protein
AT1G63940	AT1G63940	protein_coding_gene	12876.7	-0.492558	0.10538	-4.67413	2.95203e-06	0.000178215	monodehydroascorbate reductase 6
AT5G03350	AT5G03350	protein_coding_gene	167.061	-1.98106	0.423848	-4.67398	2.95423e-06	0.000178215	Legume lectin family protein
AT5G16030	AT5G16030	protein_coding_gene	1225.19	-1.87122	0.400474	-4.67253	2.97516e-06	0.000178949
AT1G66520	AT1G66520	protein_coding_gene	420.51	-0.866172	0.185412	-4.6716	2.9886e-06	0.000179228	formyltransferase, putative
AT1G06830	AT1G06830	protein_coding_gene	46.0844	-2.1724	0.465157	-4.67025	3.00826e-06	0.000179878	Glutaredoxin family protein
AT1G42970	AT1G42970	protein_coding_gene	12065.2	-1.02009	0.218489	-4.66883	3.02927e-06	0.000180605	glyceraldehyde-3-phosphate dehydrogenase B subunit
AT3G44830	AT3G44830	protein_coding_gene	115.875	1.32528	0.28394	4.66747	3.04938e-06	0.000180747	Lecithin:cholesterol acyltransferase family protein
AT4G00895	AT4G00895	protein_coding_gene	1594.85	-0.645289	0.138235	-4.66804	3.04081e-06	0.000180747	ATPase, F1 complex, OSCP/delta subunit protein
AT2G05910	AT2G05910	protein_coding_gene	22.0234	-2.4845	0.532404	-4.66656	3.0628e-06	0.000181016	Protein of unknown function (DUF567)
AT4G22860	AT4G22860	protein_coding_gene	231.881	-1.2208	0.261649	-4.6658	3.07423e-06	0.000181167	Cell cycle regulated microtubule associated protein
AT5G03140	AT5G03140	protein_coding_gene	221.557	0.895193	0.19192	4.6644	3.09515e-06	0.000181873	Concanavalin A-like lectin protein kinase family protein
AT4G16950	AT4G16950	protein_coding_gene	450.911	-1.29741	0.278327	-4.66147	3.13953e-06	0.000183951	Disease resistance protein (TIR-NBS-LRR class) family
AT1G66050	AT1G66050	protein_coding_gene	149.456	-1.04086	0.223388	-4.65943	3.17086e-06	0.000185254	Zinc finger (C3HC4-type RING finger) family protein
AT5G03795	AT5G03795	protein_coding_gene	61.115	2.00382	0.430783	4.65158	3.29403e-06	0.000191901	Exostosin family protein
AT2G27380	AT2G27380	protein_coding_gene	1966.17	2.5397	0.547358	4.63993	3.48535e-06	0.000202009	extensin proline-rich 1
AT4G35250	AT4G35250	protein_coding_gene	1581.19	-1.06015	0.228489	-4.63981	3.48736e-06	0.000202009	NAD(P)-binding Rossmann-fold superfamily protein
AT4G23560	AT4G23560	protein_coding_gene	986.566	-2.67857	0.577467	-4.63848	3.50974e-06	0.00020273	glycosyl hydrolase 9B15
AT2G11520	AT2G11520	protein_coding_gene	395.337	-0.713361	0.153833	-4.63726	3.5306e-06	0.000203359	calmodulin-binding receptor-like cytoplasmic kinase 3
AT2G44290	AT2G44290	protein_coding_gene	257.095	-1.18167	0.254967	-4.63461	3.57617e-06	0.000205403	Bifunctional inhibitor/lipid-transfer protein/seed storage 2S albumin superfamily protein
AT3G09520	AT3G09520	protein_coding_gene	229.757	1.72235	0.371738	4.63323	3.60007e-06	0.000205618	exocyst subunit exo70 family protein H4
AT4G23570	AT4G23570	protein_coding_gene	578.854	-0.706614	0.152508	-4.63328	3.59921e-06	0.000205618	phosphatase-related
AT5G21430	AT5G21430	protein_coding_gene	230.878	-1.94464	0.419932	-4.63085	3.64165e-06	0.000207411	Chaperone DnaJ-domain superfamily protein
AT3G24450	AT3G24450	protein_coding_gene	135.354	1.31169	0.283416	4.62814	3.68969e-06	0.000209562	Heavy metal transport/detoxification superfamily protein
AT4G16750	AT4G16750	protein_coding_gene	46.7565	1.62193	0.350942	4.62164	3.80726e-06	0.000215639	Integrase-type DNA-binding superfamily protein
AT5G06150	AT5G06150	protein_coding_gene	917.272	-1.10569	0.239634	-4.61407	3.94862e-06	0.000223026	Cyclin family protein
AT3G03650	AT3G03650	protein_coding_gene	23.8261	1.75288	0.380198	4.61045	4.0179e-06	0.000226312	Exostosin family protein
AT1G71200	AT1G71200	protein_coding_gene	50.334	2.22139	0.482046	4.60826	4.06058e-06	0.000228086	basic helix-loop-helix (bHLH) DNA-binding superfamily protein
AT5G44050	AT5G44050	protein_coding_gene	75.546	-2.07689	0.451141	-4.60364	4.15174e-06	0.000232566	MATE efflux family protein
AT1G29530	AT1G29530	protein_coding_gene	491.427	-0.838503	0.182366	-4.59791	4.26742e-06	0.000238305
AT4G28680	AT4G28680	protein_coding_gene	667.694	-1.54378	0.335792	-4.59742	4.27758e-06	0.000238305	L-tyrosine decarboxylase
AT5G53990	AT5G53990	protein_coding_gene	122.79	1.39391	0.303876	4.58709	4.49463e-06	0.000249715	UDP-Glycosyltransferase superfamily protein
AT1G28650	AT1G28650	protein_coding_gene	37.227	2.50942	0.547415	4.58413	4.55885e-06	0.000252595	GDSL-like Lipase/Acylhydrolase superfamily protein
AT2G06950			1049.42	-0.756392	0.165045	-4.58296	4.58442e-06	0.000253323	transposable element gene
AT3G24210	AT3G24210	protein_coding_gene	224.076	0.834763	0.182173	4.58225	4.60008e-06	0.000253502	Ankyrin repeat family protein
AT4G11910	AT4G11910	protein_coding_gene	85.8378	1.81123	0.395363	4.58119	4.62348e-06	0.000254027
AT4G16980	AT4G16980	protein_coding_gene	2635.04	-1.78804	0.390344	-4.58069	4.63454e-06	0.000254027	arabinogalactan-protein family
AT1G74880	AT1G74880	protein_coding_gene	620.121	-1.57196	0.343366	-4.57809	4.69247e-06	0.000256513	NAD(P)H:plastoquinone dehydrogenase complex subunit O
AT2G35660	AT2G35660	protein_coding_gene	182.054	-1.07191	0.234207	-4.57675	4.72256e-06	0.000257468	FAD/NAD(P)-binding oxidoreductase family protein
AT1G45191	AT1G45191	protein_coding_gene	136.033	-1.94996	0.42624	-4.57479	4.76708e-06	0.000259202	Glycosyl hydrolase superfamily protein
AT2G13360	AT2G13360	protein_coding_gene	2881.61	-1.738	0.380255	-4.57063	4.86271e-06	0.000263699	alanine:glyoxylate aminotransferase
AT1G16880	AT1G16880	protein_coding_gene	3234.57	-1.13487	0.248357	-4.56949	4.88915e-06	0.000264306	uridylyltransferase-related
AT1G31540	AT1G31540	protein_coding_gene	171.327	-1.24611	0.272734	-4.56898	4.90115e-06	0.000264306	Disease resistance protein (TIR-NBS-LRR class) family
AT4G33110	AT4G33110	protein_coding_gene	3253.76	-0.860837	0.18843	-4.56848	4.91281e-06	0.000264306	S-adenosyl-L-methionine-dependent methyltransferases superfamily protein
AT5G67270	AT5G67270	protein_coding_gene	503.517	-0.94884	0.207746	-4.5673	4.94051e-06	0.000265098	end binding protein 1C
AT3G15360	AT3G15360	protein_coding_gene	2231.25	-0.778652	0.170544	-4.5657	4.97837e-06	0.000266428	thioredoxin M-type 4
AT3G50820	AT3G50820	protein_coding_gene	8064.52	-1.28289	0.281214	-4.56196	5.06784e-06	0.000270506	photosystem II subunit O-2
AT1G71500	AT1G71500	protein_coding_gene	2704.69	-0.736694	0.161561	-4.55985	5.11909e-06	0.000271112	Rieske (2Fe-2S) domain-containing protein
AT2G40610	AT2G40610	protein_coding_gene	391.103	0.999919	0.219277	4.56008	5.11335e-06	0.000271112	expansin A8
AT2G42720	AT2G42720	protein_coding_gene	62.8411	1.27285	0.279113	4.56035	5.10689e-06	0.000271112	FBD, F-box, Skp2-like and Leucine Rich Repeat domains containing protein
AT2G33330	AT2G33330	protein_coding_gene	639.98	-0.877087	0.192437	-4.55778	5.16983e-06	0.00027309	plasmodesmata-located protein 3
AT1G07080	AT1G07080	protein_coding_gene	5299.38	0.642552	0.141055	4.55535	5.22995e-06	0.000275552	Thioredoxin superfamily protein
AT1G63860	AT1G63860	protein_coding_gene	350.143	-1.46194	0.320986	-4.55452	5.25042e-06	0.000275918	Disease resistance protein (TIR-NBS-LRR class) family
AT1G52220	AT1G52220	protein_coding_gene	1741.41	-1.08729	0.239019	-4.54895	5.39134e-06	0.000282595
AT1G14430	AT1G14430	protein_coding_gene	230.219	-0.920403	0.202389	-4.54769	5.42379e-06	0.000283567	glyoxal oxidase-related protein
AT5G23440	AT5G23440	protein_coding_gene	321.226	-0.674477	0.148334	-4.54702	5.441e-06	0.000283739	ferredoxin/thioredoxin reductase subunit A (variable subunit) 1
AT4G37490	AT4G37490	protein_coding_gene	348.819	-1.00241	0.220882	-4.5382	5.67363e-06	0.000295116	CYCLIN B1;1
AT3G23730	AT3G23730	protein_coding_gene	3663.27	-0.937887	0.206767	-4.53596	5.73423e-06	0.000296754	xyloglucan endotransglucosylase/hydrolase 16
AT4G18570	AT4G18570	protein_coding_gene	434.343	-0.991535	0.218589	-4.53607	5.73128e-06	0.000296754	Tetratricopeptide repeat (TPR)-like superfamily protein
AT2G36800	AT2G36800	protein_coding_gene	1274.59	-0.941943	0.207689	-4.53536	5.75065e-06	0.000296845	don-glucosyltransferase 1
AT4G08950	AT4G08950	protein_coding_gene	7857.45	-1.28394	0.283162	-4.53429	5.77967e-06	0.000296845	Phosphate-responsive 1 family protein
AT5G08150	AT5G08150	protein_coding_gene	85.4108	-1.56986	0.346178	-4.53482	5.76518e-06	0.000296845	suppressor of phytochrome b 5
AT3G09160	AT3G09160	protein_coding_gene	22.2744	-1.92959	0.425756	-4.53215	5.83869e-06	0.000299123	RNA-binding (RRM/RBD/RNP motifs) family protein
AT2G02780	AT2G02780	protein_coding_gene	931.952	0.772672	0.170572	4.52988	5.90161e-06	0.000301588	Leucine-rich repeat protein kinase family protein
AT3G05600	AT3G05600	protein_coding_gene	822.032	-1.57505	0.347953	-4.52661	5.99375e-06	0.000305532	alpha/beta-Hydrolases superfamily protein
AT1G45474	AT1G45474	protein_coding_gene	1253.36	-0.994988	0.219853	-4.52569	6.01984e-06	0.000306096	photosystem I light harvesting complex gene 5
AT3G05640	AT3G05640	protein_coding_gene	77.9223	1.20667	0.266706	4.52434	6.05842e-06	0.000306529	Protein phosphatase 2C family protein
AT3G44880	AT3G44880	protein_coding_gene	560.234	-0.909333	0.20098	-4.52448	6.05431e-06	0.000306529	Pheophorbide a oxygenase family protein with Rieske [2Fe-2S] domain
AT1G54960	AT1G54960	protein_coding_gene	183.749	-1.21301	0.268177	-4.52317	6.09209e-06	0.00030747	NPK1-related protein kinase 2
AT5G55260	AT5G55260	protein_coding_gene	299.347	1.05508	0.23332	4.52205	6.12448e-06	0.000308341	protein phosphatase X 2
AT3G03640	AT3G03640	protein_coding_gene	2413.11	0.899865	0.199149	4.51856	6.22613e-06	0.000312687	beta glucosidase 25
AT4G33260	AT4G33260	protein_coding_gene	590.205	-1.18907	0.263513	-4.51237	6.41068e-06	0.000321164	Transducin family protein / WD-40 repeat family protein
AT1G57820	AT1G57820	protein_coding_gene	900.673	-0.696241	0.154336	-4.51121	6.44598e-06	0.000322141	Zinc finger (C3HC4-type RING finger) family protein
AT5G21100	AT5G21100	protein_coding_gene	770.295	-0.9734	0.21587	-4.5092	6.50734e-06	0.000324413	Plant L-ascorbate oxidase
AT1G62290	AT1G62290	protein_coding_gene	1995.67	1.16547	0.258531	4.50806	6.54227e-06	0.000325174	Saposin-like aspartyl protease family protein
AT5G13840	AT5G13840	protein_coding_gene	540.23	-1.1355	0.251904	-4.50766	6.55451e-06	0.000325174	FIZZY-related 3
AT4G18480	AT4G18480	protein_coding_gene	12098.4	-0.919201	0.203978	-4.50636	6.59488e-06	0.000326382	P-loop containing nucleoside triphosphate hydrolases superfamily protein
AT5G08480	AT5G08480	protein_coding_gene	35.3397	-1.47675	0.327893	-4.50376	6.6761e-06	0.000329602	VQ motif-containing protein
AT1G16520	AT1G16520	protein_coding_gene	1367.58	-0.588144	0.130673	-4.50089	6.76682e-06	0.000333274
AT2G25880	AT2G25880	protein_coding_gene	631.261	-0.907161	0.201666	-4.49833	6.84901e-06	0.000336509	ataurora2
AT5G56580	AT5G56580	protein_coding_gene	444.645	-1.05528	0.234772	-4.4949	6.9603e-06	0.000341155	MAP kinase kinase 6
AT4G34600	AT4G34600	protein_coding_gene	200.808	1.71117	0.38105	4.49068	7.09952e-06	0.000347145
AT1G60000	AT1G60000	protein_coding_gene	1573.9	-1.07828	0.240547	-4.48263	7.37274e-06	0.000359641	RNA-binding (RRM/RBD/RNP motifs) family protein
AT1G12520	AT1G12520	protein_coding_gene	1042.95	-0.855118	0.190837	-4.48088	7.43358e-06	0.000361744	copper chaperone for SOD1
AT2G23970	AT2G23970	protein_coding_gene	39.3987	-2.46172	0.55028	-4.47357	7.6923e-06	0.000372856	Class I glutamine amidotransferase-like superfamily protein
AT4G35940	AT4G35940	protein_coding_gene	296.537	0.678491	0.151672	4.4734	7.69851e-06	0.000372856
AT5G59240	AT5G59240	protein_coding_gene	102.024	-1.20137	0.268979	-4.4664	7.95483e-06	0.000384358	Ribosomal protein S8e family protein
AT1G71400	AT1G71400	protein_coding_gene	213.648	0.786414	0.176099	4.46574	7.9792e-06	0.000384624	receptor like protein 12
AT2G20635	AT2G20635	protein_coding_gene	187.002	-1.02465	0.229587	-4.46299	8.08232e-06	0.000388676	ATP binding;protein kinases;protein serine/threonine kinases
AT2G21830	AT2G21830	protein_coding_gene	400.078	0.74741	0.167752	4.45543	8.3724e-06	0.000401678	Cysteine/Histidine-rich C1 domain family protein
AT1G77950	AT1G77950	protein_coding_gene	144.11	1.37692	0.309102	4.45456	8.40636e-06	0.000402361	AGAMOUS-like 67
AT2G26670	AT2G26670	protein_coding_gene	2243.63	-0.497682	0.111849	-4.44958	8.60397e-06	0.000410855	Plant haem oxygenase (decyclizing) family protein
AT1G20610	AT1G20610	protein_coding_gene	394.661	-1.02306	0.229995	-4.44819	8.65982e-06	0.000412556	Cyclin B2;3
AT3G10040	AT3G10040	protein_coding_gene	2059.65	-1.05045	0.236629	-4.43923	9.02804e-06	0.000429095	sequence-specific DNA binding transcription factors
AT3G10840	AT3G10840	protein_coding_gene	610.499	-0.886352	0.200112	-4.42929	9.45436e-06	0.000448313	alpha/beta-Hydrolases superfamily protein
AT2G38025	AT2G38025	protein_coding_gene	531.243	-0.847882	0.191503	-4.42751	9.53275e-06	0.000450981	Cysteine proteinases superfamily protein
AT4G24690	AT4G24690	protein_coding_gene	4678.6	0.644591	0.145699	4.42414	9.68259e-06	0.000455808	ubiquitin-associated (UBA)/TS-N domain-containing protein / octicosapeptide/Phox/Bemp1 (PB1) domain-containing protein
AT5G43750	AT5G43750	protein_coding_gene	1138.9	-0.870745	0.196836	-4.42371	9.70185e-06	0.000455808	NAD(P)H dehydrogenase 18
AT5G56320	AT5G56320	protein_coding_gene	364.03	1.00409	0.22693	4.42466	9.65955e-06	0.000455808	expansin A14
AT5G53700	AT5G53700	protein_coding_gene	31.582	1.43997	0.325747	4.42052	9.84619e-06	0.000461526	RNA-binding (RRM/RBD/RNP motifs) family protein
AT1G65710	AT1G65710	protein_coding_gene	199.65	-1.11152	0.251705	-4.41597	1.00557e-05	0.000470265
AT1G55140	AT1G55140	protein_coding_gene	905.712	-0.951878	0.216026	-4.40632	1.05141e-05	0.000489458	Ribonuclease III family protein
AT2G37660	AT2G37660	protein_coding_gene	9675.25	-0.749248	0.170034	-4.40645	1.05078e-05	0.000489458	NAD(P)-binding Rossmann-fold superfamily protein
AT4G17600	AT4G17600	protein_coding_gene	3955.74	-0.786711	0.178577	-4.40546	1.05561e-05	0.000490294	Chlorophyll A-B binding family protein
AT3G11090	AT3G11090	protein_coding_gene	61.5581	-1.58955	0.360961	-4.40365	1.06446e-05	0.000493282	LOB domain-containing protein 21
AT3G56650	AT3G56650	protein_coding_gene	327.367	-0.907238	0.206304	-4.39758	1.09462e-05	0.000503822	Mog1/PsbP/DUF1795-like photosystem II reaction center PsbP family protein
AT3G62000	AT3G62000	protein_coding_gene	292.012	-0.809115	0.18396	-4.39831	1.09096e-05	0.000503822	S-adenosyl-L-methionine-dependent methyltransferases superfamily protein
AT5G51110	AT5G51110	protein_coding_gene	3288.54	-0.710879	0.161642	-4.39785	1.09326e-05	0.000503822	Transcriptional coactivator/pterin dehydratase
AT1G44790	AT1G44790	protein_coding_gene	610.656	-0.977525	0.222464	-4.39408	1.11242e-05	0.000510044	ChaC-like family protein
AT5G13510	AT5G13510	protein_coding_gene	7026.57	-0.668518	0.152145	-4.39394	1.11314e-05	0.000510044	Ribosomal protein L10 family protein
AT1G21920	AT1G21920	protein_coding_gene	480.772	0.760633	0.173383	4.38702	1.14916e-05	0.000523734	Histone H3 K4-specific methyltransferase SET7/9 family protein
AT4G05190	AT4G05190	protein_coding_gene	557.617	-1.1469	0.261444	-4.38678	1.15038e-05	0.000523734	kinesin 5
AT5G28750	AT5G28750	protein_coding_gene	2674.1	-0.767174	0.174885	-4.38672	1.15072e-05	0.000523734	Bacterial sec-independent translocation protein mttA/Hcf106
AT2G20370	AT2G20370	protein_coding_gene	1255.6	0.651422	0.148696	4.3809	1.18189e-05	0.000536718	Exostosin family protein
AT2G17040	AT2G17040	protein_coding_gene	13.7429	-2.15439	0.492414	-4.37515	1.21351e-05	0.000548634	NAC domain containing protein 36
AT4G35230	AT4G35230	protein_coding_gene	1016.13	-0.388206	0.0887255	-4.37536	1.21231e-05	0.000548634	BR-signaling kinase 1
AT5G27550	AT5G27550	protein_coding_gene	497.424	-1.12981	0.258394	-4.37243	1.2287e-05	0.000554275	P-loop containing nucleoside triphosphate hydrolases superfamily protein
AT2G21220	AT2G21220	protein_coding_gene	22.7532	-2.2231	0.508819	-4.36915	1.24732e-05	0.000559735	SAUR-like auxin-responsive protein family
AT2G37420	AT2G37420	protein_coding_gene	296.82	-1.18017	0.270134	-4.36885	1.24904e-05	0.000559735	ATP binding microtubule motor family protein
AT3G19480	AT3G19480	protein_coding_gene	297.306	-1.46883	0.336161	-4.36941	1.24581e-05	0.000559735	D-3-phosphoglycerate dehydrogenase
AT3G62060	AT3G62060	protein_coding_gene	427.585	-0.838074	0.191878	-4.36775	1.25535e-05	0.000561329	Pectinacetylesterase family protein
AT4G09650	AT4G09650	protein_coding_gene	7473.44	-0.930313	0.213341	-4.36067	1.29662e-05	0.000578516	ATP synthase delta-subunit gene
AT1G67710	AT1G67710	protein_coding_gene	99.1151	-1.61899	0.371435	-4.35873	1.30818e-05	0.000582399	response regulator 11
AT4G39960	AT4G39960	protein_coding_gene	1861.99	-0.856826	0.19663	-4.35756	1.3152e-05	0.000584249	Molecular chaperone Hsp40/DnaJ family protein
AT1G56050	AT1G56050	protein_coding_gene	1586.04	-0.943365	0.216564	-4.35605	1.3243e-05	0.00058701	GTP-binding protein-related
AT5G62520	AT5G62520	protein_coding_gene	2419.49	-0.940047	0.215842	-4.35524	1.32919e-05	0.000587898	similar to RCD one 5
AT1G30520	AT1G30520	protein_coding_gene	530.801	-0.964308	0.221475	-4.35402	1.33661e-05	0.000589902	acyl-activating enzyme 14
AT1G72920	AT1G72920	protein_coding_gene	525.874	-1.04541	0.240343	-4.34964	1.36363e-05	0.000600172	Toll-Interleukin-Resistance (TIR) domain family protein
AT4G00430	AT4G00430	protein_coding_gene	3707.73	-0.683619	0.157179	-4.34929	1.36577e-05	0.000600172	plasma membrane intrinsic protein 1;4
AT1G02910	AT1G02910	protein_coding_gene	865.165	-0.71298	0.163991	-4.34768	1.37582e-05	0.000600707	tetratricopeptide repeat (TPR)-containing protein
AT2G33180	AT2G33180	protein_coding_gene	1091.36	-0.741374	0.170504	-4.34813	1.37305e-05	0.000600707
AT2G37260	AT2G37260	protein_coding_gene	441.651	-0.527898	0.12141	-4.34808	1.37338e-05	0.000600707	WRKY family transcription factor family protein
AT1G72310	AT1G72310	protein_coding_gene	259.372	0.609566	0.140238	4.34664	1.38237e-05	0.000600992	RING/U-box superfamily protein
AT5G09650	AT5G09650	protein_coding_gene	5308.24	-0.621771	0.143031	-4.34711	1.37943e-05	0.000600992	pyrophosphorylase 6
AT3G22760	AT3G22760	protein_coding_gene	187.353	-1.22711	0.282727	-4.34027	1.42311e-05	0.000617387	Tesmin/TSO1-like CXC domain-containing protein
AT1G06660	AT1G06660	protein_coding_gene	280.842	-1.03526	0.238635	-4.33825	1.43619e-05	0.000617857
AT2G40490	AT2G40490	protein_coding_gene	5271.63	-0.859997	0.198225	-4.33849	1.43462e-05	0.000617857	Uroporphyrinogen decarboxylase
AT2G41100	AT2G41100	protein_coding_gene	3515.68	-1.51481	0.34915	-4.33855	1.43428e-05	0.000617857	Calcium-binding EF hand family protein
AT3G06020	AT3G06020	protein_coding_gene	49.4587	-1.67379	0.385823	-4.33824	1.43631e-05	0.000617857	Protein of unknown function (DUF3049)
AT4G02360	AT4G02360	protein_coding_gene	185.364	0.820961	0.189269	4.33753	1.44095e-05	0.000618548	Protein of unknown function, DUF538
AT2G33560	AT2G33560	protein_coding_gene	241.954	-0.973381	0.224475	-4.33626	1.44927e-05	0.000620135	BUB1-related (BUB1: budding uninhibited by benzymidazol 1)
AT4G33520	AT4G33520	protein_coding_gene	1404.92	-0.827441	0.190843	-4.33571	1.45287e-05	0.000620135	P-type ATP-ase 1
AT5G56780	AT5G56780	protein_coding_gene	89.7019	-1.1485	0.264901	-4.33558	1.45377e-05	0.000620135	effector of transcription2
AT1G31310	AT1G31310	protein_coding_gene	44.844	-1.29323	0.298375	-4.33422	1.46276e-05	0.000621369	hydroxyproline-rich glycoprotein family protein
AT3G27830	AT3G27830	protein_coding_gene	12026.9	-0.665518	0.153548	-4.33426	1.46253e-05	0.000621369	ribosomal protein L12-A
AT5G17710	AT5G17710	protein_coding_gene	3166.39	-0.769786	0.1777	-4.33195	1.47793e-05	0.000626507	Co-chaperone GrpE family protein
AT1G11220	AT1G11220	protein_coding_gene	104.476	-1.09704	0.253384	-4.32956	1.49409e-05	0.000631283	Protein of unknown function (DUF761)
AT2G44190	AT2G44190	protein_coding_gene	168.847	-1.11962	0.258612	-4.32937	1.49539e-05	0.000631283	Family of unknown function (DUF566)
AT1G58848	AT1G58848	protein_coding_gene	966.011	-1.05682	0.244155	-4.32848	1.50139e-05	0.000632506	Disease resistance protein (CC-NBS-LRR class) family
AT5G16460	AT5G16460	protein_coding_gene	44.1659	2.18801	0.505655	4.32709	1.51091e-05	0.000635207	Putative adipose-regulatory protein (Seipin)
AT5G48460	AT5G48460	protein_coding_gene	388.398	-1.10312	0.255221	-4.32219	1.54485e-05	0.000648138	Actin binding Calponin homology (CH) domain-containing protein
AT2G01590	AT2G01590	protein_coding_gene	403.796	-1.4386	0.332883	-4.32165	1.54867e-05	0.000648405	chlororespiratory reduction 3
AT4G19810	AT4G19810	protein_coding_gene	259.991	1.82656	0.422879	4.31934	1.56497e-05	0.000653888	Glycosyl hydrolase family protein with chitinase insertion domain
AT4G14330	AT4G14330	protein_coding_gene	398.25	-1.18833	0.275161	-4.31868	1.56965e-05	0.000654502	P-loop containing nucleoside triphosphate hydrolases superfamily protein
AT2G43590	AT2G43590	protein_coding_gene	2081.47	1.7204	0.398506	4.31712	1.58078e-05	0.000657797	Chitinase family protein
AT2G34190	AT2G34190	protein_coding_gene	293.986	-1.02512	0.237596	-4.31456	1.59923e-05	0.000664118	Xanthine/uracil permease family protein
AT2G20590	AT2G20590	protein_coding_gene	155.59	-1.10219	0.255564	-4.31279	1.61211e-05	0.000668107	Reticulon family protein
AT3G61210	AT3G61210	protein_coding_gene	11.446	-2.21478	0.513855	-4.31014	1.63153e-05	0.000674783	S-adenosyl-L-methionine-dependent methyltransferases superfamily protein
AT1G22880	AT1G22880	protein_coding_gene	375.82	0.954452	0.221702	4.30511	1.66905e-05	0.000688906	cellulase 5
AT4G22753	AT4G22753	protein_coding_gene	135.297	-1.51315	0.351576	-4.30392	1.67801e-05	0.000691204	sterol 4-alpha methyl oxidase 1-3
AT1G67035	AT1G67035	protein_coding_gene	51.4398	-1.18539	0.275479	-4.303	1.685e-05	0.000691979
AT5G38290	AT5G38290	protein_coding_gene	529.071	-0.935661	0.217455	-4.30278	1.68668e-05	0.000691979	Peptidyl-tRNA hydrolase family protein
AT1G74070	AT1G74070	protein_coding_gene	660.8	-0.658634	0.153154	-4.30048	1.70427e-05	0.000696392	Cyclophilin-like peptidyl-prolyl cis-trans isomerase family protein
AT3G56940	AT3G56940	protein_coding_gene	21349.2	-1.07504	0.249961	-4.30084	1.70153e-05	0.000696392	dicarboxylate diiron protein, putative (Crd1)
AT4G28780	AT4G28780	protein_coding_gene	343.334	-1.77766	0.413578	-4.29826	1.72143e-05	0.000702	GDSL-like Lipase/Acylhydrolase superfamily protein
AT3G13900	AT3G13900	protein_coding_gene	42.6445	1.72677	0.402189	4.29343	1.75934e-05	0.000716026	ATPase E1-E2 type family protein / haloacid dehalogenase-like hydrolase family protein
AT5G02580	AT5G02580	protein_coding_gene	312.353	1.03211	0.240513	4.29129	1.77635e-05	0.000721511	Plant protein 1589 of unknown function
AT5G50890	AT5G50890	protein_coding_gene	156.473	-0.930275	0.216978	-4.28741	1.80765e-05	0.000732763	alpha/beta-Hydrolases superfamily protein
AT5G22570	AT5G22570	protein_coding_gene	99.1854	-1.86966	0.436351	-4.28475	1.82945e-05	0.000740128	WRKY DNA-binding protein 38
AT1G14810	AT1G14810	protein_coding_gene	3266.6	-0.588903	0.137461	-4.28414	1.83443e-05	0.000740675	semialdehyde dehydrogenase family protein
AT3G13400	AT3G13400	protein_coding_gene	68.7204	-1.22158	0.285269	-4.28222	1.85041e-05	0.000745651	SKU5 similar 13
AT4G16410	AT4G16410	protein_coding_gene	1578.1	-0.880206	0.205573	-4.28172	1.85456e-05	0.000745846
AT4G00165	AT4G00165	protein_coding_gene	266.613	-1.11788	0.261303	-4.27808	1.88513e-05	0.000756648	Bifunctional inhibitor/lipid-transfer protein/seed storage 2S albumin superfamily protein
AT5G53210	AT5G53210	protein_coding_gene	156.571	-1.23122	0.287885	-4.27678	1.89619e-05	0.000759595	basic helix-loop-helix (bHLH) DNA-binding superfamily protein
AT1G74960	AT1G74960	protein_coding_gene	2380.97	-0.49451	0.115672	-4.27511	1.91044e-05	0.0007638	fatty acid biosynthesis 1
AT1G48470	AT1G48470	protein_coding_gene	1567.57	1.31267	0.307096	4.27448	1.91583e-05	0.000764456	glutamine synthetase 1;5
AT1G16080	AT1G16080	protein_coding_gene	1352.49	-0.781003	0.182752	-4.27357	1.9237e-05	0.000764605
AT4G21280	AT4G21280	protein_coding_gene	7820.88	-1.30709	0.305849	-4.27363	1.92314e-05	0.000764605	photosystem II subunit QA
AT4G15510	AT4G15510	protein_coding_gene	867.371	-0.856443	0.200512	-4.27129	1.94345e-05	0.000770953	Photosystem II reaction center PsbP family protein
AT2G30150	AT2G30150	protein_coding_gene	384.344	-1.11932	0.262242	-4.2683	1.96972e-05	0.000779856	UDP-Glycosyltransferase superfamily protein
AT3G61310	AT3G61310	protein_coding_gene	765.093	-0.976601	0.228827	-4.26785	1.97363e-05	0.00077989	AT hook motif DNA-binding family protein
AT1G35780	AT1G35780	protein_coding_gene	585.687	-0.719926	0.168965	-4.26081	2.03688e-05	0.000803325
AT4G21410	AT4G21410	protein_coding_gene	881.959	-0.825525	0.193777	-4.26018	2.04261e-05	0.00080403	cysteine-rich RLK (RECEPTOR-like protein kinase) 29
AT3G16250	AT3G16250	protein_coding_gene	953.331	-0.903171	0.212163	-4.25697	2.07219e-05	0.000812538	NDH-dependent cyclic electron flow 1
AT5G57760	AT5G57760	protein_coding_gene	102.952	-1.50596	0.353758	-4.25704	2.07151e-05	0.000812538
AT1G10560	AT1G10560	protein_coding_gene	71.0978	1.42382	0.334608	4.2552	2.08864e-05	0.000817417	plant U-box 18
AT4G09670	AT4G09670	protein_coding_gene	1182.96	-0.386588	0.090935	-4.25126	2.12574e-05	0.000830344	Oxidoreductase family protein
AT3G53750	AT3G53750	protein_coding_gene	962.742	0.48042	0.113131	4.24657	2.17072e-05	0.000846292	actin 3
AT2G47510	AT2G47510	protein_coding_gene	7467.04	-0.400232	0.0942682	-4.24567	2.17938e-05	0.000848047	fumarase 1
AT3G58650	AT3G58650	protein_coding_gene	381.079	-1.29198	0.304657	-4.24079	2.22739e-05	0.000865076
AT1G24095	AT1G24095	protein_coding_gene	207.327	0.782255	0.184525	4.2393	2.24217e-05	0.000869159	Putative thiol-disulphide oxidoreductase DCC
AT1G45130	AT1G45130	protein_coding_gene	2078.31	0.774367	0.182745	4.23742	2.26099e-05	0.000874792	beta-galactosidase 5
AT3G16660	AT3G16660	protein_coding_gene	29.7497	-2.35857	0.556708	-4.23664	2.26893e-05	0.000876203	Pollen Ole e 1 allergen and extensin family protein
AT4G14220	AT4G14220	protein_coding_gene	513.792	0.5005	0.118264	4.23207	2.31553e-05	0.000892508	RING-H2 group F1A
AT4G13370	AT4G13370	protein_coding_gene	318.359	-0.912224	0.215669	-4.22975	2.33955e-05	0.000900063	Plant protein of unknown function (DUF936)
AT3G17640	AT3G17640	protein_coding_gene	105.023	-1.11743	0.264381	-4.2266	2.3725e-05	0.000911021	Leucine-rich repeat (LRR) family protein
AT5G01910	AT5G01910	protein_coding_gene	179.168	-0.991664	0.234861	-4.22234	2.41775e-05	0.000926652
AT3G12977	AT3G12977	protein_coding_gene	30.8152	1.72335	0.40827	4.2211	2.4311e-05	0.00093002	NAC (No Apical Meristem) domain transcriptional regulator superfamily protein
AT1G15310	AT1G15310	protein_coding_gene	327.496	0.81544	0.193277	4.21902	2.45365e-05	0.000936889	signal recognition particle 54 kDa subunit
AT5G67060	AT5G67060	protein_coding_gene	1196.69	-0.904645	0.21461	-4.2153	2.49444e-05	0.000950684	basic helix-loop-helix (bHLH) DNA-binding superfamily protein
AT3G24500	AT3G24500	protein_coding_gene	942.823	-1.49192	0.354876	-4.20407	2.62156e-05	0.000996075	multiprotein bridging factor 1C
AT4G01915	AT4G01915	protein_coding_gene	28.9665	-2.09307	0.497885	-4.20392	2.62331e-05	0.000996075
AT1G53230	AT1G53230	protein_coding_gene	512.583	-1.20976	0.287975	-4.20091	2.6584e-05	0.00100752	TEOSINTE BRANCHED 1, cycloidea and PCF transcription factor 3
AT5G16720	AT5G16720	protein_coding_gene	113.121	0.810694	0.193112	4.19806	2.69211e-05	0.00101841	Protein of unknown function, DUF593
AT2G20860	AT2G20860	protein_coding_gene	2952.74	-0.387778	0.0923963	-4.1969	2.70589e-05	0.00102172	lipoic acid synthase 1
AT3G16560	AT3G16560	protein_coding_gene	464.378	0.641167	0.152991	4.19087	2.77883e-05	0.00104733	Protein phosphatase 2C family protein
AT1G62710	AT1G62710	protein_coding_gene	3283.54	1.10315	0.263258	4.19039	2.78473e-05	0.00104761	beta vacuolar processing enzyme
AT5G06290	AT5G06290	protein_coding_gene	3006.13	-0.764448	0.18254	-4.18783	2.8163e-05	0.00105754	2-cysteine peroxiredoxin B
AT5G23980	AT5G23980	protein_coding_gene	96.8834	2.51005	0.599542	4.18661	2.83155e-05	0.00106131	ferric reduction oxidase 4
AT5G16010	AT5G16010	protein_coding_gene	1045.43	-0.608912	0.14548	-4.18552	2.84508e-05	0.00106442	3-oxo-5-alpha-steroid 4-dehydrogenase family protein
AT5G50200	AT5G50200	protein_coding_gene	985.03	1.42179	0.339728	4.18508	2.85064e-05	0.00106455	nitrate transmembrane transporters
AT4G25370	AT4G25370	protein_coding_gene	3260.62	-0.642835	0.153617	-4.18466	2.85591e-05	0.00106457	Double Clp-N motif protein
AT3G12120	AT3G12120	protein_coding_gene	14885.2	0.740004	0.176938	4.18227	2.8861e-05	0.00107386	fatty acid desaturase 2
AT2G17972	AT2G17972	protein_coding_gene	565.235	-0.978296	0.233967	-4.18134	2.898e-05	0.00107501
AT2G22360	AT2G22360	protein_coding_gene	1117.12	-0.771977	0.18463	-4.1812	2.89973e-05	0.00107501	DNAJ heat shock family protein
AT5G66190	AT5G66190	protein_coding_gene	4734.55	-0.889427	0.212787	-4.1799	2.91639e-05	0.00107922	ferredoxin-NADP(+)-oxidoreductase 1
AT2G44080	AT2G44080	protein_coding_gene	1328.57	-1.15678	0.276823	-4.17877	2.93095e-05	0.00108265	ARGOS-like
AT1G80400	AT1G80400	protein_coding_gene	404.591	0.511115	0.122345	4.17764	2.94545e-05	0.00108603	RING/U-box superfamily protein
AT1G66270	AT1G66270	protein_coding_gene	9057.55	1.28211	0.306994	4.17635	2.96223e-05	0.00109025	Glycosyl hydrolase superfamily protein
AT4G28390	AT4G28390	protein_coding_gene	240.72	0.856252	0.205092	4.17495	2.98047e-05	0.00109302	ADP/ATP carrier 3
AT5G37800	AT5G37800	protein_coding_gene	49.637	1.50312	0.360021	4.1751	2.97854e-05	0.00109302	RHD SIX-LIKE 1
AT4G24090	AT4G24090	protein_coding_gene	642.081	-0.791665	0.189645	-4.17445	2.98706e-05	0.00109347
AT2G47600	AT2G47600	protein_coding_gene	697.811	0.633997	0.151946	4.17253	3.01237e-05	0.00110076	magnesium/proton exchanger
AT1G45170	AT1G45170	protein_coding_gene	522.852	-0.688445	0.165039	-4.17141	3.02722e-05	0.0011042
AT1G57980	AT1G57980	protein_coding_gene	32.4742	-1.3591	0.325884	-4.1705	3.03936e-05	0.00110665	Nucleotide-sugar transporter family protein
AT3G47010	AT3G47010	protein_coding_gene	88.8459	-0.993598	0.238313	-4.16929	3.0555e-05	0.00111055	Glycosyl hydrolase family protein
AT1G01640	AT1G01640	protein_coding_gene	101.911	1.05375	0.252765	4.16888	3.06099e-05	0.00111056	BTB/POZ domain-containing protein
AT3G14930	AT3G14930	protein_coding_gene	4061.26	-0.861421	0.206692	-4.16766	3.07747e-05	0.00111456	Uroporphyrinogen decarboxylase
AT4G14870	AT4G14870	protein_coding_gene	626.222	-0.737721	0.17703	-4.16721	3.08344e-05	0.00111474	secE/sec61-gamma protein transport protein
AT4G15820	AT4G15820	protein_coding_gene	255.565	-0.766898	0.184065	-4.16646	3.09372e-05	0.00111648
AT4G34350	AT4G34350	protein_coding_gene	3364.06	-0.597783	0.143617	-4.16235	3.14994e-05	0.00113476	4-hydroxy-3-methylbut-2-enyl diphosphate reductase
AT5G52860	AT5G52860	protein_coding_gene	31.0872	-1.66953	0.401163	-4.16172	3.15855e-05	0.00113585	ABC-2 type transporter family protein
AT2G32660	AT2G32660	protein_coding_gene	111.86	-1.6498	0.396774	-4.15803	3.21007e-05	0.00115032	receptor like protein 22
AT4G33400	AT4G33400	protein_coding_gene	654.584	-0.785043	0.188794	-4.15819	3.20784e-05	0.00115032	Vacuolar import/degradation, Vid27-related protein
AT3G59310	AT3G59310	protein_coding_gene	228.884	-0.903992	0.217505	-4.15619	3.23603e-05	0.00115759	Eukaryotic protein of unknown function (DUF914)
AT4G21270	AT4G21270	protein_coding_gene	368.749	-1.21808	0.293229	-4.15401	3.267e-05	0.00116662	kinesin 1
AT1G25560	AT1G25560	protein_coding_gene	2252.2	-1.15026	0.276982	-4.15284	3.28378e-05	0.00116852	AP2/B3 transcription factor family protein
AT2G47520	AT2G47520	protein_coding_gene	134.032	-1.45923	0.35135	-4.15321	3.27849e-05	0.00116852	Integrase-type DNA-binding superfamily protein
AT5G12860	AT5G12860	protein_coding_gene	7493.49	-0.636599	0.153318	-4.15215	3.29367e-05	0.00117	dicarboxylate transporter 1
AT2G40960	AT2G40960	protein_coding_gene	228.809	-0.865678	0.208579	-4.15036	3.3195e-05	0.00117712	Single-stranded nucleic acid binding R3H protein
AT2G24270	AT2G24270	protein_coding_gene	7632.59	-0.628914	0.151591	-4.14876	3.34284e-05	0.00118129	aldehyde dehydrogenase 11A3
AT3G14760	AT3G14760	protein_coding_gene	31.4623	-1.58187	0.381266	-4.14899	3.3394e-05	0.00118129
AT3G44006	AT3G44006	protein_coding_gene	216.315	1.16166	0.280165	4.14633	3.37848e-05	0.00119182
AT4G32810	AT4G32810	protein_coding_gene	84.264	-1.99692	0.481755	-4.14508	3.3969e-05	0.00119625	carotenoid cleavage dioxygenase 8
AT1G74710	AT1G74710	protein_coding_gene	1039.25	-0.802274	0.193717	-4.14147	3.45081e-05	0.00121314	ADC synthase superfamily protein
AT4G13670	AT4G13670	protein_coding_gene	923.744	-0.804515	0.194333	-4.13988	3.47481e-05	0.00121947	plastid transcriptionally active 5
AT1G73110	AT1G73110	protein_coding_gene	656.287	-0.938691	0.226857	-4.13781	3.50639e-05	0.00122844	P-loop containing nucleoside triphosphate hydrolases superfamily protein
AT1G48480	AT1G48480	protein_coding_gene	488.239	-0.602581	0.145695	-4.13592	3.53538e-05	0.00123647	receptor-like kinase 1
AT2G13680	AT2G13680	protein_coding_gene	12.8568	-2.12157	0.513503	-4.13155	3.60322e-05	0.00125743	callose synthase 5
AT4G14520	AT4G14520	protein_coding_gene	174.835	0.682099	0.165106	4.13127	3.60763e-05	0.00125743	DNA-directed RNA polymerase II-related
AT4G16940	AT4G16940	protein_coding_gene	29.2164	-1.32305	0.320304	-4.13061	3.61806e-05	0.00125891	Disease resistance protein (TIR-NBS-LRR class) family
AT2G04500	AT2G04500	protein_coding_gene	181.405	0.942439	0.22829	4.12825	3.65541e-05	0.00126974	Cysteine/Histidine-rich C1 domain family protein
AT1G11655	AT1G11655	protein_coding_gene	58.9375	1.70488	0.413209	4.12594	3.69221e-05	0.00128034
AT5G46390	AT5G46390	protein_coding_gene	269.271	-0.825508	0.2001	-4.12548	3.69964e-05	0.00128074	Peptidase S41 family protein
AT3G44050	AT3G44050	protein_coding_gene	513.19	-1.2231	0.296758	-4.12156	3.7632e-05	0.00130054	P-loop containing nucleoside triphosphate hydrolases superfamily protein
AT3G04790	AT3G04790	protein_coding_gene	3763.14	-0.633884	0.153828	-4.12072	3.77694e-05	0.00130308	Ribose 5-phosphate isomerase, type A protein
AT2G23110	AT2G23110	protein_coding_gene	883.725	0.996846	0.24198	4.11953	3.79645e-05	0.00130759	Late embryogenesis abundant protein, group 6
AT1G58602	AT1G58602	protein_coding_gene	232.665	-1.45587	0.354077	-4.11175	3.92677e-05	0.0013502	LRR and NB-ARC domains-containing disease resistance protein
AT3G26570	AT3G26570	protein_coding_gene	4051.7	-0.672176	0.163564	-4.10956	3.9642e-05	0.00136077	phosphate transporter 2;1
AT2G28620	AT2G28620	protein_coding_gene	694.883	-1.1278	0.274472	-4.10897	3.97432e-05	0.00136196	P-loop containing nucleoside triphosphate hydrolases superfamily protein
AT3G51870	AT3G51870	protein_coding_gene	997.079	-0.987075	0.240441	-4.10526	4.03856e-05	0.00138165	Mitochondrial substrate carrier family protein
AT3G25760	AT3G25760	protein_coding_gene	221.677	-1.57757	0.384564	-4.10222	4.09207e-05	0.00139527	allene oxide cyclase 1
AT3G44716	AT3G44716	protein_coding_gene	22.0093	-1.62392	0.395831	-4.10255	4.0863e-05	0.00139527
AT3G61460	AT3G61460	protein_coding_gene	558.505	0.621135	0.151518	4.0994	4.14222e-05	0.00140766	brassinosteroid-responsive RING-H2
AT4G32915	AT4G32915	protein_coding_gene	893.775	-0.811649	0.197978	-4.0997	4.13685e-05	0.00140766
AT5G54585	AT5G54585	protein_coding_gene	9.00694	2.31433	0.564892	4.09695	4.18635e-05	0.00142029
AT1G73530	AT1G73530	protein_coding_gene	917.884	-0.722928	0.176503	-4.09584	4.20634e-05	0.00142471	RNA-binding (RRM/RBD/RNP motifs) family protein
AT1G60190	AT1G60190	protein_coding_gene	391.144	1.46127	0.356914	4.09418	4.23666e-05	0.0014326	ARM repeat superfamily protein
AT1G17830	AT1G17830	protein_coding_gene	733.481	-1.02237	0.249829	-4.09227	4.27165e-05	0.00144203	Protein of unknown function (DUF789)
AT2G21720	AT2G21720	protein_coding_gene	364.073	1.60753	0.392863	4.09184	4.27969e-05	0.00144236	Plant protein of unknown function (DUF639)
AT3G12930	AT3G12930	protein_coding_gene	2040.2	-0.937277	0.229107	-4.09101	4.29502e-05	0.00144514	Lojap-related protein
AT2G38160	AT2G38160	protein_coding_gene	163.177	-0.852022	0.208509	-4.08626	4.38373e-05	0.00147256
AT1G02350	AT1G02350	protein_coding_gene	33.0898	1.29711	0.317581	4.08433	4.42045e-05	0.00147759	protoporphyrinogen oxidase-related
AT1G27140	AT1G27140	protein_coding_gene	301.934	1.2456	0.304951	4.08458	4.41564e-05	0.00147759	glutathione S-transferase tau 14
AT5G21940	AT5G21940	protein_coding_gene	1355.35	-1.13703	0.27837	-4.08459	4.41546e-05	0.00147759
AT4G20370	AT4G20370	protein_coding_gene	7.98562	-2.32328	0.568988	-4.08318	4.4424e-05	0.0014825	PEBP (phosphatidylethanolamine-binding protein) family protein
AT3G18510	AT3G18510	protein_coding_gene	144.272	-0.7043	0.17255	-4.08171	4.47048e-05	0.00148943
AT5G36890	AT5G36890	protein_coding_gene	1139.46	-0.647455	0.158644	-4.08118	4.48081e-05	0.00149044	beta glucosidase 42
AT1G03780	AT1G03780	protein_coding_gene	550.003	-1.19359	0.292605	-4.07919	4.51938e-05	0.00150082	targeting protein for XKLP2
AT5G19970	AT5G19970	protein_coding_gene	18.7971	1.55359	0.380934	4.07837	4.53535e-05	0.00150367
AT2G42110	AT2G42110	protein_coding_gene	266.038	-1.04072	0.255392	-4.07501	4.60132e-05	0.00151814
AT3G21620	AT3G21620	protein_coding_gene	54.9865	1.25896	0.308942	4.07508	4.59978e-05	0.00151814	ERD (early-responsive to dehydration stress) family protein
AT5G19940	AT5G19940	protein_coding_gene	4030	-0.906322	0.222385	-4.07547	4.59221e-05	0.00151814	Plastid-lipid associated protein PAP / fibrillin family protein
AT5G01420	AT5G01420	protein_coding_gene	66.8588	-1.29856	0.318707	-4.07445	4.6123e-05	0.0015193	Glutaredoxin family protein
AT1G03680	AT1G03680	protein_coding_gene	3093.3	-0.569027	0.139735	-4.07217	4.65767e-05	0.00153177	thioredoxin M-type 1
AT1G11125	AT1G11125	protein_coding_gene	132.687	1.0679	0.262416	4.06948	4.71172e-05	0.00154705
AT3G49260	AT3G49260	protein_coding_gene	713.022	-0.611868	0.150378	-4.06886	4.72445e-05	0.00154874	IQ-domain 21
AT4G01500	AT4G01500	protein_coding_gene	8.35726	-2.23541	0.549876	-4.06529	4.79724e-05	0.00157008	AP2/B3-like transcriptional factor family protein
AT4G33050	AT4G33050	protein_coding_gene	350.337	-1.38175	0.340097	-4.0628	4.84868e-05	0.00158437	calmodulin-binding family protein
AT5G49630	AT5G49630	protein_coding_gene	867.436	-0.768525	0.189217	-4.0616	4.87367e-05	0.00158999	amino acid permease 6
AT5G46230	AT5G46230	protein_coding_gene	723.246	1.0832	0.266806	4.05986	4.91016e-05	0.00159933	Protein of unknown function, DUF538
AT1G47610	AT1G47610	protein_coding_gene	18.2256	1.7511	0.431389	4.05922	4.92361e-05	0.00160116	Transducin/WD40 repeat-like superfamily protein
AT1G10530	AT1G10530	protein_coding_gene	98.8895	1.34087	0.330361	4.05881	4.93243e-05	0.00160147
AT4G11330	AT4G11330	protein_coding_gene	123.469	-1.29065	0.318075	-4.05769	4.95613e-05	0.00160416	MAP kinase 5
AT4G24350	AT4G24350	protein_coding_gene	134.032	-1.22525	0.30196	-4.05767	4.95646e-05	0.00160416	Phosphorylase superfamily protein
AT2G30766	AT2G30766	protein_coding_gene	114.878	-1.82003	0.448664	-4.05655	4.98019e-05	0.00160674
AT2G34315	AT2G34315	protein_coding_gene	9.86533	2.12667	0.524236	4.0567	4.97704e-05	0.00160674	Avirulence induced gene (AIG1) family protein
AT1G29910	AT1G29910	protein_coding_gene	26478.2	-1.67105	0.411983	-4.05611	4.98962e-05	0.00160724	chlorophyll A/B binding protein 3
AT3G19680	AT3G19680	protein_coding_gene	4247.67	-0.904441	0.223029	-4.05526	5.00786e-05	0.00160804	Protein of unknown function (DUF1005)
AT4G38840	AT4G38840	protein_coding_gene	88.7629	-1.68733	0.416083	-4.05527	5.00766e-05	0.00160804	SAUR-like auxin-responsive protein family
AT5G47580	AT5G47580	protein_coding_gene	225.338	0.590176	0.145628	4.05262	5.06466e-05	0.00162372
AT1G64110	AT1G64110	protein_coding_gene	5957.18	1.19009	0.293728	4.05169	5.08485e-05	0.00162763	P-loop containing nucleoside triphosphate hydrolases superfamily protein
AT2G26410	AT2G26410	protein_coding_gene	73.13	1.87406	0.462749	4.04985	5.12508e-05	0.00163794	IQ-domain 4
AT2G45830	AT2G45830	protein_coding_gene	174.525	0.897934	0.221921	4.04619	5.20581e-05	0.00166113	downstream target of AGL15 2
AT4G13330	AT4G13330	protein_coding_gene	41.4133	-1.45105	0.358795	-4.04422	5.24967e-05	0.00167251	S-adenosyl-L-methionine-dependent methyltransferases superfamily protein
AT4G33120	AT4G33120	protein_coding_gene	315.983	1.12812	0.279007	4.04336	5.26903e-05	0.00167606	S-adenosyl-L-methionine-dependent methyltransferases superfamily protein
AT1G62630	AT1G62630	protein_coding_gene	22.276	-2.19239	0.542516	-4.04115	5.31898e-05	0.00168931	Disease resistance protein (CC-NBS-LRR class) family
AT1G17140	AT1G17140	protein_coding_gene	507.555	-0.739117	0.182933	-4.04037	5.33659e-05	0.00169227	interactor of constitutive active rops 1
AT1G64920	AT1G64920	protein_coding_gene	181.769	1.01139	0.250428	4.03864	5.37614e-05	0.00170096	UDP-Glycosyltransferase superfamily protein
AT4G27440	AT4G27440	protein_coding_gene	25343	-1.49365	0.369859	-4.03844	5.38069e-05	0.00170096	protochlorophyllide oxidoreductase B
AT2G42690	AT2G42690	protein_coding_gene	486.656	-1.32409	0.328348	-4.03259	5.51656e-05	0.00174122	alpha/beta-Hydrolases superfamily protein
AT5G44650	AT5G44650	protein_coding_gene	2742.59	-0.697409	0.173096	-4.02903	5.60065e-05	0.00176503
AT3G30720	AT3G30720	protein_coding_gene	8.85275	-2.19799	0.546048	-4.02526	5.69117e-05	0.00179079	qua-quine starch
AT2G34390	AT2G34390	protein_coding_gene	199.621	-1.74484	0.433579	-4.02428	5.71499e-05	0.00179551	NOD26-like intrinsic protein 2;1
AT5G35660	AT5G35660	protein_coding_gene	207.176	1.95473	0.486033	4.02181	5.77534e-05	0.00181168	Glycine-rich protein family
AT4G01690	AT4G01690	protein_coding_gene	3634.6	-0.715519	0.177965	-4.02056	5.80611e-05	0.00181854	Flavin containing amine oxidoreductase family
AT1G68590	AT1G68590	protein_coding_gene	6058.89	-0.710344	0.17677	-4.01846	5.85808e-05	0.00182915	Ribosomal protein PSRP-3/Ycf65
AT2G23130	AT2G23130	protein_coding_gene	564.423	-1.04131	0.259154	-4.0181	5.86693e-05	0.00182915	arabinogalactan protein 17
AT4G17000	AT4G17000	protein_coding_gene	279.802	-1.10564	0.27514	-4.01848	5.8575e-05	0.00182915
AT4G35110	AT4G35110	protein_coding_gene	348.212	0.663702	0.16536	4.01369	5.97781e-05	0.00186088	Arabidopsis phospholipase-like protein (PEARLI 4) family
AT1G11920	AT1G11920	protein_coding_gene	16.0667	2.01171	0.501633	4.01031	6.0638e-05	0.00187917	Pectin lyase-like superfamily protein
AT1G78100	AT1G78100	protein_coding_gene	418.975	0.884183	0.220478	4.0103	6.06423e-05	0.00187917	F-box family protein
AT5G58260	AT5G58260	protein_coding_gene	516.451	-0.818516	0.204086	-4.01064	6.05546e-05	0.00187917	oxidoreductases, acting on NADH or NADPH, quinone or similar compound as acceptor
AT1G50320	AT1G50320	protein_coding_gene	1397.77	-0.652729	0.16288	-4.00742	6.13855e-05	0.00189932	thioredoxin X
AT3G08920	AT3G08920	protein_coding_gene	610.932	-0.730556	0.182371	-4.00588	6.17883e-05	0.00190713	Rhodanese/Cell cycle control phosphatase superfamily protein
AT3G20150	AT3G20150	protein_coding_gene	506.258	-1.20856	0.301708	-4.00573	6.18251e-05	0.00190713	Kinesin motor family protein
AT5G51030	AT5G51030	protein_coding_gene	17.081	-1.79378	0.447971	-4.00424	6.22169e-05	0.00191632	NAD(P)-binding Rossmann-fold superfamily protein
AT1G03860	AT1G03860	protein_coding_gene	3016.79	-0.427803	0.10689	-4.00227	6.2738e-05	0.00192945	prohibitin 2
AT1G13260	AT1G13260	protein_coding_gene	2044.39	-1.21299	0.303203	-4.00057	6.31896e-05	0.00193834	related to ABI3/VP1 1
AT4G32590	AT4G32590	protein_coding_gene	595.647	-0.717863	0.179445	-4.00047	6.3217e-05	0.00193834	2Fe-2S ferredoxin-like superfamily protein
AT1G78780	AT1G78780	protein_coding_gene	348.996	0.941362	0.235436	3.99838	6.37778e-05	0.00194967	pathogenesis-related family protein
AT5G19220	AT5G19220	protein_coding_gene	1909.74	-0.954466	0.238705	-3.99851	6.37424e-05	0.00194967	ADP glucose pyrophosphorylase large subunit 1
AT1G07750	AT1G07750	protein_coding_gene	1015.99	1.00275	0.250983	3.99529	6.46152e-05	0.00197231	RmlC-like cupins superfamily protein
AT1G02940	AT1G02940	protein_coding_gene	54.2601	-1.86973	0.46839	-3.99183	6.55666e-05	0.00199836	glutathione S-transferase (class phi) 5
AT5G36120	AT5G36120	protein_coding_gene	383.945	-0.830156	0.208173	-3.98782	6.6684e-05	0.00202938	cofactor assembly, complex C (B6F)
AT5G36910	AT5G36910	protein_coding_gene	226.219	-1.69411	0.424968	-3.98645	6.70694e-05	0.00203807	thionin 2.2
AT3G23670	AT3G23670	protein_coding_gene	505.31	-1.27768	0.32084	-3.9823	6.82524e-05	0.00207093	phragmoplast-associated kinesin-related protein, putative
AT1G33170	AT1G33170	protein_coding_gene	197.786	-1.15936	0.291236	-3.98082	6.86768e-05	0.00207954	S-adenosyl-L-methionine-dependent methyltransferases superfamily protein
AT5G36790	AT5G36790	protein_coding_gene	799.002	-1.20838	0.303573	-3.98053	6.87615e-05	0.00207954	Haloacid dehalogenase-like hydrolase (HAD) superfamily protein
AT5G37360	AT5G37360	protein_coding_gene	309.525	-0.943621	0.237133	-3.97929	6.91217e-05	0.00207954
AT5G46250	AT5G46250	protein_coding_gene	1361.86	0.559535	0.140615	3.9792	6.91481e-05	0.00207954	RNA-binding protein
AT5G54830	AT5G54830	protein_coding_gene	390.966	0.473938	0.119086	3.97979	6.89756e-05	0.00207954	DOMON domain-containing protein / dopamine beta-monooxygenase N-terminal domain-containing protein
AT5G64300	AT5G64300	protein_coding_gene	2821.96	-0.475946	0.119583	-3.98004	6.89043e-05	0.00207954	GTP cyclohydrolase II
AT2G36950	AT2G36950	protein_coding_gene	989.7	-0.965508	0.242661	-3.97883	6.92555e-05	0.00207971	Heavy metal transport/detoxification superfamily protein
AT3G14220	AT3G14220	protein_coding_gene	5532.7	0.64912	0.163319	3.97456	7.051e-05	0.00211426	GDSL-like Lipase/Acylhydrolase superfamily protein
AT3G19590	AT3G19590	protein_coding_gene	630.642	-0.67229	0.169198	-3.97338	7.08601e-05	0.00212164	Transducin/WD40 repeat-like superfamily protein
AT1G08590	AT1G08590	protein_coding_gene	608.147	0.791869	0.199339	3.97247	7.11314e-05	0.00212272	Leucine-rich receptor-like protein kinase family protein
AT2G43560	AT2G43560	protein_coding_gene	960.721	-0.966466	0.243352	-3.97147	7.14314e-05	0.00212272	FKBP-like peptidyl-prolyl cis-trans isomerase family protein
AT3G26650	AT3G26650	protein_coding_gene	11973.7	-0.925803	0.233081	-3.97202	7.12643e-05	0.00212272	glyceraldehyde 3-phosphate dehydrogenase A subunit
AT4G14040	AT4G14040	protein_coding_gene	394.717	-0.729857	0.18372	-3.97265	7.10765e-05	0.00212272	selenium-binding protein 2
AT4G39970	AT4G39970	protein_coding_gene	945.178	-0.7623	0.191959	-3.97117	7.15208e-05	0.00212272	Haloacid dehalogenase-like hydrolase (HAD) superfamily protein
AT5G07580	AT5G07580	protein_coding_gene	1079.93	-0.769415	0.193748	-3.97122	7.1506e-05	0.00212272	Integrase-type DNA-binding superfamily protein
AT4G08300	AT4G08300	protein_coding_gene	105.06	-2.32382	0.585323	-3.97016	7.18254e-05	0.00212866	nodulin MtN21 /EamA-like transporter family protein
AT5G54790	AT5G54790	protein_coding_gene	21.1558	1.67185	0.421204	3.96921	7.21103e-05	0.002134
AT3G03310	AT3G03310	protein_coding_gene	361.948	0.885109	0.223223	3.96514	7.33544e-05	0.00216768	lecithin:cholesterol acyltransferase 3
AT5G17870	AT5G17870	protein_coding_gene	4302.14	-0.617884	0.155883	-3.96376	7.37799e-05	0.0021771	plastid-specific 50S ribosomal protein 6
AT2G45160	AT2G45160	protein_coding_gene	1257.98	0.535547	0.135212	3.96079	7.47035e-05	0.00220116	GRAS family transcription factor
AT3G09580	AT3G09580	protein_coding_gene	383.983	-0.968991	0.244714	-3.95968	7.50494e-05	0.00220816	FAD/NAD(P)-binding oxidoreductase family protein
AT3G52920	AT3G52920	protein_coding_gene	823.374	-0.711585	0.179803	-3.95758	7.57121e-05	0.00222125	Family of unknown function (DUF662)
AT4G02290	AT4G02290	protein_coding_gene	685.072	0.823256	0.208013	3.95771	7.56707e-05	0.00222125	glycosyl hydrolase 9B13
AT2G33380	AT2G33380	protein_coding_gene	53.7336	-1.71267	0.433309	-3.95253	7.73293e-05	0.00226544	Caleosin-related family protein
AT4G35460	AT4G35460	protein_coding_gene	670.209	-0.486012	0.123004	-3.95119	7.77636e-05	0.00227489	NADPH-dependent thioredoxin reductase B
AT1G17940	AT1G17940	protein_coding_gene	240.462	0.566243	0.143352	3.95003	7.81407e-05	0.00227938	Endosomal targeting BRO1-like domain-containing protein
AT3G52380	AT3G52380	protein_coding_gene	4365.21	-0.838591	0.212295	-3.95012	7.81135e-05	0.00227938	chloroplast RNA-binding protein 33
AT3G07490	AT3G07490	protein_coding_gene	119.664	1.8201	0.46086	3.94937	7.83579e-05	0.00228245	ARF-GAP domain 11
AT1G79850	AT1G79850	protein_coding_gene	10791.8	-0.600587	0.152171	-3.9468	7.9204e-05	0.00230053	ribosomal protein S17
AT2G15010	AT2G15010	protein_coding_gene	1394.21	2.15805	0.54674	3.94713	7.90949e-05	0.00230053	Plant thionin
AT3G01840	AT3G01840	protein_coding_gene	14.8428	1.77997	0.451162	3.94531	7.96977e-05	0.00231157	Protein kinase superfamily protein
AT2G02060	AT2G02060	protein_coding_gene	99.8559	-0.904547	0.229428	-3.94262	8.05971e-05	0.00233434	Homeodomain-like superfamily protein
AT5G62140	AT5G62140	protein_coding_gene	316.891	-0.984932	0.249917	-3.94104	8.11295e-05	0.00234643
AT2G14247	AT2G14247	protein_coding_gene	370.738	-1.50002	0.38093	-3.93779	8.22354e-05	0.00237504	Expressed protein
AT1G62770	AT1G62770	protein_coding_gene	467.885	0.943569	0.239675	3.93687	8.25501e-05	0.00238076	Plant invertase/pectin methylesterase inhibitor superfamily protein
AT1G60230	AT1G60230	protein_coding_gene	580.888	-0.764732	0.1943	-3.93583	8.29111e-05	0.00238631	Radical SAM superfamily protein
AT5G22830	AT5G22830	protein_coding_gene	676.457	-0.879794	0.223545	-3.93564	8.29766e-05	0.00238631	magnesium (Mg) transporter 10
AT3G11520	AT3G11520	protein_coding_gene	326.45	-0.873991	0.222101	-3.9351	8.31616e-05	0.00238826	CYCLIN B1;3
AT1G04760	AT1G04760	protein_coding_gene	57.1741	-1.15258	0.293108	-3.93225	8.41539e-05	0.00241038	vesicle-associated membrane protein 726
AT4G31780	AT4G31780	protein_coding_gene	1659.78	-0.682251	0.173503	-3.93221	8.41683e-05	0.00241038	monogalactosyl diacylglycerol synthase 1
AT1G34355	AT1G34355	protein_coding_gene	338.416	-1.25155	0.318338	-3.93151	8.44147e-05	0.00241405	forkhead-associated (FHA) domain-containing protein
AT3G53340	AT3G53340	protein_coding_gene	459.511	-0.524402	0.133522	-3.92747	8.58458e-05	0.00244811	nuclear factor Y, subunit B10
AT5G26670	AT5G26670	protein_coding_gene	475.732	0.637265	0.162255	3.92756	8.58131e-05	0.00244811	Pectinacetylesterase family protein
AT4G37680	AT4G37680	protein_coding_gene	698.94	0.659717	0.168046	3.9258	8.64425e-05	0.00246168	heptahelical protein 4
AT1G59540	AT1G59540	protein_coding_gene	331.127	-1.01171	0.257746	-3.92523	8.66484e-05	0.0024641	P-loop containing nucleoside triphosphate hydrolases superfamily protein
AT1G14150	AT1G14150	protein_coding_gene	344.395	-0.85272	0.217352	-3.92322	8.73728e-05	0.00248124	PsbQ-like 2
AT2G45290	AT2G45290	protein_coding_gene	3119.74	0.677044	0.17259	3.92284	8.75095e-05	0.00248167	Transketolase
AT4G35620	AT4G35620	protein_coding_gene	261.931	-1.00104	0.255451	-3.91872	8.90219e-05	0.00252105	Cyclin B2;2
AT1G58360	AT1G58360	protein_coding_gene	2904.64	0.578195	0.147567	3.91819	8.92173e-05	0.00252308	amino acid permease 1
AT2G07170	AT2G07170	protein_coding_gene	447.931	-0.904101	0.230767	-3.91781	8.93557e-05	0.0025235	ARM repeat superfamily protein
AT1G01200	AT1G01200	protein_coding_gene	194.74	0.83554	0.213492	3.91368	9.09003e-05	0.00256356	RAB GTPase homolog A3
AT1G45180	AT1G45180	protein_coding_gene	299.939	-0.702697	0.179578	-3.91304	9.11426e-05	0.00256532	RING/U-box superfamily protein
AT4G19830	AT4G19830	protein_coding_gene	207.973	-0.779917	0.199322	-3.91285	9.12141e-05	0.00256532	FKBP-like peptidyl-prolyl cis-trans isomerase family protein
AT4G03280	AT4G03280	protein_coding_gene	7845.52	-0.869292	0.222356	-3.90947	9.25001e-05	0.0025979	photosynthetic electron transfer C
AT2G30950	AT2G30950	protein_coding_gene	6995.31	-0.682374	0.174633	-3.90748	9.32657e-05	0.0026158	FtsH extracellular protease family
AT4G28040	AT4G28040	protein_coding_gene	321.458	1.22814	0.314416	3.90611	9.3794e-05	0.00262701	nodulin MtN21 /EamA-like transporter family protein
AT1G74830	AT1G74830	protein_coding_gene	56.5739	1.56293	0.400491	3.90254	9.51884e-05	0.0026624	Protein of unknown function, DUF593
AT4G20450	AT4G20450	protein_coding_gene	59.5634	1.80153	0.461685	3.90209	9.53666e-05	0.00266373	Leucine-rich repeat protein kinase family protein
AT5G05510	AT5G05510	protein_coding_gene	163.178	-0.893969	0.229133	-3.90153	9.5586e-05	0.00266621	Mad3/BUB1 homology region 1
AT1G44000	AT1G44000	protein_coding_gene	1083.21	-1.20893	0.309979	-3.90005	9.61735e-05	0.00267893
AT1G08800	AT1G08800	protein_coding_gene	506.31	0.678155	0.173926	3.89911	9.6546e-05	0.00268141	Protein of unknown function, DUF593
AT1G63610	AT1G63610	protein_coding_gene	1770.99	-0.678386	0.173997	-3.89883	9.66571e-05	0.00268141
AT4G23800	AT4G23800	protein_coding_gene	2253.81	-1.07126	0.274727	-3.89934	9.64548e-05	0.00268141	HMG (high mobility group) box protein
AT1G22640	AT1G22640	protein_coding_gene	372.159	0.745147	0.191185	3.89752	9.71844e-05	0.0026893	myb domain protein 3
AT2G29260	AT2G29260	protein_coding_gene	76.4471	-1.04146	0.267216	-3.89746	9.72053e-05	0.0026893	NAD(P)-binding Rossmann-fold superfamily protein
AT1G13270	AT1G13270	protein_coding_gene	3056.78	-0.920136	0.236217	-3.89529	9.80799e-05	0.00270982	methionine aminopeptidase 1B
AT3G43270	AT3G43270	protein_coding_gene	424.541	0.879713	0.225879	3.89462	9.83511e-05	0.00271364	Plant invertase/pectin methylesterase inhibitor superfamily
AT4G31670	AT4G31670	protein_coding_gene	398.835	0.600548	0.154229	3.89387	9.86564e-05	0.00271838	ubiquitin-specific protease 18
AT1G54860	AT1G54860	protein_coding_gene	30.0729	1.55706	0.400023	3.89242	9.92474e-05	0.00273098	Glycoprotein membrane precursor GPI-anchored
AT1G62780	AT1G62780	protein_coding_gene	2568.41	-0.917277	0.235739	-3.89108	9.97998e-05	0.00273879
AT3G04600	AT3G04600	protein_coding_gene	1785.27	-0.402897	0.103538	-3.8913	9.97072e-05	0.00273879	Nucleotidylyl transferase superfamily protein
AT5G61250	AT5G61250	protein_coding_gene	85.4056	0.923251	0.23739	3.88917	0.000100587	0.00275667	glucuronidase 1
AT1G17710	AT1G17710	protein_coding_gene	39.2206	-2.03685	0.523942	-3.88754	0.000101264	0.00277151	Pyridoxal phosphate phosphatase-related protein
AT4G35640	AT4G35640	protein_coding_gene	187.084	-0.809427	0.208244	-3.88692	0.000101524	0.0027749	serine acetyltransferase 3;2
AT2G39290	AT2G39290	protein_coding_gene	836.233	-0.54262	0.139736	-3.88319	0.000103096	0.0028141	phosphatidylglycerolphosphate synthase 1
AT3G24430	AT3G24430	protein_coding_gene	2358.38	-0.678129	0.174722	-3.88118	0.00010395	0.00283361	ATP binding
AT5G52030	AT5G52030	protein_coding_gene	102.143	-1.00719	0.259616	-3.87953	0.000104657	0.00284907	TraB family protein
AT2G39730	AT2G39730	protein_coding_gene	23393.7	-1.14916	0.296259	-3.8789	0.000104932	0.00285274	rubisco activase
AT1G08500	AT1G08500	protein_coding_gene	859.434	0.611914	0.15781	3.87754	0.000105519	0.00286489	early nodulin-like protein 18
AT4G14210	AT4G14210	protein_coding_gene	1931.12	-0.764503	0.19724	-3.876	0.00010619	0.00287694	phytoene desaturase 3
AT5G45930	AT5G45930	protein_coding_gene	2177.28	-0.964461	0.248837	-3.87587	0.000106245	0.00287694	magnesium chelatase i2
AT3G49140	AT3G49140	protein_coding_gene	1903.16	-0.788382	0.203427	-3.87551	0.000106403	0.0028774	Pentatricopeptide repeat (PPR) superfamily protein
AT4G04840	AT4G04840	protein_coding_gene	871.476	-1.56377	0.40365	-3.87408	0.00010703	0.00289051	methionine sulfoxide reductase B6
AT4G19410	AT4G19410	protein_coding_gene	4251.26	0.639002	0.164986	3.87308	0.000107471	0.00289858	Pectinacetylesterase family protein
AT1G68585	AT1G68585	protein_coding_gene	39.6625	-1.43255	0.370006	-3.87169	0.000108083	0.00291125
AT3G60630	AT3G60630	protein_coding_gene	765.678	0.535304	0.138277	3.87124	0.000108284	0.00291282	GRAS family transcription factor
AT1G10960	AT1G10960	protein_coding_gene	15873.5	-0.638978	0.165097	-3.87032	0.000108691	0.00291639	ferredoxin 1
AT2G38620	AT2G38620	protein_coding_gene	202.573	-0.857296	0.221512	-3.87021	0.000108742	0.00291639	cyclin-dependent kinase B1;2
AT3G22060	AT3G22060	protein_coding_gene	38.7729	1.74694	0.451409	3.86998	0.000108846	0.00291639	Receptor-like protein kinase-related family protein
AT2G21370	AT2G21370	protein_coding_gene	591.174	-0.787112	0.203451	-3.8688	0.000109371	0.00292661	xylulose kinase-1
AT1G28570	AT1G28570	protein_coding_gene	787.673	-1.02908	0.266043	-3.86811	0.000109682	0.00293109	SGNH hydrolase-type esterase superfamily protein
AT1G63100	AT1G63100	protein_coding_gene	287.46	-1.09966	0.284318	-3.86769	0.000109871	0.00293228	GRAS family transcription factor
AT5G20720	AT5G20720	protein_coding_gene	26185.5	-0.624941	0.161606	-3.86707	0.00011015	0.0029359	chaperonin 20
AT5G60850	AT5G60850	protein_coding_gene	150.377	0.946805	0.244943	3.86542	0.0001109	0.00295201	OBF binding protein 4
AT2G28305	AT2G28305	protein_coding_gene	359.314	-0.962389	0.249013	-3.86481	0.000111176	0.00295316	Putative lysine decarboxylase family protein
AT3G27300	AT3G27300	protein_coding_gene	1406.83	0.584233	0.151178	3.86455	0.000111296	0.00295316	glucose-6-phosphate dehydrogenase 5
AT5G03720	AT5G03720	protein_coding_gene	120.721	-0.850959	0.220206	-3.86437	0.000111377	0.00295316	heat shock transcription factor A3
AT2G19620	AT2G19620	protein_coding_gene	705.831	-0.777349	0.201265	-3.86232	0.000112315	0.0029703	N-MYC downregulated-like 3
AT4G14930	AT4G14930	protein_coding_gene	636.399	-0.763528	0.197674	-3.86256	0.000112205	0.0029703	Survival protein SurE-like phosphatase/nucleotidase
AT3G09162	AT3G09162	protein_coding_gene	51.9602	-1.48142	0.384192	-3.85594	0.000115284	0.00304488
AT5G65830	AT5G65830	protein_coding_gene	145.052	0.627688	0.162903	3.85314	0.000116612	0.00307596	receptor like protein 57
AT1G21350	AT1G21350	protein_coding_gene	612.105	-0.779155	0.20228	-3.85186	0.000117222	0.00308806	Thioredoxin superfamily protein
AT1G74970	AT1G74970	protein_coding_gene	6640.42	-0.639183	0.165995	-3.85061	0.000117826	0.00309997	ribosomal protein S9
AT1G60550	AT1G60550	protein_coding_gene	1894.13	-0.770684	0.200205	-3.84947	0.000118375	0.00311041	enoyl-CoA hydratase/isomerase D
AT1G62510	AT1G62510	protein_coding_gene	1384.51	1.37907	0.358327	3.84863	0.000118778	0.00311697	Bifunctional inhibitor/lipid-transfer protein/seed storage 2S albumin superfamily protein
AT2G32120	AT2G32120	protein_coding_gene	167.696	-0.929664	0.241635	-3.84739	0.000119384	0.00312483	heat-shock protein 70T-2
AT5G55180	AT5G55180	protein_coding_gene	1365.67	-0.780429	0.202833	-3.84764	0.00011926	0.00312483	O-Glycosyl hydrolases family 17 protein
AT3G02480	AT3G02480	protein_coding_gene	40422.3	1.53515	0.399116	3.84638	0.000119874	0.00313364	Late embryogenesis abundant protein (LEA) family protein
AT1G06110	AT1G06110	protein_coding_gene	752.922	0.695839	0.181018	3.84404	0.000121026	0.00315969	SKP1/ASK-interacting protein 16
AT3G48660	AT3G48660	protein_coding_gene	201.496	0.682966	0.177817	3.84083	0.000122618	0.00319716	Protein of unknown function (DUF 3339)
AT2G29290	AT2G29290	protein_coding_gene	81.7344	-1.85354	0.482948	-3.83798	0.000124052	0.00323042	NAD(P)-binding Rossmann-fold superfamily protein
AT3G48610	AT3G48610	protein_coding_gene	837.572	-0.615321	0.160356	-3.83722	0.000124436	0.00323217	non-specific phospholipase C6
AT5G20060	AT5G20060	protein_coding_gene	2121.49	-0.392813	0.102366	-3.83733	0.000124381	0.00323217	alpha/beta-Hydrolases superfamily protein
AT4G22214	AT4G22214	protein_coding_gene	103.838	1.61513	0.421496	3.83191	0.000127152	0.0032985	Defensin-like (DEFL) family protein
AT3G04300	AT3G04300	protein_coding_gene	22.6818	-1.46374	0.382278	-3.82898	0.000128673	0.00333374	RmlC-like cupins superfamily protein
AT4G36810	AT4G36810	protein_coding_gene	1717.09	-0.744901	0.194694	-3.826	0.000130243	0.00337012	geranylgeranyl pyrophosphate synthase 1
AT1G80440	AT1G80440	protein_coding_gene	375.652	-1.21776	0.31846	-3.82391	0.000131353	0.00339453	Galactose oxidase/kelch repeat superfamily protein
AT4G17970	AT4G17970	protein_coding_gene	85.8233	0.954291	0.249615	3.82305	0.000131809	0.0033977	aluminum-activated, malate transporter 12
AT5G65410	AT5G65410	protein_coding_gene	1642.31	-0.564415	0.147629	-3.82319	0.000131739	0.0033977	homeobox protein 25
AT1G61260	AT1G61260	protein_coding_gene	758.557	-1.16392	0.304492	-3.82251	0.0001321	0.00340091	Protein of unknown function (DUF761)
AT2G34510	AT2G34510	protein_coding_gene	356.748	-1.12786	0.295154	-3.82125	0.000132777	0.00341366	Protein of unknown function, DUF642
AT3G55040	AT3G55040	protein_coding_gene	547.537	-0.71046	0.185937	-3.82097	0.00013293	0.00341366	glutathione transferase lambda 2
AT1G76100	AT1G76100	protein_coding_gene	1265.25	-1.6441	0.430373	-3.82018	0.000133354	0.00341593	plastocyanin 1
AT3G26900	AT3G26900	protein_coding_gene	1280.2	-0.739322	0.193523	-3.82034	0.000133268	0.00341593	shikimate kinase like 1
AT2G35370	AT2G35370	protein_coding_gene	4628.21	-0.842585	0.220622	-3.81913	0.000133921	0.00342616	glycine decarboxylase complex H
AT3G08010	AT3G08010	protein_coding_gene	1469.63	-0.700901	0.183539	-3.81881	0.000134096	0.00342633	RNA binding
AT2G26340	AT2G26340	protein_coding_gene	916.196	-0.682312	0.178774	-3.81662	0.00013529	0.00343106
AT2G30320	AT2G30320	protein_coding_gene	476.282	-0.797774	0.208968	-3.81769	0.000134708	0.00343106	Pseudouridine synthase family protein
AT2G30424	AT2G30424	protein_coding_gene	41.8282	-1.74433	0.45693	-3.8175	0.000134813	0.00343106	Homeodomain-like superfamily protein
AT3G61010	AT3G61010	protein_coding_gene	282.298	-1.09351	0.2865	-3.81679	0.000135199	0.00343106	Ferritin/ribonucleotide reductase-like family protein
AT5G21326	AT5G21326	protein_coding_gene	768.195	-0.526775	0.138009	-3.81695	0.00013511	0.00343106	Ca2+regulated serine-threonine protein kinase family protein
AT5G46800	AT5G46800	protein_coding_gene	1967.71	-0.628134	0.164513	-3.81815	0.000134455	0.00343106	Mitochondrial substrate carrier family protein
AT5G03940	AT5G03940	protein_coding_gene	5173.41	-0.755644	0.198013	-3.81613	0.000135558	0.00343358	chloroplast signal recognition particle 54 kDa subunit
AT4G23220	AT4G23220	protein_coding_gene	8.38981	-2.15496	0.564788	-3.81552	0.000135898	0.00343791	cysteine-rich RLK (RECEPTOR-like protein kinase) 14
AT5G58000	AT5G58000	protein_coding_gene	634.673	0.737386	0.193338	3.81396	0.000136755	0.00345531	Reticulon family protein
AT1G80960	AT1G80960	protein_coding_gene	77.5224	0.933395	0.244753	3.81361	0.000136949	0.00345593	F-box and Leucine Rich Repeat domains containing protein
AT2G31980	AT2G31980	protein_coding_gene	4553.77	1.23394	0.323676	3.81227	0.000137694	0.00346614	PHYTOCYSTATIN 2
AT4G35900	AT4G35900	protein_coding_gene	28.6402	-1.16596	0.30584	-3.81231	0.000137677	0.00346614	Basic-leucine zipper (bZIP) transcription factor family protein
AT1G72820	AT1G72820	protein_coding_gene	296.114	0.95456	0.250569	3.80957	0.000139207	0.00349991	Mitochondrial substrate carrier family protein
AT3G47710	AT3G47710	protein_coding_gene	26.632	1.7204	0.451648	3.80915	0.000139443	0.00350154	BANQUO 3
AT3G55800	AT3G55800	protein_coding_gene	7337.71	-0.826237	0.217103	-3.80574	0.000141384	0.00354589	sedoheptulose-bisphosphatase
AT4G34250	AT4G34250	protein_coding_gene	876.783	-0.55116	0.144848	-3.80509	0.000141754	0.00355082	3-ketoacyl-CoA synthase 16
AT3G27925	AT3G27925	protein_coding_gene	919.384	-0.682202	0.179595	-3.79855	0.000145545	0.00364131	DegP protease 1
AT5G66690	AT5G66690	protein_coding_gene	1369.69	1.0863	0.286058	3.7975	0.000146164	0.0036523	UDP-Glycosyltransferase superfamily protein
AT1G75190	AT1G75190	protein_coding_gene	344.295	-1.08468	0.285831	-3.79482	0.000147749	0.00367839
AT2G42570	AT2G42570	protein_coding_gene	2276.58	0.799465	0.210659	3.79506	0.000147608	0.00367839	TRICHOME BIREFRINGENCE-LIKE 39
AT5G05940	AT5G05940	protein_coding_gene	152.038	-1.01271	0.266843	-3.79516	0.00014755	0.00367839	ROP guanine nucleotide exchange factor 5
AT1G49450	AT1G49450	protein_coding_gene	75.2892	1.64025	0.432594	3.79167	0.000149639	0.0037209	Transducin/WD40 repeat-like superfamily protein
AT5G60890	AT5G60890	protein_coding_gene	1265.15	0.835582	0.220569	3.7883	0.000151679	0.00376704	myb domain protein 34
AT1G66130	AT1G66130	protein_coding_gene	244.191	-0.940295	0.248296	-3.78699	0.000152485	0.00378245	NAD(P)-binding Rossmann-fold superfamily protein
AT2G48120	AT2G48120	protein_coding_gene	842.408	-0.681502	0.179993	-3.78628	0.000152921	0.00378865	pale cress protein (PAC)
AT1G72250	AT1G72250	protein_coding_gene	358.331	-1.1789	0.311407	-3.78571	0.00015327	0.0037927	Di-glucose binding protein with Kinesin motor domain
AT2G36590	AT2G36590	protein_coding_gene	104.033	-1.03879	0.274438	-3.78516	0.000153607	0.00379642	proline transporter 3
AT5G40382	AT5G40382	protein_coding_gene	7.80714	2.11901	0.559981	3.78407	0.000154286	0.00380858	Cytochrome c oxidase subunit Vc family protein
AT4G10265	AT4G10265	protein_coding_gene	959.831	-1.20139	0.31753	-3.78356	0.000154604	0.00381181	Wound-responsive family protein
AT3G20250	AT3G20250	protein_coding_gene	622.486	0.762865	0.201785	3.78059	0.000156459	0.00385289	pumilio 5
AT1G78080	AT1G78080	protein_coding_gene	3133.47	-0.710151	0.187887	-3.77967	0.000157035	0.00386242	related to AP2 4
AT2G31070	AT2G31070	protein_coding_gene	468.89	-0.911929	0.241517	-3.77583	0.000159473	0.00391765	TCP domain protein 10
AT1G18440	AT1G18440	protein_coding_gene	408.382	-0.639799	0.169485	-3.77496	0.000160031	0.00392664	Peptidyl-tRNA hydrolase family protein
AT1G10780	AT1G10780	protein_coding_gene	319.447	-0.762657	0.202319	-3.76957	0.000163527	0.00400305	F-box/RNI-like superfamily protein
AT4G34160	AT4G34160	protein_coding_gene	865.551	-0.529182	0.140383	-3.76956	0.000163538	0.00400305	CYCLIN D3;1
AT4G31360	AT4G31360	protein_coding_gene	277.287	-0.620412	0.164624	-3.76867	0.000164123	0.00401254	selenium binding
AT4G37925	AT4G37925	protein_coding_gene	352.589	-1.25894	0.334102	-3.76813	0.000164475	0.00401635	subunit NDH-M of NAD(P)H:plastoquinone dehydrogenase complex
AT1G15230	AT1G15230	protein_coding_gene	954.675	0.721178	0.191462	3.76668	0.00016543	0.00403482
AT4G38070	AT4G38070	protein_coding_gene	162.419	-1.16118	0.308452	-3.76454	0.000166855	0.00406473	basic helix-loop-helix (bHLH) DNA-binding superfamily protein
AT1G61840	AT1G61840	protein_coding_gene	111.14	1.27913	0.339864	3.76366	0.000167444	0.00406954	Cysteine/Histidine-rich C1 domain family protein
AT5G14370	AT5G14370	protein_coding_gene	266.984	-0.855409	0.227282	-3.76365	0.000167452	0.00406954	CCT motif family protein
AT5G58630	AT5G58630	protein_coding_gene	27.0316	-1.68106	0.446761	-3.76276	0.000168048	0.00407917
AT1G04590	AT1G04590	protein_coding_gene	728.819	0.413613	0.109954	3.76169	0.000168767	0.0040872
AT2G35830	AT2G35830	protein_coding_gene	271.167	-0.875014	0.23265	-3.76107	0.000169185	0.0040872
AT3G22210	AT3G22210	protein_coding_gene	395.483	-1.20769	0.32107	-3.76143	0.000168942	0.0040872
AT5G23910	AT5G23910	protein_coding_gene	445.423	-1.13249	0.301132	-3.76078	0.000169381	0.0040872	ATP binding microtubule motor family protein
AT5G37010	AT5G37010	protein_coding_gene	375.109	-0.825721	0.21954	-3.76115	0.000169135	0.0040872
AT3G08970	AT3G08970	protein_coding_gene	182.684	-0.82002	0.218211	-3.75793	0.000171326	0.00412924	DNAJ heat shock N-terminal domain-containing protein
AT1G27385	AT1G27385	protein_coding_gene	618.337	-0.543216	0.144588	-3.75699	0.00017197	0.004135
AT2G37200	AT2G37200	protein_coding_gene	385.177	0.7304	0.19441	3.75701	0.000171955	0.004135	Uncharacterised protein family (UPF0497)
AT1G67910	AT1G67910	protein_coding_gene	1329.79	-1.11069	0.29571	-3.75602	0.000172638	0.00414615
AT3G51140	AT3G51140	protein_coding_gene	2399.85	-0.615895	0.163997	-3.75553	0.000172978	0.00414943	Protein of unknown function (DUF3353)
AT3G54180	AT3G54180	protein_coding_gene	489.466	-0.658573	0.175399	-3.75472	0.000173537	0.00415796	cyclin-dependent kinase B1;1
AT3G54390	AT3G54390	protein_coding_gene	119.917	-1.15712	0.308369	-3.7524	0.000175149	0.00419166	sequence-specific DNA binding transcription factors
AT4G02280	AT4G02280	protein_coding_gene	1449.01	1.17531	0.313388	3.75033	0.000176601	0.00422144	sucrose synthase 3
AT1G80830	AT1G80830	protein_coding_gene	1275.52	0.575947	0.153599	3.74968	0.000177058	0.00422741	natural resistance-associated macrophage protein 1
AT1G28010	AT1G28010	protein_coding_gene	121.717	-0.929876	0.248032	-3.74902	0.000177527	0.0042287	P-glycoprotein 14
AT4G24930	AT4G24930	protein_coding_gene	970.596	-0.718061	0.191519	-3.74929	0.000177336	0.0042287	thylakoid lumenal 17.9 kDa protein, chloroplast
AT5G66985	AT5G66985	protein_coding_gene	760.544	-1.17935	0.314727	-3.7472	0.000178816	0.00425445
AT1G33560	AT1G33560	protein_coding_gene	700.508	-0.506107	0.135098	-3.74621	0.000179527	0.00426638	Disease resistance protein (CC-NBS-LRR class) family
AT4G11080	AT4G11080	protein_coding_gene	414.192	-1.12637	0.300704	-3.74575	0.000179853	0.00426914	HMG (high mobility group) box protein
AT1G18170	AT1G18170	protein_coding_gene	466.874	-0.560922	0.14984	-3.74346	0.000181503	0.00430332	FKBP-like peptidyl-prolyl cis-trans isomerase family protein
AT4G37890	AT4G37890	protein_coding_gene	282.1	0.82004	0.219079	3.74313	0.000181744	0.00430401	Zinc finger (C3HC4-type RING finger) family protein
AT5G49300	AT5G49300	protein_coding_gene	177.966	0.692507	0.185178	3.73968	0.000184255	0.00435841	GATA transcription factor 16
AT3G60300	AT3G60300	protein_coding_gene	1537.95	0.631224	0.168843	3.73852	0.000185103	0.00437341	RWD domain-containing protein
AT4G32890	AT4G32890	protein_coding_gene	258.216	0.991806	0.265393	3.73712	0.000186142	0.00439286	GATA transcription factor 9
AT4G38560	AT4G38560	protein_coding_gene	7.64877	-2.03723	0.545227	-3.73647	0.000186618	0.00439902	Arabidopsis phospholipase-like protein (PEARLI 4) family
AT1G70300	AT1G70300	protein_coding_gene	396.208	0.874734	0.234179	3.73532	0.00018748	0.00441422	K+ uptake permease 6
AT1G49870	AT1G49870	protein_coding_gene	267.239	-1.08423	0.290565	-3.73144	0.000190388	0.00447753
AT1G14170	AT1G14170	protein_coding_gene	576.479	0.820768	0.220027	3.7303	0.00019125	0.00448865	RNA-binding KH domain-containing protein
AT4G15396	AT4G15396	protein_coding_gene	22.1134	1.82903	0.490356	3.73	0.000191477	0.00448865	cytochrome P450, family 702, subfamily A, polypeptide 6
AT5G19460	AT5G19460	protein_coding_gene	321.085	-0.601026	0.161135	-3.72995	0.000191522	0.00448865	nudix hydrolase homolog 20
AT5G58120	AT5G58120	protein_coding_gene	55.1428	-1.48167	0.397282	-3.72951	0.000191852	0.00449123	Disease resistance protein (TIR-NBS-LRR class) family
AT2G47810	AT2G47810	protein_coding_gene	32.5505	1.67268	0.4486	3.72867	0.000192494	0.0045011	nuclear factor Y, subunit B5
AT1G17480	AT1G17480	protein_coding_gene	80.6365	-0.90811	0.243784	-3.72507	0.000195263	0.00455882	IQ-domain 7
AT3G47750	AT3G47750	protein_coding_gene	246.41	-0.890894	0.239174	-3.72488	0.00019541	0.00455882	ATP binding cassette subfamily A4
AT3G04050	AT3G04050	protein_coding_gene	12.718	1.7502	0.470083	3.72317	0.000196738	0.00458456	Pyruvate kinase family protein
AT5G38780	AT5G38780	protein_coding_gene	43.2128	1.49076	0.400531	3.72196	0.000197679	0.00460122	S-adenosyl-L-methionine-dependent methyltransferases superfamily protein
AT2G20560	AT2G20560	protein_coding_gene	585.707	-0.843955	0.226797	-3.7212	0.00019828	0.00460996	DNAJ heat shock family protein
AT3G25770	AT3G25770	protein_coding_gene	166.947	-1.74046	0.467975	-3.71913	0.000199908	0.00464053	allene oxide cyclase 2
AT4G21400	AT4G21400	protein_coding_gene	219.942	-0.958177	0.257647	-3.71895	0.00020005	0.00464053	cysteine-rich RLK (RECEPTOR-like protein kinase) 28
AT5G34790			15.5813	-1.61668	0.434836	-3.71791	0.000200878	0.00465443	transposable element gene
AT1G08700	AT1G08700	protein_coding_gene	646.399	0.563059	0.151468	3.71735	0.000201322	0.00465942	Presenilin-1
AT1G22500	AT1G22500	protein_coding_gene	248.629	1.28924	0.346885	3.71661	0.000201913	0.00466781	RING/U-box superfamily protein
AT4G32650	AT4G32650	protein_coding_gene	750.074	0.922889	0.24834	3.71624	0.000202212	0.00466942	potassium channel in Arabidopsis thaliana 3
AT3G11050	AT3G11050	protein_coding_gene	1154.57	1.20175	0.323438	3.71555	0.00020276	0.0046715	ferritin 2
AT5G16530	AT5G16530	protein_coding_gene	10.0495	-2.22342	0.598389	-3.71567	0.000202668	0.0046715	Auxin efflux carrier family protein
AT4G22200	AT4G22200	protein_coding_gene	38.1773	-1.71872	0.462938	-3.71263	0.000205116	0.00472044	potassium transport 2/3
AT2G35500	AT2G35500	protein_coding_gene	1587.49	-0.701778	0.189158	-3.71001	0.000207252	0.00476423	shikimate kinase like 2
AT2G29360	AT2G29360	protein_coding_gene	162.039	-1.32331	0.35681	-3.70871	0.000208315	0.00477667	NAD(P)-binding Rossmann-fold superfamily protein
AT3G12710	AT3G12710	protein_coding_gene	738.871	0.816585	0.220193	3.70849	0.000208496	0.00477667	DNA glycosylase superfamily protein
AT3G59060	AT3G59060	protein_coding_gene	895.642	-0.747021	0.201406	-3.70903	0.000208057	0.00477667	phytochrome interacting factor 3-like 6
AT5G43500	AT5G43500	protein_coding_gene	690.385	-0.703017	0.189587	-3.70814	0.000208785	0.00477792	actin-related protein 9
AT5G64500	AT5G64500	protein_coding_gene	927.556	0.43065	0.116183	3.70664	0.000210029	0.00480099	Major facilitator superfamily protein
AT4G13990	AT4G13990	protein_coding_gene	112.363	0.918676	0.247927	3.70543	0.000211036	0.00481183	Exostosin family protein
AT4G27240	AT4G27240	protein_coding_gene	226.25	-0.769212	0.207593	-3.70537	0.000211079	0.00481183	zinc finger (C2H2 type) family protein
AT4G35300	AT4G35300	protein_coding_gene	2606.41	0.720445	0.194441	3.70522	0.000211211	0.00481183	tonoplast monosaccharide transporter2
AT5G22070	AT5G22070	protein_coding_gene	916.473	0.486894	0.13144	3.70431	0.000211966	0.00482365	Core-2/I-branching beta-1,6-N-acetylglucosaminyltransferase family protein
AT3G44770	AT3G44770	protein_coding_gene	19.5941	-1.71019	0.461831	-3.70305	0.00021302	0.00483684	Protein of unknown function (DUF626)
AT5G11510	AT5G11510	protein_coding_gene	394.076	-1.08422	0.292771	-3.70331	0.000212803	0.00483684	myb domain protein 3r-4
AT2G23670	AT2G23670	protein_coding_gene	1731.97	-0.788037	0.212863	-3.70208	0.000213842	0.00483943	homolog of Synechocystis YCF37
AT4G01490			74.0539	-1.88544	0.509248	-3.70239	0.000213575	0.00483943	transposable element gene
AT5G15050	AT5G15050	protein_coding_gene	315.845	0.58072	0.156863	3.70207	0.000213846	0.00483943	Core-2/I-branching beta-1,6-N-acetylglucosaminyltransferase family protein
AT1G47580	AT1G47580	protein_coding_gene	129.214	-0.972085	0.262683	-3.7006	0.000215094	0.00486226	Pentatricopeptide repeat (PPR) superfamily protein
AT1G20160	AT1G20160	protein_coding_gene	133.593	1.21557	0.328601	3.69923	0.000216254	0.00488309	Subtilisin-like serine endopeptidase family protein
AT1G04360	AT1G04360	protein_coding_gene	142.053	0.827904	0.223949	3.69684	0.000218304	0.00491046	RING/U-box superfamily protein
AT1G44130	AT1G44130	protein_coding_gene	20.3253	-1.53752	0.415918	-3.69669	0.00021843	0.00491046	Eukaryotic aspartyl protease family protein
AT1G69680	AT1G69680	protein_coding_gene	254.734	-0.496619	0.13433	-3.697	0.000218163	0.00491046	Mog1/PsbP/DUF1795-like photosystem II reaction center PsbP family protein
AT3G16000	AT3G16000	protein_coding_gene	1878.65	-1.01813	0.275403	-3.6969	0.000218251	0.00491046	MAR binding filament-like protein 1
AT5G47190	AT5G47190	protein_coding_gene	8110.9	-0.684629	0.185249	-3.69572	0.000219261	0.00492372	Ribosomal protein L19 family protein
AT5G20010	AT5G20010	protein_coding_gene	9115.16	-0.592261	0.160313	-3.6944	0.000220403	0.00494392	RAS-related nuclear protein-1
AT1G75620	AT1G75620	protein_coding_gene	50.2885	1.53526	0.415853	3.69183	0.000222648	0.00498645	glyoxal oxidase-related protein
AT2G01680	AT2G01680	protein_coding_gene	266.783	0.566547	0.153466	3.69167	0.000222789	0.00498645	Ankyrin repeat family protein
AT4G23640	AT4G23640	protein_coding_gene	1005.59	0.466341	0.126337	3.69124	0.000223164	0.00498938	Potassium transporter family protein
AT1G14345	AT1G14345	protein_coding_gene	976.884	-1.00434	0.27217	-3.69011	0.000224157	0.00500274	NAD(P)-linked oxidoreductase superfamily protein
AT1G20020	AT1G20020	protein_coding_gene	3255.88	-1.02519	0.27783	-3.69	0.000224252	0.00500274	ferredoxin-NADP(+)-oxidoreductase 2
AT2G40230	AT2G40230	protein_coding_gene	86.3709	1.10137	0.298532	3.6893	0.000224875	0.00500569	HXXXD-type acyl-transferase family protein
AT3G51430	AT3G51430	protein_coding_gene	475.083	0.63319	0.171624	3.68941	0.000224775	0.00500569	Calcium-dependent phosphotriesterase superfamily protein
AT5G47840	AT5G47840	protein_coding_gene	1680.05	-0.580119	0.157268	-3.68874	0.00022537	0.00501122	adenosine monophosphate kinase
AT2G40300	AT2G40300	protein_coding_gene	1258.1	-0.611193	0.165719	-3.68812	0.000225921	0.005018	ferritin 4
AT1G33055	AT1G33055	protein_coding_gene	672.411	-1.10691	0.300322	-3.68575	0.00022803	0.00505934
AT2G22970	AT2G22970	protein_coding_gene	488.653	0.75935	0.206101	3.68436	0.000229274	0.00508142	serine carboxypeptidase-like 11
AT1G53120	AT1G53120	protein_coding_gene	471.532	-0.72894	0.197886	-3.68364	0.000229924	0.00509012	RNA-binding S4 domain-containing protein
AT1G79250	AT1G79250	protein_coding_gene	21.0212	1.25849	0.341667	3.68337	0.000230166	0.00509012	AGC kinase 1.7
AT1G26420	AT1G26420	protein_coding_gene	13.9763	1.78903	0.48585	3.68227	0.000231168	0.00510673	FAD-binding Berberine family protein
AT3G60680	AT3G60680	protein_coding_gene	69.6182	0.854192	0.232036	3.68129	0.000232057	0.00512081	Plant protein of unknown function (DUF641)
AT5G39530	AT5G39530	protein_coding_gene	500.892	-1.23152	0.334595	-3.68065	0.000232644	0.00512823	Protein of unknown function (DUF1997)
AT5G38520	AT5G38520	protein_coding_gene	1477.11	-0.817712	0.22229	-3.67858	0.000234538	0.0051644	alpha/beta-Hydrolases superfamily protein
AT1G60050	AT1G60050	protein_coding_gene	37.4952	1.64435	0.447092	3.67788	0.000235179	0.00517205	Nodulin MtN21 /EamA-like transporter family protein
AT3G22640	AT3G22640	protein_coding_gene	784.752	2.14138	0.582268	3.67765	0.000235393	0.00517205	cupin family protein
AT1G61520	AT1G61520	protein_coding_gene	14461.4	-1.19553	0.325159	-3.67675	0.000236229	0.00517521	photosystem I light harvesting complex gene 3
AT3G54890	AT3G54890	protein_coding_gene	13762.9	-1.5102	0.410752	-3.67667	0.000236298	0.00517521	photosystem I light harvesting complex gene 1
AT5G42690	AT5G42690	protein_coding_gene	180.471	0.808742	0.219954	3.67687	0.000236113	0.00517521	Protein of unknown function, DUF547
AT2G14880	AT2G14880	protein_coding_gene	1980.78	-0.598966	0.162924	-3.67635	0.000236596	0.00517617	SWIB/MDM2 domain superfamily protein
AT1G73210	AT1G73210	protein_coding_gene	108.991	1.14458	0.311518	3.67422	0.000238579	0.00521397	Protein of unknown function (DUF789)
AT2G19900	AT2G19900	protein_coding_gene	938.183	1.37545	0.374384	3.6739	0.000238875	0.00521485	NADP-malic enzyme 1
AT2G36145	AT2G36145	protein_coding_gene	815.828	-0.807875	0.21996	-3.67283	0.000239875	0.00523108
AT3G62270	AT3G62270	protein_coding_gene	1374.2	0.798848	0.217523	3.67248	0.000240207	0.00523271	HCO3- transporter family
AT1G13970	AT1G13970	protein_coding_gene	151.793	0.902892	0.245958	3.67092	0.000241679	0.00524962	Protein of unknown function (DUF1336)
AT5G59070	AT5G59070	protein_coding_gene	76.6322	0.834639	0.227356	3.67107	0.000241538	0.00524962	UDP-Glycosyltransferase superfamily protein
AT5G60548	AT5G60548	protein_coding_gene	341.579	0.490434	0.133613	3.67057	0.000242013	0.00524962	conserved peptide upstream open reading frame 62
AT5G60550	AT5G60550	protein_coding_gene	341.579	0.490434	0.133613	3.67057	0.000242013	0.00524962	geminivirus rep interacting kinase 2
AT3G14595	AT3G14595	protein_coding_gene	731.105	0.807953	0.220225	3.66876	0.00024373	0.00527084	Ribosomal protein L18ae family
AT4G02150	AT4G02150	protein_coding_gene	1496.88	-0.640327	0.174532	-3.66883	0.000243661	0.00527084	ARM repeat superfamily protein
AT5G64480	AT5G64480	protein_coding_gene	286.771	-0.580558	0.158245	-3.66872	0.000243767	0.00527084
AT5G60930	AT5G60930	protein_coding_gene	582.357	-0.977892	0.266585	-3.66822	0.000244243	0.00527555	P-loop containing nucleoside triphosphate hydrolases superfamily protein
AT5G42460	AT5G42460	protein_coding_gene	96.0627	0.896291	0.244415	3.66708	0.000245333	0.00529348	F-box and associated interaction domains-containing protein
AT1G75280	AT1G75280	protein_coding_gene	1269.77	-0.851186	0.232377	-3.66295	0.000249328	0.00537328	NmrA-like negative transcriptional regulator family protein
AT5G10520	AT5G10520	protein_coding_gene	66.4889	1.07359	0.293136	3.66244	0.000249822	0.00537328	ROP binding protein kinases 1
AT5G18660	AT5G18660	protein_coding_gene	2129.24	-0.710732	0.194058	-3.66247	0.000249797	0.00537328	NAD(P)-binding Rossmann-fold superfamily protein
AT1G71380	AT1G71380	protein_coding_gene	35.6119	1.9401	0.529825	3.66177	0.00025048	0.00538175	cellulase 3
AT5G21482	AT5G21482	protein_coding_gene	148.195	-0.989474	0.270336	-3.66017	0.000252048	0.00540974	cytokinin oxidase 7
AT5G48310	AT5G48310	protein_coding_gene	388.821	-1.10913	0.303061	-3.65976	0.000252455	0.00541278
AT1G71520	AT1G71520	protein_coding_gene	57.6198	-1.68543	0.461169	-3.6547	0.000257485	0.00551484	Integrase-type DNA-binding superfamily protein
AT2G30010	AT2G30010	protein_coding_gene	410.4	-0.930884	0.254749	-3.65412	0.000258065	0.00552145	TRICHOME BIREFRINGENCE-LIKE 45
AT5G05180	AT5G05180	protein_coding_gene	593.454	-0.654901	0.17936	-3.65132	0.000260893	0.0055761
AT4G15760	AT4G15760	protein_coding_gene	1076.49	-0.92762	0.254117	-3.65036	0.000261868	0.00559109	monooxygenase 1
AT2G32210	AT2G32210	protein_coding_gene	441.146	-1.34078	0.367355	-3.64982	0.000262426	0.00559715
AT5G20130	AT5G20130	protein_coding_gene	1474.86	-0.497834	0.136582	-3.64495	0.000267441	0.00569815
AT3G26550	AT3G26550	protein_coding_gene	52.0463	0.871032	0.239016	3.64424	0.000268187	0.00570807	Cysteine/Histidine-rich C1 domain family protein
AT1G32060	AT1G32060	protein_coding_gene	6784.69	-0.947637	0.26011	-3.64322	0.000269247	0.00572465	phosphoribulokinase
AT3G20060	AT3G20060	protein_coding_gene	1669.84	-0.543763	0.149279	-3.64259	0.000269903	0.00573264	ubiquitin-conjugating enzyme19
AT1G49160	AT1G49160	protein_coding_gene	95.2752	1.09976	0.301964	3.64203	0.000270491	0.00573915	Protein kinase superfamily protein
AT5G45580	AT5G45580	protein_coding_gene	128.86	0.876652	0.240753	3.64129	0.000271276	0.00574982	Homeodomain-like superfamily protein
AT1G23970	AT1G23970	protein_coding_gene	319.687	0.66157	0.181776	3.63948	0.000273187	0.00576634	Protein of unknown function (DUF626)
AT2G24060	AT2G24060	protein_coding_gene	2720.6	-0.720001	0.197792	-3.64019	0.000272435	0.00576634	Translation initiation factor 3 protein
AT3G51290	AT3G51290	protein_coding_gene	212.376	-1.04514	0.287165	-3.6395	0.00027317	0.00576634	Protein of unknown function (DUF630) ;Protein of unknown function (DUF632)
AT5G01530	AT5G01530	protein_coding_gene	14971.2	-1.35249	0.371577	-3.63986	0.000272787	0.00576634	light harvesting complex photosystem II
AT2G46990	AT2G46990	protein_coding_gene	72.0014	-1.06268	0.292011	-3.6392	0.000273491	0.00576678	indole-3-acetic acid inducible 20
AT2G46240	AT2G46240	protein_coding_gene	379.086	-1.09043	0.299893	-3.63608	0.000276816	0.00582484	BCL-2-associated athanogene 6
AT4G15620	AT4G15620	protein_coding_gene	322.63	-1.14627	0.315234	-3.63626	0.000276622	0.00582484	Uncharacterised protein family (UPF0497)
AT5G60220	AT5G60220	protein_coding_gene	55.4953	1.52117	0.418558	3.63432	0.000278719	0.00585884	tetraspanin4
AT2G26900	AT2G26900	protein_coding_gene	3126.74	-0.586701	0.161464	-3.63364	0.000279451	0.00586817	Sodium Bile acid symporter family
AT1G50575	AT1G50575	protein_coding_gene	438.859	-0.779729	0.214745	-3.63095	0.000282376	0.0059235	Putative lysine decarboxylase family protein
AT1G13750	AT1G13750	protein_coding_gene	301.02	0.604202	0.166434	3.63029	0.000283108	0.00593275	Purple acid phosphatases superfamily protein
AT4G18205	AT4G18205	protein_coding_gene	133.883	-0.853578	0.235171	-3.6296	0.000283863	0.00594247	Nucleotide-sugar transporter family protein
AT1G07780	AT1G07780	protein_coding_gene	943.618	0.595955	0.16424	3.62856	0.000285007	0.0059542	phosphoribosylanthranilate isomerase 1
AT1G20090	AT1G20090	protein_coding_gene	1300.65	-0.543488	0.149778	-3.62863	0.00028493	0.0059542	RHO-related protein from plants 2
AT1G26665	AT1G26665	protein_coding_gene	640.63	0.499256	0.137624	3.62768	0.000285976	0.00596832	Mediator complex, subunit Med10
AT5G24770	AT5G24770	protein_coding_gene	119.802	-1.70068	0.468934	-3.6267	0.000287065	0.00598493	vegetative storage protein 2
AT1G66970	AT1G66970	protein_coding_gene	98.1821	-1.64761	0.454663	-3.62379	0.000290316	0.00604608	SHV3-like 2
AT1G75160	AT1G75160	protein_coding_gene	23.3224	1.83845	0.507363	3.62355	0.000290591	0.00604608	Protein of unknown function (DUF620)
AT3G29185	AT3G29185	protein_coding_gene	1385.69	-0.653682	0.180417	-3.62317	0.000291016	0.00604874	Domain of unknown function (DUF3598)
AT2G26550	AT2G26550	protein_coding_gene	625.302	-0.81383	0.224664	-3.62242	0.000291858	0.00606007	heme oxygenase 2
AT3G18440	AT3G18440	protein_coding_gene	488.099	0.586373	0.161905	3.6217	0.00029267	0.00606507	aluminum-activated malate transporter 9
AT4G24480	AT4G24480	protein_coding_gene	439.698	0.784995	0.216749	3.62168	0.000292694	0.00606507	Protein kinase superfamily protein
AT1G19670	AT1G19670	protein_coding_gene	252.524	-1.00585	0.277768	-3.62119	0.000293248	0.00607039	chlorophyllase 1
AT3G26590	AT3G26590	protein_coding_gene	408.449	0.86279	0.238415	3.61885	0.000295913	0.00611934	MATE efflux family protein
AT3G54710	AT3G54710	protein_coding_gene	224.864	-0.947836	0.262154	-3.61557	0.000299684	0.00619103	homolog of yeast CDT1 B homolog of yeast CDT1 B
AT1G23210	AT1G23210	protein_coding_gene	27.2889	1.46673	0.405761	3.61477	0.000300615	0.00620292	glycosyl hydrolase 9B6
AT5G01670	AT5G01670	protein_coding_gene	1033.76	0.986624	0.272959	3.61455	0.000300867	0.00620292	NAD(P)-linked oxidoreductase superfamily protein
AT4G33730	AT4G33730	protein_coding_gene	92.3938	1.49174	0.412735	3.61428	0.000301184	0.00620317	CAP (Cysteine-rich secretory proteins, Antigen 5, and Pathogenesis-related 1 protein) superfamily protein
AT1G27030	AT1G27030	protein_coding_gene	1113.24	-0.83452	0.230927	-3.61377	0.000301772	0.00620523
AT5G10040	AT5G10040	protein_coding_gene	79.9125	-1.55795	0.431126	-3.61367	0.000301892	0.00620523
AT3G62410	AT3G62410	protein_coding_gene	206.709	-1.32016	0.365354	-3.61336	0.000302254	0.00620641	CP12 domain-containing protein 2
AT4G18740	AT4G18740	protein_coding_gene	135.166	-1.24394	0.344314	-3.6128	0.000302911	0.00621363	Rho termination factor
AT4G32290	AT4G32290	protein_coding_gene	246.783	0.910378	0.252092	3.6113	0.000304671	0.00624347	Core-2/I-branching beta-1,6-N-acetylglucosaminyltransferase family protein
AT3G06483	AT3G06483	protein_coding_gene	865.467	-0.710743	0.196846	-3.61065	0.000305435	0.00624655	pyruvate dehydrogenase kinase
AT3G07070	AT3G07070	protein_coding_gene	146.595	1.37394	0.380509	3.61079	0.000305267	0.00624655	Protein kinase superfamily protein
AT5G62550	AT5G62550	protein_coding_gene	576.135	-0.882376	0.244439	-3.6098	0.000306437	0.00626077
AT4G12060	AT4G12060	protein_coding_gene	1969.11	-0.570216	0.157975	-3.60953	0.000306758	0.00626105	Double Clp-N motif protein
AT3G11950	AT3G11950	protein_coding_gene	219.409	0.666668	0.184751	3.60847	0.000308007	0.00627451	TRAF-like superfamily protein
AT3G25690	AT3G25690	protein_coding_gene	831.901	-1.18456	0.328274	-3.60845	0.000308032	0.00627451	Hydroxyproline-rich glycoprotein family protein
AT4G08790	AT4G08790	protein_coding_gene	177.607	-0.574547	0.159249	-3.60785	0.000308744	0.00628272	Nitrilase/cyanide hydratase and apolipoprotein N-acyltransferase family protein
AT5G14740	AT5G14740	protein_coding_gene	4929.86	-1.86609	0.51737	-3.60688	0.000309898	0.00629992	carbonic anhydrase 2
AT4G28850	AT4G28850	protein_coding_gene	324.202	1.4134	0.391909	3.60646	0.0003104	0.00630385	xyloglucan endotransglucosylase/hydrolase 26
AT3G12460	AT3G12460	protein_coding_gene	14.3171	-1.55252	0.430572	-3.60571	0.000311298	0.00630982	Polynucleotidyl transferase, ribonuclease H-like superfamily protein
AT5G57260	AT5G57260	protein_coding_gene	75.0152	1.35323	0.375302	3.6057	0.000311313	0.00630982	cytochrome P450, family 71, subfamily B, polypeptide 10
AT1G63360	AT1G63360	protein_coding_gene	100.247	-1.21163	0.336056	-3.60543	0.000311638	0.00631012	Disease resistance protein (CC-NBS-LRR class) family
AT5G58160	AT5G58160	protein_coding_gene	932.991	0.841091	0.233318	3.60491	0.000312263	0.00631651	actin binding
AT1G75800	AT1G75800	protein_coding_gene	1885.86	0.546487	0.151615	3.60443	0.000312836	0.00632182	Pathogenesis-related thaumatin superfamily protein
AT5G52010	AT5G52010	protein_coding_gene	561.934	-0.777289	0.215666	-3.60413	0.000313197	0.00632286	C2H2-like zinc finger protein
AT1G61190	AT1G61190	protein_coding_gene	167.523	-1.36893	0.379898	-3.60343	0.00031405	0.00633381	LRR and NB-ARC domains-containing disease resistance protein
AT3G12955	AT3G12955	protein_coding_gene	90.929	1.21982	0.338576	3.60279	0.000314825	0.00634027	SAUR-like auxin-responsive protein family
AT4G11100	AT4G11100	protein_coding_gene	598.77	-0.766879	0.212865	-3.60265	0.000314992	0.00634027
AT1G14960	AT1G14960	protein_coding_gene	106.556	1.85282	0.514651	3.60015	0.000318029	0.00638874	Polyketide cyclase/dehydrase and lipid transport superfamily protein
AT1G30040	AT1G30040	protein_coding_gene	330.266	-1.36386	0.378862	-3.59988	0.00031836	0.00638874	gibberellin 2-oxidase
AT1G67330	AT1G67330	protein_coding_gene	1359.46	1.0219	0.283847	3.60016	0.000318018	0.00638874	Protein of unknown function (DUF579)
AT5G45170	AT5G45170	protein_coding_gene	515.5	-0.574457	0.159587	-3.59964	0.000318654	0.00638874	Haloacid dehalogenase-like hydrolase (HAD) superfamily protein
AT1G56300	AT1G56300	protein_coding_gene	500.752	0.962054	0.26761	3.59498	0.000324413	0.00649128	Chaperone DnaJ-domain superfamily protein
AT1G78020	AT1G78020	protein_coding_gene	340.117	-1.09079	0.303442	-3.59473	0.000324723	0.00649128	Protein of unknown function (DUF581)
AT2G30820	AT2G30820	protein_coding_gene	37.9998	-1.13293	0.315147	-3.59494	0.000324471	0.00649128
AT4G02770	AT4G02770	protein_coding_gene	13772.8	-1.06382	0.296115	-3.59258	0.000327421	0.0065388	photosystem I subunit D-1
AT1G58807	AT1G58807	protein_coding_gene	1189.14	-0.946043	0.263361	-3.59219	0.000327906	0.00654209	Disease resistance protein (CC-NBS-LRR class) family
AT4G32480	AT4G32480	protein_coding_gene	2251.94	-1.30361	0.362968	-3.59153	0.000328739	0.00655228	Protein of unknown function (DUF506)
AT5G07360	AT5G07360	protein_coding_gene	459.896	0.630134	0.17564	3.58764	0.000333683	0.00664433	Amidase family protein
AT1G62750	AT1G62750	protein_coding_gene	8780.03	-0.777571	0.216844	-3.58585	0.00033598	0.00667732	Translation elongation factor EFG/EF2 protein
AT2G31170	AT2G31170	protein_coding_gene	732.726	-0.806748	0.224982	-3.58584	0.000335995	0.00667732	Cysteinyl-tRNA synthetase, class Ia family protein
AT4G39130	AT4G39130	protein_coding_gene	180.893	2.03422	0.567401	3.58515	0.000336881	0.00668843	Dehydrin family protein
AT2G38270	AT2G38270	protein_coding_gene	2495.08	-0.693758	0.193556	-3.58428	0.000338014	0.00669989	CAX-interacting protein 2
AT3G27850	AT3G27850	protein_coding_gene	13594.6	-0.572056	0.159605	-3.5842	0.000338116	0.00669989	ribosomal protein L12-C
AT4G36930	AT4G36930	protein_coding_gene	987.412	-0.662071	0.184841	-3.58184	0.00034118	0.00675404	basic helix-loop-helix (bHLH) DNA-binding superfamily protein
AT2G14660	AT2G14660	protein_coding_gene	207.817	-0.72617	0.202771	-3.58123	0.000341977	0.00676325
AT1G20340	AT1G20340	protein_coding_gene	15111.8	-1.23957	0.346157	-3.58093	0.000342373	0.00676452	Cupredoxin superfamily protein
AT5G39150	AT5G39150	protein_coding_gene	33.476	-2.05684	0.574802	-3.57834	0.000345786	0.00682534	RmlC-like cupins superfamily protein
AT5G19790	AT5G19790	protein_coding_gene	196.911	1.54225	0.431104	3.57745	0.000346964	0.00684197	related to AP2 11
AT4G04640	AT4G04640	protein_coding_gene	8152.82	-0.733833	0.205165	-3.5768	0.000347822	0.00685226	ATPase, F1 complex, gamma subunit protein
AT5G43290	AT5G43290	protein_coding_gene	27.8689	-1.44872	0.405173	-3.57557	0.000349466	0.00687801	WRKY DNA-binding protein 49
AT4G02790	AT4G02790	protein_coding_gene	1466.53	-0.659343	0.184418	-3.57527	0.000349873	0.00687937	GTP-binding family protein
AT2G22190	AT2G22190	protein_coding_gene	105.529	-1.1425	0.31969	-3.57376	0.000351889	0.00691235	Haloacid dehalogenase-like hydrolase (HAD) superfamily protein
AT3G16990	AT3G16990	protein_coding_gene	331.448	0.713249	0.199603	3.57334	0.000352455	0.00691372	Haem oxygenase-like, multi-helical
AT3G55130	AT3G55130	protein_coding_gene	210.434	-1.34593	0.376696	-3.57297	0.000352952	0.00691372	white-brown complex homolog 19
AT4G36870	AT4G36870	protein_coding_gene	214.945	-1.01588	0.284324	-3.57295	0.000352976	0.00691372	BEL1-like homeodomain 2
AT4G05200	AT4G05200	protein_coding_gene	19.6677	1.63706	0.458264	3.57231	0.000353846	0.0069241	cysteine-rich RLK (RECEPTOR-like protein kinase) 25
AT5G44040	AT5G44040	protein_coding_gene	343.655	-0.641566	0.179906	-3.56612	0.000362302	0.00708277
AT2G37220	AT2G37220	protein_coding_gene	25890.8	-0.600758	0.168474	-3.56587	0.000362651	0.00708282	RNA-binding (RRM/RBD/RNP motifs) family protein
AT1G09340	AT1G09340	protein_coding_gene	4276.46	-0.844747	0.237041	-3.56372	0.000365636	0.00713428	chloroplast RNA binding
AT4G01610	AT4G01610	protein_coding_gene	18362	0.757638	0.21272	3.56166	0.000368516	0.0071836	Cysteine proteinases superfamily protein
AT1G77210	AT1G77210	protein_coding_gene	91.4717	-1.08489	0.304644	-3.56117	0.000369212	0.00719029	sugar transporter 14
AT1G76740	AT1G76740	protein_coding_gene	135.889	-1.01204	0.284214	-3.56086	0.000369646	0.00719187
AT4G31450	AT4G31450	protein_coding_gene	364.376	0.424688	0.119277	3.56053	0.000370105	0.00719393	RING/U-box superfamily protein
AT1G70090	AT1G70090	protein_coding_gene	1921.59	-0.6452	0.18126	-3.55953	0.000371515	0.00721448	glucosyl transferase family 8
AT3G19050	AT3G19050	protein_coding_gene	422.303	-1.25154	0.351734	-3.55822	0.000373383	0.00724385	phragmoplast orienting kinesin 2
AT1G80600	AT1G80600	protein_coding_gene	2984.55	-0.424176	0.119237	-3.55743	0.000374501	0.00725864	HOPW1-1-interacting 1
AT5G05340	AT5G05340	protein_coding_gene	47.955	1.73468	0.487761	3.5564	0.000375968	0.00727324	Peroxidase superfamily protein
AT5G35320	AT5G35320	protein_coding_gene	576.804	-0.49205	0.138351	-3.55653	0.00037578	0.00727324
AT3G60330	AT3G60330	protein_coding_gene	663.192	1.11782	0.314418	3.5552	0.000377687	0.00729957	H(+)-ATPase 7
AT3G55630	AT3G55630	protein_coding_gene	204.803	-1.24398	0.349982	-3.5544	0.000378839	0.00731489	DHFS-FPGS homolog D
AT1G80290	AT1G80290	protein_coding_gene	153.83	0.642857	0.180882	3.554	0.000379412	0.00731903	Nucleotide-diphospho-sugar transferases superfamily protein
AT3G15650	AT3G15650	protein_coding_gene	126.855	-1.39922	0.39432	-3.54844	0.000387522	0.00745783	alpha/beta-Hydrolases superfamily protein
AT4G22470	AT4G22470	protein_coding_gene	141.555	1.2264	0.34561	3.5485	0.000387438	0.00745783	protease inhibitor/seed storage/lipid transfer protein (LTP) family protein
AT5G25280	AT5G25280	protein_coding_gene	1750.65	-0.478345	0.134809	-3.54831	0.000387705	0.00745783	serine-rich protein-related
AT1G18710	AT1G18710	protein_coding_gene	33.9078	-1.63292	0.460282	-3.54765	0.000388683	0.00746257	myb domain protein 47
AT2G29740	AT2G29740	protein_coding_gene	279.399	1.18944	0.335259	3.54781	0.000388444	0.00746257	UDP-glucosyl transferase 71C2
AT1G15560			72.1351	1.06243	0.299579	3.54642	0.000390504	0.00747641	transposable element gene
AT4G01050	AT4G01050	protein_coding_gene	6043.4	-0.760236	0.214361	-3.54652	0.000390353	0.00747641	thylakoid rhodanese-like
AT4G31805	AT4G31805	protein_coding_gene	121.075	-0.958139	0.270157	-3.54659	0.000390245	0.00747641	WRKY family transcription factor
AT5G62900	AT5G62900	protein_coding_gene	311.872	0.705233	0.199005	3.5438	0.000394403	0.00754397
AT3G62610	AT3G62610	protein_coding_gene	59.6858	-1.14444	0.323149	-3.54152	0.000397834	0.00760248	myb domain protein 11
AT1G08540	AT1G08540	protein_coding_gene	2566.03	-0.733845	0.207259	-3.54071	0.000399052	0.00761147	RNApolymerase sigma subunit 2
AT5G15290	AT5G15290	protein_coding_gene	243.431	1.66063	0.469004	3.54076	0.000398982	0.00761147	Uncharacterised protein family (UPF0497)
AT1G48450	AT1G48450	protein_coding_gene	2047.3	-0.561526	0.158674	-3.53886	0.000401862	0.00764363	Protein of unknown function (DUF760)
AT3G10310	AT3G10310	protein_coding_gene	339.213	-0.942478	0.266288	-3.53931	0.000401169	0.00764363	P-loop nucleoside triphosphate hydrolases superfamily protein with CH (Calponin Homology) domain
AT3G42850	AT3G42850	protein_coding_gene	51.824	1.40952	0.398297	3.53887	0.00040185	0.00764363	Mevalonate/galactokinase family protein
AT1G66250	AT1G66250	protein_coding_gene	435.043	-0.638834	0.180568	-3.53791	0.000403305	0.00766393	O-Glycosyl hydrolases family 17 protein
AT3G11750	AT3G11750	protein_coding_gene	95.9482	-0.890056	0.251601	-3.53757	0.000403827	0.0076667	Dihydroneopterin aldolase
AT1G59124	AT1G59124	protein_coding_gene	292.243	-1.07444	0.303788	-3.5368	0.000405007	0.00768194	Disease resistance protein (CC-NBS-LRR class) family
AT1G73885	AT1G73885	protein_coding_gene	3709.9	-0.497144	0.140641	-3.53485	0.000408013	0.00773177
AT1G26761	AT1G26761	protein_coding_gene	181.346	-1.30806	0.370235	-3.53307	0.000410769	0.00776883	Arabinanase/levansucrase/invertase
AT4G25450	AT4G25450	protein_coding_gene	829.414	-0.707458	0.200228	-3.53327	0.000410458	0.00776883	non-intrinsic ABC protein 8
AT5G67380	AT5G67380	protein_coding_gene	1218.48	0.397266	0.112449	3.53285	0.000411111	0.00776883	casein kinase alpha 1
AT2G35610	AT2G35610	protein_coding_gene	1908.39	0.513601	0.145466	3.53072	0.000414435	0.00781714	xyloglucanase 113
AT5G63310	AT5G63310	protein_coding_gene	6084.83	-0.573407	0.162396	-3.53092	0.000414111	0.00781714	nucleoside diphosphate kinase 2
AT4G25220	AT4G25220	protein_coding_gene	618.682	1.53675	0.435375	3.52971	0.000416016	0.0078397	root hair specific 15
AT1G09415	AT1G09415	protein_coding_gene	165.588	-0.772172	0.218924	-3.52713	0.00042009	0.00789459	NIM1-interacting 3
AT1G64240			27.9348	1.30346	0.369537	3.52727	0.000419867	0.00789459	transposable element gene
AT5G63950	AT5G63950	protein_coding_gene	608.184	-0.869747	0.246555	-3.5276	0.000419347	0.00789459	chromatin remodeling 24
AT5G08720	AT5G08720	protein_coding_gene	686.902	-0.74896	0.212459	-3.5252	0.000423164	0.00794505
AT1G31180	AT1G31180	protein_coding_gene	2404.43	-0.491415	0.13943	-3.52446	0.000424349	0.00795747	isopropylmalate dehydrogenase 3
AT4G16890	AT4G16890	protein_coding_gene	409.521	-0.864127	0.245191	-3.5243	0.000424607	0.00795747	disease resistance protein (TIR-NBS-LRR class), putative
AT1G74640	AT1G74640	protein_coding_gene	400.039	0.610014	0.173121	3.52364	0.00042567	0.0079688	alpha/beta-Hydrolases superfamily protein
AT4G03820	AT4G03820	protein_coding_gene	192.161	0.794285	0.225429	3.52343	0.000425993	0.0079688	Protein of unknown function (DUF3537)
AT2G35075	AT2G35075	protein_coding_gene	13.7557	-1.71088	0.485709	-3.52243	0.000427609	0.00798439
AT5G66815	AT5G66815	protein_coding_gene	34.9778	-1.80139	0.511401	-3.52246	0.000427568	0.00798439
AT1G50930	AT1G50930	protein_coding_gene	28.0896	1.54845	0.439737	3.52131	0.000429427	0.008011
AT5G61450	AT5G61450	protein_coding_gene	558.742	0.480254	0.136466	3.51922	0.000432812	0.00806677	P-loop containing nucleoside triphosphate hydrolases superfamily protein
AT5G62790	AT5G62790	protein_coding_gene	3280.09	-0.619897	0.176164	-3.51886	0.000433409	0.00807051	1-deoxy-D-xylulose 5-phosphate reductoisomerase
AT2G35650	AT2G35650	protein_coding_gene	160.351	-0.721733	0.205255	-3.51627	0.000437658	0.00814219	cellulose synthase like
AT3G18960	AT3G18960	protein_coding_gene	190.832	-0.844033	0.240087	-3.51552	0.000438888	0.00815764	AP2/B3-like transcriptional factor family protein
AT3G01410	AT3G01410	protein_coding_gene	374.917	-0.635987	0.180935	-3.51501	0.000439741	0.00816604	Polynucleotidyl transferase, ribonuclease H-like superfamily protein
AT2G34870	AT2G34870	protein_coding_gene	71.724	1.64195	0.467356	3.51328	0.000442619	0.00821201	hydroxyproline-rich glycoprotein family protein
AT1G51100	AT1G51100	protein_coding_gene	599.281	-0.812878	0.231579	-3.51015	0.000447854	0.00829379
AT2G37740	AT2G37740	protein_coding_gene	29.199	1.31699	0.375224	3.50986	0.000448341	0.00829379	zinc-finger protein 10
AT3G61470	AT3G61470	protein_coding_gene	14557.5	-1.21025	0.344871	-3.50928	0.000449315	0.00829379	photosystem I light harvesting complex gene 2
AT4G13590	AT4G13590	protein_coding_gene	1599.43	-0.549901	0.156676	-3.5098	0.000448444	0.00829379	Uncharacterized protein family (UPF0016)
AT4G17550	AT4G17550	protein_coding_gene	828.12	0.742264	0.21152	3.50919	0.000449468	0.00829379	Major facilitator superfamily protein
AT5G37660	AT5G37660	protein_coding_gene	133.683	-0.74547	0.21243	-3.50925	0.000449369	0.00829379	plasmodesmata-located protein 7
AT2G26420	AT2G26420	protein_coding_gene	56.6728	1.32082	0.376685	3.50643	0.000454154	0.0083658	1-phosphatidylinositol-4-phosphate 5-kinase 3
AT5G61260	AT5G61260	protein_coding_gene	37.0231	1.41354	0.403129	3.50641	0.00045419	0.0083658	Plant calmodulin-binding protein-related
AT1G45010	AT1G45010	protein_coding_gene	527.085	-0.742856	0.21189	-3.50587	0.000455123	0.00837542	TRAM, LAG1 and CLN8 (TLC) lipid-sensing domain containing protein
AT2G41950	AT2G41950	protein_coding_gene	739.035	-0.744388	0.212358	-3.50535	0.000456011	0.00838418
AT1G60950	AT1G60950	protein_coding_gene	20623.7	-0.800738	0.228454	-3.50503	0.000456555	0.00838662	2Fe-2S ferredoxin-like superfamily protein
AT4G33470	AT4G33470	protein_coding_gene	451.295	-0.707636	0.201939	-3.50422	0.000457953	0.00840473	histone deacetylase 14
AT3G18490	AT3G18490	protein_coding_gene	5064.57	0.663699	0.189461	3.50309	0.000459887	0.00843264	Eukaryotic aspartyl protease family protein
AT3G21800	AT3G21800	protein_coding_gene	10.5106	1.94725	0.556046	3.50195	0.000461867	0.00846133	UDP-glucosyl transferase 71B8
AT2G47500	AT2G47500	protein_coding_gene	686.479	-0.740331	0.211562	-3.49935	0.000466392	0.00853656	P-loop nucleoside triphosphate hydrolases superfamily protein with CH (Calponin Homology) domain
AT5G25880	AT5G25880	protein_coding_gene	48.3926	1.12113	0.32043	3.49884	0.000467289	0.00854531	NADP-malic enzyme 3
AT1G04940	AT1G04940	protein_coding_gene	2793.61	-0.563188	0.161033	-3.49734	0.000469925	0.0085708	translocon at the inner envelope membrane of chloroplasts 20
AT5G04230	AT5G04230	protein_coding_gene	220.885	-0.931971	0.266481	-3.49733	0.000469944	0.0085708	phenyl alanine ammonia-lyase 3
AT5G54090	AT5G54090	protein_coding_gene	112.111	-0.924081	0.264217	-3.49744	0.000469751	0.0085708	DNA mismatch repair protein MutS, type 2
AT2G31730	AT2G31730	protein_coding_gene	143.287	-0.690487	0.197496	-3.4962	0.000471936	0.00859943	basic helix-loop-helix (bHLH) DNA-binding superfamily protein
AT3G09900	AT3G09900	protein_coding_gene	491.954	-0.550696	0.15754	-3.49561	0.000472987	0.00860506	RAB GTPase homolog E1E
AT3G18420	AT3G18420	protein_coding_gene	2500.86	-0.711361	0.203518	-3.49531	0.000473503	0.00860506	Protein prenylyltransferase superfamily protein
AT5G43470	AT5G43470	protein_coding_gene	256.395	-1.0904	0.311962	-3.49531	0.00047351	0.00860506	Disease resistance protein (CC-NBS-LRR class) family
AT5G27560	AT5G27560	protein_coding_gene	870.877	-0.778343	0.222926	-3.49149	0.00048034	0.00871841	Domain of unknown function (DUF1995)
AT5G58010	AT5G58010	protein_coding_gene	445.859	1.35202	0.387249	3.49134	0.000480603	0.00871841	LJRHL1-like 3
AT3G23890	AT3G23890	protein_coding_gene	1186.66	-1.07621	0.30834	-3.49035	0.000482389	0.00873526	topoisomerase II
AT5G13780	AT5G13780	protein_coding_gene	2978.74	-0.325728	0.0933187	-3.49049	0.000482132	0.00873526	Acyl-CoA N-acyltransferases (NAT) superfamily protein
AT3G47380	AT3G47380	protein_coding_gene	84.285	0.932573	0.267307	3.48878	0.000485237	0.00877905	Plant invertase/pectin methylesterase inhibitor superfamily protein
AT5G05200	AT5G05200	protein_coding_gene	1224.68	-0.57918	0.166029	-3.48843	0.000485863	0.00878258	Protein kinase superfamily protein
AT5G26880	AT5G26880	protein_coding_gene	1527.39	-0.438259	0.125717	-3.48607	0.00049017	0.00885258	AGAMOUS-like 26
AT3G26310	AT3G26310	protein_coding_gene	33.5408	-1.20796	0.346539	-3.48579	0.000490685	0.00885405	cytochrome P450, family 71, subfamily B, polypeptide 35
AT5G60150	AT5G60150	protein_coding_gene	246.981	-1.17441	0.336947	-3.48545	0.000491312	0.00885751
AT5G64020	AT5G64020	protein_coding_gene	560.505	0.449248	0.128921	3.48467	0.00049275	0.0088756	TRICHOME BIREFRINGENCE-LIKE 14
AT1G15820	AT1G15820	protein_coding_gene	15660.9	-1.22478	0.35174	-3.48206	0.000497577	0.00894674	light harvesting complex photosystem II subunit 6
AT3G47470	AT3G47470	protein_coding_gene	17414.4	-1.13673	0.32645	-3.48209	0.00049752	0.00894674	light-harvesting chlorophyll-protein complex I subunit A4
AT2G35390	AT2G35390	protein_coding_gene	877.436	-0.619134	0.1779	-3.48024	0.000500974	0.00899987	Phosphoribosyltransferase family protein
AT1G33760	AT1G33760	protein_coding_gene	66.3373	-1.69323	0.486703	-3.47897	0.000503339	0.00903441	Integrase-type DNA-binding superfamily protein
AT2G39670	AT2G39670	protein_coding_gene	2631.08	-0.695875	0.200063	-3.47828	0.00050464	0.00904978	Radical SAM superfamily protein
AT1G11750	AT1G11750	protein_coding_gene	3854.96	-0.519418	0.149388	-3.47698	0.000507099	0.00905806	CLP protease proteolytic subunit 6
AT2G32550	AT2G32550	protein_coding_gene	79.0497	-1.24199	0.357158	-3.47743	0.000506244	0.00905806	Cell differentiation, Rcd1-like protein
AT3G27160	AT3G27160	protein_coding_gene	7005.17	-0.74209	0.213389	-3.47763	0.000505862	0.00905806	Ribosomal protein S21 family protein
AT3G28340	AT3G28340	protein_coding_gene	594.232	0.807935	0.232375	3.47686	0.000507323	0.00905806	galacturonosyltransferase-like 10
AT4G31500	AT4G31500	protein_coding_gene	3749.88	1.05792	0.304269	3.47693	0.000507198	0.00905806	cytochrome P450, family 83, subfamily B, polypeptide 1
AT1G55550	AT1G55550	protein_coding_gene	55.3015	-1.05778	0.304543	-3.47334	0.000514021	0.00913472	P-loop containing nucleoside triphosphate hydrolases superfamily protein
AT2G18160	AT2G18160	protein_coding_gene	841.678	0.826544	0.237934	3.47384	0.000513076	0.00913472	basic leucine-zipper 2
AT2G18162	AT2G18162	protein_coding_gene	841.678	0.826544	0.237934	3.47384	0.000513076	0.00913472	conserved peptide upstream open reading frame 1
AT3G07010	AT3G07010	protein_coding_gene	724.947	0.780969	0.224856	3.47319	0.000514304	0.00913472	Pectin lyase-like superfamily protein
AT3G54900	AT3G54900	protein_coding_gene	1041.65	-0.61889	0.178169	-3.47361	0.000513505	0.00913472	CAX interacting protein 1
AT4G26050	AT4G26050	protein_coding_gene	18.7067	1.53121	0.440843	3.47337	0.000513962	0.00913472	plant intracellular ras group-related LRR 8
AT1G31330	AT1G31330	protein_coding_gene	16418.9	-1.16053	0.334638	-3.46801	0.000524337	0.00930482	photosystem I subunit F
AT4G14780	AT4G14780	protein_coding_gene	19.9822	1.64401	0.474286	3.46628	0.000527711	0.00935655	Protein kinase superfamily protein
AT2G43570	AT2G43570	protein_coding_gene	86.3387	1.40323	0.404959	3.46513	0.00052998	0.0093886	chitinase, putative
AT4G14630	AT4G14630	protein_coding_gene	126.952	1.65895	0.479039	3.46308	0.00053403	0.00945215	germin-like protein 9
AT2G30860	AT2G30860	protein_coding_gene	18827.2	0.784488	0.226587	3.46219	0.000535803	0.00946933	glutathione S-transferase PHI 9
AT3G51740	AT3G51740	protein_coding_gene	901.414	-0.970422	0.280297	-3.46212	0.00053593	0.00946933	inflorescence meristem receptor-like kinase 2
AT3G17890	AT3G17890	protein_coding_gene	150.031	0.827597	0.239113	3.46111	0.00053795	0.00949679
AT1G08040	AT1G08040	protein_coding_gene	641.474	0.365839	0.105715	3.46061	0.00053896	0.00950041	Protein of unknown function (DUF707)
AT1G19680	AT1G19680	protein_coding_gene	738.494	0.461688	0.133415	3.46054	0.000539087	0.00950041	RING/U-box superfamily protein
AT1G73620	AT1G73620	protein_coding_gene	1448.06	0.743552	0.214905	3.45991	0.000540349	0.00951444	Pathogenesis-related thaumatin superfamily protein
AT1G11850	AT1G11850	protein_coding_gene	143.783	-1.16771	0.337624	-3.45861	0.000542968	0.0095523
AT5G24660	AT5G24660	protein_coding_gene	92.4735	-1.05595	0.30557	-3.45568	0.000548901	0.00964835	response to low sulfur 2
AT5G58380	AT5G58380	protein_coding_gene	492.422	0.565189	0.163727	3.45202	0.000556401	0.00977177	SOS3-interacting protein 1
AT3G44630	AT3G44630	protein_coding_gene	849.633	-0.975253	0.282632	-3.45061	0.000559322	0.00981462	Disease resistance protein (TIR-NBS-LRR class) family
AT4G36570	AT4G36570	protein_coding_gene	12.3906	-1.83976	0.533512	-3.44839	0.000563949	0.00988729	RAD-like 3
AT1G26560	AT1G26560	protein_coding_gene	564.167	-0.525615	0.152458	-3.44761	0.000565574	0.00990726	beta glucosidase 40
AT1G48580	AT1G48580	protein_coding_gene	152.965	0.677277	0.196463	3.44735	0.000566119	0.0099083
AT1G54000	AT1G54000	protein_coding_gene	8144.61	0.908843	0.263731	3.4461	0.000568738	0.0099456	GDSL-like Lipase/Acylhydrolase superfamily protein
AT5G63650	AT5G63650	protein_coding_gene	453.329	0.604848	0.175549	3.44546	0.00057009	0.0099607	SNF1-related protein kinase 2.5
AT2G21860	AT2G21860	protein_coding_gene	1110.21	-0.64327	0.186725	-3.44502	0.000571014	0.00996829	violaxanthin de-epoxidase-related
AT1G36390	AT1G36390	protein_coding_gene	932.616	-0.825386	0.239698	-3.44345	0.000574353	0.010018	Co-chaperone GrpE family protein
AT3G54210	AT3G54210	protein_coding_gene	11772.5	-0.541834	0.157375	-3.44294	0.000575425	0.0100281	Ribosomal protein L17 family protein
AT4G16370	AT4G16370	protein_coding_gene	1479.07	-0.938666	0.273067	-3.4375	0.000587116	0.0102231	oligopeptide transporter
AT3G57860	AT3G57860	protein_coding_gene	286.266	-0.60886	0.17716	-3.43678	0.000588668	0.0102414	UV-B-insensitive 4-like
AT3G17600	AT3G17600	protein_coding_gene	43.3274	1.20101	0.349604	3.43535	0.000591797	0.0102871	indole-3-acetic acid inducible 31
AT1G04800	AT1G04800	protein_coding_gene	225.048	-1.97167	0.574049	-3.43467	0.000593283	0.0103015	glycine-rich protein
AT4G30370	AT4G30370	protein_coding_gene	588.496	-0.577986	0.168288	-3.43451	0.000593637	0.0103015	RING/U-box superfamily protein
AT5G09640	AT5G09640	protein_coding_gene	78.4362	1.5163	0.44152	3.43427	0.000594156	0.0103017	serine carboxypeptidase-like 19
AT2G33880	AT2G33880	protein_coding_gene	143.721	1.42911	0.416428	3.43183	0.00059952	0.0103859	homeobox-3
AT1G34190	AT1G34190	protein_coding_gene	1049.33	0.352566	0.102781	3.43025	0.000603033	0.0104379	NAC domain containing protein 17
AT5G26220	AT5G26220	protein_coding_gene	106.105	-1.21464	0.35425	-3.42877	0.000606317	0.0104847	ChaC-like family protein
AT5G48940	AT5G48940	protein_coding_gene	405.148	0.981816	0.286363	3.42857	0.000606768	0.0104847	Leucine-rich repeat transmembrane protein kinase family protein
AT4G02990	AT4G02990	protein_coding_gene	1778.58	-0.792533	0.231172	-3.42833	0.000607301	0.0104851	Mitochondrial transcription termination factor family protein
AT1G44575	AT1G44575	protein_coding_gene	16869.3	-0.799203	0.233292	-3.42576	0.000613074	0.010549	Chlorophyll A-B binding family protein
AT1G48030	AT1G48030	protein_coding_gene	5317.13	-0.380784	0.111145	-3.42602	0.00061249	0.010549	mitochondrial lipoamide dehydrogenase 1
AT1G56520	AT1G56520	protein_coding_gene	17.1237	-1.88438	0.550044	-3.42587	0.000612825	0.010549	Disease resistance protein (TIR-NBS-LRR class) family
AT2G39570	AT2G39570	protein_coding_gene	801.244	0.805745	0.235175	3.42615	0.000612195	0.010549	ACT domain-containing protein
AT2G05830	AT2G05830	protein_coding_gene	1347.38	-0.347501	0.101457	-3.42512	0.000614531	0.0105652	NagB/RpiA/CoA transferase-like superfamily protein
AT1G07680	AT1G07680	protein_coding_gene	14.9374	-1.90179	0.555312	-3.42472	0.000615438	0.0105718
AT2G22610	AT2G22610	protein_coding_gene	470.992	-1.02642	0.299905	-3.4225	0.000620475	0.0106404	Di-glucose binding protein with Kinesin motor domain
AT5G62180	AT5G62180	protein_coding_gene	253.991	0.860087	0.251296	3.42261	0.000620226	0.0106404	carboxyesterase 20
AT5G24650	AT5G24650	protein_coding_gene	2041.32	-0.502525	0.146889	-3.42113	0.000623624	0.0106855	Mitochondrial import inner membrane translocase subunit Tim17/Tim22/Tim23 family protein
AT1G29920	AT1G29920	protein_coding_gene	35972.6	-1.72555	0.504623	-3.41949	0.000627383	0.0107334	chlorophyll A/B-binding protein 2
AT4G13420	AT4G13420	protein_coding_gene	16.2762	1.55481	0.454697	3.41945	0.000627472	0.0107334	high affinity K+ transporter 5
AT1G07690	AT1G07690	protein_coding_gene	83.6693	-1.3048	0.381683	-3.41855	0.000629567	0.0107498
AT1G10830	AT1G10830	protein_coding_gene	843.056	-0.599856	0.175474	-3.4185	0.000629678	0.0107498	15-cis-zeta-carotene isomerase
AT3G15355	AT3G15355	protein_coding_gene	334.171	0.524042	0.153302	3.41835	0.000630013	0.0107498	ubiquitin-conjugating enzyme 25
AT1G16850	AT1G16850	protein_coding_gene	696.417	1.04207	0.30522	3.41414	0.000639834	0.0109082
AT5G27390	AT5G27390	protein_coding_gene	1150.42	-0.756569	0.221669	-3.41306	0.000642377	0.0109424	Mog1/PsbP/DUF1795-like photosystem II reaction center PsbP family protein
AT1G14070	AT1G14070	protein_coding_gene	101.386	0.859873	0.251984	3.41241	0.000643911	0.0109502	fucosyltransferase 7
AT5G42100	AT5G42100	protein_coding_gene	2491.89	-0.4791	0.140395	-3.41252	0.000643645	0.0109502	beta-1,3-glucanase_putative
AT5G65530	AT5G65530	protein_coding_gene	377.286	1.06343	0.311779	3.41085	0.00064761	0.011004	Protein kinase superfamily protein
AT5G42825	AT5G42825	protein_coding_gene	382.805	1.14769	0.33658	3.40985	0.000649988	0.0110352
AT5G11420	AT5G11420	protein_coding_gene	2078.54	0.782286	0.229448	3.40942	0.000651004	0.0110384	Protein of unknown function, DUF642
AT5G63100	AT5G63100	protein_coding_gene	170.23	-0.753971	0.22115	-3.40932	0.000651259	0.0110384	S-adenosyl-L-methionine-dependent methyltransferases superfamily protein
AT5G51380	AT5G51380	protein_coding_gene	202.616	-0.668501	0.196098	-3.40901	0.000651986	0.0110415	RNI-like superfamily protein
AT5G65980	AT5G65980	protein_coding_gene	77.6381	1.57074	0.460805	3.40868	0.000652772	0.0110457	Auxin efflux carrier family protein
AT4G39710	AT4G39710	protein_coding_gene	395.962	-0.912609	0.267765	-3.40825	0.000653819	0.0110542	FK506-binding protein 16-2
AT1G64355	AT1G64355	protein_coding_gene	634.488	-0.566812	0.166331	-3.40774	0.00065503	0.0110655
AT2G16050	AT2G16050	protein_coding_gene	13.5938	-1.71477	0.503373	-3.40656	0.000657874	0.0111043	Cysteine/Histidine-rich C1 domain family protein
AT4G00950	AT4G00950	protein_coding_gene	30.1608	-1.39449	0.409454	-3.40572	0.000659895	0.0111293	Protein of unknown function (DUF688)
AT1G48350	AT1G48350	protein_coding_gene	7276.07	-0.571982	0.16806	-3.40343	0.000665446	0.0112043	Ribosomal L18p/L5e family protein
AT1G49430	AT1G49430	protein_coding_gene	1523.41	-0.470879	0.138346	-3.40364	0.000664939	0.0112043	long-chain acyl-CoA synthetase 2
AT1G03106	AT1G03106	protein_coding_gene	1616.93	1.49733	0.440077	3.40243	0.000667888	0.0112176
AT2G28790	AT2G28790	protein_coding_gene	956.249	0.698541	0.205294	3.40263	0.000667398	0.0112176	Pathogenesis-related thaumatin superfamily protein
AT2G30570	AT2G30570	protein_coding_gene	7200.95	-0.909794	0.267363	-3.40284	0.000666901	0.0112176	photosystem II reaction center W
AT4G31470	AT4G31470	protein_coding_gene	450.39	1.08116	0.317783	3.4022	0.000668447	0.0112178	CAP (Cysteine-rich secretory proteins, Antigen 5, and Pathogenesis-related 1 protein) superfamily protein
AT1G75000	AT1G75000	protein_coding_gene	62.1434	-1.17299	0.345166	-3.39832	0.000678001	0.0113688	GNS1/SUR4 membrane protein family
AT2G43470	AT2G43470	protein_coding_gene	9.08052	1.81348	0.533817	3.39719	0.000680812	0.0114065	Protein of unknown function (DUF3755)
AT5G19750	AT5G19750	protein_coding_gene	1850.01	-0.584599	0.172254	-3.39382	0.000689262	0.0115386	Peroxisomal membrane 22 kDa (Mpv17/PMP22) family protein
AT3G25470	AT3G25470	protein_coding_gene	1988.44	-0.537377	0.158362	-3.39335	0.000690439	0.0115437	bacterial hemolysin-related
AT3G62280	AT3G62280	protein_coding_gene	131.205	0.904927	0.266702	3.39302	0.000691263	0.0115437	GDSL-like Lipase/Acylhydrolase superfamily protein
AT3G63490	AT3G63490	protein_coding_gene	12023.2	-0.653314	0.192545	-3.39305	0.000691199	0.0115437	Ribosomal protein L1p/L10e family
AT3G44720	AT3G44720	protein_coding_gene	1011.33	-0.895625	0.263984	-3.39272	0.000692016	0.0115468	arogenate dehydratase 4
AT1G62530	AT1G62530	protein_coding_gene	17.0581	1.61691	0.476683	3.39201	0.000693831	0.0115582	Plant protein of unknown function (DUF863)
AT2G14060	AT2G14060	protein_coding_gene	140.656	-0.708539	0.208883	-3.39204	0.000693745	0.0115582	S-adenosyl-L-methionine-dependent methyltransferases superfamily protein
AT4G13030	AT4G13030	protein_coding_gene	122.646	0.735578	0.216973	3.39018	0.000698476	0.0116261	P-loop containing nucleoside triphosphate hydrolases superfamily protein
AT4G16900	AT4G16900	protein_coding_gene	182.932	-0.67565	0.199333	-3.38956	0.000700057	0.0116429	Disease resistance protein (TIR-NBS-LRR class) family
AT4G26860	AT4G26860	protein_coding_gene	793.227	-0.459968	0.135728	-3.38889	0.000701766	0.0116618	Predicted pyridoxal phosphate-dependent enzyme, YBL036C type
AT1G67700	AT1G67700	protein_coding_gene	3230.82	-0.6357	0.187666	-3.38739	0.000705606	0.011716
AT1G27150	AT1G27150	protein_coding_gene	724.019	0.492333	0.14542	3.38559	0.000710244	0.0117835	Tetratricopeptide repeat (TPR)-like superfamily protein
AT1G47520			229.003	-0.649373	0.191841	-3.38496	0.000711883	0.0118011	transposable element gene
AT1G20550	AT1G20550	protein_coding_gene	185.41	0.550899	0.162833	3.38321	0.000716433	0.0118668	O-fucosyltransferase family protein
AT3G09430	AT3G09430	protein_coding_gene	135.834	-0.706961	0.209057	-3.38167	0.000720464	0.0119239
AT4G14270	AT4G14270	protein_coding_gene	604.507	0.942326	0.27874	3.38066	0.000723116	0.0119581
AT5G60250	AT5G60250	protein_coding_gene	56.1901	1.08731	0.321737	3.3795	0.000726176	0.011999	zinc finger (C3HC4-type RING finger) family protein
AT3G58690	AT3G58690	protein_coding_gene	217.572	0.541627	0.160302	3.37878	0.000728071	0.0120205	Protein kinase superfamily protein
AT5G43400	AT5G43400	protein_coding_gene	471.108	0.649886	0.192429	3.37728	0.000732077	0.0120769	Uncharacterised conserved protein UCP015417, vWA
AT2G28800	AT2G28800	protein_coding_gene	5694.26	-0.63606	0.188359	-3.37686	0.00073319	0.0120774	63 kDa inner membrane family protein
AT3G56810	AT3G56810	protein_coding_gene	114.408	-0.655945	0.194264	-3.37657	0.000733953	0.0120774
AT5G25240	AT5G25240	protein_coding_gene	102.157	-1.04897	0.310643	-3.37677	0.000733427	0.0120774
AT5G60610	AT5G60610	protein_coding_gene	68.9288	1.06439	0.315248	3.37637	0.000734479	0.0120774	F-box/RNI-like superfamily protein
AT2G42530	AT2G42530	protein_coding_gene	13.717	-1.82919	0.542213	-3.37355	0.000742043	0.012192	cold regulated 15b
AT5G03190	AT5G03190	protein_coding_gene	589.029	0.54772	0.162387	3.37293	0.000743722	0.0122097	conserved peptide upstream open reading frame 47
AT4G31800	AT4G31800	protein_coding_gene	4275.1	-0.86344	0.256056	-3.37207	0.000746042	0.012238	WRKY DNA-binding protein 18
AT1G80920	AT1G80920	protein_coding_gene	477.99	1.22861	0.364756	3.3683	0.00075634	0.0123847	Chaperone DnaJ-domain superfamily protein
AT2G46060	AT2G46060	protein_coding_gene	251.12	0.560666	0.166458	3.36821	0.000756573	0.0123847	transmembrane protein-related
AT5G58140	AT5G58140	protein_coding_gene	2770.54	-0.642517	0.190764	-3.36813	0.000756808	0.0123847	phototropin 2
AT5G24600	AT5G24600	protein_coding_gene	118.364	0.950829	0.282336	3.36772	0.000757938	0.0123932	Protein of unknown function, DUF599
AT5G19650	AT5G19650	protein_coding_gene	18.0995	-1.48462	0.440877	-3.36742	0.000758737	0.0123963	ovate family protein 8
AT1G15730	AT1G15730	protein_coding_gene	1305.04	-0.657565	0.195291	-3.36711	0.000759602	0.0124005	Cobalamin biosynthesis CobW-like protein
AT2G04170	AT2G04170	protein_coding_gene	742.342	0.780567	0.231881	3.36624	0.000762014	0.01243	TRAF-like family protein
AT5G14460	AT5G14460	protein_coding_gene	851.1	-0.754234	0.224109	-3.36547	0.000764124	0.0124544	Pseudouridine synthase family protein
AT1G07520	AT1G07520	protein_coding_gene	333.01	0.586417	0.174391	3.36266	0.000771949	0.0125619	GRAS family transcription factor
AT3G21055	AT3G21055	protein_coding_gene	5486.8	-0.82653	0.245785	-3.36282	0.000771516	0.0125619	photosystem II subunit T
AT3G03980	AT3G03980	protein_coding_gene	603.012	-0.46196	0.137427	-3.3615	0.000775206	0.0126048	NAD(P)-binding Rossmann-fold superfamily protein
AT1G05170	AT1G05170	protein_coding_gene	473.085	0.592161	0.176253	3.35972	0.000780212	0.0126761	Galactosyltransferase family protein
AT5G63930	AT5G63930	protein_coding_gene	519.287	0.56978	0.169627	3.35902	0.000782194	0.0126982	Leucine-rich repeat protein kinase family protein
AT2G33855	AT2G33855	protein_coding_gene	295.646	-0.693035	0.206415	-3.35748	0.000786562	0.0127589
AT3G46870	AT3G46870	protein_coding_gene	231.779	-0.687696	0.204898	-3.35629	0.00078997	0.012804	Pentatricopeptide repeat (PPR) superfamily protein
AT4G08770	AT4G08770	protein_coding_gene	542.157	0.983038	0.293023	3.35482	0.000794176	0.012862	Peroxidase superfamily protein
AT3G03870	AT3G03870	protein_coding_gene	169.882	0.788716	0.23522	3.3531	0.000799113	0.0129317
AT1G30380	AT1G30380	protein_coding_gene	6851.66	-1.26447	0.377175	-3.35249	0.00080088	0.01295	photosystem I subunit K
AT3G08570	AT3G08570	protein_coding_gene	86.8874	0.634682	0.189477	3.34966	0.00080912	0.013068	Phototropic-responsive NPH3 family protein
AT5G45310	AT5G45310	protein_coding_gene	54.2816	1.44777	0.43223	3.34954	0.000809458	0.013068
AT3G09250	AT3G09250	protein_coding_gene	985.61	-0.545452	0.162918	-3.34801	0.000813929	0.0131194	Nuclear transport factor 2 (NTF2) family protein
AT5G55710	AT5G55710	protein_coding_gene	1000.81	-0.524467	0.156644	-3.34816	0.000813503	0.0131194
AT1G17010	AT1G17010	protein_coding_gene	47.876	1.65492	0.494457	3.34695	0.000817054	0.0131593	2-oxoglutarate (2OG) and Fe(II)-dependent oxygenase superfamily protein
AT2G16850	AT2G16850	protein_coding_gene	903.159	-0.743368	0.222153	-3.34621	0.000819258	0.0131844	plasma membrane intrinsic protein 2;8
AT2G34420	AT2G34420	protein_coding_gene	27430.7	-1.37344	0.410511	-3.34568	0.00082082	0.0131991	photosystem II light harvesting complex gene B1B2
AT1G50580	AT1G50580	protein_coding_gene	93.2064	1.02818	0.307402	3.34473	0.00082363	0.0132339	UDP-Glycosyltransferase superfamily protein
AT4G30650	AT4G30650	protein_coding_gene	1998.14	0.798062	0.23871	3.34323	0.000828081	0.0132949	Low temperature and salt responsive protein family
AT1G50240	AT1G50240	protein_coding_gene	409.475	-1.06966	0.319972	-3.34299	0.000828801	0.013296	ERR: AT1G50240 not in vocabulary: $voc
AT5G47550	AT5G47550	protein_coding_gene	882.771	0.967996	0.289579	3.34277	0.000829465	0.0132962	Cystatin/monellin superfamily protein
AT2G37300	AT2G37300	protein_coding_gene	112.647	-0.914448	0.273604	-3.34223	0.000831079	0.0133107
AT4G02270	AT4G02270	protein_coding_gene	1232.14	1.38889	0.415582	3.34203	0.000831673	0.0133107	root hair specific 13
AT1G47540	AT1G47540	protein_coding_gene	66.8842	1.54341	0.461902	3.34142	0.000833502	0.0133295	Scorpion toxin-like knottin superfamily protein
AT3G28345	AT3G28345	protein_coding_gene	934.232	0.904094	0.270613	3.3409	0.000835062	0.013344	ABC transporter family protein
AT2G26250	AT2G26250	protein_coding_gene	7153.83	-0.590662	0.176872	-3.33948	0.000839353	0.013402	3-ketoacyl-CoA synthase 10
AT4G04695	AT4G04695	protein_coding_gene	148.393	-0.543503	0.162781	-3.33886	0.000841233	0.0134216	calcium-dependent protein kinase 31
AT2G24030	AT2G24030	protein_coding_gene	42.2218	-0.966517	0.28973	-3.33592	0.000850172	0.013543	zinc ion binding;nucleic acid binding
AT3G26710	AT3G26710	protein_coding_gene	1474.06	-0.639213	0.191613	-3.33597	0.000850038	0.013543	cofactor assembly of complex C
AT3G09210	AT3G09210	protein_coding_gene	2088.79	-0.651682	0.195475	-3.33383	0.000856579	0.0136237	plastid transcriptionally active 13
AT3G63540	AT3G63540	protein_coding_gene	1929.91	-0.588214	0.176433	-3.33393	0.000856278	0.0136237	Mog1/PsbP/DUF1795-like photosystem II reaction center PsbP family protein
AT4G31020	AT4G31020	protein_coding_gene	187.963	-0.605215	0.181565	-3.33333	0.00085814	0.0136379	alpha/beta-Hydrolases superfamily protein
AT1G77130	AT1G77130	protein_coding_gene	1316.25	0.640799	0.192353	3.33137	0.000864194	0.0137169	plant glycogenin-like starch initiation protein 2
AT5G21020	AT5G21020	protein_coding_gene	4602.26	0.675422	0.202751	3.33129	0.000864457	0.0137169	ERR: AT5G21020 not in vocabulary: $voc
AT1G56650	AT1G56650	protein_coding_gene	592.866	-1.82902	0.549082	-3.33105	0.000865177	0.0137177	production of anthocyanin pigment 1
AT2G42600	AT2G42600	protein_coding_gene	2895.63	-0.765086	0.229735	-3.3303	0.000867536	0.0137337	phosphoenolpyruvate carboxylase 2
AT3G61950	AT3G61950	protein_coding_gene	52.2776	-1.29314	0.388289	-3.33036	0.000867328	0.0137337	basic helix-loop-helix (bHLH) DNA-binding superfamily protein
AT1G53710	AT1G53710	protein_coding_gene	360.536	0.489815	0.147137	3.32897	0.00087167	0.0137885	Calcineurin-like metallo-phosphoesterase superfamily protein
AT4G30845	AT4G30845	protein_coding_gene	146.199	-0.710996	0.213648	-3.32789	0.00087506	0.0138314
AT1G14260	AT1G14260	protein_coding_gene	28.9614	-1.19076	0.357867	-3.32737	0.000876697	0.0138465	RING/FYVE/PHD zinc finger superfamily protein
AT2G40113	AT2G40113	protein_coding_gene	180.001	1.38218	0.415436	3.32705	0.000877711	0.0138518	Pollen Ole e 1 allergen and extensin family protein
AT3G11320	AT3G11320	protein_coding_gene	847.543	0.473188	0.142246	3.32655	0.000879268	0.0138656	Nucleotide-sugar transporter family protein
AT3G16770	AT3G16770	protein_coding_gene	1318.61	0.691602	0.207968	3.32552	0.000882545	0.0139066	ethylene-responsive element binding protein
AT4G35380	AT4G35380	protein_coding_gene	254.119	0.856777	0.257747	3.3241	0.000887032	0.0139665	SEC7-like guanine nucleotide exchange family protein
AT1G70760	AT1G70760	protein_coding_gene	628.02	-0.726026	0.218428	-3.32387	0.000887761	0.0139672	inorganic carbon transport protein-related
AT5G01560	AT5G01560	protein_coding_gene	298.618	0.471606	0.1419	3.32351	0.000888928	0.0139747	lectin receptor kinase a4.3
AT1G76450	AT1G76450	protein_coding_gene	1369.2	-0.720979	0.21704	-3.32186	0.00089419	0.0140466	Photosystem II reaction center PsbP family protein
AT2G37640	AT2G37640	protein_coding_gene	3069.8	0.581331	0.175022	3.32148	0.000895406	0.0140549	Barwin-like endoglucanases superfamily protein
AT1G28410	AT1G28410	protein_coding_gene	423.184	0.417136	0.125626	3.32045	0.000898721	0.0140853
AT1G72940	AT1G72940	protein_coding_gene	1871.98	-0.711597	0.214301	-3.32055	0.000898395	0.0140853	Toll-Interleukin-Resistance (TIR) domain-containing protein
AT5G21080	AT5G21080	protein_coding_gene	64.6073	0.985356	0.29688	3.31904	0.000903263	0.0141456	Uncharacterized protein
AT3G59780	AT3G59780	protein_coding_gene	2679.08	-0.855738	0.257915	-3.3179	0.000906955	0.0141925	Rhodanese/Cell cycle control phosphatase superfamily protein
AT2G25840	AT2G25840	protein_coding_gene	1591.59	-0.611654	0.184414	-3.31674	0.000910741	0.0142408	Nucleotidylyl transferase superfamily protein
AT1G02930	AT1G02930	protein_coding_gene	5871.65	-0.877201	0.264514	-3.31627	0.000912273	0.0142429	glutathione S-transferase 6
AT2G45190	AT2G45190	protein_coding_gene	1372.51	-0.618293	0.186442	-3.31627	0.000912264	0.0142429	Plant-specific transcription factor YABBY family protein
AT1G51130	AT1G51130	protein_coding_gene	150.275	0.606402	0.182939	3.31478	0.000917154	0.0143082	Nse4, component of Smc5/6 DNA repair complex
AT1G04490	AT1G04490	protein_coding_gene	135.873	1.12262	0.338743	3.31407	0.00091947	0.0143333	Protein of unknown function (DUF3527)
AT5G10120	AT5G10120	protein_coding_gene	69.7264	1.73843	0.524639	3.31356	0.000921147	0.0143485	Ethylene insensitive 3 family protein
AT1G07730	AT1G07730	protein_coding_gene	104.071	1.66097	0.50133	3.31313	0.000922568	0.0143597	ERR: AT1G07730 not in vocabulary: $voc
AT2G11890	AT2G11890	protein_coding_gene	1511	-0.519769	0.156942	-3.31186	0.000926781	0.0144119	adenylate cyclases
AT3G48730	AT3G48730	protein_coding_gene	6803.61	-0.72737	0.219637	-3.31169	0.000927339	0.0144119	glutamate-1-semialdehyde 2,1-aminomutase 2
AT1G49910	AT1G49910	protein_coding_gene	167.476	-0.774906	0.234074	-3.31051	0.000931266	0.0144619	Transducin/WD40 repeat-like superfamily protein
AT1G53035	AT1G53035	protein_coding_gene	95.0026	0.903423	0.272926	3.31014	0.000932482	0.0144632
AT5G46450	AT5G46450	protein_coding_gene	213.779	-1.16871	0.35308	-3.31006	0.000932765	0.0144632	Disease resistance protein (TIR-NBS-LRR class) family
AT4G02050	AT4G02050	protein_coding_gene	436.223	0.572507	0.173015	3.30901	0.000936279	0.0145066	sugar transporter protein 7
AT3G44890	AT3G44890	protein_coding_gene	7779.42	-0.630315	0.190504	-3.30868	0.000937376	0.0145126	ribosomal protein L9
AT1G25310	AT1G25310	protein_coding_gene	26.9209	1.67406	0.506042	3.30815	0.000939153	0.0145291	basic helix-loop-helix (bHLH) DNA-binding family protein
AT5G27290	AT5G27290	protein_coding_gene	140.818	-0.849728	0.256952	-3.30695	0.000943167	0.0145706
AT5G43030	AT5G43030	protein_coding_gene	75.5956	1.01885	0.308095	3.30692	0.000943267	0.0145706	Cysteine/Histidine-rich C1 domain family protein
AT2G41120	AT2G41120	protein_coding_gene	40.1455	-1.28777	0.38956	-3.30572	0.000947337	0.0146113
AT4G22690	AT4G22690	protein_coding_gene	697.056	-1.22556	0.370718	-3.30591	0.000946699	0.0146113	cytochrome P450, family 706, subfamily A, polypeptide 1
AT2G38530	AT2G38530	protein_coding_gene	48153.4	0.771727	0.233488	3.30521	0.000949066	0.014627	lipid transfer protein 2
AT2G45490	AT2G45490	protein_coding_gene	192.783	-0.673863	0.204236	-3.29943	0.000968814	0.014892	ataurora3
AT3G03470	AT3G03470	protein_coding_gene	69.9672	-1.06935	0.324107	-3.29936	0.000969049	0.014892	cytochrome P450, family 87, subfamily A, polypeptide 9
AT4G39270	AT4G39270	protein_coding_gene	607.837	0.575539	0.174442	3.29932	0.000969188	0.014892	Leucine-rich repeat protein kinase family protein
AT5G46110	AT5G46110	protein_coding_gene	8840.51	-0.570321	0.17286	-3.29933	0.000969148	0.014892	Glucose-6-phosphate/phosphate translocator-related
AT1G55670	AT1G55670	protein_coding_gene	10198.1	-1.01005	0.306173	-3.29896	0.000970425	0.0148998	photosystem I subunit G
AT5G42240	AT5G42240	protein_coding_gene	893.266	-0.521539	0.15812	-3.29837	0.000972464	0.0149199	serine carboxypeptidase-like 42
AT3G43540	AT3G43540	protein_coding_gene	585.806	-0.71762	0.217617	-3.29763	0.000975038	0.0149481	Protein of unknown function (DUF1350)
AT2G36390	AT2G36390	protein_coding_gene	2168.99	0.571757	0.173424	3.29687	0.000977698	0.0149676	starch branching enzyme 2.1
AT5G13120	AT5G13120	protein_coding_gene	3434.42	-0.43735	0.132657	-3.29684	0.000977778	0.0149676	cyclophilin 20-2
AT1G35340	AT1G35340	protein_coding_gene	633.769	-0.698428	0.211949	-3.29527	0.000983271	0.0150404	ATP-dependent protease La (LON) domain protein
AT4G39010	AT4G39010	protein_coding_gene	44.4597	1.11705	0.339024	3.29489	0.000984587	0.0150493	glycosyl hydrolase 9B18
AT1G67280	AT1G67280	protein_coding_gene	3947.07	-0.574387	0.174339	-3.29466	0.000985419	0.0150507	Glyoxalase/Bleomycin resistance protein/Dioxygenase superfamily protein
AT5G48220	AT5G48220	protein_coding_gene	936.425	-0.628093	0.190696	-3.29368	0.000988836	0.0150916	Aldolase-type TIM barrel family protein
AT4G36120	AT4G36120	protein_coding_gene	109.606	-0.754604	0.229136	-3.29326	0.000990327	0.015103	Plant protein of unknown function (DUF869)
AT5G25120	AT5G25120	protein_coding_gene	76.8416	1.38716	0.42124	3.29303	0.000991136	0.0151041	ytochrome p450, family 71, subfamily B, polypeptide 11
AT5G66420	AT5G66420	protein_coding_gene	1658.66	0.547249	0.166198	3.29274	0.000992151	0.0151083
AT4G01060	AT4G01060	protein_coding_gene	61.2428	-1.05171	0.319439	-3.29237	0.000993451	0.0151168	CAPRICE-like MYB3
AT3G17580	AT3G17580	protein_coding_gene	56.3322	1.02229	0.310652	3.2908	0.00099902	0.0151869
AT4G19530	AT4G19530	protein_coding_gene	75.2333	-1.42063	0.431716	-3.29065	0.00099955	0.0151869	disease resistance protein (TIR-NBS-LRR class) family
AT2G33450	AT2G33450	protein_coding_gene	6589.59	-0.521104	0.158378	-3.29025	0.00100099	0.0151975	Ribosomal L28 family
AT1G05400	AT1G05400	protein_coding_gene	21.9261	1.34548	0.409016	3.28954	0.0010035	0.0152049
AT2G05160	AT2G05160	protein_coding_gene	42.496	1.22437	0.372207	3.28948	0.00100371	0.0152049	CCCH-type zinc fingerfamily protein with RNA-binding domain
AT3G18890	AT3G18890	protein_coding_gene	927.799	-0.943824	0.286886	-3.28989	0.00100226	0.0152049	NAD(P)-binding Rossmann-fold superfamily protein
AT5G52440	AT5G52440	protein_coding_gene	3066.21	-0.607619	0.184758	-3.28873	0.00100642	0.0152345	Bacterial sec-independent translocation protein mttA/Hcf106
AT1G21500	AT1G21500	protein_coding_gene	887.04	-1.3005	0.395931	-3.28466	0.00102106	0.0154122
AT1G58290	AT1G58290	protein_coding_gene	4252.27	-1.03186	0.314118	-3.28494	0.00102005	0.0154122	Glutamyl-tRNA reductase family protein
AT2G03440	AT2G03440	protein_coding_gene	788.43	0.619077	0.188462	3.2849	0.00102019	0.0154122	nodulin-related protein 1
AT2G21340	AT2G21340	protein_coding_gene	925.789	-0.557333	0.16969	-3.28442	0.00102194	0.0154122	MATE efflux family protein
AT3G02730	AT3G02730	protein_coding_gene	1389.42	-0.627558	0.191061	-3.28459	0.00102132	0.0154122	thioredoxin F-type 1
AT4G32300	AT4G32300	protein_coding_gene	350.994	0.631107	0.192186	3.28384	0.00102404	0.0154325	S-domain-2 5
AT5G56600	AT5G56600	protein_coding_gene	558.551	-0.578685	0.176258	-3.28316	0.0010265	0.0154582	profilin 3
AT5G53110	AT5G53110	protein_coding_gene	68.3848	1.12183	0.341719	3.28291	0.00102741	0.0154604	RING/U-box superfamily protein
AT3G21870	AT3G21870	protein_coding_gene	32.5904	-1.68636	0.514104	-3.28019	0.00103737	0.0155864	cyclin p2;1
AT4G17480	AT4G17480	protein_coding_gene	33.23	-1.67453	0.510474	-3.28034	0.00103683	0.0155864	alpha/beta-Hydrolases superfamily protein
AT5G52882	AT5G52882	protein_coding_gene	939.202	-0.77974	0.237726	-3.28	0.00103807	0.0155864	P-loop containing nucleoside triphosphate hydrolases superfamily protein
AT3G23180	AT3G23180	protein_coding_gene	256.374	0.7821	0.238592	3.27798	0.00104554	0.015687	HR-like lesion-inducing protein-related
AT5G18290	AT5G18290	protein_coding_gene	161.457	-0.826255	0.252283	-3.27511	0.00105621	0.0158354	Aquaporin-like superfamily protein
AT2G21530	AT2G21530	protein_coding_gene	1059.59	-0.770482	0.235279	-3.27475	0.00105755	0.0158438	SMAD/FHA domain-containing protein
AT1G11910	AT1G11910	protein_coding_gene	12344.5	0.447287	0.136715	3.27169	0.00106907	0.0159812	aspartic proteinase A1
AT2G29090	AT2G29090	protein_coding_gene	460.268	1.01625	0.310602	3.27186	0.00106842	0.0159812	cytochrome P450, family 707, subfamily A, polypeptide 2
AT3G05730	AT3G05730	protein_coding_gene	213.968	-1.91344	0.584827	-3.27181	0.00106861	0.0159812
AT2G41250	AT2G41250	protein_coding_gene	646.861	0.40421	0.123556	3.27146	0.00106993	0.0159823	Haloacid dehalogenase-like hydrolase (HAD) superfamily protein
AT1G34510	AT1G34510	protein_coding_gene	347.2	1.42508	0.435699	3.27079	0.00107249	0.0160088	Peroxidase superfamily protein
AT4G37790	AT4G37790	protein_coding_gene	237.779	1.00969	0.308754	3.2702	0.00107471	0.0160302	Homeobox-leucine zipper protein family
AT1G63830	AT1G63830	protein_coding_gene	917.156	-0.604222	0.184794	-3.26971	0.00107659	0.0160466	PLAC8 family protein
AT3G48240	AT3G48240	protein_coding_gene	46.5798	1.3305	0.407158	3.26777	0.00108397	0.0161421	Octicosapeptide/Phox/Bem1p family protein
AT4G18580	AT4G18580	protein_coding_gene	116.496	0.684047	0.209341	3.26761	0.00108459	0.0161421
AT1G64080	AT1G64080	protein_coding_gene	233.936	0.600116	0.183681	3.26716	0.00108632	0.0161562
AT2G05760	AT2G05760	protein_coding_gene	121.417	-0.700458	0.214438	-3.26648	0.00108895	0.0161717	Xanthine/uracil permease family protein
AT5G52970	AT5G52970	protein_coding_gene	810.586	-0.666071	0.203908	-3.26654	0.00108872	0.0161717	thylakoid lumen 15.0 kDa protein
AT4G12330	AT4G12330	protein_coding_gene	47.6745	1.49773	0.458654	3.26548	0.00109278	0.0162049	cytochrome P450, family 706, subfamily A, polypeptide 7
AT5G23120	AT5G23120	protein_coding_gene	2648.61	-0.605744	0.185511	-3.26528	0.00109357	0.0162049	photosystem II stability/assembly factor, chloroplast (HCF136)
AT5G65750	AT5G65750	protein_coding_gene	2449.35	0.696125	0.213183	3.26538	0.00109318	0.0162049	2-oxoglutarate dehydrogenase, E1 component
AT3G12610	AT3G12610	protein_coding_gene	2568.94	0.711832	0.218032	3.2648	0.00109542	0.0162204	Leucine-rich repeat (LRR) family protein
AT4G01970	AT4G01970	protein_coding_gene	10.9435	1.60646	0.492177	3.26398	0.00109858	0.0162437	stachyose synthase
AT4G37200	AT4G37200	protein_coding_gene	660.377	-0.519085	0.159025	-3.26417	0.00109783	0.0162437	Thioredoxin superfamily protein
AT1G12770	AT1G12770	protein_coding_gene	2159.36	-0.711462	0.218006	-3.2635	0.00110045	0.0162596	P-loop containing nucleoside triphosphate hydrolases superfamily protein
AT3G01170	AT3G01170	protein_coding_gene	335.319	0.482037	0.147737	3.2628	0.00110317	0.0162774	Ribosomal protein L34e superfamily protein
AT5G47940	AT5G47940	protein_coding_gene	334.043	0.425155	0.130304	3.26278	0.00110325	0.0162774
AT2G44040	AT2G44040	protein_coding_gene	1936.34	-0.597263	0.183068	-3.26252	0.00110427	0.0162807	Dihydrodipicolinate reductase, bacterial/plant
AT3G45740	AT3G45740	protein_coding_gene	278.252	-0.505041	0.154904	-3.26035	0.00111275	0.0163819	hydrolase family protein / HAD-superfamily protein
AT4G37330	AT4G37330	protein_coding_gene	536.442	-0.487263	0.149442	-3.26054	0.00111199	0.0163819	cytochrome P450, family 81, subfamily D, polypeptide 4
AT1G29080	AT1G29080	protein_coding_gene	42.7708	1.7583	0.539425	3.25959	0.00111575	0.0164052	Papain family cysteine protease
AT3G07910	AT3G07910	protein_coding_gene	886.523	-0.421696	0.129373	-3.25954	0.00111594	0.0164052
AT1G68520	AT1G68520	protein_coding_gene	216.272	-1.75638	0.538974	-3.25875	0.00111902	0.0164134	B-box type zinc finger protein with CCT domain
AT2G27820	AT2G27820	protein_coding_gene	842.658	0.406114	0.124626	3.25866	0.00111939	0.0164134	prephenate dehydratase 1
AT2G39250	AT2G39250	protein_coding_gene	199.081	-0.787166	0.241567	-3.25858	0.00111972	0.0164134	Integrase-type DNA-binding superfamily protein
AT4G16270	AT4G16270	protein_coding_gene	84.8797	1.43084	0.439049	3.25895	0.00111825	0.0164134	Peroxidase superfamily protein
AT2G37025	AT2G37025	protein_coding_gene	173.403	-0.801251	0.245969	-3.25752	0.0011239	0.0164544	TRF-like 8
AT5G18840	AT5G18840	protein_coding_gene	80.4882	1.25851	0.386347	3.25746	0.00112413	0.0164544	Major facilitator superfamily protein
AT5G19855	AT5G19855	protein_coding_gene	394.469	-0.720728	0.221363	-3.25587	0.00113046	0.0165352	Chaperonin-like RbcX protein
AT2G36230	AT2G36230	protein_coding_gene	606.509	-0.491277	0.150954	-3.25448	0.00113601	0.0165982	Aldolase-type TIM barrel family protein
AT5G26280	AT5G26280	protein_coding_gene	7745.62	-0.563264	0.173079	-3.25438	0.0011364	0.0165982	TRAF-like family protein
AT4G38230	AT4G38230	protein_coding_gene	361.876	0.544944	0.167462	3.25413	0.0011374	0.016601	calcium-dependent protein kinase 26
AT4G30940	AT4G30940	protein_coding_gene	54.9824	0.755035	0.232073	3.25344	0.00114016	0.0166294	BTB/POZ domain with WD40/YVTN repeat-like protein
AT1G48520	AT1G48520	protein_coding_gene	2056.9	-0.696607	0.214196	-3.2522	0.00114516	0.0166784	GLU-ADT subunit B
AT2G22540	AT2G22540	protein_coding_gene	106.997	-0.754607	0.232028	-3.25222	0.00114506	0.0166784	K-box region and MADS-box transcription factor family protein
AT1G62610	AT1G62610	protein_coding_gene	322.014	0.538125	0.165507	3.25136	0.00114852	0.0167155	NAD(P)-binding Rossmann-fold superfamily protein
AT3G03130	AT3G03130	protein_coding_gene	678.916	-0.762752	0.234609	-3.25116	0.00114936	0.0167157
AT4G28740	AT4G28740	protein_coding_gene	486.663	-0.65842	0.202568	-3.25037	0.00115254	0.0167418
AT5G05365	AT5G05365	protein_coding_gene	72.6486	-1.21312	0.373255	-3.25011	0.00115362	0.0167418	Heavy metal transport/detoxification superfamily protein
AT5G58670	AT5G58670	protein_coding_gene	31.7126	1.19413	0.36739	3.2503	0.00115284	0.0167418	phospholipase C1
AT1G66670	AT1G66670	protein_coding_gene	3887.57	-0.554743	0.170729	-3.24927	0.00115703	0.0167794	CLP protease proteolytic subunit 3
AT5G62920	AT5G62920	protein_coding_gene	64.7994	1.01692	0.313031	3.24861	0.00115971	0.0168063	response regulator 6
AT4G11660	AT4G11660	protein_coding_gene	390.527	-0.563947	0.173638	-3.24784	0.00116284	0.0168397	winged-helix DNA-binding transcription factor family protein
AT2G44650	AT2G44650	protein_coding_gene	3875.61	-0.528319	0.162763	-3.24594	0.00117062	0.0169284	chloroplast chaperonin 10
AT5G02750	AT5G02750	protein_coding_gene	67.6914	0.979788	0.301843	3.24602	0.0011703	0.0169284	RING/U-box superfamily protein
AT2G41850	AT2G41850	protein_coding_gene	117.732	-1.67179	0.515248	-3.24462	0.00117606	0.0169857	polygalacturonase abscission zone A. thaliana
AT5G54390	AT5G54390	protein_coding_gene	1287.64	0.428562	0.132094	3.24437	0.00117709	0.0169857	HAL2-like
AT5G65165	AT5G65165	protein_coding_gene	496.687	1.09991	0.339017	3.24442	0.00117691	0.0169857	succinate dehydrogenase 2-3
AT1G06650	AT1G06650	protein_coding_gene	497.674	-0.644516	0.198703	-3.24361	0.00118025	0.0170072	2-oxoglutarate (2OG) and Fe(II)-dependent oxygenase superfamily protein
AT5G33300	AT5G33300	protein_coding_gene	380.359	-0.501625	0.154642	-3.24378	0.00117955	0.0170072	chromosome-associated kinesin-related
AT2G21640	AT2G21640	protein_coding_gene	169.136	-0.871321	0.268707	-3.24264	0.00118428	0.0170413
AT3G04650	AT3G04650	protein_coding_gene	802.118	-0.849327	0.261914	-3.24277	0.00118374	0.0170413	FAD/NAD(P)-binding oxidoreductase family protein
AT1G74500	AT1G74500	protein_coding_gene	824.72	0.792396	0.244468	3.24131	0.00118984	0.0170971	activation-tagged BRI1(brassinosteroid-insensitive 1)-suppressor 1
AT4G23060	AT4G23060	protein_coding_gene	925.149	-0.692543	0.213656	-3.24138	0.00118951	0.0170971	IQ-domain 22
AT1G12410	AT1G12410	protein_coding_gene	3942.66	-0.492655	0.15201	-3.24094	0.00119138	0.0171072	CLP protease proteolytic subunit 2
AT1G22260	AT1G22260	protein_coding_gene	70.4763	-0.701032	0.216377	-3.23986	0.0011959	0.0171601	Myosin heavy chain-related protein
AT2G43235	AT2G43235	protein_coding_gene	469.601	-0.688805	0.21265	-3.23915	0.00119886	0.0171904
AT4G24450	AT4G24450	protein_coding_gene	21.318	-1.49364	0.461288	-3.23797	0.00120382	0.0172494	phosphoglucan, water dikinase
AT1G16070	AT1G16070	protein_coding_gene	107.996	-0.832174	0.257042	-3.2375	0.00120582	0.0172659	tubby like protein 8
AT1G69740	AT1G69740	protein_coding_gene	5404.37	-0.577479	0.178388	-3.23722	0.00120702	0.017271	Aldolase superfamily protein
AT3G01360	AT3G01360	protein_coding_gene	659.444	0.480706	0.148521	3.23662	0.00120956	0.0172952	Family of unknown function (DUF716)
AT1G13590	AT1G13590	protein_coding_gene	535.287	0.668719	0.206634	3.23626	0.00121109	0.0173049	phytosulfokine 1 precursor
AT1G77640	AT1G77640	protein_coding_gene	347.838	1.00023	0.309189	3.23503	0.0012163	0.0173672	Integrase-type DNA-binding superfamily protein
AT2G15960	AT2G15960	protein_coding_gene	240.861	-1.16755	0.361002	-3.2342	0.00121986	0.0174058
AT1G74470	AT1G74470	protein_coding_gene	18973.7	-0.64591	0.199813	-3.23257	0.00122682	0.0174929	Pyridine nucleotide-disulphide oxidoreductase family protein
AT3G11170	AT3G11170	protein_coding_gene	4909.66	-0.482089	0.149157	-3.2321	0.00122884	0.0175094	fatty acid desaturase 7
AT2G32090	AT2G32090	protein_coding_gene	305.484	0.585751	0.181321	3.23047	0.00123587	0.0175764	Lactoylglutathione lyase / glyoxalase I family protein
AT4G11610	AT4G11610	protein_coding_gene	209.785	0.742456	0.229817	3.23064	0.00123513	0.0175764	C2 calcium/lipid-binding plant phosphoribosyltransferase family protein
AT5G09690	AT5G09690	protein_coding_gene	90.6109	0.678069	0.209902	3.23041	0.00123613	0.0175764	magnesium transporter 7
AT1G33040	AT1G33040	protein_coding_gene	3291.29	-0.524764	0.162499	-3.22934	0.00124078	0.0176303	nascent polypeptide-associated complex subunit alpha-like protein 5
AT1G69360	AT1G69360	protein_coding_gene	269.601	0.5015	0.155332	3.22856	0.00124414	0.0176658	Plant protein of unknown function (DUF863)
AT5G42250	AT5G42250	protein_coding_gene	590.797	0.847494	0.26257	3.22769	0.00124794	0.0177074	Zinc-binding alcohol dehydrogenase family protein
AT3G55090	AT3G55090	protein_coding_gene	104.778	1.027	0.318232	3.2272	0.00125008	0.01772	ABC-2 type transporter family protein
AT5G66570	AT5G66570	protein_coding_gene	22836.1	-0.996453	0.308778	-3.22709	0.00125057	0.01772	PS II oxygen-evolving complex 1
AT4G28720	AT4G28720	protein_coding_gene	135.844	0.797573	0.247256	3.2257	0.00125665	0.0177847	Flavin-binding monooxygenase family protein
AT4G29930	AT4G29930	protein_coding_gene	52.0404	1.35529	0.420186	3.22545	0.00125775	0.0177847	basic helix-loop-helix (bHLH) DNA-binding superfamily protein
AT5G62420	AT5G62420	protein_coding_gene	34.7572	1.34113	0.415786	3.22553	0.00125739	0.0177847	NAD(P)-linked oxidoreductase superfamily protein
AT2G06520	AT2G06520	protein_coding_gene	14958.3	-0.826915	0.256413	-3.22493	0.00126003	0.0178045	photosystem II subunit X
AT3G54580	AT3G54580	protein_coding_gene	9694.25	1.31456	0.407683	3.22446	0.00126209	0.017814	Proline-rich extensin-like family protein
AT5G65710	AT5G65710	protein_coding_gene	133.23	0.699297	0.216878	3.22438	0.00126244	0.017814	HAESA-like 2
AT1G32470	AT1G32470	protein_coding_gene	4885.6	-0.864104	0.26801	-3.22415	0.00126348	0.0178163	Single hybrid motif superfamily protein
AT1G63880	AT1G63880	protein_coding_gene	270.665	-1.02299	0.31736	-3.22343	0.00126664	0.0178485	Disease resistance protein (TIR-NBS-LRR class) family
AT5G10730	AT5G10730	protein_coding_gene	1480.38	0.378123	0.117357	3.222	0.00127299	0.0179133	NAD(P)-binding Rossmann-fold superfamily protein
AT5G63030	AT5G63030	protein_coding_gene	1273.68	0.499414	0.155001	3.22201	0.00127294	0.0179133	Thioredoxin superfamily protein
AT5G41350	AT5G41350	protein_coding_gene	265.817	0.433231	0.134535	3.2202	0.00128101	0.0180137	RING/U-box superfamily protein
AT5G65220	AT5G65220	protein_coding_gene	9254.54	-0.552174	0.171513	-3.21943	0.00128446	0.0180497	Ribosomal L29 family protein
AT1G72600	AT1G72600	protein_coding_gene	130.829	0.641408	0.199398	3.21673	0.00129662	0.0182081	hydroxyproline-rich glycoprotein family protein
AT4G10300	AT4G10300	protein_coding_gene	636.213	-0.724206	0.225183	-3.21607	0.00129958	0.0182371	RmlC-like cupins superfamily protein
AT3G16140	AT3G16140	protein_coding_gene	4734.8	-1.02371	0.318363	-3.21554	0.001302	0.0182584	photosystem I subunit H-1
AT2G39700	AT2G39700	protein_coding_gene	858.743	0.841951	0.261875	3.21509	0.00130404	0.0182745	expansin A4
AT5G16190	AT5G16190	protein_coding_gene	213.149	-0.664248	0.206624	-3.21477	0.00130549	0.0182822	cellulose synthase like A11
AT4G28750	AT4G28750	protein_coding_gene	8832.32	-1.06631	0.331761	-3.21409	0.00130858	0.018313	Photosystem I reaction centre subunit IV / PsaE protein
AT1G14270	AT1G14270	protein_coding_gene	1126.24	-0.602279	0.187415	-3.21361	0.00131076	0.0183309	CAAX amino terminal protease family protein
AT1G14580	AT1G14580	protein_coding_gene	445.297	-0.72002	0.224082	-3.2132	0.00131263	0.0183444	C2H2-like zinc finger protein
AT2G21330	AT2G21330	protein_coding_gene	5905.76	-0.661763	0.206017	-3.21217	0.00131734	0.0183977	fructose-bisphosphate aldolase 1
AT3G48410	AT3G48410	protein_coding_gene	581.245	0.622633	0.194029	3.20896	0.00133214	0.0185917	alpha/beta-Hydrolases superfamily protein
AT2G45080	AT2G45080	protein_coding_gene	361.442	0.597966	0.186374	3.20842	0.00133468	0.0186143	cyclin p3;1
AT1G32080	AT1G32080	protein_coding_gene	910.022	-0.997707	0.311083	-3.20721	0.00134031	0.0186644	membrane protein, putative
AT3G03210	AT3G03210	protein_coding_gene	122.387	0.733815	0.228813	3.20705	0.00134102	0.0186644
AT4G35000	AT4G35000	protein_coding_gene	6223.83	-0.356817	0.111256	-3.20717	0.00134046	0.0186644	ascorbate peroxidase 3
AT5G09870	AT5G09870	protein_coding_gene	2993.73	-0.665861	0.207669	-3.20636	0.00134428	0.0186959	cellulose synthase 5
AT5G65207	AT5G65207	protein_coding_gene	1003.07	-1.07932	0.336638	-3.20618	0.00134511	0.0186959
AT3G58470	AT3G58470	protein_coding_gene	572.114	-0.40406	0.126038	-3.20587	0.00134657	0.0187033	nucleic acid binding;methyltransferases
AT1G53140	AT1G53140	protein_coding_gene	377.421	-0.930137	0.290199	-3.20517	0.00134984	0.018736	Dynamin related protein 5A
AT3G22968	AT3G22968	protein_coding_gene	133.815	0.723554	0.225825	3.20404	0.00135514	0.018784	conserved peptide upstream open reading frame 59
AT3G22970	AT3G22970	protein_coding_gene	133.815	0.723554	0.225825	3.20404	0.00135514	0.018784	Protein of unknown function (DUF506)
AT2G25690	AT2G25690	protein_coding_gene	152.142	0.576877	0.18008	3.20345	0.00135793	0.0187972	Protein of unknown function (DUF581)
AT3G12685	AT3G12685	protein_coding_gene	197.696	-0.787246	0.245739	-3.20358	0.00135729	0.0187972	Acid phosphatase/vanadium-dependent haloperoxidase-related protein
AT1G05835	AT1G05835	protein_coding_gene	199.358	0.815965	0.254871	3.20148	0.00136725	0.0188965	PHD finger protein
AT1G15390	AT1G15390	protein_coding_gene	955.962	-0.48407	0.15119	-3.20173	0.00136606	0.0188965	peptide deformylase 1A
AT1G50360	AT1G50360	protein_coding_gene	470.235	0.487921	0.152417	3.20124	0.0013684	0.0188965	P-loop containing nucleoside triphosphate hydrolases superfamily protein
AT5G64430	AT5G64430	protein_coding_gene	669.97	0.739869	0.231126	3.20115	0.00136881	0.0188965	Octicosapeptide/Phox/Bem1p family protein
AT1G01620	AT1G01620	protein_coding_gene	4634.02	-0.557489	0.174278	-3.19886	0.00137974	0.0190345	plasma membrane intrinsic protein 1C
AT3G45010	AT3G45010	protein_coding_gene	1113.32	0.964416	0.301521	3.1985	0.00138143	0.0190449	serine carboxypeptidase-like 48
AT1G64760	AT1G64760	protein_coding_gene	679.291	-0.57666	0.180356	-3.19735	0.00138697	0.0190996	O-Glycosyl hydrolases family 17 protein
AT1G75350	AT1G75350	protein_coding_gene	5461.5	-0.583593	0.182528	-3.19729	0.00138727	0.0190996	Ribosomal protein L31
AT2G21210	AT2G21210	protein_coding_gene	74.5088	-1.20491	0.376943	-3.19653	0.00139093	0.0191241	SAUR-like auxin-responsive protein family
AT3G25900	AT3G25900	protein_coding_gene	1088.56	0.667468	0.2088	3.19669	0.00139015	0.0191241	Homocysteine S-methyltransferase family protein
AT5G52960	AT5G52960	protein_coding_gene	1132.11	-0.635215	0.198843	-3.19455	0.00140048	0.0192424
AT3G02700	AT3G02700	protein_coding_gene	714.843	0.514648	0.161182	3.19296	0.00140824	0.019336	NC domain-containing protein-related
AT1G35910	AT1G35910	protein_coding_gene	13.2012	-1.61462	0.505828	-3.19203	0.00141276	0.019372	Haloacid dehalogenase-like hydrolase (HAD) superfamily protein
AT5G10990	AT5G10990	protein_coding_gene	41.2573	1.09799	0.343975	3.19206	0.00141262	0.019372	SAUR-like auxin-responsive protein family
AT1G12900	AT1G12900	protein_coding_gene	7173.11	-0.989569	0.310045	-3.1917	0.00141438	0.0193812	glyceraldehyde 3-phosphate dehydrogenase A subunit 2
AT5G42310	AT5G42310	protein_coding_gene	628.153	-0.817458	0.256252	-3.19006	0.00142245	0.0194787	Pentatricopeptide repeat (PPR-like) superfamily protein
AT2G16790	AT2G16790	protein_coding_gene	124.106	0.887493	0.278346	3.18846	0.00143034	0.019489	P-loop containing nucleoside triphosphate hydrolases superfamily protein
AT2G22122	AT2G22122	protein_coding_gene	48.4876	1.17119	0.367249	3.1891	0.00142717	0.019489
AT3G05470	AT3G05470	protein_coding_gene	305.319	-0.752992	0.236161	-3.18846	0.00143031	0.019489	Actin-binding FH2 (formin homology 2) family protein
AT3G08740	AT3G08740	protein_coding_gene	4246.3	-0.586358	0.183906	-3.18836	0.00143085	0.019489	elongation factor P (EF-P) family protein
AT3G19970	AT3G19970	protein_coding_gene	842.245	-0.733165	0.229943	-3.18847	0.00143029	0.019489	alpha/beta-Hydrolases superfamily protein
AT3G24610	AT3G24610	protein_coding_gene	13.1606	-1.65295	0.518276	-3.18932	0.00142607	0.019489	Galactose oxidase/kelch repeat superfamily protein
AT4G12800	AT4G12800	protein_coding_gene	12297.1	-1.08431	0.34005	-3.18868	0.00142926	0.019489	photosystem I subunit l
AT4G28900			70.3001	-0.890748	0.279355	-3.18859	0.00142969	0.019489	transposable element gene
AT5G58280	AT5G58280	protein_coding_gene	32.655	-0.942472	0.295617	-3.18815	0.00143187	0.0194899	AP2/B3-like transcriptional factor family protein
AT3G47295	AT3G47295	protein_coding_gene	189.311	-1.0908	0.342185	-3.18775	0.00143387	0.0195041
AT3G09690	AT3G09690	protein_coding_gene	811.736	0.418011	0.13116	3.18704	0.00143739	0.0195389	alpha/beta-Hydrolases superfamily protein
AT3G01490	AT3G01490	protein_coding_gene	277.373	0.881838	0.276737	3.18656	0.00143976	0.0195581	Protein kinase superfamily protein
AT3G55646	AT3G55646	protein_coding_gene	8.32794	-1.66324	0.522026	-3.18613	0.00144189	0.0195675
AT4G02725	AT4G02725	protein_coding_gene	826.728	-0.419912	0.131798	-3.18604	0.00144237	0.0195675
AT3G53890	AT3G53890	protein_coding_gene	6026.22	-0.450186	0.141327	-3.18541	0.00144549	0.0195838	Ribosomal protein S21e
AT5G57170	AT5G57170	protein_coding_gene	403.847	-0.740723	0.232524	-3.18558	0.00144464	0.0195838	Tautomerase/MIF superfamily protein
AT4G16141	AT4G16141	protein_coding_gene	1007.26	-0.525594	0.165081	-3.18386	0.00145326	0.0196759	GATA type zinc finger transcription factor family protein
AT2G32230	AT2G32230	protein_coding_gene	3885.51	-0.763851	0.240062	-3.1819	0.00146315	0.0197966	proteinaceous RNase P 1
AT3G49560	AT3G49560	protein_coding_gene	2486.72	-0.431263	0.135597	-3.18049	0.00147028	0.01988	Mitochondrial import inner membrane translocase subunit Tim17/Tim22/Tim23 family protein
AT1G73160	AT1G73160	protein_coding_gene	83.3484	0.917501	0.288497	3.18028	0.00147134	0.0198812	UDP-Glycosyltransferase superfamily protein
AT4G08400	AT4G08400	protein_coding_gene	1339.42	1.39175	0.437667	3.17992	0.00147314	0.0198823	Proline-rich extensin-like family protein
AT5G06330	AT5G06330	protein_coding_gene	124.538	1.14801	0.361023	3.17988	0.00147337	0.0198823	Late embryogenesis abundant (LEA) hydroxyproline-rich glycoprotein family
AT1G73880	AT1G73880	protein_coding_gene	532.266	0.686881	0.216137	3.17799	0.00148298	0.0199712	UDP-glucosyl transferase 89B1
AT3G49930	AT3G49930	protein_coding_gene	72.5318	0.955692	0.300739	3.17782	0.00148388	0.0199712	C2H2 and C2HC zinc fingers superfamily protein
AT4G22780	AT4G22780	protein_coding_gene	549.828	-1.09922	0.345855	-3.17826	0.0014816	0.0199712	ACT domain repeat 7
AT5G13630	AT5G13630	protein_coding_gene	16359.6	-1.14248	0.359474	-3.1782	0.00148192	0.0199712	magnesium-chelatase subunit chlH, chloroplast, putative / Mg-protoporphyrin IX chelatase, putative (CHLH)
AT1G74330	AT1G74330	protein_coding_gene	374.608	-0.719705	0.226535	-3.17701	0.00148801	0.0200135	Protein kinase superfamily protein
AT2G17450	AT2G17450	protein_coding_gene	362.045	0.9048	0.28482	3.17675	0.00148936	0.0200184	RING-H2 finger A3A
AT5G40950	AT5G40950	protein_coding_gene	8014.35	-0.596026	0.187681	-3.17574	0.00149455	0.020075	ribosomal protein large subunit 27
AT3G11670	AT3G11670	protein_coding_gene	705.414	-0.69985	0.220438	-3.17482	0.00149932	0.0201258	UDP-Glycosyltransferase superfamily protein
AT3G15300	AT3G15300	protein_coding_gene	135.244	0.859455	0.270811	3.17363	0.00150547	0.020195	VQ motif-containing protein
AT1G28640	AT1G28640	protein_coding_gene	30.7618	1.52396	0.480314	3.17285	0.00150949	0.0202224	GDSL-like Lipase/Acylhydrolase superfamily protein
AT4G24660	AT4G24660	protein_coding_gene	727.95	-0.534796	0.168549	-3.17295	0.00150898	0.0202224	homeobox protein 22
AT1G63750	AT1G63750	protein_coding_gene	78.268	-1.08469	0.341895	-3.17259	0.00151084	0.0202272	Disease resistance protein (TIR-NBS-LRR class) family
AT1G12980	AT1G12980	protein_coding_gene	9.89719	1.62573	0.512573	3.17171	0.00151543	0.0202488	Integrase-type DNA-binding superfamily protein
AT2G01570	AT2G01570	protein_coding_gene	1644.05	0.564271	0.177904	3.17178	0.00151509	0.0202488	GRAS family transcription factor family protein
AT4G39040	AT4G39040	protein_coding_gene	2742.76	-0.586746	0.184978	-3.17198	0.00151403	0.0202488	RNA-binding CRS1 / YhbY (CRM) domain protein
AT5G62260	AT5G62260	protein_coding_gene	216.84	0.589354	0.18587	3.17079	0.00152025	0.0202998	AT hook motif DNA-binding family protein
AT5G55930	AT5G55930	protein_coding_gene	314.481	-1.26774	0.400122	-3.16838	0.00153292	0.0204557	oligopeptide transporter 1
AT1G67030	AT1G67030	protein_coding_gene	71.4553	1.11403	0.351787	3.16678	0.00154136	0.0204858	zinc finger protein 6
AT2G15000	AT2G15000	protein_coding_gene	958.695	-0.506741	0.160026	-3.16662	0.00154221	0.0204858
AT2G24850	AT2G24850	protein_coding_gene	117.061	-1.55718	0.491711	-3.16685	0.00154097	0.0204858	tyrosine aminotransferase 3
AT3G24750	AT3G24750	protein_coding_gene	279.342	0.910469	0.287424	3.16769	0.00153657	0.0204858
AT4G16960	AT4G16960	protein_coding_gene	153.112	-0.718069	0.226719	-3.16722	0.00153905	0.0204858	Disease resistance protein (TIR-NBS-LRR class) family
AT4G23050	AT4G23050	protein_coding_gene	1324.78	0.661092	0.208738	3.16708	0.00153975	0.0204858	PAS domain-containing protein tyrosine kinase family protein
AT5G54180	AT5G54180	protein_coding_gene	303.342	-0.732391	0.231257	-3.167	0.00154019	0.0204858	plastid transcriptionally active 15
AT4G01037	AT4G01037	protein_coding_gene	1566.66	-0.824573	0.260438	-3.1661	0.00154498	0.0205093	Ubiquitin carboxyl-terminal hydrolase family protein
AT1G53540	AT1G53540	protein_coding_gene	61.1619	-1.4775	0.466764	-3.1654	0.0015487	0.0205376	HSP20-like chaperones superfamily protein
AT3G50740	AT3G50740	protein_coding_gene	626.639	1.28767	0.406806	3.16532	0.00154913	0.0205376	UDP-glucosyl transferase 72E1
AT1G10657	AT1G10657	protein_coding_gene	164.103	-1.44153	0.455479	-3.16487	0.00155152	0.0205559	Plant protein 1589 of unknown function
AT4G33467	AT4G33467	protein_coding_gene	133.632	1.26222	0.398913	3.16414	0.00155542	0.0205941
AT5G42760	AT5G42760	protein_coding_gene	195.737	-1.09122	0.345374	-3.15954	0.0015802	0.0209087	Leucine carboxyl methyltransferase
AT4G15560	AT4G15560	protein_coding_gene	3974.1	-0.809365	0.25621	-3.15899	0.00158319	0.0209346	Deoxyxylulose-5-phosphate synthase
AT5G63890	AT5G63890	protein_coding_gene	2177.43	-0.425089	0.134585	-3.15851	0.00158577	0.0209551	histidinol dehydrogenase
AT2G20520	AT2G20520	protein_coding_gene	326.485	1.42091	0.449966	3.15782	0.00158956	0.0209917	FASCICLIN-like arabinogalactan 6
AT4G37540	AT4G37540	protein_coding_gene	178.93	0.766195	0.242666	3.15741	0.00159176	0.021007	LOB domain-containing protein 39
AT1G32910	AT1G32910	protein_coding_gene	51.0044	-1.65208	0.523328	-3.15688	0.00159468	0.0210264	HXXXD-type acyl-transferase family protein
AT3G05410	AT3G05410	protein_coding_gene	642.076	-0.496984	0.157435	-3.15677	0.00159528	0.0210264	Photosystem II reaction center PsbP family protein
AT3G23700	AT3G23700	protein_coding_gene	1302.82	-0.798918	0.253128	-3.15618	0.00159851	0.0210455	Nucleic acid-binding proteins superfamily
AT4G19680	AT4G19680	protein_coding_gene	145.78	1.39425	0.441761	3.15613	0.0015988	0.0210455	iron regulated transporter 2
AT5G02350	AT5G02350	protein_coding_gene	196.839	0.897526	0.284398	3.15588	0.00160016	0.0210498	Cysteine/Histidine-rich C1 domain family protein
AT1G08320	AT1G08320	protein_coding_gene	290.346	1.14337	0.362449	3.15458	0.00160727	0.0210793	bZIP transcription factor family protein
AT2G38100	AT2G38100	protein_coding_gene	28.314	1.50582	0.477251	3.1552	0.00160388	0.0210793	proton-dependent oligopeptide transport (POT) family protein
AT2G43630	AT2G43630	protein_coding_gene	1890.33	-0.55238	0.175098	-3.15469	0.00160669	0.0210793
AT4G17040	AT4G17040	protein_coding_gene	5319.26	-0.482261	0.152878	-3.15454	0.00160752	0.0210793	CLP protease R subunit 4
AT4G25290	AT4G25290	protein_coding_gene	366.534	-0.776166	0.246048	-3.15453	0.00160757	0.0210793	DNA photolyases;DNA photolyases
AT3G09220	AT3G09220	protein_coding_gene	841.535	-1.66666	0.528441	-3.15392	0.00161095	0.0211101	laccase 7
AT3G55060	AT3G55060	protein_coding_gene	278.682	-0.671522	0.212943	-3.15353	0.00161307	0.0211242
AT2G36790	AT2G36790	protein_coding_gene	139.958	-0.845969	0.268385	-3.15207	0.00162116	0.021196	UDP-glucosyl transferase 73C6
AT4G23180	AT4G23180	protein_coding_gene	583.092	-1.02733	0.32592	-3.15209	0.00162108	0.021196	cysteine-rich RLK (RECEPTOR-like protein kinase) 10
AT5G65205	AT5G65205	protein_coding_gene	145.633	-0.549697	0.174397	-3.15198	0.00162167	0.021196	NAD(P)-binding Rossmann-fold superfamily protein
AT1G11330	AT1G11330	protein_coding_gene	390.41	-0.757038	0.240216	-3.15149	0.00162442	0.0212184	S-locus lectin protein kinase family protein
AT5G50250	AT5G50250	protein_coding_gene	1986.87	-0.56154	0.178219	-3.15085	0.00162799	0.0212514	chloroplast RNA-binding protein 31B
AT1G01660	AT1G01660	protein_coding_gene	67.8645	1.42299	0.451836	3.14935	0.00163635	0.0213469	RING/U-box superfamily protein
AT3G47800	AT3G47800	protein_coding_gene	2170.92	0.491973	0.156227	3.14909	0.00163778	0.0213519	Galactose mutarotase-like superfamily protein
AT5G62350	AT5G62350	protein_coding_gene	3972.39	0.752642	0.239206	3.14642	0.00165283	0.0215343	Plant invertase/pectin methylesterase inhibitor superfamily protein
AT2G26110	AT2G26110	protein_coding_gene	615.604	0.375777	0.119444	3.14606	0.00165489	0.0215473	Protein of unknown function (DUF761)
AT5G02710	AT5G02710	protein_coding_gene	836.36	-0.573594	0.182386	-3.14494	0.00166123	0.0216162
AT5G02890	AT5G02890	protein_coding_gene	801.169	-0.547229	0.174078	-3.14358	0.00166892	0.0217024	HXXXD-type acyl-transferase family protein
AT3G54810	AT3G54810	protein_coding_gene	4923.58	-0.662925	0.210901	-3.1433	0.00167052	0.0217058	Plant-specific GATA-type zinc finger transcription factor family protein
AT5G19290	AT5G19290	protein_coding_gene	2986.89	-0.407138	0.129531	-3.14317	0.00167132	0.0217058	alpha/beta-Hydrolases superfamily protein
AT1G76780	AT1G76780	protein_coding_gene	15.0178	-1.48424	0.472504	-3.14122	0.00168244	0.0218364	HSP20-like chaperones superfamily protein
AT1G55320	AT1G55320	protein_coding_gene	543.598	-0.721252	0.229702	-3.13995	0.00168976	0.0219174	acyl-activating enzyme 18
AT3G58140	AT3G58140	protein_coding_gene	2567.65	-0.637825	0.203149	-3.1397	0.00169123	0.0219226	phenylalanyl-tRNA synthetase class IIc family protein
AT3G46100	AT3G46100	protein_coding_gene	1248.06	-0.589593	0.18784	-3.1388	0.00169642	0.0219758	Histidyl-tRNA synthetase 1
AT4G32870	AT4G32870	protein_coding_gene	275.696	1.00561	0.320562	3.13701	0.00170678	0.0220704	Polyketide cyclase/dehydrase and lipid transport superfamily protein
AT5G02260	AT5G02260	protein_coding_gene	1876.19	0.818436	0.260883	3.13717	0.00170587	0.0220704	expansin A9
AT5G28020	AT5G28020	protein_coding_gene	602.751	0.850701	0.271201	3.1368	0.00170805	0.0220704	cysteine synthase D2
AT5G48960	AT5G48960	protein_coding_gene	926.802	-0.635902	0.20272	-3.13685	0.00170775	0.0220704	HAD-superfamily hydrolase, subfamily IG, 5'-nucleotidase
AT4G20280	AT4G20280	protein_coding_gene	581.285	0.330341	0.105329	3.13628	0.00171107	0.0220954	TBP-associated factor 11
AT1G07700	AT1G07700	protein_coding_gene	424.175	-0.611501	0.195002	-3.13588	0.00171341	0.0220992	Thioredoxin superfamily protein
AT4G32260	AT4G32260	protein_coding_gene	6315.32	-0.497647	0.158696	-3.13586	0.00171353	0.0220992	ATPase, F0 complex, subunit B/B', bacterial/chloroplast
AT1G73500	AT1G73500	protein_coding_gene	1026.91	-0.715967	0.228334	-3.13561	0.00171497	0.0221038	MAP kinase kinase 9
AT3G09850	AT3G09850	protein_coding_gene	1012.05	0.36038	0.114982	3.13422	0.00172309	0.0221525	D111/G-patch domain-containing protein
AT4G25160	AT4G25160	protein_coding_gene	85.5639	0.922563	0.29435	3.13424	0.00172301	0.0221525	U-box domain-containing protein kinase family protein
AT5G06780	AT5G06780	protein_coding_gene	541.222	-0.315667	0.100715	-3.13428	0.00172278	0.0221525	Emsy N Terminus (ENT)/ plant Tudor-like domains-containing protein
AT5G45810	AT5G45810	protein_coding_gene	17.6849	1.43433	0.457581	3.1346	0.00172087	0.0221525	CBL-interacting protein kinase 19
AT1G27440	AT1G27440	protein_coding_gene	200.981	0.548679	0.175098	3.13355	0.00172706	0.0221896	Exostosin family protein
AT1G55020	AT1G55020	protein_coding_gene	7808.15	-1.07988	0.344721	-3.13262	0.00173253	0.0222318	lipoxygenase 1
AT3G56240	AT3G56240	protein_coding_gene	3354.75	1.19605	0.381786	3.13277	0.00173164	0.0222318	copper chaperone
AT1G56720	AT1G56720	protein_coding_gene	450.357	0.516568	0.164979	3.13111	0.00174149	0.0223327	Protein kinase superfamily protein
AT1G07430	AT1G07430	protein_coding_gene	72.8767	1.23977	0.396186	3.12925	0.00175251	0.0224458	highly ABA-induced PP2C gene 2
AT2G20920	AT2G20920	protein_coding_gene	638.336	-0.472753	0.151073	-3.12931	0.00175218	0.0224458	Protein of unknown function (DUF3353)
AT1G64510	AT1G64510	protein_coding_gene	7239.43	-0.559499	0.17886	-3.12814	0.00175918	0.022517	Translation elongation factor EF1B/ribosomal protein S6 family protein
AT4G14342	AT4G14342	protein_coding_gene	953.208	-0.477606	0.152763	-3.12644	0.00176937	0.0226191	Splicing factor 3B subunit 5/RDS3 complex subunit 10
AT5G55400	AT5G55400	protein_coding_gene	919.668	0.471912	0.150936	3.12658	0.00176854	0.0226191	Actin binding Calponin homology (CH) domain-containing protein
AT2G47850	AT2G47850	protein_coding_gene	435.947	0.485015	0.155185	3.12541	0.0017756	0.022678	Zinc finger C-x8-C-x5-C-x3-H type family protein
AT5G16380	AT5G16380	protein_coding_gene	141.409	0.72667	0.232512	3.12531	0.0017762	0.022678	Protein of unknown function, DUF538
AT5G24155	AT5G24155	protein_coding_gene	21.2053	-1.06819	0.341901	-3.12425	0.00178257	0.022745	FAD/NAD(P)-binding oxidoreductase family protein
AT4G39840	AT4G39840	protein_coding_gene	1847.18	0.485681	0.155496	3.12342	0.00178761	0.0227951
AT2G27370	AT2G27370	protein_coding_gene	357.006	1.44585	0.463185	3.12155	0.00179903	0.0229264	Uncharacterised protein family (UPF0497)
AT1G06475	AT1G06475	protein_coding_gene	142.117	-0.731965	0.23451	-3.12125	0.00180086	0.0229268
AT4G14540	AT4G14540	protein_coding_gene	115.571	-1.42595	0.456862	-3.12117	0.00180131	0.0229268	nuclear factor Y, subunit B3
AT1G04180	AT1G04180	protein_coding_gene	38.6303	1.17525	0.376748	3.11946	0.00181185	0.0230273	YUCCA 9
AT2G35260	AT2G35260	protein_coding_gene	1365.81	-0.97334	0.312034	-3.11934	0.0018126	0.0230273
AT5G20620	AT5G20620	protein_coding_gene	1722.64	0.475764	0.15252	3.11936	0.00181246	0.0230273	ubiquitin 4
AT2G31840	AT2G31840	protein_coding_gene	829.711	-0.69581	0.223318	-3.11578	0.00183461	0.0232924	Thioredoxin superfamily protein
AT5G14660	AT5G14660	protein_coding_gene	1717.92	-0.683256	0.219307	-3.11552	0.00183621	0.0232983	peptide deformylase 1B
AT5G17880	AT5G17880	protein_coding_gene	123.607	-0.618392	0.198508	-3.1152	0.00183819	0.0233089	disease resistance protein (TIR-NBS-LRR class)
AT1G07290	AT1G07290	protein_coding_gene	141.802	0.597938	0.191957	3.11495	0.00183977	0.0233145	golgi nucleotide sugar transporter 2
AT4G40045	AT4G40045	protein_coding_gene	266.132	-0.748023	0.240178	-3.11445	0.00184287	0.0233392
AT3G14860	AT3G14860	protein_coding_gene	920.094	0.402169	0.1292	3.11276	0.0018535	0.0234551	NHL domain-containing protein
AT4G12390	AT4G12390	protein_coding_gene	232.065	-0.473053	0.151979	-3.11262	0.00185432	0.0234551	pectin methylesterase inhibitor 1
AT1G63720	AT1G63720	protein_coding_gene	118.101	0.82077	0.26386	3.11063	0.00186689	0.0235995
AT4G10340	AT4G10340	protein_coding_gene	22368.8	-1.14336	0.367642	-3.10998	0.00187097	0.0236364	light harvesting complex of photosystem II 5
AT1G07440	AT1G07440	protein_coding_gene	625.361	-0.816367	0.262522	-3.1097	0.00187275	0.0236436	NAD(P)-binding Rossmann-fold superfamily protein
AT2G04039	AT2G04039	protein_coding_gene	718.831	-0.806714	0.259433	-3.10953	0.00187386	0.0236436
AT1G12560	AT1G12560	protein_coding_gene	611.428	1.34423	0.432346	3.10915	0.00187626	0.0236507	expansin A7
AT2G44870	AT2G44870	protein_coding_gene	1454.23	-0.498861	0.160453	-3.10907	0.00187674	0.0236507
AT5G16900	AT5G16900	protein_coding_gene	47.6751	1.33187	0.428408	3.10889	0.00187791	0.0236508	Leucine-rich repeat protein kinase family protein
AT1G32990	AT1G32990	protein_coding_gene	6164.39	-0.553962	0.178197	-3.10871	0.00187908	0.0236509	plastid ribosomal protein l11
AT1G50630	AT1G50630	protein_coding_gene	938.692	0.751502	0.24194	3.10615	0.00189538	0.0238413	Protein of unknown function (DUF3537)
AT1G13950	AT1G13950	protein_coding_gene	427.672	0.846737	0.272676	3.10529	0.00190096	0.0238967	eukaryotic elongation factor 5A-1
AT1G10280	AT1G10280	protein_coding_gene	122.147	0.757874	0.244092	3.10488	0.00190359	0.0239151	Core-2/I-branching beta-1,6-N-acetylglucosaminyltransferase family protein
AT3G20020	AT3G20020	protein_coding_gene	296.474	-0.396294	0.127681	-3.10379	0.0019106	0.0239884	protein arginine methyltransferase 6
AT1G08920	AT1G08920	protein_coding_gene	805.606	-1.068	0.344325	-3.1017	0.0019241	0.024143	ERD (early response to dehydration) six-like 1
AT1G06680	AT1G06680	protein_coding_gene	19852.4	-0.856609	0.276256	-3.10078	0.00193012	0.0241569	photosystem II subunit P-1
AT1G33290	AT1G33290	protein_coding_gene	598.378	-0.465264	0.150051	-3.1007	0.00193063	0.0241569	P-loop containing nucleoside triphosphate hydrolases superfamily protein
AT2G24820	AT2G24820	protein_coding_gene	1332.58	-0.563973	0.18189	-3.10063	0.00193113	0.0241569	translocon at the inner envelope membrane of chloroplasts 55-II
AT5G19800	AT5G19800	protein_coding_gene	114.531	1.32199	0.426354	3.10068	0.00193074	0.0241569	hydroxyproline-rich glycoprotein family protein
AT5G54250	AT5G54250	protein_coding_gene	297.687	-1.02047	0.329048	-3.10127	0.00192694	0.0241569	cyclic nucleotide-gated cation channel 4
AT3G58850	AT3G58850	protein_coding_gene	259.619	0.977991	0.315479	3.10002	0.00193509	0.0241768	phy rapidly regulated 2
AT4G31290	AT4G31290	protein_coding_gene	2865.99	0.496084	0.16002	3.10013	0.00193435	0.0241768	ChaC-like family protein
AT1G48530	AT1G48530	protein_coding_gene	15.1177	1.4373	0.463737	3.09938	0.00193929	0.0242144
AT5G04530	AT5G04530	protein_coding_gene	2278.38	-0.635026	0.204908	-3.09907	0.00194127	0.0242243	3-ketoacyl-CoA synthase 19
AT2G41720	AT2G41720	protein_coding_gene	875.495	-0.712127	0.229826	-3.09855	0.00194472	0.0242526	Tetratricopeptide repeat (TPR)-like superfamily protein
AT3G10200	AT3G10200	protein_coding_gene	519.682	0.714474	0.230607	3.09823	0.00194681	0.0242637	S-adenosyl-L-methionine-dependent methyltransferases superfamily protein
AT2G14740	AT2G14740	protein_coding_gene	821.255	-0.309698	0.0999863	-3.09741	0.00195222	0.0243014	vaculolar sorting receptor 3
AT3G44020	AT3G44020	protein_coding_gene	175.683	-0.803365	0.259354	-3.09757	0.00195117	0.0243014	thylakoid lumenal P17.1 protein
AT4G17340	AT4G17340	protein_coding_gene	1494.62	1.36324	0.440232	3.09663	0.00195735	0.0243504	tonoplast intrinsic protein 2;2
AT5G55410	AT5G55410	protein_coding_gene	544.235	1.77749	0.574042	3.09644	0.00195857	0.0243507	Bifunctional inhibitor/lipid-transfer protein/seed storage 2S albumin superfamily protein
AT1G12250	AT1G12250	protein_coding_gene	259.605	-0.771151	0.249114	-3.09557	0.00196433	0.0244074	Pentapeptide repeat-containing protein
AT1G54570	AT1G54570	protein_coding_gene	853.179	-0.424115	0.137026	-3.09514	0.00196719	0.0244281	Esterase/lipase/thioesterase family protein
AT3G53410	AT3G53410	protein_coding_gene	220.447	0.598184	0.193307	3.09447	0.00197165	0.0244686	RING/U-box superfamily protein
AT5G51810	AT5G51810	protein_coding_gene	106.459	1.05803	0.341967	3.09395	0.00197511	0.0244966	gibberellin 20 oxidase 2
AT4G18370	AT4G18370	protein_coding_gene	650.637	-0.652727	0.211073	-3.09243	0.00198528	0.0246078	DEGP protease 5
AT3G42658			172.599	0.953235	0.308383	3.09107	0.00199434	0.0247051	transposable element gene
AT1G73760	AT1G73760	protein_coding_gene	290.348	-0.4972	0.160902	-3.09009	0.00200097	0.0247722	RING/U-box superfamily protein
AT4G10970	AT4G10970	protein_coding_gene	527.84	-0.47257	0.152959	-3.08951	0.00200485	0.0248051
AT2G28890	AT2G28890	protein_coding_gene	684.25	0.619306	0.200506	3.08871	0.00201025	0.0248569	poltergeist like 4
AT3G15620	AT3G15620	protein_coding_gene	103.9	-0.712561	0.230745	-3.08808	0.00201451	0.0248945	DNA photolyase family protein
AT3G10500	AT3G10500	protein_coding_gene	646.699	0.690647	0.223751	3.08667	0.00202411	0.024998	NAC domain containing protein 53
AT2G36200	AT2G36200	protein_coding_gene	644.245	-0.793095	0.256984	-3.08617	0.00202751	0.0250142	P-loop containing nucleoside triphosphate hydrolases superfamily protein
AT4G38810	AT4G38810	protein_coding_gene	1131.86	0.54609	0.17695	3.08612	0.00202788	0.0250142	Calcium-binding EF-hand family protein
AT4G20130	AT4G20130	protein_coding_gene	1824.22	-0.773453	0.250659	-3.08568	0.00203089	0.0250362	plastid transcriptionally active 14
AT1G50040	AT1G50040	protein_coding_gene	98.5477	-1.10923	0.359615	-3.0845	0.00203894	0.02509	Protein of unknown function (DUF1005)
AT2G12646	AT2G12646	protein_coding_gene	376.003	0.859905	0.278766	3.08469	0.00203766	0.02509	PLATZ transcription factor family protein
AT3G25700	AT3G25700	protein_coding_gene	921.392	0.742876	0.24084	3.08452	0.00203882	0.02509	Eukaryotic aspartyl protease family protein
AT4G10630	AT4G10630	protein_coding_gene	96.5402	-0.599573	0.194416	-3.08397	0.00204257	0.0251194	Glutaredoxin family protein
AT2G39380	AT2G39380	protein_coding_gene	63.171	0.708159	0.229661	3.0835	0.00204583	0.0251334	exocyst subunit exo70 family protein H2
AT4G39320	AT4G39320	protein_coding_gene	216.998	-1.2154	0.394169	-3.08345	0.00204618	0.0251334	microtubule-associated protein-related
AT2G18170	AT2G18170	protein_coding_gene	290.64	0.529037	0.171627	3.08249	0.00205279	0.0251996	MAP kinase 7
AT1G68050	AT1G68050	protein_coding_gene	17.7653	1.26771	0.411502	3.08068	0.00206528	0.0253376	flavin-binding, kelch repeat, f box 1
AT5G61350	AT5G61350	protein_coding_gene	143.537	1.18404	0.384369	3.08048	0.00206666	0.0253393	Protein kinase superfamily protein
AT4G09350	AT4G09350	protein_coding_gene	94.632	-1.07059	0.347579	-3.08015	0.00206899	0.0253525	Chaperone DnaJ-domain superfamily protein
AT5G39770	AT5G39770	protein_coding_gene	9.39562	-1.73269	0.562775	-3.07882	0.00207819	0.02545	Restriction endonuclease, type II-like superfamily protein
AT4G02090	AT4G02090	protein_coding_gene	80.2982	1.48178	0.481395	3.0781	0.00208322	0.0254964
AT3G01120	AT3G01120	protein_coding_gene	11082.3	-0.256517	0.0833648	-3.07705	0.00209061	0.0255715	Pyridoxal phosphate (PLP)-dependent transferases superfamily protein
AT3G10110	AT3G10110	protein_coding_gene	315.733	-0.619877	0.201488	-3.0765	0.00209445	0.025603	Mitochondrial import inner membrane translocase subunit Tim17/Tim22/Tim23 family protein
AT5G54800	AT5G54800	protein_coding_gene	1891.59	0.67937	0.220861	3.07601	0.00209793	0.0256302	glucose 6-phosphate/phosphate translocator 1
AT1G21440	AT1G21440	protein_coding_gene	835.264	-0.344251	0.111934	-3.07548	0.00210166	0.0256385	Phosphoenolpyruvate carboxylase family protein
AT1G56220	AT1G56220	protein_coding_gene	1180.76	0.789946	0.256862	3.07538	0.00210238	0.0256385	Dormancy/auxin associated family protein
AT4G27660	AT4G27660	protein_coding_gene	84.9409	-0.777122	0.25269	-3.0754	0.00210221	0.0256385
AT5G19560	AT5G19560	protein_coding_gene	62.0655	1.31928	0.429118	3.0744	0.00210929	0.0257073	ROP uanine nucleotide exchange factor 10
AT4G36950	AT4G36950	protein_coding_gene	63.158	-1.54897	0.503936	-3.07374	0.00211395	0.0257487	mitogen-activated protein kinase kinase kinase 21
AT5G22410	AT5G22410	protein_coding_gene	524.015	1.35882	0.442223	3.07271	0.00212125	0.0258223	root hair specific 18
AT4G02530	AT4G02530	protein_coding_gene	3285.94	-0.673952	0.219352	-3.07247	0.00212298	0.0258279	chloroplast thylakoid lumen protein
AT2G21880	AT2G21880	protein_coding_gene	138.398	1.24813	0.40637	3.0714	0.00213054	0.0259038	RAB GTPase homolog 7A
AT2G44820	AT2G44820	protein_coding_gene	334.25	-0.504361	0.164223	-3.0712	0.00213201	0.0259038
AT5G15850	AT5G15850	protein_coding_gene	592.13	-1.0081	0.328258	-3.07106	0.00213303	0.0259038	CONSTANS-like 1
AT1G03445	AT1G03445	protein_coding_gene	18.588	-1.47417	0.480085	-3.07064	0.00213603	0.0259248	Serine/threonine protein phosphatase family protein
AT5G38980	AT5G38980	protein_coding_gene	331.108	-0.989645	0.322447	-3.06917	0.00214653	0.0260367
AT3G03450	AT3G03450	protein_coding_gene	1243.62	0.986205	0.321431	3.06817	0.00215376	0.0260934	RGA-like 2
AT4G32460	AT4G32460	protein_coding_gene	12742.1	0.629439	0.20515	3.06819	0.00215362	0.0260934	Protein of unknown function, DUF642
AT4G09160	AT4G09160	protein_coding_gene	261.908	-0.674954	0.22002	-3.06769	0.00215719	0.0261139	SEC14 cytosolic factor family protein / phosphoglyceride transfer family protein
AT5G48900	AT5G48900	protein_coding_gene	763.995	0.585508	0.19087	3.06758	0.00215801	0.0261139	Pectin lyase-like superfamily protein
AT2G38140	AT2G38140	protein_coding_gene	6241.25	-0.471789	0.153885	-3.06586	0.00217044	0.0262486	plastid-specific ribosomal protein 4
AT5G17230	AT5G17230	protein_coding_gene	3131.98	-1.08406	0.353625	-3.06557	0.00217258	0.026259	PHYTOENE SYNTHASE
AT3G46780	AT3G46780	protein_coding_gene	3267.66	-1.19251	0.3891	-3.06478	0.0021783	0.0263125	plastid transcriptionally active 16
AT1G04550	AT1G04550	protein_coding_gene	420.735	-0.496684	0.162099	-3.06407	0.00218345	0.0263591	AUX/IAA transcriptional regulator family protein
AT3G50040	AT3G50040	protein_coding_gene	37.0864	-0.922792	0.301202	-3.06369	0.00218622	0.0263769
AT4G14910	AT4G14910	protein_coding_gene	625.079	-0.38549	0.125841	-3.06331	0.002189	0.0263948	HISTIDINE BIOSYNTHESIS 5B
AT1G14930	AT1G14930	protein_coding_gene	103.964	1.82432	0.595682	3.06257	0.00219444	0.0264014	Polyketide cyclase/dehydrase and lipid transport superfamily protein
AT1G53470	AT1G53470	protein_coding_gene	701.505	0.616854	0.201432	3.06235	0.00219606	0.0264014	mechanosensitive channel of small conductance-like 4
AT3G17360	AT3G17360	protein_coding_gene	360.11	-1.0303	0.336482	-3.06199	0.00219868	0.0264014	phragmoplast orienting kinesin 1
AT5G39550	AT5G39550	protein_coding_gene	420.638	-0.533764	0.174296	-3.06241	0.00219565	0.0264014	Zinc finger (C3HC4-type RING finger) family protein
AT5G42990	AT5G42990	protein_coding_gene	1035.76	0.456421	0.149034	3.06254	0.00219468	0.0264014	ubiquitin-conjugating enzyme 18
AT5G48150	AT5G48150	protein_coding_gene	865.656	0.383569	0.125266	3.06205	0.00219829	0.0264014	GRAS family transcription factor
AT5G55020	AT5G55020	protein_coding_gene	11.6142	-1.40827	0.459823	-3.06263	0.00219403	0.0264014	myb domain protein 120
AT5G57030	AT5G57030	protein_coding_gene	996.162	-0.87329	0.285218	-3.06183	0.0021999	0.0264014	Lycopene beta/epsilon cyclase protein
AT3G19440	AT3G19440	protein_coding_gene	176.704	-0.605584	0.1978	-3.0616	0.00220155	0.0264056	Pseudouridine synthase family protein
AT5G22090	AT5G22090	protein_coding_gene	1596.75	-0.761865	0.248877	-3.06121	0.00220446	0.0264095	Protein of unknown function (DUF3049)
AT5G63050	AT5G63050	protein_coding_gene	1742.24	-0.533018	0.174116	-3.06128	0.00220393	0.0264095	embryo defective 2759
AT2G34860	AT2G34860	protein_coding_gene	1784.29	-0.635732	0.207688	-3.061	0.00220601	0.0264125	DnaJ/Hsp40 cysteine-rich domain superfamily protein
AT1G51110	AT1G51110	protein_coding_gene	396.761	-0.876787	0.286557	-3.05973	0.00221534	0.0264722	Plastid-lipid associated protein PAP / fibrillin family protein
AT2G03720	AT2G03720	protein_coding_gene	214.123	1.32542	0.433188	3.05969	0.00221564	0.0264722	Adenine nucleotide alpha hydrolases-like superfamily protein
AT5G56840	AT5G56840	protein_coding_gene	19.5613	-1.67002	0.545767	-3.05995	0.00221377	0.0264722	myb-like transcription factor family protein
AT5G57370	AT5G57370	protein_coding_gene	660.599	-0.411239	0.134409	-3.05962	0.00221619	0.0264722
AT2G22660	AT2G22660	protein_coding_gene	1353.79	0.55597	0.181727	3.05938	0.00221798	0.0264781	Protein of unknown function (duplicated DUF1399)
AT3G25910	AT3G25910	protein_coding_gene	1440.37	0.325815	0.106521	3.0587	0.00222298	0.0265068	Protein of unknown function (DUF1644)
AT4G31790	AT4G31790	protein_coding_gene	664.439	-0.441514	0.14434	-3.05885	0.0022219	0.0265068	Tetrapyrrole (Corrin/Porphyrin) Methylases
AT5G13960	AT5G13960	protein_coding_gene	305.227	-0.516369	0.168908	-3.05711	0.00223484	0.0266252	SU(VAR)3-9 homolog 4
AT5G65660	AT5G65660	protein_coding_gene	1017.32	0.737785	0.241342	3.05702	0.00223553	0.0266252	hydroxyproline-rich glycoprotein family protein
AT1G03130	AT1G03130	protein_coding_gene	2930.85	-1.29706	0.424524	-3.05531	0.00224824	0.0267299	photosystem I subunit D-2
AT2G38060	AT2G38060	protein_coding_gene	99.0551	0.776622	0.254169	3.05554	0.00224656	0.0267299	phosphate transporter 4;2
AT4G15780	AT4G15780	protein_coding_gene	1561.87	0.32501	0.106373	3.05539	0.00224766	0.0267299	vesicle-associated membrane protein 724
AT3G14890	AT3G14890	protein_coding_gene	890.485	0.515159	0.168639	3.0548	0.00225209	0.02676	phosphoesterase
AT4G34881	AT4G34881	protein_coding_gene	4422.67	0.682264	0.223395	3.05407	0.00225762	0.02681
AT3G28930	AT3G28930	protein_coding_gene	110.315	-0.842919	0.276079	-3.05319	0.00226425	0.0268732	AIG2-like (avirulence induced gene) family protein
AT4G26950	AT4G26950	protein_coding_gene	62.3506	-0.967873	0.317079	-3.05247	0.00226969	0.026922	Protein of unknown function, DUF584
AT1G08250	AT1G08250	protein_coding_gene	173.972	0.771487	0.252771	3.05212	0.0022723	0.0269373	arogenate dehydratase 6
AT5G17490	AT5G17490	protein_coding_gene	580.03	0.834583	0.273493	3.05157	0.0022765	0.0269714	RGA-like protein 3
AT4G17520	AT4G17520	protein_coding_gene	8560.59	-0.358278	0.117434	-3.05089	0.00228164	0.0270166	Hyaluronan / mRNA binding family
AT1G61300	AT1G61300	protein_coding_gene	13.5531	-1.62146	0.531551	-3.05044	0.00228508	0.0270417	LRR and NB-ARC domains-containing disease resistance protein
AT5G32450	AT5G32450	protein_coding_gene	875.913	-0.403857	0.132472	-3.04863	0.0022989	0.0271894	RNA binding (RRM/RBD/RNP motifs) family protein
AT2G34600	AT2G34600	protein_coding_gene	359.361	-1.37101	0.449863	-3.04761	0.00230672	0.0272533	jasmonate-zim-domain protein 7
AT5G02120	AT5G02120	protein_coding_gene	1483.59	-0.827925	0.271667	-3.04757	0.00230697	0.0272533	one helix protein
AT3G01015	AT3G01015	protein_coding_gene	33.4416	-1.15745	0.379901	-3.04672	0.00231349	0.0273145	TPX2 (targeting protein for Xklp2) protein family
AT5G49440	AT5G49440	protein_coding_gene	1812.75	-0.36331	0.119277	-3.04594	0.00231952	0.0273698
AT4G27130	AT4G27130	protein_coding_gene	3426.57	0.418475	0.137402	3.04563	0.00232192	0.0273823	Translation initiation factor SUI1 family protein
AT4G11175	AT4G11175	protein_coding_gene	740.047	-0.939902	0.308667	-3.04504	0.0023265	0.0274204	Nucleic acid-binding, OB-fold-like protein
AT2G40330	AT2G40330	protein_coding_gene	267.886	-1.03822	0.340984	-3.04477	0.00232857	0.027429	PYR1-like 6
AT3G16510	AT3G16510	protein_coding_gene	389.891	0.867558	0.284965	3.04444	0.00233116	0.0274436	Calcium-dependent lipid-binding (CaLB domain) family protein
AT2G24440	AT2G24440	protein_coding_gene	93.323	-0.558834	0.183616	-3.04349	0.00233853	0.027499	selenium binding
AT5G24313	AT5G24313	protein_coding_gene	143.623	1.2413	0.407856	3.04348	0.00233856	0.027499
AT1G19740	AT1G19740	protein_coding_gene	822.861	-0.5827	0.191492	-3.04295	0.00234274	0.0275225	ATP-dependent protease La (LON) domain protein
AT1G28600	AT1G28600	protein_coding_gene	1326.55	-0.855547	0.281164	-3.04288	0.00234326	0.0275225	GDSL-like Lipase/Acylhydrolase superfamily protein
AT4G34265	AT4G34265	protein_coding_gene	1365.28	-0.355422	0.11682	-3.04247	0.00234644	0.027544
AT1G71890	AT1G71890	protein_coding_gene	107.675	-1.07783	0.354314	-3.042	0.0023501	0.0275711	Major facilitator superfamily protein
AT5G03910	AT5G03910	protein_coding_gene	513.465	-0.616676	0.202736	-3.04177	0.00235192	0.0275766	ABC2 homolog 12
AT3G04290	AT3G04290	protein_coding_gene	5822.05	-0.443754	0.145916	-3.04115	0.00235674	0.0276172	Li-tolerant lipase 1
AT5G03230	AT5G03230	protein_coding_gene	152.047	0.699324	0.230008	3.04043	0.00236239	0.0276675	Protein of unknown function, DUF584
AT1G47620	AT1G47620	protein_coding_gene	293.609	1.00283	0.329931	3.0395	0.0023697	0.0277372	cytochrome P450, family 96, subfamily A, polypeptide 8
AT1G21370	AT1G21370	protein_coding_gene	498.963	0.394443	0.129806	3.0387	0.00237599	0.0277789
AT5G53290	AT5G53290	protein_coding_gene	189.889	0.696045	0.229052	3.03881	0.00237517	0.0277789	cytokinin response factor 3
AT3G08030	AT3G08030	protein_coding_gene	7121.41	0.510555	0.168222	3.03501	0.00240527	0.0281052	Protein of unknown function, DUF642
AT5G42440	AT5G42440	protein_coding_gene	69.8691	0.72107	0.237635	3.03436	0.00241047	0.0281498	Protein kinase superfamily protein
AT4G35780	AT4G35780	protein_coding_gene	351.05	0.691556	0.227927	3.0341	0.0024125	0.0281574	ACT-like protein tyrosine kinase family protein
AT1G53320	AT1G53320	protein_coding_gene	1351.83	0.52863	0.174288	3.03308	0.00242069	0.0282045	tubby like protein 7
AT2G24090	AT2G24090	protein_coding_gene	7556.34	-0.569477	0.187754	-3.0331	0.00242057	0.0282045	Ribosomal protein L35
AT3G09680	AT3G09680	protein_coding_gene	37.3175	-1.05604	0.348173	-3.03309	0.00242064	0.0282045	Ribosomal protein S12/S23 family protein
AT3G60840	AT3G60840	protein_coding_gene	261.875	-0.835402	0.275515	-3.03215	0.00242819	0.0282757	microtubule-associated protein 65-4
AT3G18035	AT3G18035	protein_coding_gene	2095.99	-0.259885	0.0857472	-3.03083	0.00243883	0.0283834	winged-helix DNA-binding transcription factor family protein
AT2G26430	AT2G26430	protein_coding_gene	727.06	0.288481	0.0952121	3.02987	0.00244658	0.0284249	arginine-rich cyclin 1
AT2G43280	AT2G43280	protein_coding_gene	176.87	-0.51122	0.16871	-3.03017	0.00244418	0.0284249	Far-red impaired responsive (FAR1) family protein
AT2G48070	AT2G48070	protein_coding_gene	1517.95	-0.495406	0.163504	-3.02994	0.00244606	0.0284249	resistance to phytophthora 1
AT3G15030	AT3G15030	protein_coding_gene	653.827	-0.948047	0.312988	-3.02902	0.00245349	0.028489	TCP family transcription factor 4
AT4G28320	AT4G28320	protein_coding_gene	114.678	0.578483	0.191021	3.02837	0.00245875	0.0285338	Glycosyl hydrolase superfamily protein
AT3G15190	AT3G15190	protein_coding_gene	8998.09	-0.553797	0.182887	-3.02808	0.00246114	0.0285454	chloroplast 30S ribosomal protein S20, putative
AT2G19870	AT2G19870	protein_coding_gene	1042.28	-0.736288	0.243173	-3.02784	0.00246309	0.0285517	tRNA/rRNA methyltransferase (SpoU) family protein
AT5G59180	AT5G59180	protein_coding_gene	354.848	0.399145	0.131836	3.0276	0.00246507	0.0285584	DNA-directed RNA polymerase II
AT2G44410	AT2G44410	protein_coding_gene	772.505	0.289515	0.0956318	3.02739	0.00246676	0.0285617	RING/U-box superfamily protein
AT2G43550	AT2G43550	protein_coding_gene	111.621	-1.11881	0.369814	-3.02532	0.00248368	0.028725	Scorpion toxin-like knottin superfamily protein
AT4G26080	AT4G26080	protein_coding_gene	918.967	0.684083	0.226112	3.02541	0.00248295	0.028725	Protein phosphatase 2C family protein
AT2G41990	AT2G41990	protein_coding_gene	175.428	-0.806021	0.266442	-3.02513	0.00248523	0.0287267
AT2G39710	AT2G39710	protein_coding_gene	169.151	-0.760664	0.251479	-3.02476	0.00248827	0.0287293	Eukaryotic aspartyl protease family protein
AT3G59480	AT3G59480	protein_coding_gene	57.7591	0.901722	0.298105	3.02485	0.00248759	0.0287293	pfkB-like carbohydrate kinase family protein
AT1G22400	AT1G22400	protein_coding_gene	1268.47	-0.640857	0.211895	-3.02441	0.00249119	0.0287304	UDP-Glycosyltransferase superfamily protein
AT1G77060	AT1G77060	protein_coding_gene	1258.59	-0.613306	0.202782	-3.02447	0.00249073	0.0287304	Phosphoenolpyruvate carboxylase family protein
AT1G18460	AT1G18460	protein_coding_gene	611.993	0.770623	0.254849	3.02384	0.00249587	0.0287427	alpha/beta-Hydrolases superfamily protein
AT3G45620	AT3G45620	protein_coding_gene	535.16	0.454519	0.15031	3.02388	0.00249554	0.0287427	Transducin/WD40 repeat-like superfamily protein
AT4G08900	AT4G08900	protein_coding_gene	579.585	-0.373482	0.123515	-3.02377	0.00249648	0.0287427	arginase
AT1G62980	AT1G62980	protein_coding_gene	903.698	1.27298	0.421065	3.02325	0.00250074	0.0287592	expansin A18
AT5G24310	AT5G24310	protein_coding_gene	219.047	0.912238	0.301738	3.02327	0.00250056	0.0287592	ABL interactor-like protein 3
AT1G17560	AT1G17560	protein_coding_gene	287.313	-0.467803	0.154746	-3.02303	0.00250259	0.0287643	Ribosomal protein L14p/L23e family protein
AT4G19670	AT4G19670	protein_coding_gene	302.841	0.42872	0.141857	3.0222	0.00250948	0.0288272	RING/U-box superfamily protein
AT5G23800	AT5G23800	protein_coding_gene	107.108	-0.806054	0.266729	-3.02199	0.00251115	0.0288302	DOMAIN OF UNKNOWN FUNCTION 724 10
AT1G65410	AT1G65410	protein_coding_gene	630.795	-0.541303	0.17915	-3.02151	0.00251519	0.0288512	non-intrinsic ABC protein 11
AT3G21300	AT3G21300	protein_coding_gene	1036.04	-0.80583	0.266705	-3.02143	0.00251581	0.0288512	RNA methyltransferase family protein
AT3G51540	AT3G51540	protein_coding_gene	62.9521	1.41129	0.467126	3.02123	0.00251748	0.0288541
AT2G01320	AT2G01320	protein_coding_gene	942.316	-0.530765	0.175701	-3.02085	0.00252065	0.0288742	ABC-2 type transporter family protein
AT3G46530	AT3G46530	protein_coding_gene	147.47	-0.872711	0.288928	-3.02051	0.00252349	0.0288905	NB-ARC domain-containing disease resistance protein
AT1G51405	AT1G51405	protein_coding_gene	74.7543	-0.793806	0.26295	-3.01885	0.00253734	0.0290328	myosin-related
AT1G18600	AT1G18600	protein_coding_gene	481.907	-0.336259	0.11141	-3.0182	0.00254281	0.0290791	RHOMBOID-like protein 12
AT5G14450	AT5G14450	protein_coding_gene	7354.79	0.917394	0.30398	3.01795	0.00254495	0.0290872	GDSL-like Lipase/Acylhydrolase superfamily protein
AT5G09660	AT5G09660	protein_coding_gene	2922.93	-0.598133	0.198244	-3.01716	0.00255154	0.0291462	peroxisomal NAD-malate dehydrogenase 2
AT1G44750	AT1G44750	protein_coding_gene	575.05	0.562824	0.186592	3.01633	0.00255856	0.02921	purine permease 11
AT1G52190	AT1G52190	protein_coding_gene	112.455	0.660153	0.218906	3.01569	0.00256397	0.0292429	Major facilitator superfamily protein
AT2G28760	AT2G28760	protein_coding_gene	360.485	0.889156	0.294897	3.01514	0.00256862	0.0292429	UDP-XYL synthase 6
AT3G10970	AT3G10970	protein_coding_gene	1442.88	-0.63317	0.209986	-3.0153	0.00256726	0.0292429	Haloacid dehalogenase-like hydrolase (HAD) superfamily protein
AT3G16640	AT3G16640	protein_coding_gene	22413.1	0.40681	0.134901	3.01562	0.00256455	0.0292429	translationally controlled tumor protein
AT5G03870	AT5G03870	protein_coding_gene	246.139	-0.64201	0.212906	-3.01546	0.00256587	0.0292429	Glutaredoxin family protein
AT1G22040	AT1G22040	protein_coding_gene	167.898	0.535587	0.177644	3.01494	0.0025703	0.0292457	Galactose oxidase/kelch repeat superfamily protein
AT3G12690	AT3G12690	protein_coding_gene	140.703	0.551474	0.182924	3.01477	0.00257176	0.029246	AGC kinase 1.5
AT1G19640	AT1G19640	protein_coding_gene	11.5796	-1.46729	0.486819	-3.01404	0.0025779	0.0292669	jasmonic acid carboxyl methyltransferase
AT3G22490	AT3G22490	protein_coding_gene	236.044	1.31448	0.436111	3.01409	0.00257752	0.0292669	Seed maturation protein
AT5G63130	AT5G63130	protein_coding_gene	270.072	1.06326	0.352746	3.01423	0.00257632	0.0292669	Octicosapeptide/Phox/Bem1p family protein
AT1G76600	AT1G76600	protein_coding_gene	751.419	-0.769748	0.255503	-3.01268	0.00258952	0.0293825
AT3G61990	AT3G61990	protein_coding_gene	2559.21	0.398279	0.132215	3.01237	0.00259219	0.0293965	S-adenosyl-L-methionine-dependent methyltransferases superfamily protein
AT5G24530	AT5G24530	protein_coding_gene	191.637	1.03408	0.343456	3.01082	0.00260546	0.0295305	2-oxoglutarate (2OG) and Fe(II)-dependent oxygenase superfamily protein
AT4G22080	AT4G22080	protein_coding_gene	261.788	1.25302	0.416351	3.00953	0.00261655	0.0296398	root hair specific 14
AT1G14840	AT1G14840	protein_coding_gene	539.919	-0.475369	0.15798	-3.00904	0.00262072	0.029649	microtubule-associated proteins 70-4
AT4G10000	AT4G10000	protein_coding_gene	126.214	-0.734985	0.244275	-3.00885	0.00262239	0.029649	Thioredoxin family protein
AT4G18360	AT4G18360	protein_coding_gene	416.33	0.615354	0.204492	3.00918	0.00261951	0.029649	Aldolase-type TIM barrel family protein
AT4G30490	AT4G30490	protein_coding_gene	1092.01	-0.589593	0.195959	-3.00876	0.00262319	0.029649	AFG1-like ATPase family protein
AT2G34930	AT2G34930	protein_coding_gene	1675.29	0.940659	0.312675	3.00843	0.00262605	0.0296649	disease resistance family protein / LRR family protein
AT1G68010	AT1G68010	protein_coding_gene	2604.94	-0.751934	0.249988	-3.00789	0.00263073	0.0296684	hydroxypyruvate reductase
AT3G04570	AT3G04570	protein_coding_gene	384.441	0.662533	0.220258	3.00798	0.00262989	0.0296684	AT-hook motif nuclear-localized protein 19
AT4G30810	AT4G30810	protein_coding_gene	4188.42	0.430566	0.143133	3.00816	0.00262833	0.0296684	serine carboxypeptidase-like 29
AT1G78500	AT1G78500	protein_coding_gene	22.1899	1.1766	0.391235	3.00739	0.00263503	0.0297005	Terpenoid cyclases family protein
AT5G16980	AT5G16980	protein_coding_gene	674.218	-0.800245	0.26615	-3.00674	0.00264065	0.0297474	Zinc-binding dehydrogenase family protein
AT5G54470	AT5G54470	protein_coding_gene	98.9046	-0.932274	0.310138	-3.00599	0.00264715	0.0298042	B-box type zinc finger family protein
AT1G56280	AT1G56280	protein_coding_gene	3352.06	0.446256	0.148568	3.00371	0.0026671	0.0300122	drought-induced 19
AT1G69770	AT1G69770	protein_coding_gene	1052.61	-0.562344	0.187229	-3.00351	0.00266888	0.0300157	chromomethylase 3
AT3G26050	AT3G26050	protein_coding_gene	109.907	-0.850589	0.283242	-3.00305	0.0026729	0.0300443	TPX2 (targeting protein for Xklp2) protein family
AT1G71480	AT1G71480	protein_coding_gene	131.951	-0.835936	0.278454	-3.00206	0.0026816	0.0301196	Nuclear transport factor 2 (NTF2) family protein
AT4G27700	AT4G27700	protein_coding_gene	1550.63	-0.696166	0.231904	-3.00195	0.00268255	0.0301196	Rhodanese/Cell cycle control phosphatase superfamily protein
AT5G42200	AT5G42200	protein_coding_gene	140.304	-1.07805	0.359278	-3.0006	0.00269451	0.0302372	RING/U-box superfamily protein
AT5G24060	AT5G24060	protein_coding_gene	1008.87	-0.657374	0.219177	-2.99928	0.00270621	0.0303372	Pentatricopeptide repeat (PPR) superfamily protein
AT5G67150	AT5G67150	protein_coding_gene	339.312	0.450857	0.150323	2.99926	0.0027064	0.0303372	HXXXD-type acyl-transferase family protein
AT4G30170	AT4G30170	protein_coding_gene	4100.06	1.10418	0.368232	2.99859	0.00271228	0.0303865	Peroxidase family protein
AT1G29930	AT1G29930	protein_coding_gene	104333	-1.04563	0.348791	-2.99788	0.00271867	0.0304406	chlorophyll A/B binding protein 1
AT5G63850	AT5G63850	protein_coding_gene	209.998	-1.27721	0.426061	-2.99772	0.00272009	0.0304406	amino acid permease 4
AT3G25410	AT3G25410	protein_coding_gene	962.437	-0.784045	0.261571	-2.99745	0.00272251	0.0304509	Sodium Bile acid symporter family
AT4G09750	AT4G09750	protein_coding_gene	1113.94	-0.420297	0.140249	-2.9968	0.00272833	0.0304993	NAD(P)-binding Rossmann-fold superfamily protein
AT3G16360	AT3G16360	protein_coding_gene	226.843	-0.904823	0.301971	-2.99639	0.00273192	0.0305227	HPT phosphotransmitter 4
AT4G13620	AT4G13620	protein_coding_gene	97.9851	1.05469	0.352035	2.99599	0.00273557	0.0305467	Integrase-type DNA-binding superfamily protein
AT5G61030	AT5G61030	protein_coding_gene	1177.23	-0.408966	0.136517	-2.99572	0.00273801	0.0305572	glycine-rich RNA-binding protein 3
AT5G42960	AT5G42960	protein_coding_gene	977.641	-0.353116	0.117958	-2.99359	0.00275719	0.0307544
AT3G59870	AT3G59870	protein_coding_gene	469.049	-0.589219	0.196907	-2.99237	0.0027682	0.0308604
AT1G52340	AT1G52340	protein_coding_gene	404.837	0.486655	0.162665	2.99176	0.00277371	0.0309049	NAD(P)-binding Rossmann-fold superfamily protein
AT1G44920	AT1G44920	protein_coding_gene	977.354	-0.500506	0.167315	-2.99139	0.00277712	0.0309091
AT2G45510	AT2G45510	protein_coding_gene	364.148	0.565634	0.189086	2.99141	0.0027769	0.0309091	cytochrome P450, family 704, subfamily A, polypeptide 2
AT5G57980	AT5G57980	protein_coding_gene	99.4386	-0.924909	0.30924	-2.99091	0.00278143	0.0309402	RNA polymerase II fifth largest subunit, C
AT4G01310	AT4G01310	protein_coding_gene	10514.4	-0.552862	0.184936	-2.98948	0.00279453	0.0310689	Ribosomal L5P family protein
AT5G38410	AT5G38410	protein_coding_gene	44068.1	-0.909186	0.304146	-2.98931	0.00279613	0.0310698	Ribulose bisphosphate carboxylase (small chain) family protein
AT2G34090	AT2G34090	protein_coding_gene	334.89	-0.588319	0.196878	-2.98824	0.00280585	0.0311608	maternal effect embryo arrest 18
AT1G19940	AT1G19940	protein_coding_gene	60.1281	0.93113	0.311632	2.98791	0.0028089	0.0311666	glycosyl hydrolase 9B5
AT2G46820	AT2G46820	protein_coding_gene	5412.35	-0.499318	0.167125	-2.98769	0.00281096	0.0311666	photosystem I P subunit
AT4G35140	AT4G35140	protein_coding_gene	244.84	0.506768	0.16961	2.98784	0.00280955	0.0311666	Transducin/WD40 repeat-like superfamily protein
AT3G43210	AT3G43210	protein_coding_gene	270.917	-0.614998	0.20588	-2.98717	0.00281577	0.031203	ATP binding microtubule motor family protein
AT5G60460	AT5G60460	protein_coding_gene	1095.58	0.773101	0.258863	2.98653	0.00282167	0.0312514	Preprotein translocase Sec, Sec61-beta subunit protein
AT3G22142	AT3G22142	protein_coding_gene	10.5867	-1.49796	0.501716	-2.98567	0.00282962	0.0313224	Bifunctional inhibitor/lipid-transfer protein/seed storage 2S albumin superfamily protein
AT2G31400	AT2G31400	protein_coding_gene	6815.1	-0.774597	0.259502	-2.98494	0.00283635	0.0313799	genomes uncoupled 1
AT2G15370	AT2G15370	protein_coding_gene	137.072	0.871329	0.291989	2.98412	0.002844	0.0314475	fucosyltransferase 5
AT2G24300	AT2G24300	protein_coding_gene	660.776	0.486787	0.163138	2.98389	0.00284608	0.0314534	Calmodulin-binding protein
AT5G02190	AT5G02190	protein_coding_gene	156.023	0.885808	0.296921	2.98331	0.00285149	0.0314962	Eukaryotic aspartyl protease family protein
AT5G61340	AT5G61340	protein_coding_gene	102.548	1.13379	0.380352	2.9809	0.00287402	0.0317278
AT2G27350	AT2G27350	protein_coding_gene	1181.06	0.251827	0.0845063	2.97998	0.00288268	0.0318062	OTU-like cysteine protease family protein
AT1G05190	AT1G05190	protein_coding_gene	10664.9	-0.54465	0.182788	-2.97967	0.00288558	0.0318209	Ribosomal protein L6 family
AT2G23390	AT2G23390	protein_coding_gene	890.472	-0.686388	0.230407	-2.97903	0.00289166	0.0318708
AT1G32520	AT1G32520	protein_coding_gene	47.2232	-0.93869	0.315148	-2.97857	0.002896	0.0319013
AT1G44830	AT1G44830	protein_coding_gene	327.082	0.687548	0.230916	2.97749	0.00290621	0.0319156	Integrase-type DNA-binding superfamily protein
AT1G53708	AT1G53708	protein_coding_gene	26.4613	1.21383	0.407685	2.97736	0.00290741	0.0319156	ROTUNDIFOLIA like 9
AT1G56250	AT1G56250	protein_coding_gene	25.2362	-1.40395	0.471537	-2.9774	0.00290707	0.0319156	phloem protein 2-B14
AT4G22710	AT4G22710	protein_coding_gene	387.701	-1.1315	0.380054	-2.97721	0.00290883	0.0319156	cytochrome P450, family 706, subfamily A, polypeptide 2
AT4G27810	AT4G27810	protein_coding_gene	18.6514	-1.51832	0.509948	-2.97741	0.00290695	0.0319156
AT4G38660	AT4G38660	protein_coding_gene	616.924	-0.466376	0.156633	-2.97751	0.00290601	0.0319156	Pathogenesis-related thaumatin superfamily protein
AT5G03470	AT5G03470	protein_coding_gene	247.533	0.366171	0.123002	2.97694	0.00291138	0.0319156	Protein phosphatase 2A regulatory B subunit family protein
AT5G23460	AT5G23460	protein_coding_gene	232.513	0.705061	0.236809	2.97734	0.00290761	0.0319156
AT5G59450	AT5G59450	protein_coding_gene	385.186	0.449741	0.151069	2.97706	0.00291028	0.0319156	GRAS family transcription factor
AT1G65486	AT1G65486	protein_coding_gene	19.7358	1.09706	0.368558	2.97661	0.00291451	0.0319156
AT4G33070	AT4G33070	protein_coding_gene	2443.89	-0.882843	0.296579	-2.97676	0.00291313	0.0319156	Thiamine pyrophosphate dependent pyruvate decarboxylase family protein
AT5G09800	AT5G09800	protein_coding_gene	164.484	1.08336	0.364145	2.97508	0.00292911	0.0320583	ARM repeat superfamily protein
AT2G36270	AT2G36270	protein_coding_gene	1260	0.77192	0.259494	2.97472	0.0029326	0.0320761	Basic-leucine zipper (bZIP) transcription factor family protein
AT5G65210	AT5G65210	protein_coding_gene	746.604	0.670135	0.225287	2.97458	0.00293388	0.0320761	bZIP transcription factor family protein
AT2G38820	AT2G38820	protein_coding_gene	40.4294	1.24064	0.417151	2.97407	0.00293875	0.0320948	Protein of unknown function (DUF506)
AT5G46840	AT5G46840	protein_coding_gene	1363.24	0.334591	0.112498	2.97419	0.00293762	0.0320948	RNA-binding (RRM/RBD/RNP motifs) family protein
AT3G24180	AT3G24180	protein_coding_gene	1611.67	0.571213	0.192101	2.9735	0.00294428	0.0321381	Beta-glucosidase, GBA2 type family protein
AT1G02340	AT1G02340	protein_coding_gene	85.4304	0.872001	0.29333	2.97276	0.00295134	0.0321979	basic helix-loop-helix (bHLH) DNA-binding superfamily protein
AT1G64210	AT1G64210	protein_coding_gene	24.26	1.34598	0.452815	2.97246	0.00295422	0.0322121	Leucine-rich repeat protein kinase family protein
AT2G19920	AT2G19920	protein_coding_gene	23.8741	-1.11132	0.3741	-2.97064	0.00297178	0.0323862	RNA-dependent RNA polymerase family protein
AT2G45630	AT2G45630	protein_coding_gene	135.686	-0.640392	0.215666	-2.96937	0.00298406	0.0325027	D-isomer specific 2-hydroxyacid dehydrogenase family protein
AT1G08890	AT1G08890	protein_coding_gene	291.475	0.632577	0.21307	2.96887	0.00298894	0.0325384	Major facilitator superfamily protein
AT1G16560	AT1G16560	protein_coding_gene	1872.12	0.349986	0.117927	2.96783	0.00299909	0.0325967	Per1-like family protein
AT1G30270	AT1G30270	protein_coding_gene	987.762	0.494827	0.166729	2.96785	0.0029989	0.0325967	CBL-interacting protein kinase 23
AT5G30510	AT5G30510	protein_coding_gene	11696.9	-0.583268	0.196527	-2.96788	0.00299857	0.0325967	ribosomal protein S1
AT3G27750	AT3G27750	protein_coding_gene	712.385	-0.491323	0.165587	-2.96716	0.00300562	0.0326503
AT4G10480	AT4G10480	protein_coding_gene	9290.17	-0.350819	0.118273	-2.96617	0.00301536	0.0327387	Nascent polypeptide-associated complex (NAC), alpha subunit family protein
AT1G19710	AT1G19710	protein_coding_gene	501.085	0.463396	0.156316	2.96448	0.00303195	0.0329013	UDP-Glycosyltransferase superfamily protein
AT5G10860	AT5G10860	protein_coding_gene	4262.17	0.470236	0.158645	2.96408	0.00303592	0.0329269	Cystathionine beta-synthase (CBS) family protein
AT2G25240	AT2G25240	protein_coding_gene	326.793	1.17035	0.395023	2.96275	0.00304905	0.0330516	Serine protease inhibitor (SERPIN) family protein
AT5G43330	AT5G43330	protein_coding_gene	4563.79	0.647413	0.218585	2.96184	0.00305809	0.033132	Lactate/malate dehydrogenase family protein
AT2G28605	AT2G28605	protein_coding_gene	320.417	-0.894089	0.301893	-2.96161	0.00306033	0.0331387	Photosystem II reaction center PsbP family protein
AT1G27170	AT1G27170	protein_coding_gene	110.973	0.583391	0.197017	2.96112	0.00306523	0.0331717	transmembrane receptors;ATP binding
AT5G56660	AT5G56660	protein_coding_gene	383.921	0.662639	0.22379	2.96098	0.00306663	0.0331717	IAA-leucine resistant (ILR)-like 2
AT2G36990	AT2G36990	protein_coding_gene	2002.59	-0.589159	0.198999	-2.96062	0.00307021	0.0331927	RNApolymerase sigma-subunit F
AT1G12800	AT1G12800	protein_coding_gene	5900.79	-0.73674	0.2489	-2.95998	0.00307655	0.0332437	Nucleic acid-binding, OB-fold-like protein
AT3G59400	AT3G59400	protein_coding_gene	2481.99	-1.03903	0.351229	-2.95828	0.00309359	0.0334101	enzyme binding;tetrapyrrole binding
AT3G46630	AT3G46630	protein_coding_gene	325.927	-0.722013	0.244103	-2.95783	0.00309817	0.0334419	Protein of unknown function (DUF3223)
AT1G64385	AT1G64385	protein_coding_gene	578.928	0.360079	0.121772	2.957	0.0031065	0.0335075
AT2G35340	AT2G35340	protein_coding_gene	40.1368	-0.841233	0.284499	-2.95689	0.00310754	0.0335075	helicase domain-containing protein
AT3G44290	AT3G44290	protein_coding_gene	64.7509	1.20199	0.406628	2.956	0.00311655	0.0335838	NAC domain containing protein 60
AT5G67600	AT5G67600	protein_coding_gene	1212.53	0.753886	0.255047	2.95587	0.00311791	0.0335838
AT5G51140	AT5G51140	protein_coding_gene	713.991	-0.394517	0.133481	-2.9556	0.00312061	0.0335951	Pseudouridine synthase family protein
AT1G48300	AT1G48300	protein_coding_gene	2320.32	-0.364839	0.12351	-2.95392	0.00313761	0.0337603
AT1G62800	AT1G62800	protein_coding_gene	241.332	0.882442	0.298796	2.95332	0.00314373	0.0337728	aspartate aminotransferase 4
AT3G06440	AT3G06440	protein_coding_gene	314.706	0.405481	0.137294	2.95338	0.00314319	0.0337728	Galactosyltransferase family protein
AT4G33625	AT4G33625	protein_coding_gene	590.773	0.541804	0.183449	2.95342	0.00314273	0.0337728
AT5G02940	AT5G02940	protein_coding_gene	623.923	-0.941772	0.31893	-2.95291	0.00314791	0.0337821	Protein of unknown function (DUF1012)
AT5G48760	AT5G48760	protein_coding_gene	3052.04	-0.356972	0.120885	-2.95299	0.00314713	0.0337821	Ribosomal protein L13 family protein
AT2G37950	AT2G37950	protein_coding_gene	28.2765	1.45206	0.491801	2.95254	0.00315172	0.0338051	RING/FYVE/PHD zinc finger superfamily protein
AT4G30960	AT4G30960	protein_coding_gene	9332.09	0.510699	0.173015	2.95176	0.00315973	0.0338732	SOS3-interacting protein 3
AT5G59960	AT5G59960	protein_coding_gene	591.084	0.511898	0.17345	2.95128	0.00316463	0.033908
AT1G64810	AT1G64810	protein_coding_gene	635.791	-0.460629	0.156178	-2.9494	0.00318397	0.0340841	Arabidopsis thaliana protein of unknown function (DUF794)
AT2G44070	AT2G44070	protein_coding_gene	8.33395	-1.62557	0.55116	-2.94935	0.00318441	0.0340841	NagB/RpiA/CoA transferase-like superfamily protein
AT1G22275	AT1G22275	protein_coding_gene	43.1566	-0.947735	0.321359	-2.94915	0.0031865	0.0340885	Myosin heavy chain-related protein
AT5G26260	AT5G26260	protein_coding_gene	8410.52	0.783809	0.26579	2.94897	0.00318833	0.0340902	TRAF-like family protein
AT5G49360	AT5G49360	protein_coding_gene	1160.12	0.864542	0.293197	2.94868	0.00319136	0.0341047	beta-xylosidase 1
AT5G40160	AT5G40160	protein_coding_gene	1193.35	-0.639623	0.216999	-2.94759	0.00320267	0.0342076	Ankyrin repeat family protein
AT4G29180	AT4G29180	protein_coding_gene	336.648	1.06713	0.362094	2.9471	0.00320768	0.0342432	root hair specific 16
AT1G73280	AT1G73280	protein_coding_gene	68.0408	0.863232	0.293046	2.94572	0.00322206	0.034307	serine carboxypeptidase-like 3
AT3G57930	AT3G57930	protein_coding_gene	931.3	-0.651255	0.221073	-2.94588	0.0032204	0.034307
AT5G09820	AT5G09820	protein_coding_gene	335.996	-0.52276	0.177427	-2.94634	0.00321558	0.034307	Plastid-lipid associated protein PAP / fibrillin family protein
AT5G17190	AT5G17190	protein_coding_gene	2592.15	0.577284	0.195945	2.94615	0.00321758	0.034307
AT5G64816	AT5G64816	protein_coding_gene	415.208	-0.57367	0.194729	-2.946	0.00321914	0.034307
AT4G30210	AT4G30210	protein_coding_gene	4983.96	-0.61529	0.208934	-2.94491	0.00323053	0.0343791	P450 reductase 2
AT3G22230	AT3G22230	protein_coding_gene	8463.14	-0.475016	0.161331	-2.94436	0.00323622	0.0344217	Ribosomal L27e protein family
AT4G01680	AT4G01680	protein_coding_gene	168.093	0.9982	0.339126	2.94345	0.00324575	0.0344872	myb domain protein 55
AT5G02020	AT5G02020	protein_coding_gene	140.659	1.04471	0.354923	2.94349	0.00324539	0.0344872
AT3G16860	AT3G16860	protein_coding_gene	387.476	-1.0266	0.348803	-2.94322	0.00324817	0.0344949	COBRA-like protein 8 precursor
AT5G22800	AT5G22800	protein_coding_gene	1120.88	-0.886166	0.301126	-2.94284	0.00325214	0.0345191	Alanyl-tRNA synthetase, class IIc
AT5G54270	AT5G54270	protein_coding_gene	28758.8	-1.22029	0.41483	-2.94167	0.00326446	0.0346319	light-harvesting chlorophyll B-binding protein 3
AT1G76110	AT1G76110	protein_coding_gene	177.691	-1.00174	0.340574	-2.94134	0.00326799	0.0346512	HMG (high mobility group) box protein with ARID/BRIGHT DNA-binding domain
AT1G20030	AT1G20030	protein_coding_gene	133.875	-0.547336	0.186126	-2.94067	0.00327501	0.0347076	Pathogenesis-related thaumatin superfamily protein
AT1G02860	AT1G02860	protein_coding_gene	263.775	-0.571732	0.194436	-2.94046	0.00327728	0.0347136	SPX (SYG1/Pho81/XPR1) domain-containing protein
AT2G23000	AT2G23000	protein_coding_gene	830.505	-0.797264	0.271174	-2.94004	0.0032817	0.0347424	serine carboxypeptidase-like 10
AT1G05240	AT1G05240	protein_coding_gene	5770.74	1.27628	0.434153	2.93971	0.00328521	0.0347616	Peroxidase superfamily protein
AT3G19000	AT3G19000	protein_coding_gene	764.031	-0.378386	0.128732	-2.93933	0.00328921	0.0347857	2-oxoglutarate (2OG) and Fe(II)-dependent oxygenase superfamily protein
AT5G24390	AT5G24390	protein_coding_gene	76.7495	0.605169	0.205908	2.93903	0.00329239	0.0348014	Ypt/Rab-GAP domain of gyp1p superfamily protein
AT1G23780	AT1G23780	protein_coding_gene	666.031	0.376105	0.127979	2.93881	0.0032947	0.0348077	F-box family protein
AT5G13220	AT5G13220	protein_coding_gene	532.33	-1.09167	0.371649	-2.93736	0.0033102	0.0349533	jasmonate-zim-domain protein 10
AT5G49080			1100.29	1.25957	0.428844	2.93712	0.00331271	0.0349618	transposable element gene
AT5G15900	AT5G15900	protein_coding_gene	60.9171	1.15854	0.394516	2.93661	0.00331817	0.0350013	TRICHOME BIREFRINGENCE-LIKE 19
AT1G08930	AT1G08930	protein_coding_gene	2056.44	-0.676336	0.230328	-2.93641	0.00332034	0.0350061	Major facilitator superfamily protein
AT4G18380	AT4G18380	protein_coding_gene	417.123	0.495299	0.168737	2.93532	0.00333199	0.0351107	F-box family protein
AT2G40190	AT2G40190	protein_coding_gene	358.024	0.362228	0.123431	2.93467	0.00333906	0.035165	UDP-Glycosyltransferase superfamily protein
AT4G39330	AT4G39330	protein_coding_gene	9790.14	-0.495498	0.168851	-2.93452	0.00334059	0.035165	cinnamyl alcohol dehydrogenase 9
AT1G09390	AT1G09390	protein_coding_gene	704.09	0.443371	0.151139	2.93353	0.00335133	0.0352417	GDSL-like Lipase/Acylhydrolase superfamily protein
AT1G28290	AT1G28290	protein_coding_gene	8402.84	0.501527	0.170964	2.93353	0.0033513	0.0352417	arabinogalactan protein 31
AT2G02230	AT2G02230	protein_coding_gene	366.265	0.51094	0.174222	2.93269	0.00336037	0.0353185	phloem protein 2-B1
AT1G13640	AT1G13640	protein_coding_gene	2085.64	0.404346	0.137945	2.93121	0.00337648	0.0354431	Phosphatidylinositol 3- and 4-kinase family protein
AT1G35140	AT1G35140	protein_coding_gene	2206.98	-1.15804	0.395056	-2.93133	0.00337518	0.0354431	Phosphate-responsive 1 family protein
AT3G21790	AT3G21790	protein_coding_gene	455.853	-0.596352	0.203456	-2.93112	0.00337743	0.0354431	UDP-Glycosyltransferase superfamily protein
AT4G20690	AT4G20690	protein_coding_gene	46.1974	-0.834261	0.284663	-2.93069	0.00338206	0.0354733
AT5G67400	AT5G67400	protein_coding_gene	4093.34	1.26163	0.430599	2.92994	0.0033903	0.0355415	root hair specific 19
AT1G68290	AT1G68290	protein_coding_gene	261.42	0.914472	0.312163	2.92947	0.00339543	0.0355686	endonuclease 2
AT2G25820	AT2G25820	protein_coding_gene	20.8751	1.50789	0.514748	2.92938	0.00339637	0.0355686	Integrase-type DNA-binding superfamily protein
AT1G33060	AT1G33060	protein_coding_gene	255.712	-0.509175	0.173846	-2.92889	0.00340177	0.0356069	NAC 014
AT4G13170	AT4G13170	protein_coding_gene	2857.36	-0.55719	0.190256	-2.92863	0.00340457	0.0356178	Ribosomal protein L13 family protein
AT1G69530	AT1G69530	protein_coding_gene	1760.34	0.81301	0.277713	2.92751	0.00341683	0.0357278	expansin A1
AT3G51820	AT3G51820	protein_coding_gene	3293.87	-0.571855	0.195365	-2.92711	0.00342129	0.0357378	UbiA prenyltransferase family protein
AT4G25790	AT4G25790	protein_coding_gene	201.704	1.36328	0.465733	2.92717	0.00342067	0.0357378	CAP (Cysteine-rich secretory proteins, Antigen 5, and Pathogenesis-related 1 protein) superfamily protein
AT5G59540	AT5G59540	protein_coding_gene	574.764	-0.845836	0.289071	-2.92605	0.00343294	0.0358411	2-oxoglutarate (2OG) and Fe(II)-dependent oxygenase superfamily protein
AT1G75690	AT1G75690	protein_coding_gene	1261.17	-0.626965	0.214365	-2.92476	0.00344724	0.0359719	DnaJ/Hsp40 cysteine-rich domain superfamily protein
AT3G59340	AT3G59340	protein_coding_gene	317.468	-0.739569	0.252883	-2.92455	0.00344958	0.0359779	Eukaryotic protein of unknown function (DUF914)
AT1G48110	AT1G48110	protein_coding_gene	960.55	0.41347	0.141389	2.92434	0.00345192	0.035984	evolutionarily conserved C-terminal region 7
AT4G30320	AT4G30320	protein_coding_gene	156.961	1.20215	0.411171	2.92373	0.0034586	0.0360352	CAP (Cysteine-rich secretory proteins, Antigen 5, and Pathogenesis-related 1 protein) superfamily protein
AT4G24580	AT4G24580	protein_coding_gene	199.628	0.767753	0.262609	2.92355	0.00346061	0.0360377	Rho GTPase activation protein (RhoGAP) with PH domain
AT1G13980	AT1G13980	protein_coding_gene	1079.71	0.423558	0.14492	2.92269	0.00347019	0.0361085	sec7 domain-containing protein
AT5G20630	AT5G20630	protein_coding_gene	6672.82	-1.42091	0.486175	-2.92262	0.00347095	0.0361085	germin 3
AT3G58490	AT3G58490	protein_coding_gene	405.019	0.469007	0.160503	2.9221	0.00347676	0.0361137	Phosphatidic acid phosphatase (PAP2) family protein
AT4G00090	AT4G00090	protein_coding_gene	1308.94	0.337526	0.115506	2.92215	0.00347621	0.0361137	Transducin/WD40 repeat-like superfamily protein
AT5G48470	AT5G48470	protein_coding_gene	832.22	-0.72179	0.247006	-2.92216	0.00347615	0.0361137
AT1G65620	AT1G65620	protein_coding_gene	167.667	-0.566068	0.193746	-2.9217	0.00348124	0.0361418	Lateral organ boundaries (LOB) domain family protein
AT5G35870	AT5G35870	protein_coding_gene	13.1326	1.54568	0.529115	2.92126	0.00348619	0.0361748
AT2G40100	AT2G40100	protein_coding_gene	824.392	-0.771815	0.264335	-2.91984	0.00350209	0.0363213	light harvesting complex photosystem II
AT1G64200	AT1G64200	protein_coding_gene	820.791	-0.639813	0.21924	-2.91832	0.00351923	0.0364076	vacuolar H+-ATPase subunit E isoform 3
AT1G77230	AT1G77230	protein_coding_gene	299.136	0.632593	0.216814	2.91768	0.00352648	0.0364076	Tetratricopeptide repeat (TPR)-like superfamily protein
AT2G42220	AT2G42220	protein_coding_gene	3501.91	-1.04768	0.359068	-2.91778	0.00352538	0.0364076	Rhodanese/Cell cycle control phosphatase superfamily protein
AT3G12490	AT3G12490	protein_coding_gene	4174.55	0.494405	0.169384	2.91883	0.00351344	0.0364076	cystatin B
AT3G26480	AT3G26480	protein_coding_gene	111.565	1.00924	0.345861	2.91804	0.00352235	0.0364076	Transducin family protein / WD-40 repeat family protein
AT3G54830	AT3G54830	protein_coding_gene	90.4916	1.18045	0.404486	2.91839	0.00351843	0.0364076	Transmembrane amino acid transporter family protein
AT3G56340	AT3G56340	protein_coding_gene	9925.5	-0.395249	0.135439	-2.91829	0.00351954	0.0364076	Ribosomal protein S26e family protein
AT5G03240	AT5G03240	protein_coding_gene	7864.1	0.679061	0.23266	2.91869	0.0035151	0.0364076	polyubiquitin 3
AT5G22340	AT5G22340	protein_coding_gene	1686.21	-0.624987	0.214189	-2.91792	0.0035237	0.0364076
AT1G44970	AT1G44970	protein_coding_gene	345.596	1.20833	0.414287	2.91666	0.00353806	0.0365087	Peroxidase superfamily protein
AT1G07320	AT1G07320	protein_coding_gene	8068.4	-0.579799	0.198804	-2.91644	0.00354054	0.0365157	ribosomal protein L4
AT3G10060	AT3G10060	protein_coding_gene	618.791	-0.757426	0.259743	-2.91606	0.00354486	0.0365418	FKBP-like peptidyl-prolyl cis-trans isomerase family protein
AT5G39240	AT5G39240	protein_coding_gene	70.3331	1.0395	0.356507	2.9158	0.0035478	0.0365536
AT1G04990	AT1G04990	protein_coding_gene	1157.66	0.560916	0.192412	2.91517	0.00355492	0.0365559	Zinc finger C-x8-C-x5-C-x3-H type family protein
AT1G18980	AT1G18980	protein_coding_gene	362.615	1.14739	0.393563	2.9154	0.00355235	0.0365559	RmlC-like cupins superfamily protein
AT4G22910	AT4G22910	protein_coding_gene	545.801	0.592262	0.203141	2.91552	0.00355091	0.0365559	FIZZY-related 2
AT5G11460	AT5G11460	protein_coding_gene	141.857	0.898737	0.308299	2.91515	0.00355519	0.0365559	Protein of unknown function (DUF581)
AT1G11020	AT1G11020	protein_coding_gene	323.083	0.51507	0.176711	2.91477	0.00355953	0.0365821	RING/FYVE/PHD zinc finger superfamily protein
AT2G14285	AT2G14285	protein_coding_gene	293.666	-0.471132	0.161674	-2.91409	0.00356728	0.0366404	Small nuclear ribonucleoprotein family protein
AT5G54165	AT5G54165	protein_coding_gene	161.15	-1.15976	0.398001	-2.91396	0.0035688	0.0366404
AT5G63190	AT5G63190	protein_coding_gene	2651.19	0.537017	0.184335	2.91326	0.00357673	0.0367034	MA3 domain-containing protein
AT1G77680	AT1G77680	protein_coding_gene	432.631	0.705413	0.242182	2.91274	0.00358277	0.0367284	Ribonuclease II/R family protein
AT3G46090	AT3G46090	protein_coding_gene	30.335	-1.52659	0.524105	-2.91276	0.00358252	0.0367284	C2H2 and C2HC zinc fingers superfamily protein
AT5G05400	AT5G05400	protein_coding_gene	97.803	1.01765	0.349435	2.91227	0.00358814	0.036765	LRR and NB-ARC domains-containing disease resistance protein
AT3G56910	AT3G56910	protein_coding_gene	6404.72	-0.626183	0.215043	-2.9119	0.0035924	0.0367716	plastid-specific 50S ribosomal protein 5
AT4G18440	AT4G18440	protein_coding_gene	828.674	-0.685052	0.23525	-2.91202	0.003591	0.0367716	L-Aspartase-like family protein
AT4G35220	AT4G35220	protein_coding_gene	797.754	0.371367	0.12756	2.9113	0.00359924	0.0368231	Cyclase family protein
AT2G23370	AT2G23370	protein_coding_gene	425.068	-0.334748	0.115013	-2.91051	0.00360838	0.0368981
AT1G21310	AT1G21310	protein_coding_gene	36563.5	0.876748	0.301286	2.91002	0.00361408	0.0369378	extensin 3
AT4G12130	AT4G12130	protein_coding_gene	842.928	0.395132	0.135806	2.90953	0.00361976	0.0369774	Glycine cleavage T-protein family
AT5G57540	AT5G57540	protein_coding_gene	553.346	1.24203	0.426923	2.90925	0.00362296	0.0369916	xyloglucan endotransglucosylase/hydrolase 13
AT2G15300	AT2G15300	protein_coding_gene	153.577	0.619913	0.213102	2.90899	0.00362599	0.037004	Leucine-rich repeat protein kinase family protein
AT5G42420	AT5G42420	protein_coding_gene	973.408	0.429556	0.147706	2.90817	0.00363547	0.0370636	Nucleotide-sugar transporter family protein
[truncated: 29,320 more rows]
