# Supplementary material for: Histone Deacetylase Complex 1 and histone 1 epigenetically moderate stress responsiveness of Arabidopsis thaliana seedlings
Source: New Phytol. 2023 Aug 10;241(1):166–79. doi: 10.1111/nph.19165 (PMC10953426; doi:10.1111/nph.19165)
Supplement: Supplementary file 2 — Dataset S2 Differentially expressed genes salt vs control; multi‐factorial DSeq analysis for genotype vs salt; sequencing reads. [file NPH-241-166-s006.zip › Suppl_dataset_2/hdc1S.vs.C_Gene.ds2.ann.csv.fun.xlsx]

## Sheet: hdc1S.vs.C_Gene.ds2.ann.csv.fun
GeneID	Gene-name	Gene-biotype	baseMean	log2FoldChange	lfcSE	stat	pvalue	padj	function
AT1G02930	AT1G02930	protein_coding_gene	5871.65	-4.59745	0.26566	-17.3058	4.25352e-67	9.20419e-63	glutathione S-transferase 6
AT4G14090	AT4G14090	protein_coding_gene	1129.22	-4.16926	0.241668	-17.252	1.08115e-66	1.16975e-62	UDP-Glycosyltransferase superfamily protein
AT5G42800	AT5G42800	protein_coding_gene	3139.3	-5.74217	0.343247	-16.7289	8.06598e-63	5.81799e-59	dihydroflavonol 4-reductase
AT5G44440	AT5G44440	protein_coding_gene	595.015	-5.71078	0.353352	-16.1617	9.38896e-59	5.07919e-55	FAD-binding Berberine family protein
AT3G12960	AT3G12960	protein_coding_gene	143.447	4.77461	0.307606	15.5219	2.46756e-54	1.06791e-50
AT5G17220	AT5G17220	protein_coding_gene	1364.05	-4.95176	0.319555	-15.4958	3.70289e-54	1.33545e-50	glutathione S-transferase phi 12
AT5G54060	AT5G54060	protein_coding_gene	914.458	-4.68416	0.304534	-15.3814	2.18166e-53	6.74412e-50	UDP-glucose:flavonoid 3-o-glucosyltransferase
AT4G22880	AT4G22880	protein_coding_gene	3002.27	-4.7545	0.310367	-15.319	5.71026e-53	1.54455e-49	leucoanthocyanidin dioxygenase
AT1G03495	AT1G03495	protein_coding_gene	646.79	-3.66185	0.244294	-14.9895	8.59982e-51	2.06768e-47	HXXXD-type acyl-transferase family protein
AT3G29590	AT3G29590	protein_coding_gene	582.935	-4.73483	0.326044	-14.522	8.78439e-48	1.90085e-44	HXXXD-type acyl-transferase family protein
AT2G30010	AT2G30010	protein_coding_gene	410.4	-3.77165	0.265199	-14.2219	6.69705e-46	1.31743e-42	TRICHOME BIREFRINGENCE-LIKE 45
AT4G09820	AT4G09820	protein_coding_gene	151.273	-5.36196	0.382233	-14.028	1.05094e-44	1.89511e-41	basic helix-loop-helix (bHLH) DNA-binding superfamily protein
AT5G47810	AT5G47810	protein_coding_gene	494.949	2.45891	0.186955	13.1524	1.64756e-39	2.74242e-36	phosphofructokinase 2
AT1G16390	AT1G16390	protein_coding_gene	593.705	-2.85035	0.219469	-12.9875	1.44106e-38	2.22737e-35	organic cation/carnitine transporter 3
AT4G12130	AT4G12130	protein_coding_gene	842.928	1.79503	0.138333	12.9761	1.67166e-38	2.41153e-35	Glycine cleavage T-protein family
AT5G48010	AT5G48010	protein_coding_gene	310.099	-5.00303	0.386077	-12.9586	2.09995e-38	2.84006e-35	thalianol synthase 1
AT1G14120	AT1G14120	protein_coding_gene	919.6	-2.33431	0.182644	-12.7806	2.10352e-37	2.67754e-34	2-oxoglutarate (2OG) and Fe(II)-dependent oxygenase superfamily protein
AT5G38940	AT5G38940	protein_coding_gene	465.588	-5.74383	0.449692	-12.7728	2.32614e-37	2.79641e-34	RmlC-like cupins superfamily protein
AT3G56400	AT3G56400	protein_coding_gene	245.955	-4.65265	0.366929	-12.68	7.63409e-37	8.69442e-34	WRKY DNA-binding protein 70
AT3G59340	AT3G59340	protein_coding_gene	317.468	-3.39606	0.270586	-12.5508	3.9376e-36	4.26029e-33	Eukaryotic protein of unknown function (DUF914)
AT1G61820	AT1G61820	protein_coding_gene	492.279	-3.46126	0.277125	-12.4899	8.47725e-36	8.7352e-33	beta glucosidase 46
AT2G38465	AT2G38465	protein_coding_gene	212.038	3.12965	0.253501	12.3457	5.14022e-35	5.05587e-32
AT1G72920	AT1G72920	protein_coding_gene	525.874	-2.99106	0.242526	-12.3329	6.02048e-35	5.66422e-32	Toll-Interleukin-Resistance (TIR) domain family protein
AT1G16730	AT1G16730	protein_coding_gene	434.64	3.7245	0.302807	12.2999	9.06479e-35	8.17304e-32	unknown protein 6
AT2G28470	AT2G28470	protein_coding_gene	2182.08	1.323	0.108017	12.2481	1.72e-34	1.48877e-31	beta-galactosidase 8
AT2G19900	AT2G19900	protein_coding_gene	938.183	4.67589	0.382162	12.2353	2.01267e-34	1.67509e-31	NADP-malic enzyme 1
AT1G07080	AT1G07080	protein_coding_gene	5299.38	1.72219	0.141437	12.1764	4.15242e-34	3.32794e-31	Thioredoxin superfamily protein
AT1G73330	AT1G73330	protein_coding_gene	225.437	-5.9372	0.490276	-12.1099	9.35962e-34	7.23331e-31	drought-repressed 4
AT1G68020	AT1G68020	protein_coding_gene	552.204	2.00688	0.166488	12.0542	1.84299e-33	1.37519e-30	UDP-Glycosyltransferase / trehalose-phosphatase family protein
AT5G64210	AT5G64210	protein_coding_gene	82.9269	3.72275	0.311135	11.9651	5.41638e-33	3.90684e-30	alternative oxidase 2
AT4G33420	AT4G33420	protein_coding_gene	236.82	-4.76253	0.398956	-11.9375	7.54808e-33	5.2688e-30	Peroxidase superfamily protein
AT3G61920	AT3G61920	protein_coding_gene	74.7601	-3.64923	0.305819	-11.9326	7.99919e-33	5.4092e-30
AT3G22490	AT3G22490	protein_coding_gene	236.044	5.50807	0.462781	11.9021	1.15406e-32	7.56752e-30	Seed maturation protein
AT1G48990	AT1G48990	protein_coding_gene	131.076	4.05983	0.34118	11.8994	1.19248e-32	7.58942e-30	Oleosin family protein
AT5G66460	AT5G66460	protein_coding_gene	1444.59	2.46146	0.208241	11.8203	3.06694e-32	1.89616e-29	Glycosyl hydrolase superfamily protein
AT4G27570	AT4G27570	protein_coding_gene	338.226	-5.12905	0.436981	-11.7375	8.19112e-32	4.92354e-29	UDP-Glycosyltransferase superfamily protein
AT4G22690	AT4G22690	protein_coding_gene	697.056	-4.37624	0.374821	-11.6755	1.69973e-31	9.94068e-29	cytochrome P450, family 706, subfamily A, polypeptide 1
AT3G15260	AT3G15260	protein_coding_gene	1458.3	1.75669	0.150749	11.6531	2.21223e-31	1.25975e-28	Protein phosphatase 2C family protein
AT3G02120	AT3G02120	protein_coding_gene	1083.05	-2.37822	0.204444	-11.6326	2.81382e-31	1.56124e-28	hydroxyproline-rich glycoprotein family protein
AT4G11460	AT4G11460	protein_coding_gene	168.386	-2.92439	0.251633	-11.6216	3.1991e-31	1.73064e-28	cysteine-rich RLK (RECEPTOR-like protein kinase) 30
AT4G08870	AT4G08870	protein_coding_gene	471.724	-5.28972	0.456085	-11.5981	4.21377e-31	2.22395e-28	Arginase/deacetylase superfamily protein
AT4G24350	AT4G24350	protein_coding_gene	134.032	-4.14801	0.361214	-11.4835	1.59641e-30	8.22495e-28	Phosphorylase superfamily protein
AT3G51750	AT3G51750	protein_coding_gene	345.134	2.46953	0.215786	11.4444	2.50907e-30	1.26265e-27
AT2G36270	AT2G36270	protein_coding_gene	1260	2.99509	0.261902	11.4359	2.76565e-30	1.36013e-27	Basic-leucine zipper (bZIP) transcription factor family protein
AT5G07360	AT5G07360	protein_coding_gene	459.896	2.03345	0.177943	11.4275	3.04724e-30	1.46532e-27	Amidase family protein
AT3G63210	AT3G63210	protein_coding_gene	320.609	2.22882	0.195175	11.4196	3.33714e-30	1.56984e-27	Protein of unknown function (DUF581)
AT3G27400	AT3G27400	protein_coding_gene	596.055	-1.82414	0.160084	-11.3949	4.43329e-30	2.04111e-27	Pectin lyase-like superfamily protein
AT5G01670	AT5G01670	protein_coding_gene	1033.76	3.15414	0.277041	11.3851	4.95964e-30	2.23587e-27	NAD(P)-linked oxidoreductase superfamily protein
AT1G27030	AT1G27030	protein_coding_gene	1113.24	-2.64857	0.232678	-11.383	5.08323e-30	2.24482e-27
AT1G21120	AT1G21120	protein_coding_gene	288.283	-3.81946	0.337923	-11.3028	1.27156e-29	5.50306e-27	O-methyltransferase family protein
AT2G25150	AT2G25150	protein_coding_gene	101.235	-5.21436	0.461797	-11.2915	1.44628e-29	6.1365e-27	HXXXD-type acyl-transferase family protein
AT1G45191	AT1G45191	protein_coding_gene	136.033	-5.11718	0.453641	-11.2802	1.64281e-29	6.83632e-27	Glycosyl hydrolase superfamily protein
AT3G43850	AT3G43850	protein_coding_gene	177.117	-4.1105	0.368734	-11.1476	7.35817e-29	3.00422e-26
AT4G25170	AT4G25170	protein_coding_gene	1216.25	2.25088	0.202035	11.141	7.92092e-29	3.17409e-26	Uncharacterised conserved protein (UCP012943)
AT3G22240	AT3G22240	protein_coding_gene	607.677	-4.60345	0.413997	-11.1195	1.00798e-28	3.96577e-26
AT5G49770	AT5G49770	protein_coding_gene	107.362	-5.01068	0.452006	-11.0854	1.47649e-28	5.70532e-26	Leucine-rich repeat protein kinase family protein
AT1G03940	AT1G03940	protein_coding_gene	737.53	-2.66198	0.241102	-11.0409	2.42533e-28	9.20731e-26	HXXXD-type acyl-transferase family protein
AT3G53260	AT3G53260	protein_coding_gene	3926.34	-2.81903	0.256157	-11.0051	3.61176e-28	1.3475e-25	phenylalanine ammonia-lyase 2
AT1G51805	AT1G51805	protein_coding_gene	298.153	-2.99478	0.274211	-10.9214	9.10583e-28	3.33968e-25	Leucine-rich repeat protein kinase family protein
AT1G02940	AT1G02940	protein_coding_gene	54.2601	-4.82775	0.442944	-10.8992	1.16248e-27	4.19249e-25	glutathione S-transferase (class phi) 5
AT1G48470	AT1G48470	protein_coding_gene	1567.57	3.3416	0.308537	10.8305	2.46873e-27	8.75752e-25	glutamine synthetase 1;5
AT1G72930	AT1G72930	protein_coding_gene	183.155	-3.39319	0.31359	-10.8205	2.75387e-27	9.61144e-25	toll/interleukin-1 receptor-like
AT1G64660	AT1G64660	protein_coding_gene	1004.15	2.02068	0.189195	10.6805	1.25652e-26	4.31586e-24	methionine gamma-lyase
AT1G76930	AT1G76930	protein_coding_gene	7227.13	-3.94449	0.37172	-10.6115	2.63613e-26	8.91299e-24	extensin 4
AT5G57810	AT5G57810	protein_coding_gene	38.9949	4.56415	0.430575	10.6001	2.97558e-26	9.90594e-24	tetraspanin15
AT4G22710	AT4G22710	protein_coding_gene	387.701	-4.06406	0.384543	-10.5685	4.16897e-26	1.36685e-23	cytochrome P450, family 706, subfamily A, polypeptide 2
AT5G03350	AT5G03350	protein_coding_gene	167.061	-4.74103	0.45098	-10.5127	7.54758e-26	2.43764e-23	Legume lectin family protein
AT3G58450	AT3G58450	protein_coding_gene	252.212	4.5641	0.435478	10.4807	1.05981e-25	3.37252e-23	Adenine nucleotide alpha hydrolases-like superfamily protein
AT5G11060	AT5G11060	protein_coding_gene	258.713	-2.1591	0.206151	-10.4734	1.14508e-25	3.59108e-23	KNOTTED1-like homeobox gene 4
AT5G24770	AT5G24770	protein_coding_gene	119.802	-5.27002	0.504235	-10.4515	1.44212e-25	4.45802e-23	vegetative storage protein 2
AT3G15790	AT3G15790	protein_coding_gene	449.731	1.82846	0.175113	10.4416	1.60112e-25	4.87981e-23	methyl-CPG-binding domain 11
AT1G15330	AT1G15330	protein_coding_gene	3956.68	3.60136	0.345087	10.4361	1.69639e-25	5.09837e-23	Cystathionine beta-synthase (CBS) protein
AT2G41070	AT2G41070	protein_coding_gene	354.739	2.10934	0.202424	10.4204	2.00054e-25	5.93008e-23	Basic-leucine zipper (bZIP) transcription factor family protein
AT1G28570	AT1G28570	protein_coding_gene	787.673	-2.79632	0.270125	-10.3519	4.10124e-25	1.18861e-22	SGNH hydrolase-type esterase superfamily protein
AT2G33400	AT2G33400	protein_coding_gene	475.409	-2.16421	0.209072	-10.3515	4.11966e-25	1.18861e-22
AT3G01860	AT3G01860	protein_coding_gene	225.638	-2.28335	0.220842	-10.3393	4.6799e-25	1.33248e-22
AT1G77950	AT1G77950	protein_coding_gene	144.11	3.49652	0.338754	10.3217	5.62238e-25	1.58003e-22	AGAMOUS-like 67
AT4G14630	AT4G14630	protein_coding_gene	126.952	-4.99887	0.485714	-10.2918	7.67391e-25	2.12892e-22	germin-like protein 9
AT4G17470	AT4G17470	protein_coding_gene	123.865	-3.78159	0.367804	-10.2816	8.53391e-25	2.33754e-22	alpha/beta-Hydrolases superfamily protein
AT1G29020	AT1G29020	protein_coding_gene	60.8984	-4.30674	0.41948	-10.2669	9.93886e-25	2.65515e-22	Calcium-binding EF-hand family protein
AT4G36700	AT4G36700	protein_coding_gene	951.976	4.16805	0.405938	10.2677	9.85212e-25	2.65515e-22	RmlC-like cupins superfamily protein
AT3G44830	AT3G44830	protein_coding_gene	115.875	3.11274	0.304671	10.2167	1.66885e-24	4.40394e-22	Lecithin:cholesterol acyltransferase family protein
AT1G01620	AT1G01620	protein_coding_gene	4634.02	-1.78045	0.174585	-10.1982	2.02055e-24	5.26778e-22	plasma membrane intrinsic protein 1C
AT5G48880	AT5G48880	protein_coding_gene	3256.34	-2.65492	0.261247	-10.1625	2.91538e-24	7.51023e-22	peroxisomal 3-keto-acyl-CoA thiolase 2
AT4G31840	AT4G31840	protein_coding_gene	1730.72	-1.45705	0.143657	-10.1426	3.57591e-24	9.10343e-22	early nodulin-like protein 15
AT2G23110	AT2G23110	protein_coding_gene	883.725	2.46749	0.243678	10.126	4.23462e-24	1.0655e-21	Late embryogenesis abundant protein, group 6
AT4G22212	AT4G22212	protein_coding_gene	330.309	-3.08347	0.304684	-10.1202	4.49331e-24	1.1176e-21	Arabidopsis defensin-like protein
AT1G31335	AT1G31335	protein_coding_gene	233.514	-2.45086	0.242611	-10.102	5.41255e-24	1.33093e-21
AT5G54770	AT5G54770	protein_coding_gene	23131.3	-1.32529	0.131489	-10.0791	6.83608e-24	1.66209e-21	thiazole biosynthetic enzyme, chloroplast (ARA6) (THI1) (THI4)
AT4G35300	AT4G35300	protein_coding_gene	2606.41	1.96408	0.195146	10.0647	7.91475e-24	1.90297e-21	tonoplast monosaccharide transporter2
AT3G16470	AT3G16470	protein_coding_gene	1146.29	-2.96098	0.294895	-10.0408	1.00869e-23	2.39858e-21	Mannose-binding lectin superfamily protein
AT5G65165	AT5G65165	protein_coding_gene	496.687	3.45064	0.344263	10.0233	1.20452e-23	2.83311e-21	succinate dehydrogenase 2-3
AT3G48740	AT3G48740	protein_coding_gene	533.247	-3.6845	0.367752	-10.019	1.25801e-23	2.92711e-21	Nodulin MtN3 family protein
AT2G31980	AT2G31980	protein_coding_gene	4553.77	3.24748	0.324429	10.0099	1.37958e-23	3.17583e-21	PHYTOCYSTATIN 2
AT1G78780	AT1G78780	protein_coding_gene	348.996	2.42784	0.242793	9.99961	1.52999e-23	3.48499e-21	pathogenesis-related family protein
AT1G72610	AT1G72610	protein_coding_gene	6376.81	-2.83538	0.283604	-9.99765	1.56049e-23	3.51744e-21	germin-like protein 1
AT3G50270	AT3G50270	protein_coding_gene	208.439	-2.82879	0.283409	-9.98129	1.84059e-23	4.10603e-21	HXXXD-type acyl-transferase family protein
AT5G15310	AT5G15310	protein_coding_gene	213.634	-1.91912	0.192552	-9.96673	2.13132e-23	4.70609e-21	myb domain protein 16
AT5G62210	AT5G62210	protein_coding_gene	741.39	-3.02411	0.303819	-9.95366	2.43069e-23	5.3129e-21	Embryo-specific protein 3, (ATS3)
AT3G03450	AT3G03450	protein_coding_gene	1243.62	3.21257	0.323367	9.93474	2.93929e-23	6.36033e-21	RGA-like 2
AT3G18490	AT3G18490	protein_coding_gene	5064.57	1.88302	0.189787	9.92177	3.3475e-23	7.17194e-21	Eukaryotic aspartyl protease family protein
AT5G05960	AT5G05960	protein_coding_gene	222.784	-4.44857	0.449251	-9.9022	4.07204e-23	8.6387e-21	Bifunctional inhibitor/lipid-transfer protein/seed storage 2S albumin superfamily protein
AT4G33467	AT4G33467	protein_coding_gene	133.632	4.24648	0.430484	9.86444	5.93671e-23	1.24723e-20
AT1G05170	AT1G05170	protein_coding_gene	473.085	1.79483	0.182089	9.85689	6.3999e-23	1.33161e-20	Galactosyltransferase family protein
AT5G25090	AT5G25090	protein_coding_gene	570.524	-1.51041	0.153408	-9.84573	7.15156e-23	1.47383e-20	early nodulin-like protein 13
AT4G02280	AT4G02280	protein_coding_gene	1449.01	3.09328	0.314957	9.82128	9.11811e-23	1.86138e-20	sucrose synthase 3
AT2G18210	AT2G18210	protein_coding_gene	162.725	-4.28627	0.436892	-9.81082	1.01144e-22	2.04547e-20
AT4G28780	AT4G28780	protein_coding_gene	343.334	-4.21224	0.431201	-9.7686	1.53555e-22	3.07665e-20	GDSL-like Lipase/Acylhydrolase superfamily protein
AT5G46730	AT5G46730	protein_coding_gene	379.064	-2.44311	0.250467	-9.75423	1.76937e-22	3.5126e-20	glycine-rich protein
AT1G64110	AT1G64110	protein_coding_gene	5957.18	2.85653	0.294118	9.71218	2.67549e-22	5.26317e-20	P-loop containing nucleoside triphosphate hydrolases superfamily protein
AT3G23000	AT3G23000	protein_coding_gene	1123.49	-1.66661	0.171624	-9.71078	2.71252e-22	5.28794e-20	CBL-interacting protein kinase 7
AT2G13360	AT2G13360	protein_coding_gene	2881.61	-3.70467	0.382079	-9.69607	3.13328e-22	6.05367e-20	alanine:glyoxylate aminotransferase
AT1G16850	AT1G16850	protein_coding_gene	696.417	2.99616	0.30915	9.69159	3.27385e-22	6.26927e-20
AT1G62975	AT1G62975	protein_coding_gene	95.5268	-2.96268	0.305733	-9.69043	3.31116e-22	6.28511e-20	basic helix-loop-helix (bHLH) DNA-binding superfamily protein
AT1G19670	AT1G19670	protein_coding_gene	252.524	-2.69792	0.278716	-9.67982	3.67366e-22	6.91254e-20	chlorophyllase 1
AT3G13110	AT3G13110	protein_coding_gene	1883.11	-1.49554	0.154535	-9.67769	3.75095e-22	6.99714e-20	serine acetyltransferase 2;2
AT4G12470	AT4G12470	protein_coding_gene	299.412	-4.51869	0.467017	-9.67564	3.82683e-22	7.07768e-20	azelaic acid induced 1
AT1G13260	AT1G13260	protein_coding_gene	2044.39	-2.94594	0.304666	-9.66938	4.06815e-22	7.46024e-20	related to ABI3/VP1 1
AT3G50570	AT3G50570	protein_coding_gene	49.5482	-4.21745	0.436535	-9.6612	4.4069e-22	8.01353e-20	hydroxyproline-rich glycoprotein family protein
AT2G19320	AT2G19320	protein_coding_gene	63.5662	4.86826	0.504867	9.64265	5.28046e-22	9.52198e-20
AT5G21105	AT5G21105	protein_coding_gene	2246.42	-1.51995	0.157694	-9.63859	5.4937e-22	9.82464e-20	Plant L-ascorbate oxidase
AT4G22217	AT4G22217	protein_coding_gene	154.154	3.49226	0.362611	9.63086	5.92297e-22	1.05055e-19	Arabidopsis defensin-like protein
AT5G52882	AT5G52882	protein_coding_gene	939.202	-2.30817	0.239692	-9.62975	5.98746e-22	1.05335e-19	P-loop containing nucleoside triphosphate hydrolases superfamily protein
AT4G02850	AT4G02850	protein_coding_gene	322.956	-4.1949	0.43633	-9.61406	6.97411e-22	1.21704e-19	phenazine biosynthesis PhzC/PhzF family protein
AT1G60000	AT1G60000	protein_coding_gene	1573.9	-2.32158	0.241617	-9.60848	7.36266e-22	1.27457e-19	RNA-binding (RRM/RBD/RNP motifs) family protein
AT5G59540	AT5G59540	protein_coding_gene	574.764	-2.83302	0.294888	-9.60712	7.46055e-22	1.28126e-19	2-oxoglutarate (2OG) and Fe(II)-dependent oxygenase superfamily protein
AT3G45710	AT3G45710	protein_coding_gene	135.666	-3.54051	0.368744	-9.60155	7.87511e-22	1.34181e-19	Major facilitator superfamily protein
AT5G36700	AT5G36700	protein_coding_gene	784.049	-2.67777	0.278946	-9.59961	8.02491e-22	1.35665e-19	2-phosphoglycolate phosphatase 1
AT4G29220	AT4G29220	protein_coding_gene	1267.67	-2.08345	0.217107	-9.59642	8.27722e-22	1.38845e-19	phosphofructokinase 1
AT3G52840	AT3G52840	protein_coding_gene	294.269	-2.91331	0.304052	-9.5816	9.55548e-22	1.59055e-19	beta-galactosidase 2
AT5G66570	AT5G66570	protein_coding_gene	22836.1	-2.95951	0.308905	-9.58066	9.64287e-22	1.59284e-19	PS II oxygen-evolving complex 1
AT1G78020	AT1G78020	protein_coding_gene	340.117	-2.92809	0.305762	-9.57636	1.00523e-21	1.6479e-19	Protein of unknown function (DUF581)
AT4G38620	AT4G38620	protein_coding_gene	458.334	-2.75226	0.28743	-9.5754	1.01465e-21	1.65082e-19	myb domain protein 4
AT3G62610	AT3G62610	protein_coding_gene	59.6858	-3.25795	0.340284	-9.57422	1.02627e-21	1.65728e-19	myb domain protein 11
AT1G62290	AT1G62290	protein_coding_gene	1995.67	2.48117	0.259384	9.5656	1.11553e-21	1.78807e-19	Saposin-like aspartyl protease family protein
AT4G21210	AT4G21210	protein_coding_gene	1057.51	-1.65286	0.172934	-9.55775	1.20342e-21	1.91477e-19	PPDK regulatory protein
AT5G40590	AT5G40590	protein_coding_gene	115.882	-4.48382	0.469521	-9.54978	1.2997e-21	2.05286e-19	Cysteine/Histidine-rich C1 domain family protein
AT5G04000	AT5G04000	protein_coding_gene	396.011	2.22454	0.232993	9.54769	1.32623e-21	2.07958e-19
AT2G31790	AT2G31790	protein_coding_gene	261.045	-2.58398	0.270666	-9.54674	1.33836e-21	2.08351e-19	UDP-Glycosyltransferase superfamily protein
AT4G15910	AT4G15910	protein_coding_gene	4663.28	2.11683	0.222055	9.53291	1.52935e-21	2.36383e-19	drought-induced 21
AT5G14180	AT5G14180	protein_coding_gene	203.923	3.53195	0.370856	9.52378	1.66987e-21	2.56272e-19	Myzus persicae-induced lipase 1
AT4G15620	AT4G15620	protein_coding_gene	322.63	-2.99011	0.314424	-9.50978	1.9106e-21	2.91151e-19	Uncharacterised protein family (UPF0497)
AT4G04840	AT4G04840	protein_coding_gene	871.476	-3.85063	0.405074	-9.50601	1.98125e-21	2.99806e-19	methionine sulfoxide reductase B6
AT2G40100	AT2G40100	protein_coding_gene	824.392	-2.53399	0.266838	-9.49636	2.17347e-21	3.26609e-19	light harvesting complex photosystem II
AT1G54870	AT1G54870	protein_coding_gene	563.404	4.16008	0.438383	9.48959	2.31939e-21	3.46133e-19	NAD(P)-binding Rossmann-fold superfamily protein
AT1G72910	AT1G72910	protein_coding_gene	51.3302	-3.91883	0.413212	-9.48381	2.45159e-21	3.63355e-19	Toll-Interleukin-Resistance (TIR) domain-containing protein
AT2G18360	AT2G18360	protein_coding_gene	115.133	-3.73921	0.394352	-9.48191	2.49672e-21	3.67528e-19	alpha/beta-Hydrolases superfamily protein
AT1G55210	AT1G55210	protein_coding_gene	3502.96	-1.91327	0.201921	-9.47532	2.65934e-21	3.8882e-19	Disease resistance-responsive (dirigent-like protein) family protein
AT2G41090	AT2G41090	protein_coding_gene	1109.38	-3.47728	0.367213	-9.46938	2.81496e-21	4.08812e-19	Calcium-binding EF-hand family protein
AT5G66190	AT5G66190	protein_coding_gene	4734.55	-2.01766	0.213241	-9.46188	3.02458e-21	4.36327e-19	ferredoxin-NADP(+)-oxidoreductase 1
AT2G43550	AT2G43550	protein_coding_gene	111.621	-3.66497	0.387446	-9.45933	3.09927e-21	4.44139e-19	Scorpion toxin-like knottin superfamily protein
AT4G33180	AT4G33180	protein_coding_gene	139.533	-2.13559	0.225809	-9.45754	3.15273e-21	4.48829e-19	alpha/beta-Hydrolases superfamily protein
AT2G21720	AT2G21720	protein_coding_gene	364.073	3.78004	0.399924	9.45189	3.32767e-21	4.62284e-19	Plant protein of unknown function (DUF639)
AT2G38905	AT2G38905	protein_coding_gene	320.381	4.16294	0.440395	9.45274	3.3009e-21	4.62284e-19	Low temperature and salt responsive protein family
AT5G36710	AT5G36710	protein_coding_gene	227.386	-2.15064	0.227539	-9.45173	3.3327e-21	4.62284e-19
AT5G36800	AT5G36800	protein_coding_gene	227.386	-2.15064	0.227539	-9.45173	3.3327e-21	4.62284e-19
AT3G29250	AT3G29250	protein_coding_gene	390.548	-3.89663	0.412321	-9.45047	3.37322e-21	4.64925e-19	NAD(P)-binding Rossmann-fold superfamily protein
AT2G36120	AT2G36120	protein_coding_gene	338.503	-3.23298	0.343148	-9.42153	4.44569e-21	6.08863e-19	Glycine-rich protein family
AT1G53430	AT1G53430	protein_coding_gene	793.018	-1.96471	0.208589	-9.41905	4.55198e-21	6.19499e-19	Leucine-rich repeat transmembrane protein kinase
AT1G01240	AT1G01240	protein_coding_gene	143.867	2.64599	0.28104	9.41499	4.73143e-21	6.31996e-19
AT3G27950	AT3G27950	protein_coding_gene	51.3279	-3.47464	0.369041	-9.4153	4.71711e-21	6.31996e-19	GDSL-like Lipase/Acylhydrolase superfamily protein
AT5G17050	AT5G17050	protein_coding_gene	2857.76	-2.49005	0.26446	-9.41562	4.70318e-21	6.31996e-19	UDP-glucosyl transferase 78D2
AT2G23600	AT2G23600	protein_coding_gene	379.467	-2.4935	0.264887	-9.41346	4.8009e-21	6.33456e-19	acetone-cyanohydrin lyase
AT5G23020	AT5G23020	protein_coding_gene	99.4785	-4.74814	0.504397	-9.41349	4.79912e-21	6.33456e-19	2-isopropylmalate synthase 2
AT4G24480	AT4G24480	protein_coding_gene	439.698	2.11843	0.225325	9.40166	5.37094e-21	7.04374e-19	Protein kinase superfamily protein
AT5G21020	AT5G21020	protein_coding_gene	4602.26	1.90752	0.203174	9.38859	6.08077e-21	7.92661e-19	ERR: AT5G21020 not in vocabulary: $voc
AT2G36870	AT2G36870	protein_coding_gene	1099.13	-3.00722	0.320658	-9.37828	6.70574e-21	8.68895e-19	xyloglucan endotransglucosylase/hydrolase 32
AT5G10000	AT5G10000	protein_coding_gene	24.0492	4.96924	0.531208	9.3546	8.39157e-21	1.08086e-18	ferredoxin 4
AT4G38970	AT4G38970	protein_coding_gene	27205.3	-1.70861	0.182863	-9.34368	9.30428e-21	1.19133e-18	fructose-bisphosphate aldolase 2
AT1G31710	AT1G31710	protein_coding_gene	1030.29	-2.90695	0.311168	-9.34206	9.44818e-21	1.20264e-18	Copper amine oxidase family protein
AT3G11050	AT3G11050	protein_coding_gene	1154.57	3.02585	0.324348	9.32901	1.06869e-20	1.35236e-18	ferritin 2
AT2G24580	AT2G24580	protein_coding_gene	334.374	-1.67207	0.179665	-9.30663	1.3195e-20	1.66003e-18	FAD-dependent oxidoreductase family protein
AT3G47510	AT3G47510	protein_coding_gene	80.7838	-3.99073	0.429437	-9.29293	1.50097e-20	1.87743e-18
AT3G26450	AT3G26450	protein_coding_gene	1670.53	-3.22867	0.347638	-9.28746	1.58017e-20	1.96513e-18	Polyketide cyclase/dehydrase and lipid transport superfamily protein
AT1G15140	AT1G15140	protein_coding_gene	1753.38	-1.42742	0.153743	-9.28447	1.62519e-20	2.00957e-18	FAD/NAD(P)-binding oxidoreductase
AT5G35630	AT5G35630	protein_coding_gene	15830.3	-1.81577	0.195585	-9.28375	1.63614e-20	2.01161e-18	glutamine synthetase 2
AT4G14365	AT4G14365	protein_coding_gene	173.89	-3.49481	0.376496	-9.28247	1.65595e-20	2.02447e-18	XB3 ortholog 4 in Arabidopsis thaliana
AT2G23000	AT2G23000	protein_coding_gene	830.505	-2.52781	0.272411	-9.27943	1.70393e-20	2.07142e-18	serine carboxypeptidase-like 10
AT2G44210	AT2G44210	protein_coding_gene	384.035	-1.61278	0.17401	-9.2683	1.89143e-20	2.28652e-18	Protein of Unknown Function (DUF239)
AT4G02770	AT4G02770	protein_coding_gene	13772.8	-2.74144	0.29626	-9.25348	2.17293e-20	2.61222e-18	photosystem I subunit D-1
AT3G14360	AT3G14360	protein_coding_gene	208.331	1.84184	0.199229	9.24484	2.35593e-20	2.81658e-18	alpha/beta-Hydrolases superfamily protein
AT4G37010	AT4G37010	protein_coding_gene	142.536	-4.04597	0.437708	-9.24354	2.38475e-20	2.82384e-18	centrin 2
AT5G56080	AT5G56080	protein_coding_gene	79.3134	-3.49701	0.378325	-9.24339	2.38811e-20	2.82384e-18	nicotianamine synthase 2
AT1G70700	AT1G70700	protein_coding_gene	484.895	-3.27758	0.354848	-9.23658	2.54508e-20	2.9931e-18	TIFY domain/Divergent CCT motif family protein
AT2G10940	AT2G10940	protein_coding_gene	11522.2	-2.39204	0.259137	-9.23079	2.68648e-20	3.14231e-18	Bifunctional inhibitor/lipid-transfer protein/seed storage 2S albumin superfamily protein
AT2G39730	AT2G39730	protein_coding_gene	23393.7	-2.73086	0.296387	-9.21383	3.14689e-20	3.66105e-18	rubisco activase
AT2G14060	AT2G14060	protein_coding_gene	140.656	-1.99396	0.21669	-9.20186	3.51791e-20	4.07081e-18	S-adenosyl-L-methionine-dependent methyltransferases superfamily protein
AT5G14370	AT5G14370	protein_coding_gene	266.984	-2.1684	0.235739	-9.19831	3.63612e-20	4.18522e-18	CCT motif family protein
AT5G43770	AT5G43770	protein_coding_gene	82.1616	4.44822	0.483815	9.19405	3.78333e-20	4.33162e-18	proline-rich family protein
AT1G76080	AT1G76080	protein_coding_gene	980.562	-2.71353	0.295177	-9.19287	3.82507e-20	4.34522e-18	chloroplastic drought-induced stress protein of 32 kD
AT5G63190	AT5G63190	protein_coding_gene	2651.19	1.70287	0.185244	9.19258	3.83538e-20	4.34522e-18	MA3 domain-containing protein
AT1G15820	AT1G15820	protein_coding_gene	15660.9	-3.23186	0.35189	-9.18431	4.14173e-20	4.66786e-18	light harvesting complex photosystem II subunit 6
AT5G16190	AT5G16190	protein_coding_gene	213.149	-1.94923	0.212484	-9.17351	4.57874e-20	5.13365e-18	cellulose synthase like A11
AT2G35470	AT2G35470	protein_coding_gene	331.194	-1.62078	0.1767	-9.17248	4.62261e-20	5.15611e-18
AT5G18170	AT5G18170	protein_coding_gene	1734.72	1.3837	0.15088	9.17083	4.69386e-20	5.20875e-18	glutamate dehydrogenase 1
AT3G42725	AT3G42725	protein_coding_gene	120.393	-2.96563	0.32363	-9.16363	5.01818e-20	5.54022e-18	Putative membrane lipoprotein
AT1G35350	AT1G35350	protein_coding_gene	51.8638	-4.41214	0.481788	-9.15784	5.29457e-20	5.81569e-18	EXS (ERD1/XPR1/SYG1) family protein
AT5G03120	AT5G03120	protein_coding_gene	326.565	-2.93278	0.320477	-9.1513	5.62509e-20	6.14755e-18
AT1G03457	AT1G03457	protein_coding_gene	347.543	-2.23596	0.244372	-9.1498	5.70389e-20	6.20234e-18	RNA-binding (RRM/RBD/RNP motifs) family protein
AT3G44006	AT3G44006	protein_coding_gene	216.315	2.63245	0.287813	9.1464	5.8864e-20	6.36879e-18
AT1G62710	AT1G62710	protein_coding_gene	3283.54	2.41089	0.263814	9.1386	6.32679e-20	6.81122e-18	beta vacuolar processing enzyme
AT3G10200	AT3G10200	protein_coding_gene	519.682	2.13826	0.234042	9.13623	6.46688e-20	6.92756e-18	S-adenosyl-L-methionine-dependent methyltransferases superfamily protein
AT1G20550	AT1G20550	protein_coding_gene	185.41	1.55388	0.170206	9.12939	6.88852e-20	7.34289e-18	O-fucosyltransferase family protein
AT3G18450	AT3G18450	protein_coding_gene	60.5988	-4.88211	0.535108	-9.12359	7.26734e-20	7.70873e-18	PLAC8 family protein
AT2G37260	AT2G37260	protein_coding_gene	441.651	-1.09797	0.120409	-9.11872	7.6017e-20	8.02406e-18	WRKY family transcription factor family protein
AT3G50820	AT3G50820	protein_coding_gene	8064.52	-2.56422	0.28148	-9.10978	8.25471e-20	8.67105e-18	photosystem II subunit O-2
AT5G50915	AT5G50915	protein_coding_gene	184.445	-2.98994	0.329425	-9.07622	1.12413e-19	1.17512e-17	basic helix-loop-helix (bHLH) DNA-binding superfamily protein
AT5G42290	AT5G42290	protein_coding_gene	232.7	3.31604	0.365797	9.06524	1.24332e-19	1.29347e-17	transcription activator-related
AT4G12800	AT4G12800	protein_coding_gene	12297.1	-3.08394	0.340261	-9.06345	1.26389e-19	1.30858e-17	photosystem I subunit l
AT5G51210	AT5G51210	protein_coding_gene	1311.99	3.55396	0.392174	9.06221	1.27837e-19	1.31727e-17	oleosin3
AT1G31330	AT1G31330	protein_coding_gene	16418.9	-3.02773	0.334774	-9.0441	1.50903e-19	1.54758e-17	photosystem I subunit F
AT3G04290	AT3G04290	protein_coding_gene	5822.05	-1.32207	0.146242	-9.04032	1.5621e-19	1.59445e-17	Li-tolerant lipase 1
AT2G27402	AT2G27402	protein_coding_gene	164.923	-3.93484	0.435436	-9.03654	1.61703e-19	1.64277e-17
AT2G05380	AT2G05380	protein_coding_gene	14205.8	-3.78467	0.418876	-9.03529	1.63564e-19	1.65391e-17	glycine-rich protein 3 short isoform
AT3G49120	AT3G49120	protein_coding_gene	682.468	-3.81259	0.422823	-9.01699	1.93325e-19	1.94575e-17	peroxidase CB
AT1G72970	AT1G72970	protein_coding_gene	4617.06	-1.52023	0.168695	-9.01166	2.02968e-19	2.03335e-17	Glucose-methanol-choline (GMC) oxidoreductase family protein
AT4G23670	AT4G23670	protein_coding_gene	33161.5	-2.68988	0.298782	-9.00282	2.19998e-19	2.19379e-17	Polyketide cyclase/dehydrase and lipid transport superfamily protein
AT3G47290	AT3G47290	protein_coding_gene	781.032	-1.34655	0.149585	-9.00195	2.21753e-19	2.20115e-17	phosphatidylinositol-speciwc phospholipase C8
AT2G18570	AT2G18570	protein_coding_gene	551.549	3.30614	0.367352	8.99992	2.25876e-19	2.23184e-17	UDP-Glycosyltransferase superfamily protein
AT4G11910	AT4G11910	protein_coding_gene	85.8378	3.83072	0.425789	8.99675	2.32494e-19	2.28679e-17
AT4G31290	AT4G31290	protein_coding_gene	2865.99	1.43945	0.160179	8.98651	2.55203e-19	2.49879e-17	ChaC-like family protein
AT5G38980	AT5G38980	protein_coding_gene	331.108	-2.96627	0.330104	-8.98587	2.56702e-19	2.50215e-17
AT4G08040	AT4G08040	protein_coding_gene	216.528	-3.71805	0.413804	-8.98506	2.58599e-19	2.50933e-17	1-aminocyclopropane-1-carboxylate synthase 11
AT1G32440	AT1G32440	protein_coding_gene	518.161	-1.30415	0.145346	-8.9727	2.89339e-19	2.79509e-17	plastidial pyruvate kinase 3
AT3G14415	AT3G14415	protein_coding_gene	8682.98	-1.3342	0.149263	-8.93857	3.94227e-19	3.79141e-17	Aldolase-type TIM barrel family protein
AT4G25090	AT4G25090	protein_coding_gene	106.037	-4.01994	0.450403	-8.92522	4.44801e-19	4.25887e-17	Riboflavin synthase-like superfamily protein
AT5G14200	AT5G14200	protein_coding_gene	241.848	-3.36156	0.376906	-8.91884	4.71204e-19	4.4918e-17	isopropylmalate dehydrogenase 1
AT5G57800	AT5G57800	protein_coding_gene	1790.51	-1.39124	0.156205	-8.90652	5.26614e-19	4.99799e-17	Fatty acid hydroxylase superfamily
AT4G11190	AT4G11190	protein_coding_gene	256.171	-4.80929	0.540548	-8.89707	5.73407e-19	5.41832e-17	Disease resistance-responsive (dirigent-like protein) family protein
AT2G03550	AT2G03550	protein_coding_gene	149.043	-2.83516	0.318713	-8.89564	5.80825e-19	5.46455e-17	alpha/beta-Hydrolases superfamily protein
AT4G24265	AT4G24265	protein_coding_gene	55.6595	-3.13615	0.352751	-8.89053	6.08165e-19	5.697e-17
AT4G28650	AT4G28650	protein_coding_gene	886.523	1.8152	0.204277	8.88599	6.33568e-19	5.90938e-17	Leucine-rich repeat transmembrane protein kinase family protein
AT5G02760	AT5G02760	protein_coding_gene	320.794	-3.13257	0.353513	-8.86127	7.91107e-19	7.34711e-17	Protein phosphatase 2C family protein
AT2G43120	AT2G43120	protein_coding_gene	656.836	-2.06457	0.233143	-8.8554	8.3382e-19	7.71069e-17	RmlC-like cupins superfamily protein
AT3G06840	AT3G06840	protein_coding_gene	176.753	-2.02038	0.228279	-8.85047	8.71532e-19	8.02514e-17
AT1G72820	AT1G72820	protein_coding_gene	296.114	2.26799	0.256347	8.84734	8.96284e-19	8.21809e-17	Mitochondrial substrate carrier family protein
AT3G05640	AT3G05640	protein_coding_gene	77.9223	2.61659	0.295926	8.84205	9.39812e-19	8.58084e-17	Protein phosphatase 2C family protein
AT5G09640	AT5G09640	protein_coding_gene	78.4362	4.11527	0.465603	8.83859	9.69361e-19	8.81345e-17	serine carboxypeptidase-like 19
AT2G43140	AT2G43140	protein_coding_gene	372.781	-2.99967	0.339511	-8.83525	9.98765e-19	9.0428e-17	basic helix-loop-helix (bHLH) DNA-binding superfamily protein
AT4G22753	AT4G22753	protein_coding_gene	135.297	-3.21226	0.363619	-8.83413	1.00883e-18	9.09587e-17	sterol 4-alpha methyl oxidase 1-3
AT4G03280	AT4G03280	protein_coding_gene	7845.52	-1.96506	0.222454	-8.83356	1.01392e-18	9.1038e-17	photosynthetic electron transfer C
AT4G32830	AT4G32830	protein_coding_gene	591.966	-1.50221	0.170286	-8.82173	1.12706e-18	1.00778e-16	ataurora1
AT5G43520	AT5G43520	protein_coding_gene	58.1923	-4.6065	0.522236	-8.82073	1.13717e-18	1.01264e-16	Cysteine/Histidine-rich C1 domain family protein
AT1G22220	AT1G22220	protein_coding_gene	550.546	-2.62855	0.298066	-8.81869	1.15805e-18	1.02701e-16	F-box family protein
AT5G25460	AT5G25460	protein_coding_gene	8254.25	1.59399	0.181025	8.80539	1.30399e-18	1.15172e-16	Protein of unknown function, DUF642
AT1G27680	AT1G27680	protein_coding_gene	913.42	1.48511	0.168671	8.80477	1.31122e-18	1.1534e-16	ADPGLC-PPase large subunit
AT4G23050	AT4G23050	protein_coding_gene	1324.78	1.85256	0.21051	8.80035	1.36387e-18	1.19485e-16	PAS domain-containing protein tyrosine kinase family protein
AT1G09340	AT1G09340	protein_coding_gene	4276.46	-2.08651	0.237314	-8.79218	1.4669e-18	1.27993e-16	chloroplast RNA binding
AT1G61520	AT1G61520	protein_coding_gene	14461.4	-2.85816	0.325305	-8.78609	1.54862e-18	1.34581e-16	photosystem I light harvesting complex gene 3
AT4G15780	AT4G15780	protein_coding_gene	1561.87	0.949618	0.108123	8.7828	1.59457e-18	1.38019e-16	vesicle-associated membrane protein 724
AT4G04870	AT4G04870	protein_coding_gene	727.204	1.90482	0.217013	8.77745	1.67229e-18	1.4417e-16	cardiolipin synthase
AT1G14430	AT1G14430	protein_coding_gene	230.219	-1.76793	0.201443	-8.77635	1.68863e-18	1.44428e-16	glyoxal oxidase-related protein
AT3G25910	AT3G25910	protein_coding_gene	1440.37	0.939848	0.107087	8.77649	1.68662e-18	1.44428e-16	Protein of unknown function (DUF1644)
AT4G36430	AT4G36430	protein_coding_gene	99.2031	-4.12155	0.469776	-8.77344	1.73297e-18	1.47637e-16	Peroxidase superfamily protein
AT1G65890	AT1G65890	protein_coding_gene	109.521	-3.87055	0.441224	-8.7723	1.75051e-18	1.48546e-16	acyl activating enzyme 12
AT5G05220	AT5G05220	protein_coding_gene	200.312	4.04616	0.461452	8.76832	1.81351e-18	1.53291e-16
AT2G04080	AT2G04080	protein_coding_gene	63.5507	-3.402	0.388196	-8.76362	1.89085e-18	1.59206e-16	MATE efflux family protein
AT4G15150	AT4G15150	protein_coding_gene	169.03	-3.62458	0.414073	-8.75348	2.06882e-18	1.73516e-16	glycine-rich protein
AT1G13110	AT1G13110	protein_coding_gene	467.33	-2.66121	0.304356	-8.74373	2.25532e-18	1.86984e-16	cytochrome P450, family 71 subfamily B, polypeptide 7
AT1G13610	AT1G13610	protein_coding_gene	99.7589	-2.96275	0.33883	-8.74407	2.2485e-18	1.86984e-16	alpha/beta-Hydrolases superfamily protein
AT2G25060	AT2G25060	protein_coding_gene	1065.48	-1.32606	0.151658	-8.74381	2.25374e-18	1.86984e-16	early nodulin-like protein 14
AT5G10730	AT5G10730	protein_coding_gene	1480.38	1.03019	0.117978	8.73199	2.50222e-18	2.06663e-16	NAD(P)-binding Rossmann-fold superfamily protein
AT1G63940	AT1G63940	protein_coding_gene	12876.7	-0.920572	0.105483	-8.72718	2.61112e-18	2.14836e-16	monodehydroascorbate reductase 6
AT3G18570	AT3G18570	protein_coding_gene	126.784	3.95241	0.453326	8.71868	2.81462e-18	2.30703e-16	Oleosin family protein
AT4G09650	AT4G09650	protein_coding_gene	7473.44	-1.86062	0.213481	-8.71564	2.89121e-18	2.36086e-16	ATP synthase delta-subunit gene
AT5G46790	AT5G46790	protein_coding_gene	673.255	-1.63153	0.187245	-8.71336	2.94999e-18	2.39981e-16	PYR1-like 1
AT1G28640	AT1G28640	protein_coding_gene	30.7618	4.62139	0.530577	8.71012	3.03554e-18	2.46015e-16	GDSL-like Lipase/Acylhydrolase superfamily protein
AT1G74730	AT1G74730	protein_coding_gene	2173.24	-2.31413	0.266479	-8.68409	3.81779e-18	3.08258e-16	Protein of unknown function (DUF1118)
AT1G67740	AT1G67740	protein_coding_gene	6958.98	-2.04954	0.236062	-8.6822	3.8818e-18	3.12261e-16	photosystem II BY
AT5G21940	AT5G21940	protein_coding_gene	1355.35	-2.41017	0.277817	-8.6754	4.12096e-18	3.30272e-16
AT1G33750	AT1G33750	protein_coding_gene	671.16	1.40724	0.16223	8.67436	4.15883e-18	3.3101e-16	Terpenoid cyclases/Protein prenyltransferases superfamily protein
AT4G33700	AT4G33700	protein_coding_gene	838.848	1.23617	0.142509	8.67431	4.16076e-18	3.3101e-16	CBS domain-containing protein with a domain of unknown function (DUF21)
AT4G11210	AT4G11210	protein_coding_gene	240.737	-3.25741	0.375916	-8.66526	4.50486e-18	3.57072e-16	Disease resistance-responsive (dirigent-like protein) family protein
AT2G18730	AT2G18730	protein_coding_gene	859.667	-2.03029	0.234665	-8.65187	5.06612e-18	3.98639e-16	diacylglycerol kinase 3
AT2G41100	AT2G41100	protein_coding_gene	3515.68	-3.02553	0.349692	-8.65199	5.06109e-18	3.98639e-16	Calcium-binding EF hand family protein
AT1G55670	AT1G55670	protein_coding_gene	10198.1	-2.64643	0.306396	-8.63729	5.75621e-18	4.51022e-16	photosystem I subunit G
AT4G12680	AT4G12680	protein_coding_gene	568.899	3.08507	0.357195	8.63695	5.77352e-18	4.51022e-16
AT5G13870	AT5G13870	protein_coding_gene	2881.42	2.20577	0.255562	8.63105	6.07918e-18	4.73192e-16	xyloglucan endotransglucosylase/hydrolase 5
AT1G21110	AT1G21110	protein_coding_gene	580	-3.48196	0.404415	-8.60986	7.31529e-18	5.67368e-16	O-methyltransferase family protein
AT4G15340	AT4G15340	protein_coding_gene	59.4493	-4.24611	0.493229	-8.60879	7.38358e-18	5.70619e-16	pentacyclic triterpene synthase 1
AT1G67910	AT1G67910	protein_coding_gene	1329.79	-2.55222	0.296642	-8.60371	7.71774e-18	5.94321e-16
AT1G20340	AT1G20340	protein_coding_gene	15111.8	-2.97777	0.346291	-8.59905	8.03807e-18	6.16162e-16	Cupredoxin superfamily protein
AT1G62380	AT1G62380	protein_coding_gene	10219.4	-2.70008	0.314008	-8.59876	8.05831e-18	6.16162e-16	ACC oxidase 2
AT5G23920	AT5G23920	protein_coding_gene	677.273	-1.78183	0.207576	-8.584	9.16318e-18	6.98176e-16
AT3G08770	AT3G08770	protein_coding_gene	879.206	-2.16399	0.252142	-8.58244	9.28832e-18	7.05228e-16	lipid transfer protein 6
AT5G14700	AT5G14700	protein_coding_gene	237.938	-2.59352	0.302369	-8.57733	9.70991e-18	7.3466e-16	NAD(P)-binding Rossmann-fold superfamily protein
AT4G37310	AT4G37310	protein_coding_gene	115.661	-3.28571	0.383295	-8.57227	1.01465e-17	7.65018e-16	cytochrome P450, family 81, subfamily H, polypeptide 1
AT3G03310	AT3G03310	protein_coding_gene	361.948	1.94725	0.227409	8.56279	1.10166e-17	8.2774e-16	lecithin:cholesterol acyltransferase 3
AT1G72450	AT1G72450	protein_coding_gene	819.463	-3.33706	0.390068	-8.55507	1.17794e-17	8.81989e-16	jasmonate-zim-domain protein 6
AT3G22800	AT3G22800	protein_coding_gene	98.6451	-4.20618	0.49169	-8.55454	1.18343e-17	8.83045e-16	Leucine-rich repeat (LRR) family protein
AT5G60760	AT5G60760	protein_coding_gene	977.941	2.90988	0.34024	8.55243	1.20526e-17	8.96245e-16	P-loop containing nucleoside triphosphate hydrolases superfamily protein
AT1G54860	AT1G54860	protein_coding_gene	30.0729	3.82428	0.447961	8.53708	1.37662e-17	1.01668e-15	Glycoprotein membrane precursor GPI-anchored
AT4G16980	AT4G16980	protein_coding_gene	2635.04	-3.33617	0.390784	-8.53712	1.37603e-17	1.01668e-15	arabinogalactan-protein family
AT1G60870	AT1G60870	protein_coding_gene	566.797	-1.84931	0.216708	-8.53362	1.41837e-17	1.04395e-15	maternal effect embryo arrest 9
AT3G51720	AT3G51720	protein_coding_gene	656.834	-1.42742	0.167337	-8.5302	1.46091e-17	1.07161e-15	Plant protein of unknown function (DUF827)
AT5G16250	AT5G16250	protein_coding_gene	1376.29	-1.34268	0.157482	-8.52588	1.51652e-17	1.10865e-15
AT3G20140	AT3G20140	protein_coding_gene	28.2049	3.52326	0.413275	8.5252	1.52545e-17	1.11142e-15	cytochrome P450, family 705, subfamily A, polypeptide 23
AT2G23690	AT2G23690	protein_coding_gene	269.399	-2.21789	0.26024	-8.52246	1.56196e-17	1.1342e-15
AT3G11280	AT3G11280	protein_coding_gene	313.327	-2.68961	0.315624	-8.52157	1.57404e-17	1.13915e-15	Duplicated homeodomain-like superfamily protein
AT3G46780	AT3G46780	protein_coding_gene	3267.66	-3.32042	0.389993	-8.51406	1.6795e-17	1.21142e-15	plastid transcriptionally active 16
AT3G51930	AT3G51930	protein_coding_gene	208.626	-1.83754	0.215942	-8.5094	1.74833e-17	1.25688e-15	Transducin/WD40 repeat-like superfamily protein
AT1G42970	AT1G42970	protein_coding_gene	12065.2	-1.85976	0.21862	-8.5068	1.78802e-17	1.28088e-15	glyceraldehyde-3-phosphate dehydrogenase B subunit
AT5G04950	AT5G04950	protein_coding_gene	528.438	-3.2908	0.38686	-8.50644	1.79355e-17	1.28088e-15	nicotianamine synthase 1
AT5G26320	AT5G26320	protein_coding_gene	54.1314	-4.27992	0.503525	-8.49993	1.89709e-17	1.35037e-15	TRAF-like family protein
AT1G52680	AT1G52680	protein_coding_gene	44.992	4.07603	0.480326	8.48595	2.13959e-17	1.51798e-15	late embryogenesis abundant protein-related / LEA protein-related
AT1G61667	AT1G61667	protein_coding_gene	116.706	-2.9378	0.346376	-8.48151	2.22283e-17	1.57189e-15	Protein of unknown function, DUF538
AT3G61470	AT3G61470	protein_coding_gene	14557.5	-2.92542	0.345025	-8.47886	2.27403e-17	1.60286e-15	photosystem I light harvesting complex gene 2
AT5G19940	AT5G19940	protein_coding_gene	4030	-1.88837	0.222764	-8.47699	2.31092e-17	1.62357e-15	Plastid-lipid associated protein PAP / fibrillin family protein
AT4G00430	AT4G00430	protein_coding_gene	3707.73	-1.33078	0.157117	-8.46996	2.45477e-17	1.71905e-15	plasma membrane intrinsic protein 1;4
AT3G19370	AT3G19370	protein_coding_gene	156.157	-2.7149	0.320736	-8.46459	2.57049e-17	1.79428e-15	Plant protein of unknown function (DUF869)
AT3G16140	AT3G16140	protein_coding_gene	4734.8	-2.69854	0.318841	-8.46359	2.59265e-17	1.80394e-15	photosystem I subunit H-1
AT5G02890	AT5G02890	protein_coding_gene	801.169	-1.4653	0.173274	-8.45658	2.75336e-17	1.90961e-15	HXXXD-type acyl-transferase family protein
AT1G20030	AT1G20030	protein_coding_gene	133.875	-1.61463	0.191016	-8.45285	2.84279e-17	1.96534e-15	Pathogenesis-related thaumatin superfamily protein
AT1G64200	AT1G64200	protein_coding_gene	820.791	-1.86883	0.221164	-8.44997	2.91388e-17	2.00807e-15	vacuolar H+-ATPase subunit E isoform 3
AT1G20090	AT1G20090	protein_coding_gene	1300.65	-1.2759	0.151055	-8.4466	2.99908e-17	2.06023e-15	RHO-related protein from plants 2
AT5G24660	AT5G24660	protein_coding_gene	92.4735	-2.57805	0.305376	-8.44221	3.11381e-17	2.13227e-15	response to low sulfur 2
AT1G68250	AT1G68250	protein_coding_gene	2262.57	4.54331	0.538322	8.43977	3.17951e-17	2.17039e-15
AT3G25760	AT3G25760	protein_coding_gene	221.677	-3.29265	0.39056	-8.43059	3.43936e-17	2.34039e-15	allene oxide cyclase 1
AT5G21100	AT5G21100	protein_coding_gene	770.295	-1.83704	0.217922	-8.4298	3.4626e-17	2.34882e-15	Plant L-ascorbate oxidase
AT2G34490	AT2G34490	protein_coding_gene	132.591	-3.63788	0.431839	-8.42416	3.63337e-17	2.45695e-15	cytochrome P450, family 710, subfamily A, polypeptide 2
AT1G06830	AT1G06830	protein_coding_gene	46.0844	-4.12701	0.490122	-8.42036	3.75319e-17	2.53007e-15	Glutaredoxin family protein
AT1G76220	AT1G76220	protein_coding_gene	66.0015	-3.81879	0.453706	-8.41689	3.86606e-17	2.59806e-15	Arabidopsis protein of unknown function (DUF241)
AT5G67385	AT5G67385	protein_coding_gene	1085.95	-2.2586	0.268498	-8.41198	4.03155e-17	2.70089e-15	Phototropic-responsive NPH3 family protein
AT1G08380	AT1G08380	protein_coding_gene	7499.07	-3.06376	0.364634	-8.40229	4.37843e-17	2.92422e-15	photosystem I subunit O
AT1G29930	AT1G29930	protein_coding_gene	104333	-2.92859	0.348812	-8.39589	4.62372e-17	3.07854e-15	chlorophyll A/B binding protein 1
AT4G10020	AT4G10020	protein_coding_gene	483.06	3.7727	0.449384	8.39527	4.64825e-17	3.08538e-15	hydroxysteroid dehydrogenase 5
AT3G45650	AT3G45650	protein_coding_gene	302.676	-2.00793	0.239306	-8.39062	4.8357e-17	3.19999e-15	nitrate excretion transporter1
AT4G33145	AT4G33145	protein_coding_gene	172.53	2.2029	0.262587	8.3892	4.89442e-17	3.22897e-15
AT1G28670	AT1G28670	protein_coding_gene	2604.2	-1.5332	0.182951	-8.38042	5.27404e-17	3.46885e-15	GDSL-like Lipase/Acylhydrolase superfamily protein
AT3G02480	AT3G02480	protein_coding_gene	40422.3	3.3441	0.399152	8.37799	5.38375e-17	3.53027e-15	Late embryogenesis abundant protein (LEA) family protein
AT3G57140	AT3G57140	protein_coding_gene	604.549	1.32573	0.158274	8.37617	5.46775e-17	3.57452e-15	sugar-dependent 1-like
AT2G18300	AT2G18300	protein_coding_gene	176.248	-2.45252	0.292985	-8.37079	5.72355e-17	3.73048e-15	basic helix-loop-helix (bHLH) DNA-binding superfamily protein
AT5G38020	AT5G38020	protein_coding_gene	450.128	-3.14875	0.377136	-8.3491	6.87855e-17	4.46982e-15	S-adenosyl-L-methionine-dependent methyltransferases superfamily protein
AT1G66970	AT1G66970	protein_coding_gene	98.1821	-4.00853	0.480898	-8.33551	7.7164e-17	4.99926e-15	SHV3-like 2
AT3G44970	AT3G44970	protein_coding_gene	106.071	-4.35623	0.522831	-8.33201	7.94805e-17	5.13397e-15	Cytochrome P450 superfamily protein
AT1G60950	AT1G60950	protein_coding_gene	20623.7	-1.90107	0.22846	-8.32123	8.70564e-17	5.60659e-15	2Fe-2S ferredoxin-like superfamily protein
AT1G28600	AT1G28600	protein_coding_gene	1326.55	-2.34517	0.282056	-8.31454	9.21093e-17	5.9144e-15	GDSL-like Lipase/Acylhydrolase superfamily protein
AT5G54250	AT5G54250	protein_coding_gene	297.687	-2.79773	0.336661	-8.31025	9.55035e-17	6.1142e-15	cyclic nucleotide-gated cation channel 4
AT3G53210	AT3G53210	protein_coding_gene	191.108	1.88401	0.226852	8.30505	9.97783e-17	6.36903e-15	nodulin MtN21 /EamA-like transporter family protein
AT3G45070	AT3G45070	protein_coding_gene	264.023	-3.55023	0.428903	-8.27746	1.25829e-16	8.00826e-15	P-loop containing nucleoside triphosphate hydrolases superfamily protein
AT4G36210	AT4G36210	protein_coding_gene	1510.81	1.22985	0.148726	8.2692	1.34858e-16	8.55775e-15	Protein of unknown function (DUF726)
AT2G25240	AT2G25240	protein_coding_gene	326.793	-3.29495	0.398689	-8.26447	1.40314e-16	8.87795e-15	Serine protease inhibitor (SERPIN) family protein
AT3G02730	AT3G02730	protein_coding_gene	1389.42	-1.58063	0.191691	-8.24573	1.64152e-16	1.03259e-14	thioredoxin F-type 1
AT5G36790	AT5G36790	protein_coding_gene	799.002	-2.52768	0.306533	-8.24602	1.63757e-16	1.03259e-14	Haloacid dehalogenase-like hydrolase (HAD) superfamily protein
AT5G59250	AT5G59250	protein_coding_gene	650.264	-1.34215	0.162827	-8.24278	1.68253e-16	1.05531e-14	Major facilitator superfamily protein
AT5G66815	AT5G66815	protein_coding_gene	34.9778	-4.03796	0.489978	-8.2411	1.70629e-16	1.06712e-14
AT5G48000	AT5G48000	protein_coding_gene	569.096	-3.14202	0.381329	-8.23967	1.72688e-16	1.07688e-14	cytochrome P450, family 708, subfamily A, polypeptide 2
AT1G23790	AT1G23790	protein_coding_gene	243.012	-2.12267	0.258051	-8.22579	1.93914e-16	1.20578e-14	Plant protein of unknown function (DUF936)
AT5G23060	AT5G23060	protein_coding_gene	6291.4	-2.86656	0.34851	-8.2252	1.9486e-16	1.20819e-14	calcium sensing receptor
AT1G06680	AT1G06680	protein_coding_gene	19852.4	-2.27235	0.276332	-8.22325	1.98059e-16	1.22452e-14	photosystem II subunit P-1
AT5G51440	AT5G51440	protein_coding_gene	509.581	-1.95533	0.237901	-8.2191	2.05036e-16	1.26404e-14	HSP20-like chaperones superfamily protein
AT1G78490	AT1G78490	protein_coding_gene	372.522	-2.52939	0.307889	-8.21527	2.1169e-16	1.30135e-14	cytochrome P450, family 708, subfamily A, polypeptide 3
AT1G03120	AT1G03120	protein_coding_gene	197.533	3.46807	0.422406	8.21028	2.2068e-16	1.35277e-14	responsive to abscisic acid 28
AT5G09978	AT5G09978	protein_coding_gene	43.7238	-4.13054	0.503178	-8.20891	2.232e-16	1.36436e-14	elicitor peptide 7 precursor
AT3G48940	AT3G48940	protein_coding_gene	53.9078	-4.03907	0.492163	-8.20676	2.27244e-16	1.38516e-14	Remorin family protein
AT5G36100	AT5G36100	protein_coding_gene	89.8852	3.50001	0.426631	8.20383	2.32852e-16	1.41536e-14
AT3G53190	AT3G53190	protein_coding_gene	623.811	-1.19953	0.146246	-8.20211	2.36201e-16	1.43169e-14	Pectin lyase-like superfamily protein
AT2G18328	AT2G18328	protein_coding_gene	77.5615	-3.58838	0.438354	-8.18603	2.69994e-16	1.63196e-14	RAD-like 4
AT5G01530	AT5G01530	protein_coding_gene	14971.2	-3.04244	0.371682	-8.1856	2.70959e-16	1.63322e-14	light harvesting complex photosystem II
AT1G69295	AT1G69295	protein_coding_gene	2495.89	1.09866	0.13432	8.17943	2.85189e-16	1.71423e-14	plasmodesmata callose-binding protein 4
AT1G30380	AT1G30380	protein_coding_gene	6851.66	-3.08665	0.377436	-8.17795	2.88711e-16	1.73059e-14	photosystem I subunit K
AT3G49360	AT3G49360	protein_coding_gene	228.955	-2.89611	0.354464	-8.1704	3.0737e-16	1.83734e-14	6-phosphogluconolactonase 2
AT5G62720	AT5G62720	protein_coding_gene	1319.81	-1.43297	0.175446	-8.16758	3.14631e-16	1.87557e-14	Integral membrane HPP family protein
AT1G15180	AT1G15180	protein_coding_gene	1027.52	1.03662	0.126936	8.16647	3.17546e-16	1.88774e-14	MATE efflux family protein
AT5G25240	AT5G25240	protein_coding_gene	102.157	-2.68992	0.329488	-8.16394	3.24269e-16	1.92243e-14
AT1G75140	AT1G75140	protein_coding_gene	326.053	1.746	0.213906	8.16246	3.28281e-16	1.93561e-14
AT3G13610	AT3G13610	protein_coding_gene	373.058	-3.27995	0.40183	-8.16253	3.28081e-16	1.93561e-14	2-oxoglutarate (2OG) and Fe(II)-dependent oxygenase superfamily protein
AT2G30930	AT2G30930	protein_coding_gene	1041.84	-3.30328	0.404724	-8.16181	3.30052e-16	1.93587e-14
AT2G39220	AT2G39220	protein_coding_gene	185.678	-1.7056	0.208974	-8.16178	3.30116e-16	1.93587e-14	PATATIN-like protein 6
AT3G03640	AT3G03640	protein_coding_gene	2413.11	1.62755	0.1996	8.15407	3.51871e-16	2.05233e-14	beta glucosidase 25
AT4G37930	AT4G37930	protein_coding_gene	10107.8	-1.78034	0.21833	-8.15434	3.51082e-16	2.05233e-14	serine transhydroxymethyltransferase 1
AT2G20260	AT2G20260	protein_coding_gene	2567.95	-2.56123	0.314392	-8.1466	3.74294e-16	2.17725e-14	photosystem I subunit E-2
AT3G55800	AT3G55800	protein_coding_gene	7337.71	-1.76919	0.217284	-8.14232	3.87774e-16	2.24961e-14	sedoheptulose-bisphosphatase
AT1G17380	AT1G17380	protein_coding_gene	485.621	-3.70935	0.455817	-8.1378	4.0254e-16	2.32903e-14	jasmonate-zim-domain protein 5
AT3G62150	AT3G62150	protein_coding_gene	145.838	-2.96621	0.364683	-8.13367	4.16469e-16	2.40319e-14	P-glycoprotein 21
AT2G37390	AT2G37390	protein_coding_gene	236.345	-1.58924	0.195454	-8.13104	4.25637e-16	2.44956e-14	Chloroplast-targeted copper chaperone protein
AT1G16370	AT1G16370	protein_coding_gene	301.981	-2.52789	0.31098	-8.12879	4.33591e-16	2.48872e-14	organic cation/carnitine transporter 6
AT5G66816	AT5G66816	protein_coding_gene	22.9561	-4.41334	0.543217	-8.12445	4.49407e-16	2.57268e-14
AT5G40380	AT5G40380	protein_coding_gene	112.552	-3.04996	0.375662	-8.1189	4.70417e-16	2.68585e-14	cysteine-rich RLK (RECEPTOR-like protein kinase) 42
AT3G55290	AT3G55290	protein_coding_gene	267.524	-2.59981	0.320248	-8.11814	4.73398e-16	2.69575e-14	NAD(P)-binding Rossmann-fold superfamily protein
AT2G30570	AT2G30570	protein_coding_gene	7200.95	-2.16989	0.267537	-8.11064	5.03539e-16	2.85986e-14	photosystem II reaction center W
AT4G00130	AT4G00130	protein_coding_gene	76.9652	-4.05014	0.4994	-8.11003	5.06087e-16	2.86572e-14	DNA-binding storekeeper protein-related transcriptional regulator
AT4G05180	AT4G05180	protein_coding_gene	5086.31	-3.31767	0.409096	-8.10976	5.07219e-16	2.86572e-14	photosystem II subunit Q-2
AT4G03210	AT4G03210	protein_coding_gene	5129.91	-1.72048	0.212445	-8.09847	5.56542e-16	3.1362e-14	xyloglucan endotransglucosylase/hydrolase 9
AT3G22640	AT3G22640	protein_coding_gene	784.752	4.7204	0.583166	8.09443	5.75315e-16	3.23357e-14	cupin family protein
AT2G01900	AT2G01900	protein_coding_gene	56.6991	-3.1384	0.387761	-8.09363	5.79112e-16	3.24648e-14	DNAse I-like superfamily protein
AT4G25220	AT4G25220	protein_coding_gene	618.682	-3.54067	0.437509	-8.09279	5.83137e-16	3.26059e-14	root hair specific 15
AT3G54600	AT3G54600	protein_coding_gene	101.571	-2.83536	0.350565	-8.08799	6.06592e-16	3.383e-14	Class I glutamine amidotransferase-like superfamily protein
AT4G13410	AT4G13410	protein_coding_gene	28.5802	-3.9666	0.490868	-8.08079	6.43473e-16	3.57947e-14	Nucleotide-diphospho-sugar transferases superfamily protein
AT5G57790	AT5G57790	protein_coding_gene	322.705	2.80189	0.346843	8.07829	6.56837e-16	3.64443e-14
AT1G13640	AT1G13640	protein_coding_gene	2085.64	1.11883	0.138552	8.07513	6.74021e-16	3.73022e-14	Phosphatidylinositol 3- and 4-kinase family protein
AT3G54510	AT3G54510	protein_coding_gene	164.776	2.30228	0.285254	8.071	6.97274e-16	3.84906e-14	Early-responsive to dehydration stress protein (ERD4)
AT5G46840	AT5G46840	protein_coding_gene	1363.24	0.91317	0.113157	8.06994	7.03325e-16	3.87258e-14	RNA-binding (RRM/RBD/RNP motifs) family protein
AT5G27360	AT5G27360	protein_coding_gene	92.5861	-3.03265	0.376021	-8.06511	7.31721e-16	4.01871e-14	Major facilitator superfamily protein
AT4G00895	AT4G00895	protein_coding_gene	1594.85	-1.11538	0.138348	-8.06213	7.49755e-16	4.10733e-14	ATPase, F1 complex, OSCP/delta subunit protein
AT5G02790	AT5G02790	protein_coding_gene	1350.86	-1.88177	0.233464	-8.06021	7.61625e-16	4.16182e-14	Glutathione S-transferase family protein
AT5G55620	AT5G55620	protein_coding_gene	316.668	-2.28525	0.283669	-8.05606	7.87911e-16	4.29461e-14
AT4G28750	AT4G28750	protein_coding_gene	8832.32	-2.67294	0.331925	-8.05284	8.08947e-16	4.39819e-14	Photosystem I reaction centre subunit IV / PsaE protein
AT3G45960	AT3G45960	protein_coding_gene	298.847	-3.74443	0.465225	-8.04865	8.3715e-16	4.54012e-14	expansin-like A3
AT4G26220	AT4G26220	protein_coding_gene	184.479	-3.81749	0.475007	-8.0367	9.22881e-16	4.99255e-14	S-adenosyl-L-methionine-dependent methyltransferases superfamily protein
AT5G64040	AT5G64040	protein_coding_gene	5348.33	-2.71435	0.338421	-8.02063	1.05207e-15	5.67722e-14	photosystem I reaction center subunit PSI-N, chloroplast, putative / PSI-N, putative (PSAN)
AT5G46110	AT5G46110	protein_coding_gene	8840.51	-1.38791	0.173077	-8.01902	1.06592e-15	5.73767e-14	Glucose-6-phosphate/phosphate translocator-related
AT5G47580	AT5G47580	protein_coding_gene	225.338	1.212	0.151247	8.01336	1.11615e-15	5.99316e-14
AT1G15980	AT1G15980	protein_coding_gene	683.865	-2.01602	0.251714	-8.00917	1.15482e-15	6.18545e-14	NDH-dependent cyclic electron flow 1
AT4G02700	AT4G02700	protein_coding_gene	1859.85	-2.21053	0.276311	-8.00017	1.24247e-15	6.63845e-14	sulfate transporter 3;2
AT4G27700	AT4G27700	protein_coding_gene	1550.63	-1.86249	0.232854	-7.99852	1.25919e-15	6.71124e-14	Rhodanese/Cell cycle control phosphatase superfamily protein
AT3G52370	AT3G52370	protein_coding_gene	599.721	-2.14714	0.268537	-7.99569	1.28848e-15	6.8505e-14	FASCICLIN-like arabinogalactan protein 15 precursor
AT5G09870	AT5G09870	protein_coding_gene	2993.73	-1.66402	0.208135	-7.9949	1.2968e-15	6.86646e-14	cellulose synthase 5
AT5G58160	AT5G58160	protein_coding_gene	932.991	1.8809	0.235266	7.9948	1.29783e-15	6.86646e-14	actin binding
AT1G10140	AT1G10140	protein_coding_gene	415.698	-3.14848	0.394159	-7.98785	1.37308e-15	7.24682e-14	Uncharacterised conserved protein UCP031279
AT2G23170	AT2G23170	protein_coding_gene	508.93	-2.65604	0.33255	-7.9869	1.38378e-15	7.28555e-14	Auxin-responsive GH3 family protein
AT3G56200	AT3G56200	protein_coding_gene	338.937	-2.57423	0.322442	-7.98357	1.42165e-15	7.46675e-14	Transmembrane amino acid transporter family protein
AT1G56300	AT1G56300	protein_coding_gene	500.752	2.15651	0.270189	7.98149	1.44578e-15	7.57513e-14	Chaperone DnaJ-domain superfamily protein
AT1G05240	AT1G05240	protein_coding_gene	5770.74	-3.46412	0.434286	-7.97658	1.50445e-15	7.86346e-14	Peroxidase superfamily protein
AT5G16460	AT5G16460	protein_coding_gene	44.1659	4.32254	0.54208	7.97398	1.53639e-15	8.01105e-14	Putative adipose-regulatory protein (Seipin)
AT2G37180	AT2G37180	protein_coding_gene	1031.49	-2.98246	0.37432	-7.96767	1.61692e-15	8.4107e-14	Aquaporin-like superfamily protein
AT5G47500	AT5G47500	protein_coding_gene	1115.87	-2.83755	0.356358	-7.96264	1.68402e-15	8.73871e-14	Pectin lyase-like superfamily protein
AT1G27480	AT1G27480	protein_coding_gene	299.872	-1.84874	0.232209	-7.96154	1.69907e-15	8.79572e-14	alpha/beta-Hydrolases superfamily protein
AT3G07490	AT3G07490	protein_coding_gene	119.664	-3.7034	0.465179	-7.96124	1.70323e-15	8.79625e-14	ARF-GAP domain 11
AT4G25780	AT4G25780	protein_coding_gene	82.282	-2.62966	0.330783	-7.94978	1.86839e-15	9.6262e-14	CAP (Cysteine-rich secretory proteins, Antigen 5, and Pathogenesis-related 1 protein) superfamily protein
AT4G28680	AT4G28680	protein_coding_gene	667.694	-2.68566	0.338001	-7.94572	1.93073e-15	9.92374e-14	L-tyrosine decarboxylase
AT2G23240	AT2G23240	protein_coding_gene	34.088	4.17746	0.525896	7.94351	1.96539e-15	1.0078e-13	Plant EC metallothionein-like protein, family 15
AT5G38030	AT5G38030	protein_coding_gene	57.1234	-3.60554	0.454149	-7.93912	2.03619e-15	1.04164e-13	MATE efflux family protein
AT4G04750	AT4G04750	protein_coding_gene	240.858	-2.02189	0.254911	-7.93176	2.16061e-15	1.10267e-13	Major facilitator superfamily protein
AT3G27390	AT3G27390	protein_coding_gene	1448.9	-0.869303	0.10968	-7.92581	2.26663e-15	1.15406e-13
AT1G77380	AT1G77380	protein_coding_gene	188.711	-2.02194	0.25519	-7.92328	2.31318e-15	1.175e-13	amino acid permease 3
AT1G78500	AT1G78500	protein_coding_gene	22.1899	3.74617	0.473033	7.91947	2.3852e-15	1.20875e-13	Terpenoid cyclases family protein
AT4G34710	AT4G34710	protein_coding_gene	29389.7	1.20905	0.152676	7.91909	2.39262e-15	1.20967e-13	arginine decarboxylase 2
AT1G64770	AT1G64770	protein_coding_gene	1223.34	-1.84922	0.233565	-7.91735	2.42622e-15	1.2238e-13	NDH-dependent cyclic electron flow 1
AT1G19680	AT1G19680	protein_coding_gene	738.494	1.07145	0.135373	7.91481	2.47635e-15	1.24618e-13	RING/U-box superfamily protein
AT5G52310	AT5G52310	protein_coding_gene	7321.09	2.71958	0.343734	7.91186	2.53571e-15	1.27309e-13	low-temperature-responsive protein 78 (LTI78) / desiccation-responsive protein 29A (RD29A)
AT3G01260	AT3G01260	protein_coding_gene	71.8654	-4.09857	0.518266	-7.90823	2.61073e-15	1.30772e-13	Galactose mutarotase-like superfamily protein
AT4G18940	AT4G18940	protein_coding_gene	69.5745	-3.38774	0.428552	-7.90509	2.6775e-15	1.33619e-13	RNA ligase/cyclic nucleotide phosphodiesterase family protein
AT4G23680	AT4G23680	protein_coding_gene	16013.3	-2.88922	0.365494	-7.90497	2.67991e-15	1.33619e-13	Polyketide cyclase/dehydrase and lipid transport superfamily protein
AT4G24120	AT4G24120	protein_coding_gene	90.1604	-2.83777	0.359205	-7.90015	2.78578e-15	1.38578e-13	YELLOW STRIPE like 1
AT4G10060	AT4G10060	protein_coding_gene	881.803	-2.15401	0.272714	-7.89841	2.82482e-15	1.40198e-13	Beta-glucosidase, GBA2 type family protein
AT5G56100	AT5G56100	protein_coding_gene	252.697	3.02024	0.382405	7.898	2.83407e-15	1.40335e-13	glycine-rich protein / oleosin
AT4G01140	AT4G01140	protein_coding_gene	106.892	-3.28065	0.415602	-7.89374	2.93274e-15	1.44889e-13	Protein of unknown function (DUF1191)
AT3G59050	AT3G59050	protein_coding_gene	212.155	-1.73561	0.219919	-7.89206	2.97239e-15	1.46181e-13	polyamine oxidase 3
AT3G59052	AT3G59052	protein_coding_gene	212.155	-1.73561	0.219919	-7.89206	2.97239e-15	1.46181e-13	conserved peptide upstream open reading frame 18
AT4G14580	AT4G14580	protein_coding_gene	53.6477	-3.6518	0.462981	-7.8876	3.08063e-15	1.51161e-13	CBL-interacting protein kinase 4
AT1G47620	AT1G47620	protein_coding_gene	293.609	2.63785	0.334538	7.88506	3.14391e-15	1.53917e-13	cytochrome P450, family 96, subfamily A, polypeptide 8
AT1G33600	AT1G33600	protein_coding_gene	457.988	-1.66045	0.210775	-7.87783	3.33115e-15	1.62715e-13	Leucine-rich repeat (LRR) family protein
AT1G67856	AT1G67856	protein_coding_gene	91.0476	3.49236	0.443447	7.87548	3.39441e-15	1.65431e-13	RING/U-box superfamily protein
AT2G35650	AT2G35650	protein_coding_gene	160.351	-1.67309	0.212485	-7.87391	3.43716e-15	1.67139e-13	cellulose synthase like
AT5G17490	AT5G17490	protein_coding_gene	580.03	2.16867	0.27546	7.87291	3.46472e-15	1.68101e-13	RGA-like protein 3
AT3G05625	AT3G05625	protein_coding_gene	353.312	-1.45459	0.18492	-7.86606	3.65996e-15	1.77176e-13	Tetratricopeptide repeat (TPR)-like superfamily protein
AT3G56940	AT3G56940	protein_coding_gene	21349.2	-1.96656	0.250027	-7.86541	3.6789e-15	1.77696e-13	dicarboxylate diiron protein, putative (Crd1)
AT5G54160	AT5G54160	protein_coding_gene	10859.8	-2.10948	0.268312	-7.86206	3.77856e-15	1.82103e-13	O-methyltransferase 1
AT5G46900	AT5G46900	protein_coding_gene	1148.99	-3.38029	0.430245	-7.85666	3.94517e-15	1.8971e-13	Bifunctional inhibitor/lipid-transfer protein/seed storage 2S albumin superfamily protein
AT2G41990	AT2G41990	protein_coding_gene	175.428	-2.12571	0.270631	-7.85465	4.00876e-15	1.9234e-13
AT4G10340	AT4G10340	protein_coding_gene	22368.8	-2.88797	0.367723	-7.85366	4.04083e-15	1.9345e-13	light harvesting complex of photosystem II 5
AT2G36590	AT2G36590	protein_coding_gene	104.033	-2.15969	0.275198	-7.84779	4.23442e-15	2.0227e-13	proline transporter 3
AT2G35820	AT2G35820	protein_coding_gene	344.272	1.61057	0.205259	7.84656	4.27598e-15	2.03806e-13	ureidoglycolate hydrolases
AT3G05600	AT3G05600	protein_coding_gene	822.032	-2.73273	0.34839	-7.84388	4.36822e-15	2.07745e-13	alpha/beta-Hydrolases superfamily protein
AT5G45310	AT5G45310	protein_coding_gene	54.2816	3.78326	0.48258	7.83966	4.5177e-15	2.14383e-13
AT5G03610	AT5G03610	protein_coding_gene	864.807	-1.09157	0.13928	-7.83724	4.60564e-15	2.18078e-13	GDSL-like Lipase/Acylhydrolase superfamily protein
AT3G61990	AT3G61990	protein_coding_gene	2559.21	1.03831	0.132671	7.82617	5.02963e-15	2.37634e-13	S-adenosyl-L-methionine-dependent methyltransferases superfamily protein
AT2G42690	AT2G42690	protein_coding_gene	486.656	-2.60188	0.332487	-7.82549	5.05676e-15	2.38395e-13	alpha/beta-Hydrolases superfamily protein
AT5G10580	AT5G10580	protein_coding_gene	94.478	-3.28593	0.420004	-7.82357	5.13465e-15	2.41541e-13	Protein of unknown function, DUF599
AT2G37640	AT2G37640	protein_coding_gene	3069.8	1.37082	0.175227	7.82308	5.15478e-15	2.41711e-13	Barwin-like endoglucanases superfamily protein
AT5G02440	AT5G02440	protein_coding_gene	193.246	-1.87169	0.239256	-7.82293	5.16062e-15	2.41711e-13
AT2G23300	AT2G23300	protein_coding_gene	193.181	1.64469	0.210315	7.82012	5.27715e-15	2.46109e-13	Leucine-rich repeat protein kinase family protein
AT4G15396	AT4G15396	protein_coding_gene	22.1134	4.02727	0.514988	7.82012	5.27725e-15	2.46109e-13	cytochrome P450, family 702, subfamily A, polypeptide 6
AT4G21280	AT4G21280	protein_coding_gene	7820.88	-2.3929	0.306027	-7.81925	5.31372e-15	2.47276e-13	photosystem II subunit QA
AT5G57655	AT5G57655	protein_coding_gene	1447.58	1.56287	0.200143	7.80878	5.77429e-15	2.68133e-13	xylose isomerase family protein
AT1G78970	AT1G78970	protein_coding_gene	85.585	-3.36412	0.430936	-7.80654	5.8779e-15	2.7236e-13	lupeol synthase 1
AT5G24230	AT5G24230	protein_coding_gene	53.1115	-3.40613	0.436481	-7.80362	6.01575e-15	2.78151e-13	Lipase class 3-related protein
AT3G15680	AT3G15680	protein_coding_gene	471.55	-1.63281	0.209338	-7.79988	6.19659e-15	2.85902e-13	Ran BP2/NZF zinc finger-like superfamily protein
AT4G38810	AT4G38810	protein_coding_gene	1131.86	1.39317	0.178671	7.79738	6.32058e-15	2.91002e-13	Calcium-binding EF-hand family protein
AT3G26380	AT3G26380	protein_coding_gene	550.232	1.23956	0.159017	7.79513	6.43438e-15	2.95613e-13	Melibiase family protein
AT1G76210	AT1G76210	protein_coding_gene	58.2022	-3.42426	0.4396	-7.78948	6.72857e-15	3.08474e-13	Arabidopsis protein of unknown function (DUF241)
AT1G24020	AT1G24020	protein_coding_gene	4299.16	-4.05066	0.520088	-7.78841	6.78566e-15	3.09778e-13	MLP-like protein 423
AT4G01060	AT4G01060	protein_coding_gene	61.2428	-2.69686	0.346257	-7.78861	6.77506e-15	3.09778e-13	CAPRICE-like MYB3
AT5G04530	AT5G04530	protein_coding_gene	2278.38	-1.59834	0.20541	-7.78124	7.18152e-15	3.2716e-13	3-ketoacyl-CoA synthase 19
AT1G60680	AT1G60680	protein_coding_gene	364.847	-2.98688	0.384296	-7.77234	7.70516e-15	3.50277e-13	NAD(P)-linked oxidoreductase superfamily protein
AT5G11070	AT5G11070	protein_coding_gene	635.569	-2.88917	0.371875	-7.76921	7.89757e-15	3.58271e-13
AT1G52050	AT1G52050	protein_coding_gene	226.143	-3.63115	0.467595	-7.76558	8.12718e-15	3.67916e-13	Mannose-binding lectin superfamily protein
AT3G01570	AT3G01570	protein_coding_gene	3277.88	4.02845	0.518813	7.76475	8.18032e-15	3.69549e-13	Oleosin family protein
AT2G31750	AT2G31750	protein_coding_gene	4405.55	-1.14909	0.14834	-7.74638	9.45526e-15	4.26255e-13	UDP-glucosyl transferase 74D1
AT4G22570	AT4G22570	protein_coding_gene	604.289	-2.25401	0.291072	-7.74384	9.64617e-15	4.33957e-13	adenine phosphoribosyl transferase 3
AT1G24280	AT1G24280	protein_coding_gene	862.431	-1.19963	0.155038	-7.73762	1.01298e-14	4.54768e-13	glucose-6-phosphate dehydrogenase 3
AT3G44310	AT3G44310	protein_coding_gene	24347.4	-1.20111	0.155273	-7.73546	1.03033e-14	4.61599e-13	nitrilase 1
AT1G58290	AT1G58290	protein_coding_gene	4252.27	-2.4309	0.314525	-7.72879	1.08574e-14	4.8542e-13	Glutamyl-tRNA reductase family protein
AT1G05700	AT1G05700	protein_coding_gene	48.2148	-3.6554	0.472992	-7.72825	1.09032e-14	4.86463e-13	Leucine-rich repeat transmembrane protein kinase protein
AT1G69600	AT1G69600	protein_coding_gene	323.982	1.58957	0.205983	7.71697	1.19127e-14	5.28235e-13	zinc finger homeodomain 1
AT5G01560	AT5G01560	protein_coding_gene	298.618	1.14221	0.148012	7.71706	1.19043e-14	5.28235e-13	lectin receptor kinase a4.3
AT5G43350	AT5G43350	protein_coding_gene	1201.47	-3.15257	0.408504	-7.71737	1.18757e-14	5.28235e-13	phosphate transporter 1;1
AT5G49990	AT5G49990	protein_coding_gene	335.604	1.44239	0.186999	7.71335	1.22557e-14	5.42332e-13	Xanthine/uracil permease family protein
AT2G35660	AT2G35660	protein_coding_gene	182.054	-1.85222	0.240215	-7.71068	1.25145e-14	5.52654e-13	FAD/NAD(P)-binding oxidoreductase family protein
AT3G22840	AT3G22840	protein_coding_gene	30371.4	-2.04932	0.265811	-7.70968	1.26136e-14	5.55899e-13	Chlorophyll A-B binding family protein
AT1G12900	AT1G12900	protein_coding_gene	7173.11	-2.39181	0.310338	-7.7071	1.28708e-14	5.66078e-13	glyceraldehyde 3-phosphate dehydrogenase A subunit 2
AT3G24180	AT3G24180	protein_coding_gene	1611.67	1.48738	0.192997	7.70676	1.29054e-14	5.66448e-13	Beta-glucosidase, GBA2 type family protein
AT5G52050	AT5G52050	protein_coding_gene	144.729	-2.93072	0.380358	-7.70516	1.30682e-14	5.72436e-13	MATE efflux family protein
AT5G47990	AT5G47990	protein_coding_gene	729.017	-2.98757	0.388182	-7.69631	1.40054e-14	6.12249e-13	cytochrome P450, family 705, subfamily A, polypeptide 5
AT1G29910	AT1G29910	protein_coding_gene	26478.2	-3.17101	0.412045	-7.69578	1.40632e-14	6.13536e-13	chlorophyll A/B binding protein 3
AT3G22440	AT3G22440	protein_coding_gene	3503.65	0.903322	0.117423	7.69285	1.43888e-14	6.26477e-13	FRIGIDA-like protein
AT2G29380	AT2G29380	protein_coding_gene	101.051	3.91117	0.509275	7.67989	1.5922e-14	6.91841e-13	highly ABA-induced PP2C gene 3
AT4G17550	AT4G17550	protein_coding_gene	828.12	1.63566	0.212994	7.67936	1.59883e-14	6.93329e-13	Major facilitator superfamily protein
AT4G17030	AT4G17030	protein_coding_gene	74.3612	-3.64598	0.475032	-7.67521	1.65142e-14	7.147e-13	expansin-like B1
AT1G08560	AT1G08560	protein_coding_gene	1528.45	-1.5254	0.198882	-7.66985	1.722e-14	7.4376e-13	syntaxin of plants 111
AT1G45010	AT1G45010	protein_coding_gene	527.085	-1.63546	0.213247	-7.66932	1.72914e-14	7.45357e-13	TRAM, LAG1 and CLN8 (TLC) lipid-sensing domain containing protein
AT5G10180	AT5G10180	protein_coding_gene	76.3094	-3.40298	0.443958	-7.66509	1.78709e-14	7.68805e-13	slufate transporter 2;1
AT3G51910	AT3G51910	protein_coding_gene	247.538	-2.67407	0.349037	-7.66127	1.84097e-14	7.90411e-13	heat shock transcription factor A7A
AT1G32780	AT1G32780	protein_coding_gene	77.6398	-3.09432	0.404098	-7.65734	1.89817e-14	8.13355e-13	GroES-like zinc-binding dehydrogenase family protein
AT2G39518	AT2G39518	protein_coding_gene	101.117	-2.70888	0.353851	-7.65542	1.92675e-14	8.23973e-13	Uncharacterised protein family (UPF0497)
AT1G72940	AT1G72940	protein_coding_gene	1871.98	-1.63665	0.214043	-7.64635	2.06761e-14	8.80727e-13	Toll-Interleukin-Resistance (TIR) domain-containing protein
AT2G26170	AT2G26170	protein_coding_gene	367.238	-2.14576	0.28062	-7.64653	2.06479e-14	8.80727e-13	cytochrome P450, family 711, subfamily A, polypeptide 1
AT1G03790	AT1G03790	protein_coding_gene	1729.61	3.70842	0.485102	7.64461	2.09572e-14	8.90949e-13	Zinc finger C-x8-C-x5-C-x3-H type family protein
AT1G21500	AT1G21500	protein_coding_gene	887.04	-3.03532	0.397367	-7.63856	2.19659e-14	9.32001e-13
AT5G55470	AT5G55470	protein_coding_gene	438.008	2.89537	0.379192	7.63564	2.24701e-14	9.51527e-13	Na+/H+ (sodium hydrogen) exchanger 3
AT1G16400	AT1G16400	protein_coding_gene	35.3239	-3.9468	0.517749	-7.623	2.47844e-14	1.04748e-12	cytochrome P450, family 79, subfamily F, polypeptide 2
AT1G68238	AT1G68238	protein_coding_gene	170.736	-2.18331	0.286427	-7.62258	2.48659e-14	1.04888e-12
AT3G27890	AT3G27890	protein_coding_gene	1233.41	-1.50218	0.197174	-7.61854	2.56569e-14	1.08014e-12	NADPH:quinone oxidoreductase
AT1G51680	AT1G51680	protein_coding_gene	2087.68	-2.264	0.297231	-7.61699	2.59659e-14	1.09102e-12	4-coumarate:CoA ligase 1
AT4G15830	AT4G15830	protein_coding_gene	544.963	-1.85263	0.243232	-7.61673	2.60183e-14	1.0911e-12	ARM repeat superfamily protein
AT1G75750	AT1G75750	protein_coding_gene	2152.29	-2.53028	0.332651	-7.6064	2.81826e-14	1.17958e-12	GAST1 protein homolog 1
AT2G42220	AT2G42220	protein_coding_gene	3501.91	-2.73228	0.35952	-7.59981	2.96559e-14	1.23885e-12	Rhodanese/Cell cycle control phosphatase superfamily protein
AT3G18890	AT3G18890	protein_coding_gene	927.799	-2.19833	0.289342	-7.59767	3.01509e-14	1.2571e-12	NAD(P)-binding Rossmann-fold superfamily protein
AT5G23870	AT5G23870	protein_coding_gene	99.7795	-1.64754	0.216862	-7.59718	3.02656e-14	1.25945e-12	Pectinacetylesterase family protein
AT3G16250	AT3G16250	protein_coding_gene	953.331	-1.61855	0.213211	-7.59128	3.16771e-14	1.31566e-12	NDH-dependent cyclic electron flow 1
AT5G54710	AT5G54710	protein_coding_gene	67.1749	-3.44079	0.453415	-7.58861	3.23347e-14	1.3404e-12	Ankyrin repeat family protein
AT4G10690			391.941	1.88389	0.248553	7.57943	3.47083e-14	1.43605e-12	transposable element gene
AT4G17500	AT4G17500	protein_coding_gene	1140.04	-2.52663	0.333452	-7.57719	3.53107e-14	1.45818e-12	ethylene responsive element binding factor 1
AT1G79040	AT1G79040	protein_coding_gene	8836.38	-2.0624	0.272217	-7.57629	3.55578e-14	1.46539e-12	photosystem II subunit R
AT3G54890	AT3G54890	protein_coding_gene	13762.9	-3.11286	0.410881	-7.57606	3.56205e-14	1.46539e-12	photosystem I light harvesting complex gene 1
AT1G78460	AT1G78460	protein_coding_gene	164.641	-3.42267	0.452009	-7.57212	3.67172e-14	1.50757e-12	SOUL heme-binding family protein
AT3G48720	AT3G48720	protein_coding_gene	87.1432	-3.58995	0.474116	-7.57188	3.67853e-14	1.50757e-12	HXXXD-type acyl-transferase family protein
AT5G43750	AT5G43750	protein_coding_gene	1138.9	-1.49476	0.197439	-7.57073	3.71126e-14	1.51811e-12	NAD(P)H dehydrogenase 18
AT3G22880	AT3G22880	protein_coding_gene	649.919	-1.63998	0.216661	-7.56934	3.75116e-14	1.53154e-12	DNA repair (Rad51) family protein
AT4G03110	AT4G03110	protein_coding_gene	732.508	-1.93406	0.255529	-7.56886	3.76524e-14	1.53439e-12	RNA-binding protein-defense related 1
AT5G03545	AT5G03545	protein_coding_gene	81.3327	-3.279	0.433286	-7.56775	3.79737e-14	1.54457e-12
AT3G26830	AT3G26830	protein_coding_gene	38.3253	-3.45545	0.456626	-7.56735	3.80905e-14	1.54642e-12	Cytochrome P450 superfamily protein
AT1G16510	AT1G16510	protein_coding_gene	76.8515	-2.63963	0.348836	-7.56696	3.82059e-14	1.5482e-12	SAUR-like auxin-responsive protein family
AT2G01590	AT2G01590	protein_coding_gene	403.796	-2.56799	0.339417	-7.56589	3.85226e-14	1.55811e-12	chlororespiratory reduction 3
AT1G76100	AT1G76100	protein_coding_gene	1265.25	-3.26522	0.431653	-7.56446	3.89475e-14	1.57236e-12	plastocyanin 1
AT1G74458	AT1G74458	protein_coding_gene	42.4625	-3.48837	0.461245	-7.56296	3.94e-14	1.58767e-12
AT1G48850	AT1G48850	protein_coding_gene	3645.29	-0.924173	0.122225	-7.56127	3.99165e-14	1.60549e-12	chorismate synthase, putative / 5-enolpyruvylshikimate-3-phosphate phospholyase, putative
AT5G20420	AT5G20420	protein_coding_gene	23.6991	3.23912	0.42843	7.56043	4.01745e-14	1.61287e-12	chromatin remodeling 42
AT4G08590	AT4G08590	protein_coding_gene	187.711	1.13701	0.150419	7.55896	4.06315e-14	1.6282e-12	ORTHRUS-like
AT3G27170	AT3G27170	protein_coding_gene	922.68	-2.7799	0.367852	-7.55711	4.12119e-14	1.6484e-12	chloride channel B
AT5G14740	AT5G14740	protein_coding_gene	4929.86	-3.91424	0.518044	-7.55582	4.1623e-14	1.66177e-12	carbonic anhydrase 2
AT1G56240	AT1G56240	protein_coding_gene	117.845	-3.39444	0.44955	-7.55076	4.32721e-14	1.72443e-12	phloem protein 2-B13
AT4G38770	AT4G38770	protein_coding_gene	4976.55	-2.26967	0.300657	-7.54906	4.38402e-14	1.74386e-12	proline-rich protein 4
AT1G61080	AT1G61080	protein_coding_gene	65.3515	-3.74845	0.496738	-7.54613	4.48368e-14	1.78023e-12	Hydroxyproline-rich glycoprotein family protein
AT2G18150	AT2G18150	protein_coding_gene	54.7692	-3.65439	0.484418	-7.54388	4.56191e-14	1.80797e-12	Peroxidase superfamily protein
AT2G33880	AT2G33880	protein_coding_gene	143.721	3.1697	0.420673	7.53482	4.88995e-14	1.93443e-12	homeobox-3
AT1G14160	AT1G14160	protein_coding_gene	60.5701	-3.68447	0.489045	-7.53401	4.9206e-14	1.93947e-12	Uncharacterised protein family (UPF0497)
AT5G24410	AT5G24410	protein_coding_gene	42.5254	-3.9891	0.529473	-7.53408	4.91776e-14	1.93947e-12	6-phosphogluconolactonase 4
AT1G33760	AT1G33760	protein_coding_gene	66.3373	-3.81685	0.507292	-7.52396	5.31417e-14	2.09079e-12	Integrase-type DNA-binding superfamily protein
AT2G23670	AT2G23670	protein_coding_gene	1731.97	-1.60167	0.212984	-7.52014	5.47181e-14	2.1489e-12	homolog of Synechocystis YCF37
AT4G12550	AT4G12550	protein_coding_gene	49.9934	-4.05161	0.538909	-7.51817	5.55481e-14	2.17755e-12	Auxin-Induced in Root cultures 1
AT2G43910	AT2G43910	protein_coding_gene	6592.61	-2.29297	0.305083	-7.51589	5.65235e-14	2.21178e-12	HARMLESS TO OZONE LAYER 1
AT1G65960	AT1G65960	protein_coding_gene	3157.26	-2.56166	0.340951	-7.5133	5.76552e-14	2.25199e-12	glutamate decarboxylase 2
AT1G66940	AT1G66940	protein_coding_gene	151.057	-2.58909	0.344758	-7.50988	5.91836e-14	2.30752e-12	protein kinase-related
AT5G25040	AT5G25040	protein_coding_gene	60.816	-3.27206	0.435977	-7.50511	6.13779e-14	2.38877e-12	Major facilitator superfamily protein
AT5G01790	AT5G01790	protein_coding_gene	187.292	-2.37147	0.316508	-7.49261	6.75147e-14	2.62289e-12
AT3G48520	AT3G48520	protein_coding_gene	801.681	-3.3084	0.44168	-7.49049	6.86166e-14	2.66092e-12	cytochrome P450, family 94, subfamily B, polypeptide 3
AT3G54050	AT3G54050	protein_coding_gene	2955.23	-2.07946	0.277658	-7.48931	6.92387e-14	2.68024e-12	high cyclic electron flow 1
AT4G30810	AT4G30810	protein_coding_gene	4188.42	1.0718	0.143173	7.48605	7.09797e-14	2.74273e-12	serine carboxypeptidase-like 29
AT1G64400	AT1G64400	protein_coding_gene	57.8587	-3.05085	0.407564	-7.48557	7.1237e-14	2.74777e-12	AMP-dependent synthetase and ligase family protein
AT1G70210	AT1G70210	protein_coding_gene	272.898	1.55291	0.207616	7.47971	7.44873e-14	2.86803e-12	CYCLIN D1;1
AT3G47740	AT3G47740	protein_coding_gene	95.3219	-3.16433	0.423075	-7.47936	7.46865e-14	2.87059e-12	ABC2 homolog 2
AT5G56870	AT5G56870	protein_coding_gene	227.899	-2.68676	0.359249	-7.47883	7.4985e-14	2.87695e-12	beta-galactosidase 4
AT5G16030	AT5G16030	protein_coding_gene	1225.19	-3.00509	0.401999	-7.47536	7.69919e-14	2.94872e-12
AT3G44720	AT3G44720	protein_coding_gene	1011.33	-1.98155	0.26526	-7.4702	8.00724e-14	3.06128e-12	arogenate dehydratase 4
AT5G62140	AT5G62140	protein_coding_gene	316.891	-1.87719	0.251313	-7.46951	8.04945e-14	3.07199e-12
AT1G35420	AT1G35420	protein_coding_gene	691.789	-1.17815	0.157826	-7.46485	8.33935e-14	3.17703e-12	alpha/beta-Hydrolases superfamily protein
AT3G23570	AT3G23570	protein_coding_gene	716.525	1.07214	0.14384	7.45368	9.07698e-14	3.45196e-12	alpha/beta-Hydrolases superfamily protein
AT4G22070	AT4G22070	protein_coding_gene	91.0993	-3.4543	0.463486	-7.45287	9.1333e-14	3.46729e-12	WRKY DNA-binding protein 31
AT3G50280	AT3G50280	protein_coding_gene	118.377	-2.35264	0.315739	-7.45123	9.24708e-14	3.50434e-12	HXXXD-type acyl-transferase family protein
AT1G15230	AT1G15230	protein_coding_gene	954.675	1.4303	0.19209	7.44602	9.61999e-14	3.63695e-12
AT5G03795	AT5G03795	protein_coding_gene	61.115	3.31153	0.444747	7.44587	9.63063e-14	3.63695e-12	Exostosin family protein
AT1G35210	AT1G35210	protein_coding_gene	33.7379	-3.29148	0.442307	-7.44162	9.9461e-14	3.74954e-12
AT2G34420	AT2G34420	protein_coding_gene	27430.7	-3.05425	0.41057	-7.43906	1.01407e-13	3.81624e-12	photosystem II light harvesting complex gene B1B2
AT2G47770	AT2G47770	protein_coding_gene	1663.99	3.96406	0.533014	7.43706	1.0295e-13	3.86425e-12	TSPO(outer membrane tryptophan-rich sensory protein)-related
AT3G55130	AT3G55130	protein_coding_gene	210.434	-2.89037	0.38865	-7.43695	1.03039e-13	3.86425e-12	white-brown complex homolog 19
AT5G36910	AT5G36910	protein_coding_gene	226.219	-3.21193	0.432121	-7.43295	1.06199e-13	3.97585e-12	thionin 2.2
AT1G56650	AT1G56650	protein_coding_gene	592.866	-4.09011	0.550367	-7.43161	1.07284e-13	4.00952e-12	production of anthocyanin pigment 1
AT3G05165	AT3G05165	protein_coding_gene	1395.91	-1.15174	0.155042	-7.42855	1.09792e-13	4.09618e-12	Major facilitator superfamily protein
AT1G61660	AT1G61660	protein_coding_gene	133.822	-2.12339	0.285978	-7.42503	1.12758e-13	4.19168e-12	basic helix-loop-helix (bHLH) DNA-binding superfamily protein
AT2G35260	AT2G35260	protein_coding_gene	1365.81	-2.32722	0.313435	-7.4249	1.12867e-13	4.19168e-12
AT3G62040	AT3G62040	protein_coding_gene	163.927	-3.21	0.432334	-7.42482	1.12933e-13	4.19168e-12	Haloacid dehalogenase-like hydrolase (HAD) superfamily protein
AT3G50980	AT3G50980	protein_coding_gene	1157.32	3.76208	0.506713	7.42448	1.13226e-13	4.1935e-12	dehydrin xero 1
AT5G54270	AT5G54270	protein_coding_gene	28758.8	-3.08019	0.414878	-7.42431	1.13369e-13	4.1935e-12	light-harvesting chlorophyll B-binding protein 3
AT1G22600	AT1G22600	protein_coding_gene	343.197	3.30744	0.445561	7.42309	1.14417e-13	4.22504e-12	Late embryogenesis abundant protein (LEA) family protein
AT3G47470	AT3G47470	protein_coding_gene	17414.4	-2.42374	0.326531	-7.42269	1.14765e-13	4.22518e-12	light-harvesting chlorophyll-protein complex I subunit A4
AT4G15510	AT4G15510	protein_coding_gene	867.371	-1.49322	0.201172	-7.42264	1.14812e-13	4.22518e-12	Photosystem II reaction center PsbP family protein
AT2G39010	AT2G39010	protein_coding_gene	1176.68	-3.01832	0.407032	-7.41543	1.21233e-13	4.45391e-12	plasma membrane intrinsic protein 2E
AT5G14450	AT5G14450	protein_coding_gene	7354.79	2.25363	0.304056	7.4119	1.24506e-13	4.56641e-12	GDSL-like Lipase/Acylhydrolase superfamily protein
AT1G21130	AT1G21130	protein_coding_gene	566.691	-2.96024	0.399476	-7.4103	1.2601e-13	4.61375e-12	O-methyltransferase family protein
AT2G21210	AT2G21210	protein_coding_gene	74.5088	-2.9497	0.39834	-7.40499	1.31162e-13	4.79427e-12	SAUR-like auxin-responsive protein family
AT4G15920	AT4G15920	protein_coding_gene	59.9873	-2.93133	0.395903	-7.40417	1.31974e-13	4.81582e-12	Nodulin MtN3 family protein
AT5G01020	AT5G01020	protein_coding_gene	1724.67	0.702083	0.0948543	7.4017	1.34452e-13	4.898e-12	Protein kinase superfamily protein
AT4G02270	AT4G02270	protein_coding_gene	1232.14	-3.0789	0.416281	-7.3962	1.40137e-13	5.09652e-12	root hair specific 13
AT1G55675	AT1G55675	protein_coding_gene	220.86	1.45178	0.196353	7.39371	1.42787e-13	5.16683e-12
AT1G80050	AT1G80050	protein_coding_gene	113.429	-2.77984	0.375958	-7.394	1.4248e-13	5.16683e-12	adenine phosphoribosyl transferase 2
AT2G31380	AT2G31380	protein_coding_gene	638.461	-2.43704	0.329603	-7.39386	1.42625e-13	5.16683e-12	salt tolerance homologue
AT2G28140	AT2G28140	protein_coding_gene	145.781	-2.61272	0.353582	-7.38928	1.47628e-13	5.33309e-12	Protein of unknown function (DUF1635)
AT3G02640	AT3G02640	protein_coding_gene	1146.27	-1.43873	0.194717	-7.38882	1.48136e-13	5.34254e-12
AT4G00330	AT4G00330	protein_coding_gene	481.808	-2.33134	0.315717	-7.38427	1.5329e-13	5.51921e-12	calmodulin-binding receptor-like cytoplasmic kinase 2
AT1G62320	AT1G62320	protein_coding_gene	152.51	-2.80883	0.380544	-7.38109	1.57001e-13	5.64343e-12	ERD (early-responsive to dehydration stress) family protein
AT1G18290	AT1G18290	protein_coding_gene	166.759	-3.25822	0.441605	-7.37812	1.60537e-13	5.76095e-12
AT5G51720	AT5G51720	protein_coding_gene	136.373	-3.40612	0.461879	-7.37448	1.64988e-13	5.91089e-12	2 iron, 2 sulfur cluster binding
AT3G16520	AT3G16520	protein_coding_gene	1749.71	-1.58049	0.214362	-7.37299	1.66837e-13	5.96726e-12	UDP-glucosyl transferase 88A1
AT1G25560	AT1G25560	protein_coding_gene	2252.2	-2.0428	0.277104	-7.37194	1.68157e-13	6.00454e-12	AP2/B3 transcription factor family protein
AT3G61440	AT3G61440	protein_coding_gene	8936.1	-1.33496	0.181194	-7.36755	1.73786e-13	6.19532e-12	cysteine synthase C1
AT4G32290	AT4G32290	protein_coding_gene	246.783	1.88118	0.255429	7.36476	1.77461e-13	6.30555e-12	Core-2/I-branching beta-1,6-N-acetylglucosaminyltransferase family protein
AT4G35250	AT4G35250	protein_coding_gene	1581.19	-1.6874	0.229116	-7.36482	1.77381e-13	6.30555e-12	NAD(P)-binding Rossmann-fold superfamily protein
AT3G01420	AT3G01420	protein_coding_gene	2415.68	-3.09418	0.420182	-7.36392	1.78582e-13	6.33497e-12	Peroxidase superfamily protein
AT1G08500	AT1G08500	protein_coding_gene	859.434	1.17107	0.159242	7.35401	1.92352e-13	6.80114e-12	early nodulin-like protein 18
AT5G20630	AT5G20630	protein_coding_gene	6672.82	-3.57796	0.486521	-7.35417	1.9211e-13	6.80114e-12	germin 3
AT4G15140	AT4G15140	protein_coding_gene	200.08	-1.89401	0.257559	-7.3537	1.92792e-13	6.80559e-12
AT4G39480	AT4G39480	protein_coding_gene	386.559	-2.85954	0.388906	-7.35278	1.94125e-13	6.84149e-12	cytochrome P450, family 96, subfamily A, polypeptide 9
AT4G22080	AT4G22080	protein_coding_gene	261.788	-3.10616	0.422795	-7.34674	2.03106e-13	7.14637e-12	root hair specific 14
AT5G10860	AT5G10860	protein_coding_gene	4262.17	1.16722	0.158891	7.34602	2.04202e-13	7.17327e-12	Cystathionine beta-synthase (CBS) family protein
AT4G20110	AT4G20110	protein_coding_gene	132.578	-2.76652	0.37669	-7.34428	2.06865e-13	7.25501e-12	VACUOLAR SORTING RECEPTOR 7
AT3G21800	AT3G21800	protein_coding_gene	10.5106	4.18644	0.570124	7.34304	2.08789e-13	7.31066e-12	UDP-glucosyl transferase 71B8
AT4G09010	AT4G09010	protein_coding_gene	3186.44	-1.85347	0.252477	-7.34116	2.1175e-13	7.40237e-12	ascorbate peroxidase 4
AT2G28210	AT2G28210	protein_coding_gene	32.0408	-3.69836	0.504298	-7.33368	2.23921e-13	7.8152e-12	alpha carbonic anhydrase 2
AT1G26761	AT1G26761	protein_coding_gene	181.346	-2.77952	0.379067	-7.33254	2.25827e-13	7.86902e-12	Arabinanase/levansucrase/invertase
AT1G68650	AT1G68650	protein_coding_gene	192.962	-1.87277	0.255567	-7.32792	2.33753e-13	8.13165e-12	Uncharacterized protein family (UPF0016)
AT2G25000	AT2G25000	protein_coding_gene	127.698	-2.56408	0.349915	-7.32771	2.34115e-13	8.13165e-12	WRKY DNA-binding protein 60
AT5G12950	AT5G12950	protein_coding_gene	852.727	2.08057	0.283952	7.32718	2.35053e-13	8.15114e-12	Putative glycosyl hydrolase of unknown function (DUF1680)
AT4G15240	AT4G15240	protein_coding_gene	198.856	1.25357	0.171134	7.32506	2.38793e-13	8.2676e-12	Protein of unknown function (DUF604)
AT5G38430	AT5G38430	protein_coding_gene	14012.7	-3.24981	0.443715	-7.3241	2.40515e-13	8.31391e-12	Ribulose bisphosphate carboxylase (small chain) family protein
AT1G17560	AT1G17560	protein_coding_gene	287.313	-1.10175	0.150442	-7.32344	2.41696e-13	8.3414e-12	Ribosomal protein L14p/L23e family protein
AT5G01240	AT5G01240	protein_coding_gene	437.271	-0.964151	0.131691	-7.32129	2.45605e-13	8.46282e-12	like AUXIN RESISTANT 1
AT4G11320	AT4G11320	protein_coding_gene	2362.48	-2.02335	0.276474	-7.31841	2.50935e-13	8.63273e-12	Papain family cysteine protease
AT4G25830	AT4G25830	protein_coding_gene	1099.47	-2.50754	0.34265	-7.31809	2.51525e-13	8.63807e-12	Uncharacterised protein family (UPF0497)
AT5G65550	AT5G65550	protein_coding_gene	38.208	2.86393	0.391359	7.3179	2.51889e-13	8.63807e-12	UDP-Glycosyltransferase superfamily protein
AT1G22410	AT1G22410	protein_coding_gene	5492.06	-1.23246	0.168471	-7.31555	2.56332e-13	8.77654e-12	Class-II DAHP synthetase family protein
AT4G22460	AT4G22460	protein_coding_gene	350.305	-3.18678	0.435708	-7.31402	2.59274e-13	8.86325e-12	Bifunctional inhibitor/lipid-transfer protein/seed storage 2S albumin superfamily protein
AT4G12290	AT4G12290	protein_coding_gene	109.958	2.9046	0.397295	7.31095	2.65264e-13	9.05372e-12	Copper amine oxidase family protein
AT1G13670	AT1G13670	protein_coding_gene	206.017	-2.26878	0.310373	-7.30986	2.67428e-13	9.11319e-12
AT3G24240	AT3G24240	protein_coding_gene	1400.4	1.6627	0.227484	7.30908	2.68987e-13	9.15189e-12	Leucine-rich repeat receptor-like protein kinase family protein
AT2G28960	AT2G28960	protein_coding_gene	23.9219	-3.3283	0.455387	-7.30872	2.69706e-13	9.16196e-12	Leucine-rich repeat protein kinase family protein
AT3G26520	AT3G26520	protein_coding_gene	18525.1	-2.03891	0.279279	-7.30061	2.86457e-13	9.71573e-12	tonoplast intrinsic protein 2
AT5G63600	AT5G63600	protein_coding_gene	322.049	-3.03736	0.416291	-7.29625	2.95895e-13	1.00201e-11	flavonol synthase 5
AT3G25717	AT3G25717	protein_coding_gene	45.6331	-3.53472	0.484728	-7.29216	3.05022e-13	1.03131e-11	ROTUNDIFOLIA like 16
AT1G74470	AT1G74470	protein_coding_gene	18973.7	-1.4571	0.19988	-7.28987	3.10256e-13	1.04737e-11	Pyridine nucleotide-disulphide oxidoreductase family protein
AT5G64810	AT5G64810	protein_coding_gene	43.8133	-3.18257	0.436624	-7.28903	3.12188e-13	1.05225e-11	WRKY DNA-binding protein 51
AT2G18340	AT2G18340	protein_coding_gene	533.338	3.73237	0.512291	7.28564	3.20137e-13	1.07736e-11	late embryogenesis abundant domain-containing protein / LEA domain-containing protein
AT2G04350	AT2G04350	protein_coding_gene	1501.18	1.37551	0.188821	7.28472	3.22345e-13	1.08311e-11	AMP-dependent synthetase and ligase family protein
AT1G07985	AT1G07985	protein_coding_gene	2433.06	1.99148	0.273454	7.28269	3.27234e-13	1.09625e-11	Expressed protein
AT1G35290	AT1G35290	protein_coding_gene	363.645	-2.66414	0.365819	-7.28267	3.27268e-13	1.09625e-11	Thioesterase superfamily protein
AT2G45970	AT2G45970	protein_coding_gene	919.526	-1.12178	0.154045	-7.28218	3.28472e-13	1.09858e-11	cytochrome P450, family 86, subfamily A, polypeptide 8
AT3G21055	AT3G21055	protein_coding_gene	5486.8	-1.79079	0.245934	-7.28159	3.29905e-13	1.10167e-11	photosystem II subunit T
AT4G00905	AT4G00905	protein_coding_gene	102.215	-1.71852	0.23609	-7.27909	3.36073e-13	1.12054e-11	NC domain-containing protein-related
AT4G14819	AT4G14819	protein_coding_gene	35.1993	-3.75972	0.516641	-7.27724	3.40725e-13	1.1343e-11	Protein of unknown function (DUF1677)
AT3G11090	AT3G11090	protein_coding_gene	61.5581	-2.85858	0.393034	-7.27311	3.51295e-13	1.16769e-11	LOB domain-containing protein 21
AT2G41730	AT2G41730	protein_coding_gene	79.2259	-2.78734	0.383347	-7.27107	3.56644e-13	1.18365e-11
AT4G35230	AT4G35230	protein_coding_gene	1016.13	-0.654756	0.0900942	-7.26746	3.66309e-13	1.21387e-11	BR-signaling kinase 1
AT1G31950	AT1G31950	protein_coding_gene	649.376	1.30922	0.180161	7.26691	3.67792e-13	1.21692e-11	Terpenoid cyclases/Protein prenyltransferases superfamily protein
AT5G42030	AT5G42030	protein_coding_gene	1121.46	-2.01728	0.277647	-7.26562	3.71336e-13	1.22677e-11	ABL interactor-like protein 4
AT1G16880	AT1G16880	protein_coding_gene	3234.57	-1.80681	0.248888	-7.25953	3.88435e-13	1.2813e-11	uridylyltransferase-related
AT4G18650	AT4G18650	protein_coding_gene	196.294	2.95042	0.406499	7.25811	3.9253e-13	1.29087e-11	transcription factor-related
AT5G49900	AT5G49900	protein_coding_gene	127.322	-2.92662	0.403214	-7.25824	3.92169e-13	1.29087e-11	Beta-glucosidase, GBA2 type family protein
AT1G23205	AT1G23205	protein_coding_gene	232.737	-1.92266	0.264949	-7.25673	3.96558e-13	1.30214e-11	Plant invertase/pectin methylesterase inhibitor superfamily protein
AT3G27570	AT3G27570	protein_coding_gene	2601.19	-1.04012	0.143338	-7.25637	3.97618e-13	1.30364e-11	Sucrase/ferredoxin-like family protein
AT1G73600	AT1G73600	protein_coding_gene	238.161	-3.42049	0.471473	-7.25489	4.01979e-13	1.31595e-11	S-adenosyl-L-methionine-dependent methyltransferases superfamily protein
AT2G12462	AT2G12462	protein_coding_gene	379.706	-2.51169	0.346321	-7.2525	4.09154e-13	1.33742e-11
AT5G16010	AT5G16010	protein_coding_gene	1045.43	-1.06802	0.147268	-7.2522	4.10064e-13	1.33837e-11	3-oxo-5-alpha-steroid 4-dehydrogenase family protein
AT4G02520	AT4G02520	protein_coding_gene	954.457	-2.55811	0.353229	-7.24208	4.41855e-13	1.43996e-11	glutathione S-transferase PHI 2
AT5G52060	AT5G52060	protein_coding_gene	1728.62	-1.59455	0.220274	-7.23893	4.52224e-13	1.47153e-11	BCL-2-associated athanogene 1
AT3G26650	AT3G26650	protein_coding_gene	11973.7	-1.68773	0.233172	-7.23814	4.5489e-13	1.47798e-11	glyceraldehyde 3-phosphate dehydrogenase A subunit
AT4G15765	AT4G15765	protein_coding_gene	124.906	-2.26729	0.313253	-7.23788	4.55749e-13	1.47856e-11	FAD/NAD(P)-binding oxidoreductase family protein
AT2G21820	AT2G21820	protein_coding_gene	620.299	3.78224	0.522711	7.2358	4.62783e-13	1.49913e-11
AT2G32550	AT2G32550	protein_coding_gene	79.0497	-2.80128	0.387275	-7.23332	4.71341e-13	1.52457e-11	Cell differentiation, Rcd1-like protein
AT4G27300	AT4G27300	protein_coding_gene	48.2271	-3.19483	0.441904	-7.2297	4.84056e-13	1.56336e-11	S-locus lectin protein kinase family protein
AT2G45300	AT2G45300	protein_coding_gene	2748.73	-0.946174	0.130915	-7.22739	4.9237e-13	1.58784e-11	RNA 3'-terminal phosphate cyclase/enolpyruvate transferase, alpha/beta
AT3G48420	AT3G48420	protein_coding_gene	823.639	-2.00005	0.277044	-7.21926	5.22722e-13	1.68321e-11	Haloacid dehalogenase-like hydrolase (HAD) superfamily protein
AT2G27360	AT2G27360	protein_coding_gene	544.465	-1.26583	0.175373	-7.21791	5.27911e-13	1.69739e-11	GDSL-like Lipase/Acylhydrolase superfamily protein
AT3G02870	AT3G02870	protein_coding_gene	989.965	-1.04797	0.14521	-7.21692	5.31787e-13	1.70732e-11	Inositol monophosphatase family protein
AT4G38690	AT4G38690	protein_coding_gene	252.749	-2.30703	0.319706	-7.21609	5.35055e-13	1.71273e-11	PLC-like phosphodiesterases superfamily protein
AT5G56220	AT5G56220	protein_coding_gene	565.099	1.28355	0.17787	7.21619	5.34639e-13	1.71273e-11	P-loop containing nucleoside triphosphate hydrolases superfamily protein
AT3G14350	AT3G14350	protein_coding_gene	2598.32	-1.27706	0.176985	-7.21563	5.36852e-13	1.71594e-11	STRUBBELIG-receptor family 7
AT1G78430	AT1G78430	protein_coding_gene	229.866	-1.40739	0.195214	-7.20946	5.61737e-13	1.79284e-11	ROP interactive partner 2
AT5G42720	AT5G42720	protein_coding_gene	470.364	-1.70712	0.236919	-7.20551	5.78288e-13	1.84294e-11	Glycosyl hydrolase family 17 protein
AT1G27180	AT1G27180	protein_coding_gene	230.37	1.05366	0.14624	7.20501	5.80395e-13	1.84694e-11	disease resistance protein (TIR-NBS-LRR class), putative
AT4G22214	AT4G22214	protein_coding_gene	103.838	3.03765	0.42178	7.20198	5.93438e-13	1.88567e-11	Defensin-like (DEFL) family protein
AT5G04010	AT5G04010	protein_coding_gene	16.2817	4.05939	0.563791	7.20016	6.01411e-13	1.9082e-11	F-box family protein
AT5G24610	AT5G24610	protein_coding_gene	795.821	1.20071	0.166819	7.19767	6.12487e-13	1.9405e-11
AT3G16690	AT3G16690	protein_coding_gene	51.9036	-3.64588	0.506741	-7.19476	6.25713e-13	1.9795e-11	Nodulin MtN3 family protein
AT4G22490	AT4G22490	protein_coding_gene	285.345	-2.83062	0.393554	-7.19246	6.36327e-13	2.01014e-11	Bifunctional inhibitor/lipid-transfer protein/seed storage 2S albumin superfamily protein
AT3G05900	AT3G05900	protein_coding_gene	1788.66	-1.59533	0.221825	-7.19187	6.39103e-13	2.01597e-11	neurofilament protein-related
AT5G22545	AT5G22545	protein_coding_gene	28.9297	3.46096	0.481451	7.18862	6.54506e-13	2.06155e-11
AT1G71880	AT1G71880	protein_coding_gene	2267.28	-1.23084	0.171228	-7.18829	6.56098e-13	2.06356e-11	sucrose-proton symporter 1
AT3G21730	AT3G21730	protein_coding_gene	426.349	-1.89074	0.263046	-7.18788	6.58058e-13	2.06672e-11	Dihydroneopterin aldolase
AT1G73760	AT1G73760	protein_coding_gene	290.348	-1.16807	0.162537	-7.1865	6.6472e-13	2.08462e-11	RING/U-box superfamily protein
AT1G50490	AT1G50490	protein_coding_gene	2044.24	-1.06765	0.14858	-7.1857	6.68613e-13	2.09379e-11	ubiquitin-conjugating enzyme 20
AT3G06020	AT3G06020	protein_coding_gene	49.4587	-3.0039	0.418352	-7.18031	6.95529e-13	2.17493e-11	Protein of unknown function (DUF3049)
AT3G05400	AT3G05400	protein_coding_gene	334.621	-2.70994	0.377629	-7.17619	7.16818e-13	2.23827e-11	Major facilitator superfamily protein
AT4G22920	AT4G22920	protein_coding_gene	418.911	2.23035	0.31094	7.17293	7.34073e-13	2.28885e-11	non-yellowing 1
AT2G37025	AT2G37025	protein_coding_gene	173.403	-1.75346	0.244539	-7.17047	7.47388e-13	2.32701e-11	TRF-like 8
AT4G20450	AT4G20450	protein_coding_gene	59.5634	-3.28551	0.458221	-7.17013	7.49265e-13	2.3295e-11	Leucine-rich repeat protein kinase family protein
AT2G06520	AT2G06520	protein_coding_gene	14958.3	-1.83827	0.256454	-7.16803	7.60862e-13	2.36216e-11	photosystem II subunit X
AT4G21760	AT4G21760	protein_coding_gene	83.9971	-2.76105	0.385611	-7.16019	8.05637e-13	2.49759e-11	beta-glucosidase 47
AT5G58770	AT5G58770	protein_coding_gene	83.6859	-3.12705	0.436747	-7.15987	8.07537e-13	2.4999e-11	Undecaprenyl pyrophosphate synthetase family protein
AT3G14880	AT3G14880	protein_coding_gene	384.098	3.00345	0.419907	7.15265	8.51201e-13	2.6313e-11
AT1G65840	AT1G65840	protein_coding_gene	2359.23	-1.41046	0.197254	-7.15046	8.64878e-13	2.66977e-11	polyamine oxidase 4
AT1G14345	AT1G14345	protein_coding_gene	976.884	-1.9523	0.273043	-7.15016	8.66795e-13	2.67188e-11	NAD(P)-linked oxidoreductase superfamily protein
AT5G45960	AT5G45960	protein_coding_gene	43.18	-2.85597	0.399452	-7.14972	8.69523e-13	2.67647e-11	GDSL-like Lipase/Acylhydrolase superfamily protein
AT3G08940	AT3G08940	protein_coding_gene	8314.26	-2.45635	0.343601	-7.14886	8.75017e-13	2.68956e-11	light harvesting complex photosystem II
AT2G24645	AT2G24645	protein_coding_gene	83.5121	-1.62941	0.227936	-7.14853	8.77148e-13	2.69228e-11	Transcriptional factor B3 family protein
AT3G21770	AT3G21770	protein_coding_gene	778.169	-2.39848	0.335551	-7.14787	8.81318e-13	2.70125e-11	Peroxidase superfamily protein
AT4G23750	AT4G23750	protein_coding_gene	436.828	1.56019	0.218415	7.14324	9.11536e-13	2.78992e-11	cytokinin response factor 2
AT4G15760	AT4G15760	protein_coding_gene	1076.49	-1.82502	0.255504	-7.14284	9.142e-13	2.79412e-11	monooxygenase 1
AT3G19480	AT3G19480	protein_coding_gene	297.306	-2.44562	0.3425	-7.14049	9.30007e-13	2.83842e-11	D-3-phosphoglycerate dehydrogenase
AT3G47070	AT3G47070	protein_coding_gene	1246.06	-2.25711	0.316233	-7.13749	9.50513e-13	2.89692e-11
AT3G16280	AT3G16280	protein_coding_gene	43.8835	-2.32258	0.325419	-7.13719	9.526e-13	2.89887e-11	Integrase-type DNA-binding superfamily protein
AT4G11240	AT4G11240	protein_coding_gene	1203.75	0.920603	0.12899	7.13701	9.53832e-13	2.89887e-11	Calcineurin-like metallo-phosphoesterase superfamily protein
AT5G19220	AT5G19220	protein_coding_gene	1909.74	-1.70917	0.239588	-7.13378	9.76504e-13	2.96361e-11	ADP glucose pyrophosphorylase large subunit 1
AT4G39130	AT4G39130	protein_coding_gene	180.893	4.07906	0.571854	7.13304	9.81731e-13	2.9753e-11	Dehydrin family protein
AT1G49030	AT1G49030	protein_coding_gene	90.1516	-2.75929	0.38689	-7.13198	9.89354e-13	2.99421e-11	PLAC8 family protein
AT5G05600	AT5G05600	protein_coding_gene	584.835	-2.70522	0.379344	-7.13133	9.94047e-13	3.00421e-11	2-oxoglutarate (2OG) and Fe(II)-dependent oxygenase superfamily protein
AT4G16950	AT4G16950	protein_coding_gene	450.911	-2.02313	0.283737	-7.13029	1.00155e-12	3.02267e-11	Disease resistance protein (TIR-NBS-LRR class) family
AT2G20670	AT2G20670	protein_coding_gene	374.261	-2.55183	0.358048	-7.12706	1.02535e-12	3.0902e-11	Protein of unknown function (DUF506)
AT3G21510	AT3G21510	protein_coding_gene	655.507	-2.6319	0.369324	-7.12625	1.03138e-12	3.10403e-11	histidine-containing phosphotransmitter 1
AT3G15360	AT3G15360	protein_coding_gene	2231.25	-1.21654	0.17073	-7.12553	1.03683e-12	3.11612e-11	thioredoxin M-type 4
AT4G15390	AT4G15390	protein_coding_gene	625.939	2.45919	0.3453	7.1219	1.06447e-12	3.19474e-11	HXXXD-type acyl-transferase family protein
AT3G63110	AT3G63110	protein_coding_gene	47.2586	-3.45127	0.484665	-7.12094	1.0719e-12	3.21259e-11	isopentenyltransferase 3
AT1G01660	AT1G01660	protein_coding_gene	67.8645	-3.356	0.47145	-7.11846	1.09138e-12	3.26222e-11	RING/U-box superfamily protein
AT2G28900	AT2G28900	protein_coding_gene	8204.52	-1.71173	0.240464	-7.11845	1.09148e-12	3.26222e-11	outer plastid envelope protein 16-1
AT1G35260	AT1G35260	protein_coding_gene	79.8088	-3.39787	0.477882	-7.11026	1.15827e-12	3.45708e-11	MLP-like protein 165
AT4G03100	AT4G03100	protein_coding_gene	518.717	-1.74725	0.245749	-7.10989	1.16132e-12	3.46014e-11	Rho GTPase activating protein with PAK-box/P21-Rho-binding domain
AT5G52420	AT5G52420	protein_coding_gene	875.441	1.48858	0.209372	7.10975	1.16249e-12	3.46014e-11
AT1G35780	AT1G35780	protein_coding_gene	585.687	-1.21478	0.170867	-7.10952	1.16443e-12	3.46115e-11
AT3G49940	AT3G49940	protein_coding_gene	685.895	-1.8629	0.262069	-7.10844	1.17364e-12	3.48372e-11	LOB domain-containing protein 38
AT3G26460	AT3G26460	protein_coding_gene	244.157	-2.4972	0.35138	-7.10682	1.18747e-12	3.51995e-11	Polyketide cyclase/dehydrase and lipid transport superfamily protein
AT4G28430	AT4G28430	protein_coding_gene	151.764	-2.10048	0.295737	-7.10253	1.22498e-12	3.62617e-11	Reticulon family protein
AT3G63140	AT3G63140	protein_coding_gene	2176.41	-1.78432	0.251261	-7.10143	1.23471e-12	3.64998e-11	chloroplast stem-loop binding protein of 41 kDa
AT3G19920	AT3G19920	protein_coding_gene	1366.84	3.0332	0.427292	7.09866	1.25973e-12	3.71886e-11
AT5G46800	AT5G46800	protein_coding_gene	1967.71	-1.16889	0.164705	-7.09684	1.27642e-12	3.76302e-11	Mitochondrial substrate carrier family protein
AT4G37070	AT4G37070	protein_coding_gene	382.536	-3.70771	0.52262	-7.09446	1.29855e-12	3.82305e-11	Acyl transferase/acyl hydrolase/lysophospholipase superfamily protein
AT1G54820	AT1G54820	protein_coding_gene	215.783	-1.92131	0.270848	-7.09367	1.30599e-12	3.83972e-11	Protein kinase superfamily protein
AT5G24970	AT5G24970	protein_coding_gene	710.307	1.72048	0.242668	7.08986	1.34251e-12	3.94173e-11	Protein kinase superfamily protein
AT1G19150	AT1G19150	protein_coding_gene	830.084	-1.96484	0.277142	-7.08966	1.34444e-12	3.94205e-11	photosystem I light harvesting complex gene 6
AT2G29360	AT2G29360	protein_coding_gene	162.039	-2.62988	0.371014	-7.08837	1.35706e-12	3.97366e-11	NAD(P)-binding Rossmann-fold superfamily protein
AT1G13930	AT1G13930	protein_coding_gene	5016.61	-1.92354	0.271441	-7.0864	1.37649e-12	4.02511e-11
AT2G44450	AT2G44450	protein_coding_gene	857.368	-1.96674	0.277634	-7.08392	1.40132e-12	4.0922e-11	beta glucosidase 15
AT5G26300	AT5G26300	protein_coding_gene	23.1107	-3.80588	0.537275	-7.08368	1.4038e-12	4.09392e-11	TRAF-like family protein
AT1G52200	AT1G52200	protein_coding_gene	176.901	-2.88043	0.406717	-7.08214	1.4194e-12	4.13002e-11	PLAC8 family protein
AT5G08050	AT5G08050	protein_coding_gene	1971.13	-1.87898	0.265315	-7.08209	1.42e-12	4.13002e-11	Protein of unknown function (DUF1118)
AT2G15960	AT2G15960	protein_coding_gene	240.861	-2.58335	0.364865	-7.08028	1.43869e-12	4.17876e-11
AT5G51460	AT5G51460	protein_coding_gene	764.694	-1.27646	0.180298	-7.07974	1.44421e-12	4.18917e-11	Haloacid dehalogenase-like hydrolase (HAD) superfamily protein
AT2G42060	AT2G42060	protein_coding_gene	44.5107	-3.40209	0.480562	-7.07941	1.4477e-12	4.19368e-11	Cysteine/Histidine-rich C1 domain family protein
AT1G67870	AT1G67870	protein_coding_gene	227.125	-2.67107	0.377382	-7.07788	1.46372e-12	4.2344e-11	glycine-rich protein
AT1G73880	AT1G73880	protein_coding_gene	532.266	1.53907	0.217588	7.07334	1.51248e-12	4.36964e-11	UDP-glucosyl transferase 89B1
AT1G08090	AT1G08090	protein_coding_gene	45.7232	-3.62235	0.512373	-7.06976	1.55201e-12	4.47787e-11	nitrate transporter 2:1
AT4G15330	AT4G15330	protein_coding_gene	68.7905	-3.44515	0.487373	-7.0688	1.56275e-12	4.50284e-11	cytochrome P450, family 705, subfamily A, polypeptide 1
AT1G17010	AT1G17010	protein_coding_gene	47.876	3.62613	0.51317	7.06615	1.59294e-12	4.58372e-11	2-oxoglutarate (2OG) and Fe(II)-dependent oxygenase superfamily protein
AT5G15410	AT5G15410	protein_coding_gene	549.667	-1.04512	0.147957	-7.06368	1.62146e-12	4.65958e-11	Cyclic nucleotide-regulated ion channel family protein
AT4G11450	AT4G11450	protein_coding_gene	279.319	1.0686	0.151324	7.06169	1.64487e-12	4.7206e-11	Protein of unknown function (DUF3527)
AT1G74070	AT1G74070	protein_coding_gene	660.8	-1.08273	0.153361	-7.06001	1.66486e-12	4.75926e-11	Cyclophilin-like peptidyl-prolyl cis-trans isomerase family protein
AT5G48070	AT5G48070	protein_coding_gene	325.008	-2.75281	0.389916	-7.06001	1.66494e-12	4.75926e-11	xyloglucan endotransglucosylase/hydrolase 20
AT5G53830	AT5G53830	protein_coding_gene	113.575	-1.92823	0.273119	-7.06003	1.66465e-12	4.75926e-11	VQ motif-containing protein
AT1G10650	AT1G10650	protein_coding_gene	839.224	-1.5887	0.225532	-7.04426	1.86448e-12	5.32261e-11	SBP (S-ribonuclease binding protein) family protein
AT5G38410	AT5G38410	protein_coding_gene	44068.1	-2.14218	0.30418	-7.04246	1.88869e-12	5.38464e-11	Ribulose bisphosphate carboxylase (small chain) family protein
AT4G15260	AT4G15260	protein_coding_gene	136.094	1.77542	0.252137	7.04151	1.90173e-12	5.41466e-11	UDP-Glycosyltransferase superfamily protein
AT2G28950	AT2G28950	protein_coding_gene	717.038	-1.4059	0.199776	-7.03736	1.95915e-12	5.57084e-11	expansin A6
AT1G22330	AT1G22330	protein_coding_gene	202.271	-2.1763	0.30937	-7.03463	1.99787e-12	5.67348e-11	RNA-binding (RRM/RBD/RNP motifs) family protein
AT5G47760	AT5G47760	protein_coding_gene	514.864	-1.18371	0.168336	-7.0318	2.03883e-12	5.7822e-11	2-phosphoglycolate phosphatase 2
AT4G28290	AT4G28290	protein_coding_gene	358.393	-2.17406	0.309198	-7.0313	2.04614e-12	5.79534e-11
AT4G25100	AT4G25100	protein_coding_gene	16236.9	-1.69743	0.241472	-7.02948	2.07301e-12	5.86378e-11	Fe superoxide dismutase 1
AT4G03190	AT4G03190	protein_coding_gene	1490.46	1.11923	0.159301	7.02588	2.12723e-12	6.00929e-11	GRR1-like protein 1
AT1G44790	AT1G44790	protein_coding_gene	610.656	-1.57564	0.224439	-7.02035	2.21321e-12	6.24401e-11	ChaC-like family protein
AT1G28170	AT1G28170	protein_coding_gene	58.5899	-2.9275	0.417671	-7.00911	2.39842e-12	6.75773e-11	sulphotransferase 7
AT3G27020	AT3G27020	protein_coding_gene	2154.08	1.45399	0.207522	7.00643	2.44475e-12	6.87932e-11	YELLOW STRIPE like 6
AT4G24130	AT4G24130	protein_coding_gene	345.394	-2.70659	0.386318	-7.00612	2.45019e-12	6.88566e-11	Protein of unknown function, DUF538
AT3G61430	AT3G61430	protein_coding_gene	4302.95	-2.71289	0.387244	-7.00564	2.45862e-12	6.90039e-11	plasma membrane intrinsic protein 1A
AT2G06850	AT2G06850	protein_coding_gene	7662.47	-1.47385	0.210601	-6.99829	2.59108e-12	7.24398e-11	xyloglucan endotransglucosylase/hydrolase 4
AT2G43150	AT2G43150	protein_coding_gene	8031.71	-2.65072	0.378763	-6.99835	2.58988e-12	7.24398e-11	Proline-rich extensin-like family protein
AT3G12700	AT3G12700	protein_coding_gene	1388.43	-2.52615	0.360959	-6.99843	2.58838e-12	7.24398e-11	Eukaryotic aspartyl protease family protein
AT1G17140	AT1G17140	protein_coding_gene	507.555	-1.30682	0.186745	-6.99787	2.59876e-12	7.25608e-11	interactor of constitutive active rops 1
AT2G47010	AT2G47010	protein_coding_gene	1012.88	-1.26286	0.180586	-6.9931	2.68887e-12	7.49798e-11
AT3G29030	AT3G29030	protein_coding_gene	288.468	-2.42377	0.346667	-6.99164	2.71699e-12	7.56666e-11	expansin A5
AT3G25770	AT3G25770	protein_coding_gene	166.947	-3.30312	0.472507	-6.99063	2.73663e-12	7.61157e-11	allene oxide cyclase 2
AT4G14640	AT4G14640	protein_coding_gene	36.0217	-2.58254	0.369512	-6.98904	2.76768e-12	7.68804e-11	calmodulin 8
AT1G18570	AT1G18570	protein_coding_gene	410.398	-1.64882	0.235957	-6.98783	2.79177e-12	7.74501e-11	myb domain protein 51
AT5G60220	AT5G60220	protein_coding_gene	55.4953	3.05948	0.437885	6.98695	2.80934e-12	7.78378e-11	tetraspanin4
AT5G67360	AT5G67360	protein_coding_gene	7056.25	1.25115	0.179076	6.98667	2.8149e-12	7.78922e-11	Subtilase family protein
AT5G23660	AT5G23660	protein_coding_gene	224.132	-2.38769	0.341822	-6.98517	2.84503e-12	7.86252e-11	homolog of Medicago truncatula MTN3
AT1G74710	AT1G74710	protein_coding_gene	1039.25	-1.36258	0.195084	-6.98459	2.85696e-12	7.88543e-11	ADC synthase superfamily protein
AT4G36240	AT4G36240	protein_coding_gene	101.735	-1.9404	0.277906	-6.9822	2.90591e-12	8.01033e-11	GATA transcription factor 7
AT2G20142	AT2G20142	protein_coding_gene	95.2441	-2.5829	0.37002	-6.98042	2.94304e-12	8.10235e-11	Toll-Interleukin-Resistance (TIR) domain family protein
AT5G38010	AT5G38010	protein_coding_gene	64.3806	-2.95479	0.423414	-6.97849	2.98378e-12	8.20407e-11	UDP-Glycosyltransferase superfamily protein
AT2G22840	AT2G22840	protein_coding_gene	1432.97	1.77644	0.254614	6.97697	3.01625e-12	8.28282e-11	growth-regulating factor 1
AT3G44290	AT3G44290	protein_coding_gene	64.7509	2.85279	0.408912	6.97654	3.02544e-12	8.29753e-11	NAC domain containing protein 60
AT3G47690	AT3G47690	protein_coding_gene	199.562	-1.20801	0.173177	-6.97561	3.04547e-12	8.34189e-11	microtubule end binding protein EB1A
AT2G38380	AT2G38380	protein_coding_gene	827.269	-3.86613	0.554341	-6.97428	3.07435e-12	8.41035e-11	Peroxidase superfamily protein
AT1G13250	AT1G13250	protein_coding_gene	430.313	-1.53551	0.220185	-6.97371	3.08686e-12	8.43391e-11	galacturonosyltransferase-like 3
AT5G13100	AT5G13100	protein_coding_gene	1581.11	-0.994661	0.142638	-6.97332	3.09549e-12	8.44681e-11
AT2G14247	AT2G14247	protein_coding_gene	370.738	-2.67128	0.383127	-6.9723	3.1179e-12	8.49726e-11	Expressed protein
AT5G15740	AT5G15740	protein_coding_gene	1230.44	-0.98886	0.141856	-6.97088	3.14971e-12	8.57315e-11	O-fucosyltransferase family protein
AT1G30760	AT1G30760	protein_coding_gene	127.514	-2.75082	0.394676	-6.96981	3.17363e-12	8.62742e-11	FAD-binding Berberine family protein
AT5G07580	AT5G07580	protein_coding_gene	1079.93	-1.3441	0.192878	-6.96867	3.19946e-12	8.68671e-11	Integrase-type DNA-binding superfamily protein
AT5G18290	AT5G18290	protein_coding_gene	161.457	-1.70727	0.245122	-6.96498	3.28447e-12	8.90634e-11	Aquaporin-like superfamily protein
AT5G22920	AT5G22920	protein_coding_gene	391.958	-1.9739	0.283531	-6.96186	3.3581e-12	9.0946e-11	CHY-type/CTCHY-type/RING-type Zinc finger protein
AT5G07830	AT5G07830	protein_coding_gene	1061.23	0.885476	0.12724	6.95911	3.42439e-12	9.26254e-11	glucuronidase 2
AT5G59570	AT5G59570	protein_coding_gene	311.195	2.22407	0.319736	6.95596	3.50158e-12	9.45953e-11	Homeodomain-like superfamily protein
AT2G21220	AT2G21220	protein_coding_gene	22.7532	-3.60168	0.517898	-6.95441	3.54031e-12	9.55221e-11	SAUR-like auxin-responsive protein family
AT2G18170	AT2G18170	protein_coding_gene	290.64	1.22118	0.175795	6.9466	3.74207e-12	1.0084e-10	MAP kinase 7
AT3G23910	AT3G23910	protein_coding_gene	676.877	1.1563	0.166467	6.94613	3.75435e-12	1.01045e-10
AT3G49580	AT3G49580	protein_coding_gene	81.5894	-2.81733	0.405717	-6.94406	3.80998e-12	1.02288e-10	response to low sulfur 1
AT5G64890	AT5G64890	protein_coding_gene	31.7884	-3.43969	0.495343	-6.94406	3.80985e-12	1.02288e-10	elicitor peptide 2 precursor
AT2G33520	AT2G33520	protein_coding_gene	39.4189	3.17893	0.457929	6.94196	3.86698e-12	1.0369e-10
AT4G34881	AT4G34881	protein_coding_gene	4422.67	1.55172	0.223636	6.93861	3.95988e-12	1.06049e-10
AT3G44880	AT3G44880	protein_coding_gene	560.234	-1.41283	0.203673	-6.93679	4.011e-12	1.07286e-10	Pheophorbide a oxygenase family protein with Rieske [2Fe-2S] domain
AT5G62070	AT5G62070	protein_coding_gene	574.36	-1.62775	0.234677	-6.93612	4.03004e-12	1.07662e-10	IQ-domain 23
AT1G04240	AT1G04240	protein_coding_gene	319.797	-1.45618	0.209946	-6.93595	4.03505e-12	1.07663e-10	AUX/IAA transcriptional regulator family protein
AT5G13630	AT5G13630	protein_coding_gene	16359.6	-2.49366	0.359574	-6.93503	4.06128e-12	1.08229e-10	magnesium-chelatase subunit chlH, chloroplast, putative / Mg-protoporphyrin IX chelatase, putative (CHLH)
AT3G48140	AT3G48140	protein_coding_gene	10689	-1.75457	0.253016	-6.93464	4.07245e-12	1.08393e-10	B12D protein
AT3G16120	AT3G16120	protein_coding_gene	35.6443	3.18955	0.46002	6.93349	4.10572e-12	1.09145e-10	Dynein light chain type 1 family protein
AT1G56150	AT1G56150	protein_coding_gene	81.3871	-2.60887	0.376495	-6.92937	4.2273e-12	1.12239e-10	SAUR-like auxin-responsive protein family
AT2G18800	AT2G18800	protein_coding_gene	69.6576	-2.84584	0.410766	-6.92814	4.26411e-12	1.13077e-10	xyloglucan endotransglucosylase/hydrolase 21
AT4G19160	AT4G19160	protein_coding_gene	902.002	1.44561	0.208782	6.92401	4.39032e-12	1.16282e-10
AT3G59060	AT3G59060	protein_coding_gene	895.642	-1.40419	0.203003	-6.91711	4.60938e-12	1.21808e-10	phytochrome interacting factor 3-like 6
AT5G44585	AT5G44585	protein_coding_gene	46.6185	-3.07532	0.444597	-6.91709	4.61023e-12	1.21808e-10
AT2G31110	AT2G31110	protein_coding_gene	95.4159	-2.98147	0.431084	-6.91621	4.63901e-12	1.22419e-10	Plant protein of unknown function (DUF828)
AT5G24140	AT5G24140	protein_coding_gene	315.188	-3.79234	0.548414	-6.9151	4.67547e-12	1.23231e-10	squalene monooxygenase 2
AT2G28570	AT2G28570	protein_coding_gene	105.172	-2.28637	0.330773	-6.9122	4.7718e-12	1.25617e-10
AT5G19240	AT5G19240	protein_coding_gene	1015.33	-2.74501	0.397317	-6.90888	4.88504e-12	1.28442e-10	Glycoprotein membrane precursor GPI-anchored
AT1G28660	AT1G28660	protein_coding_gene	3421.94	-1.51135	0.218776	-6.90824	4.90715e-12	1.28786e-10	GDSL-like Lipase/Acylhydrolase superfamily protein
AT2G01530	AT2G01530	protein_coding_gene	47.9766	-3.88498	0.562376	-6.90815	4.91004e-12	1.28786e-10	MLP-like protein 329
AT5G46780	AT5G46780	protein_coding_gene	320.804	-2.03008	0.293985	-6.90539	5.00655e-12	1.31158e-10	VQ motif-containing protein
AT4G34050	AT4G34050	protein_coding_gene	16896.4	-2.22927	0.322932	-6.90323	5.08348e-12	1.32852e-10	S-adenosyl-L-methionine-dependent methyltransferases superfamily protein
AT5G64620	AT5G64620	protein_coding_gene	1460.47	-1.17539	0.170265	-6.90332	5.08016e-12	1.32852e-10	cell wall / vacuolar inhibitor of fructosidase 2
AT5G23750	AT5G23750	protein_coding_gene	213.101	-2.98157	0.432172	-6.89904	5.23557e-12	1.36662e-10	Remorin family protein
AT2G44380	AT2G44380	protein_coding_gene	157.032	-3.09605	0.448929	-6.89653	5.32867e-12	1.38924e-10	Cysteine/Histidine-rich C1 domain family protein
AT5G44260	AT5G44260	protein_coding_gene	365.97	2.77062	0.401984	6.89236	5.48741e-12	1.42891e-10	Zinc finger C-x8-C-x5-C-x3-H type family protein
AT3G62090	AT3G62090	protein_coding_gene	113.21	2.04635	0.296921	6.8919	5.5052e-12	1.43181e-10	phytochrome interacting factor 3-like 2
AT1G25422	AT1G25422	protein_coding_gene	50.9117	2.55467	0.370722	6.89106	5.53772e-12	1.43854e-10
AT4G38840	AT4G38840	protein_coding_gene	88.7629	-2.79764	0.40603	-6.89023	5.57016e-12	1.44524e-10	SAUR-like auxin-responsive protein family
AT5G61670	AT5G61670	protein_coding_gene	533.737	-1.46867	0.213219	-6.88805	5.65619e-12	1.4658e-10
AT4G39510	AT4G39510	protein_coding_gene	902.756	-1.36632	0.198402	-6.88663	5.71303e-12	1.47876e-10	cytochrome P450, family 96, subfamily A, polypeptide 12
AT1G43560	AT1G43560	protein_coding_gene	1197.53	-1.13264	0.164493	-6.88562	5.75371e-12	1.48751e-10	thioredoxin Y2
AT1G74880	AT1G74880	protein_coding_gene	620.121	-2.37153	0.344489	-6.88421	5.81104e-12	1.49875e-10	NAD(P)H:plastoquinone dehydrogenase complex subunit O
AT4G00900	AT4G00900	protein_coding_gene	661.131	-1.43778	0.208849	-6.88429	5.80773e-12	1.49875e-10	ER-type Ca2+-ATPase 2
AT1G03130	AT1G03130	protein_coding_gene	2930.85	-2.92255	0.425032	-6.87607	6.15263e-12	1.58496e-10	photosystem I subunit D-2
AT1G68010	AT1G68010	protein_coding_gene	2604.94	-1.72255	0.25055	-6.87508	6.1955e-12	1.59352e-10	hydroxypyruvate reductase
AT4G26860	AT4G26860	protein_coding_gene	793.227	-0.936999	0.136291	-6.87496	6.20058e-12	1.59352e-10	Predicted pyridoxal phosphate-dependent enzyme, YBL036C type
AT1G28610	AT1G28610	protein_coding_gene	98.9597	-2.26853	0.329981	-6.87472	6.21127e-12	1.59437e-10	GDSL-like Lipase/Acylhydrolase superfamily protein
AT1G20020	AT1G20020	protein_coding_gene	3255.88	-1.91064	0.278224	-6.86729	6.54313e-12	1.67757e-10	ferredoxin-NADP(+)-oxidoreductase 2
AT1G58360	AT1G58360	protein_coding_gene	2904.64	1.0167	0.148066	6.86655	6.57731e-12	1.68434e-10	amino acid permease 1
AT5G52320	AT5G52320	protein_coding_gene	38.2992	-2.96932	0.432899	-6.85915	6.92717e-12	1.77183e-10	cytochrome P450, family 96, subfamily A, polypeptide 4
AT4G24800	AT4G24800	protein_coding_gene	1158.77	1.35571	0.197691	6.85769	6.99808e-12	1.78786e-10	MA3 domain-containing protein
AT4G13235	AT4G13235	protein_coding_gene	26.6048	-3.57669	0.521574	-6.8575	7.00742e-12	1.78813e-10	embryo sac development arrest 21
AT3G57400	AT3G57400	protein_coding_gene	437.022	-1.28465	0.187449	-6.85331	7.21596e-12	1.83907e-10
AT4G31430	AT4G31430	protein_coding_gene	889.173	0.757245	0.110496	6.85315	7.22404e-12	1.83907e-10
AT3G22570	AT3G22570	protein_coding_gene	230.049	-2.61464	0.381535	-6.85294	7.23479e-12	1.83964e-10	Bifunctional inhibitor/lipid-transfer protein/seed storage 2S albumin superfamily protein
AT1G73210	AT1G73210	protein_coding_gene	108.991	2.19322	0.320222	6.84904	7.43448e-12	1.88802e-10	Protein of unknown function (DUF789)
AT5G40690	AT5G40690	protein_coding_gene	315.029	-3.13954	0.458402	-6.84889	7.44248e-12	1.88802e-10
AT5G44050	AT5G44050	protein_coding_gene	75.546	-3.15339	0.460436	-6.84871	7.45197e-12	1.88821e-10	MATE efflux family protein
AT3G52110	AT3G52110	protein_coding_gene	664.364	-1.60721	0.234694	-6.84809	7.48415e-12	1.89415e-10
AT3G14420	AT3G14420	protein_coding_gene	7481.98	-1.37906	0.201398	-6.84743	7.5186e-12	1.90064e-10	Aldolase-type TIM barrel family protein
AT1G73480	AT1G73480	protein_coding_gene	373.302	1.51327	0.221117	6.84375	7.71465e-12	1.94566e-10	alpha/beta-Hydrolases superfamily protein
AT3G01770	AT3G01770	protein_coding_gene	949.419	1.17208	0.171258	6.8439	7.70641e-12	1.94566e-10	bromodomain and extraterminal domain protein 10
AT2G02230	AT2G02230	protein_coding_gene	366.265	1.21946	0.178198	6.84327	7.7406e-12	1.94993e-10	phloem protein 2-B1
AT5G13220	AT5G13220	protein_coding_gene	532.33	-2.55816	0.373898	-6.84188	7.81604e-12	1.96664e-10	jasmonate-zim-domain protein 10
AT5G21430	AT5G21430	protein_coding_gene	230.878	-2.93522	0.429184	-6.83907	7.97075e-12	2.00324e-10	Chaperone DnaJ-domain superfamily protein
AT1G56430	AT1G56430	protein_coding_gene	1312.84	-1.69611	0.248053	-6.8377	8.04764e-12	2.02022e-10	nicotianamine synthase 4
AT1G52230	AT1G52230	protein_coding_gene	6720.84	-2.80451	0.4104	-6.83362	8.28e-12	2.07614e-10	photosystem I subunit H2
AT2G05760	AT2G05760	protein_coding_gene	121.417	-1.49842	0.219301	-6.83268	8.3342e-12	2.08731e-10	Xanthine/uracil permease family protein
AT2G38750	AT2G38750	protein_coding_gene	2833.14	-2.91321	0.426439	-6.83148	8.40411e-12	2.10239e-10	annexin 4
AT3G09220	AT3G09220	protein_coding_gene	841.535	-3.61894	0.530191	-6.82572	8.74879e-12	2.18356e-10	laccase 7
AT3G59400	AT3G59400	protein_coding_gene	2481.99	-2.3997	0.35156	-6.82588	8.73893e-12	2.18356e-10	enzyme binding;tetrapyrrole binding
AT1G29670	AT1G29670	protein_coding_gene	1729.37	-2.30315	0.337457	-6.82502	8.79135e-12	2.19166e-10	GDSL-like Lipase/Acylhydrolase superfamily protein
AT4G00560	AT4G00560	protein_coding_gene	571.827	0.876583	0.128448	6.82443	8.82754e-12	2.19815e-10	NAD(P)-binding Rossmann-fold superfamily protein
AT5G36180	AT5G36180	protein_coding_gene	211.881	-3.09131	0.45319	-6.82122	9.02689e-12	2.24521e-10	serine carboxypeptidase-like 1
AT4G01070	AT4G01070	protein_coding_gene	819.577	-2.25288	0.330286	-6.821	9.04112e-12	2.24616e-10	UDP-Glycosyltransferase superfamily protein
AT5G20960	AT5G20960	protein_coding_gene	1440.36	0.841994	0.12358	6.81335	9.53533e-12	2.36623e-10	aldehyde oxidase 1
AT5G57090	AT5G57090	protein_coding_gene	1867.25	1.42504	0.209179	6.81257	9.58696e-12	2.37631e-10	Auxin efflux carrier family protein
AT2G26820	AT2G26820	protein_coding_gene	43.3071	-3.41064	0.500695	-6.81181	9.63812e-12	2.38626e-10	phloem protein 2-A3
AT4G19170	AT4G19170	protein_coding_gene	63.7669	1.7435	0.256046	6.8093	9.80771e-12	2.42547e-10	nine-cis-epoxycarotenoid dioxygenase 4
AT3G10740	AT3G10740	protein_coding_gene	393.285	1.51826	0.223086	6.80573	1.00537e-11	2.48348e-10	alpha-L-arabinofuranosidase 1
AT3G23250	AT3G23250	protein_coding_gene	449.454	-2.56955	0.377674	-6.80362	1.02023e-11	2.51731e-10	myb domain protein 15
AT1G21100	AT1G21100	protein_coding_gene	34.7249	-3.01952	0.444019	-6.80042	1.04311e-11	2.57084e-10	O-methyltransferase family protein
AT1G17050	AT1G17050	protein_coding_gene	955.289	-1.33465	0.196272	-6.80001	1.04609e-11	2.57524e-10	solanesyl diphosphate synthase 2
AT4G24010	AT4G24010	protein_coding_gene	22.0457	-3.5065	0.515729	-6.79912	1.05262e-11	2.58837e-10	cellulose synthase like G1
AT4G09060	AT4G09060	protein_coding_gene	162.833	-1.6543	0.243324	-6.79874	1.05536e-11	2.59215e-10
AT1G67710	AT1G67710	protein_coding_gene	99.1151	-2.69557	0.396692	-6.79511	1.08231e-11	2.65475e-10	response regulator 11
AT4G22110	AT4G22110	protein_coding_gene	33.618	-3.62787	0.533905	-6.79498	1.0833e-11	2.65475e-10	GroES-like zinc-binding dehydrogenase family protein
AT5G48940	AT5G48940	protein_coding_gene	405.148	1.95551	0.287822	6.79418	1.08928e-11	2.66639e-10	Leucine-rich repeat transmembrane protein kinase family protein
AT3G47720	AT3G47720	protein_coding_gene	51.6194	-3.03816	0.44737	-6.79115	1.11246e-11	2.72007e-10	similar to RCD one 4
AT4G33020	AT4G33020	protein_coding_gene	68.7619	-3.23922	0.477174	-6.78835	1.13424e-11	2.77019e-10	ZIP metal ion transporter family
AT1G09280	AT1G09280	protein_coding_gene	575.252	0.734064	0.108185	6.78524	1.15893e-11	2.82729e-10
AT1G53730	AT1G53730	protein_coding_gene	1239.08	-1.16448	0.171632	-6.78476	1.16282e-11	2.8336e-10	STRUBBELIG-receptor family 6
AT1G67470	AT1G67470	protein_coding_gene	168.456	-2.19442	0.323485	-6.78369	1.17143e-11	2.85135e-10	Protein kinase superfamily protein
AT3G17690	AT3G17690	protein_coding_gene	71.0554	-2.57553	0.379757	-6.78205	1.18481e-11	2.8807e-10	cyclic nucleotide gated channel 19
AT2G29550	AT2G29550	protein_coding_gene	5242.13	-1.19403	0.176083	-6.78107	1.19289e-11	2.89292e-10	tubulin beta-7 chain
AT4G28230	AT4G28230	protein_coding_gene	282.996	-1.47263	0.217171	-6.78095	1.19385e-11	2.89292e-10
AT5G44400	AT5G44400	protein_coding_gene	15.6727	-3.39358	0.500444	-6.78114	1.19235e-11	2.89292e-10	FAD-binding Berberine family protein
AT4G12310	AT4G12310	protein_coding_gene	379.515	-2.06205	0.304207	-6.77844	1.21477e-11	2.94032e-10	cytochrome P450, family 706, subfamily A, polypeptide 5
AT2G24790	AT2G24790	protein_coding_gene	2958.63	-0.972188	0.143469	-6.77628	1.23312e-11	2.9814e-10	CONSTANS-like 3
AT1G12610	AT1G12610	protein_coding_gene	138.832	-3.34921	0.49427	-6.77606	1.23498e-11	2.98256e-10	Integrase-type DNA-binding superfamily protein
AT3G16240	AT3G16240	protein_coding_gene	3411.07	-2.43772	0.359837	-6.77452	1.24821e-11	3.01116e-10	delta tonoplast integral protein
AT2G24850	AT2G24850	protein_coding_gene	117.061	-3.38702	0.500222	-6.77103	1.27866e-11	3.08118e-10	tyrosine aminotransferase 3
AT1G10657	AT1G10657	protein_coding_gene	164.103	-3.10766	0.459016	-6.77027	1.28546e-11	3.09067e-10	Plant protein 1589 of unknown function
AT1G56250	AT1G56250	protein_coding_gene	25.2362	-3.42357	0.505672	-6.77035	1.28475e-11	3.09067e-10	phloem protein 2-B14
AT5G19040	AT5G19040	protein_coding_gene	254.453	-2.33094	0.344698	-6.76227	1.35847e-11	3.2626e-10	isopentenyltransferase 5
AT1G51140	AT1G51140	protein_coding_gene	1014.76	1.53758	0.227403	6.76147	1.36599e-11	3.27701e-10	basic helix-loop-helix (bHLH) DNA-binding superfamily protein
AT3G12120	AT3G12120	protein_coding_gene	14885.2	1.19634	0.176974	6.75997	1.38016e-11	3.30733e-10	fatty acid desaturase 2
AT2G26410	AT2G26410	protein_coding_gene	73.13	-3.1836	0.471225	-6.75601	1.4184e-11	3.39522e-10	IQ-domain 4
AT2G01270	AT2G01270	protein_coding_gene	1112.44	0.579176	0.0857316	6.75569	1.42154e-11	3.39897e-10	quiescin-sulfhydryl oxidase 2
AT1G49750	AT1G49750	protein_coding_gene	261.543	-1.47533	0.218465	-6.75317	1.44653e-11	3.4549e-10	Leucine-rich repeat (LRR) family protein
AT5G24570	AT5G24570	protein_coding_gene	327.388	-1.968	0.291484	-6.75164	1.46184e-11	3.48763e-10
AT4G34930	AT4G34930	protein_coding_gene	46.8295	-3.35433	0.497137	-6.74728	1.50642e-11	3.59004e-10	PLC-like phosphodiesterases superfamily protein
AT3G22750	AT3G22750	protein_coding_gene	256.37	-1.77465	0.263204	-6.74249	1.5569e-11	3.70624e-10	Protein kinase superfamily protein
AT3G05840	AT3G05840	protein_coding_gene	2412.58	-0.994155	0.147572	-6.73677	1.61952e-11	3.85107e-10	Protein kinase superfamily protein
AT3G08860	AT3G08860	protein_coding_gene	650.761	-2.50932	0.372532	-6.73585	1.62975e-11	3.87115e-10	PYRIMIDINE 4
AT1G51860	AT1G51860	protein_coding_gene	140.831	-2.84679	0.422654	-6.73551	1.63352e-11	3.87585e-10	Leucine-rich repeat protein kinase family protein
AT4G36220	AT4G36220	protein_coding_gene	1051.76	-1.2701	0.188631	-6.73325	1.65909e-11	3.93221e-10	ferulic acid 5-hydroxylase 1
AT2G04890	AT2G04890	protein_coding_gene	277.768	0.915148	0.13592	6.733	1.66197e-11	3.93473e-10	SCARECROW-like 21
AT5G14330	AT5G14330	protein_coding_gene	2793.39	-3.23766	0.481069	-6.73013	1.69509e-11	4.00875e-10
AT1G05010	AT1G05010	protein_coding_gene	1517.02	-2.17484	0.32327	-6.72763	1.72452e-11	4.0739e-10	ethylene-forming enzyme
AT4G33270	AT4G33270	protein_coding_gene	1426.36	-1.53528	0.228229	-6.72695	1.73258e-11	4.08848e-10	Transducin family protein / WD-40 repeat family protein
AT2G39080	AT2G39080	protein_coding_gene	1877.3	-1.22619	0.182362	-6.72393	1.7689e-11	4.16963e-10	NAD(P)-binding Rossmann-fold superfamily protein
AT3G20460	AT3G20460	protein_coding_gene	89.885	-2.88116	0.428527	-6.7234	1.77527e-11	4.1801e-10	Major facilitator superfamily protein
AT3G09850	AT3G09850	protein_coding_gene	1012.05	0.780834	0.1162	6.71973	1.82061e-11	4.2822e-10	D111/G-patch domain-containing protein
AT1G07645	AT1G07645	protein_coding_gene	142.321	3.90043	0.580621	6.71769	1.84632e-11	4.33794e-10	dessication-induced 1VOC superfamily protein
AT1G59520	AT1G59520	protein_coding_gene	673.602	0.950013	0.141436	6.71693	1.8559e-11	4.35573e-10	CW7
AT2G38760	AT2G38760	protein_coding_gene	286.078	-2.30058	0.342684	-6.71341	1.90125e-11	4.45732e-10	annexin 3
AT4G36640	AT4G36640	protein_coding_gene	596.562	-2.06995	0.30855	-6.70863	1.96464e-11	4.60096e-10	Sec14p-like phosphatidylinositol transfer family protein
AT5G52020	AT5G52020	protein_coding_gene	913.083	-2.67764	0.399503	-6.70243	2.0498e-11	4.79521e-10	Integrase-type DNA-binding superfamily protein
AT1G57590	AT1G57590	protein_coding_gene	539.576	1.55618	0.232289	6.69933	2.0938e-11	4.89284e-10	Pectinacetylesterase family protein
AT5G14530	AT5G14530	protein_coding_gene	402.351	0.92023	0.137392	6.69786	2.11488e-11	4.93677e-10	Transducin/WD40 repeat-like superfamily protein
AT1G44575	AT1G44575	protein_coding_gene	16869.3	-1.56273	0.233336	-6.69732	2.12278e-11	4.94988e-10	Chlorophyll A-B binding family protein
AT3G53800	AT3G53800	protein_coding_gene	530.779	2.53958	0.379286	6.69567	2.14685e-11	5.0006e-10	Fes1B
AT3G62210	AT3G62210	protein_coding_gene	10.1166	-3.65885	0.54664	-6.69336	2.18109e-11	5.0749e-10	Putative endonuclease or glycosyl hydrolase
AT2G02780	AT2G02780	protein_coding_gene	931.952	1.15015	0.171838	6.69318	2.18374e-11	5.07562e-10	Leucine-rich repeat protein kinase family protein
AT1G13300	AT1G13300	protein_coding_gene	57.5488	-3.14218	0.469589	-6.69134	2.21137e-11	5.13431e-10	myb-like transcription factor family protein
AT1G10150	AT1G10150	protein_coding_gene	146.122	-1.42936	0.213657	-6.68999	2.23183e-11	5.17626e-10	Carbohydrate-binding protein
AT1G65900	AT1G65900	protein_coding_gene	327.001	-1.51844	0.227235	-6.68227	2.35276e-11	5.4509e-10
AT1G66200	AT1G66200	protein_coding_gene	11006.8	-2.36108	0.353346	-6.68206	2.35612e-11	5.45285e-10	glutamine synthase clone F11
AT5G48657	AT5G48657	protein_coding_gene	240.882	-3.19779	0.478685	-6.68037	2.38346e-11	5.51022e-10	defense protein-related
AT2G43710	AT2G43710	protein_coding_gene	3623.03	-0.895283	0.134037	-6.67935	2.4001e-11	5.54276e-10	Plant stearoyl-acyl-carrier-protein desaturase family protein
AT5G20935	AT5G20935	protein_coding_gene	129.673	-1.38498	0.207435	-6.67671	2.44368e-11	5.63739e-10
AT3G08030	AT3G08030	protein_coding_gene	7121.41	1.12409	0.168381	6.67586	2.45787e-11	5.66409e-10	Protein of unknown function, DUF642
AT3G04790	AT3G04790	protein_coding_gene	3763.14	-1.02631	0.153754	-6.67504	2.47158e-11	5.68962e-10	Ribose 5-phosphate isomerase, type A protein
AT4G25110	AT4G25110	protein_coding_gene	44.7522	-3.21639	0.481995	-6.67307	2.505e-11	5.76043e-10	metacaspase 2
AT1G13420	AT1G13420	protein_coding_gene	641.38	-3.66648	0.549631	-6.67081	2.54399e-11	5.8439e-10	sulfotransferase 4B
AT1G23740	AT1G23740	protein_coding_gene	2263.45	-1.27823	0.191637	-6.67004	2.55728e-11	5.86819e-10	Oxidoreductase, zinc-binding dehydrogenase family protein
AT1G11450	AT1G11450	protein_coding_gene	79.7021	-2.89308	0.434613	-6.65668	2.80082e-11	6.42022e-10	nodulin MtN21 /EamA-like transporter family protein
AT2G35300	AT2G35300	protein_coding_gene	7754.36	3.23301	0.486102	6.6509	2.91315e-11	6.67066e-10	Late embryogenesis abundant protein, group 1 protein
AT4G27530	AT4G27530	protein_coding_gene	348.028	3.53565	0.531751	6.64906	2.94962e-11	6.74701e-10
AT3G12870	AT3G12870	protein_coding_gene	347.76	-1.40038	0.210688	-6.64673	2.99666e-11	6.84738e-10
AT3G15890	AT3G15890	protein_coding_gene	148.373	-1.56612	0.235632	-6.64647	3.00203e-11	6.85243e-10	Protein kinase superfamily protein
AT5G50890	AT5G50890	protein_coding_gene	156.473	-1.46737	0.220804	-6.64559	3.0201e-11	6.88641e-10	alpha/beta-Hydrolases superfamily protein
AT4G11280	AT4G11280	protein_coding_gene	1242.37	-1.59752	0.240595	-6.63986	3.13987e-11	7.15196e-10	1-aminocyclopropane-1-carboxylic acid (acc) synthase 6
AT5G47450	AT5G47450	protein_coding_gene	222.731	-3.11428	0.469109	-6.63871	3.16441e-11	7.20029e-10	tonoplast intrinsic protein 2;3
AT2G42610	AT2G42610	protein_coding_gene	79.6492	-2.57324	0.387624	-6.63849	3.16911e-11	7.2034e-10	Protein of unknown function (DUF640)
AT4G18205	AT4G18205	protein_coding_gene	133.883	-1.52613	0.22999	-6.6356	3.23181e-11	7.33821e-10	Nucleotide-sugar transporter family protein
AT5G38000	AT5G38000	protein_coding_gene	21.0095	-3.76473	0.567451	-6.63446	3.25689e-11	7.3874e-10	Zinc-binding dehydrogenase family protein
AT1G61350	AT1G61350	protein_coding_gene	264.796	1.07238	0.161644	6.6342	3.26264e-11	7.39269e-10	ARM repeat superfamily protein
AT5G42200	AT5G42200	protein_coding_gene	140.304	-2.3763	0.358324	-6.6317	3.31833e-11	7.51101e-10	RING/U-box superfamily protein
AT1G29920	AT1G29920	protein_coding_gene	35972.6	-3.34514	0.50465	-6.62864	3.38798e-11	7.66066e-10	chlorophyll A/B-binding protein 2
AT5G35330	AT5G35330	protein_coding_gene	489.075	0.709053	0.106972	6.62837	3.3941e-11	7.66648e-10	methyl-CPG-binding domain protein 02
AT4G21250	AT4G21250	protein_coding_gene	36.5387	-3.38468	0.510756	-6.6268	3.43041e-11	7.74043e-10	Sulfite exporter TauE/SafE family protein
AT5G37990	AT5G37990	protein_coding_gene	16.063	-3.83191	0.578291	-6.62625	3.44314e-11	7.76106e-10	S-adenosyl-L-methionine-dependent methyltransferases superfamily protein
AT3G48610	AT3G48610	protein_coding_gene	837.572	-1.0626	0.160373	-6.62583	3.45293e-11	7.77503e-10	non-specific phospholipase C6
AT4G21390	AT4G21390	protein_coding_gene	120.404	-2.62524	0.39627	-6.62489	3.47498e-11	7.81654e-10	S-locus lectin protein kinase family protein
AT4G33050	AT4G33050	protein_coding_gene	350.337	-2.2674	0.34238	-6.62245	3.53299e-11	7.93877e-10	calmodulin-binding family protein
AT1G53470	AT1G53470	protein_coding_gene	701.505	1.35784	0.205111	6.62005	3.59071e-11	8.0601e-10	mechanosensitive channel of small conductance-like 4
AT5G63380	AT5G63380	protein_coding_gene	752.705	-1.32278	0.199849	-6.61889	3.61898e-11	8.11514e-10	AMP-dependent synthetase and ligase family protein
AT4G12545	AT4G12545	protein_coding_gene	159.649	-3.69067	0.557843	-6.61596	3.69145e-11	8.26907e-10	Bifunctional inhibitor/lipid-transfer protein/seed storage 2S albumin superfamily protein
AT3G04940	AT3G04940	protein_coding_gene	1201.78	-0.903498	0.1366	-6.61418	3.73622e-11	8.3607e-10	cysteine synthase D1
AT2G18050	AT2G18050	protein_coding_gene	116.479	3.04999	0.461408	6.61018	3.83845e-11	8.5806e-10	histone H1-3
AT4G34920	AT4G34920	protein_coding_gene	238.667	-2.27431	0.344177	-6.60797	3.89619e-11	8.70069e-10	PLC-like phosphodiesterases superfamily protein
AT1G52400	AT1G52400	protein_coding_gene	51.3615	-2.68332	0.40628	-6.60461	3.98562e-11	8.89123e-10	beta glucosidase 18
AT5G44580	AT5G44580	protein_coding_gene	420.896	-2.104	0.318717	-6.60147	4.07114e-11	9.07265e-10
AT3G02410	AT3G02410	protein_coding_gene	1490.5	2.0706	0.313693	6.60073	4.09132e-11	9.10824e-10	alpha/beta-Hydrolases superfamily protein
AT2G40113	AT2G40113	protein_coding_gene	180.001	-2.81327	0.426255	-6.59997	4.11244e-11	9.14585e-10	Pollen Ole e 1 allergen and extensin family protein
AT5G13930	AT5G13930	protein_coding_gene	30525.5	-1.60098	0.24272	-6.59601	4.22383e-11	9.38394e-10	Chalcone and stilbene synthase family protein
AT4G09510	AT4G09510	protein_coding_gene	727.147	-1.2747	0.193272	-6.59536	4.24235e-11	9.4154e-10	cytosolic invertase 2
AT2G40300	AT2G40300	protein_coding_gene	1258.1	-1.08335	0.164286	-6.59426	4.2738e-11	9.47548e-10	ferritin 4
AT3G13520	AT3G13520	protein_coding_gene	5753.08	-2.12059	0.321655	-6.59276	4.31736e-11	9.56227e-10	arabinogalactan protein 12
AT4G16260	AT4G16260	protein_coding_gene	186.775	-3.07736	0.466805	-6.59239	4.32791e-11	9.57583e-10	Glycosyl hydrolase superfamily protein
AT2G36640	AT2G36640	protein_coding_gene	4095.59	3.7319	0.566225	6.59084	4.37348e-11	9.65692e-10	embryonic cell protein 63
AT4G28390	AT4G28390	protein_coding_gene	240.72	1.35954	0.206274	6.59094	4.37047e-11	9.65692e-10	ADP/ATP carrier 3
AT4G16360	AT4G16360	protein_coding_gene	1584.09	0.54364	0.082496	6.5899	4.40129e-11	9.70842e-10	5'-AMP-activated protein kinase beta-2 subunit protein
AT5G04490	AT5G04490	protein_coding_gene	238.741	-2.75183	0.417722	-6.58771	4.46668e-11	9.84262e-10	vitamin E pathway gene 5
AT3G13310	AT3G13310	protein_coding_gene	2340.05	-1.67255	0.253998	-6.5849	4.55182e-11	1.002e-09	Chaperone DnaJ-domain superfamily protein
AT1G55330	AT1G55330	protein_coding_gene	2000.81	-2.35239	0.357272	-6.5843	4.57048e-11	1.00509e-09	arabinogalactan protein 21
AT5G02940	AT5G02940	protein_coding_gene	623.923	-2.10599	0.31987	-6.5839	4.58254e-11	1.00672e-09	Protein of unknown function (DUF1012)
AT4G39320	AT4G39320	protein_coding_gene	216.998	-2.63671	0.400667	-6.5808	4.67921e-11	1.02691e-09	microtubule-associated protein-related
AT4G26320	AT4G26320	protein_coding_gene	611.445	-2.64455	0.402266	-6.57413	4.89386e-11	1.07293e-09	arabinogalactan protein 13
AT1G18660	AT1G18660	protein_coding_gene	901.654	-1.19277	0.18149	-6.57212	4.96053e-11	1.08645e-09	zinc finger (C3HC4-type RING finger) family protein
AT1G03630	AT1G03630	protein_coding_gene	4127.21	-1.3853	0.210824	-6.57091	5.00083e-11	1.09417e-09	protochlorophyllide oxidoreductase C
AT1G72500	AT1G72500	protein_coding_gene	759.326	-1.12227	0.170814	-6.57011	5.0279e-11	1.09898e-09
AT1G14390	AT1G14390	protein_coding_gene	146.549	1.32079	0.201182	6.56512	5.19925e-11	1.13528e-09	Leucine-rich repeat protein kinase family protein
AT5G60660	AT5G60660	protein_coding_gene	259.2	-2.76751	0.421632	-6.56381	5.24511e-11	1.14414e-09	plasma membrane intrinsic protein 2;4
AT5G03360	AT5G03360	protein_coding_gene	217.425	-1.89049	0.288082	-6.56235	5.29668e-11	1.15423e-09	DC1 domain-containing protein
AT1G63880	AT1G63880	protein_coding_gene	270.665	-2.12861	0.324394	-6.5618	5.31613e-11	1.1573e-09	Disease resistance protein (TIR-NBS-LRR class) family
AT2G41710	AT2G41710	protein_coding_gene	361.696	1.06254	0.16194	6.56134	5.3325e-11	1.1597e-09	Integrase-type DNA-binding superfamily protein
AT3G19710	AT3G19710	protein_coding_gene	33.9104	-3.77262	0.575307	-6.55758	5.46888e-11	1.18816e-09	branched-chain aminotransferase4
AT5G01100	AT5G01100	protein_coding_gene	307.567	-2.70745	0.412913	-6.55695	5.49192e-11	1.19197e-09	O-fucosyltransferase family protein
AT3G10010	AT3G10010	protein_coding_gene	112.9	-2.21113	0.337404	-6.55336	5.62566e-11	1.21978e-09	demeter-like 2
AT5G63180	AT5G63180	protein_coding_gene	45.205	-3.48964	0.532517	-6.55311	5.63519e-11	1.22062e-09	Pectin lyase-like superfamily protein
AT5G05460	AT5G05460	protein_coding_gene	700.834	1.21798	0.185934	6.55063	5.72955e-11	1.23982e-09	Glycosyl hydrolase family 85
AT5G66230	AT5G66230	protein_coding_gene	892.705	-1.59874	0.244065	-6.55048	5.73538e-11	1.23984e-09	Chalcone-flavanone isomerase family protein
AT5G25160	AT5G25160	protein_coding_gene	16.8892	-3.54323	0.540953	-6.54998	5.75464e-11	1.24276e-09	zinc finger protein 3
AT5G14090	AT5G14090	protein_coding_gene	267.913	-2.32374	0.354901	-6.54757	5.84793e-11	1.26165e-09
AT1G27020	AT1G27020	protein_coding_gene	1818.66	-1.91658	0.29277	-6.54637	5.89515e-11	1.27057e-09
AT1G17970	AT1G17970	protein_coding_gene	309.174	-1.20489	0.184087	-6.54522	5.94078e-11	1.27913e-09	RING/U-box superfamily protein
AT4G32590	AT4G32590	protein_coding_gene	595.647	-1.17432	0.179501	-6.54214	6.06462e-11	1.30261e-09	2Fe-2S ferredoxin-like superfamily protein
AT5G01910	AT5G01910	protein_coding_gene	179.168	-1.55477	0.237648	-6.54233	6.05689e-11	1.30261e-09
AT5G57345	AT5G57345	protein_coding_gene	759.444	-1.8147	0.277391	-6.54206	6.06788e-11	1.30261e-09
AT5G10210	AT5G10210	protein_coding_gene	41.2442	-3.04654	0.465701	-6.54185	6.07642e-11	1.30315e-09
AT3G47210	AT3G47210	protein_coding_gene	42.7532	-2.92395	0.446999	-6.54129	6.09913e-11	1.30672e-09	Plant protein of unknown function (DUF247)
AT5G54230	AT5G54230	protein_coding_gene	86.1256	-2.90611	0.444288	-6.54106	6.10856e-11	1.30745e-09	myb domain protein 49
AT4G11350	AT4G11350	protein_coding_gene	176.84	1.63344	0.249749	6.54034	6.13805e-11	1.31246e-09	Protein of unknown function (DUF604)
AT4G08620	AT4G08620	protein_coding_gene	61.5847	-3.25022	0.497	-6.53969	6.16474e-11	1.31687e-09	sulphate transporter 1;1
AT2G23130	AT2G23130	protein_coding_gene	564.423	-1.68196	0.257215	-6.5391	6.18898e-11	1.32074e-09	arabinogalactan protein 17
AT2G34600	AT2G34600	protein_coding_gene	359.361	-2.95637	0.452278	-6.53663	6.29187e-11	1.34138e-09	jasmonate-zim-domain protein 7
AT1G32060	AT1G32060	protein_coding_gene	6784.69	-1.70135	0.260346	-6.53496	6.36246e-11	1.35509e-09	phosphoribulokinase
AT5G06760	AT5G06760	protein_coding_gene	11768	3.32425	0.508982	6.53118	6.52545e-11	1.38844e-09	Late Embryogenesis Abundant 4-5
AT1G51950	AT1G51950	protein_coding_gene	466.405	-1.28487	0.196804	-6.52866	6.63613e-11	1.4106e-09	indole-3-acetic acid inducible 18
AT1G01580	AT1G01580	protein_coding_gene	167.606	2.23488	0.34233	6.52844	6.64592e-11	1.4113e-09	ferric reduction oxidase 2
AT1G31290	AT1G31290	protein_coding_gene	81.4772	-2.79769	0.428804	-6.52441	6.82707e-11	1.44834e-09	ARGONAUTE 3
AT3G02900	AT3G02900	protein_coding_gene	577.572	-1.70548	0.261429	-6.52369	6.85994e-11	1.45389e-09
AT3G42850	AT3G42850	protein_coding_gene	51.824	2.68999	0.41259	6.51976	7.04208e-11	1.49103e-09	Mevalonate/galactokinase family protein
AT4G11290	AT4G11290	protein_coding_gene	720.88	-2.80639	0.430729	-6.51544	7.24783e-11	1.5331e-09	Peroxidase superfamily protein
AT1G23000	AT1G23000	protein_coding_gene	202.169	1.51473	0.23285	6.50517	7.76043e-11	1.63992e-09	Heavy metal transport/detoxification superfamily protein
AT3G14180	AT3G14180	protein_coding_gene	673.838	0.673178	0.103493	6.5046	7.79017e-11	1.6446e-09	sequence-specific DNA binding transcription factors
AT2G30130	AT2G30130	protein_coding_gene	239.365	1.43212	0.220185	6.50417	7.81233e-11	1.64767e-09	Lateral organ boundaries (LOB) domain family protein
AT5G03995	AT5G03995	protein_coding_gene	23.6067	-3.4439	0.529669	-6.502	7.92603e-11	1.67002e-09
AT1G56280	AT1G56280	protein_coding_gene	3352.06	0.968678	0.149015	6.50052	8.00427e-11	1.68487e-09	drought-induced 19
AT2G47750	AT2G47750	protein_coding_gene	51.5866	-3.34343	0.514437	-6.49921	8.07437e-11	1.69797e-09	putative indole-3-acetic acid-amido synthetase GH3.9
AT2G22860	AT2G22860	protein_coding_gene	160.629	-3.05476	0.470133	-6.49766	8.158e-11	1.71389e-09	phytosulfokine 2 precursor
AT2G32690	AT2G32690	protein_coding_gene	1611.47	-1.93493	0.297972	-6.49366	8.37744e-11	1.75829e-09	glycine-rich protein 23
AT1G04560	AT1G04560	protein_coding_gene	5637.09	3.84644	0.592689	6.48981	8.59442e-11	1.80208e-09	AWPM-19-like family protein
AT1G79540	AT1G79540	protein_coding_gene	217.028	1.16632	0.179873	6.48411	8.92546e-11	1.8692e-09	Pentatricopeptide repeat (PPR) superfamily protein
AT5G02120	AT5G02120	protein_coding_gene	1483.59	-1.76425	0.272092	-6.48401	8.93182e-11	1.8692e-09	one helix protein
AT1G65320	AT1G65320	protein_coding_gene	587.897	0.858639	0.132487	6.48094	9.11547e-11	1.90579e-09	Cystathionine beta-synthase (CBS) family protein
AT3G14860	AT3G14860	protein_coding_gene	920.094	0.839541	0.129617	6.47708	9.35177e-11	1.95331e-09	NHL domain-containing protein
AT3G16390	AT3G16390	protein_coding_gene	98.8582	-2.44794	0.378005	-6.47595	9.42163e-11	1.96411e-09	nitrile specifier protein 3
AT5G52300	AT5G52300	protein_coding_gene	8145.17	3.69032	0.569843	6.47603	9.41655e-11	1.96411e-09	CAP160 protein
AT3G61530	AT3G61530	protein_coding_gene	393.31	1.39335	0.215249	6.4732	9.59498e-11	1.99832e-09	Phosphoenolpyruvate carboxylase family protein
AT1G44100	AT1G44100	protein_coding_gene	2239.12	-0.621042	0.0959515	-6.47246	9.64212e-11	2.00621e-09	amino acid permease 5
AT1G32450	AT1G32450	protein_coding_gene	92.5294	-3.47208	0.536875	-6.46721	9.98319e-11	2.07518e-09	nitrate transporter 1.5
AT1G10960	AT1G10960	protein_coding_gene	15873.5	-1.06753	0.165117	-6.46525	1.01129e-10	2.10012e-09	ferredoxin 1
AT4G15300	AT4G15300	protein_coding_gene	51.35	-2.55175	0.394825	-6.46299	1.02657e-10	2.1298e-09	cytochrome P450, family 702, subfamily A, polypeptide 2
AT5G01050	AT5G01050	protein_coding_gene	175.894	-2.88575	0.44656	-6.46218	1.03205e-10	2.13913e-09	Laccase/Diphenol oxidase family protein
AT1G56600	AT1G56600	protein_coding_gene	129.408	3.22167	0.49858	6.46169	1.03541e-10	2.14404e-09	galactinol synthase 2
AT2G35155	AT2G35155	protein_coding_gene	402.263	-0.990784	0.153346	-6.46109	1.03952e-10	2.15048e-09	Trypsin family protein
AT1G66270	AT1G66270	protein_coding_gene	9057.55	1.98322	0.306994	6.46011	1.04624e-10	2.16146e-09	Glycosyl hydrolase superfamily protein
AT5G44390	AT5G44390	protein_coding_gene	44.7992	-2.69582	0.417308	-6.46003	1.04682e-10	2.16146e-09	FAD-binding Berberine family protein
AT3G52920	AT3G52920	protein_coding_gene	823.374	-1.16983	0.181162	-6.45739	1.06523e-10	2.19737e-09	Family of unknown function (DUF662)
AT4G15290	AT4G15290	protein_coding_gene	71.066	-3.02436	0.468423	-6.45647	1.07174e-10	2.20871e-09	Cellulose synthase family protein
AT1G72680	AT1G72680	protein_coding_gene	1794.42	0.809295	0.125368	6.45535	1.0797e-10	2.22299e-09	cinnamyl-alcohol dehydrogenase
AT2G45220	AT2G45220	protein_coding_gene	703.811	-2.83526	0.439258	-6.45467	1.08457e-10	2.2309e-09	Plant invertase/pectin methylesterase inhibitor superfamily
AT3G18010	AT3G18010	protein_coding_gene	94.9805	-1.67448	0.259433	-6.45438	1.08662e-10	2.23298e-09	WUSCHEL related homeobox 1
AT3G13470	AT3G13470	protein_coding_gene	15415.4	-1.27303	0.19731	-6.45191	1.10452e-10	2.26762e-09	TCP-1/cpn60 chaperonin family protein
AT2G16970	AT2G16970	protein_coding_gene	20.4015	-3.09938	0.48048	-6.45059	1.11412e-10	2.283e-09	Major facilitator superfamily protein
AT4G25580	AT4G25580	protein_coding_gene	477.264	3.3605	0.520956	6.45064	1.11382e-10	2.283e-09	CAP160 protein
AT4G19380	AT4G19380	protein_coding_gene	48.7392	-2.46894	0.382872	-6.44848	1.12977e-10	2.31289e-09	Long-chain fatty alcohol dehydrogenase family protein
AT3G60870	AT3G60870	protein_coding_gene	76.1473	1.90418	0.295325	6.44776	1.13518e-10	2.32175e-09	AT-hook motif nuclear-localized protein 18
AT3G48090	AT3G48090	protein_coding_gene	265.376	-1.79804	0.278984	-6.44493	1.15651e-10	2.36314e-09	alpha/beta-Hydrolases superfamily protein
AT4G38350	AT4G38350	protein_coding_gene	1220.34	1.25531	0.194794	6.4443	1.16136e-10	2.37083e-09	Patched family protein
AT1G08930	AT1G08930	protein_coding_gene	2056.44	-1.4842	0.230378	-6.44243	1.17572e-10	2.39787e-09	Major facilitator superfamily protein
AT4G18480	AT4G18480	protein_coding_gene	12098.4	-1.31343	0.204016	-6.43789	1.21147e-10	2.46845e-09	P-loop containing nucleoside triphosphate hydrolases superfamily protein
AT2G41250	AT2G41250	protein_coding_gene	646.861	0.818556	0.127163	6.43704	1.21826e-10	2.47995e-09	Haloacid dehalogenase-like hydrolase (HAD) superfamily protein
AT1G51400	AT1G51400	protein_coding_gene	1673.78	-2.26366	0.35167	-6.43687	1.2196e-10	2.48035e-09	Photosystem II 5 kD protein
AT4G27720	AT4G27720	protein_coding_gene	2585.86	-0.844726	0.131265	-6.43526	1.23259e-10	2.50442e-09	Major facilitator superfamily protein
AT5G10040	AT5G10040	protein_coding_gene	79.9125	-2.62619	0.40817	-6.43408	1.24225e-10	2.52168e-09
AT1G34760	AT1G34760	protein_coding_gene	359.116	-1.89125	0.293962	-6.43365	1.24572e-10	2.52636e-09	general regulatory factor 11
AT5G38550	AT5G38550	protein_coding_gene	119.01	-2.46378	0.382976	-6.43324	1.2491e-10	2.53084e-09	Mannose-binding lectin superfamily protein
AT5G44130	AT5G44130	protein_coding_gene	493.618	-3.25026	0.505383	-6.43129	1.26526e-10	2.56117e-09	FASCICLIN-like arabinogalactan protein 13 precursor
AT1G74770	AT1G74770	protein_coding_gene	113.5	-2.3056	0.358658	-6.42841	1.28949e-10	2.60778e-09	zinc ion binding
AT2G35310	AT2G35310	protein_coding_gene	183.57	1.78656	0.277951	6.4276	1.29637e-10	2.61924e-09	Transcriptional factor B3 family protein
AT2G25980	AT2G25980	protein_coding_gene	5171.48	1.54624	0.240655	6.42513	1.31759e-10	2.65964e-09	Mannose-binding lectin superfamily protein
AT5G08330	AT5G08330	protein_coding_gene	809.472	-1.8388	0.286254	-6.42367	1.3303e-10	2.68279e-09	TCP family transcription factor
AT1G09310	AT1G09310	protein_coding_gene	31281	-2.25233	0.350754	-6.4214	1.35023e-10	2.71791e-09	Protein of unknown function, DUF538
AT1G32080	AT1G32080	protein_coding_gene	910.022	-2.00712	0.312566	-6.42142	1.35007e-10	2.71791e-09	membrane protein, putative
AT3G51660	AT3G51660	protein_coding_gene	179.142	-1.61556	0.251608	-6.42095	1.35429e-10	2.72356e-09	Tautomerase/MIF superfamily protein
AT5G36160	AT5G36160	protein_coding_gene	674.179	-1.62125	0.252578	-6.41882	1.37336e-10	2.75934e-09	Tyrosine transaminase family protein
AT1G05835	AT1G05835	protein_coding_gene	199.358	1.64736	0.256699	6.41749	1.3854e-10	2.77871e-09	PHD finger protein
AT5G01060	AT5G01060	protein_coding_gene	38.4679	-3.03803	0.4734	-6.41747	1.38557e-10	2.77871e-09	Protein kinase protein with tetratricopeptide repeat domain
AT3G27925	AT3G27925	protein_coding_gene	919.384	-1.15942	0.180773	-6.41367	1.42054e-10	2.84622e-09	DegP protease 1
AT5G35753	AT5G35753	protein_coding_gene	146.397	1.29226	0.201498	6.41325	1.42446e-10	2.85143e-09	Domain of unknown function (DUF3444)
AT2G39310	AT2G39310	protein_coding_gene	6403.6	-1.78522	0.278385	-6.41279	1.42885e-10	2.85757e-09	jacalin-related lectin 22
AT4G21410	AT4G21410	protein_coding_gene	881.959	-1.24479	0.194136	-6.41193	1.43692e-10	2.87106e-09	cysteine-rich RLK (RECEPTOR-like protein kinase) 29
AT3G02500	AT3G02500	protein_coding_gene	67.9985	-2.08652	0.325794	-6.4044	1.50958e-10	3.01345e-09
AT5G45920	AT5G45920	protein_coding_gene	685.852	0.843706	0.131758	6.40346	1.51892e-10	3.02929e-09	SGNH hydrolase-type esterase superfamily protein
AT1G09932	AT1G09932	protein_coding_gene	161.423	-2.94042	0.459276	-6.40228	1.53072e-10	3.05003e-09	Phosphoglycerate mutase family protein
AT1G06120	AT1G06120	protein_coding_gene	92.9701	-3.01657	0.471205	-6.40183	1.53527e-10	3.05628e-09	Fatty acid desaturase family protein
AT1G15460	AT1G15460	protein_coding_gene	63.6752	-2.99311	0.467632	-6.40056	1.54809e-10	3.07897e-09	HCO3- transporter family
AT3G12955	AT3G12955	protein_coding_gene	90.929	2.20037	0.343789	6.40035	1.55022e-10	3.08036e-09	SAUR-like auxin-responsive protein family
AT5G42760	AT5G42760	protein_coding_gene	195.737	-2.23276	0.348874	-6.39991	1.55465e-10	3.08634e-09	Leucine carboxyl methyltransferase
AT4G13580	AT4G13580	protein_coding_gene	426.196	-2.90093	0.453358	-6.39877	1.56636e-10	3.10674e-09	Disease resistance-responsive (dirigent-like protein) family protein
AT1G29025	AT1G29025	protein_coding_gene	732.816	-1.64272	0.256924	-6.39379	1.61819e-10	3.2066e-09	Calcium-binding EF-hand family protein
AT4G01610	AT4G01610	protein_coding_gene	18362	1.35977	0.212761	6.39104	1.64764e-10	3.26196e-09	Cysteine proteinases superfamily protein
AT1G64160	AT1G64160	protein_coding_gene	14.2334	-3.72109	0.58237	-6.38956	1.66364e-10	3.29064e-09	Disease resistance-responsive (dirigent-like protein) family protein
AT1G74950	AT1G74950	protein_coding_gene	1267.89	-2.0468	0.320352	-6.38924	1.66718e-10	3.29461e-09	TIFY domain/Divergent CCT motif family protein
AT5G51810	AT5G51810	protein_coding_gene	106.459	2.26929	0.355202	6.38873	1.67265e-10	3.30242e-09	gibberellin 20 oxidase 2
AT2G16750	AT2G16750	protein_coding_gene	43.2455	-2.88753	0.451986	-6.38853	1.67483e-10	3.3037e-09	Protein kinase protein with adenine nucleotide alpha hydrolases-like domain
AT5G08790	AT5G08790	protein_coding_gene	2470.93	-1.73269	0.271243	-6.38796	1.6811e-10	3.31305e-09	NAC (No Apical Meristem) domain transcriptional regulator superfamily protein
AT3G51810	AT3G51810	protein_coding_gene	2437.35	3.69072	0.578327	6.38172	1.75105e-10	3.44776e-09	Stress induced protein
AT5G51010	AT5G51010	protein_coding_gene	1287.3	-1.39074	0.217935	-6.38144	1.75434e-10	3.4511e-09	Rubredoxin-like superfamily protein
AT5G13720	AT5G13720	protein_coding_gene	161.615	-1.6309	0.255761	-6.37666	1.80992e-10	3.5572e-09	Uncharacterised protein family (UPF0114)
AT5G66400	AT5G66400	protein_coding_gene	4572.26	3.87726	0.608295	6.37398	1.8419e-10	3.61678e-09	Dehydrin family protein
AT3G48970	AT3G48970	protein_coding_gene	197.609	-2.18534	0.342901	-6.3731	1.8524e-10	3.6341e-09	Heavy metal transport/detoxification superfamily protein
AT2G29650	AT2G29650	protein_coding_gene	557.436	-1.30617	0.205029	-6.37066	1.88218e-10	3.68918e-09	phosphate transporter 4;1
AT3G55120	AT3G55120	protein_coding_gene	5313.83	-1.79291	0.281445	-6.37037	1.88577e-10	3.69286e-09	Chalcone-flavanone isomerase family protein
AT3G21240	AT3G21240	protein_coding_gene	920.5	-2.06936	0.324933	-6.36859	1.90775e-10	3.73254e-09	4-coumarate:CoA ligase 2
AT2G45620	AT2G45620	protein_coding_gene	925.485	0.987293	0.155056	6.36734	1.9233e-10	3.75955e-09	Nucleotidyltransferase family protein
AT3G01290	AT3G01290	protein_coding_gene	836.689	-2.57988	0.405238	-6.36634	1.93597e-10	3.7809e-09	SPFH/Band 7/PHB domain-containing membrane-associated protein family
AT3G01670	AT3G01670	protein_coding_gene	56.4568	1.99924	0.314104	6.3649	1.95412e-10	3.81291e-09
AT3G26500	AT3G26500	protein_coding_gene	80.5903	-2.57103	0.403985	-6.36418	1.96341e-10	3.82758e-09	plant intracellular ras group-related LRR 2
AT1G18140	AT1G18140	protein_coding_gene	80.1793	-2.52238	0.39648	-6.36193	1.99237e-10	3.88054e-09	laccase 1
AT1G28650	AT1G28650	protein_coding_gene	37.227	3.53354	0.555476	6.36128	2.00081e-10	3.89348e-09	GDSL-like Lipase/Acylhydrolase superfamily protein
AT4G22990	AT4G22990	protein_coding_gene	887.811	2.08296	0.327503	6.36013	2.01587e-10	3.91927e-09	Major Facilitator Superfamily with SPX (SYG1/Pho81/XPR1) domain-containing protein
AT1G04920	AT1G04920	protein_coding_gene	659.876	3.29593	0.518614	6.35526	2.08069e-10	4.04166e-09	sucrose phosphate synthase 3F
AT1G18400	AT1G18400	protein_coding_gene	42.6562	-3.27354	0.515118	-6.35493	2.08518e-10	4.04437e-09	BR enhanced expression 1
AT1G23070	AT1G23070	protein_coding_gene	381.219	3.33903	0.525428	6.35488	2.08583e-10	4.04437e-09	Protein of unknown function (DUF300)
AT5G19800	AT5G19800	protein_coding_gene	114.531	-2.74746	0.432431	-6.35353	2.10436e-10	4.07665e-09	hydroxyproline-rich glycoprotein family protein
AT5G48460	AT5G48460	protein_coding_gene	388.398	-1.63466	0.257525	-6.34757	2.18748e-10	4.2339e-09	Actin binding Calponin homology (CH) domain-containing protein
AT1G01990	AT1G01990	protein_coding_gene	511.31	0.742113	0.116935	6.34635	2.20485e-10	4.2637e-09
AT4G37450	AT4G37450	protein_coding_gene	2755.58	-1.80152	0.283926	-6.34503	2.2238e-10	4.2965e-09	arabinogalactan protein 18
AT2G23430	AT2G23430	protein_coding_gene	179.819	-1.34379	0.211849	-6.34312	2.25153e-10	4.3462e-09	Cyclin-dependent kinase inhibitor family protein
AT5G53290	AT5G53290	protein_coding_gene	189.889	1.47463	0.232603	6.33968	2.30242e-10	4.44047e-09	cytokinin response factor 3
AT1G02900	AT1G02900	protein_coding_gene	670.326	-2.4141	0.380966	-6.33678	2.34615e-10	4.52077e-09	rapid alkalinization factor 1
AT2G37040	AT2G37040	protein_coding_gene	10475.8	-2.484	0.39209	-6.33528	2.36918e-10	4.55704e-09	PHE ammonia lyase 1
AT2G47920	AT2G47920	protein_coding_gene	109.671	-1.6791	0.265036	-6.33539	2.36735e-10	4.55704e-09	Kinase interacting (KIP1-like) family protein
AT2G21880	AT2G21880	protein_coding_gene	138.398	-2.60616	0.411457	-6.33397	2.38925e-10	4.58749e-09	RAB GTPase homolog 7A
AT4G27740	AT4G27740	protein_coding_gene	42.8475	-2.1258	0.335615	-6.33405	2.38808e-10	4.58749e-09	Yippee family putative zinc-binding protein
AT5G20190	AT5G20190	protein_coding_gene	5178.24	-0.981698	0.155032	-6.33224	2.4163e-10	4.63531e-09	Tetratricopeptide repeat (TPR)-like superfamily protein
AT3G19620	AT3G19620	protein_coding_gene	22.736	2.92096	0.46137	6.33105	2.43501e-10	4.66707e-09	Glycosyl hydrolase family protein
AT2G36880	AT2G36880	protein_coding_gene	17027.9	-1.07209	0.169352	-6.33051	2.44347e-10	4.67914e-09	methionine adenosyltransferase 3
AT1G34000	AT1G34000	protein_coding_gene	922.384	-1.25442	0.198293	-6.32608	2.51473e-10	4.81133e-09	one-helix protein 2
AT2G22540	AT2G22540	protein_coding_gene	106.997	-1.89503	0.29958	-6.32562	2.52212e-10	4.82121e-09	K-box region and MADS-box transcription factor family protein
AT1G05200	AT1G05200	protein_coding_gene	158.416	-1.33147	0.210575	-6.32299	2.56551e-10	4.89983e-09	glutamate receptor 3.4
AT4G14270	AT4G14270	protein_coding_gene	604.507	1.7709	0.280147	6.32132	2.59342e-10	4.94877e-09
AT5G46640	AT5G46640	protein_coding_gene	310.371	1.2923	0.204457	6.32065	2.60459e-10	4.96133e-09	AT hook motif DNA-binding family protein
AT5G57660	AT5G57660	protein_coding_gene	1223.26	-1.05564	0.167014	-6.32067	2.60434e-10	4.96133e-09	CONSTANS-like 5
AT1G54050	AT1G54050	protein_coding_gene	456.11	-2.09681	0.331782	-6.31984	2.61831e-10	4.98307e-09	HSP20-like chaperones superfamily protein
AT3G06470	AT3G06470	protein_coding_gene	490.328	-1.23494	0.195415	-6.31958	2.62277e-10	4.98719e-09	GNS1/SUR4 membrane protein family
AT3G48380	AT3G48380	protein_coding_gene	944.473	0.858231	0.135814	6.31915	2.63003e-10	4.99659e-09	Peptidase C78, ubiquitin fold modifier-specific peptidase 1/ 2
AT4G37800	AT4G37800	protein_coding_gene	2225.51	-2.61181	0.41362	-6.3145	2.71028e-10	5.14455e-09	xyloglucan endotransglucosylase/hydrolase 7
AT1G48600	AT1G48600	protein_coding_gene	2959.8	-1.23829	0.196129	-6.31364	2.72547e-10	5.16885e-09	S-adenosyl-L-methionine-dependent methyltransferases superfamily protein
AT2G30950	AT2G30950	protein_coding_gene	6995.31	-1.10224	0.174772	-6.30676	2.84933e-10	5.39902e-09	FtsH extracellular protease family
AT5G03720	AT5G03720	protein_coding_gene	120.721	-1.50019	0.237903	-6.30589	2.86536e-10	5.42462e-09	heat shock transcription factor A3
AT5G42825	AT5G42825	protein_coding_gene	382.805	2.13311	0.338302	6.30533	2.87573e-10	5.4395e-09
AT5G37550	AT5G37550	protein_coding_gene	233.527	-2.23956	0.355292	-6.30343	2.91125e-10	5.50188e-09
AT4G36360	AT4G36360	protein_coding_gene	3829.9	-1.40659	0.223214	-6.30154	2.94698e-10	5.56454e-09	beta-galactosidase 3
AT2G27385	AT2G27385	protein_coding_gene	1993.88	-1.10032	0.174618	-6.3013	2.95161e-10	5.56842e-09	Pollen Ole e 1 allergen and extensin family protein
AT5G07330	AT5G07330	protein_coding_gene	1946.21	3.56781	0.566231	6.30098	2.95778e-10	5.57522e-09
AT4G25560	AT4G25560	protein_coding_gene	20.3953	-3.24483	0.51502	-6.30039	2.969e-10	5.59149e-09	myb domain protein 18
AT1G19020	AT1G19020	protein_coding_gene	721.152	-2.4613	0.390739	-6.29909	2.99392e-10	5.63352e-09
AT1G63240	AT1G63240	protein_coding_gene	336.855	1.47891	0.234951	6.29454	3.0831e-10	5.79628e-09
AT3G58990	AT3G58990	protein_coding_gene	55.3601	-2.84387	0.45191	-6.29301	3.11377e-10	5.84885e-09	isopropylmalate isomerase 1
AT5G07770	AT5G07770	protein_coding_gene	224.73	-1.8828	0.299233	-6.29207	3.13252e-10	5.87897e-09	Actin-binding FH2 protein
AT4G29310	AT4G29310	protein_coding_gene	271.803	-2.08003	0.330587	-6.29191	3.13576e-10	5.87997e-09	Protein of unknown function (DUF1005)
AT5G39530	AT5G39530	protein_coding_gene	500.892	-2.12578	0.3379	-6.29115	3.15128e-10	5.90394e-09	Protein of unknown function (DUF1997)
AT4G35730	AT4G35730	protein_coding_gene	599.45	-1.26002	0.200317	-6.29011	3.17234e-10	5.93825e-09	Regulator of Vps4 activity in the MVB pathway protein
AT5G63850	AT5G63850	protein_coding_gene	209.998	-2.70901	0.430691	-6.28992	3.17621e-10	5.94037e-09	amino acid permease 4
AT1G34510	AT1G34510	protein_coding_gene	347.2	-2.75817	0.438547	-6.28932	3.18857e-10	5.95805e-09	Peroxidase superfamily protein
AT2G19620	AT2G19620	protein_coding_gene	705.831	-1.2776	0.203143	-6.28919	3.19117e-10	5.95805e-09	N-MYC downregulated-like 3
AT1G06550	AT1G06550	protein_coding_gene	2839.2	-1.37717	0.219017	-6.28797	3.21637e-10	5.99991e-09	ATP-dependent caseinolytic (Clp) protease/crotonase family protein
AT3G16330	AT3G16330	protein_coding_gene	126.718	-2.09508	0.333217	-6.28743	3.22754e-10	6.01557e-09
AT5G15230	AT5G15230	protein_coding_gene	18230.2	1.02451	0.16306	6.28301	3.32075e-10	6.18397e-09	GAST1 protein homolog 4
AT5G03070	AT5G03070	protein_coding_gene	258.818	0.882219	0.140424	6.28254	3.33094e-10	6.19761e-09	importin alpha isoform 9
AT4G29905	AT4G29905	protein_coding_gene	418.412	-2.23451	0.355741	-6.2813	3.35755e-10	6.24176e-09
AT5G13140	AT5G13140	protein_coding_gene	1089.86	-1.25453	0.199747	-6.2806	3.37261e-10	6.26436e-09	Pollen Ole e 1 allergen and extensin family protein
AT5G49910	AT5G49910	protein_coding_gene	9092.46	-1.24468	0.198219	-6.27931	3.40084e-10	6.31138e-09	chloroplast heat shock protein 70-2
AT3G45160	AT3G45160	protein_coding_gene	21.2101	-3.55535	0.566426	-6.27682	3.45572e-10	6.40774e-09	Putative membrane lipoprotein
AT2G29290	AT2G29290	protein_coding_gene	81.7344	-3.18234	0.507044	-6.27626	3.46807e-10	6.42513e-09	NAD(P)-binding Rossmann-fold superfamily protein
AT3G23920	AT3G23920	protein_coding_gene	3476.03	1.11142	0.177097	6.27579	3.47865e-10	6.43923e-09	beta-amylase 1
AT2G17700	AT2G17700	protein_coding_gene	535.295	0.656172	0.104577	6.27451	3.50742e-10	6.48693e-09	ACT-like protein tyrosine kinase family protein
AT2G16630	AT2G16630	protein_coding_gene	329.501	-1.66663	0.265628	-6.27429	3.51233e-10	6.49046e-09	Pollen Ole e 1 allergen and extensin family protein
AT1G30690	AT1G30690	protein_coding_gene	3312.6	-1.62513	0.259151	-6.27096	3.58819e-10	6.62499e-09	Sec14p-like phosphatidylinositol transfer family protein
AT4G13770	AT4G13770	protein_coding_gene	42.6919	-3.46741	0.553224	-6.26764	3.66563e-10	6.76221e-09	cytochrome P450, family 83, subfamily A, polypeptide 1
AT1G77855	AT1G77855	protein_coding_gene	55.2683	-1.87618	0.29949	-6.2646	3.73789e-10	6.88376e-09
AT2G41190	AT2G41190	protein_coding_gene	554.801	1.69482	0.270538	6.26464	3.73687e-10	6.88376e-09	Transmembrane amino acid transporter family protein
AT3G14190	AT3G14190	protein_coding_gene	501.092	-1.18139	0.188721	-6.25998	3.85015e-10	7.08447e-09
AT2G15760	AT2G15760	protein_coding_gene	96.9005	-2.5974	0.414943	-6.25965	3.85839e-10	7.0936e-09	Protein of unknown function (DUF1645)
AT2G46750	AT2G46750	protein_coding_gene	38.6253	-2.8238	0.451151	-6.2591	3.87208e-10	7.11272e-09	D-arabinono-1,4-lactone oxidase family protein
AT2G41680	AT2G41680	protein_coding_gene	3498.41	-1.17428	0.18764	-6.25814	3.89606e-10	7.1507e-09	NADPH-dependent thioredoxin reductase C
AT5G46180	AT5G46180	protein_coding_gene	2816.36	1.22392	0.195685	6.25452	3.9873e-10	7.31197e-09	ornithine-delta-aminotransferase
AT5G32450	AT5G32450	protein_coding_gene	875.913	-0.824864	0.131902	-6.25362	4.01054e-10	7.34836e-09	RNA binding (RRM/RBD/RNP motifs) family protein
AT1G71110	AT1G71110	protein_coding_gene	704.517	1.41194	0.225788	6.25339	4.01636e-10	7.3528e-09
AT5G10510	AT5G10510	protein_coding_gene	475.22	1.35761	0.217159	6.25167	4.06083e-10	7.42793e-09	AINTEGUMENTA-like 6
AT2G43560	AT2G43560	protein_coding_gene	960.721	-1.52473	0.243903	-6.25138	4.06851e-10	7.43569e-09	FKBP-like peptidyl-prolyl cis-trans isomerase family protein
AT3G24000	AT3G24000	protein_coding_gene	189.316	1.43579	0.229761	6.24908	4.12869e-10	7.53931e-09	Tetratricopeptide repeat (TPR)-like superfamily protein
AT3G48350	AT3G48350	protein_coding_gene	941.742	-2.35052	0.376199	-6.24808	4.15521e-10	7.58134e-09	Cysteine proteinases superfamily protein
AT1G47520			229.003	-1.23392	0.197519	-6.24712	4.18089e-10	7.62175e-09	transposable element gene
AT5G61290	AT5G61290	protein_coding_gene	89.9638	-2.32286	0.372034	-6.24368	4.27395e-10	7.78486e-09	Flavin-binding monooxygenase family protein
AT1G72180	AT1G72180	protein_coding_gene	859.022	-1.22032	0.195472	-6.24293	4.2945e-10	7.8157e-09	Leucine-rich receptor-like protein kinase family protein
AT2G29400	AT2G29400	protein_coding_gene	1942.02	0.600167	0.096191	6.23933	4.39459e-10	7.99113e-09	type one protein phosphatase 1
AT4G05390	AT4G05390	protein_coding_gene	4064.68	-0.916321	0.14693	-6.23646	4.47589e-10	8.13214e-09	root FNR 1
AT2G15010	AT2G15010	protein_coding_gene	1394.21	3.4106	0.546919	6.23603	4.48819e-10	8.14082e-09	Plant thionin
AT3G48660	AT3G48660	protein_coding_gene	201.496	1.10025	0.176433	6.2361	4.48614e-10	8.14082e-09	Protein of unknown function (DUF 3339)
AT3G55110	AT3G55110	protein_coding_gene	154.91	-1.86956	0.299848	-6.23503	4.5169e-10	8.18603e-09	ABC-2 type transporter family protein
AT5G63087	AT5G63087	protein_coding_gene	68.5175	-2.22862	0.35752	-6.23355	4.55984e-10	8.25694e-09	Plant thionin family protein
AT5G58780	AT5G58780	protein_coding_gene	49.5056	-2.84536	0.456584	-6.23183	4.6101e-10	8.34096e-09	Undecaprenyl pyrophosphate synthetase family protein
AT3G13435	AT3G13435	protein_coding_gene	104.085	-2.50392	0.401896	-6.23029	4.65582e-10	8.41664e-09
AT1G11860	AT1G11860	protein_coding_gene	14683.6	-0.815143	0.130898	-6.22733	4.74458e-10	8.56435e-09	Glycine cleavage T-protein family
AT5G63030	AT5G63030	protein_coding_gene	1273.68	0.965839	0.155098	6.2273	4.74544e-10	8.56435e-09	Thioredoxin superfamily protein
AT2G03720	AT2G03720	protein_coding_gene	214.123	-2.71622	0.436372	-6.22454	4.82975e-10	8.70925e-09	Adenine nucleotide alpha hydrolases-like superfamily protein
AT4G01460	AT4G01460	protein_coding_gene	260.79	2.21951	0.35661	6.22392	4.84893e-10	8.73656e-09	basic helix-loop-helix (bHLH) DNA-binding superfamily protein
AT3G06350	AT3G06350	protein_coding_gene	2545.91	-0.643728	0.103439	-6.22329	4.86852e-10	8.76454e-09	dehydroquinate dehydratase, putative / shikimate dehydrogenase, putative
AT2G32830	AT2G32830	protein_coding_gene	32.8282	2.66365	0.428108	6.22193	4.91079e-10	8.8333e-09	phosphate transporter 1;5
AT3G59370	AT3G59370	protein_coding_gene	233.195	-2.55105	0.4104	-6.21602	5.09913e-10	9.16446e-09	Vacuolar calcium-binding protein-related
AT5G09650	AT5G09650	protein_coding_gene	5308.24	-0.888261	0.142922	-6.21502	5.13178e-10	9.21548e-09	pyrophosphorylase 6
AT2G27940	AT2G27940	protein_coding_gene	24.0091	3.11688	0.501615	6.21369	5.17555e-10	9.28639e-09	RING/U-box superfamily protein
AT2G01670	AT2G01670	protein_coding_gene	379.498	-1.90182	0.306237	-6.21031	5.28813e-10	9.48051e-09	nudix hydrolase homolog 17
AT2G28420	AT2G28420	protein_coding_gene	364.955	3.38174	0.544682	6.20864	5.3444e-10	9.57347e-09	Lactoylglutathione lyase / glyoxalase I family protein
AT2G29500	AT2G29500	protein_coding_gene	480.655	-1.24088	0.199926	-6.20667	5.41203e-10	9.6866e-09	HSP20-like chaperones superfamily protein
AT4G16990	AT4G16990	protein_coding_gene	77.7342	-3.1398	0.505936	-6.20591	5.43801e-10	9.72506e-09	disease resistance protein (TIR-NBS class), putative
AT1G74940	AT1G74940	protein_coding_gene	419.014	-1.42904	0.230281	-6.20564	5.44752e-10	9.73402e-09	Protein of unknown function (DUF581)
AT3G46400	AT3G46400	protein_coding_gene	12.0255	-3.4518	0.556278	-6.20517	5.46375e-10	9.75496e-09	Leucine-rich repeat protein kinase family protein
AT3G45140	AT3G45140	protein_coding_gene	83.9957	-3.30177	0.532161	-6.20446	5.48855e-10	9.79115e-09	lipoxygenase 2
AT1G74960	AT1G74960	protein_coding_gene	2380.97	-0.719202	0.115941	-6.20315	5.53426e-10	9.86456e-09	fatty acid biosynthesis 1
AT3G62700	AT3G62700	protein_coding_gene	1570.35	1.23411	0.198966	6.2026	5.55385e-10	9.89134e-09	multidrug resistance-associated protein 10
AT1G67920	AT1G67920	protein_coding_gene	57.1191	-2.1492	0.346541	-6.20185	5.58042e-10	9.93048e-09
AT1G07730	AT1G07730	protein_coding_gene	104.071	-3.17795	0.512498	-6.2009	5.61423e-10	9.97424e-09	ERR: AT1G07730 not in vocabulary: $voc
AT3G44326	AT3G44326	protein_coding_gene	65.6505	-2.90646	0.468714	-6.20094	5.61281e-10	9.97424e-09	F-box family protein
AT5G40850	AT5G40850	protein_coding_gene	3894.9	-0.662756	0.106897	-6.19996	5.64778e-10	1.00256e-08	urophorphyrin methylase 1
AT1G78090	AT1G78090	protein_coding_gene	104.955	-2.57435	0.415234	-6.19975	5.65522e-10	1.00306e-08	trehalose-6-phosphate phosphatase
AT5G13370	AT5G13370	protein_coding_gene	2562.36	1.0779	0.173868	6.19952	5.66343e-10	1.00369e-08	Auxin-responsive GH3 family protein
AT2G45480	AT2G45480	protein_coding_gene	284.655	1.57949	0.254788	6.19923	5.67413e-10	1.00394e-08	growth-regulating factor 9
AT4G37150	AT4G37150	protein_coding_gene	94.8574	-2.68442	0.433017	-6.19933	5.67037e-10	1.00394e-08	methyl esterase 9
AT2G22290	AT2G22290	protein_coding_gene	42.5747	-2.6915	0.434318	-6.19708	5.75191e-10	1.01688e-08	RAB GTPase homolog H1D
AT1G07280	AT1G07280	protein_coding_gene	305.648	1.30856	0.211167	6.19678	5.76287e-10	1.01774e-08	Tetratricopeptide repeat (TPR)-like superfamily protein
AT5G20740	AT5G20740	protein_coding_gene	561.079	-1.68763	0.272344	-6.19669	5.7662e-10	1.01774e-08	Plant invertase/pectin methylesterase inhibitor superfamily protein
AT3G25980	AT3G25980	protein_coding_gene	495.836	-1.08602	0.175354	-6.19326	5.89321e-10	1.03931e-08	DNA-binding HORMA family protein
AT1G29530	AT1G29530	protein_coding_gene	491.427	-1.13092	0.182684	-6.19059	5.99389e-10	1.05561e-08
AT5G20950	AT5G20950	protein_coding_gene	8314.61	1.19529	0.193083	6.19055	5.99542e-10	1.05561e-08	Glycosyl hydrolase family protein
AT1G19490	AT1G19490	protein_coding_gene	490.285	2.02814	0.327652	6.18993	6.0191e-10	1.05892e-08	Basic-leucine zipper (bZIP) transcription factor family protein
AT2G21540	AT2G21540	protein_coding_gene	450.522	-1.39778	0.225916	-6.18718	6.12512e-10	1.0767e-08	SEC14-like 3
AT3G57062	AT3G57062	protein_coding_gene	155.587	-1.57942	0.255288	-6.18683	6.1385e-10	1.07817e-08
AT4G16250	AT4G16250	protein_coding_gene	487.95	1.43865	0.232599	6.18513	6.20524e-10	1.08901e-08	phytochrome D
AT2G43530	AT2G43530	protein_coding_gene	111.77	-1.68693	0.272821	-6.1833	6.2776e-10	1.10082e-08	Scorpion toxin-like knottin superfamily protein
AT2G36350	AT2G36350	protein_coding_gene	812.513	0.948265	0.153364	6.18311	6.28509e-10	1.10124e-08	Protein kinase superfamily protein
AT4G11040	AT4G11040	protein_coding_gene	89.3422	2.65656	0.429732	6.1819	6.33365e-10	1.10885e-08	Protein phosphatase 2C family protein
AT3G51540	AT3G51540	protein_coding_gene	62.9521	-2.97152	0.48085	-6.17972	6.42167e-10	1.12335e-08
AT1G52290	AT1G52290	protein_coding_gene	100.652	-2.0806	0.33674	-6.17867	6.46453e-10	1.12994e-08	Protein kinase superfamily protein
AT2G04570	AT2G04570	protein_coding_gene	762.293	-2.03607	0.32955	-6.17835	6.4777e-10	1.13132e-08	GDSL-like Lipase/Acylhydrolase superfamily protein
AT1G68300	AT1G68300	protein_coding_gene	729.082	-1.84556	0.29875	-6.17761	6.5081e-10	1.13572e-08	Adenine nucleotide alpha hydrolases-like superfamily protein
AT1G47480	AT1G47480	protein_coding_gene	230.747	-2.35877	0.382114	-6.17294	6.70335e-10	1.16885e-08	alpha/beta-Hydrolases superfamily protein
AT1G21920	AT1G21920	protein_coding_gene	480.772	1.07735	0.174545	6.17233	6.72918e-10	1.17241e-08	Histone H3 K4-specific methyltransferase SET7/9 family protein
AT4G02800	AT4G02800	protein_coding_gene	487.272	-1.48292	0.240271	-6.17187	6.74869e-10	1.17486e-08
AT5G53880	AT5G53880	protein_coding_gene	843.137	-2.22469	0.360691	-6.16784	6.92285e-10	1.20421e-08
AT5G41050	AT5G41050	protein_coding_gene	98.8239	-1.84117	0.298738	-6.16316	7.13067e-10	1.23936e-08	Pollen Ole e 1 allergen and extensin family protein
AT1G35180	AT1G35180	protein_coding_gene	103.615	-2.34738	0.380882	-6.16301	7.13736e-10	1.23953e-08	TRAM, LAG1 and CLN8 (TLC) lipid-sensing domain containing protein
AT2G31570	AT2G31570	protein_coding_gene	3854.87	-1.87655	0.304665	-6.15937	7.30347e-10	1.26736e-08	glutathione peroxidase 2
AT4G39970	AT4G39970	protein_coding_gene	945.178	-1.18267	0.192048	-6.15816	7.35938e-10	1.27604e-08	Haloacid dehalogenase-like hydrolase (HAD) superfamily protein
AT5G03380	AT5G03380	protein_coding_gene	694.997	-1.68325	0.273379	-6.1572	7.40415e-10	1.28277e-08	Heavy metal transport/detoxification superfamily protein
AT3G13960	AT3G13960	protein_coding_gene	679.108	2.29125	0.372155	6.1567	7.42743e-10	1.28578e-08	growth-regulating factor 5
AT3G44860	AT3G44860	protein_coding_gene	144.874	-2.72924	0.443696	-6.15114	7.69283e-10	1.33066e-08	farnesoic acid carboxyl-O-methyltransferase
AT5G41670	AT5G41670	protein_coding_gene	7318.93	-0.654341	0.106414	-6.149	7.7974e-10	1.34767e-08	6-phosphogluconate dehydrogenase family protein
AT4G01883	AT4G01883	protein_coding_gene	319.541	-1.36119	0.221384	-6.14857	7.81829e-10	1.3502e-08	Polyketide cyclase / dehydrase and lipid transport protein
AT4G33110	AT4G33110	protein_coding_gene	3253.76	-1.15925	0.188552	-6.14818	7.83759e-10	1.35245e-08	S-adenosyl-L-methionine-dependent methyltransferases superfamily protein
AT5G21326	AT5G21326	protein_coding_gene	768.195	-0.854142	0.138968	-6.14632	7.92988e-10	1.36729e-08	Ca2+regulated serine-threonine protein kinase family protein
AT4G39330	AT4G39330	protein_coding_gene	9790.14	-1.03864	0.169008	-6.14552	7.97007e-10	1.37312e-08	cinnamyl alcohol dehydrogenase 9
AT5G54540	AT5G54540	protein_coding_gene	1486.06	0.738386	0.120164	6.14484	8.00429e-10	1.37792e-08	Uncharacterised conserved protein (UCP012943)
AT5G17230	AT5G17230	protein_coding_gene	3131.98	-2.17444	0.353905	-6.14412	8.04101e-10	1.38314e-08	PHYTOENE SYNTHASE
AT3G13450	AT3G13450	protein_coding_gene	381.766	-1.19645	0.194792	-6.1422	8.13854e-10	1.39881e-08	Transketolase family protein
AT2G23680	AT2G23680	protein_coding_gene	58.6032	-2.52085	0.410465	-6.14145	8.17707e-10	1.40432e-08	Cold acclimation protein WCOR413 family
AT5G62190	AT5G62190	protein_coding_gene	4886.21	1.34113	0.218433	6.13979	8.26332e-10	1.418e-08	DEAD box RNA helicase (PRH75)
AT2G44790	AT2G44790	protein_coding_gene	4239.73	-2.31468	0.3772	-6.13649	8.43638e-10	1.44562e-08	uclacyanin 2
AT5G07100	AT5G07100	protein_coding_gene	109.934	-2.63256	0.429003	-6.13647	8.43763e-10	1.44562e-08	WRKY DNA-binding protein 26
AT5G45700	AT5G45700	protein_coding_gene	222.533	-1.33983	0.218354	-6.13606	8.45949e-10	1.44822e-08	Haloacid dehalogenase-like hydrolase (HAD) superfamily protein
AT4G35690	AT4G35690	protein_coding_gene	49.3113	2.56953	0.418885	6.13423	8.55724e-10	1.46379e-08	Arabidopsis protein of unknown function (DUF241)
AT5G55240	AT5G55240	protein_coding_gene	113.114	3.55898	0.580262	6.1334	8.60213e-10	1.47031e-08	ARABIDOPSIS THALIANA PEROXYGENASE 2
AT5G59090	AT5G59090	protein_coding_gene	438.29	-2.15616	0.351594	-6.13253	8.64934e-10	1.47721e-08	subtilase 4.12
AT1G67300	AT1G67300	protein_coding_gene	454.071	1.2622	0.205845	6.13179	8.68933e-10	1.48287e-08	Major facilitator superfamily protein
AT5G66780	AT5G66780	protein_coding_gene	8152.12	3.23656	0.527995	6.1299	8.79327e-10	1.49943e-08
AT5G42500	AT5G42500	protein_coding_gene	255.827	-2.58765	0.422154	-6.12963	8.80852e-10	1.50085e-08	Disease resistance-responsive (dirigent-like protein) family protein
AT1G11655	AT1G11655	protein_coding_gene	58.9375	-2.55378	0.416761	-6.12769	8.91666e-10	1.51808e-08
AT1G23310	AT1G23310	protein_coding_gene	5787.56	-1.36449	0.222716	-6.1266	8.97788e-10	1.5261e-08	glutamate:glyoxylate aminotransferase
AT3G24500	AT3G24500	protein_coding_gene	942.823	-2.17756	0.355422	-6.12669	8.97285e-10	1.5261e-08	multiprotein bridging factor 1C
AT1G06640	AT1G06640	protein_coding_gene	1383.62	-1.96226	0.320435	-6.12372	9.14168e-10	1.55272e-08	2-oxoglutarate (2OG) and Fe(II)-dependent oxygenase superfamily protein
AT4G35070	AT4G35070	protein_coding_gene	157.575	1.57891	0.257902	6.12211	9.23415e-10	1.5672e-08	SBP (S-ribonuclease binding protein) family protein
AT4G25080	AT4G25080	protein_coding_gene	4347.02	-1.2566	0.205277	-6.12147	9.27131e-10	1.57227e-08	magnesium-protoporphyrin IX methyltransferase
AT1G76890	AT1G76890	protein_coding_gene	494.423	-1.67275	0.273289	-6.1208	9.3107e-10	1.57771e-08	ERR: AT1G76890 not in vocabulary: $voc
AT4G34540	AT4G34540	protein_coding_gene	280.986	0.937004	0.153104	6.12003	9.35552e-10	1.58407e-08	NmrA-like negative transcriptional regulator family protein
AT1G07870	AT1G07870	protein_coding_gene	497.112	-1.98195	0.323951	-6.11806	9.47209e-10	1.60255e-08	Protein kinase superfamily protein
AT3G15280	AT3G15280	protein_coding_gene	820.888	3.46727	0.566833	6.11691	9.54082e-10	1.6126e-08
AT5G53250	AT5G53250	protein_coding_gene	678.039	-2.56695	0.419655	-6.11682	9.54639e-10	1.6126e-08	arabinogalactan protein 22
AT1G55450	AT1G55450	protein_coding_gene	867.657	-2.12444	0.34732	-6.11666	9.55562e-10	1.6129e-08	S-adenosyl-L-methionine-dependent methyltransferases superfamily protein
AT2G38390	AT2G38390	protein_coding_gene	41.406	-3.1664	0.517753	-6.11567	9.61543e-10	1.62173e-08	Peroxidase superfamily protein
AT2G36800	AT2G36800	protein_coding_gene	1274.59	-1.26914	0.207541	-6.11512	9.64849e-10	1.62604e-08	don-glucosyltransferase 1
AT1G03106	AT1G03106	protein_coding_gene	1616.93	2.69264	0.44035	6.11477	9.66949e-10	1.62831e-08
AT3G10840	AT3G10840	protein_coding_gene	610.499	-1.22318	0.200061	-6.11402	9.71538e-10	1.63477e-08	alpha/beta-Hydrolases superfamily protein
AT1G19330	AT1G19330	protein_coding_gene	143.272	-2.34464	0.383539	-6.11318	9.76657e-10	1.6421e-08
AT5G27350	AT5G27350	protein_coding_gene	565.847	-2.31956	0.379455	-6.11286	9.78584e-10	1.64407e-08	Major facilitator superfamily protein
AT4G18010	AT4G18010	protein_coding_gene	1411.3	-2.19611	0.359313	-6.11195	9.8418e-10	1.65219e-08	myo-inositol polyphosphate 5-phosphatase 2
AT3G14770	AT3G14770	protein_coding_gene	98.4071	-2.94331	0.481733	-6.10983	9.97402e-10	1.67308e-08	Nodulin MtN3 family protein
AT1G09960	AT1G09960	protein_coding_gene	543.569	1.4181	0.232113	6.10953	9.99254e-10	1.67489e-08	sucrose transporter 4
AT2G34810	AT2G34810	protein_coding_gene	194.22	-1.93943	0.31756	-6.10731	1.01326e-09	1.69706e-08	FAD-binding Berberine family protein
AT5G53370	AT5G53370	protein_coding_gene	636.576	-2.47049	0.404858	-6.10213	1.04666e-09	1.75164e-08	pectin methylesterase PCR fragment F
AT4G39150	AT4G39150	protein_coding_gene	1923.44	-1.1128	0.182393	-6.10112	1.05328e-09	1.76135e-08	DNAJ heat shock N-terminal domain-containing protein
AT1G01430	AT1G01430	protein_coding_gene	966.579	-1.11798	0.18326	-6.10051	1.05728e-09	1.76668e-08	TRICHOME BIREFRINGENCE-LIKE 25
AT1G31750	AT1G31750	protein_coding_gene	171.2	2.19093	0.359178	6.09985	1.06168e-09	1.77129e-08	proline-rich family protein
AT5G52640	AT5G52640	protein_coding_gene	1189.94	-1.37903	0.226072	-6.09996	1.06094e-09	1.77129e-08	heat shock protein 90.1
AT4G07825	AT4G07825	protein_coding_gene	914.305	1.3284	0.217828	6.09838	1.07147e-09	1.78625e-08
AT3G49260	AT3G49260	protein_coding_gene	713.022	-0.915911	0.150198	-6.09801	1.07394e-09	1.78899e-08	IQ-domain 21
AT4G36600	AT4G36600	protein_coding_gene	5257.48	3.64834	0.598317	6.09766	1.07631e-09	1.79155e-08	Late embryogenesis abundant (LEA) protein
AT5G65980	AT5G65980	protein_coding_gene	77.6381	-2.82627	0.463745	-6.09446	1.09811e-09	1.82644e-08	Auxin efflux carrier family protein
AT1G69920	AT1G69920	protein_coding_gene	70.7311	-2.80606	0.460459	-6.09405	1.10087e-09	1.82962e-08	glutathione S-transferase TAU 12
AT1G02260	AT1G02260	protein_coding_gene	365.654	0.94323	0.154797	6.09332	1.10594e-09	1.83663e-08	Divalent ion symporter
AT5G42650	AT5G42650	protein_coding_gene	2461.93	-1.91202	0.313908	-6.09102	1.12191e-09	1.86174e-08	allene oxide synthase
AT4G32810	AT4G32810	protein_coding_gene	84.264	-3.02302	0.496343	-6.0906	1.12489e-09	1.86524e-08	carotenoid cleavage dioxygenase 8
AT3G44220	AT3G44220	protein_coding_gene	51.9017	1.46961	0.241386	6.08823	1.14169e-09	1.89166e-08	Late embryogenesis abundant (LEA) hydroxyproline-rich glycoprotein family
AT5G19740	AT5G19740	protein_coding_gene	929.609	1.08605	0.178411	6.08737	1.14782e-09	1.90036e-08	Peptidase M28 family protein
AT4G23270	AT4G23270	protein_coding_gene	802.152	-1.26735	0.208198	-6.08724	1.14873e-09	1.90041e-08	cysteine-rich RLK (RECEPTOR-like protein kinase) 19
AT3G10060	AT3G10060	protein_coding_gene	618.791	-1.58996	0.261256	-6.08582	1.15896e-09	1.91587e-08	FKBP-like peptidyl-prolyl cis-trans isomerase family protein
AT5G48290	AT5G48290	protein_coding_gene	127.67	-2.65093	0.435931	-6.08107	1.19381e-09	1.97198e-08	Heavy metal transport/detoxification superfamily protein
AT1G55260	AT1G55260	protein_coding_gene	1606.12	-1.79078	0.294636	-6.07796	1.2172e-09	2.00907e-08	Bifunctional inhibitor/lipid-transfer protein/seed storage 2S albumin superfamily protein
AT3G01440	AT3G01440	protein_coding_gene	217.689	-1.96117	0.322735	-6.07671	1.2267e-09	2.02322e-08	PsbQ-like 1
AT3G23510	AT3G23510	protein_coding_gene	527.307	-1.75503	0.288841	-6.07612	1.23126e-09	2.02919e-08	Cyclopropane-fatty-acyl-phospholipid synthase
AT1G07890	AT1G07890	protein_coding_gene	30931.1	-1.37572	0.226473	-6.07456	1.24325e-09	2.04582e-08	ascorbate peroxidase 1
AT4G00165	AT4G00165	protein_coding_gene	266.613	-1.61983	0.266653	-6.07466	1.24248e-09	2.04582e-08	Bifunctional inhibitor/lipid-transfer protein/seed storage 2S albumin superfamily protein
AT1G49600	AT1G49600	protein_coding_gene	6140.54	0.985413	0.162264	6.07289	1.25628e-09	2.06413e-08	RNA-binding protein 47A
AT2G25890	AT2G25890	protein_coding_gene	1304.89	3.40269	0.5603	6.07298	1.25559e-09	2.06413e-08	Oleosin family protein
AT2G42110	AT2G42110	protein_coding_gene	266.038	-1.55826	0.256697	-6.07042	1.27578e-09	2.09458e-08
AT4G24930	AT4G24930	protein_coding_gene	970.596	-1.16776	0.192374	-6.07023	1.27728e-09	2.09546e-08	thylakoid lumenal 17.9 kDa protein, chloroplast
AT4G01050	AT4G01050	protein_coding_gene	6043.4	-1.30238	0.214631	-6.06798	1.29532e-09	2.12344e-08	thylakoid rhodanese-like
AT4G17340	AT4G17340	protein_coding_gene	1494.62	-2.6735	0.440812	-6.06495	1.31997e-09	2.16221e-08	tonoplast intrinsic protein 2;2
AT3G53150	AT3G53150	protein_coding_gene	30.7371	-3.29753	0.543755	-6.06437	1.32474e-09	2.16838e-08	UDP-glucosyl transferase 73D1
AT5G66730	AT5G66730	protein_coding_gene	776.576	0.816633	0.134696	6.06277	1.33793e-09	2.18832e-08	C2H2-like zinc finger protein
AT1G53440	AT1G53440	protein_coding_gene	477.95	-1.3377	0.220677	-6.06181	1.34598e-09	2.19982e-08	Leucine-rich repeat transmembrane protein kinase
AT2G03440	AT2G03440	protein_coding_gene	788.43	1.15173	0.190024	6.06096	1.35314e-09	2.20985e-08	nodulin-related protein 1
AT1G21250	AT1G21250	protein_coding_gene	18.3469	-3.24539	0.535482	-6.06069	1.35539e-09	2.21187e-08	cell wall-associated kinase
AT2G26480	AT2G26480	protein_coding_gene	39.154	-2.65942	0.438928	-6.0589	1.37055e-09	2.23492e-08	UDP-glucosyl transferase 76D1
AT5G05580	AT5G05580	protein_coding_gene	1774.4	-1.31245	0.21669	-6.0568	1.3886e-09	2.26265e-08	fatty acid desaturase 8
AT3G58640	AT3G58640	protein_coding_gene	1210.67	0.739664	0.122161	6.05483	1.40569e-09	2.28877e-08	Mitogen activated protein kinase kinase kinase-related
AT5G56120	AT5G56120	protein_coding_gene	431.21	-1.28243	0.211815	-6.05445	1.40895e-09	2.29235e-08
AT1G52220	AT1G52220	protein_coding_gene	1741.41	-1.44971	0.239598	-6.05059	1.44319e-09	2.34625e-08
AT3G15550	AT3G15550	protein_coding_gene	390.343	-1.76901	0.292376	-6.05047	1.44425e-09	2.34625e-08
AT3G23640	AT3G23640	protein_coding_gene	981.423	1.09509	0.181139	6.04555	1.489e-09	2.41052e-08	heteroglycan glucosidase 1
AT4G00200	AT4G00200	protein_coding_gene	126.112	1.01965	0.168651	6.04594	1.48543e-09	2.41052e-08	AT hook motif DNA-binding family protein
AT4G11211	AT4G11211	protein_coding_gene	372.553	-2.31747	0.383334	-6.04557	1.48883e-09	2.41052e-08
AT4G19700	AT4G19700	protein_coding_gene	173.086	1.20038	0.198549	6.04576	1.48704e-09	2.41052e-08	SBP (S-ribonuclease binding protein) family protein
AT4G25050	AT4G25050	protein_coding_gene	5187.54	-1.54545	0.255637	-6.04551	1.48938e-09	2.41052e-08	acyl carrier protein 4
AT1G14280	AT1G14280	protein_coding_gene	161.659	-1.91849	0.317352	-6.04531	1.49124e-09	2.41172e-08	phytochrome kinase substrate 2
AT4G30230	AT4G30230	protein_coding_gene	28.588	-2.20871	0.365391	-6.04479	1.49607e-09	2.41773e-08
AT1G44130	AT1G44130	protein_coding_gene	20.3253	-3.08482	0.510348	-6.04455	1.49828e-09	2.41949e-08	Eukaryotic aspartyl protease family protein
AT2G40540	AT2G40540	protein_coding_gene	761.802	-0.688499	0.113922	-6.04362	1.50695e-09	2.43168e-08	potassium transporter 2
AT4G30670	AT4G30670	protein_coding_gene	957.765	-2.41401	0.399611	-6.0409	1.53262e-09	2.47126e-08	Putative membrane lipoprotein
AT4G19680	AT4G19680	protein_coding_gene	145.78	-2.69011	0.445485	-6.03861	1.55444e-09	2.50458e-08	iron regulated transporter 2
AT5G01300	AT5G01300	protein_coding_gene	1211.4	3.48447	0.577096	6.03794	1.56091e-09	2.51314e-08	PEBP (phosphatidylethanolamine-binding protein) family protein
AT4G32460	AT4G32460	protein_coding_gene	12742.1	1.23892	0.205215	6.0372	1.56808e-09	2.5228e-08	Protein of unknown function, DUF642
AT3G53600	AT3G53600	protein_coding_gene	41.2149	-3.03479	0.502736	-6.03655	1.57447e-09	2.52932e-08	C2H2-type zinc finger family protein
AT5G41330	AT5G41330	protein_coding_gene	360.671	0.861625	0.142734	6.0366	1.57398e-09	2.52932e-08	BTB/POZ domain with WD40/YVTN repeat-like protein
AT2G39530	AT2G39530	protein_coding_gene	377.651	-2.39234	0.396364	-6.03571	1.58266e-09	2.5406e-08	Uncharacterised protein family (UPF0497)
AT4G27440	AT4G27440	protein_coding_gene	25343	-2.23132	0.369898	-6.03225	1.61689e-09	2.59169e-08	protochlorophyllide oxidoreductase B
AT4G31910	AT4G31910	protein_coding_gene	148.009	-2.14862	0.356185	-6.03232	1.61622e-09	2.59169e-08	HXXXD-type acyl-transferase family protein
AT1G72100	AT1G72100	protein_coding_gene	1805.77	3.39763	0.563332	6.03132	1.62627e-09	2.6048e-08	late embryogenesis abundant domain-containing protein / LEA domain-containing protein
AT5G19290	AT5G19290	protein_coding_gene	2986.89	-0.780907	0.12948	-6.03113	1.6282e-09	2.60596e-08	alpha/beta-Hydrolases superfamily protein
AT1G06160	AT1G06160	protein_coding_gene	11.9894	-3.36554	0.558346	-6.0277	1.66305e-09	2.65938e-08	octadecanoid-responsive Arabidopsis AP2/ERF 59
AT3G48270	AT3G48270	protein_coding_gene	20.7777	3.00846	0.499113	6.02761	1.66404e-09	2.65938e-08	cytochrome P450, family 71, subfamily A, polypeptide 26
AT1G52410	AT1G52410	protein_coding_gene	45.1964	-2.51646	0.417573	-6.02639	1.67657e-09	2.67745e-08	TSK-associating protein 1
AT5G22000	AT5G22000	protein_coding_gene	1691.75	0.653979	0.10855	6.02467	1.6946e-09	2.70423e-08	RING-H2 group F2A
AT1G15550	AT1G15550	protein_coding_gene	716.787	-0.855517	0.142008	-6.02442	1.69722e-09	2.70563e-08	gibberellin 3-oxidase 1
AT2G24270	AT2G24270	protein_coding_gene	7632.59	-0.914166	0.151745	-6.02434	1.69797e-09	2.70563e-08	aldehyde dehydrogenase 11A3
AT1G74370	AT1G74370	protein_coding_gene	615.098	1.56704	0.260138	6.02389	1.70278e-09	2.71129e-08	RING/U-box superfamily protein
AT1G15170	AT1G15170	protein_coding_gene	591.056	0.767643	0.12744	6.02355	1.70631e-09	2.71491e-08	MATE efflux family protein
AT5G01520	AT5G01520	protein_coding_gene	548.355	2.55941	0.424988	6.02233	1.71925e-09	2.73349e-08	RING/U-box superfamily protein
AT5G01740	AT5G01740	protein_coding_gene	53.9903	-2.32507	0.386154	-6.02111	1.73225e-09	2.75214e-08	Nuclear transport factor 2 (NTF2) family protein
AT1G71695	AT1G71695	protein_coding_gene	2709.01	-1.03423	0.171806	-6.01973	1.74703e-09	2.77155e-08	Peroxidase superfamily protein
AT5G22070	AT5G22070	protein_coding_gene	916.473	0.800708	0.133012	6.01982	1.74615e-09	2.77155e-08	Core-2/I-branching beta-1,6-N-acetylglucosaminyltransferase family protein
AT5G17770	AT5G17770	protein_coding_gene	4585.52	-1.04875	0.174258	-6.01834	1.76215e-09	2.79349e-08	NADH:cytochrome B5 reductase 1
AT5G49760	AT5G49760	protein_coding_gene	902.671	-1.38482	0.230173	-6.01645	1.78288e-09	2.82429e-08	Leucine-rich repeat protein kinase family protein
AT5G46240	AT5G46240	protein_coding_gene	42.6183	-2.87713	0.478244	-6.01603	1.78751e-09	2.82955e-08	potassium channel in Arabidopsis thaliana 1
AT1G76270	AT1G76270	protein_coding_gene	328.703	0.684257	0.113791	6.01327	1.81814e-09	2.87593e-08	O-fucosyltransferase family protein
AT5G48485	AT5G48485	protein_coding_gene	167.037	-2.51762	0.418765	-6.01201	1.83236e-09	2.89631e-08	Bifunctional inhibitor/lipid-transfer protein/seed storage 2S albumin superfamily protein
AT3G03790	AT3G03790	protein_coding_gene	1283.65	1.3975	0.232521	6.01021	1.85285e-09	2.92656e-08	ankyrin repeat family protein / regulator of chromosome condensation (RCC1) family protein
AT5G23460	AT5G23460	protein_coding_gene	232.513	1.43516	0.238812	6.00957	1.86012e-09	2.9359e-08
AT1G28190	AT1G28190	protein_coding_gene	243.516	-1.86965	0.311123	-6.00938	1.86237e-09	2.93731e-08
AT1G45201	AT1G45201	protein_coding_gene	1908.89	-3.46315	0.576303	-6.00925	1.86381e-09	2.93743e-08	triacylglycerol lipase-like 1
AT4G28730	AT4G28730	protein_coding_gene	313.345	-1.09201	0.181739	-6.00865	1.87072e-09	2.94619e-08	Glutaredoxin family protein
AT5G48430	AT5G48430	protein_coding_gene	91.015	-2.65259	0.441765	-6.00452	1.91895e-09	3.01993e-08	Eukaryotic aspartyl protease family protein
AT1G52060	AT1G52060	protein_coding_gene	385.17	-3.1994	0.532846	-6.00435	1.92098e-09	3.02094e-08	Mannose-binding lectin superfamily protein
AT5G42530	AT5G42530	protein_coding_gene	233.903	-3.56531	0.594009	-6.00211	1.94766e-09	3.06066e-08
AT4G27130	AT4G27130	protein_coding_gene	3426.57	0.825872	0.137603	6.00183	1.95111e-09	3.06387e-08	Translation initiation factor SUI1 family protein
AT5G62490	AT5G62490	protein_coding_gene	3524.57	3.28494	0.547537	5.99948	1.97948e-09	3.10617e-08	HVA22 homologue B
AT5G38520	AT5G38520	protein_coding_gene	1477.11	-1.33584	0.222708	-5.99816	1.99563e-09	3.12923e-08	alpha/beta-Hydrolases superfamily protein
AT4G02530	AT4G02530	protein_coding_gene	3285.94	-1.31668	0.219519	-5.99804	1.99716e-09	3.12936e-08	chloroplast thylakoid lumen protein
AT1G02390	AT1G02390	protein_coding_gene	210.155	1.45976	0.243471	5.99563	2.02692e-09	3.17371e-08	glycerol-3-phosphate acyltransferase 2
AT5G43180	AT5G43180	protein_coding_gene	33.9868	-3.08846	0.515328	-5.99318	2.05772e-09	3.21959e-08	Protein of unknown function, DUF599
AT1G80330	AT1G80330	protein_coding_gene	34.3664	2.14355	0.357877	5.98961	2.1034e-09	3.28869e-08	gibberellin 3-oxidase 4
AT3G20600	AT3G20600	protein_coding_gene	117.332	-2.44511	0.408296	-5.98858	2.11685e-09	3.30495e-08	Late embryogenesis abundant (LEA) hydroxyproline-rich glycoprotein family
AT4G27030	AT4G27030	protein_coding_gene	442.971	-1.68995	0.282193	-5.98865	2.11584e-09	3.30495e-08	fatty acid desaturase A
AT2G40170	AT2G40170	protein_coding_gene	1867.93	3.53132	0.589836	5.98695	2.13808e-09	3.33568e-08	Stress induced protein
AT4G34650	AT4G34650	protein_coding_gene	54.7479	-2.32415	0.388264	-5.98599	2.15084e-09	3.35317e-08	squalene synthase 2
AT2G21530	AT2G21530	protein_coding_gene	1059.59	-1.41185	0.235944	-5.98382	2.17968e-09	3.39569e-08	SMAD/FHA domain-containing protein
AT5G65690	AT5G65690	protein_coding_gene	190.996	-2.5411	0.424781	-5.98215	2.20217e-09	3.42825e-08	phosphoenolpyruvate carboxykinase 2
AT1G33700	AT1G33700	protein_coding_gene	454.635	-2.42064	0.404894	-5.97845	2.25269e-09	3.50439e-08	Beta-glucosidase, GBA2 type family protein
AT2G01890	AT2G01890	protein_coding_gene	935.169	-2.43344	0.407048	-5.97827	2.25522e-09	3.50579e-08	purple acid phosphatase 8
AT1G31310	AT1G31310	protein_coding_gene	44.844	-1.89338	0.316794	-5.97669	2.27717e-09	3.53739e-08	hydroxyproline-rich glycoprotein family protein
AT5G54830	AT5G54830	protein_coding_gene	390.966	0.739159	0.123681	5.97635	2.28197e-09	3.54229e-08	DOMON domain-containing protein / dopamine beta-monooxygenase N-terminal domain-containing protein
AT5G56550	AT5G56550	protein_coding_gene	97.1779	-2.13023	0.356455	-5.97615	2.2847e-09	3.54399e-08	oxidative stress 3
AT4G39030	AT4G39030	protein_coding_gene	579.132	-1.8946	0.317043	-5.97585	2.28896e-09	3.54804e-08	MATE efflux family protein
AT1G49570	AT1G49570	protein_coding_gene	35.8985	-3.3713	0.564531	-5.97186	2.3456e-09	3.63325e-08	Peroxidase superfamily protein
AT3G07460	AT3G07460	protein_coding_gene	1339.36	-1.40395	0.235142	-5.97065	2.36306e-09	3.65767e-08	Protein of unknown function, DUF538
AT3G56090	AT3G56090	protein_coding_gene	2651.11	-0.899292	0.150639	-5.96985	2.37474e-09	3.67312e-08	ferritin 3
AT1G68430	AT1G68430	protein_coding_gene	83.528	-1.58318	0.265228	-5.96912	2.3854e-09	3.68697e-08
AT4G13050	AT4G13050	protein_coding_gene	371.322	-1.16411	0.195051	-5.96825	2.39809e-09	3.7013e-08	Acyl-ACP thioesterase
AT5G44020	AT5G44020	protein_coding_gene	5554.84	-2.14217	0.358927	-5.96827	2.39777e-09	3.7013e-08	HAD superfamily, subfamily IIIB acid phosphatase
AT1G06475	AT1G06475	protein_coding_gene	142.117	-1.3904	0.232988	-5.96769	2.40636e-09	3.71141e-08
AT1G65310	AT1G65310	protein_coding_gene	1773.49	-1.97562	0.331117	-5.96653	2.42345e-09	3.73511e-08	xyloglucan endotransglucosylase/hydrolase 17
AT1G14920	AT1G14920	protein_coding_gene	794.821	1.233	0.206715	5.96472	2.45053e-09	3.77417e-08	GRAS family transcription factor family protein
AT3G05330	AT3G05330	protein_coding_gene	379.766	-1.59858	0.268016	-5.96448	2.45408e-09	3.7766e-08	cyclin family
AT5G37800	AT5G37800	protein_coding_gene	49.637	2.23106	0.374064	5.96438	2.4556e-09	3.7766e-08	RHD SIX-LIKE 1
AT3G19450	AT3G19450	protein_coding_gene	7096.25	-1.79114	0.300363	-5.96326	2.47254e-09	3.79995e-08	GroES-like zinc-binding alcohol dehydrogenase family protein
AT4G34350	AT4G34350	protein_coding_gene	3364.06	-0.858236	0.143948	-5.96214	2.48953e-09	3.82334e-08	4-hydroxy-3-methylbut-2-enyl diphosphate reductase
AT1G58602	AT1G58602	protein_coding_gene	232.665	-2.15956	0.362304	-5.96064	2.51259e-09	3.85603e-08	LRR and NB-ARC domains-containing disease resistance protein
AT3G16340	AT3G16340	protein_coding_gene	475.599	-1.42664	0.239372	-5.95993	2.52342e-09	3.8699e-08	pleiotropic drug resistance 1
AT1G19350	AT1G19350	protein_coding_gene	1731.33	-0.967015	0.162268	-5.95938	2.53202e-09	3.87759e-08	Brassinosteroid signalling positive regulator (BZR1) family protein
AT3G47200	AT3G47200	protein_coding_gene	30.2942	-2.75074	0.461575	-5.95946	2.53076e-09	3.87759e-08	Plant protein of unknown function (DUF247)
AT1G11700	AT1G11700	protein_coding_gene	211.684	-1.49341	0.250636	-5.95847	2.54605e-09	3.89632e-08	Protein of unknown function, DUF584
AT2G37060	AT2G37060	protein_coding_gene	269.673	-1.32051	0.221634	-5.95807	2.55234e-09	3.90319e-08	nuclear factor Y, subunit B8
AT4G17090	AT4G17090	protein_coding_gene	352.716	-3.26098	0.547648	-5.95452	2.60837e-09	3.98606e-08	chloroplast beta-amylase
AT3G25690	AT3G25690	protein_coding_gene	831.901	-1.96503	0.330046	-5.95379	2.61999e-09	4.00099e-08	Hydroxyproline-rich glycoprotein family protein
AT5G10120	AT5G10120	protein_coding_gene	69.7264	3.17038	0.532691	5.95163	2.65487e-09	4.0514e-08	Ethylene insensitive 3 family protein
AT4G35100	AT4G35100	protein_coding_gene	15462.5	-1.1153	0.187428	-5.95058	2.67198e-09	4.07463e-08	plasma membrane intrinsic protein 3
AT3G53240	AT3G53240	protein_coding_gene	323.629	1.24607	0.209409	5.95043	2.67434e-09	4.07536e-08	receptor like protein 45
AT4G20780	AT4G20780	protein_coding_gene	368.143	-2.3446	0.39411	-5.94911	2.69607e-09	4.10558e-08	calmodulin like 42
AT5G66110	AT5G66110	protein_coding_gene	41.8621	2.64009	0.443919	5.94723	2.72714e-09	4.14997e-08	Heavy metal transport/detoxification superfamily protein
AT2G32560	AT2G32560	protein_coding_gene	1409.06	-1.07569	0.180907	-5.94608	2.74647e-09	4.17645e-08	F-box family protein
AT3G17070	AT3G17070	protein_coding_gene	43.2164	-3.10018	0.521546	-5.94421	2.7779e-09	4.22127e-08	Peroxidase family protein
AT4G28850	AT4G28850	protein_coding_gene	324.202	-2.33836	0.393447	-5.94326	2.79402e-09	4.2428e-08	xyloglucan endotransglucosylase/hydrolase 26
AT3G59880	AT3G59880	protein_coding_gene	48.7294	-2.67657	0.450494	-5.94141	2.82582e-09	4.28807e-08
AT3G52720	AT3G52720	protein_coding_gene	330.263	-2.49679	0.420275	-5.94085	2.83555e-09	4.29983e-08	alpha carbonic anhydrase 1
AT5G64300	AT5G64300	protein_coding_gene	2821.96	-0.71401	0.120222	-5.93911	2.86581e-09	4.34266e-08	GTP cyclohydrolase II
AT4G19970	AT4G19970	protein_coding_gene	34.1421	-2.55505	0.43025	-5.93852	2.87615e-09	4.35528e-08
AT1G68740	AT1G68740	protein_coding_gene	58.8252	-2.74725	0.462672	-5.93779	2.8889e-09	4.37153e-08	EXS (ERD1/XPR1/SYG1) family protein
AT2G30200	AT2G30200	protein_coding_gene	2529.86	-0.813925	0.137157	-5.93425	2.95185e-09	4.46367e-08	catalytics;transferases;[acyl-carrier-protein] S-malonyltransferases;binding
AT1G14150	AT1G14150	protein_coding_gene	344.395	-1.29411	0.218087	-5.9339	2.95816e-09	4.47009e-08	PsbQ-like 2
AT2G31230	AT2G31230	protein_coding_gene	31.3857	-3.14741	0.530454	-5.93343	2.96677e-09	4.47996e-08	ethylene-responsive element binding factor 15
AT2G47600	AT2G47600	protein_coding_gene	697.811	0.912149	0.153769	5.93194	2.99367e-09	4.51209e-08	magnesium/proton exchanger
AT3G26744	AT3G26744	protein_coding_gene	2118.18	1.2679	0.213743	5.93191	2.9943e-09	4.51209e-08	basic helix-loop-helix (bHLH) DNA-binding superfamily protein
AT5G41610	AT5G41610	protein_coding_gene	336.764	1.34506	0.226745	5.93203	2.99206e-09	4.51209e-08	cation/H+ exchanger 18
AT1G15050	AT1G15050	protein_coding_gene	106.814	-2.29516	0.387107	-5.92901	3.0476e-09	4.58809e-08	indole-3-acetic acid inducible 34
AT5G64900	AT5G64900	protein_coding_gene	202.972	-2.71594	0.458082	-5.92894	3.04897e-09	4.58809e-08	precursor of peptide 1
AT3G07470	AT3G07470	protein_coding_gene	1496.5	-1.5005	0.253153	-5.92725	3.08043e-09	4.63221e-08	Protein of unknown function, DUF538
AT4G31800	AT4G31800	protein_coding_gene	4275.1	-1.51818	0.256154	-5.9268	3.08897e-09	4.64182e-08	WRKY DNA-binding protein 18
AT1G50590	AT1G50590	protein_coding_gene	29.3061	-2.84033	0.479451	-5.92413	3.1396e-09	4.71463e-08	RmlC-like cupins superfamily protein
AT4G22200	AT4G22200	protein_coding_gene	38.1773	-3.0379	0.512974	-5.92214	3.17783e-09	4.76873e-08	potassium transport 2/3
AT1G48370	AT1G48370	protein_coding_gene	290.573	1.27509	0.215336	5.9214	3.19214e-09	4.78688e-08	YELLOW STRIPE like 8
AT3G61380	AT3G61380	protein_coding_gene	93.7172	-1.62349	0.274264	-5.91946	3.23008e-09	4.84043e-08	Phosphatidylinositol N-acetyglucosaminlytransferase subunit P-related
AT5G54590	AT5G54590	protein_coding_gene	218.228	-1.06868	0.180752	-5.91239	3.37173e-09	5.0492e-08	Protein kinase superfamily protein
AT1G73110	AT1G73110	protein_coding_gene	656.287	-1.3457	0.227642	-5.91146	3.39079e-09	5.07423e-08	P-loop containing nucleoside triphosphate hydrolases superfamily protein
AT1G30280	AT1G30280	protein_coding_gene	79.1482	-2.00346	0.338944	-5.91088	3.40278e-09	5.08864e-08	Chaperone DnaJ-domain superfamily protein
AT5G09400	AT5G09400	protein_coding_gene	722.685	0.773065	0.130903	5.90565	3.51263e-09	5.2493e-08	K+ uptake permease 7
AT4G09890	AT4G09890	protein_coding_gene	103.429	-1.96217	0.332446	-5.90221	3.58659e-09	5.35588e-08	Protein of unknown function (DUF3511)
AT5G43580	AT5G43580	protein_coding_gene	1482.38	-2.54994	0.432039	-5.90211	3.5889e-09	5.35588e-08	Serine protease inhibitor, potato inhibitor I-type family protein
AT2G34390	AT2G34390	protein_coding_gene	199.621	-2.53151	0.428964	-5.90144	3.60337e-09	5.37376e-08	NOD26-like intrinsic protein 2;1
AT3G15970	AT3G15970	protein_coding_gene	843.086	0.812417	0.137677	5.90088	3.61569e-09	5.38843e-08	NUP50 (Nucleoporin 50 kDa) protein
AT3G09540	AT3G09540	protein_coding_gene	303.073	-1.477	0.250323	-5.90038	3.62674e-09	5.40117e-08	Pectin lyase-like superfamily protein
AT1G52690	AT1G52690	protein_coding_gene	12651.5	3.33949	0.566013	5.90003	3.63437e-09	5.40881e-08	Late embryogenesis abundant protein (LEA) family protein
AT1G50930	AT1G50930	protein_coding_gene	28.0896	-2.71345	0.45996	-5.89932	3.64992e-09	5.42569e-08
AT1G74830	AT1G74830	protein_coding_gene	56.5739	-2.4252	0.411101	-5.89929	3.65073e-09	5.42569e-08	Protein of unknown function, DUF593
AT3G44320	AT3G44320	protein_coding_gene	2787.38	-1.30761	0.221677	-5.89871	3.66351e-09	5.44041e-08	nitrilase 3
AT4G20840	AT4G20840	protein_coding_gene	213.718	-1.52515	0.258561	-5.89861	3.66566e-09	5.44041e-08	FAD-binding Berberine family protein
AT2G43970	AT2G43970	protein_coding_gene	8939.42	0.779675	0.132224	5.89663	3.7099e-09	5.5023e-08	RNA-binding protein
AT4G17730	AT4G17730	protein_coding_gene	1127.8	1.19481	0.202712	5.89413	3.76663e-09	5.58261e-08	syntaxin of plants 23
AT1G24530	AT1G24530	protein_coding_gene	564.48	-1.58386	0.268842	-5.89143	3.82871e-09	5.67074e-08	Transducin/WD40 repeat-like superfamily protein
AT2G26500	AT2G26500	protein_coding_gene	4042.67	-1.51216	0.256687	-5.89108	3.83682e-09	5.67887e-08	cytochrome b6f complex subunit (petM), putative
AT2G17787	AT2G17787	protein_coding_gene	182.705	0.879632	0.149359	5.88938	3.87647e-09	5.72932e-08
AT3G63350	AT3G63350	protein_coding_gene	137.524	1.43039	0.24288	5.88928	3.87886e-09	5.72932e-08	winged-helix DNA-binding transcription factor family protein
AT5G12170	AT5G12170	protein_coding_gene	324.139	-1.96649	0.33391	-5.88929	3.87849e-09	5.72932e-08	ERR: AT5G12170 not in vocabulary: $voc
AT1G57790	AT1G57790	protein_coding_gene	44.4726	-1.99173	0.338276	-5.8879	3.91128e-09	5.77327e-08	F-box family protein
AT5G22290	AT5G22290	protein_coding_gene	594.495	1.84106	0.312768	5.88635	3.94826e-09	5.82388e-08	NAC domain containing protein 89
AT1G52770	AT1G52770	protein_coding_gene	23.4965	-2.58938	0.440019	-5.88471	3.9876e-09	5.87791e-08	Phototropic-responsive NPH3 family protein
AT1G75280	AT1G75280	protein_coding_gene	1269.77	-1.37751	0.234096	-5.88438	3.99537e-09	5.88536e-08	NmrA-like negative transcriptional regulator family protein
AT1G04660	AT1G04660	protein_coding_gene	321.017	2.44793	0.416083	5.88328	4.02221e-09	5.92086e-08	glycine-rich protein
AT1G06923	AT1G06923	protein_coding_gene	80.9628	-2.10412	0.357885	-5.87932	4.11943e-09	6.05985e-08
AT5G67210	AT5G67210	protein_coding_gene	205.874	-2.39774	0.407897	-5.87829	4.14517e-09	6.09357e-08	Protein of unknown function (DUF579)
AT5G42235	AT5G42235	protein_coding_gene	22.266	-3.01778	0.513437	-5.87761	4.16234e-09	6.11465e-08	Expressed protein
AT5G53895	AT5G53895	protein_coding_gene	23.5363	2.37227	0.403722	5.87599	4.20321e-09	6.1705e-08
AT1G65660	AT1G65660	protein_coding_gene	1108.98	0.757264	0.12888	5.87573	4.20995e-09	6.17622e-08	Pre-mRNA splicing Prp18-interacting factor
AT4G23300	AT4G23300	protein_coding_gene	38.6826	-2.94381	0.501521	-5.86976	4.36424e-09	6.39822e-08	cysteine-rich RLK (RECEPTOR-like protein kinase) 22
AT5G24030	AT5G24030	protein_coding_gene	883.117	-2.28899	0.390002	-5.86919	4.37942e-09	6.41613e-08	SLAC1 homologue 3
AT2G44160	AT2G44160	protein_coding_gene	5179.42	-0.801005	0.136479	-5.86907	4.38255e-09	6.41638e-08	methylenetetrahydrofolate reductase 2
AT4G22250	AT4G22250	protein_coding_gene	192.605	1.42597	0.242983	5.8686	4.39499e-09	6.43024e-08	RING/U-box superfamily protein
AT3G14220	AT3G14220	protein_coding_gene	5532.7	0.958862	0.163394	5.86841	4.39985e-09	6.433e-08	GDSL-like Lipase/Acylhydrolase superfamily protein
AT3G16100	AT3G16100	protein_coding_gene	515.48	-0.961654	0.163893	-5.86758	4.42214e-09	6.46122e-08	RAB GTPase homolog G3C
AT5G63135	AT5G63135	protein_coding_gene	227.799	0.942038	0.160577	5.8666	4.4483e-09	6.49505e-08
AT5G58320	AT5G58320	protein_coding_gene	393.17	-2.17381	0.370586	-5.86587	4.46791e-09	6.5193e-08	Kinase interacting (KIP1-like) family protein
AT4G38240	AT4G38240	protein_coding_gene	776.715	0.719716	0.122761	5.86274	4.55298e-09	6.63894e-08	alpha-1,3-mannosyl-glycoprotein beta-1,2-N-acetylglucosaminyltransferase, putative
AT5G65870	AT5G65870	protein_coding_gene	146.632	-2.56847	0.438472	-5.85778	4.69085e-09	6.83538e-08	phytosulfokine 5 precursor
AT2G33340	AT2G33340	protein_coding_gene	3919.71	0.784687	0.133998	5.85595	4.7428e-09	6.90642e-08	MOS4-associated complex 3B
AT4G25030	AT4G25030	protein_coding_gene	2824.61	-1.27426	0.217614	-5.85558	4.75341e-09	6.91722e-08
AT3G27960	AT3G27960	protein_coding_gene	998.552	-1.08366	0.185083	-5.85501	4.76992e-09	6.93658e-08	Tetratricopeptide repeat (TPR)-like superfamily protein
AT2G40150	AT2G40150	protein_coding_gene	213.071	-1.19606	0.204299	-5.85448	4.78508e-09	6.95395e-08	TRICHOME BIREFRINGENCE-LIKE 28
AT3G01120	AT3G01120	protein_coding_gene	11082.3	-0.488441	0.0834385	-5.8539	4.80171e-09	6.97271e-08	Pyridoxal phosphate (PLP)-dependent transferases superfamily protein
AT5G58260	AT5G58260	protein_coding_gene	516.451	-1.20632	0.206074	-5.85381	4.80443e-09	6.97271e-08	oxidoreductases, acting on NADH or NADPH, quinone or similar compound as acceptor
AT2G34920	AT2G34920	protein_coding_gene	124.361	1.14574	0.195744	5.85326	4.82036e-09	6.99114e-08	RING/U-box superfamily protein
AT5G02580	AT5G02580	protein_coding_gene	312.353	1.40787	0.240544	5.85285	4.83224e-09	7.00368e-08	Plant protein 1589 of unknown function
AT1G55740	AT1G55740	protein_coding_gene	1078.68	1.79428	0.306584	5.85251	4.84213e-09	7.01331e-08	seed imbibition 1
AT3G49210	AT3G49210	protein_coding_gene	332.665	-2.16145	0.369425	-5.85084	4.89101e-09	7.07937e-08	O-acyltransferase (WSD1-like) family protein
AT1G49475	AT1G49475	protein_coding_gene	161.611	2.19617	0.375407	5.8501	4.91266e-09	7.10596e-08	AP2/B3-like transcriptional factor family protein
AT4G37710	AT4G37710	protein_coding_gene	35.3679	-3.05771	0.522841	-5.84826	4.96741e-09	7.18034e-08	VQ motif-containing protein
AT1G28410	AT1G28410	protein_coding_gene	423.184	0.749977	0.128247	5.84789	4.97844e-09	7.19149e-08
AT4G37610	AT4G37610	protein_coding_gene	301.54	-2.34552	0.401111	-5.84756	4.98826e-09	7.20087e-08	BTB and TAZ domain protein 5
AT4G33730	AT4G33730	protein_coding_gene	92.3938	-2.47678	0.423593	-5.84707	5.00295e-09	7.21726e-08	CAP (Cysteine-rich secretory proteins, Antigen 5, and Pathogenesis-related 1 protein) superfamily protein
AT5G53660	AT5G53660	protein_coding_gene	241.733	1.89667	0.324576	5.84353	5.11069e-09	7.36777e-08	growth-regulating factor 7
AT1G68840	AT1G68840	protein_coding_gene	2488.49	-1.92701	0.329852	-5.84205	5.15623e-09	7.42848e-08	related to ABI3/VP1 2
AT5G44610	AT5G44610	protein_coding_gene	606.773	-3.05151	0.522441	-5.84087	5.19281e-09	7.4762e-08	microtubule-associated protein 18
AT2G33855	AT2G33855	protein_coding_gene	295.646	-1.21433	0.207917	-5.84046	5.20561e-09	7.48964e-08
AT2G32530	AT2G32530	protein_coding_gene	311.618	-2.44759	0.419151	-5.83942	5.23838e-09	7.53177e-08	cellulose synthase-like B3
AT1G02700	AT1G02700	protein_coding_gene	1166.08	3.14744	0.539234	5.83686	5.31938e-09	7.64316e-08
AT3G16530	AT3G16530	protein_coding_gene	52.1565	-2.99588	0.513293	-5.8366	5.32768e-09	7.65002e-08	Legume lectin family protein
AT4G01580	AT4G01580	protein_coding_gene	184.026	-1.66178	0.284816	-5.83457	5.39303e-09	7.73871e-08	AP2/B3-like transcriptional factor family protein
AT1G11910	AT1G11910	protein_coding_gene	12344.5	0.797874	0.13679	5.83286	5.44855e-09	7.80802e-08	aspartic proteinase A1
AT5G41580	AT5G41580	protein_coding_gene	286.866	0.931716	0.159733	5.83295	5.44562e-09	7.80802e-08	RING/U-box superfamily protein
AT5G26290	AT5G26290	protein_coding_gene	381.16	1.3167	0.225947	5.82747	5.62725e-09	8.05877e-08	TRAF-like family protein
AT2G17340	AT2G17340	protein_coding_gene	1210.29	-0.902243	0.154843	-5.82684	5.64878e-09	8.08426e-08	Uncharacterised conserved protein (UCP030210)
AT5G14620	AT5G14620	protein_coding_gene	399.789	0.861425	0.147847	5.82646	5.66162e-09	8.09192e-08	domains rearranged methyltransferase 2
AT5G28640	AT5G28640	protein_coding_gene	1098.6	0.85258	0.146327	5.82652	5.65956e-09	8.09192e-08	SSXT family protein
AT1G19700	AT1G19700	protein_coding_gene	378.333	-1.08886	0.186918	-5.82531	5.70062e-09	8.14229e-08	BEL1-like homeodomain 10
AT1G31540	AT1G31540	protein_coding_gene	171.327	-1.65241	0.283679	-5.82493	5.71361e-09	8.15546e-08	Disease resistance protein (TIR-NBS-LRR class) family
AT2G30490	AT2G30490	protein_coding_gene	12016.3	-1.46404	0.251383	-5.82394	5.74761e-09	8.19858e-08	cinnamate-4-hydroxylase
AT1G07430	AT1G07430	protein_coding_gene	72.8767	2.43959	0.418936	5.8233	5.76965e-09	8.22461e-08	highly ABA-induced PP2C gene 2
AT2G39510	AT2G39510	protein_coding_gene	45.6039	-2.6822	0.460621	-5.82301	5.77955e-09	8.23329e-08	nodulin MtN21 /EamA-like transporter family protein
AT2G43945	AT2G43945	protein_coding_gene	1309.41	-1.08691	0.186728	-5.82081	5.85632e-09	8.33717e-08
AT2G38160	AT2G38160	protein_coding_gene	163.177	-1.21181	0.208208	-5.82015	5.87937e-09	8.36448e-08
AT4G37300	AT4G37300	protein_coding_gene	2618.61	-1.6676	0.286559	-5.8194	5.90606e-09	8.39317e-08	maternal effect embryo arrest 59
AT5G47980	AT5G47980	protein_coding_gene	82.0379	-3.47656	0.597413	-5.81936	5.9073e-09	8.39317e-08	HXXXD-type acyl-transferase family protein
AT1G80820	AT1G80820	protein_coding_gene	170.715	-2.7917	0.479739	-5.8192	5.91302e-09	8.39579e-08	cinnamoyl coa reductase
AT2G37200	AT2G37200	protein_coding_gene	385.177	1.14049	0.196039	5.81769	5.96674e-09	8.46652e-08	Uncharacterised protein family (UPF0497)
AT3G21230	AT3G21230	protein_coding_gene	505.594	-2.13891	0.367964	-5.81281	6.14324e-09	8.71124e-08	4-coumarate:CoA ligase 5
AT5G64080	AT5G64080	protein_coding_gene	867.047	1.45074	0.249615	5.8119	6.17695e-09	8.75332e-08	Bifunctional inhibitor/lipid-transfer protein/seed storage 2S albumin superfamily protein
AT4G16160	AT4G16160	protein_coding_gene	2862.52	3.30124	0.568062	5.81141	6.19495e-09	8.77307e-08	Mitochondrial import inner membrane translocase subunit Tim17/Tim22/Tim23 family protein
AT3G10986	AT3G10986	protein_coding_gene	20.8803	-2.75451	0.474284	-5.80772	6.33305e-09	8.96277e-08	Protein of unknown function (DUF567)
AT3G49860	AT3G49860	protein_coding_gene	33.2896	-2.71333	0.46726	-5.80689	6.36429e-09	9.0011e-08	ADP-ribosylation factor-like A1B
AT4G06744	AT4G06744	protein_coding_gene	513.028	-1.79695	0.3095	-5.80597	6.39947e-09	9.04495e-08	Leucine-rich repeat (LRR) family protein
AT2G02850	AT2G02850	protein_coding_gene	520.146	1.05034	0.180959	5.80428	6.46436e-09	9.13069e-08	plantacyanin
AT2G47370	AT2G47370	protein_coding_gene	70.5197	-1.71973	0.296464	-5.80081	6.59938e-09	9.31533e-08	Calcium-dependent phosphotriesterase superfamily protein
AT3G54640	AT3G54640	protein_coding_gene	2687.43	-0.6951	0.119868	-5.79887	6.67627e-09	9.41772e-08	tryptophan synthase alpha chain
AT1G69930	AT1G69930	protein_coding_gene	40.6646	-3.26173	0.562493	-5.79871	6.68275e-09	9.42072e-08	glutathione S-transferase TAU 11
AT3G06210	AT3G06210	protein_coding_gene	229.772	0.910107	0.156969	5.79802	6.71026e-09	9.45334e-08	ARM repeat superfamily protein
AT1G54740	AT1G54740	protein_coding_gene	202.687	-1.97452	0.34059	-5.79734	6.73743e-09	9.48545e-08	Protein of unknown function (DUF3049)
AT3G08920	AT3G08920	protein_coding_gene	610.932	-1.05627	0.182293	-5.79437	6.85782e-09	9.64866e-08	Rhodanese/Cell cycle control phosphatase superfamily protein
AT2G37170	AT2G37170	protein_coding_gene	3340.6	-2.23118	0.385068	-5.79424	6.86328e-09	9.65006e-08	plasma membrane intrinsic protein 2
AT4G23600	AT4G23600	protein_coding_gene	66.6005	-2.41077	0.416334	-5.79048	7.01837e-09	9.85532e-08	Tyrosine transaminase family protein
AT4G39710	AT4G39710	protein_coding_gene	395.962	-1.56424	0.270134	-5.79059	7.01402e-09	9.85532e-08	FK506-binding protein 16-2
AT2G38800	AT2G38800	protein_coding_gene	478.778	-1.43489	0.247834	-5.78973	7.05009e-09	9.89344e-08	Plant calmodulin-binding protein-related
AT3G60300	AT3G60300	protein_coding_gene	1537.95	0.981948	0.169625	5.78892	7.08396e-09	9.93453e-08	RWD domain-containing protein
AT3G11100	AT3G11100	protein_coding_gene	370.123	0.758035	0.13096	5.78828	7.11108e-09	9.9661e-08	sequence-specific DNA binding transcription factors
AT4G26590	AT4G26590	protein_coding_gene	148.702	1.74489	0.301481	5.78772	7.13503e-09	9.9932e-08	oligopeptide transporter 5
AT1G61580	AT1G61580	protein_coding_gene	1220.78	-1.13214	0.195632	-5.7871	7.16103e-09	1.00231e-07	R-protein L3 B
AT2G44290	AT2G44290	protein_coding_gene	257.095	-1.51287	0.261466	-5.78612	7.20309e-09	1.00755e-07	Bifunctional inhibitor/lipid-transfer protein/seed storage 2S albumin superfamily protein
AT5G43470	AT5G43470	protein_coding_gene	256.395	-1.85893	0.321316	-5.78536	7.2356e-09	1.01144e-07	Disease resistance protein (CC-NBS-LRR class) family
AT1G63120	AT1G63120	protein_coding_gene	287.28	1.02462	0.177119	5.78496	7.25314e-09	1.01317e-07	RHOMBOID-like 2
AT2G39300	AT2G39300	protein_coding_gene	242.99	0.889832	0.153821	5.78486	7.25736e-09	1.01317e-07
AT1G67900	AT1G67900	protein_coding_gene	197.351	-1.56782	0.271144	-5.78224	7.37107e-09	1.02806e-07	Phototropic-responsive NPH3 family protein
AT1G78050	AT1G78050	protein_coding_gene	404.945	-1.04827	0.181293	-5.78219	7.37349e-09	1.02806e-07	phosphoglycerate/bisphosphoglycerate mutase
AT1G45474	AT1G45474	protein_coding_gene	1253.36	-1.27181	0.21997	-5.78176	7.39242e-09	1.03004e-07	photosystem I light harvesting complex gene 5
AT1G70880	AT1G70880	protein_coding_gene	27.1697	-3.10651	0.537349	-5.78118	7.418e-09	1.03293e-07	Polyketide cyclase/dehydrase and lipid transport superfamily protein
AT3G62590	AT3G62590	protein_coding_gene	109.132	1.55989	0.26985	5.78058	7.44415e-09	1.03493e-07	alpha/beta-Hydrolases superfamily protein
AT4G08685	AT4G08685	protein_coding_gene	1341.02	-1.2617	0.218264	-5.7806	7.44365e-09	1.03493e-07	Pollen Ole e 1 allergen and extensin family protein
AT4G33560	AT4G33560	protein_coding_gene	670.98	-2.30603	0.398932	-5.78053	7.44668e-09	1.03493e-07	Wound-responsive family protein
AT4G29700	AT4G29700	protein_coding_gene	849.566	-1.6055	0.277788	-5.77959	7.48839e-09	1.04006e-07	Alkaline-phosphatase-like family protein
AT4G38270	AT4G38270	protein_coding_gene	640.591	0.641022	0.110924	5.77894	7.51746e-09	1.04343e-07	galacturonosyltransferase 3
AT4G31830	AT4G31830	protein_coding_gene	188.542	3.52562	0.610277	5.77708	7.60098e-09	1.05434e-07
AT4G12420	AT4G12420	protein_coding_gene	3877.74	-0.615945	0.106646	-5.7756	7.66782e-09	1.06293e-07	Cupredoxin superfamily protein
AT3G25870	AT3G25870	protein_coding_gene	112.525	1.68623	0.292143	5.77194	7.83643e-09	1.08561e-07
AT4G24520	AT4G24520	protein_coding_gene	3185.18	0.784131	0.135858	5.77168	7.84855e-09	1.0866e-07	P450 reductase 1
AT3G03341	AT3G03341	protein_coding_gene	4383.87	3.29558	0.571047	5.77111	7.87495e-09	1.08955e-07
AT3G45700	AT3G45700	protein_coding_gene	134.9	-2.45666	0.425718	-5.77062	7.89787e-09	1.09203e-07	Major facilitator superfamily protein
AT1G73380	AT1G73380	protein_coding_gene	317.095	0.805969	0.139717	5.76857	7.99456e-09	1.10469e-07
AT1G01630	AT1G01630	protein_coding_gene	1137.12	-1.37525	0.23843	-5.76796	8.02352e-09	1.10798e-07	Sec14p-like phosphatidylinositol transfer family protein
AT5G19660	AT5G19660	protein_coding_gene	595.861	0.940254	0.163108	5.76459	8.18554e-09	1.12964e-07	SITE-1 protease
AT2G22230	AT2G22230	protein_coding_gene	1448.72	-0.690582	0.119839	-5.76257	8.28409e-09	1.14251e-07	Thioesterase superfamily protein
AT1G34190	AT1G34190	protein_coding_gene	1049.33	0.60077	0.10426	5.7622	8.30238e-09	1.1443e-07	NAC domain containing protein 17
AT4G25620	AT4G25620	protein_coding_gene	1229.75	-1.1826	0.205241	-5.76199	8.3126e-09	1.14498e-07	hydroxyproline-rich glycoprotein family protein
AT3G53340	AT3G53340	protein_coding_gene	459.511	-0.786748	0.136546	-5.76176	8.32392e-09	1.14581e-07	nuclear factor Y, subunit B10
AT1G51830	AT1G51830	protein_coding_gene	275.752	-2.54067	0.440988	-5.76131	8.34639e-09	1.14817e-07	Leucine-rich repeat protein kinase family protein
AT1G77590	AT1G77590	protein_coding_gene	1589.85	-0.800857	0.139009	-5.76118	8.3528e-09	1.14832e-07	long chain acyl-CoA synthetase 9
AT3G01490	AT3G01490	protein_coding_gene	277.373	1.62829	0.28265	5.76079	8.37191e-09	1.15022e-07	Protein kinase superfamily protein
AT1G48690	AT1G48690	protein_coding_gene	21.1716	-2.92187	0.50769	-5.75523	8.65218e-09	1.18797e-07	Auxin-responsive GH3 family protein
AT1G01520	AT1G01520	protein_coding_gene	470.779	2.61001	0.45362	5.75375	8.72843e-09	1.19692e-07	Homeodomain-like superfamily protein
AT1G69020	AT1G69020	protein_coding_gene	116.075	1.08219	0.188085	5.75376	8.72791e-09	1.19692e-07	Prolyl oligopeptidase family protein
AT4G08555	AT4G08555	protein_coding_gene	205.329	-1.91641	0.333223	-5.75115	8.8639e-09	1.21473e-07
AT1G75900	AT1G75900	protein_coding_gene	67.2786	-1.69916	0.295477	-5.75056	8.89469e-09	1.21787e-07	GDSL-like Lipase/Acylhydrolase superfamily protein
AT5G24650	AT5G24650	protein_coding_gene	2041.32	-0.843728	0.146723	-5.7505	8.89807e-09	1.21787e-07	Mitochondrial import inner membrane translocase subunit Tim17/Tim22/Tim23 family protein
AT1G25440	AT1G25440	protein_coding_gene	179.555	-2.02453	0.352111	-5.7497	8.94039e-09	1.22289e-07	B-box type zinc finger protein with CCT domain
AT4G00050	AT4G00050	protein_coding_gene	184.269	-2.31417	0.402615	-5.74784	9.03933e-09	1.23564e-07	basic helix-loop-helix (bHLH) DNA-binding superfamily protein
AT1G77230	AT1G77230	protein_coding_gene	299.136	1.25854	0.21908	5.74464	9.21186e-09	1.25843e-07	Tetratricopeptide repeat (TPR)-like superfamily protein
AT5G11790	AT5G11790	protein_coding_gene	897.108	-1.24287	0.216415	-5.74299	9.30203e-09	1.26995e-07	N-MYC downregulated-like 2
AT5G58330	AT5G58330	protein_coding_gene	4866.2	-0.969254	0.168778	-5.74277	9.31416e-09	1.2708e-07	lactate/malate dehydrogenase family protein
AT1G66950	AT1G66950	protein_coding_gene	18.6942	2.44525	0.425854	5.742	9.35636e-09	1.27576e-07	pleiotropic drug resistance 11
AT1G67035	AT1G67035	protein_coding_gene	51.4398	-1.6108	0.280535	-5.74188	9.3632e-09	1.27588e-07
AT4G08930	AT4G08930	protein_coding_gene	251.421	-1.34864	0.235	-5.7389	9.52912e-09	1.29768e-07	APR-like 6
AT1G74000	AT1G74000	protein_coding_gene	103.771	-1.9719	0.3437	-5.73726	9.62204e-09	1.3095e-07	strictosidine synthase 3
AT1G66160	AT1G66160	protein_coding_gene	1621.83	-1.7525	0.305468	-5.73709	9.63161e-09	1.30998e-07	CYS, MET, PRO, and GLY protein 1
AT2G39350	AT2G39350	protein_coding_gene	422.843	1.66361	0.290124	5.73414	9.80062e-09	1.33213e-07	ABC-2 type transporter family protein
AT2G27370	AT2G27370	protein_coding_gene	357.006	-2.67283	0.466224	-5.73292	9.87135e-09	1.34006e-07	Uncharacterised protein family (UPF0497)
AT3G61400	AT3G61400	protein_coding_gene	19.933	-3.16391	0.551878	-5.73298	9.86798e-09	1.34006e-07	2-oxoglutarate (2OG) and Fe(II)-dependent oxygenase superfamily protein
AT2G20950	AT2G20950	protein_coding_gene	345.966	-1.33949	0.233668	-5.73248	9.89719e-09	1.34273e-07	Arabidopsis phospholipase-like protein (PEARLI 4) family
AT3G15670	AT3G15670	protein_coding_gene	32212.9	3.30275	0.576162	5.73232	9.90641e-09	1.34314e-07	Late embryogenesis abundant protein (LEA) family protein
AT5G06200	AT5G06200	protein_coding_gene	296.244	-2.61679	0.456944	-5.72672	1.02389e-08	1.38735e-07	Uncharacterised protein family (UPF0497)
AT5G45690	AT5G45690	protein_coding_gene	191.357	3.38063	0.590425	5.72576	1.02973e-08	1.39439e-07	Protein of unknown function (DUF1264)
AT5G61420	AT5G61420	protein_coding_gene	74.0665	-2.37102	0.414145	-5.7251	1.03372e-08	1.39891e-07	myb domain protein 28
AT3G06110	AT3G06110	protein_coding_gene	257.545	-1.43342	0.250452	-5.72334	1.0445e-08	1.41262e-07	MAPK phosphatase 2
AT1G55020	AT1G55020	protein_coding_gene	7808.15	-1.97323	0.344823	-5.72245	1.04999e-08	1.41916e-07	lipoxygenase 1
AT3G18370	AT3G18370	protein_coding_gene	1005.22	0.81321	0.142112	5.7223	1.05093e-08	1.41955e-07	C2 domain-containing protein
AT3G09240	AT3G09240	protein_coding_gene	76.7017	-2.58618	0.452028	-5.72127	1.05729e-08	1.42724e-07	Protein kinase protein with tetratricopeptide repeat domain
AT3G04110	AT3G04110	protein_coding_gene	29.242	-2.31127	0.404085	-5.71975	1.06682e-08	1.43921e-07	glutamate receptor 1.1
AT5G54720	AT5G54720	protein_coding_gene	37.896	-2.8881	0.505044	-5.71852	1.07459e-08	1.44878e-07	Ankyrin repeat family protein
AT1G29660	AT1G29660	protein_coding_gene	577.782	-1.60184	0.280294	-5.71484	1.09807e-08	1.47952e-07	GDSL-like Lipase/Acylhydrolase superfamily protein
AT4G17695	AT4G17695	protein_coding_gene	189.042	-0.983373	0.172082	-5.71455	1.09992e-08	1.4811e-07	Homeodomain-like superfamily protein
AT1G15560			72.1351	1.75029	0.306364	5.71312	1.10923e-08	1.49178e-07	transposable element gene
AT1G71030	AT1G71030	protein_coding_gene	52.9451	-2.06113	0.360765	-5.71322	1.10856e-08	1.49178e-07	MYB-like 2
AT3G57130	AT3G57130	protein_coding_gene	82.0538	-1.4661	0.256743	-5.71038	1.12727e-08	1.5151e-07	Ankyrin repeat family protein / BTB/POZ domain-containing protein
AT5G09680	AT5G09680	protein_coding_gene	389.53	-0.743367	0.130193	-5.70975	1.13141e-08	1.51971e-07	reduced lateral root formation
AT1G27670	AT1G27670	protein_coding_gene	70.4853	-2.19034	0.38368	-5.70876	1.138e-08	1.52761e-07
AT1G74890	AT1G74890	protein_coding_gene	41.0375	-2.31894	0.406254	-5.7081	1.14245e-08	1.53264e-07	response regulator 15
AT4G23800	AT4G23800	protein_coding_gene	2253.81	-1.56985	0.275051	-5.70751	1.14644e-08	1.53703e-07	HMG (high mobility group) box protein
AT5G13410	AT5G13410	protein_coding_gene	420.696	-1.08752	0.19057	-5.70665	1.15222e-08	1.54384e-07	FKBP-like peptidyl-prolyl cis-trans isomerase family protein
AT3G60860	AT3G60860	protein_coding_gene	1251.07	0.772189	0.13535	5.70514	1.16249e-08	1.55663e-07	SEC7-like guanine nucleotide exchange family protein
AT3G03190	AT3G03190	protein_coding_gene	9.22015	-3.22107	0.564668	-5.70436	1.16781e-08	1.56279e-07	glutathione S-transferase F11
AT3G20860	AT3G20860	protein_coding_gene	127.234	-1.68514	0.295457	-5.7035	1.17373e-08	1.56974e-07	NIMA-related kinase 5
AT3G04010	AT3G04010	protein_coding_gene	156.844	-2.06366	0.36191	-5.70213	1.18316e-08	1.58138e-07	O-Glycosyl hydrolases family 17 protein
AT2G18230	AT2G18230	protein_coding_gene	758.788	-1.29347	0.227102	-5.69557	1.22963e-08	1.64247e-07	pyrophosphorylase 2
AT4G00950	AT4G00950	protein_coding_gene	30.1608	-2.38403	0.418595	-5.69531	1.23146e-08	1.6439e-07	Protein of unknown function (DUF688)
AT2G35860	AT2G35860	protein_coding_gene	1298.91	-1.30547	0.229291	-5.69352	1.24446e-08	1.66023e-07	FASCICLIN-like arabinogalactan protein 16 precursor
AT1G72140	AT1G72140	protein_coding_gene	178.025	-2.38326	0.418624	-5.69308	1.2477e-08	1.66249e-07	Major facilitator superfamily protein
AT3G53470	AT3G53470	protein_coding_gene	206.525	-1.7243	0.302874	-5.69313	1.24731e-08	1.66249e-07
AT3G60630	AT3G60630	protein_coding_gene	765.678	0.791591	0.139051	5.6928	1.24972e-08	1.66416e-07	GRAS family transcription factor
AT3G16300	AT3G16300	protein_coding_gene	78.8491	1.59815	0.280747	5.69249	1.25203e-08	1.66519e-07	Uncharacterised protein family (UPF0497)
AT4G12510	AT4G12510	protein_coding_gene	1151.64	-2.76619	0.485931	-5.69254	1.2516e-08	1.66519e-07	Bifunctional inhibitor/lipid-transfer protein/seed storage 2S albumin superfamily protein
AT5G39450	AT5G39450	protein_coding_gene	86.4104	1.23805	0.217534	5.6913	1.26072e-08	1.67572e-07	F-box family protein
AT2G34500	AT2G34500	protein_coding_gene	120.026	-2.50172	0.439643	-5.69034	1.26787e-08	1.68419e-07	cytochrome P450, family 710, subfamily A, polypeptide 1
AT3G54940	AT3G54940	protein_coding_gene	5144.49	3.3199	0.583464	5.68998	1.27051e-08	1.68666e-07	ERR: AT3G54940 not in vocabulary: $voc
AT1G04120	AT1G04120	protein_coding_gene	1912.87	1.0103	0.17757	5.68962	1.27326e-08	1.68927e-07	multidrug resistance-associated protein 5
AT1G08350	AT1G08350	protein_coding_gene	357.136	0.906614	0.159404	5.68754	1.28883e-08	1.70853e-07	Endomembrane protein 70 protein family
AT5G40382	AT5G40382	protein_coding_gene	7.80714	3.25602	0.57249	5.68747	1.28935e-08	1.70853e-07	Cytochrome c oxidase subunit Vc family protein
AT2G25880	AT2G25880	protein_coding_gene	631.261	-1.15324	0.202788	-5.68694	1.29334e-08	1.71276e-07	ataurora2
AT4G32480	AT4G32480	protein_coding_gene	2251.94	-2.06373	0.363002	-5.68518	1.30678e-08	1.7295e-07	Protein of unknown function (DUF506)
AT2G28160	AT2G28160	protein_coding_gene	113.253	-1.86676	0.328375	-5.68485	1.3093e-08	1.73178e-07	FER-like regulator of iron uptake
AT1G13570	AT1G13570	protein_coding_gene	386.046	0.982163	0.172781	5.68444	1.31238e-08	1.7348e-07	F-box/RNI-like superfamily protein
AT5G01015	AT5G01015	protein_coding_gene	53.279	-2.2484	0.395714	-5.68189	1.33212e-08	1.75982e-07
AT2G45990	AT2G45990	protein_coding_gene	982.975	-0.946579	0.166624	-5.68095	1.33951e-08	1.7685e-07
AT4G22120	AT4G22120	protein_coding_gene	446.943	-0.879091	0.154765	-5.68016	1.34572e-08	1.77562e-07	ERD (early-responsive to dehydration stress) family protein
AT1G18870	AT1G18870	protein_coding_gene	230.6	-2.05309	0.361476	-5.67975	1.34889e-08	1.77872e-07	isochorismate synthase 2
AT1G64330	AT1G64330	protein_coding_gene	782.904	-0.944967	0.166416	-5.67834	1.36005e-08	1.79025e-07	myosin heavy chain-related
AT4G09950	AT4G09950	protein_coding_gene	34.3839	2.47535	0.435936	5.67823	1.36095e-08	1.79025e-07	P-loop containing nucleoside triphosphate hydrolases superfamily protein
AT4G13030	AT4G13030	protein_coding_gene	122.646	1.29662	0.228346	5.67832	1.36023e-08	1.79025e-07	P-loop containing nucleoside triphosphate hydrolases superfamily protein
AT5G64905	AT5G64905	protein_coding_gene	170.647	-2.40175	0.422962	-5.6784	1.35964e-08	1.79025e-07	elicitor peptide 3 precursor
AT1G78260	AT1G78260	protein_coding_gene	936.062	-1.09097	0.192171	-5.6771	1.36998e-08	1.80103e-07	RNA-binding (RRM/RBD/RNP motifs) family protein
AT3G20380	AT3G20380	protein_coding_gene	42.1999	-2.31433	0.407907	-5.67368	1.3976e-08	1.83623e-07	TRAF-like family protein
AT5G15640	AT5G15640	protein_coding_gene	723.236	-0.709012	0.124995	-5.67231	1.40888e-08	1.84992e-07	Mitochondrial substrate carrier family protein
AT2G17300	AT2G17300	protein_coding_gene	263.659	-1.38349	0.243923	-5.67181	1.41294e-08	1.853e-07
AT2G28670	AT2G28670	protein_coding_gene	1087.22	-2.3332	0.411367	-5.67182	1.4129e-08	1.853e-07	Disease resistance-responsive (dirigent-like protein) family protein
AT1G03380	AT1G03380	protein_coding_gene	461.57	1.0432	0.184087	5.66689	1.45409e-08	1.90582e-07	homolog of yeast autophagy 18 (ATG18) G
AT5G26660	AT5G26660	protein_coding_gene	145.675	-2.02551	0.357448	-5.66658	1.45676e-08	1.90816e-07	myb domain protein 86
AT1G13980	AT1G13980	protein_coding_gene	1079.71	0.82499	0.1456	5.66614	1.46051e-08	1.91191e-07	sec7 domain-containing protein
AT3G26470	AT3G26470	protein_coding_gene	355.111	-2.22893	0.393437	-5.66528	1.46785e-08	1.92037e-07	Powdery mildew resistance protein, RPW8 domain
AT2G19880	AT2G19880	protein_coding_gene	1042.67	-0.855594	0.15103	-5.66505	1.46979e-08	1.92173e-07	Nucleotide-diphospho-sugar transferases superfamily protein
AT4G02360	AT4G02360	protein_coding_gene	185.364	1.05893	0.186935	5.66468	1.47298e-08	1.92475e-07	Protein of unknown function, DUF538
AT2G29450	AT2G29450	protein_coding_gene	2942.14	-1.36229	0.240509	-5.66417	1.47738e-08	1.92934e-07	glutathione S-transferase tau 5
AT1G61840	AT1G61840	protein_coding_gene	111.14	1.93095	0.340945	5.66352	1.48302e-08	1.93553e-07	Cysteine/Histidine-rich C1 domain family protein
AT3G46540	AT3G46540	protein_coding_gene	770.794	-0.882517	0.155835	-5.66315	1.48617e-08	1.93847e-07	ENTH/VHS family protein
AT5G12860	AT5G12860	protein_coding_gene	7493.49	-0.869222	0.153491	-5.66302	1.48729e-08	1.93876e-07	dicarboxylate transporter 1
AT2G25735	AT2G25735	protein_coding_gene	271.854	-2.13275	0.376628	-5.66275	1.4897e-08	1.94074e-07
AT2G05100	AT2G05100	protein_coding_gene	9223.88	-2.84897	0.503247	-5.66118	1.50333e-08	1.95731e-07	photosystem II light harvesting complex gene 2.1
AT1G69900	AT1G69900	protein_coding_gene	238.984	-2.1535	0.380616	-5.65794	1.53203e-08	1.99348e-07	Actin cross-linking protein
AT1G43910	AT1G43910	protein_coding_gene	335.789	-1.66008	0.293523	-5.6557	1.55211e-08	2.01839e-07	P-loop containing nucleoside triphosphate hydrolases superfamily protein
AT5G03280	AT5G03280	protein_coding_gene	1745.71	0.92241	0.163124	5.65465	1.5616e-08	2.02952e-07	NRAMP metal ion transporter family protein
AT5G14080	AT5G14080	protein_coding_gene	185.795	1.18722	0.209989	5.65372	1.5701e-08	2.03933e-07	Tetratricopeptide repeat (TPR)-like superfamily protein
AT4G34230	AT4G34230	protein_coding_gene	977.021	-1.78073	0.314996	-5.65318	1.5751e-08	2.04461e-07	cinnamyl alcohol dehydrogenase 5
AT3G08040	AT3G08040	protein_coding_gene	72.0923	-2.77138	0.490256	-5.65292	1.57749e-08	2.04648e-07	MATE efflux family protein
AT5G22090	AT5G22090	protein_coding_gene	1596.75	-1.40641	0.248864	-5.65131	1.59233e-08	2.06449e-07	Protein of unknown function (DUF3049)
AT1G50320	AT1G50320	protein_coding_gene	1397.77	-0.923509	0.163443	-5.65032	1.60145e-08	2.07508e-07	thioredoxin X
AT3G08600	AT3G08600	protein_coding_gene	279.771	-1.0878	0.192567	-5.64893	1.61452e-08	2.09076e-07	Protein of unknown function (DUF1191)
AT5G19250	AT5G19250	protein_coding_gene	1652.83	-1.65877	0.293828	-5.64539	1.64806e-08	2.13292e-07	Glycoprotein membrane precursor GPI-anchored
AT3G01710	AT3G01710	protein_coding_gene	174.869	-1.4783	0.261903	-5.64447	1.65694e-08	2.14313e-07	TPX2 (targeting protein for Xklp2) protein family
AT4G35940	AT4G35940	protein_coding_gene	296.537	0.880407	0.155981	5.64433	1.65825e-08	2.14355e-07
AT4G24290	AT4G24290	protein_coding_gene	1402.07	0.476928	0.0845008	5.64407	1.66078e-08	2.14553e-07	MAC/Perforin domain-containing protein
AT1G62990	AT1G62990	protein_coding_gene	88.1645	-2.24703	0.398188	-5.64314	1.66977e-08	2.15585e-07	KNOTTED-like homeobox of Arabidopsis thaliana 7
AT1G24580	AT1G24580	protein_coding_gene	637.802	2.42635	0.430011	5.64252	1.67582e-08	2.16237e-07	RING/U-box superfamily protein
AT5G02490	AT5G02490	protein_coding_gene	1911.98	-1.22913	0.217899	-5.64082	1.69246e-08	2.18255e-07	Heat shock protein 70 (Hsp 70) family protein
AT3G01500	AT3G01500	protein_coding_gene	2738.73	-3.24787	0.57594	-5.63924	1.70804e-08	2.20132e-07	carbonic anhydrase 1
AT1G69530	AT1G69530	protein_coding_gene	1760.34	1.56821	0.278111	5.6388	1.7124e-08	2.20564e-07	expansin A1
AT5G42930	AT5G42930	protein_coding_gene	20.6317	-2.87812	0.510481	-5.63805	1.71988e-08	2.21395e-07	alpha/beta-Hydrolases superfamily protein
AT2G31560	AT2G31560	protein_coding_gene	228.738	-1.60519	0.284747	-5.63727	1.72762e-08	2.2226e-07	Protein of unknown function (DUF1685)
AT1G31580	AT1G31580	protein_coding_gene	231.491	-2.48183	0.440365	-5.63586	1.74186e-08	2.23957e-07	ECS1
AT2G05320	AT2G05320	protein_coding_gene	181.141	0.942599	0.167255	5.6357	1.74351e-08	2.24037e-07	beta-1,2-N-acetylglucosaminyltransferase II
AT5G24313	AT5G24313	protein_coding_gene	143.623	-2.30736	0.409527	-5.63421	1.75867e-08	2.2585e-07
AT3G03840	AT3G03840	protein_coding_gene	18.6581	-3.07668	0.546097	-5.63394	1.76135e-08	2.26061e-07	SAUR-like auxin-responsive protein family
AT1G25400	AT1G25400	protein_coding_gene	505.305	-1.83723	0.326121	-5.6336	1.76489e-08	2.26381e-07
AT3G59480	AT3G59480	protein_coding_gene	57.7591	1.70555	0.302805	5.6325	1.77619e-08	2.27695e-07	pfkB-like carbohydrate kinase family protein
AT2G19060	AT2G19060	protein_coding_gene	37.1741	-2.8709	0.509718	-5.63234	1.77785e-08	2.27773e-07	SGNH hydrolase-type esterase superfamily protein
AT1G71230	AT1G71230	protein_coding_gene	286.866	0.765794	0.136002	5.63076	1.79413e-08	2.29722e-07	COP9-signalosome 5B
AT3G53980	AT3G53980	protein_coding_gene	316.058	-2.28393	0.405771	-5.62862	1.81652e-08	2.32452e-07	Bifunctional inhibitor/lipid-transfer protein/seed storage 2S albumin superfamily protein
AT4G13370	AT4G13370	protein_coding_gene	318.359	-1.23126	0.21877	-5.62811	1.82193e-08	2.33007e-07	Plant protein of unknown function (DUF936)
AT2G05070	AT2G05070	protein_coding_gene	9610.85	-2.98373	0.530215	-5.62739	1.82955e-08	2.33843e-07	photosystem II light harvesting complex gene 2.2
AT3G45080	AT3G45080	protein_coding_gene	29.7043	-2.82761	0.502582	-5.62617	1.84254e-08	2.35365e-07	P-loop containing nucleoside triphosphate hydrolases superfamily protein
AT2G32960	AT2G32960	protein_coding_gene	106.138	-1.66551	0.296101	-5.62479	1.85733e-08	2.37114e-07	Phosphotyrosine protein phosphatases superfamily protein
AT1G67110	AT1G67110	protein_coding_gene	52.8575	-2.5234	0.449056	-5.61934	1.91686e-08	2.44569e-07	cytochrome P450, family 735, subfamily A, polypeptide 2
AT1G61560	AT1G61560	protein_coding_gene	52.8755	-2.5291	0.450092	-5.61907	1.91984e-08	2.44805e-07	Seven transmembrane MLO family protein
AT4G02690	AT4G02690	protein_coding_gene	58.1855	2.75632	0.490755	5.6165	1.94868e-08	2.48337e-07	Bax inhibitor-1 family protein
AT3G47800	AT3G47800	protein_coding_gene	2170.92	0.876169	0.156037	5.61513	1.96415e-08	2.5016e-07	Galactose mutarotase-like superfamily protein
AT3G20850	AT3G20850	protein_coding_gene	13.2337	-3.12669	0.556876	-5.6147	1.96901e-08	2.50631e-07	proline-rich family protein
AT3G55660	AT3G55660	protein_coding_gene	457.633	-1.42192	0.253333	-5.61284	1.9903e-08	2.53193e-07	ROP (rho of plants) guanine nucleotide exchange factor 6
AT1G30135	AT1G30135	protein_coding_gene	152.813	-2.79412	0.498067	-5.60993	2.02414e-08	2.57346e-07	jasmonate-zim-domain protein 8
AT1G46480	AT1G46480	protein_coding_gene	27.6577	-2.2932	0.408866	-5.60867	2.03883e-08	2.59061e-07	WUSCHEL related homeobox 4
AT5G57260	AT5G57260	protein_coding_gene	75.0152	2.17241	0.387352	5.60836	2.04258e-08	2.59386e-07	cytochrome P450, family 71, subfamily B, polypeptide 10
AT4G37890	AT4G37890	protein_coding_gene	282.1	1.25559	0.224013	5.60499	2.08263e-08	2.64317e-07	Zinc finger (C3HC4-type RING finger) family protein
AT1G28680	AT1G28680	protein_coding_gene	1858.24	-1.43869	0.256712	-5.60432	2.09077e-08	2.65195e-07	HXXXD-type acyl-transferase family protein
AT2G44410	AT2G44410	protein_coding_gene	772.505	0.547352	0.0976853	5.60322	2.10405e-08	2.66657e-07	RING/U-box superfamily protein
AT4G16515	AT4G16515	protein_coding_gene	38.0391	-2.79355	0.498567	-5.60316	2.10477e-08	2.66657e-07
AT3G59490	AT3G59490	protein_coding_gene	284.352	0.92463	0.165116	5.5999	2.1448e-08	2.7157e-07
AT5G51970	AT5G51970	protein_coding_gene	1365.93	0.83663	0.149445	5.59824	2.16545e-08	2.74024e-07	GroES-like zinc-binding alcohol dehydrogenase family protein
AT5G23010	AT5G23010	protein_coding_gene	14.4244	-3.18809	0.569843	-5.59468	2.21026e-08	2.79531e-07	methylthioalkylmalate synthase 1
AT3G61070	AT3G61070	protein_coding_gene	5638.34	-0.510286	0.0912516	-5.59208	2.24368e-08	2.83592e-07	peroxin 11E
AT2G36830	AT2G36830	protein_coding_gene	10810.9	-2.08189	0.372415	-5.59024	2.26755e-08	2.86442e-07	gamma tonoplast intrinsic protein
AT1G72840	AT1G72840	protein_coding_gene	192.019	1.07579	0.192449	5.59	2.27073e-08	2.86676e-07	Disease resistance protein (TIR-NBS-LRR class)
AT1G02575	AT1G02575	protein_coding_gene	13.3621	-3.10541	0.555542	-5.58988	2.27224e-08	2.867e-07
AT3G53180	AT3G53180	protein_coding_gene	1181.97	0.862153	0.154263	5.58884	2.28588e-08	2.88252e-07	glutamate-ammonia ligases;catalytics;glutamate-ammonia ligases
AT3G05160	AT3G05160	protein_coding_gene	34.4115	2.43137	0.435073	5.58843	2.29137e-08	2.88777e-07	Major facilitator superfamily protein
AT5G06940	AT5G06940	protein_coding_gene	106.056	1.49074	0.266859	5.58626	2.32015e-08	2.92234e-07	Leucine-rich repeat receptor-like protein kinase family protein
AT1G51700	AT1G51700	protein_coding_gene	415.815	-1.6795	0.300686	-5.58557	2.32931e-08	2.93216e-07	DOF zinc finger protein 1
AT1G21740	AT1G21740	protein_coding_gene	636.889	1.25209	0.224178	5.58523	2.33395e-08	2.93459e-07	Protein of unknown function (DUF630 and DUF632)
AT1G30120	AT1G30120	protein_coding_gene	3018.84	-1.11349	0.199361	-5.58528	2.33321e-08	2.93459e-07	pyruvate dehydrogenase E1 beta
AT2G21045	AT2G21045	protein_coding_gene	963.103	-2.24631	0.402207	-5.58497	2.33741e-08	2.93553e-07	Rhodanese/Cell cycle control phosphatase superfamily protein
AT5G62520	AT5G62520	protein_coding_gene	2419.49	-1.20418	0.21561	-5.58497	2.3374e-08	2.93553e-07	similar to RCD one 5
AT1G26665	AT1G26665	protein_coding_gene	640.63	0.774433	0.138723	5.5826	2.3695e-08	2.9725e-07	Mediator complex, subunit Med10
AT4G12440	AT4G12440	protein_coding_gene	87.614	-2.16235	0.387338	-5.58259	2.36959e-08	2.9725e-07	adenine phosphoribosyl transferase 4
AT3G26370	AT3G26370	protein_coding_gene	1042.22	0.519245	0.0930335	5.58127	2.38774e-08	2.99353e-07	O-fucosyltransferase family protein
AT4G05530	AT4G05530	protein_coding_gene	1517.39	0.577818	0.103546	5.58031	2.40088e-08	3.00825e-07	indole-3-butyric acid response 1
AT5G52670	AT5G52670	protein_coding_gene	14.8148	-3.11375	0.5581	-5.5792	2.41628e-08	3.02581e-07	Copper transport protein family
AT4G34950	AT4G34950	protein_coding_gene	126.087	-1.72421	0.30906	-5.57888	2.42068e-08	3.02956e-07	Major facilitator superfamily protein
AT2G40610	AT2G40610	protein_coding_gene	391.103	1.24402	0.222994	5.57871	2.42313e-08	3.03087e-07	expansin A8
AT1G30750	AT1G30750	protein_coding_gene	324.686	-2.53888	0.455193	-5.57758	2.43888e-08	3.04882e-07
AT2G47400	AT2G47400	protein_coding_gene	6165.51	-1.04435	0.18732	-5.57522	2.47214e-08	3.08861e-07	CP12 domain-containing protein 1
AT5G66800	AT5G66800	protein_coding_gene	375.51	-1.93032	0.346295	-5.57419	2.48678e-08	3.1051e-07
AT4G18740	AT4G18740	protein_coding_gene	135.166	-1.95512	0.350784	-5.57357	2.49578e-08	3.11454e-07	Rho termination factor
AT5G62430	AT5G62430	protein_coding_gene	61.0539	-2.02166	0.362742	-5.57328	2.49992e-08	3.11791e-07	cycling DOF factor 1
AT2G02800	AT2G02800	protein_coding_gene	853.324	-1.17691	0.211238	-5.57151	2.52541e-08	3.14789e-07	protein kinase 2B
AT2G42760	AT2G42760	protein_coding_gene	315.627	-2.42606	0.43545	-5.57139	2.52721e-08	3.14832e-07
AT1G44960	AT1G44960	protein_coding_gene	372.965	1.04491	0.187619	5.56934	2.55703e-08	3.18363e-07	SNARE associated Golgi protein family
AT1G45145	AT1G45145	protein_coding_gene	1322.29	-2.01622	0.362244	-5.56592	2.60774e-08	3.2449e-07	thioredoxin H-type 5
AT1G63360	AT1G63360	protein_coding_gene	100.247	-1.94363	0.349278	-5.5647	2.62609e-08	3.26587e-07	Disease resistance protein (CC-NBS-LRR class) family
AT5G55180	AT5G55180	protein_coding_gene	1365.67	-1.13288	0.203687	-5.56187	2.66905e-08	3.31738e-07	O-Glycosyl hydrolases family 17 protein
AT5G05270	AT5G05270	protein_coding_gene	5247.83	-1.86749	0.335775	-5.56173	2.67118e-08	3.31812e-07	Chalcone-flavanone isomerase family protein
AT5G60700	AT5G60700	protein_coding_gene	610.85	0.736899	0.132516	5.56082	2.68513e-08	3.33353e-07	glycosyltransferase family protein 2
AT2G16700	AT2G16700	protein_coding_gene	150.754	-1.91447	0.344365	-5.55944	2.70648e-08	3.35811e-07	actin depolymerizing factor 5
AT5G08415	AT5G08415	protein_coding_gene	574.531	-0.64545	0.116107	-5.55912	2.71136e-08	3.36224e-07	Radical SAM superfamily protein
AT4G23890	AT4G23890	protein_coding_gene	812.706	-1.36147	0.24492	-5.55882	2.71599e-08	3.36605e-07
AT5G11590	AT5G11590	protein_coding_gene	42.9316	-1.71784	0.309049	-5.55848	2.7214e-08	3.37083e-07	Integrase-type DNA-binding superfamily protein
AT2G26530	AT2G26530	protein_coding_gene	1661.49	-2.25838	0.406326	-5.55805	2.72798e-08	3.37704e-07	Protein of unknown function (DUF1645)
AT2G14100	AT2G14100	protein_coding_gene	243.148	1.76911	0.318385	5.55653	2.75197e-08	3.40479e-07	cytochrome P450, family 705, subfamily A, polypeptide 13
AT1G15920	AT1G15920	protein_coding_gene	455.023	0.718312	0.129302	5.55529	2.7715e-08	3.427e-07	Polynucleotidyl transferase, ribonuclease H-like superfamily protein
AT2G38300	AT2G38300	protein_coding_gene	20.1497	-2.7958	0.503367	-5.5542	2.78883e-08	3.44645e-07	myb-like HTH transcriptional regulator family protein
AT3G25530	AT3G25530	protein_coding_gene	4244.77	-0.930084	0.167534	-5.55161	2.83046e-08	3.49591e-07	glyoxylate reductase 1
AT5G48930	AT5G48930	protein_coding_gene	2425.53	-1.11789	0.201429	-5.54981	2.85985e-08	3.5302e-07	hydroxycinnamoyl-CoA shikimate/quinate hydroxycinnamoyl transferase
AT4G15480	AT4G15480	protein_coding_gene	131.62	-2.26183	0.407603	-5.54909	2.87154e-08	3.5426e-07	UDP-Glycosyltransferase superfamily protein
AT3G56290	AT3G56290	protein_coding_gene	682.22	-2.2545	0.40631	-5.54873	2.8775e-08	3.54794e-07
AT2G40750	AT2G40750	protein_coding_gene	12.5455	-2.94696	0.531131	-5.54847	2.88185e-08	3.55127e-07	WRKY DNA-binding protein 54
AT3G53420	AT3G53420	protein_coding_gene	12654.8	-1.66047	0.299297	-5.5479	2.89119e-08	3.56075e-07	plasma membrane intrinsic protein 2A
AT1G33520	AT1G33520	protein_coding_gene	610.633	0.983281	0.177268	5.54686	2.90848e-08	3.58001e-07	D111/G-patch domain-containing protein
AT1G14700	AT1G14700	protein_coding_gene	807.531	-2.08974	0.37676	-5.54662	2.91241e-08	3.58281e-07	purple acid phosphatase 3
AT5G50770	AT5G50770	protein_coding_gene	73.7126	2.7813	0.501557	5.54533	2.93406e-08	3.6074e-07	hydroxysteroid dehydrogenase 6
AT1G48240	AT1G48240	protein_coding_gene	419.014	-1.00139	0.180593	-5.54503	2.93899e-08	3.61089e-07	novel plant snare 12
AT2G03420	AT2G03420	protein_coding_gene	1222.05	-1.00237	0.180772	-5.54496	2.94024e-08	3.61089e-07
AT5G04590	AT5G04590	protein_coding_gene	6921.46	-0.566978	0.102257	-5.54464	2.94567e-08	3.6155e-07	sulfite reductase
AT3G06650	AT3G06650	protein_coding_gene	4850.73	-0.939704	0.169573	-5.54159	2.99733e-08	3.67683e-07	ATP-citrate lyase B-1
AT1G08810	AT1G08810	protein_coding_gene	63.5863	-2.17394	0.392583	-5.53752	3.06791e-08	3.76127e-07	myb domain protein 60
AT5G54790	AT5G54790	protein_coding_gene	21.1558	-2.53685	0.4583	-5.53535	3.10609e-08	3.80593e-07
AT2G07715	AT2G07715	protein_coding_gene	243.64	1.35295	0.244435	5.53499	3.11241e-08	3.80936e-07	Nucleic acid-binding, OB-fold-like protein
AT2G17040	AT2G17040	protein_coding_gene	13.7429	-2.89365	0.522785	-5.53507	3.11101e-08	3.80936e-07	NAC domain containing protein 36
AT1G19940	AT1G19940	protein_coding_gene	60.1281	-1.87263	0.338457	-5.53285	3.15061e-08	3.85394e-07	glycosyl hydrolase 9B5
AT2G35270	AT2G35270	protein_coding_gene	54.9042	-2.59003	0.46816	-5.53235	3.1597e-08	3.86287e-07	Predicted AT-hook DNA-binding family protein
AT4G14860	AT4G14860	protein_coding_gene	71.1011	-2.46626	0.445919	-5.53073	3.18896e-08	3.89644e-07	ovate family protein 11
AT3G23090	AT3G23090	protein_coding_gene	567.063	-2.33294	0.421883	-5.52982	3.20559e-08	3.91455e-07	TPX2 (targeting protein for Xklp2) protein family
AT2G18540	AT2G18540	protein_coding_gene	934.65	3.2463	0.587187	5.52857	3.22858e-08	3.9404e-07	RmlC-like cupins superfamily protein
AT4G17615	AT4G17615	protein_coding_gene	774.595	-1.12238	0.203047	-5.52771	3.24439e-08	3.95746e-07	calcineurin B-like protein 1
AT3G15690	AT3G15690	protein_coding_gene	1147.18	-0.938554	0.169804	-5.52729	3.25213e-08	3.96467e-07	Single hybrid motif superfamily protein
AT5G15510	AT5G15510	protein_coding_gene	424.717	-1.33032	0.24072	-5.52643	3.26807e-08	3.98186e-07	TPX2 (targeting protein for Xklp2) protein family
AT5G05940	AT5G05940	protein_coding_gene	152.038	-1.50672	0.272664	-5.52592	3.27764e-08	3.99127e-07	ROP guanine nucleotide exchange factor 5
AT3G02990	AT3G02990	protein_coding_gene	270.203	1.26843	0.229588	5.52484	3.29785e-08	4.01362e-07	heat shock transcription factor A1E
AT3G05260	AT3G05260	protein_coding_gene	34.4212	2.71663	0.491768	5.52421	3.30972e-08	4.0258e-07	NAD(P)-binding Rossmann-fold superfamily protein
AT3G26330	AT3G26330	protein_coding_gene	294.841	-1.45308	0.263047	-5.52405	3.31271e-08	4.02718e-07	cytochrome P450, family 71, subfamily B, polypeptide 37
AT1G03230	AT1G03230	protein_coding_gene	3486.69	1.19034	0.215517	5.5232	3.32875e-08	4.0444e-07	Eukaryotic aspartyl protease family protein
AT1G68530	AT1G68530	protein_coding_gene	2529.71	-1.3976	0.25305	-5.52302	3.33222e-08	4.04635e-07	3-ketoacyl-CoA synthase 6
AT2G29440	AT2G29440	protein_coding_gene	506.637	-2.15203	0.389674	-5.52264	3.33934e-08	4.05272e-07	glutathione S-transferase tau 6
AT5G65960	AT5G65960	protein_coding_gene	1163.67	0.56501	0.10233	5.52143	3.36261e-08	4.07867e-07	GTP binding
AT2G30210	AT2G30210	protein_coding_gene	800.057	-2.42487	0.439387	-5.51876	3.41407e-08	4.13877e-07	laccase 3
AT1G80440	AT1G80440	protein_coding_gene	375.652	-1.77295	0.32127	-5.51857	3.41762e-08	4.14076e-07	Galactose oxidase/kelch repeat superfamily protein
AT1G18460	AT1G18460	protein_coding_gene	611.993	1.41799	0.25699	5.5177	3.43458e-08	4.15897e-07	alpha/beta-Hydrolases superfamily protein
AT4G17220	AT4G17220	protein_coding_gene	113.518	-2.50064	0.453226	-5.51743	3.43988e-08	4.16306e-07	microtubule-associated proteins 70-5
AT4G24690	AT4G24690	protein_coding_gene	4678.6	0.804463	0.145807	5.51733	3.44194e-08	4.16323e-07	ubiquitin-associated (UBA)/TS-N domain-containing protein / octicosapeptide/Phox/Bemp1 (PB1) domain-containing protein
AT5G19230	AT5G19230	protein_coding_gene	554.197	-2.19533	0.397921	-5.51701	3.44822e-08	4.1685e-07	Glycoprotein membrane precursor GPI-anchored
AT1G68560	AT1G68560	protein_coding_gene	10453.2	1.31847	0.239042	5.51565	3.47497e-08	4.19848e-07	alpha-xylosidase 1
AT4G18920	AT4G18920	protein_coding_gene	27.8049	2.90926	0.52774	5.51268	3.53417e-08	4.26763e-07	Protein of unknown function (DUF1264)
AT1G09160	AT1G09160	protein_coding_gene	876.22	-0.651793	0.118253	-5.51183	3.55125e-08	4.28586e-07	Protein phosphatase 2C family protein
AT5G58910	AT5G58910	protein_coding_gene	21.6852	-2.89436	0.525169	-5.51129	3.56217e-08	4.29664e-07	laccase 16
AT5G49120	AT5G49120	protein_coding_gene	33.3294	2.8312	0.513749	5.51087	3.57066e-08	4.30449e-07	Protein of unknown function (DUF581)
AT1G11125	AT1G11125	protein_coding_gene	132.687	1.43728	0.260834	5.51032	3.58179e-08	4.3155e-07
AT1G32930	AT1G32930	protein_coding_gene	336.67	0.861572	0.156363	5.51007	3.58696e-08	4.31932e-07	Galactosyltransferase family protein
AT3G13440	AT3G13440	protein_coding_gene	884.172	0.53235	0.0966475	5.50816	3.62608e-08	4.364e-07	S-adenosyl-L-methionine-dependent methyltransferases superfamily protein
AT1G07380	AT1G07380	protein_coding_gene	447.115	0.895316	0.16255	5.50796	3.63026e-08	4.3666e-07	Neutral/alkaline non-lysosomal ceramidase
AT5G44574	AT5G44574	protein_coding_gene	56.1337	-2.3367	0.424374	-5.50623	3.66596e-08	4.40709e-07
AT4G29670	AT4G29670	protein_coding_gene	1621.73	-0.977452	0.177529	-5.50588	3.67328e-08	4.41344e-07	atypical CYS HIS rich thioredoxin 2
AT1G34110	AT1G34110	protein_coding_gene	512.576	1.38954	0.252388	5.50557	3.67981e-08	4.41413e-07	Leucine-rich receptor-like protein kinase family protein
AT3G57580	AT3G57580	protein_coding_gene	115.116	1.43639	0.260889	5.50575	3.67594e-08	4.41413e-07	F-box and associated interaction domains-containing protein
AT3G63500	AT3G63500	protein_coding_gene	1295.47	0.792841	0.144007	5.50556	3.67997e-08	4.41413e-07	Protein of unknown function (DUF1423)
AT1G62970	AT1G62970	protein_coding_gene	256.084	1.42857	0.259556	5.5039	3.71475e-08	4.45338e-07	Chaperone DnaJ-domain superfamily protein
AT2G36885	AT2G36885	protein_coding_gene	2513.52	-1.0225	0.18579	-5.5035	3.7233e-08	4.46028e-07
AT5G51750	AT5G51750	protein_coding_gene	4263.17	0.974917	0.177147	5.50343	3.72463e-08	4.46028e-07	subtilase 1.3
AT1G14240	AT1G14240	protein_coding_gene	177.551	-1.92582	0.34998	-5.50265	3.74116e-08	4.47513e-07	GDA1/CD39 nucleoside phosphatase family protein
AT1G48480	AT1G48480	protein_coding_gene	488.239	-0.815782	0.14825	-5.50274	3.73929e-08	4.47513e-07	receptor-like kinase 1
AT3G32980	AT3G32980	protein_coding_gene	3657.3	-2.06324	0.374978	-5.50229	3.74893e-08	4.48194e-07	Peroxidase superfamily protein
AT1G15020	AT1G15020	protein_coding_gene	495.399	0.660893	0.120123	5.50179	3.75959e-08	4.49221e-07	quiescin-sulfhydryl oxidase 1
AT2G29720	AT2G29720	protein_coding_gene	80.6022	-1.78574	0.324622	-5.50099	3.77657e-08	4.51e-07	FAD/NAD(P)-binding oxidoreductase family protein
AT1G04350	AT1G04350	protein_coding_gene	269.947	-1.34032	0.243693	-5.50001	3.79766e-08	4.53269e-07	2-oxoglutarate (2OG) and Fe(II)-dependent oxygenase superfamily protein
AT1G57980	AT1G57980	protein_coding_gene	32.4742	-1.97778	0.359684	-5.49867	3.8267e-08	4.56301e-07	Nucleotide-sugar transporter family protein
AT3G56850	AT3G56850	protein_coding_gene	536.935	0.773879	0.14074	5.49864	3.82729e-08	4.56301e-07	ABA-responsive element binding protein 3
AT3G02550	AT3G02550	protein_coding_gene	5684.71	-1.4043	0.255433	-5.49773	3.84704e-08	4.58404e-07	LOB domain-containing protein 41
AT1G74430	AT1G74430	protein_coding_gene	449.81	-2.02538	0.368489	-5.49645	3.87508e-08	4.61491e-07	myb domain protein 95
AT5G38300	AT5G38300	protein_coding_gene	127.931	-1.51094	0.274916	-5.49602	3.88465e-08	4.62376e-07
AT1G76680	AT1G76680	protein_coding_gene	4699.1	-1.87575	0.341352	-5.49507	3.90565e-08	4.6462e-07	12-oxophytodienoate reductase 1
AT2G39700	AT2G39700	protein_coding_gene	858.743	1.44245	0.262505	5.49496	3.90791e-08	4.64633e-07	expansin A4
AT3G26840	AT3G26840	protein_coding_gene	29.0419	-2.38406	0.433994	-5.4933	3.94486e-08	4.68769e-07	Esterase/lipase/thioesterase family protein
AT1G75690	AT1G75690	protein_coding_gene	1261.17	-1.17947	0.214737	-5.49264	3.95962e-08	4.70264e-07	DnaJ/Hsp40 cysteine-rich domain superfamily protein
AT3G50230	AT3G50230	protein_coding_gene	114.598	1.88262	0.343032	5.48816	4.06133e-08	4.8208e-07	Leucine-rich repeat protein kinase family protein
AT1G25550	AT1G25550	protein_coding_gene	1082.75	-1.32532	0.241528	-5.48721	4.08333e-08	4.84425e-07	myb-like transcription factor family protein
AT1G02400	AT1G02400	protein_coding_gene	388.783	-2.22419	0.405407	-5.48632	4.10393e-08	4.86602e-07	gibberellin 2-oxidase 6
AT2G21490	AT2G21490	protein_coding_gene	3188.59	3.23623	0.58991	5.48598	4.11184e-08	4.87274e-07	dehydrin LEA
AT5G44578	AT5G44578	protein_coding_gene	20.0001	-2.81275	0.512828	-5.48479	4.13964e-08	4.90299e-07
AT5G58340	AT5G58340	protein_coding_gene	161.98	1.02269	0.186464	5.48467	4.1424e-08	4.90357e-07	myb-like HTH transcriptional regulator family protein
AT1G48210	AT1G48210	protein_coding_gene	577.012	-0.791915	0.144393	-5.48443	4.14794e-08	4.90745e-07	Protein kinase superfamily protein
AT2G44080	AT2G44080	protein_coding_gene	1328.57	-1.51853	0.276901	-5.48403	4.15754e-08	4.91612e-07	ARGOS-like
AT3G28070	AT3G28070	protein_coding_gene	73.0451	-2.05054	0.373972	-5.48314	4.17836e-08	4.93804e-07	nodulin MtN21 /EamA-like transporter family protein
AT1G17147	AT1G17147	protein_coding_gene	113.77	-2.23384	0.407503	-5.48177	4.2109e-08	4.97107e-07	VQ motif-containing protein
AT4G35310	AT4G35310	protein_coding_gene	2452.23	-0.532274	0.0970981	-5.48182	4.20968e-08	4.97107e-07	calmodulin-domain protein kinase 5
AT3G14200	AT3G14200	protein_coding_gene	1246.11	-1.1649	0.212546	-5.4807	4.23643e-08	4.99847e-07	Chaperone DnaJ-domain superfamily protein
AT4G01150	AT4G01150	protein_coding_gene	9617.81	-0.980236	0.178863	-5.48038	4.24403e-08	5.00472e-07
AT4G33550	AT4G33550	protein_coding_gene	684.643	-1.97369	0.360209	-5.4793	4.27007e-08	5.03268e-07	Bifunctional inhibitor/lipid-transfer protein/seed storage 2S albumin superfamily protein
AT1G60660	AT1G60660	protein_coding_gene	461.927	-1.2152	0.221826	-5.47817	4.29742e-08	5.06216e-07	cytochrome B5-like protein
AT1G20930	AT1G20930	protein_coding_gene	493.308	-1.10428	0.201593	-5.47779	4.30676e-08	5.06764e-07	cyclin-dependent kinase B2;2
AT5G61440	AT5G61440	protein_coding_gene	147.126	-1.71025	0.312212	-5.47783	4.30566e-08	5.06764e-07	atypical CYS HIS rich thioredoxin 5
AT2G43620	AT2G43620	protein_coding_gene	110.374	-1.65077	0.301371	-5.47753	4.31303e-08	5.07226e-07	Chitinase family protein
AT1G44110	AT1G44110	protein_coding_gene	371.149	-1.42583	0.260315	-5.47733	4.31788e-08	5.07521e-07	Cyclin A1;1
AT5G06980	AT5G06980	protein_coding_gene	651.599	1.18945	0.217167	5.47712	4.32308e-08	5.07856e-07
AT3G16860	AT3G16860	protein_coding_gene	387.476	-1.93369	0.35318	-5.47508	4.37314e-08	5.13458e-07	COBRA-like protein 8 precursor
AT4G26660	AT4G26660	protein_coding_gene	601.331	-1.43262	0.261682	-5.47467	4.38331e-08	5.14373e-07
AT1G06270	AT1G06270	protein_coding_gene	181.487	1.26547	0.231162	5.4744	4.38985e-08	5.14861e-07	Pentatricopeptide repeat (PPR) superfamily protein
AT4G36500	AT4G36500	protein_coding_gene	1698.4	-2.23422	0.408511	-5.46917	4.5214e-08	5.30003e-07
AT5G11310	AT5G11310	protein_coding_gene	150.929	0.94579	0.17301	5.46668	4.58552e-08	5.37229e-07	Pentatricopeptide repeat (PPR) superfamily protein
AT1G54570	AT1G54570	protein_coding_gene	853.179	-0.753429	0.137835	-5.46616	4.59882e-08	5.38204e-07	Esterase/lipase/thioesterase family protein
AT3G11780	AT3G11780	protein_coding_gene	980.185	-1.59281	0.291392	-5.46622	4.59733e-08	5.38204e-07	MD-2-related lipid recognition domain-containing protein / ML domain-containing protein
AT1G19050	AT1G19050	protein_coding_gene	110.793	-1.7216	0.314984	-5.46566	4.6118e-08	5.39139e-07	response regulator 7
AT1G68585	AT1G68585	protein_coding_gene	39.6625	-2.07257	0.379198	-5.46567	4.61159e-08	5.39139e-07
AT5G02020	AT5G02020	protein_coding_gene	140.659	2.01376	0.368525	5.46439	4.6449e-08	5.42716e-07
AT4G19530	AT4G19530	protein_coding_gene	75.2333	-2.39221	0.437895	-5.46298	4.68215e-08	5.46773e-07	disease resistance protein (TIR-NBS-LRR class) family
AT1G51880	AT1G51880	protein_coding_gene	39.8087	-2.66545	0.487979	-5.46223	4.70201e-08	5.48727e-07	root hair specific 6
AT2G28790	AT2G28790	protein_coding_gene	956.249	1.11544	0.204213	5.46215	4.70395e-08	5.48727e-07	Pathogenesis-related thaumatin superfamily protein
AT2G14900	AT2G14900	protein_coding_gene	378.761	-1.93266	0.353961	-5.46009	4.75889e-08	5.54837e-07	Gibberellin-regulated family protein
AT2G30395	AT2G30395	protein_coding_gene	64.2623	-2.41382	0.442126	-5.45956	4.77316e-08	5.562e-07	ovate family protein 17
AT1G53903	AT1G53903	protein_coding_gene	173.306	-2.18166	0.399636	-5.45913	4.78465e-08	5.57239e-07	Protein of unknown function (DUF581)
AT1G05810	AT1G05810	protein_coding_gene	319.746	-1.71235	0.313712	-5.45836	4.80564e-08	5.59383e-07	RAB GTPase homolog A5E
AT4G27840	AT4G27840	protein_coding_gene	220.349	1.16764	0.214143	5.45265	4.96256e-08	5.77338e-07	SNARE-like superfamily protein
AT1G22370	AT1G22370	protein_coding_gene	61.1473	2.18862	0.401473	5.45148	4.99515e-08	5.80817e-07	UDP-glucosyl transferase 85A5
AT3G44870	AT3G44870	protein_coding_gene	119.504	-2.7503	0.504562	-5.45087	5.01245e-08	5.82516e-07	S-adenosyl-L-methionine-dependent methyltransferases superfamily protein
AT4G23400	AT4G23400	protein_coding_gene	678.867	-1.73343	0.318034	-5.45045	5.02427e-08	5.83541e-07	plasma membrane intrinsic protein 1;5
AT5G46890	AT5G46890	protein_coding_gene	1280.65	-2.8193	0.517268	-5.45036	5.02667e-08	5.83541e-07	Bifunctional inhibitor/lipid-transfer protein/seed storage 2S albumin superfamily protein
AT4G27950	AT4G27950	protein_coding_gene	162.295	1.457	0.267397	5.44884	5.06992e-08	5.88247e-07	cytokinin response factor 4
AT3G47980	AT3G47980	protein_coding_gene	362.994	-1.03128	0.189271	-5.4487	5.07402e-08	5.88407e-07	Integral membrane HPP family protein
AT1G21790	AT1G21790	protein_coding_gene	293.711	1.55124	0.284779	5.44716	5.11795e-08	5.93183e-07	TRAM, LAG1 and CLN8 (TLC) lipid-sensing domain containing protein
AT3G15355	AT3G15355	protein_coding_gene	334.171	0.847179	0.155582	5.44523	5.17376e-08	5.99331e-07	ubiquitin-conjugating enzyme 25
AT5G58500	AT5G58500	protein_coding_gene	14.9389	-2.81353	0.516708	-5.44511	5.17743e-08	5.99435e-07	Protein of unknown function (DUF640)
AT3G17800	AT3G17800	protein_coding_gene	2436.43	-1.06916	0.196467	-5.44195	5.26991e-08	6.09816e-07	Protein of unknown function (DUF760)
AT2G28970	AT2G28970	protein_coding_gene	19.077	-2.82902	0.51997	-5.44074	5.30608e-08	6.13673e-07	Leucine-rich repeat protein kinase family protein
AT2G45160	AT2G45160	protein_coding_gene	1257.98	0.738524	0.135755	5.44011	5.32482e-08	6.15511e-07	GRAS family transcription factor
AT5G50240	AT5G50240	protein_coding_gene	97.8726	1.70485	0.3134	5.43984	5.33287e-08	6.16114e-07	protein-l-isoaspartate methyltransferase 2
AT3G03650	AT3G03650	protein_coding_gene	23.8261	2.14715	0.394821	5.4383	5.37918e-08	6.20801e-07	Exostosin family protein
AT4G37530	AT4G37530	protein_coding_gene	486.751	-1.88723	0.347023	-5.43833	5.37824e-08	6.20801e-07	Peroxidase superfamily protein
AT1G50040	AT1G50040	protein_coding_gene	98.5477	-1.92168	0.353376	-5.43807	5.38609e-08	6.21141e-07	Protein of unknown function (DUF1005)
AT5G57240	AT5G57240	protein_coding_gene	372.684	1.12033	0.206019	5.43801	5.38787e-08	6.21141e-07	OSBP(oxysterol binding protein)-related protein 4C
AT4G26450	AT4G26450	protein_coding_gene	857.519	0.722389	0.132859	5.43727	5.41023e-08	6.23386e-07
AT5G42090	AT5G42090	protein_coding_gene	2304.15	0.749917	0.137946	5.4363	5.43991e-08	6.26473e-07	Lung seven transmembrane receptor family protein
AT5G01420	AT5G01420	protein_coding_gene	66.8588	-1.76996	0.325657	-5.43504	5.47832e-08	6.30561e-07	Glutaredoxin family protein
AT3G51240	AT3G51240	protein_coding_gene	11554.2	-1.34082	0.246769	-5.43349	5.5262e-08	6.35734e-07	flavanone 3-hydroxylase
AT1G07700	AT1G07700	protein_coding_gene	424.175	-1.07159	0.19725	-5.43262	5.55312e-08	6.38491e-07	Thioredoxin superfamily protein
AT4G16110	AT4G16110	protein_coding_gene	368.429	0.810568	0.149207	5.43249	5.55725e-08	6.38626e-07	response regulator 2
AT5G17170	AT5G17170	protein_coding_gene	1266.99	-1.59241	0.293218	-5.43082	5.60952e-08	6.44291e-07	rubredoxin family protein
AT4G26690	AT4G26690	protein_coding_gene	2619.07	-1.27803	0.235391	-5.42941	5.65411e-08	6.49068e-07	PLC-like phosphodiesterase family protein
AT3G59690	AT3G59690	protein_coding_gene	171.486	-1.35535	0.249665	-5.42867	5.67743e-08	6.514e-07	IQ-domain 13
AT5G12480	AT5G12480	protein_coding_gene	1018.27	0.556629	0.102573	5.42665	5.74211e-08	6.58472e-07	calmodulin-domain protein kinase 7
AT2G47450	AT2G47450	protein_coding_gene	3223.98	-1.05891	0.195221	-5.42418	5.82197e-08	6.67276e-07	chloroplast signal recognition particle component (CAO)
AT2G33230	AT2G33230	protein_coding_gene	138.922	-2.01671	0.371965	-5.42177	5.90128e-08	6.76007e-07	YUCCA 7
AT1G46264	AT1G46264	protein_coding_gene	292.459	1.50427	0.277457	5.42163	5.90566e-08	6.76151e-07	heat shock transcription factor B4
AT4G02090	AT4G02090	protein_coding_gene	80.2982	-2.65774	0.490281	-5.42085	5.93175e-08	6.78779e-07
AT4G32785	AT4G32785	protein_coding_gene	30.8354	-2.06188	0.380406	-5.42021	5.95292e-08	6.80842e-07
AT2G34060	AT2G34060	protein_coding_gene	106.013	-1.53587	0.283386	-5.41973	5.96902e-08	6.82322e-07	Peroxidase superfamily protein
AT5G49480	AT5G49480	protein_coding_gene	3173.48	-1.29443	0.238851	-5.41942	5.97924e-08	6.83129e-07	Ca2+-binding protein 1
AT1G64080	AT1G64080	protein_coding_gene	233.936	0.999718	0.184498	5.41858	6.00749e-08	6.85995e-07
AT2G44230	AT2G44230	protein_coding_gene	173.463	-2.1513	0.397154	-5.4168	6.06742e-08	6.92473e-07	Plant protein of unknown function (DUF946)
AT1G14200	AT1G14200	protein_coding_gene	714.212	-1.89725	0.350332	-5.41557	6.10926e-08	6.96881e-07	RING/U-box superfamily protein
AT4G23510	AT4G23510	protein_coding_gene	116.373	-1.96965	0.363806	-5.41402	6.16241e-08	7.02573e-07	Disease resistance protein (TIR-NBS-LRR class) family
AT1G16070	AT1G16070	protein_coding_gene	107.996	-1.42573	0.263447	-5.41184	6.23792e-08	7.10807e-07	tubby like protein 8
AT3G14890	AT3G14890	protein_coding_gene	890.485	0.915151	0.169138	5.41068	6.27842e-08	7.15046e-07	phosphoesterase
AT5G26310	AT5G26310	protein_coding_gene	30.6326	-2.70061	0.499181	-5.41009	6.29947e-08	7.17066e-07	UDP-Glycosyltransferase superfamily protein
AT5G02150	AT5G02150	protein_coding_gene	202.176	1.03453	0.191286	5.40832	6.36188e-08	7.23789e-07	Fes1C
AT1G73805	AT1G73805	protein_coding_gene	21.4335	-2.90849	0.537837	-5.40775	6.38229e-08	7.2573e-07	Calmodulin binding protein-like
AT1G72510	AT1G72510	protein_coding_gene	682.277	-1.93061	0.357118	-5.40607	6.4421e-08	7.31897e-07	Protein of unknown function (DUF1677)
AT4G21020	AT4G21020	protein_coding_gene	5849.72	2.99126	0.553319	5.40604	6.44329e-08	7.31897e-07	Late embryogenesis abundant protein (LEA) family protein
AT3G12300	AT3G12300	protein_coding_gene	268.611	0.910771	0.168489	5.40551	6.46242e-08	7.33685e-07
AT1G06870	AT1G06870	protein_coding_gene	802.963	-0.701721	0.129902	-5.40192	6.59321e-08	7.48141e-07	Peptidase S24/S26A/S26B/S26C family protein
AT2G36145	AT2G36145	protein_coding_gene	815.828	-1.18911	0.220193	-5.40031	6.65269e-08	7.54392e-07
AT5G24150	AT5G24150	protein_coding_gene	213.933	2.28453	0.423042	5.40024	6.65527e-08	7.54392e-07	FAD/NAD(P)-binding oxidoreductase family protein
AT2G44490	AT2G44490	protein_coding_gene	1885	-1.3125	0.243112	-5.39875	6.71068e-08	7.60275e-07	Glycosyl hydrolase superfamily protein
AT5G44060	AT5G44060	protein_coding_gene	237.351	-1.56965	0.290829	-5.39714	6.77127e-08	7.66737e-07
AT4G34580	AT4G34580	protein_coding_gene	732.475	-2.00861	0.372222	-5.39625	6.80462e-08	7.70111e-07	Sec14p-like phosphatidylinositol transfer family protein
AT5G43450	AT5G43450	protein_coding_gene	70.7098	-1.92824	0.357364	-5.39574	6.824e-08	7.719e-07	2-oxoglutarate (2OG) and Fe(II)-dependent oxygenase superfamily protein
AT2G29140	AT2G29140	protein_coding_gene	865.953	1.04012	0.192925	5.39133	6.99375e-08	7.90689e-07	pumilio 3
AT5G24318	AT5G24318	protein_coding_gene	43.9686	1.5324	0.284274	5.39057	7.02347e-08	7.93634e-07	O-Glycosyl hydrolases family 17 protein
AT1G74310	AT1G74310	protein_coding_gene	617.136	-1.52075	0.28221	-5.38871	7.09639e-08	8.01455e-07	heat shock protein 101
AT1G44800	AT1G44800	protein_coding_gene	721.368	-1.89621	0.351915	-5.38825	7.11469e-08	8.03103e-07	nodulin MtN21 /EamA-like transporter family protein
AT5G60880	AT5G60880	protein_coding_gene	107.138	-1.15915	0.215161	-5.38736	7.1501e-08	8.06679e-07	breaking of asymmetry in the stomatal lineage
AT1G28510	AT1G28510	protein_coding_gene	772.554	-0.681111	0.126434	-5.38707	7.16175e-08	8.06805e-07	Optic atrophy 3 protein (OPA3)
AT1G60260	AT1G60260	protein_coding_gene	48.8905	-2.39065	0.443761	-5.38723	7.15501e-08	8.06805e-07	beta glucosidase 5
AT3G13980	AT3G13980	protein_coding_gene	80.5714	-1.89031	0.350902	-5.387	7.16418e-08	8.06805e-07
AT3G48590	AT3G48590	protein_coding_gene	253.81	-0.95063	0.176469	-5.38696	7.16613e-08	8.06805e-07	nuclear factor Y, subunit C1
AT5G61350	AT5G61350	protein_coding_gene	143.537	-2.12521	0.394703	-5.38434	7.27108e-08	8.18195e-07	Protein kinase superfamily protein
AT4G20260	AT4G20260	protein_coding_gene	1395.36	-2.65193	0.492601	-5.38354	7.3037e-08	8.21439e-07	plasma-membrane associated cation-binding protein 1
AT2G29125	AT2G29125	protein_coding_gene	97.5691	-1.46441	0.272025	-5.38338	7.31012e-08	8.21733e-07	ROTUNDIFOLIA like 2
AT2G21050	AT2G21050	protein_coding_gene	484.569	1.08634	0.201818	5.38278	7.33432e-08	8.24025e-07	like AUXIN RESISTANT 2
AT4G32260	AT4G32260	protein_coding_gene	6315.32	-0.854807	0.158816	-5.38239	7.35051e-08	8.25416e-07	ATPase, F0 complex, subunit B/B', bacterial/chloroplast
AT1G17470	AT1G17470	protein_coding_gene	2605.63	0.701652	0.130373	5.38188	7.37113e-08	8.27303e-07	developmentally regulated G-protein 1
AT3G29200	AT3G29200	protein_coding_gene	1427.32	-1.03275	0.191915	-5.38128	7.39591e-08	8.29654e-07	chorismate mutase 1
AT1G61450	AT1G61450	protein_coding_gene	137.433	-1.45698	0.270821	-5.37987	7.45408e-08	8.35745e-07
AT1G67750	AT1G67750	protein_coding_gene	1617.58	0.806238	0.149908	5.37821	7.5229e-08	8.43025e-07	Pectate lyase family protein
AT2G34430	AT2G34430	protein_coding_gene	8186.41	-3.08863	0.574323	-5.37786	7.53775e-08	8.44251e-07	light-harvesting chlorophyll-protein complex II subunit B1
AT2G32510	AT2G32510	protein_coding_gene	47.343	-2.28114	0.42422	-5.37724	7.56349e-08	8.46696e-07	mitogen-activated protein kinase kinase kinase 17
AT3G51280	AT3G51280	protein_coding_gene	671.195	-1.06477	0.198056	-5.37608	7.61233e-08	8.51723e-07	Tetratricopeptide repeat (TPR)-like superfamily protein
AT2G25090	AT2G25090	protein_coding_gene	46.101	-2.80592	0.52203	-5.37501	7.65781e-08	8.56369e-07	CBL-interacting protein kinase 16
AT5G63590	AT5G63590	protein_coding_gene	306.701	-2.46187	0.45804	-5.3748	7.66659e-08	8.56908e-07	flavonol synthase 3
AT5G47180	AT5G47180	protein_coding_gene	423.164	-1.5027	0.279666	-5.37321	7.73451e-08	8.64053e-07	Plant VAMP (vesicle-associated membrane protein) family protein
AT5G11390	AT5G11390	protein_coding_gene	463.27	0.766463	0.142662	5.37259	7.76148e-08	8.66619e-07	WPP domain-interacting protein 1
AT1G54020	AT1G54020	protein_coding_gene	51.8882	-1.51954	0.282839	-5.37245	7.76726e-08	8.66817e-07	GDSL-like Lipase/Acylhydrolase superfamily protein
AT4G37925	AT4G37925	protein_coding_gene	352.589	-1.81144	0.337184	-5.37226	7.77551e-08	8.6729e-07	subunit NDH-M of NAD(P)H:plastoquinone dehydrogenase complex
AT4G04640	AT4G04640	protein_coding_gene	8152.82	-1.10248	0.205238	-5.37172	7.79902e-08	8.69464e-07	ATPase, F1 complex, gamma subunit protein
AT5G19730	AT5G19730	protein_coding_gene	355.302	-1.13834	0.211944	-5.37093	7.8333e-08	8.72836e-07	Pectin lyase-like superfamily protein
AT4G35110	AT4G35110	protein_coding_gene	348.212	0.908968	0.169274	5.36978	7.88307e-08	8.77929e-07	Arabidopsis phospholipase-like protein (PEARLI 4) family
AT4G09750	AT4G09750	protein_coding_gene	1113.94	-0.751932	0.140077	-5.36799	7.96199e-08	8.86263e-07	NAD(P)-binding Rossmann-fold superfamily protein
AT5G18450	AT5G18450	protein_coding_gene	34.4779	3.05611	0.569384	5.3674	7.98794e-08	8.88695e-07	Integrase-type DNA-binding superfamily protein
AT2G07727	AT2G07727	protein_coding_gene	84.1539	2.72245	0.507494	5.36449	8.1179e-08	9.02689e-07	Di-haem cytochrome, transmembrane;Cytochrome b/b6, C-terminal
AT2G46900	AT2G46900	protein_coding_gene	867.508	0.593114	0.11059	5.36316	8.17764e-08	9.08865e-07
AT1G31812	AT1G31812	protein_coding_gene	7755.79	-1.5062	0.28089	-5.36225	8.21923e-08	9.13018e-07	acyl-CoA-binding protein 6
AT2G01910	AT2G01910	protein_coding_gene	936.508	-0.715534	0.133462	-5.36133	8.26107e-08	9.17195e-07	Microtubule associated protein (MAP65/ASE1) family protein
AT1G48750	AT1G48750	protein_coding_gene	364.923	-2.3163	0.432066	-5.36099	8.27659e-08	9.18447e-07	Bifunctional inhibitor/lipid-transfer protein/seed storage 2S albumin superfamily protein
AT1G08920	AT1G08920	protein_coding_gene	805.606	-1.85482	0.346096	-5.35926	8.35647e-08	9.2546e-07	ERD (early response to dehydration) six-like 1
AT1G19290	AT1G19290	protein_coding_gene	145.565	1.53582	0.286574	5.35925	8.3569e-08	9.2546e-07	Pentatricopeptide repeat (PPR) superfamily protein
AT1G54920	AT1G54920	protein_coding_gene	1205.96	0.724459	0.135173	5.3595	8.34509e-08	9.2546e-07
AT3G45840	AT3G45840	protein_coding_gene	20.3307	-2.56799	0.479156	-5.35939	8.35021e-08	9.2546e-07	Cysteine/Histidine-rich C1 domain family protein
AT5G27450	AT5G27450	protein_coding_gene	1174.68	-0.810569	0.151257	-5.35889	8.37327e-08	9.26799e-07	mevalonate kinase
AT1G48560	AT1G48560	protein_coding_gene	146.983	0.849726	0.158612	5.35725	8.4499e-08	9.34803e-07
AT2G43050	AT2G43050	protein_coding_gene	62.8118	-2.22582	0.415575	-5.356	8.50848e-08	9.40803e-07	Plant invertase/pectin methylesterase inhibitor superfamily
AT1G04250	AT1G04250	protein_coding_gene	2526.81	-1.8752	0.350121	-5.35587	8.51442e-08	9.40978e-07	AUX/IAA transcriptional regulator family protein
AT1G23800	AT1G23800	protein_coding_gene	573.264	-1.8452	0.344536	-5.35561	8.52666e-08	9.41746e-07	aldehyde dehydrogenase 2B7
AT4G30320	AT4G30320	protein_coding_gene	156.961	-2.21649	0.413876	-5.35545	8.53443e-08	9.41746e-07	CAP (Cysteine-rich secretory proteins, Antigen 5, and Pathogenesis-related 1 protein) superfamily protein
AT5G45950	AT5G45950	protein_coding_gene	2150.55	-0.897233	0.167536	-5.35546	8.53374e-08	9.41746e-07	GDSL-like Lipase/Acylhydrolase superfamily protein
AT5G01250	AT5G01250	protein_coding_gene	30.3429	-2.59447	0.484477	-5.3552	8.54629e-08	9.42575e-07	alpha 1,4-glycosyltransferase family protein
AT4G00335	AT4G00335	protein_coding_gene	171.646	1.12509	0.210109	5.35478	8.56604e-08	9.44272e-07	RING-H2 finger B1A
AT5G40450	AT5G40450	protein_coding_gene	719.454	-2.33607	0.436309	-5.35417	8.595e-08	9.46981e-07
AT3G23630	AT3G23630	protein_coding_gene	65.7806	-2.30966	0.431859	-5.34819	8.88386e-08	9.78309e-07	isopentenyltransferase 7
AT3G17040	AT3G17040	protein_coding_gene	1114.75	-1.90077	0.355432	-5.34777	8.90425e-08	9.80056e-07	high chlorophyll fluorescent 107
AT1G24735	AT1G24735	protein_coding_gene	193.467	1.79964	0.336569	5.34701	8.94199e-08	9.8371e-07	S-adenosyl-L-methionine-dependent methyltransferases superfamily protein
AT2G46430	AT2G46430	protein_coding_gene	50.4811	-2.12162	0.396882	-5.34573	9.00525e-08	9.90166e-07	cyclic nucleotide gated channel 3
AT5G09470	AT5G09470	protein_coding_gene	20.0898	-2.72934	0.510617	-5.34518	9.0329e-08	9.9232e-07	dicarboxylate carrier 3
AT5G13650	AT5G13650	protein_coding_gene	6636.32	-1.10883	0.207446	-5.34515	9.03402e-08	9.9232e-07	elongation factor family protein
AT3G12110	AT3G12110	protein_coding_gene	1598.64	-1.13943	0.213177	-5.34498	9.04246e-08	9.92743e-07	actin-11
AT4G26010	AT4G26010	protein_coding_gene	3871.3	-2.56788	0.48062	-5.34284	9.14995e-08	1.00404e-06	Peroxidase superfamily protein
AT1G66130	AT1G66130	protein_coding_gene	244.191	-1.35278	0.253271	-5.34125	9.23081e-08	1.01215e-06	NAD(P)-binding Rossmann-fold superfamily protein
AT4G23870	AT4G23870	protein_coding_gene	174.344	-2.33979	0.438065	-5.3412	9.23326e-08	1.01215e-06
AT5G06290	AT5G06290	protein_coding_gene	3006.13	-0.975231	0.182723	-5.33721	9.4389e-08	1.03417e-06	2-cysteine peroxiredoxin B
AT4G18422	AT4G18422	protein_coding_gene	16.4239	-2.89342	0.542185	-5.3366	9.4705e-08	1.03711e-06
AT2G21030	AT2G21030	protein_coding_gene	14.605	-2.82613	0.529726	-5.33507	9.55058e-08	1.04535e-06
AT2G16980	AT2G16980	protein_coding_gene	83.5317	-2.19044	0.4107	-5.33343	9.63726e-08	1.0543e-06	Major facilitator superfamily protein
AT2G02060	AT2G02060	protein_coding_gene	99.8559	-1.23973	0.232512	-5.33187	9.72049e-08	1.06287e-06	Homeodomain-like superfamily protein
AT5G40420	AT5G40420	protein_coding_gene	4301.62	3.2392	0.607619	5.33097	9.76899e-08	1.06763e-06	oleosin 2
AT1G66480	AT1G66480	protein_coding_gene	97.4414	-1.80094	0.337839	-5.33076	9.78044e-08	1.06834e-06	plastid movement impaired 2
AT5G38780	AT5G38780	protein_coding_gene	43.2128	2.19218	0.411318	5.32965	9.83998e-08	1.07431e-06	S-adenosyl-L-methionine-dependent methyltransferases superfamily protein
AT3G12145	AT3G12145	protein_coding_gene	1039.76	-0.949673	0.178192	-5.32951	9.84798e-08	1.07464e-06	Leucine-rich repeat (LRR) family protein
AT5G48180	AT5G48180	protein_coding_gene	3809.37	1.17832	0.221132	5.32858	9.8983e-08	1.07958e-06	nitrile specifier protein 5
AT3G09010	AT3G09010	protein_coding_gene	45.9896	-1.8393	0.345197	-5.32826	9.91569e-08	1.08094e-06	Protein kinase superfamily protein
AT2G19660	AT2G19660	protein_coding_gene	127.511	1.85198	0.347584	5.32815	9.92184e-08	1.08106e-06	Cysteine/Histidine-rich C1 domain family protein
AT3G59930	AT3G59930	protein_coding_gene	51.6303	-2.91165	0.546563	-5.3272	9.97362e-08	1.08616e-06
AT2G24420	AT2G24420	protein_coding_gene	1181.74	0.628016	0.117986	5.32279	1.02188e-07	1.1123e-06	DNA repair ATPase-related
AT1G22885	AT1G22885	protein_coding_gene	76.6576	-2.04411	0.384084	-5.32204	1.0261e-07	1.11633e-06
AT1G62980	AT1G62980	protein_coding_gene	903.698	-2.24494	0.421836	-5.32182	1.02735e-07	1.11713e-06	expansin A18
AT1G14780	AT1G14780	protein_coding_gene	187.597	-1.91011	0.358939	-5.32154	1.02891e-07	1.11826e-06	MAC/Perforin domain-containing protein
AT3G13080	AT3G13080	protein_coding_gene	1693.82	1.05001	0.197399	5.31923	1.04206e-07	1.13199e-06	multidrug resistance-associated protein 3
AT3G23190	AT3G23190	protein_coding_gene	280.353	-1.65045	0.310305	-5.31881	1.04449e-07	1.13405e-06	HR-like lesion-inducing protein-related
AT1G02770	AT1G02770	protein_coding_gene	125.501	1.06038	0.199433	5.31699	1.05496e-07	1.14485e-06	Protein of unknown function (DUF626)
AT5G57390	AT5G57390	protein_coding_gene	2417.41	1.39785	0.262961	5.31579	1.06193e-07	1.15184e-06	AINTEGUMENTA-like 5
AT2G32900	AT2G32900	protein_coding_gene	668.541	0.781546	0.147032	5.31549	1.06373e-07	1.15321e-06	centromere/kinetochore protein, putative (ZW10)
AT3G14850	AT3G14850	protein_coding_gene	275.319	-1.91709	0.360718	-5.31466	1.06857e-07	1.15787e-06	TRICHOME BIREFRINGENCE-LIKE 41
AT2G30150	AT2G30150	protein_coding_gene	384.344	-1.4112	0.265557	-5.31411	1.07179e-07	1.16079e-06	UDP-Glycosyltransferase superfamily protein
AT1G14530	AT1G14530	protein_coding_gene	178.329	1.31516	0.24759	5.31184	1.08525e-07	1.17473e-06	Protein of unknown function (DUF1084)
[truncated: 29,320 more rows]
