# Supplementary material for: Histone Deacetylase Complex 1 and histone 1 epigenetically moderate stress responsiveness of Arabidopsis thaliana seedlings
Source: New Phytol. 2023 Aug 10;241(1):166–79. doi: 10.1111/nph.19165 (PMC10953426; doi:10.1111/nph.19165)
Supplement: Supplementary file 2 — Dataset S2 Differentially expressed genes salt vs control; multi‐factorial DSeq analysis for genotype vs salt; sequencing reads. [file NPH-241-166-s006.zip › Suppl_dataset_2/hdc1S.vs.HDC1S_Gene.ds2.ann.csv.fun.xlsx]

## Sheet: hdc1S.vs.HDC1S_Gene.ds2.ann.csv
GeneID	Gene-name	Gene-biotype	baseMean	log2FoldChange	lfcSE	stat	pvalue	padj	function
AT5G08450	AT5G08450	protein_coding_gene	5374.51	-3.95954	0.170262	-23.2556	1.24861e-119	2.70186e-115
AT5G44440	AT5G44440	protein_coding_gene	595.015	-5.52777	0.353247	-15.6485	3.40405e-55	3.68301e-51	FAD-binding Berberine family protein
AT5G08370	AT5G08370	protein_coding_gene	455.476	4.04605	0.290986	13.9046	5.93833e-44	4.28332e-40	alpha-galactosidase 2
AT4G25100	AT4G25100	protein_coding_gene	16236.9	3.31729	0.242343	13.6884	1.19062e-42	6.44094e-39	Fe superoxide dismutase 1
AT4G08870	AT4G08870	protein_coding_gene	471.724	-6.20183	0.455067	-13.6284	2.71569e-42	1.17529e-38	Arginase/deacetylase superfamily protein
AT1G02770	AT1G02770	protein_coding_gene	125.501	2.83268	0.229455	12.3453	5.16493e-35	1.86273e-31	Protein of unknown function (DUF626)
AT4G33145	AT4G33145	protein_coding_gene	172.53	3.04848	0.267351	11.4025	4.06144e-30	1.25551e-26
AT2G22540	AT2G22540	protein_coding_gene	106.997	-3.23361	0.287112	-11.2625	2.00871e-29	5.4333e-26	K-box region and MADS-box transcription factor family protein
AT5G01500	AT5G01500	protein_coding_gene	787.796	1.4726	0.13804	10.6679	1.43767e-26	3.45663e-23	thylakoid ATP/ADP carrier
AT3G15260	AT3G15260	protein_coding_gene	1458.3	1.5974	0.150012	10.6485	1.77175e-26	3.83389e-23	Protein phosphatase 2C family protein
AT1G14120	AT1G14120	protein_coding_gene	919.6	-1.93596	0.182769	-10.5924	3.23262e-26	6.35916e-23	2-oxoglutarate (2OG) and Fe(II)-dependent oxygenase superfamily protein
AT4G33180	AT4G33180	protein_coding_gene	139.533	-2.3573	0.222844	-10.5782	3.75994e-26	6.78011e-23	alpha/beta-Hydrolases superfamily protein
AT1G47400	AT1G47400	protein_coding_gene	67.6025	-4.34019	0.419718	-10.3407	4.61055e-25	7.67444e-22
AT5G11060	AT5G11060	protein_coding_gene	258.713	-2.10012	0.205377	-10.2257	1.52182e-24	2.35219e-21	KNOTTED1-like homeobox gene 4
AT2G33400	AT2G33400	protein_coding_gene	475.409	-2.1254	0.208673	-10.1853	2.30545e-24	3.32584e-21
AT1G47395	AT1G47395	protein_coding_gene	72.1443	-3.65079	0.360357	-10.131	4.02323e-24	5.44117e-21
AT2G44210	AT2G44210	protein_coding_gene	384.035	-1.70363	0.172794	-9.85932	6.2472e-23	7.95195e-20	Protein of Unknown Function (DUF239)
AT5G25040	AT5G25040	protein_coding_gene	60.816	-4.16078	0.429126	-9.69595	3.13691e-22	3.77108e-19	Major facilitator superfamily protein
AT1G48990	AT1G48990	protein_coding_gene	131.076	3.10255	0.321611	9.64691	5.06587e-22	5.7695e-19	Oleosin family protein
AT1G15980	AT1G15980	protein_coding_gene	683.865	-2.3892	0.250865	-9.52382	1.66927e-21	1.80606e-18	NDH-dependent cyclic electron flow 1
AT5G47810	AT5G47810	protein_coding_gene	494.949	1.72101	0.182558	9.42717	4.21284e-21	4.34103e-18	phosphofructokinase 2
AT5G42800	AT5G42800	protein_coding_gene	3139.3	-3.22639	0.343821	-9.38394	6.35522e-21	6.25093e-18	dihydroflavonol 4-reductase
AT4G22490	AT4G22490	protein_coding_gene	285.345	-3.66062	0.39225	-9.33238	1.03523e-20	9.73969e-18	Bifunctional inhibitor/lipid-transfer protein/seed storage 2S albumin superfamily protein
AT3G59340	AT3G59340	protein_coding_gene	317.468	-2.5309	0.271956	-9.30628	1.32389e-20	1.19365e-17	Eukaryotic protein of unknown function (DUF914)
AT2G29340	AT2G29340	protein_coding_gene	117.679	-3.19123	0.347292	-9.18891	3.96855e-20	3.43502e-17	NAD-dependent epimerase/dehydratase family protein
AT4G24350	AT4G24350	protein_coding_gene	134.032	-3.31641	0.363608	-9.12083	7.45514e-20	6.20468e-17	Phosphorylase superfamily protein
AT3G29590	AT3G29590	protein_coding_gene	582.935	-2.97729	0.327715	-9.08499	1.03705e-19	8.31139e-17	HXXXD-type acyl-transferase family protein
AT3G02120	AT3G02120	protein_coding_gene	1083.05	-1.8559	0.204613	-9.07031	1.18674e-19	9.17135e-17	hydroxyproline-rich glycoprotein family protein
AT3G42725	AT3G42725	protein_coding_gene	120.393	-2.90321	0.322873	-8.99178	2.43248e-19	1.81505e-16	Putative membrane lipoprotein
AT4G11460	AT4G11460	protein_coding_gene	168.386	-2.26512	0.253549	-8.93366	4.12131e-19	2.9727e-16	cysteine-rich RLK (RECEPTOR-like protein kinase) 30
AT1G51805	AT1G51805	protein_coding_gene	298.153	-2.44857	0.274814	-8.9099	5.10797e-19	3.56552e-16	Leucine-rich repeat protein kinase family protein
AT1G31335	AT1G31335	protein_coding_gene	233.514	-2.15731	0.242624	-8.89156	6.02544e-19	3.95105e-16
AT5G54060	AT5G54060	protein_coding_gene	914.458	-2.72044	0.305855	-8.89454	5.8663e-19	3.95105e-16	UDP-glucose:flavonoid 3-o-glucosyltransferase
AT1G61820	AT1G61820	protein_coding_gene	492.279	-2.46436	0.278314	-8.85461	8.39748e-19	5.3445e-16	beta glucosidase 46
AT5G18170	AT5G18170	protein_coding_gene	1734.72	1.3307	0.150477	8.84323	9.29929e-19	5.74935e-16	glutamate dehydrogenase 1
AT4G14090	AT4G14090	protein_coding_gene	1129.22	-2.13517	0.243211	-8.77908	1.64815e-18	9.90678e-16	UDP-Glycosyltransferase superfamily protein
AT3G51930	AT3G51930	protein_coding_gene	208.626	-1.87157	0.214734	-8.71576	2.88819e-18	1.68912e-15	Transducin/WD40 repeat-like superfamily protein
AT3G15790	AT3G15790	protein_coding_gene	449.731	1.50071	0.172246	8.71263	2.96911e-18	1.69075e-15	methyl-CPG-binding domain 11
AT4G27570	AT4G27570	protein_coding_gene	338.226	-3.80085	0.438284	-8.67213	4.24109e-18	2.35315e-15	UDP-Glycosyltransferase superfamily protein
AT1G28570	AT1G28570	protein_coding_gene	787.673	-2.32996	0.27027	-8.62086	6.64522e-18	3.5949e-15	SGNH hydrolase-type esterase superfamily protein
AT5G07360	AT5G07360	protein_coding_gene	459.896	1.50176	0.17437	8.61247	7.15057e-18	3.77393e-15	Amidase family protein
AT2G28190	AT2G28190	protein_coding_gene	4087.54	-1.65253	0.192962	-8.56399	1.09027e-17	5.61721e-15	copper/zinc superoxide dismutase 2
AT5G25090	AT5G25090	protein_coding_gene	570.524	-1.31169	0.153233	-8.56008	1.1279e-17	5.67597e-15	early nodulin-like protein 13
AT4G22880	AT4G22880	protein_coding_gene	3002.27	-2.65218	0.310819	-8.53288	1.42751e-17	7.02041e-15	leucoanthocyanidin dioxygenase
AT2G30766	AT2G30766	protein_coding_gene	114.878	-3.95544	0.464262	-8.51986	1.59748e-17	7.68177e-15
AT2G03550	AT2G03550	protein_coding_gene	149.043	-2.70761	0.318175	-8.50981	1.74223e-17	8.11279e-15	alpha/beta-Hydrolases superfamily protein
AT2G13360	AT2G13360	protein_coding_gene	2881.61	-3.25116	0.382108	-8.50849	1.7621e-17	8.11279e-15	alanine:glyoxylate aminotransferase
AT5G36710	AT5G36710	protein_coding_gene	227.386	-1.91707	0.227372	-8.43141	3.41521e-17	1.5082e-14
AT5G36800	AT5G36800	protein_coding_gene	227.386	-1.91707	0.227372	-8.43141	3.41521e-17	1.5082e-14
AT1G23130	AT1G23130	protein_coding_gene	35.1944	-4.14924	0.493918	-8.40068	4.43904e-17	1.81662e-14	Polyketide cyclase/dehydrase and lipid transport superfamily protein
AT2G28140	AT2G28140	protein_coding_gene	145.781	-2.95783	0.351861	-8.40624	4.23369e-17	1.81662e-14	Protein of unknown function (DUF1635)
AT2G39220	AT2G39220	protein_coding_gene	185.678	-1.74284	0.207372	-8.4044	4.30063e-17	1.81662e-14	PATATIN-like protein 6
AT3G48740	AT3G48740	protein_coding_gene	533.247	-3.09105	0.367964	-8.40041	4.44941e-17	1.81662e-14	Nodulin MtN3 family protein
AT2G38465	AT2G38465	protein_coding_gene	212.038	2.02234	0.241068	8.38911	4.89838e-17	1.94256e-14
AT5G59250	AT5G59250	protein_coding_gene	650.264	-1.36038	0.162179	-8.38818	4.93742e-17	1.94256e-14	Major facilitator superfamily protein
AT5G50915	AT5G50915	protein_coding_gene	184.445	-2.74269	0.329293	-8.32905	8.14935e-17	3.149e-14	basic helix-loop-helix (bHLH) DNA-binding superfamily protein
AT2G28790	AT2G28790	protein_coding_gene	956.249	1.69408	0.204633	8.27859	1.24639e-16	4.7317e-14	Pathogenesis-related thaumatin superfamily protein
AT1G31290	AT1G31290	protein_coding_gene	81.4772	-3.50681	0.425489	-8.24183	1.69595e-16	6.32737e-14	ARGONAUTE 3
AT5G36700	AT5G36700	protein_coding_gene	784.049	-2.2951	0.279032	-8.22522	1.94837e-16	7.1459e-14	2-phosphoglycolate phosphatase 1
AT1G13260	AT1G13260	protein_coding_gene	2044.39	-2.49599	0.304708	-8.19141	2.58182e-16	9.31135e-14	related to ABI3/VP1 1
AT1G04660	AT1G04660	protein_coding_gene	321.017	3.41115	0.418162	8.15749	3.42053e-16	1.21339e-13	glycine-rich protein
AT5G59540	AT5G59540	protein_coding_gene	574.764	-2.40602	0.295026	-8.15527	3.48405e-16	1.21599e-13	2-oxoglutarate (2OG) and Fe(II)-dependent oxygenase superfamily protein
AT5G13720	AT5G13720	protein_coding_gene	161.615	-2.05373	0.25225	-8.14166	3.89907e-16	1.33924e-13	Uncharacterised protein family (UPF0114)
AT3G14360	AT3G14360	protein_coding_gene	208.331	1.58231	0.195124	8.10927	5.09235e-16	1.72177e-13	alpha/beta-Hydrolases superfamily protein
AT2G33380	AT2G33380	protein_coding_gene	53.7336	-3.7132	0.458945	-8.09072	5.93125e-16	1.97456e-13	Caleosin-related family protein
AT5G57800	AT5G57800	protein_coding_gene	1790.51	-1.26101	0.156089	-8.07881	6.54029e-16	2.14432e-13	Fatty acid hydroxylase superfamily
AT2G29500	AT2G29500	protein_coding_gene	480.655	-1.604	0.198648	-8.07458	6.77078e-16	2.18676e-13	HSP20-like chaperones superfamily protein
AT1G52100	AT1G52100	protein_coding_gene	5121.85	-1.54888	0.192284	-8.05518	7.93645e-16	2.52139e-13	Mannose-binding lectin superfamily protein
AT4G22217	AT4G22217	protein_coding_gene	154.154	2.85422	0.354404	8.05359	8.03993e-16	2.52139e-13	Arabidopsis defensin-like protein
AT5G17220	AT5G17220	protein_coding_gene	1364.05	-2.58024	0.320772	-8.04382	8.70784e-16	2.69184e-13	glutathione S-transferase phi 12
AT1G13610	AT1G13610	protein_coding_gene	99.7589	-2.72227	0.338571	-8.04047	8.94952e-16	2.72759e-13	alpha/beta-Hydrolases superfamily protein
AT1G02930	AT1G02930	protein_coding_gene	5871.65	-2.13781	0.266081	-8.03444	9.40097e-16	2.82538e-13	glutathione S-transferase 6
AT1G23790	AT1G23790	protein_coding_gene	243.012	-2.06499	0.257489	-8.01974	1.05971e-15	3.14125e-13	Plant protein of unknown function (DUF936)
AT4G09820	AT4G09820	protein_coding_gene	151.273	-3.12358	0.390145	-8.00622	1.18292e-15	3.45907e-13	basic helix-loop-helix (bHLH) DNA-binding superfamily protein
AT4G15910	AT4G15910	protein_coding_gene	4663.28	1.77376	0.221839	7.99572	1.28815e-15	3.71658e-13	drought-induced 21
AT1G27480	AT1G27480	protein_coding_gene	299.872	-1.84937	0.231423	-7.99132	1.33505e-15	3.8012e-13	alpha/beta-Hydrolases superfamily protein
AT5G47500	AT5G47500	protein_coding_gene	1115.87	-2.83945	0.356261	-7.97014	1.58488e-15	4.45393e-13	Pectin lyase-like superfamily protein
AT4G29220	AT4G29220	protein_coding_gene	1267.67	-1.72469	0.217159	-7.94204	1.98882e-15	5.51743e-13	phosphofructokinase 1
AT5G15310	AT5G15310	protein_coding_gene	213.634	-1.52913	0.193075	-7.91989	2.37725e-15	6.51155e-13	myb domain protein 16
AT3G16520	AT3G16520	protein_coding_gene	1749.71	-1.68004	0.214171	-7.84441	4.35008e-15	1.17664e-12	UDP-glucosyl transferase 88A1
AT1G72930	AT1G72930	protein_coding_gene	183.155	-2.46848	0.315344	-7.82788	4.96166e-15	1.3255e-12	toll/interleukin-1 receptor-like
AT3G25905	AT3G25905	protein_coding_gene	38.2971	2.45442	0.31427	7.80991	5.72281e-15	1.51019e-12	CLAVATA3/ESR-RELATED 27
AT1G44130	AT1G44130	protein_coding_gene	20.3253	-3.90214	0.500791	-7.79197	6.59742e-15	1.72002e-12	Eukaryotic aspartyl protease family protein
AT5G66190	AT5G66190	protein_coding_gene	4734.55	-1.65828	0.213255	-7.77606	7.48177e-15	1.92736e-12	ferredoxin-NADP(+)-oxidoreductase 1
AT4G23300	AT4G23300	protein_coding_gene	38.6826	-3.8016	0.490649	-7.7481	9.32761e-15	2.37459e-12	cysteine-rich RLK (RECEPTOR-like protein kinase) 22
AT4G16950	AT4G16950	protein_coding_gene	450.911	-2.19127	0.283021	-7.74246	9.75135e-15	2.4536e-12	Disease resistance protein (TIR-NBS-LRR class) family
AT5G16250	AT5G16250	protein_coding_gene	1376.29	-1.21277	0.157352	-7.70736	1.28447e-14	3.19479e-12
AT5G14370	AT5G14370	protein_coding_gene	266.984	-1.81579	0.235928	-7.69638	1.39974e-14	3.44194e-12	CCT motif family protein
AT5G13100	AT5G13100	protein_coding_gene	1581.11	-1.08676	0.142285	-7.63786	2.20855e-14	5.36975e-12
AT4G24265	AT4G24265	protein_coding_gene	55.6595	-2.70225	0.353903	-7.63558	2.24798e-14	5.4049e-12
AT1G35420	AT1G35420	protein_coding_gene	691.789	-1.2005	0.157273	-7.63322	2.28954e-14	5.44433e-12	alpha/beta-Hydrolases superfamily protein
AT1G72970	AT1G72970	protein_coding_gene	4617.06	-1.28684	0.168681	-7.62882	2.36906e-14	5.57218e-12	Glucose-methanol-choline (GMC) oxidoreductase family protein
AT3G43850	AT3G43850	protein_coding_gene	177.117	-2.8306	0.371288	-7.62373	2.46447e-14	5.73426e-12
AT1G76080	AT1G76080	protein_coding_gene	980.562	-2.2486	0.295308	-7.61442	2.6488e-14	6.03341e-12	chloroplastic drought-induced stress protein of 32 kD
AT5G24380	AT5G24380	protein_coding_gene	711.201	2.26844	0.29787	7.61553	2.6262e-14	6.03341e-12	YELLOW STRIPE like 2
AT1G78430	AT1G78430	protein_coding_gene	229.866	-1.4708	0.193866	-7.58669	3.28183e-14	7.39744e-12	ROP interactive partner 2
AT5G35660	AT5G35660	protein_coding_gene	207.176	3.66658	0.485008	7.55985	4.03542e-14	9.00232e-12	Glycine-rich protein family
AT5G21100	AT5G21100	protein_coding_gene	770.295	-1.64631	0.217822	-7.55803	4.09233e-14	9.03612e-12	Plant L-ascorbate oxidase
AT2G01590	AT2G01590	protein_coding_gene	403.796	-2.55676	0.33905	-7.54095	4.66555e-14	1.00958e-11	chlororespiratory reduction 3
AT3G12960	AT3G12960	protein_coding_gene	143.447	1.81693	0.240899	7.54226	4.61893e-14	1.00958e-11
AT1G75280	AT1G75280	protein_coding_gene	1269.77	-1.75683	0.233677	-7.51821	5.5533e-14	1.18978e-11	NmrA-like negative transcriptional regulator family protein
AT5G16010	AT5G16010	protein_coding_gene	1045.43	-1.10308	0.146834	-7.51245	5.80294e-14	1.23108e-11	3-oxo-5-alpha-steroid 4-dehydrogenase family protein
AT3G50270	AT3G50270	protein_coding_gene	208.439	-2.13582	0.284745	-7.50082	6.342e-14	1.33237e-11	HXXXD-type acyl-transferase family protein
AT4G02360	AT4G02360	protein_coding_gene	185.364	1.40374	0.187403	7.49047	6.86278e-14	1.42792e-11	Protein of unknown function, DUF538
AT1G64770	AT1G64770	protein_coding_gene	1223.34	-1.74727	0.233444	-7.48477	7.16711e-14	1.47448e-11	NDH-dependent cyclic electron flow 1
AT2G30010	AT2G30010	protein_coding_gene	410.4	-2.01293	0.268973	-7.48376	7.22283e-14	1.47448e-11	TRICHOME BIREFRINGENCE-LIKE 45
AT1G60870	AT1G60870	protein_coding_gene	566.797	-1.62001	0.216622	-7.47849	7.51836e-14	1.52046e-11	maternal effect embryo arrest 9
AT4G32830	AT4G32830	protein_coding_gene	591.966	-1.27218	0.170178	-7.47558	7.6867e-14	1.54012e-11	ataurora1
AT4G31290	AT4G31290	protein_coding_gene	2865.99	1.19359	0.159837	7.46755	8.17018e-14	1.62197e-11	ChaC-like family protein
AT3G47250	AT3G47250	protein_coding_gene	49.3507	-3.67571	0.494005	-7.44064	1.00198e-13	1.97108e-11	Plant protein of unknown function (DUF247)
AT3G50820	AT3G50820	protein_coding_gene	8064.52	-2.09221	0.281495	-7.43247	1.06591e-13	2.07795e-11	photosystem II subunit O-2
AT5G03720	AT5G03720	protein_coding_gene	120.721	-1.73929	0.234471	-7.41793	1.18961e-13	2.29839e-11	heat shock transcription factor A3
AT3G48660	AT3G48660	protein_coding_gene	201.496	1.30125	0.175787	7.4024	1.33746e-13	2.56118e-11	Protein of unknown function (DUF 3339)
AT1G61660	AT1G61660	protein_coding_gene	133.822	-2.10034	0.284564	-7.3809	1.57222e-13	2.95837e-11	basic helix-loop-helix (bHLH) DNA-binding superfamily protein
AT4G04570	AT4G04570	protein_coding_gene	54.4462	-3.18728	0.431794	-7.38147	1.56549e-13	2.95837e-11	cysteine-rich RLK (RECEPTOR-like protein kinase) 40
AT5G21430	AT5G21430	protein_coding_gene	230.878	-3.16001	0.428526	-7.37413	1.65424e-13	3.08587e-11	Chaperone DnaJ-domain superfamily protein
AT2G39730	AT2G39730	protein_coding_gene	23393.7	-2.18373	0.296396	-7.36763	1.73691e-13	3.2124e-11	rubisco activase
AT1G27030	AT1G27030	protein_coding_gene	1113.24	-1.71716	0.23313	-7.36567	1.76264e-13	3.23235e-11
AT5G14530	AT5G14530	protein_coding_gene	402.351	1.0037	0.136404	7.35832	1.86245e-13	3.38669e-11	Transducin/WD40 repeat-like superfamily protein
AT1G17140	AT1G17140	protein_coding_gene	507.555	-1.36783	0.18599	-7.35434	1.91869e-13	3.45987e-11	interactor of constitutive active rops 1
AT2G31790	AT2G31790	protein_coding_gene	261.045	-1.99734	0.271652	-7.35255	1.94465e-13	3.4777e-11	UDP-Glycosyltransferase superfamily protein
AT2G23170	AT2G23170	protein_coding_gene	508.93	-2.44396	0.332461	-7.35111	1.96564e-13	3.48643e-11	Auxin-responsive GH3 family protein
AT5G66570	AT5G66570	protein_coding_gene	22836.1	-2.26763	0.308915	-7.34063	2.12597e-13	3.74015e-11	PS II oxygen-evolving complex 1
AT3G52110	AT3G52110	protein_coding_gene	664.364	-1.71819	0.234285	-7.33379	2.2373e-13	3.90427e-11
AT4G16370	AT4G16370	protein_coding_gene	1479.07	-2.00872	0.274146	-7.32719	2.35026e-13	4.06859e-11	oligopeptide transporter
AT3G04290	AT3G04290	protein_coding_gene	5822.05	-1.07046	0.146232	-7.32026	2.47489e-13	4.25033e-11	Li-tolerant lipase 1
AT3G51720	AT3G51720	protein_coding_gene	656.834	-1.22338	0.167189	-7.31733	2.52959e-13	4.31007e-11	Plant protein of unknown function (DUF827)
AT3G01860	AT3G01860	protein_coding_gene	225.638	-1.62594	0.222364	-7.31207	2.63058e-13	4.44712e-11
AT3G55130	AT3G55130	protein_coding_gene	210.434	-2.83086	0.388252	-7.2913	3.0698e-13	5.14941e-11	white-brown complex homolog 19
AT3G16300	AT3G16300	protein_coding_gene	78.8491	2.06018	0.283002	7.27973	3.34492e-13	5.56776e-11	Uncharacterised protein family (UPF0497)
AT2G18300	AT2G18300	protein_coding_gene	176.248	-2.12514	0.293198	-7.24813	4.22571e-13	6.98017e-11	basic helix-loop-helix (bHLH) DNA-binding superfamily protein
AT5G42720	AT5G42720	protein_coding_gene	470.364	-1.71129	0.236462	-7.23704	4.58592e-13	7.51779e-11	Glycosyl hydrolase family 17 protein
AT1G52770	AT1G52770	protein_coding_gene	23.4965	-3.11882	0.431354	-7.23031	4.81907e-13	7.84058e-11	Phototropic-responsive NPH3 family protein
AT1G16730	AT1G16730	protein_coding_gene	434.64	2.12798	0.294772	7.21909	5.23362e-13	8.38892e-11	unknown protein 6
AT1G60000	AT1G60000	protein_coding_gene	1573.9	-1.74543	0.241764	-7.21954	5.21618e-13	8.38892e-11	RNA-binding (RRM/RBD/RNP motifs) family protein
AT4G28780	AT4G28780	protein_coding_gene	343.334	-3.12272	0.432666	-7.21739	5.29965e-13	8.43228e-11	GDSL-like Lipase/Acylhydrolase superfamily protein
AT4G22214	AT4G22214	protein_coding_gene	103.838	3.02407	0.419252	7.21299	5.47345e-13	8.64525e-11	Defensin-like (DEFL) family protein
AT4G21210	AT4G21210	protein_coding_gene	1057.51	-1.24714	0.173057	-7.20653	5.73952e-13	8.99982e-11	PPDK regulatory protein
AT1G78490	AT1G78490	protein_coding_gene	372.522	-2.21247	0.30793	-7.18498	6.72173e-13	1.04641e-10	cytochrome P450, family 708, subfamily A, polypeptide 3
AT1G42970	AT1G42970	protein_coding_gene	12065.2	-1.56893	0.21862	-7.1765	7.15183e-13	1.10542e-10	glyceraldehyde-3-phosphate dehydrogenase B subunit
AT3G54050	AT3G54050	protein_coding_gene	2955.23	-1.99012	0.277609	-7.16877	7.5674e-13	1.16136e-10	high cyclic electron flow 1
AT1G16880	AT1G16880	protein_coding_gene	3234.57	-1.7781	0.248825	-7.14598	8.93584e-13	1.36171e-10	uridylyltransferase-related
AT5G03350	AT5G03350	protein_coding_gene	167.061	-3.24396	0.454183	-7.14242	9.17028e-13	1.38443e-10	Legume lectin family protein
AT5G24770	AT5G24770	protein_coding_gene	119.802	-3.62155	0.507094	-7.14178	9.21288e-13	1.38443e-10	vegetative storage protein 2
AT4G02850	AT4G02850	protein_coding_gene	322.956	-3.12155	0.437213	-7.13964	9.35729e-13	1.39643e-10	phenazine biosynthesis PhzC/PhzF family protein
AT4G31840	AT4G31840	protein_coding_gene	1730.72	-1.02438	0.143762	-7.12551	1.03694e-12	1.53688e-10	early nodulin-like protein 15
AT1G07080	AT1G07080	protein_coding_gene	5299.38	1.00355	0.14101	7.11689	1.10392e-12	1.62501e-10	Thioredoxin superfamily protein
AT3G44880	AT3G44880	protein_coding_gene	560.234	-1.44095	0.203157	-7.09279	1.31431e-12	1.92165e-10	Pheophorbide a oxygenase family protein with Rieske [2Fe-2S] domain
AT3G47800	AT3G47800	protein_coding_gene	2170.92	1.10436	0.155988	7.0798	1.44359e-12	2.0965e-10	Galactose mutarotase-like superfamily protein
AT5G46110	AT5G46110	protein_coding_gene	8840.51	-1.22468	0.173059	-7.07664	1.47689e-12	2.13057e-10	Glucose-6-phosphate/phosphate translocator-related
AT2G41100	AT2G41100	protein_coding_gene	3515.68	-2.47449	0.349722	-7.07558	1.48825e-12	2.13273e-10	Calcium-binding EF hand family protein
AT1G12520	AT1G12520	protein_coding_gene	1042.95	-1.35267	0.191538	-7.06212	1.63982e-12	2.32207e-10	copper chaperone for SOD1
AT1G67870	AT1G67870	protein_coding_gene	227.125	-2.66187	0.376932	-7.06195	1.64184e-12	2.32207e-10	glycine-rich protein
AT5G16030	AT5G16030	protein_coding_gene	1225.19	-2.83607	0.401966	-7.05549	1.71993e-12	2.41673e-10
AT4G30810	AT4G30810	protein_coding_gene	4188.42	1.0085	0.14301	7.05191	1.76475e-12	2.4637e-10	serine carboxypeptidase-like 29
AT1G63940	AT1G63940	protein_coding_gene	12876.7	-0.743513	0.105465	-7.04983	1.79137e-12	2.47198e-10	monodehydroascorbate reductase 6
AT4G23180	AT4G23180	protein_coding_gene	583.092	-2.31823	0.328877	-7.04892	1.80309e-12	2.47198e-10	cysteine-rich RLK (RECEPTOR-like protein kinase) 10
AT5G58330	AT5G58330	protein_coding_gene	4866.2	-1.18877	0.16865	-7.04878	1.80495e-12	2.47198e-10	lactate/malate dehydrogenase family protein
AT1G67710	AT1G67710	protein_coding_gene	99.1151	-2.77986	0.394995	-7.03772	1.95413e-12	2.65946e-10	response regulator 11
AT5G02490	AT5G02490	protein_coding_gene	1911.98	-1.53114	0.217666	-7.03434	2.002e-12	2.70758e-10	Heat shock protein 70 (Hsp 70) family protein
AT4G38970	AT4G38970	protein_coding_gene	27205.3	-1.28529	0.182868	-7.02849	2.08778e-12	2.80606e-10	fructose-bisphosphate aldolase 2
AT5G39850	AT5G39850	protein_coding_gene	356.564	1.31765	0.187503	7.02736	2.1048e-12	2.81146e-10	Ribosomal protein S4
AT4G33270	AT4G33270	protein_coding_gene	1426.36	-1.59968	0.228049	-7.01464	2.30541e-12	3.06054e-10	Transducin family protein / WD-40 repeat family protein
AT1G20090	AT1G20090	protein_coding_gene	1300.65	-1.05863	0.150976	-7.01194	2.35041e-12	3.10125e-10	RHO-related protein from plants 2
AT5G36790	AT5G36790	protein_coding_gene	799.002	-2.14883	0.306607	-7.00841	2.41039e-12	3.16111e-10	Haloacid dehalogenase-like hydrolase (HAD) superfamily protein
AT1G22980	AT1G22980	protein_coding_gene	100.335	1.98512	0.283539	7.00123	2.53728e-12	3.30748e-10
AT3G16470	AT3G16470	protein_coding_gene	1146.29	-2.06652	0.295246	-6.9993	2.57236e-12	3.33313e-10	Mannose-binding lectin superfamily protein
AT5G53700	AT5G53700	protein_coding_gene	31.582	2.21925	0.317342	6.99325	2.68593e-12	3.45957e-10	RNA-binding (RRM/RBD/RNP motifs) family protein
AT2G44290	AT2G44290	protein_coding_gene	257.095	-1.81473	0.259838	-6.98409	2.867e-12	3.67095e-10	Bifunctional inhibitor/lipid-transfer protein/seed storage 2S albumin superfamily protein
AT4G12130	AT4G12130	protein_coding_gene	842.928	0.944071	0.135284	6.97846	2.98424e-12	3.79858e-10	Glycine cleavage T-protein family
AT3G11050	AT3G11050	protein_coding_gene	1154.57	2.25527	0.323217	6.97755	3.0037e-12	3.801e-10	ferritin 2
AT3G26450	AT3G26450	protein_coding_gene	1670.53	-2.42076	0.347787	-6.96046	3.39161e-12	4.26692e-10	Polyketide cyclase/dehydrase and lipid transport superfamily protein
AT2G39310	AT2G39310	protein_coding_gene	6403.6	-1.93378	0.278337	-6.9476	3.71541e-12	4.64727e-10	jacalin-related lectin 22
AT1G67740	AT1G67740	protein_coding_gene	6958.98	-1.6387	0.236077	-6.94136	3.88332e-12	4.82938e-10	photosystem II BY
AT3G23570	AT3G23570	protein_coding_gene	716.525	0.991025	0.1429	6.93511	4.05894e-12	5.01893e-10	alpha/beta-Hydrolases superfamily protein
AT4G37930	AT4G37930	protein_coding_gene	10107.8	-1.5135	0.218328	-6.93221	4.14313e-12	5.09393e-10	serine transhydroxymethyltransferase 1
AT5G43470	AT5G43470	protein_coding_gene	256.395	-2.21587	0.319774	-6.92949	4.22364e-12	5.16358e-10	Disease resistance protein (CC-NBS-LRR class) family
AT1G31540	AT1G31540	protein_coding_gene	171.327	-1.94863	0.281276	-6.92781	4.27399e-12	5.19578e-10	Disease resistance protein (TIR-NBS-LRR class) family
AT3G05400	AT3G05400	protein_coding_gene	334.621	-2.61307	0.377418	-6.92354	4.405e-12	5.32513e-10	Major facilitator superfamily protein
AT3G18890	AT3G18890	protein_coding_gene	927.799	-2.00252	0.289274	-6.92255	4.43572e-12	5.33248e-10	NAD(P)-binding Rossmann-fold superfamily protein
AT4G12800	AT4G12800	protein_coding_gene	12297.1	-2.35496	0.340279	-6.92068	4.49484e-12	5.37369e-10	photosystem I subunit l
AT4G28430	AT4G28430	protein_coding_gene	151.764	-2.03657	0.295029	-6.90294	5.09374e-12	6.05623e-10	Reticulon family protein
AT1G74310	AT1G74310	protein_coding_gene	617.136	-1.9406	0.281463	-6.89469	5.39835e-12	6.34863e-10	heat shock protein 101
AT2G42690	AT2G42690	protein_coding_gene	486.656	-2.29266	0.332507	-6.89507	5.38368e-12	6.34863e-10	alpha/beta-Hydrolases superfamily protein
AT5G19940	AT5G19940	protein_coding_gene	4030	-1.535	0.222778	-6.89029	5.56784e-12	6.51257e-10	Plastid-lipid associated protein PAP / fibrillin family protein
AT3G25910	AT3G25910	protein_coding_gene	1440.37	0.731453	0.106186	6.88839	5.64287e-12	6.56484e-10	Protein of unknown function (DUF1644)
AT2G29650	AT2G29650	protein_coding_gene	557.436	-1.40677	0.204317	-6.8852	5.77075e-12	6.67771e-10	phosphate transporter 4;1
AT3G16140	AT3G16140	protein_coding_gene	4734.8	-2.19373	0.318865	-6.8798	5.99353e-12	6.89861e-10	photosystem I subunit H-1
AT1G08560	AT1G08560	protein_coding_gene	1528.45	-1.36756	0.198809	-6.87877	6.03731e-12	6.91224e-10	syntaxin of plants 111
AT5G25240	AT5G25240	protein_coding_gene	102.157	-2.26678	0.330053	-6.86793	6.51399e-12	7.41875e-10
AT3G46780	AT3G46780	protein_coding_gene	3267.66	-2.6781	0.390037	-6.86628	6.58999e-12	7.46601e-10	plastid transcriptionally active 16
AT3G19480	AT3G19480	protein_coding_gene	297.306	-2.34819	0.342179	-6.86248	6.76772e-12	7.62743e-10	D-3-phosphoglycerate dehydrogenase
AT1G31710	AT1G31710	protein_coding_gene	1030.29	-2.13677	0.311422	-6.86133	6.82247e-12	7.64929e-10	Copper amine oxidase family protein
AT2G42720	AT2G42720	protein_coding_gene	62.8411	1.88621	0.274969	6.85973	6.89912e-12	7.69536e-10	FBD, F-box, Skp2-like and Leucine Rich Repeat domains containing protein
AT1G55670	AT1G55670	protein_coding_gene	10198.1	-2.10139	0.30641	-6.85808	6.97905e-12	7.7446e-10	photosystem I subunit G
AT1G74710	AT1G74710	protein_coding_gene	1039.25	-1.33531	0.19485	-6.85299	7.23224e-12	7.98461e-10	ADC synthase superfamily protein
AT2G27380	AT2G27380	protein_coding_gene	1966.17	3.74806	0.547319	6.84804	7.48673e-12	8.22363e-10	extensin proline-rich 1
AT3G48090	AT3G48090	protein_coding_gene	265.376	-1.90215	0.277845	-6.84611	7.58875e-12	8.29359e-10	alpha/beta-Hydrolases superfamily protein
AT5G52640	AT5G52640	protein_coding_gene	1189.94	-1.54136	0.225788	-6.82657	8.69663e-12	9.4566e-10	heat shock protein 90.1
AT3G61920	AT3G61920	protein_coding_gene	74.7601	-2.15143	0.315298	-6.82346	8.88704e-12	9.61533e-10
AT5G54250	AT5G54250	protein_coding_gene	297.687	-2.2947	0.336999	-6.80921	9.81345e-12	1.05648e-09	cyclic nucleotide-gated cation channel 4
AT3G28290	AT3G28290	protein_coding_gene	112.869	-3.05998	0.449529	-6.80708	9.95989e-12	1.06169e-09	Protein of unknown function (DUF677)
AT3G28300	AT3G28300	protein_coding_gene	112.869	-3.05998	0.449529	-6.80708	9.95989e-12	1.06169e-09	Protein of unknown function (DUF677)
AT4G28680	AT4G28680	protein_coding_gene	667.694	-2.30035	0.338062	-6.80453	1.01381e-11	1.07538e-09	L-tyrosine decarboxylase
AT3G06840	AT3G06840	protein_coding_gene	176.753	-1.55476	0.229109	-6.7861	1.15204e-11	1.21587e-09
AT5G46240	AT5G46240	protein_coding_gene	42.6183	-3.20657	0.472567	-6.78542	1.15749e-11	1.21587e-09	potassium channel in Arabidopsis thaliana 1
AT3G01710	AT3G01710	protein_coding_gene	174.869	-1.76271	0.259963	-6.78061	1.19669e-11	1.25097e-09	TPX2 (targeting protein for Xklp2) protein family
AT3G05625	AT3G05625	protein_coding_gene	353.312	-1.25063	0.184663	-6.77248	1.26592e-11	1.31698e-09	Tetratricopeptide repeat (TPR)-like superfamily protein
AT4G02770	AT4G02770	protein_coding_gene	13772.8	-2.00365	0.29628	-6.76268	1.35462e-11	1.40252e-09	photosystem I subunit D-1
AT4G03100	AT4G03100	protein_coding_gene	518.717	-1.65829	0.245494	-6.75494	1.42897e-11	1.47245e-09	Rho GTPase activating protein with PAK-box/P21-Rho-binding domain
AT5G14740	AT5G14740	protein_coding_gene	4929.86	-3.49702	0.51805	-6.75034	1.47499e-11	1.51267e-09	carbonic anhydrase 2
AT5G64300	AT5G64300	protein_coding_gene	2821.96	-0.809536	0.119977	-6.74743	1.50482e-11	1.53598e-09	GTP cyclohydrolase II
AT3G11090	AT3G11090	protein_coding_gene	61.5581	-2.64818	0.392532	-6.74642	1.51543e-11	1.53955e-09	LOB domain-containing protein 21
AT1G62975	AT1G62975	protein_coding_gene	95.5268	-2.08922	0.309778	-6.74424	1.53826e-11	1.55544e-09	basic helix-loop-helix (bHLH) DNA-binding superfamily protein
AT2G40100	AT2G40100	protein_coding_gene	824.392	-1.80107	0.267211	-6.74022	1.58142e-11	1.59164e-09	light harvesting complex photosystem II
AT1G15140	AT1G15140	protein_coding_gene	1753.38	-1.03571	0.153821	-6.73321	1.6596e-11	1.6626e-09	FAD/NAD(P)-binding oxidoreductase
AT5G19220	AT5G19220	protein_coding_gene	1909.74	-1.61058	0.239503	-6.72465	1.7601e-11	1.75515e-09	ADP glucose pyrophosphorylase large subunit 1
AT1G72920	AT1G72920	protein_coding_gene	525.874	-1.64052	0.244028	-6.72267	1.78421e-11	1.77103e-09	Toll-Interleukin-Resistance (TIR) domain family protein
AT1G66270	AT1G66270	protein_coding_gene	9057.55	2.06239	0.306969	6.71855	1.83541e-11	1.81354e-09	Glycosyl hydrolase superfamily protein
AT3G05330	AT3G05330	protein_coding_gene	379.766	-1.79244	0.267275	-6.70636	1.99535e-11	1.9626e-09	cyclin family
AT3G27400	AT3G27400	protein_coding_gene	596.055	-1.07981	0.161039	-6.70529	2.01005e-11	1.96812e-09	Pectin lyase-like superfamily protein
AT1G16390	AT1G16390	protein_coding_gene	593.705	-1.48047	0.221172	-6.69376	2.17508e-11	2.12011e-09	organic cation/carnitine transporter 3
AT2G37390	AT2G37390	protein_coding_gene	236.345	-1.30755	0.195431	-6.69059	2.22278e-11	2.15689e-09	Chloroplast-targeted copper chaperone protein
AT1G61520	AT1G61520	protein_coding_gene	14461.4	-2.17396	0.32532	-6.68254	2.34843e-11	2.26865e-09	photosystem I light harvesting complex gene 3
AT1G56510	AT1G56510	protein_coding_gene	203.53	-2.87167	0.429886	-6.68008	2.38813e-11	2.29674e-09	Disease resistance protein (TIR-NBS-LRR class)
AT5G07830	AT5G07830	protein_coding_gene	1061.23	0.84493	0.126522	6.67811	2.42044e-11	2.31487e-09	glucuronidase 2
AT5G38980	AT5G38980	protein_coding_gene	331.108	-2.20958	0.330892	-6.67763	2.42837e-11	2.31487e-09
AT5G10140	AT5G10140	protein_coding_gene	157.837	1.93895	0.290678	6.67043	2.55058e-11	2.4207e-09	K-box region and MADS-box transcription factor family protein
AT1G23080	AT1G23080	protein_coding_gene	1327.56	-0.903684	0.135725	-6.65818	2.77247e-11	2.60841e-09	Auxin efflux carrier family protein
AT3G56940	AT3G56940	protein_coding_gene	21349.2	-1.66488	0.250027	-6.6588	2.76079e-11	2.60841e-09	dicarboxylate diiron protein, putative (Crd1)
AT4G05120	AT4G05120	protein_coding_gene	105.939	-1.40368	0.210847	-6.65731	2.78878e-11	2.6124e-09	Major facilitator superfamily protein
AT2G10940	AT2G10940	protein_coding_gene	11522.2	-1.72143	0.259165	-6.64225	3.0894e-11	2.8569e-09	Bifunctional inhibitor/lipid-transfer protein/seed storage 2S albumin superfamily protein
AT3G61470	AT3G61470	protein_coding_gene	14557.5	-2.29214	0.345036	-6.64318	3.06993e-11	2.8569e-09	photosystem I light harvesting complex gene 2
AT5G25460	AT5G25460	protein_coding_gene	8254.25	1.20152	0.180875	6.64281	3.0775e-11	2.8569e-09	Protein of unknown function, DUF642
AT1G32780	AT1G32780	protein_coding_gene	77.6398	-2.68721	0.404624	-6.64126	3.11021e-11	2.86391e-09	GroES-like zinc-binding dehydrogenase family protein
AT3G26460	AT3G26460	protein_coding_gene	244.157	-2.33139	0.351181	-6.6387	3.1646e-11	2.90164e-09	Polyketide cyclase/dehydrase and lipid transport superfamily protein
AT1G01620	AT1G01620	protein_coding_gene	4634.02	-1.1592	0.174673	-6.6364	3.2144e-11	2.93487e-09	plasma membrane intrinsic protein 1C
AT2G12190	AT2G12190	protein_coding_gene	23.3984	-3.02628	0.456188	-6.63384	3.27073e-11	2.96556e-09	Cytochrome P450 superfamily protein
AT2G47920	AT2G47920	protein_coding_gene	109.671	-1.74651	0.263281	-6.63362	3.27542e-11	2.96556e-09	Kinase interacting (KIP1-like) family protein
AT1G01990	AT1G01990	protein_coding_gene	511.31	0.767602	0.115781	6.62976	3.36236e-11	3.03158e-09
AT2G23110	AT2G23110	protein_coding_gene	883.725	1.59854	0.241748	6.61244	3.78036e-11	3.39432e-09	Late embryogenesis abundant protein, group 6
AT1G48470	AT1G48470	protein_coding_gene	1567.57	2.02753	0.306989	6.60456	3.98704e-11	3.56511e-09	glutamine synthetase 1;5
AT1G66940	AT1G66940	protein_coding_gene	151.057	-2.27655	0.344835	-6.60186	4.06019e-11	3.61557e-09	protein kinase-related
AT1G68020	AT1G68020	protein_coding_gene	552.204	1.0671	0.161687	6.59979	4.11733e-11	3.63813e-09	UDP-Glycosyltransferase / trehalose-phosphatase family protein
AT5G48010	AT5G48010	protein_coding_gene	310.099	-2.57674	0.390431	-6.59973	4.11914e-11	3.63813e-09	thalianol synthase 1
AT1G70820	AT1G70820	protein_coding_gene	37.7125	-3.40107	0.515756	-6.59434	4.27142e-11	3.75666e-09	phosphoglucomutase, putative / glucose phosphomutase, putative
AT3G55660	AT3G55660	protein_coding_gene	457.633	-1.66556	0.252596	-6.59377	4.28807e-11	3.75666e-09	ROP (rho of plants) guanine nucleotide exchange factor 6
AT5G40380	AT5G40380	protein_coding_gene	112.552	-2.48058	0.3768	-6.58327	4.60216e-11	4.01557e-09	cysteine-rich RLK (RECEPTOR-like protein kinase) 42
AT1G53540	AT1G53540	protein_coding_gene	61.1619	-3.19825	0.486916	-6.56837	5.08682e-11	4.42063e-09	HSP20-like chaperones superfamily protein
AT5G56870	AT5G56870	protein_coding_gene	227.899	-2.35745	0.359346	-6.56038	5.36695e-11	4.64542e-09	beta-galactosidase 4
AT1G56430	AT1G56430	protein_coding_gene	1312.84	-1.62613	0.247919	-6.5591	5.41323e-11	4.66681e-09	nicotianamine synthase 4
AT2G35260	AT2G35260	protein_coding_gene	1365.81	-2.05545	0.313428	-6.55799	5.45395e-11	4.68326e-09
AT1G11125	AT1G11125	protein_coding_gene	132.687	1.70554	0.260688	6.54245	6.05186e-11	5.17613e-09
AT1G31330	AT1G31330	protein_coding_gene	16418.9	-2.18583	0.334793	-6.52891	6.62493e-11	5.64397e-09	photosystem I subunit F
AT2G47500	AT2G47500	protein_coding_gene	686.479	-1.39159	0.213297	-6.52417	6.83774e-11	5.80243e-09	P-loop nucleoside triphosphate hydrolases superfamily protein with CH (Calponin Homology) domain
AT1G15820	AT1G15820	protein_coding_gene	15660.9	-2.29256	0.351911	-6.51459	7.28872e-11	6.1474e-09	light harvesting complex photosystem II subunit 6
AT3G06020	AT3G06020	protein_coding_gene	49.4587	-2.72494	0.418299	-6.51434	7.30109e-11	6.1474e-09	Protein of unknown function (DUF3049)
AT3G50750	AT3G50750	protein_coding_gene	171.331	1.16844	0.1794	6.51303	7.3648e-11	6.17702e-09	BES1/BZR1 homolog 1
AT1G64900	AT1G64900	protein_coding_gene	75.2782	-2.19031	0.336484	-6.50942	7.54433e-11	6.30315e-09	cytochrome P450, family 89, subfamily A, polypeptide 2
AT1G04590	AT1G04590	protein_coding_gene	728.819	0.712664	0.109501	6.50828	7.60183e-11	6.32677e-09
AT4G15396	AT4G15396	protein_coding_gene	22.1134	3.14613	0.483931	6.50119	7.9689e-11	6.60686e-09	cytochrome P450, family 702, subfamily A, polypeptide 6
AT2G29360	AT2G29360	protein_coding_gene	162.039	-2.40843	0.370799	-6.49525	8.28975e-11	6.84663e-09	NAD(P)-binding Rossmann-fold superfamily protein
AT3G62150	AT3G62150	protein_coding_gene	145.838	-2.3743	0.365813	-6.49047	8.55662e-11	7.01351e-09	P-glycoprotein 21
AT4G09060	AT4G09060	protein_coding_gene	162.833	-1.57376	0.242467	-6.49059	8.55017e-11	7.01351e-09
AT2G24580	AT2G24580	protein_coding_gene	334.374	-1.17067	0.180436	-6.48802	8.69707e-11	7.08808e-09	FAD-dependent oxidoreductase family protein
AT5G52882	AT5G52882	protein_coding_gene	939.202	-1.55803	0.24015	-6.48774	8.7131e-11	7.08808e-09	P-loop containing nucleoside triphosphate hydrolases superfamily protein
AT3G44290	AT3G44290	protein_coding_gene	64.7509	2.61155	0.402726	6.48469	8.89168e-11	7.20626e-09	NAC domain containing protein 60
AT4G00165	AT4G00165	protein_coding_gene	266.613	-1.72167	0.265664	-6.48063	9.13396e-11	7.37499e-09	Bifunctional inhibitor/lipid-transfer protein/seed storage 2S albumin superfamily protein
AT4G01050	AT4G01050	protein_coding_gene	6043.4	-1.3896	0.214574	-6.47608	9.41359e-11	7.57252e-09	thylakoid rhodanese-like
AT3G47290	AT3G47290	protein_coding_gene	781.032	-0.968109	0.14974	-6.46529	1.01106e-10	8.10312e-09	phosphatidylinositol-speciwc phospholipase C8
AT1G44790	AT1G44790	protein_coding_gene	610.656	-1.44909	0.224221	-6.4628	1.02786e-10	8.14721e-09	ChaC-like family protein
AT1G69600	AT1G69600	protein_coding_gene	323.982	1.31314	0.203184	6.46282	1.02772e-10	8.14721e-09	zinc finger homeodomain 1
AT5G10730	AT5G10730	protein_coding_gene	1480.38	0.756872	0.11711	6.46293	1.02696e-10	8.14721e-09	NAD(P)-binding Rossmann-fold superfamily protein
AT3G19370	AT3G19370	protein_coding_gene	156.157	-2.08143	0.322235	-6.45937	1.05141e-10	8.30347e-09	Plant protein of unknown function (DUF869)
AT1G50490	AT1G50490	protein_coding_gene	2044.24	-0.958403	0.148472	-6.4551	1.0815e-10	8.51001e-09	ubiquitin-conjugating enzyme 20
AT3G16640	AT3G16640	protein_coding_gene	22413.1	0.869022	0.134881	6.4429	1.1721e-10	9.18953e-09	translationally controlled tumor protein
AT4G23670	AT4G23670	protein_coding_gene	33161.5	-1.92346	0.29879	-6.43749	1.21463e-10	9.48857e-09	Polyketide cyclase/dehydrase and lipid transport superfamily protein
AT1G57790	AT1G57790	protein_coding_gene	44.4726	-2.14641	0.333556	-6.43492	1.23535e-10	9.61571e-09	F-box family protein
AT2G04080	AT2G04080	protein_coding_gene	63.5507	-2.52721	0.392894	-6.43231	1.25682e-10	9.74776e-09	MATE efflux family protein
AT1G27680	AT1G27680	protein_coding_gene	913.42	1.0759	0.16736	6.42864	1.2875e-10	9.91468e-09	ADPGLC-PPase large subunit
AT5G17760	AT5G17760	protein_coding_gene	237.265	-1.68339	0.261854	-6.42873	1.28672e-10	9.91468e-09	P-loop containing nucleoside triphosphate hydrolases superfamily protein
AT1G33170	AT1G33170	protein_coding_gene	197.786	-1.91116	0.297336	-6.42761	1.29628e-10	9.94689e-09	S-adenosyl-L-methionine-dependent methyltransferases superfamily protein
AT4G15390	AT4G15390	protein_coding_gene	625.939	2.21178	0.344336	6.42331	1.33343e-10	1.01958e-08	HXXXD-type acyl-transferase family protein
AT4G21280	AT4G21280	protein_coding_gene	7820.88	-1.96438	0.306037	-6.41876	1.37388e-10	1.04681e-08	photosystem II subunit QA
AT5G20960	AT5G20960	protein_coding_gene	1440.36	0.789256	0.122976	6.41796	1.38115e-10	1.04865e-08	aldehyde oxidase 1
AT1G29930	AT1G29930	protein_coding_gene	104333	-2.23626	0.348814	-6.41105	1.4452e-10	1.09345e-08	chlorophyll A/B binding protein 1
AT1G20340	AT1G20340	protein_coding_gene	15111.8	-2.21816	0.346306	-6.40521	1.50163e-10	1.13219e-08	Cupredoxin superfamily protein
AT4G34250	AT4G34250	protein_coding_gene	876.783	-0.934854	0.145994	-6.40337	1.5198e-10	1.14191e-08	3-ketoacyl-CoA synthase 16
AT3G11280	AT3G11280	protein_coding_gene	313.327	-2.02495	0.316365	-6.40069	1.54681e-10	1.15818e-08	Duplicated homeodomain-like superfamily protein
AT3G14420	AT3G14420	protein_coding_gene	7481.98	-1.28403	0.201371	-6.37642	1.81272e-10	1.3526e-08	Aldolase-type TIM barrel family protein
AT5G02580	AT5G02580	protein_coding_gene	312.353	1.52758	0.23992	6.36703	1.92722e-10	1.4331e-08	Plant protein 1589 of unknown function
AT1G63880	AT1G63880	protein_coding_gene	270.665	-2.06202	0.323943	-6.36537	1.94819e-10	1.44373e-08	Disease resistance protein (TIR-NBS-LRR class) family
AT3G22880	AT3G22880	protein_coding_gene	649.919	-1.37808	0.216626	-6.36155	1.99723e-10	1.47502e-08	DNA repair (Rad51) family protein
AT2G19620	AT2G19620	protein_coding_gene	705.831	-1.2897	0.202762	-6.36066	2.00886e-10	1.47856e-08	N-MYC downregulated-like 3
AT4G28390	AT4G28390	protein_coding_gene	240.72	1.29723	0.204205	6.35261	2.11692e-10	1.55282e-08	ADP/ATP carrier 3
AT1G76930	AT1G76930	protein_coding_gene	7227.13	-2.36019	0.371837	-6.34739	2.19e-10	1.601e-08	extensin 4
AT5G35630	AT5G35630	protein_coding_gene	15830.3	-1.23958	0.195606	-6.33711	2.34112e-10	1.70571e-08	glutamine synthetase 2
AT4G23510	AT4G23510	protein_coding_gene	116.373	-2.28942	0.361472	-6.3336	2.39513e-10	1.7392e-08	Disease resistance protein (TIR-NBS-LRR class) family
AT2G35660	AT2G35660	protein_coding_gene	182.054	-1.52119	0.240402	-6.32769	2.48859e-10	1.80102e-08	FAD/NAD(P)-binding oxidoreductase family protein
AT3G55800	AT3G55800	protein_coding_gene	7337.71	-1.37463	0.217297	-6.32605	2.51522e-10	1.81423e-08	sedoheptulose-bisphosphatase
AT3G16980	AT3G16980	protein_coding_gene	79.2837	1.45901	0.230849	6.3202	2.61224e-10	1.87795e-08	RNA polymerases M/15 Kd subunit
AT1G64200	AT1G64200	protein_coding_gene	820.791	-1.39777	0.22136	-6.31448	2.71065e-10	1.94224e-08	vacuolar H+-ATPase subunit E isoform 3
AT1G54050	AT1G54050	protein_coding_gene	456.11	-2.09314	0.331517	-6.31382	2.72237e-10	1.9442e-08	HSP20-like chaperones superfamily protein
AT1G12900	AT1G12900	protein_coding_gene	7173.11	-1.95855	0.310351	-6.31077	2.77645e-10	1.96982e-08	glyceraldehyde 3-phosphate dehydrogenase A subunit 2
AT4G15760	AT4G15760	protein_coding_gene	1076.49	-1.6121	0.255451	-6.3108	2.77594e-10	1.96982e-08	monooxygenase 1
AT1G67470	AT1G67470	protein_coding_gene	168.456	-2.03617	0.323086	-6.30224	2.9338e-10	2.0679e-08	Protein kinase superfamily protein
AT5G67385	AT5G67385	protein_coding_gene	1085.95	-1.69345	0.268698	-6.30244	2.93002e-10	2.0679e-08	Phototropic-responsive NPH3 family protein
AT2G26740	AT2G26740	protein_coding_gene	629.198	-1.11309	0.176881	-6.29286	3.11668e-10	2.18967e-08	soluble epoxide hydrolase
AT4G09650	AT4G09650	protein_coding_gene	7473.44	-1.34289	0.213511	-6.28955	3.18386e-10	2.22963e-08	ATP synthase delta-subunit gene
AT1G29910	AT1G29910	protein_coding_gene	26478.2	-2.59106	0.412048	-6.28825	3.21069e-10	2.24117e-08	chlorophyll A/B binding protein 3
AT5G63030	AT5G63030	protein_coding_gene	1273.68	0.971878	0.154722	6.28146	3.35404e-10	2.3337e-08	Thioredoxin superfamily protein
AT1G35780	AT1G35780	protein_coding_gene	585.687	-1.06973	0.170587	-6.27086	3.59064e-10	2.49032e-08
AT4G35230	AT4G35230	protein_coding_gene	1016.13	-0.561953	0.0896281	-6.26983	3.61445e-10	2.49882e-08	BR-signaling kinase 1
AT1G58290	AT1G58290	protein_coding_gene	4252.27	-1.97184	0.314547	-6.26884	3.63748e-10	2.50673e-08	Glutamyl-tRNA reductase family protein
AT5G08260	AT5G08260	protein_coding_gene	6893.13	1.15055	0.183797	6.25987	3.85305e-10	2.64686e-08	serine carboxypeptidase-like 35
AT2G37640	AT2G37640	protein_coding_gene	3069.8	1.09466	0.174912	6.25833	3.89118e-10	2.65619e-08	Barwin-like endoglucanases superfamily protein
AT5G02760	AT5G02760	protein_coding_gene	320.794	-2.22021	0.354734	-6.25881	3.87923e-10	2.65619e-08	Protein phosphatase 2C family protein
AT1G45191	AT1G45191	protein_coding_gene	136.033	-2.89125	0.462216	-6.25518	3.97052e-10	2.70182e-08	Glycosyl hydrolase superfamily protein
AT3G01670	AT3G01670	protein_coding_gene	56.4568	1.92767	0.308301	6.25256	4.03777e-10	2.73898e-08
AT5G52050	AT5G52050	protein_coding_gene	144.729	-2.38363	0.381256	-6.25203	4.0515e-10	2.7397e-08	MATE efflux family protein
AT1G63860	AT1G63860	protein_coding_gene	350.143	-2.0163	0.323055	-6.24134	4.33839e-10	2.91548e-08	Disease resistance protein (TIR-NBS-LRR class) family
AT4G17245	AT4G17245	protein_coding_gene	97.4633	-2.89031	0.46306	-6.24176	4.32672e-10	2.91548e-08	RING/U-box superfamily protein
AT5G66230	AT5G66230	protein_coding_gene	892.705	-1.52156	0.243909	-6.23822	4.42571e-10	2.96495e-08	Chalcone-flavanone isomerase family protein
AT2G40400	AT2G40400	protein_coding_gene	1473.57	-0.79293	0.127129	-6.23718	4.45517e-10	2.97548e-08	Protein of unknown function (DUF399 and DUF3411)
AT4G22753	AT4G22753	protein_coding_gene	135.297	-2.28019	0.365916	-6.23147	4.62064e-10	3.07649e-08	sterol 4-alpha methyl oxidase 1-3
AT1G32060	AT1G32060	protein_coding_gene	6784.69	-1.62072	0.260322	-6.22582	4.79046e-10	3.17103e-08	phosphoribulokinase
AT4G00200	AT4G00200	protein_coding_gene	126.112	1.02689	0.164942	6.22577	4.79194e-10	3.17103e-08	AT hook motif DNA-binding family protein
AT4G26660	AT4G26660	protein_coding_gene	601.331	-1.62528	0.261189	-6.22261	4.88954e-10	3.22576e-08
AT2G30150	AT2G30150	protein_coding_gene	384.344	-1.64628	0.264664	-6.22028	4.96277e-10	3.26411e-08	UDP-Glycosyltransferase superfamily protein
AT4G12870	AT4G12870	protein_coding_gene	1760.85	1.02015	0.164063	6.21807	5.03321e-10	3.30041e-08	Gamma interferon responsive lysosomal thiol (GILT) reductase family protein
AT2G37410	AT2G37410	protein_coding_gene	2427.95	0.75428	0.121316	6.21749	5.05161e-10	3.30247e-08	translocase inner membrane subunit 17-2
AT1G26760	AT1G26760	protein_coding_gene	89.3449	-1.21248	0.195174	-6.21231	5.22097e-10	3.40291e-08	SET domain protein 35
AT4G02700	AT4G02700	protein_coding_gene	1859.85	-1.7168	0.276378	-6.21176	5.23929e-10	3.4046e-08	sulfate transporter 3;2
AT4G28230	AT4G28230	protein_coding_gene	282.996	-1.34571	0.216739	-6.20891	5.33528e-10	3.45659e-08
AT4G35250	AT4G35250	protein_coding_gene	1581.19	-1.42168	0.229103	-6.20542	5.45506e-10	3.52364e-08	NAD(P)-binding Rossmann-fold superfamily protein
AT1G07780	AT1G07780	protein_coding_gene	943.618	1.01684	0.163875	6.20495	5.47154e-10	3.52377e-08	phosphoribosylanthranilate isomerase 1
AT1G74730	AT1G74730	protein_coding_gene	2173.24	-1.65333	0.266593	-6.20169	5.58605e-10	3.58684e-08	Protein of unknown function (DUF1118)
AT2G22420	AT2G22420	protein_coding_gene	465.441	0.939782	0.151663	6.19649	5.77346e-10	3.69621e-08	Peroxidase superfamily protein
AT4G35730	AT4G35730	protein_coding_gene	599.45	-1.23859	0.199925	-6.19529	5.81764e-10	3.71351e-08	Regulator of Vps4 activity in the MVB pathway protein
AT1G19150	AT1G19150	protein_coding_gene	830.084	-1.71484	0.27711	-6.18831	6.08132e-10	3.86008e-08	photosystem I light harvesting complex gene 6
AT1G23740	AT1G23740	protein_coding_gene	2263.45	-1.18536	0.19155	-6.18827	6.08293e-10	3.86008e-08	Oxidoreductase, zinc-binding dehydrogenase family protein
AT3G59060	AT3G59060	protein_coding_gene	895.642	-1.25502	0.202837	-6.18733	6.11901e-10	3.87162e-08	phytochrome interacting factor 3-like 6
AT1G76100	AT1G76100	protein_coding_gene	1265.25	-2.67061	0.431722	-6.18595	6.17303e-10	3.88309e-08	plastocyanin 1
AT5G36910	AT5G36910	protein_coding_gene	226.219	-2.67529	0.432456	-6.18626	6.1607e-10	3.88309e-08	thionin 2.2
AT3G14415	AT3G14415	protein_coding_gene	8682.98	-0.923136	0.149282	-6.18383	6.25634e-10	3.91549e-08	Aldolase-type TIM barrel family protein
AT4G17470	AT4G17470	protein_coding_gene	123.865	-2.31024	0.3736	-6.18372	6.26074e-10	3.91549e-08	alpha/beta-Hydrolases superfamily protein
AT1G58602	AT1G58602	protein_coding_gene	232.665	-2.22702	0.36139	-6.16238	7.16608e-10	4.46878e-08	LRR and NB-ARC domains-containing disease resistance protein
AT3G15550	AT3G15550	protein_coding_gene	390.343	-1.79875	0.291955	-6.16107	7.22559e-10	4.49294e-08
AT1G06830	AT1G06830	protein_coding_gene	46.0844	-3.03982	0.494043	-6.15295	7.60567e-10	4.70226e-08	Glutaredoxin family protein
AT4G39330	AT4G39330	protein_coding_gene	9790.14	-1.03973	0.168973	-6.15322	7.59245e-10	4.70226e-08	cinnamyl alcohol dehydrogenase 9
AT4G38690	AT4G38690	protein_coding_gene	252.749	-1.96613	0.319822	-6.14757	7.86811e-10	4.83687e-08	PLC-like phosphodiesterases superfamily protein
AT5G09870	AT5G09870	protein_coding_gene	2993.73	-1.27978	0.208166	-6.14791	7.8511e-10	4.83687e-08	cellulose synthase 5
AT1G30380	AT1G30380	protein_coding_gene	6851.66	-2.32024	0.377463	-6.14692	7.90002e-10	4.84274e-08	photosystem I subunit K
AT1G10970	AT1G10970	protein_coding_gene	322.756	1.16919	0.190275	6.14475	8.0089e-10	4.89561e-08	zinc transporter 4 precursor
AT2G05380	AT2G05380	protein_coding_gene	14205.8	-2.57148	0.418899	-6.13866	8.32193e-10	5.07263e-08	glycine-rich protein 3 short isoform
AT5G02790	AT5G02790	protein_coding_gene	1350.86	-1.43212	0.233562	-6.13165	8.6971e-10	5.28642e-08	Glutathione S-transferase family protein
AT5G67360	AT5G67360	protein_coding_gene	7056.25	1.0971	0.178981	6.12973	8.80288e-10	5.33573e-08	Subtilase family protein
AT5G20630	AT5G20630	protein_coding_gene	6672.82	-2.98188	0.486533	-6.12882	8.85306e-10	5.35116e-08	germin 3
AT1G71200	AT1G71200	protein_coding_gene	50.334	2.93398	0.478993	6.12531	9.05092e-10	5.45551e-08	basic helix-loop-helix (bHLH) DNA-binding superfamily protein
AT3G21800	AT3G21800	protein_coding_gene	10.5106	3.348	0.547204	6.11838	9.45324e-10	5.68218e-08	UDP-glucosyl transferase 71B8
AT4G15140	AT4G15140	protein_coding_gene	200.08	-1.57571	0.257647	-6.11575	9.61055e-10	5.76074e-08
AT4G39320	AT4G39320	protein_coding_gene	216.998	-2.4462	0.400536	-6.10731	1.01327e-09	6.05695e-08	microtubule-associated protein-related
AT2G20260	AT2G20260	protein_coding_gene	2567.95	-1.91958	0.314466	-6.10424	1.03291e-09	6.15732e-08	photosystem I subunit E-2
AT4G16990	AT4G16990	protein_coding_gene	77.7342	-3.07932	0.505104	-6.0964	1.08484e-09	6.44913e-08	disease resistance protein (TIR-NBS class), putative
AT2G33880	AT2G33880	protein_coding_gene	143.721	2.53096	0.415257	6.09492	1.0949e-09	6.49113e-08	homeobox-3
AT2G41120	AT2G41120	protein_coding_gene	40.1455	-2.57934	0.423452	-6.09122	1.12055e-09	6.62501e-08
AT1G15230	AT1G15230	protein_coding_gene	954.675	1.16348	0.191226	6.08432	1.16984e-09	6.89759e-08
AT5G46840	AT5G46840	protein_coding_gene	1363.24	0.682619	0.11223	6.08234	1.18439e-09	6.96439e-08	RNA-binding (RRM/RBD/RNP motifs) family protein
AT1G08380	AT1G08380	protein_coding_gene	7499.07	-2.21692	0.364669	-6.07928	1.20725e-09	7.07959e-08	photosystem I subunit O
AT1G26761	AT1G26761	protein_coding_gene	181.346	-2.30367	0.379471	-6.07075	1.27315e-09	7.42579e-08	Arabinanase/levansucrase/invertase
AT1G62500	AT1G62500	protein_coding_gene	141.054	1.6842	0.277412	6.07112	1.27021e-09	7.42579e-08	Bifunctional inhibitor/lipid-transfer protein/seed storage 2S albumin superfamily protein
AT3G16250	AT3G16250	protein_coding_gene	953.331	-1.29225	0.213247	-6.05989	1.36212e-09	7.92335e-08	NDH-dependent cyclic electron flow 1
AT4G15830	AT4G15830	protein_coding_gene	544.963	-1.47408	0.24334	-6.05767	1.38106e-09	7.9906e-08	ARM repeat superfamily protein
AT5G61670	AT5G61670	protein_coding_gene	533.737	-1.29043	0.213019	-6.05779	1.38002e-09	7.9906e-08
AT4G27700	AT4G27700	protein_coding_gene	1550.63	-1.41036	0.232943	-6.05452	1.40837e-09	8.12688e-08	Rhodanese/Cell cycle control phosphatase superfamily protein
AT2G28570	AT2G28570	protein_coding_gene	105.172	-2.0014	0.330757	-6.05096	1.43984e-09	8.28634e-08
AT1G18710	AT1G18710	protein_coding_gene	33.9078	-2.95545	0.488861	-6.04558	1.48875e-09	8.54508e-08	myb domain protein 47
AT5G16190	AT5G16190	protein_coding_gene	213.149	-1.2926	0.214091	-6.03762	1.56402e-09	8.92978e-08	cellulose synthase like A11
AT5G44580	AT5G44580	protein_coding_gene	420.896	-1.92364	0.318588	-6.03803	1.56004e-09	8.92978e-08
AT2G34420	AT2G34420	protein_coding_gene	27430.7	-2.47702	0.410573	-6.03308	1.60864e-09	9.16033e-08	photosystem II light harvesting complex gene B1B2
AT3G14860	AT3G14860	protein_coding_gene	920.094	0.776476	0.128823	6.02748	1.66537e-09	9.45851e-08	NHL domain-containing protein
AT1G08830	AT1G08830	protein_coding_gene	6768.08	-1.75665	0.291539	-6.02543	1.68661e-09	9.55408e-08	copper/zinc superoxide dismutase 1
AT5G39530	AT5G39530	protein_coding_gene	500.892	-2.03382	0.337677	-6.02298	1.71231e-09	9.67435e-08	Protein of unknown function (DUF1997)
AT2G26690	AT2G26690	protein_coding_gene	573.386	-1.58628	0.263417	-6.02194	1.72341e-09	9.71167e-08	Major facilitator superfamily protein
AT1G67910	AT1G67910	protein_coding_gene	1329.79	-1.78608	0.296849	-6.01681	1.7789e-09	9.99837e-08
AT4G12310	AT4G12310	protein_coding_gene	379.515	-1.82946	0.304118	-6.01563	1.79186e-09	1.00451e-07	cytochrome P450, family 706, subfamily A, polypeptide 5
AT4G02120	AT4G02120	protein_coding_gene	494.425	-1.23792	0.205892	-6.0125	1.82678e-09	1.02144e-07	CTP synthase family protein
AT2G29310	AT2G29310	protein_coding_gene	44.7866	-2.26719	0.377277	-6.00935	1.86266e-09	1.03882e-07	NAD(P)-binding Rossmann-fold superfamily protein
AT5G13490	AT5G13490	protein_coding_gene	2523.23	0.997895	0.166081	6.00848	1.87269e-09	1.04172e-07	ADP/ATP carrier 2
AT5G55520	AT5G55520	protein_coding_gene	522.393	-1.74046	0.289844	-6.00483	1.91536e-09	1.06273e-07
AT2G25060	AT2G25060	protein_coding_gene	1065.48	-0.911072	0.151801	-6.00177	1.95184e-09	1.0802e-07	early nodulin-like protein 14
AT1G06680	AT1G06680	protein_coding_gene	19852.4	-1.65776	0.276343	-5.99893	1.98618e-09	1.0964e-07	photosystem II subunit P-1
AT1G18250	AT1G18250	protein_coding_gene	1245.36	0.691953	0.115393	5.99651	2.01603e-09	1.11005e-07	Pathogenesis-related thaumatin superfamily protein
AT1G11450	AT1G11450	protein_coding_gene	79.7021	-2.60422	0.434615	-5.99201	2.07262e-09	1.13389e-07	nodulin MtN21 /EamA-like transporter family protein
AT3G12120	AT3G12120	protein_coding_gene	14885.2	1.06006	0.176927	5.99153	2.07876e-09	1.13389e-07	fatty acid desaturase 2
AT3G44720	AT3G44720	protein_coding_gene	1011.33	-1.58978	0.265327	-5.99177	2.07565e-09	1.13389e-07	arogenate dehydratase 4
AT3G48420	AT3G48420	protein_coding_gene	823.639	-1.66012	0.277083	-5.99141	2.0803e-09	1.13389e-07	Haloacid dehalogenase-like hydrolase (HAD) superfamily protein
AT4G32810	AT4G32810	protein_coding_gene	84.264	-2.96891	0.495715	-5.98914	2.1095e-09	1.14692e-07	carotenoid cleavage dioxygenase 8
AT3G54890	AT3G54890	protein_coding_gene	13762.9	-2.46029	0.410891	-5.9877	2.12834e-09	1.15426e-07	photosystem I light harvesting complex gene 1
AT2G24270	AT2G24270	protein_coding_gene	7632.59	-0.907721	0.151696	-5.98381	2.17979e-09	1.17921e-07	aldehyde dehydrogenase 11A3
AT5G15510	AT5G15510	protein_coding_gene	424.717	-1.43612	0.240096	-5.98142	2.21197e-09	1.19364e-07	TPX2 (targeting protein for Xklp2) protein family
AT3G52920	AT3G52920	protein_coding_gene	823.374	-1.08175	0.180902	-5.97975	2.23476e-09	1.19698e-07	Family of unknown function (DUF662)
AT5G43450	AT5G43450	protein_coding_gene	70.7098	-2.1163	0.353899	-5.97995	2.232e-09	1.19698e-07	2-oxoglutarate (2OG) and Fe(II)-dependent oxygenase superfamily protein
AT5G45700	AT5G45700	protein_coding_gene	222.533	-1.30037	0.217448	-5.98014	2.22941e-09	1.19698e-07	Haloacid dehalogenase-like hydrolase (HAD) superfamily protein
AT1G54860	AT1G54860	protein_coding_gene	30.0729	2.36692	0.395866	5.9791	2.24376e-09	1.19883e-07	Glycoprotein membrane precursor GPI-anchored
AT3G16860	AT3G16860	protein_coding_gene	387.476	-2.10694	0.352621	-5.97508	2.29982e-09	1.22576e-07	COBRA-like protein 8 precursor
AT3G22640	AT3G22640	protein_coding_gene	784.752	3.47718	0.582199	5.9725	2.33645e-09	1.2396e-07	cupin family protein
AT3G51280	AT3G51280	protein_coding_gene	671.195	-1.17966	0.197517	-5.97244	2.33725e-09	1.2396e-07	Tetratricopeptide repeat (TPR)-like superfamily protein
AT3G53340	AT3G53340	protein_coding_gene	459.511	-0.808962	0.135494	-5.97047	2.36574e-09	1.25165e-07	nuclear factor Y, subunit B10
AT4G22200	AT4G22200	protein_coding_gene	38.1773	-3.04578	0.510263	-5.96905	2.38638e-09	1.25949e-07	potassium transport 2/3
AT1G52220	AT1G52220	protein_coding_gene	1741.41	-1.42934	0.239476	-5.96862	2.39268e-09	1.25974e-07
AT4G05180	AT4G05180	protein_coding_gene	5086.31	-2.44014	0.409138	-5.96409	2.46004e-09	1.29206e-07	photosystem II subunit Q-2
AT3G56620	AT3G56620	protein_coding_gene	54.1493	-2.56786	0.430884	-5.95951	2.53e-09	1.32238e-07	nodulin MtN21 /EamA-like transporter family protein
AT5G05250	AT5G05250	protein_coding_gene	152.143	-1.86203	0.312438	-5.95966	2.52764e-09	1.32238e-07
AT5G36250	AT5G36250	protein_coding_gene	613.514	-0.807381	0.135526	-5.95737	2.56329e-09	1.33655e-07	Protein phosphatase 2C family protein
AT3G44830	AT3G44830	protein_coding_gene	115.875	1.68578	0.283263	5.95129	2.66042e-09	1.38386e-07	Lecithin:cholesterol acyltransferase family protein
AT5G55180	AT5G55180	protein_coding_gene	1365.67	-1.21029	0.203453	-5.94875	2.7019e-09	1.40207e-07	O-Glycosyl hydrolases family 17 protein
AT1G33600	AT1G33600	protein_coding_gene	457.988	-1.25325	0.211042	-5.93839	2.8783e-09	1.48697e-07	Leucine-rich repeat (LRR) family protein
AT3G45140	AT3G45140	protein_coding_gene	83.9957	-3.15692	0.531625	-5.93825	2.88088e-09	1.48697e-07	lipoxygenase 2
AT3G54390	AT3G54390	protein_coding_gene	119.917	-1.87292	0.315415	-5.93795	2.88612e-09	1.48697e-07	sequence-specific DNA binding transcription factors
AT1G62290	AT1G62290	protein_coding_gene	1995.67	1.53412	0.258481	5.93516	2.9356e-09	1.50614e-07	Saposin-like aspartyl protease family protein
AT5G15860	AT5G15860	protein_coding_gene	1116.1	-0.912115	0.153682	-5.93507	2.93725e-09	1.50614e-07	prenylcysteine methylesterase
AT4G39510	AT4G39510	protein_coding_gene	902.756	-1.17665	0.198298	-5.93376	2.96073e-09	1.51459e-07	cytochrome P450, family 96, subfamily A, polypeptide 12
AT4G22690	AT4G22690	protein_coding_gene	697.056	-2.23212	0.376353	-5.93093	3.01232e-09	1.53735e-07	cytochrome P450, family 706, subfamily A, polypeptide 1
AT4G12470	AT4G12470	protein_coding_gene	299.412	-2.78271	0.469367	-5.92864	3.05451e-09	1.55521e-07	azelaic acid induced 1
AT5G13630	AT5G13630	protein_coding_gene	16359.6	-2.13054	0.359576	-5.92513	3.12058e-09	1.58512e-07	magnesium-chelatase subunit chlH, chloroplast, putative / Mg-protoporphyrin IX chelatase, putative (CHLH)
AT4G11320	AT4G11320	protein_coding_gene	2362.48	-1.63819	0.2765	-5.92473	3.12802e-09	1.58518e-07	Papain family cysteine protease
AT1G03320	AT1G03320	protein_coding_gene	51.7916	-1.98193	0.334629	-5.92277	3.16565e-09	1.6005e-07
AT4G16980	AT4G16980	protein_coding_gene	2635.04	-2.31356	0.390903	-5.9185	3.24898e-09	1.63499e-07	arabinogalactan-protein family
AT4G27440	AT4G27440	protein_coding_gene	25343	-2.18928	0.369895	-5.91867	3.24561e-09	1.63499e-07	protochlorophyllide oxidoreductase B
AT3G16310	AT3G16310	protein_coding_gene	1211.59	0.682208	0.115286	5.91751	3.26851e-09	1.64018e-07	mitotic phosphoprotein N' end (MPPN) family protein
AT4G10340	AT4G10340	protein_coding_gene	22368.8	-2.17595	0.367732	-5.91721	3.27444e-09	1.64018e-07	light harvesting complex of photosystem II 5
AT1G61450	AT1G61450	protein_coding_gene	137.433	-1.59238	0.269175	-5.9158	3.30276e-09	1.65054e-07
AT1G20550	AT1G20550	protein_coding_gene	185.41	0.954085	0.161447	5.9096	3.42932e-09	1.70984e-07	O-fucosyltransferase family protein
AT2G14060	AT2G14060	protein_coding_gene	140.656	-1.2947	0.219277	-5.90439	3.53945e-09	1.76069e-07	S-adenosyl-L-methionine-dependent methyltransferases superfamily protein
AT1G74470	AT1G74470	protein_coding_gene	18973.7	-1.17889	0.19988	-5.89802	3.67887e-09	1.82585e-07	Pyridine nucleotide-disulphide oxidoreductase family protein
AT1G57980	AT1G57980	protein_coding_gene	32.4742	-2.09133	0.354863	-5.89334	3.78466e-09	1.87406e-07	Nucleotide-sugar transporter family protein
AT5G01530	AT5G01530	protein_coding_gene	14971.2	-2.19034	0.371699	-5.8928	3.79716e-09	1.87595e-07	light harvesting complex photosystem II
AT5G42030	AT5G42030	protein_coding_gene	1121.46	-1.63576	0.277699	-5.89039	3.85277e-09	1.89909e-07	ABL interactor-like protein 4
AT3G09220	AT3G09220	protein_coding_gene	841.535	-3.12236	0.53023	-5.88868	3.89295e-09	1.91454e-07	laccase 7
AT4G36430	AT4G36430	protein_coding_gene	99.2031	-2.78024	0.472376	-5.88565	3.96497e-09	1.94553e-07	Peroxidase superfamily protein
AT3G03640	AT3G03640	protein_coding_gene	2413.11	1.17059	0.199105	5.87928	4.12051e-09	2.01728e-07	beta glucosidase 25
AT5G03795	AT5G03795	protein_coding_gene	61.115	2.52554	0.429798	5.87611	4.20027e-09	2.05168e-07	Exostosin family protein
AT5G37360	AT5G37360	protein_coding_gene	309.525	-1.40787	0.23977	-5.87175	4.31222e-09	2.10163e-07
AT1G65890	AT1G65890	protein_coding_gene	109.521	-2.5989	0.444533	-5.84636	5.02456e-09	2.43976e-07	acyl activating enzyme 12
AT3G55710	AT3G55710	protein_coding_gene	25.2522	-3.04549	0.520933	-5.84622	5.02857e-09	2.43976e-07	UDP-Glycosyltransferase superfamily protein
AT1G20020	AT1G20020	protein_coding_gene	3255.88	-1.62551	0.278223	-5.84249	5.14252e-09	2.48946e-07	ferredoxin-NADP(+)-oxidoreductase 2
AT4G13370	AT4G13370	protein_coding_gene	318.359	-1.27261	0.217949	-5.83902	5.25101e-09	2.53631e-07	Plant protein of unknown function (DUF936)
AT1G03495	AT1G03495	protein_coding_gene	646.79	-1.44501	0.247524	-5.83786	5.28753e-09	2.54826e-07	HXXXD-type acyl-transferase family protein
AT4G13840	AT4G13840	protein_coding_gene	171.761	1.16341	0.1994	5.83457	5.39285e-09	2.59324e-07	HXXXD-type acyl-transferase family protein
AT5G12860	AT5G12860	protein_coding_gene	7493.49	-0.894597	0.153429	-5.83069	5.51997e-09	2.64849e-07	dicarboxylate transporter 1
AT1G09340	AT1G09340	protein_coding_gene	4276.46	-1.38333	0.237404	-5.8269	5.64671e-09	2.7033e-07	chloroplast RNA binding
AT5G12020	AT5G12020	protein_coding_gene	127.264	-2.7868	0.478505	-5.82398	5.74618e-09	2.74485e-07	17.6 kDa class II heat shock protein
AT3G16400	AT3G16400	protein_coding_gene	28644	-1.00699	0.173033	-5.81965	5.89699e-09	2.81068e-07	nitrile specifier protein 1
AT1G71880	AT1G71880	protein_coding_gene	2267.28	-0.993712	0.171201	-5.80436	6.4611e-09	3.07279e-07	sucrose-proton symporter 1
AT5G48460	AT5G48460	protein_coding_gene	388.398	-1.49293	0.257271	-5.80295	6.51583e-09	3.09202e-07	Actin binding Calponin homology (CH) domain-containing protein
AT4G34650	AT4G34650	protein_coding_gene	54.7479	-2.24281	0.386548	-5.80215	6.54687e-09	3.09995e-07	squalene synthase 2
AT3G26310	AT3G26310	protein_coding_gene	33.5408	-2.18225	0.377233	-5.78487	7.25688e-09	3.42864e-07	cytochrome P450, family 71, subfamily B, polypeptide 35
AT2G01670	AT2G01670	protein_coding_gene	379.498	-1.76975	0.305962	-5.78419	7.28607e-09	3.43493e-07	nudix hydrolase homolog 17
AT3G18490	AT3G18490	protein_coding_gene	5064.57	1.09508	0.189418	5.78131	7.41204e-09	3.48672e-07	Eukaryotic aspartyl protease family protein
AT1G73170	AT1G73170	protein_coding_gene	606.779	-0.844159	0.146043	-5.78021	7.46065e-09	3.50103e-07	P-loop containing nucleoside triphosphate hydrolases superfamily protein
AT5G17880	AT5G17880	protein_coding_gene	123.607	-1.20069	0.207736	-5.77989	7.47481e-09	3.50103e-07	disease resistance protein (TIR-NBS-LRR class)
AT5G17160	AT5G17160	protein_coding_gene	1514.79	-1.36255	0.23582	-5.77791	7.5635e-09	3.53492e-07
AT5G61190	AT5G61190	protein_coding_gene	460.137	-0.987355	0.170899	-5.77743	7.58482e-09	3.53724e-07	putative endonuclease or glycosyl hydrolase with C2H2-type zinc finger domain
AT2G42220	AT2G42220	protein_coding_gene	3501.91	-2.0768	0.359565	-5.77588	7.65531e-09	3.55479e-07	Rhodanese/Cell cycle control phosphatase superfamily protein
AT3G57160	AT3G57160	protein_coding_gene	236.447	-1.10757	0.191748	-5.77615	7.64315e-09	3.55479e-07
AT1G54820	AT1G54820	protein_coding_gene	215.783	-1.56476	0.271068	-5.77259	7.80628e-09	3.61537e-07	Protein kinase superfamily protein
AT5G14450	AT5G14450	protein_coding_gene	7354.79	1.75449	0.303949	5.77231	7.81918e-09	3.61537e-07	GDSL-like Lipase/Acylhydrolase superfamily protein
AT5G56120	AT5G56120	protein_coding_gene	431.21	-1.21991	0.211381	-5.77116	7.87273e-09	3.63236e-07
AT2G42540	AT2G42540	protein_coding_gene	73.2514	-2.54309	0.440761	-5.76977	7.93818e-09	3.65477e-07	cold-regulated 15a
AT1G47520			229.003	-1.13329	0.196678	-5.76217	8.30383e-09	3.815e-07	transposable element gene
AT2G41850	AT2G41850	protein_coding_gene	117.732	-2.99382	0.519855	-5.75894	8.46445e-09	3.88056e-07	polygalacturonase abscission zone A. thaliana
AT4G28750	AT4G28750	protein_coding_gene	8832.32	-1.91111	0.331953	-5.75718	8.553e-09	3.91286e-07	Photosystem I reaction centre subunit IV / PsaE protein
AT3G02500	AT3G02500	protein_coding_gene	67.9985	-1.87075	0.325248	-5.75176	8.83193e-09	4.03194e-07
AT1G24095	AT1G24095	protein_coding_gene	207.327	1.0566	0.183746	5.75032	8.90754e-09	4.05263e-07	Putative thiol-disulphide oxidoreductase DCC
AT3G26650	AT3G26650	protein_coding_gene	11973.7	-1.34081	0.233176	-5.75018	8.9147e-09	4.05263e-07	glyceraldehyde 3-phosphate dehydrogenase A subunit
AT2G26760	AT2G26760	protein_coding_gene	500.746	-1.2858	0.223729	-5.74713	9.07706e-09	4.11779e-07	Cyclin B1;4
AT5G51600	AT5G51600	protein_coding_gene	557.897	-1.4853	0.258495	-5.74596	9.14017e-09	4.13774e-07	Microtubule associated protein (MAP65/ASE1) family protein
AT3G47470	AT3G47470	protein_coding_gene	17414.4	-1.87579	0.326539	-5.74444	9.22253e-09	4.16631e-07	light-harvesting chlorophyll-protein complex I subunit A4
AT3G25690	AT3G25690	protein_coding_gene	831.901	-1.89437	0.329891	-5.74242	9.33323e-09	4.20753e-07	Hydroxyproline-rich glycoprotein family protein
AT5G04530	AT5G04530	protein_coding_gene	2278.38	-1.17951	0.205463	-5.74074	9.42628e-09	4.24065e-07	3-ketoacyl-CoA synthase 19
AT2G30570	AT2G30570	protein_coding_gene	7200.95	-1.5337	0.267573	-5.73188	9.93262e-09	4.45917e-07	photosystem II reaction center W
AT3G53470	AT3G53470	protein_coding_gene	206.525	-1.7303	0.302055	-5.72844	1.0136e-08	4.54105e-07
AT1G75830	AT1G75830	protein_coding_gene	2807.98	3.06648	0.535479	5.7266	1.02461e-08	4.58088e-07	low-molecular-weight cysteine-rich 67
AT1G18370	AT1G18370	protein_coding_gene	781.399	-1.43104	0.24995	-5.72529	1.03255e-08	4.60688e-07	ATP binding microtubule motor family protein
AT3G51910	AT3G51910	protein_coding_gene	247.538	-2.00172	0.349705	-5.72403	1.04024e-08	4.63163e-07	heat shock transcription factor A7A
AT5G05580	AT5G05580	protein_coding_gene	1774.4	-1.23933	0.21658	-5.72226	1.05119e-08	4.67078e-07	fatty acid desaturase 8
AT5G58120	AT5G58120	protein_coding_gene	55.1428	-2.34933	0.41108	-5.71503	1.09684e-08	4.86363e-07	Disease resistance protein (TIR-NBS-LRR class) family
AT1G68010	AT1G68010	protein_coding_gene	2604.94	-1.43098	0.25055	-5.71135	1.12086e-08	4.95997e-07	hydroxypyruvate reductase
AT5G38410	AT5G38410	protein_coding_gene	44068.1	-1.736	0.304181	-5.70711	1.14912e-08	5.07466e-07	Ribulose bisphosphate carboxylase (small chain) family protein
AT1G21920	AT1G21920	protein_coding_gene	480.772	0.987412	0.173152	5.70257	1.18016e-08	5.20111e-07	Histone H3 K4-specific methyltransferase SET7/9 family protein
AT1G17380	AT1G17380	protein_coding_gene	485.621	-2.6016	0.456283	-5.70172	1.18604e-08	5.21639e-07	jasmonate-zim-domain protein 5
AT4G20280	AT4G20280	protein_coding_gene	581.285	0.596742	0.104818	5.69311	1.24748e-08	5.47552e-07	TBP-associated factor 11
AT2G43140	AT2G43140	protein_coding_gene	372.781	-1.93711	0.340461	-5.68967	1.27288e-08	5.57569e-07	basic helix-loop-helix (bHLH) DNA-binding superfamily protein
AT2G39080	AT2G39080	protein_coding_gene	1877.3	-1.03691	0.182306	-5.68773	1.28738e-08	5.62781e-07	NAD(P)-binding Rossmann-fold superfamily protein
AT5G13840	AT5G13840	protein_coding_gene	540.23	-1.43856	0.252968	-5.68671	1.29507e-08	5.65002e-07	FIZZY-related 3
AT4G01060	AT4G01060	protein_coding_gene	61.2428	-1.99009	0.349988	-5.68617	1.29916e-08	5.65646e-07	CAPRICE-like MYB3
AT5G54190	AT5G54190	protein_coding_gene	2557.79	-2.79488	0.491585	-5.68546	1.30462e-08	5.6688e-07	protochlorophyllide oxidoreductase A
AT2G35650	AT2G35650	protein_coding_gene	160.351	-1.2131	0.213612	-5.67899	1.35495e-08	5.86515e-07	cellulose synthase like
AT4G03280	AT4G03280	protein_coding_gene	7845.52	-1.26358	0.222502	-5.67895	1.35523e-08	5.86515e-07	photosynthetic electron transfer C
AT2G28620	AT2G28620	protein_coding_gene	694.883	-1.56414	0.275498	-5.67749	1.36686e-08	5.90367e-07	P-loop containing nucleoside triphosphate hydrolases superfamily protein
AT2G21050	AT2G21050	protein_coding_gene	484.569	1.14187	0.201146	5.67682	1.37218e-08	5.91488e-07	like AUXIN RESISTANT 2
AT3G44630	AT3G44630	protein_coding_gene	849.633	-1.60975	0.283721	-5.6737	1.39747e-08	6.01189e-07	Disease resistance protein (TIR-NBS-LRR class) family
AT2G05910	AT2G05910	protein_coding_gene	22.0234	-3.1067	0.547784	-5.6714	1.41636e-08	6.08107e-07	Protein of unknown function (DUF567)
AT5G43750	AT5G43750	protein_coding_gene	1138.9	-1.11976	0.197516	-5.66917	1.43488e-08	6.14839e-07	NAD(P)H dehydrogenase 18
AT3G56070	AT3G56070	protein_coding_gene	2941.7	0.909478	0.160494	5.66673	1.45547e-08	6.22431e-07	rotamase cyclophilin 2
AT2G02130	AT2G02130	protein_coding_gene	4147.57	1.23752	0.218499	5.66373	1.4812e-08	6.32184e-07	low-molecular-weight cysteine-rich 68
AT4G24120	AT4G24120	protein_coding_gene	90.1604	-2.04808	0.361818	-5.66054	1.50896e-08	6.42764e-07	YELLOW STRIPE like 1
AT3G48720	AT3G48720	protein_coding_gene	87.1432	-2.71697	0.480122	-5.65892	1.52326e-08	6.4745e-07	HXXXD-type acyl-transferase family protein
AT4G17240	AT4G17240	protein_coding_gene	407.164	-1.30317	0.230298	-5.65862	1.52595e-08	6.4745e-07
AT2G43550	AT2G43550	protein_coding_gene	111.621	-2.2176	0.39209	-5.65585	1.55078e-08	6.567e-07	Scorpion toxin-like knottin superfamily protein
AT1G29670	AT1G29670	protein_coding_gene	1729.37	-1.90839	0.337486	-5.65473	1.56092e-08	6.59701e-07	GDSL-like Lipase/Acylhydrolase superfamily protein
AT3G61440	AT3G61440	protein_coding_gene	8936.1	-1.02452	0.181197	-5.65417	1.56599e-08	6.60557e-07	cysteine synthase C1
AT2G30540	AT2G30540	protein_coding_gene	58.839	-2.06106	0.364696	-5.65146	1.59087e-08	6.69745e-07	Thioredoxin superfamily protein
AT1G61840	AT1G61840	protein_coding_gene	111.14	1.9126	0.338507	5.65009	1.60365e-08	6.73812e-07	Cysteine/Histidine-rich C1 domain family protein
AT1G01600	AT1G01600	protein_coding_gene	573.447	1.48202	0.262346	5.64909	1.61303e-08	6.7644e-07	cytochrome P450, family 86, subfamily A, polypeptide 4
AT4G32785	AT4G32785	protein_coding_gene	30.8354	-2.12125	0.37557	-5.64809	1.62239e-08	6.79051e-07
AT3G51660	AT3G51660	protein_coding_gene	179.142	-1.41887	0.251246	-5.64735	1.6294e-08	6.80668e-07	Tautomerase/MIF superfamily protein
AT3G27925	AT3G27925	protein_coding_gene	919.384	-1.01961	0.180584	-5.64617	1.64065e-08	6.84048e-07	DegP protease 1
AT1G72610	AT1G72610	protein_coding_gene	6376.81	-1.59929	0.283726	-5.63674	1.73297e-08	7.21151e-07	germin-like protein 1
AT2G23600	AT2G23600	protein_coding_gene	379.467	-1.5021	0.266531	-5.63574	1.74306e-08	7.23954e-07	acetone-cyanohydrin lyase
AT4G34350	AT4G34350	protein_coding_gene	3364.06	-0.810276	0.143838	-5.63325	1.76841e-08	7.33077e-07	4-hydroxy-3-methylbut-2-enyl diphosphate reductase
AT4G17250	AT4G17250	protein_coding_gene	90.0591	-2.09948	0.372723	-5.63281	1.77295e-08	7.33556e-07
AT2G26150	AT2G26150	protein_coding_gene	348.762	-1.35191	0.240129	-5.62992	1.80291e-08	7.44525e-07	heat shock transcription factor A2
AT1G05835	AT1G05835	protein_coding_gene	199.358	1.42665	0.253613	5.62532	1.8516e-08	7.6299e-07	PHD finger protein
AT2G37860	AT2G37860	protein_coding_gene	1128.76	0.879453	0.156346	5.62504	1.85467e-08	7.6299e-07	Protein of unknown function (DUF3411)
AT1G48480	AT1G48480	protein_coding_gene	488.239	-0.828286	0.147301	-5.62309	1.87568e-08	7.68708e-07	receptor-like kinase 1
AT5G48485	AT5G48485	protein_coding_gene	167.037	-2.35314	0.418457	-5.62336	1.87281e-08	7.68708e-07	Bifunctional inhibitor/lipid-transfer protein/seed storage 2S albumin superfamily protein
AT1G79040	AT1G79040	protein_coding_gene	8836.38	-1.52883	0.272237	-5.61581	1.95639e-08	7.98761e-07	photosystem II subunit R
AT5G13870	AT5G13870	protein_coding_gene	2881.42	1.43272	0.255113	5.61601	1.95412e-08	7.98761e-07	xyloglucan endotransglucosylase/hydrolase 5
AT1G66130	AT1G66130	protein_coding_gene	244.191	-1.4159	0.252148	-5.61533	1.96184e-08	7.99476e-07	NAD(P)-binding Rossmann-fold superfamily protein
AT4G10250	AT4G10250	protein_coding_gene	43.2552	-2.96771	0.528587	-5.61441	1.97231e-08	8.02232e-07	HSP20-like chaperones superfamily protein
AT5G04490	AT5G04490	protein_coding_gene	238.741	-2.34434	0.417882	-5.61005	2.02272e-08	8.21192e-07	vitamin E pathway gene 5
AT1G63360	AT1G63360	protein_coding_gene	100.247	-1.9502	0.347798	-5.60728	2.05527e-08	8.32847e-07	Disease resistance protein (CC-NBS-LRR class) family
AT1G74880	AT1G74880	protein_coding_gene	620.121	-1.932	0.344597	-5.60656	2.06384e-08	8.34756e-07	NAD(P)H:plastoquinone dehydrogenase complex subunit O
AT3G01420	AT3G01420	protein_coding_gene	2415.68	-2.35611	0.42027	-5.60618	2.06846e-08	8.35064e-07	Peroxidase superfamily protein
AT1G14200	AT1G14200	protein_coding_gene	714.212	-1.96209	0.350135	-5.6038	2.09705e-08	8.43457e-07	RING/U-box superfamily protein
AT5G01020	AT5G01020	protein_coding_gene	1724.67	0.527346	0.0941041	5.60386	2.09632e-08	8.43457e-07	Protein kinase superfamily protein
AT1G33760	AT1G33760	protein_coding_gene	66.3373	-2.85347	0.50959	-5.59954	2.14919e-08	8.62827e-07	Integrase-type DNA-binding superfamily protein
AT1G53430	AT1G53430	protein_coding_gene	793.018	-1.1714	0.209318	-5.59627	2.19011e-08	8.76982e-07	Leucine-rich repeat transmembrane protein kinase
AT4G38620	AT4G38620	protein_coding_gene	458.334	-1.61602	0.288778	-5.59608	2.19256e-08	8.76982e-07	myb domain protein 4
AT4G36360	AT4G36360	protein_coding_gene	3829.9	-1.24806	0.223183	-5.59212	2.24318e-08	8.95575e-07	beta-galactosidase 3
AT5G58260	AT5G58260	protein_coding_gene	516.451	-1.14976	0.205636	-5.59123	2.25469e-08	8.98511e-07	oxidoreductases, acting on NADH or NADPH, quinone or similar compound as acceptor
AT2G15010	AT2G15010	protein_coding_gene	1394.21	3.05617	0.546703	5.59019	2.26826e-08	9.0226e-07	Plant thionin
AT1G03457	AT1G03457	protein_coding_gene	347.543	-1.37399	0.245852	-5.58869	2.28789e-08	9.08305e-07	RNA-binding (RRM/RBD/RNP motifs) family protein
AT3G47750	AT3G47750	protein_coding_gene	246.41	-1.3554	0.242538	-5.58839	2.29186e-08	9.08305e-07	ATP binding cassette subfamily A4
AT3G25760	AT3G25760	protein_coding_gene	221.677	-2.19058	0.3924	-5.58251	2.37069e-08	9.3783e-07	allene oxide cyclase 1
AT3G14220	AT3G14220	protein_coding_gene	5532.7	0.911045	0.163293	5.5792	2.41623e-08	9.54102e-07	GDSL-like Lipase/Acylhydrolase superfamily protein
AT3G08860	AT3G08860	protein_coding_gene	650.761	-2.0767	0.372611	-5.57337	2.49856e-08	9.84815e-07	PYRIMIDINE 4
AT3G23000	AT3G23000	protein_coding_gene	1123.49	-0.958425	0.172109	-5.56871	2.56635e-08	1.00604e-06	CBL-interacting protein kinase 7
AT5G47580	AT5G47580	protein_coding_gene	225.338	0.808021	0.145097	5.56885	2.56429e-08	1.00604e-06
AT5G54390	AT5G54390	protein_coding_gene	1287.64	0.734444	0.131881	5.569	2.56211e-08	1.00604e-06	HAL2-like
AT5G46730	AT5G46730	protein_coding_gene	379.064	-1.40314	0.252054	-5.56682	2.59427e-08	1.01514e-06	glycine-rich protein
AT4G23270	AT4G23270	protein_coding_gene	802.152	-1.15696	0.20797	-5.56311	2.65002e-08	1.03509e-06	cysteine-rich RLK (RECEPTOR-like protein kinase) 19
AT2G29290	AT2G29290	protein_coding_gene	81.7344	-2.81618	0.507462	-5.54954	2.86426e-08	1.11675e-06	NAD(P)-binding Rossmann-fold superfamily protein
AT3G44006	AT3G44006	protein_coding_gene	216.315	1.55149	0.279736	5.54626	2.91837e-08	1.1358e-06
AT5G60610	AT5G60610	protein_coding_gene	68.9288	1.72956	0.311956	5.54424	2.95229e-08	1.14694e-06	F-box/RNI-like superfamily protein
AT1G28600	AT1G28600	protein_coding_gene	1326.55	-1.56391	0.282295	-5.53999	3.02487e-08	1.17303e-06	GDSL-like Lipase/Acylhydrolase superfamily protein
AT3G26520	AT3G26520	protein_coding_gene	18525.1	-1.5469	0.279287	-5.53873	3.04668e-08	1.17938e-06	tonoplast intrinsic protein 2
AT5G44050	AT5G44050	protein_coding_gene	75.546	-2.55564	0.461527	-5.53736	3.07067e-08	1.18654e-06	MATE efflux family protein
AT2G35760	AT2G35760	protein_coding_gene	212.097	-1.74013	0.314432	-5.5342	3.12654e-08	1.20598e-06	Uncharacterised protein family (UPF0497)
AT2G18730	AT2G18730	protein_coding_gene	859.667	-1.30044	0.235086	-5.53175	3.17051e-08	1.2194e-06	diacylglycerol kinase 3
AT2G30950	AT2G30950	protein_coding_gene	6995.31	-0.96663	0.174746	-5.53163	3.17261e-08	1.2194e-06	FtsH extracellular protease family
AT1G72670	AT1G72670	protein_coding_gene	347.281	-1.25255	0.226467	-5.53082	3.18738e-08	1.2229e-06	IQ-domain 8
AT3G12870	AT3G12870	protein_coding_gene	347.76	-1.16442	0.210568	-5.52992	3.20376e-08	1.22701e-06
AT1G58848	AT1G58848	protein_coding_gene	966.011	-1.35289	0.244695	-5.5289	3.22239e-08	1.23197e-06	Disease resistance protein (CC-NBS-LRR class) family
AT1G28650	AT1G28650	protein_coding_gene	37.227	3.02119	0.546722	5.52602	3.2758e-08	1.25018e-06	GDSL-like Lipase/Acylhydrolase superfamily protein
AT1G15050	AT1G15050	protein_coding_gene	106.814	-2.13463	0.386655	-5.52076	3.37541e-08	1.28592e-06	indole-3-acetic acid inducible 34
AT4G37925	AT4G37925	protein_coding_gene	352.589	-1.85871	0.336722	-5.51999	3.39012e-08	1.28926e-06	subunit NDH-M of NAD(P)H:plastoquinone dehydrogenase complex
AT2G04570	AT2G04570	protein_coding_gene	762.293	-1.8185	0.329508	-5.51883	3.41264e-08	1.29554e-06	GDSL-like Lipase/Acylhydrolase superfamily protein
AT3G58690	AT3G58690	protein_coding_gene	217.572	0.877949	0.159113	5.51776	3.43344e-08	1.30116e-06	Protein kinase superfamily protein
AT4G23515	AT4G23515	protein_coding_gene	22.8557	-2.2753	0.412713	-5.51303	3.52707e-08	1.33431e-06	Toll-Interleukin-Resistance (TIR) domain family protein
AT4G25200	AT4G25200	protein_coding_gene	65.0205	-2.10516	0.381882	-5.51259	3.53592e-08	1.33532e-06	mitochondrion-localized small heat shock protein 23.6
AT2G02010	AT2G02010	protein_coding_gene	65.6662	-2.18611	0.396634	-5.51166	3.55463e-08	1.34005e-06	glutamate decarboxylase 4
AT4G35300	AT4G35300	protein_coding_gene	2606.41	1.07123	0.194383	5.51093	3.56945e-08	1.34329e-06	tonoplast monosaccharide transporter2
AT5G57660	AT5G57660	protein_coding_gene	1223.26	-0.919134	0.166832	-5.50933	3.60206e-08	1.35321e-06	CONSTANS-like 5
AT4G24690	AT4G24690	protein_coding_gene	4678.6	0.802217	0.145685	5.50651	3.66018e-08	1.37266e-06	ubiquitin-associated (UBA)/TS-N domain-containing protein / octicosapeptide/Phox/Bemp1 (PB1) domain-containing protein
AT3G44860	AT3G44860	protein_coding_gene	144.874	-2.4425	0.443691	-5.50497	3.69233e-08	1.38232e-06	farnesoic acid carboxyl-O-methyltransferase
AT1G64660	AT1G64660	protein_coding_gene	1004.15	1.02976	0.187178	5.50149	3.76588e-08	1.405e-06	methionine gamma-lyase
AT1G70940	AT1G70940	protein_coding_gene	1391	-1.03901	0.18885	-5.50175	3.76045e-08	1.405e-06	Auxin efflux carrier family protein
AT5G53550	AT5G53550	protein_coding_gene	996.553	0.862742	0.156877	5.49949	3.80884e-08	1.41858e-06	YELLOW STRIPE like 3
AT2G24790	AT2G24790	protein_coding_gene	2958.63	-0.788332	0.143418	-5.49675	3.86862e-08	1.43837e-06	CONSTANS-like 3
AT3G49360	AT3G49360	protein_coding_gene	228.955	-1.95526	0.355805	-5.49531	3.90031e-08	1.44767e-06	6-phosphogluconolactonase 2
AT1G08700	AT1G08700	protein_coding_gene	646.399	0.830569	0.151181	5.49387	3.93231e-08	1.45704e-06	Presenilin-1
AT4G02800	AT4G02800	protein_coding_gene	487.272	-1.31842	0.240089	-5.49139	3.98781e-08	1.47508e-06
AT2G25880	AT2G25880	protein_coding_gene	631.261	-1.11124	0.202455	-5.48882	4.04637e-08	1.49419e-06	ataurora2
AT5G66460	AT5G66460	protein_coding_gene	1444.59	1.13045	0.20599	5.48788	4.06775e-08	1.49953e-06	Glycosyl hydrolase superfamily protein
AT2G01890	AT2G01890	protein_coding_gene	935.169	-2.23163	0.407012	-5.48296	4.18273e-08	1.53667e-06	purple acid phosphatase 8
AT4G39010	AT4G39010	protein_coding_gene	44.4597	1.83327	0.334355	5.483	4.18173e-08	1.53667e-06	glycosyl hydrolase 9B18
AT3G02730	AT3G02730	protein_coding_gene	1389.42	-1.05173	0.191872	-5.48141	4.21939e-08	1.54751e-06	thioredoxin F-type 1
AT3G62610	AT3G62610	protein_coding_gene	59.6858	-1.90663	0.34799	-5.47897	4.27804e-08	1.56637e-06	myb domain protein 11
AT1G62510	AT1G62510	protein_coding_gene	1384.51	1.96215	0.358243	5.47713	4.32273e-08	1.58006e-06	Bifunctional inhibitor/lipid-transfer protein/seed storage 2S albumin superfamily protein
AT5G27350	AT5G27350	protein_coding_gene	565.847	-2.07714	0.379417	-5.47455	4.38615e-08	1.60054e-06	Major facilitator superfamily protein
AT2G38860	AT2G38860	protein_coding_gene	915.55	1.32992	0.243009	5.4727	4.43236e-08	1.61468e-06	Class I glutamine amidotransferase-like superfamily protein
AT2G21210	AT2G21210	protein_coding_gene	74.5088	-2.19396	0.401109	-5.46975	4.5068e-08	1.63903e-06	SAUR-like auxin-responsive protein family
AT1G08920	AT1G08920	protein_coding_gene	805.606	-1.89003	0.345886	-5.46432	4.64683e-08	1.68713e-06	ERD (early response to dehydration) six-like 1
AT3G52580	AT3G52580	protein_coding_gene	5404.2	0.684264	0.125273	5.46218	4.70331e-08	1.70477e-06	Ribosomal protein S11 family protein
AT4G14760	AT4G14760	protein_coding_gene	552.358	-1.06278	0.19463	-5.46053	4.74725e-08	1.71782e-06	kinase interacting (KIP1-like) family protein
AT1G07440	AT1G07440	protein_coding_gene	625.361	-1.4412	0.263968	-5.45976	4.76792e-08	1.71955e-06	NAD(P)-binding Rossmann-fold superfamily protein
AT5G24930	AT5G24930	protein_coding_gene	2004.93	-1.05831	0.193837	-5.45979	4.76693e-08	1.71955e-06	CONSTANS-like 4
AT4G11240	AT4G11240	protein_coding_gene	1203.75	0.698884	0.128103	5.45565	4.87941e-08	1.75683e-06	Calcineurin-like metallo-phosphoesterase superfamily protein
AT1G62380	AT1G62380	protein_coding_gene	10219.4	-1.71235	0.314051	-5.45244	4.96829e-08	1.78586e-06	ACC oxidase 2
AT5G51030	AT5G51030	protein_coding_gene	17.081	-2.61864	0.48077	-5.44677	5.12928e-08	1.84067e-06	NAD(P)-binding Rossmann-fold superfamily protein
AT3G13400	AT3G13400	protein_coding_gene	68.7204	-1.58745	0.291688	-5.44229	5.26004e-08	1.88447e-06	SKU5 similar 13
AT3G22630	AT3G22630	protein_coding_gene	1703.75	0.628058	0.115424	5.44131	5.28917e-08	1.89177e-06	20S proteasome beta subunit D1
AT1G62730	AT1G62730	protein_coding_gene	309.64	0.794516	0.146213	5.43395	5.51205e-08	1.96824e-06	Terpenoid synthases superfamily protein
AT1G68530	AT1G68530	protein_coding_gene	2529.71	-1.37363	0.25297	-5.42999	5.63558e-08	2.00903e-06	3-ketoacyl-CoA synthase 6
AT1G23310	AT1G23310	protein_coding_gene	5787.56	-1.20851	0.222692	-5.42684	5.73598e-08	2.04146e-06	glutamate:glyoxylate aminotransferase
AT1G64080	AT1G64080	protein_coding_gene	233.936	0.991039	0.182745	5.42306	5.8587e-08	2.08171e-06
AT3G48590	AT3G48590	protein_coding_gene	253.81	-0.949023	0.175036	-5.42186	5.89828e-08	2.08551e-06	nuclear factor Y, subunit C1
AT3G56400	AT3G56400	protein_coding_gene	245.955	-2.02719	0.373879	-5.42204	5.89232e-08	2.08551e-06	WRKY DNA-binding protein 70
AT5G11950	AT5G11950	protein_coding_gene	693.938	-1.2271	0.226305	-5.42233	5.88269e-08	2.08551e-06	Putative lysine decarboxylase family protein
AT3G13900	AT3G13900	protein_coding_gene	42.6445	2.16954	0.400237	5.42065	5.93836e-08	2.09625e-06	ATPase E1-E2 type family protein / haloacid dehalogenase-like hydrolase family protein
AT2G44570	AT2G44570	protein_coding_gene	14.1663	-2.56923	0.474018	-5.42012	5.95592e-08	2.09903e-06	glycosyl hydrolase 9B12
AT1G20930	AT1G20930	protein_coding_gene	493.308	-1.08971	0.20109	-5.41904	5.99206e-08	2.10491e-06	cyclin-dependent kinase B2;2
AT5G02440	AT5G02440	protein_coding_gene	193.246	-1.30347	0.240525	-5.41926	5.98463e-08	2.10491e-06
AT1G79540	AT1G79540	protein_coding_gene	217.028	0.954966	0.176308	5.41645	6.07934e-08	2.1321e-06	Pentatricopeptide repeat (PPR) superfamily protein
AT5G03070	AT5G03070	protein_coding_gene	258.818	0.743588	0.137324	5.41483	6.13485e-08	2.14809e-06	importin alpha isoform 9
AT1G32080	AT1G32080	protein_coding_gene	910.022	-1.69248	0.312583	-5.41451	6.14562e-08	2.14839e-06	membrane protein, putative
AT1G19350	AT1G19350	protein_coding_gene	1731.33	-0.877499	0.162109	-5.413	6.19762e-08	2.16307e-06	Brassinosteroid signalling positive regulator (BZR1) family protein
AT4G32290	AT4G32290	protein_coding_gene	246.783	1.36066	0.251478	5.41066	6.2793e-08	2.18805e-06	Core-2/I-branching beta-1,6-N-acetylglucosaminyltransferase family protein
AT2G17040	AT2G17040	protein_coding_gene	13.7429	-2.81425	0.520354	-5.40833	6.36144e-08	2.20955e-06	NAC domain containing protein 36
AT2G31560	AT2G31560	protein_coding_gene	228.738	-1.53642	0.284071	-5.40859	6.35238e-08	2.20955e-06	Protein of unknown function (DUF1685)
AT4G27520	AT4G27520	protein_coding_gene	1885.82	-1.54175	0.285132	-5.40715	6.40364e-08	2.22065e-06	early nodulin-like protein 2
AT1G02730	AT1G02730	protein_coding_gene	1378.17	-1.40511	0.259917	-5.40598	6.44557e-08	2.22804e-06	cellulose synthase-like D5
AT2G41680	AT2G41680	protein_coding_gene	3498.41	-1.0142	0.187599	-5.40621	6.43706e-08	2.22804e-06	NADPH-dependent thioredoxin reductase C
AT5G63380	AT5G63380	protein_coding_gene	752.705	-1.07913	0.199785	-5.40145	6.6103e-08	2.28134e-06	AMP-dependent synthetase and ligase family protein
AT5G20935	AT5G20935	protein_coding_gene	129.673	-1.11933	0.207288	-5.39988	6.66846e-08	2.29666e-06
AT5G38990	AT5G38990	protein_coding_gene	49.8174	-2.06432	0.382304	-5.39968	6.6759e-08	2.29666e-06	Malectin/receptor-like protein kinase family protein
AT3G53210	AT3G53210	protein_coding_gene	191.108	1.1871	0.219906	5.39822	6.7307e-08	2.31183e-06	nodulin MtN21 /EamA-like transporter family protein
AT2G27402	AT2G27402	protein_coding_gene	164.923	-2.38891	0.442606	-5.39738	6.76192e-08	2.31888e-06
AT3G60110	AT3G60110	protein_coding_gene	150.113	-1.03116	0.191128	-5.39512	6.84792e-08	2.34465e-06	DNA-binding bromodomain-containing protein
AT1G03130	AT1G03130	protein_coding_gene	2930.85	-2.29258	0.425073	-5.39338	6.91462e-08	2.35755e-06	photosystem I subunit D-2
AT1G23800	AT1G23800	protein_coding_gene	573.264	-1.85678	0.344276	-5.39328	6.91826e-08	2.35755e-06	aldehyde dehydrogenase 2B7
AT2G23100	AT2G23100	protein_coding_gene	264.373	-1.18765	0.22019	-5.39375	6.90032e-08	2.35755e-06	Cysteine/Histidine-rich C1 domain family protein
AT4G09010	AT4G09010	protein_coding_gene	3186.44	-1.36185	0.252525	-5.39294	6.93147e-08	2.35833e-06	ascorbate peroxidase 4
AT1G33560	AT1G33560	protein_coding_gene	700.508	-0.734096	0.136131	-5.39257	6.94557e-08	2.35942e-06	Disease resistance protein (CC-NBS-LRR class) family
AT2G12462	AT2G12462	protein_coding_gene	379.706	-1.8697	0.346749	-5.39209	6.96423e-08	2.36205e-06
AT5G48940	AT5G48940	protein_coding_gene	405.148	1.54083	0.285948	5.38849	7.10509e-08	2.40502e-06	Leucine-rich repeat transmembrane protein kinase family protein
AT5G54270	AT5G54270	protein_coding_gene	28758.8	-2.23552	0.414885	-5.38829	7.11313e-08	2.40502e-06	light-harvesting chlorophyll B-binding protein 3
AT1G03470	AT1G03470	protein_coding_gene	275.797	-1.14416	0.212359	-5.38787	7.12981e-08	2.4069e-06	Kinase interacting (KIP1-like) family protein
AT1G60260	AT1G60260	protein_coding_gene	48.8905	-2.37925	0.441732	-5.38618	7.19711e-08	2.42583e-06	beta glucosidase 5
AT1G66900	AT1G66900	protein_coding_gene	367.419	-0.810352	0.15052	-5.3837	7.2972e-08	2.45574e-06	alpha/beta-Hydrolases superfamily protein
AT4G33050	AT4G33050	protein_coding_gene	350.337	-1.84248	0.342558	-5.3786	7.50693e-08	2.5224e-06	calmodulin-binding family protein
AT4G27670	AT4G27670	protein_coding_gene	13.864	-3.0831	0.573527	-5.37569	7.62898e-08	2.55944e-06	heat shock protein 21
AT3G51750	AT3G51750	protein_coding_gene	345.134	1.1147	0.207436	5.37371	7.71336e-08	2.58374e-06
AT2G32550	AT2G32550	protein_coding_gene	79.0497	-2.10365	0.391551	-5.37261	7.76041e-08	2.59548e-06	Cell differentiation, Rcd1-like protein
AT3G09160	AT3G09160	protein_coding_gene	22.2744	-2.39243	0.446255	-5.36113	8.27011e-08	2.76168e-06	RNA-binding (RRM/RBD/RNP motifs) family protein
AT5G50890	AT5G50890	protein_coding_gene	156.473	-1.18223	0.220793	-5.35444	8.58216e-08	2.86147e-06	alpha/beta-Hydrolases superfamily protein
AT4G28290	AT4G28290	protein_coding_gene	358.393	-1.6572	0.309525	-5.35403	8.60143e-08	2.86348e-06
AT4G15510	AT4G15510	protein_coding_gene	867.371	-1.07727	0.201321	-5.35103	8.74548e-08	2.90696e-06	Photosystem II reaction center PsbP family protein
AT5G21105	AT5G21105	protein_coding_gene	2246.42	-0.844915	0.157923	-5.35016	8.78743e-08	2.91643e-06	Plant L-ascorbate oxidase
AT3G12955	AT3G12955	protein_coding_gene	90.929	1.80379	0.337177	5.34969	8.81054e-08	2.91962e-06	SAUR-like auxin-responsive protein family
AT1G70310	AT1G70310	protein_coding_gene	2826.9	0.665884	0.124562	5.34579	9.0026e-08	2.97416e-06	spermidine synthase 2
AT1G80440	AT1G80440	protein_coding_gene	375.652	-1.71554	0.320911	-5.34585	8.99957e-08	2.97416e-06	Galactose oxidase/kelch repeat superfamily protein
AT3G02640	AT3G02640	protein_coding_gene	1146.27	-1.04131	0.1948	-5.34551	9.01639e-08	2.97417e-06
AT5G05940	AT5G05940	protein_coding_gene	152.038	-1.45185	0.271728	-5.34305	9.13978e-08	3.01029e-06	ROP guanine nucleotide exchange factor 5
AT1G54000	AT1G54000	protein_coding_gene	8144.61	1.40855	0.263708	5.34131	9.22786e-08	3.03467e-06	GDSL-like Lipase/Acylhydrolase superfamily protein
AT2G42530	AT2G42530	protein_coding_gene	13.717	-2.99872	0.561569	-5.33989	9.30031e-08	3.05386e-06	cold regulated 15b
AT1G27140	AT1G27140	protein_coding_gene	301.934	1.62643	0.304642	5.33881	9.35601e-08	3.06696e-06	glutathione S-transferase tau 14
AT3G02480	AT3G02480	protein_coding_gene	40422.3	2.1307	0.399114	5.33856	9.36856e-08	3.06696e-06	Late embryogenesis abundant protein (LEA) family protein
AT4G14365	AT4G14365	protein_coding_gene	173.89	-2.02445	0.379366	-5.33639	9.48167e-08	3.0993e-06	XB3 ortholog 4 in Arabidopsis thaliana
AT1G35210	AT1G35210	protein_coding_gene	33.7379	-2.38745	0.447699	-5.3327	9.67633e-08	3.15816e-06
AT3G26480	AT3G26480	protein_coding_gene	111.565	1.83364	0.344036	5.3298	9.8322e-08	3.20301e-06	Transducin family protein / WD-40 repeat family protein
AT4G33420	AT4G33420	protein_coding_gene	236.82	-2.17356	0.40783	-5.32959	9.84336e-08	3.20301e-06	Peroxidase superfamily protein
AT5G04950	AT5G04950	protein_coding_gene	528.438	-2.06643	0.387833	-5.32815	9.9216e-08	3.22363e-06	nicotianamine synthase 1
AT4G01490			74.0539	-2.73321	0.513322	-5.32454	1.01207e-07	3.28339e-06	transposable element gene
AT4G33950	AT4G33950	protein_coding_gene	1048.09	-1.17331	0.220415	-5.32319	1.01961e-07	3.30291e-06	Protein kinase superfamily protein
AT4G15765	AT4G15765	protein_coding_gene	124.906	-1.67428	0.314606	-5.32184	1.02726e-07	3.32269e-06	FAD/NAD(P)-binding oxidoreductase family protein
AT1G45010	AT1G45010	protein_coding_gene	527.085	-1.13583	0.213581	-5.31805	1.04888e-07	3.38756e-06	TRAM, LAG1 and CLN8 (TLC) lipid-sensing domain containing protein
AT2G01900	AT2G01900	protein_coding_gene	56.6991	-2.10093	0.395087	-5.31763	1.0513e-07	3.39031e-06	DNAse I-like superfamily protein
AT2G37300	AT2G37300	protein_coding_gene	112.647	-1.4921	0.280704	-5.31556	1.06332e-07	3.42399e-06
AT1G05010	AT1G05010	protein_coding_gene	1517.02	-1.71589	0.323335	-5.30683	1.11547e-07	3.58657e-06	ethylene-forming enzyme
AT3G46820	AT3G46820	protein_coding_gene	430.976	-0.822814	0.155057	-5.30653	1.11732e-07	3.5872e-06	type one serine/threonine protein phosphatase 5
AT1G76310	AT1G76310	protein_coding_gene	333.891	-1.39162	0.262315	-5.30517	1.1257e-07	3.60875e-06	CYCLIN B2;4
AT4G09350	AT4G09350	protein_coding_gene	94.632	-1.90163	0.358523	-5.30408	1.1324e-07	3.62485e-06	Chaperone DnaJ-domain superfamily protein
AT3G60630	AT3G60630	protein_coding_gene	765.678	0.732249	0.138126	5.30129	1.14987e-07	3.67533e-06	GRAS family transcription factor
AT2G39020	AT2G39020	protein_coding_gene	1433.15	0.808734	0.152576	5.30053	1.15466e-07	3.68521e-06	Acyl-CoA N-acyltransferases (NAT) superfamily protein
AT2G40520	AT2G40520	protein_coding_gene	90.8083	-1.77641	0.335158	-5.30021	1.15668e-07	3.68621e-06	Nucleotidyltransferase family protein
AT5G27360	AT5G27360	protein_coding_gene	92.5861	-2.01217	0.380053	-5.29446	1.19369e-07	3.79504e-06	Major facilitator superfamily protein
AT5G59820	AT5G59820	protein_coding_gene	1751.64	-1.46414	0.276546	-5.29436	1.19434e-07	3.79504e-06	C2H2-type zinc finger family protein
AT5G23660	AT5G23660	protein_coding_gene	224.132	-1.81225	0.342432	-5.29231	1.20782e-07	3.83226e-06	homolog of Medicago truncatula MTN3
AT1G48300	AT1G48300	protein_coding_gene	2320.32	-0.655397	0.123858	-5.29151	1.2131e-07	3.84337e-06
AT1G31310	AT1G31310	protein_coding_gene	44.844	-1.67165	0.315982	-5.29035	1.22084e-07	3.86224e-06	hydroxyproline-rich glycoprotein family protein
AT1G14390	AT1G14390	protein_coding_gene	146.549	1.03069	0.194975	5.28624	1.24855e-07	3.94415e-06	Leucine-rich repeat protein kinase family protein
AT2G23000	AT2G23000	protein_coding_gene	830.505	-1.44325	0.273103	-5.28466	1.25941e-07	3.97264e-06	serine carboxypeptidase-like 10
AT3G48350	AT3G48350	protein_coding_gene	941.742	-1.98655	0.37623	-5.28015	1.29076e-07	4.06561e-06	Cysteine proteinases superfamily protein
AT2G19320	AT2G19320	protein_coding_gene	63.5662	2.44992	0.464082	5.27908	1.29837e-07	4.08365e-06
AT2G45970	AT2G45970	protein_coding_gene	919.526	-0.813168	0.154073	-5.2778	1.30741e-07	4.1061e-06	cytochrome P450, family 86, subfamily A, polypeptide 8
AT3G09162	AT3G09162	protein_coding_gene	51.9602	-2.1095	0.399843	-5.27582	1.32166e-07	4.14484e-06
AT1G15310	AT1G15310	protein_coding_gene	327.496	1.01799	0.193043	5.2734	1.33919e-07	4.19372e-06	signal recognition particle 54 kDa subunit
AT1G52780	AT1G52780	protein_coding_gene	335.306	0.821366	0.155769	5.27296	1.34237e-07	4.19764e-06	Protein of unknown function (DUF2921)
AT1G17830	AT1G17830	protein_coding_gene	733.481	-1.32124	0.250587	-5.27259	1.34514e-07	4.20021e-06	Protein of unknown function (DUF789)
AT1G49870	AT1G49870	protein_coding_gene	267.239	-1.54589	0.293263	-5.27133	1.35437e-07	4.22294e-06
AT1G25440	AT1G25440	protein_coding_gene	179.555	-1.85378	0.351767	-5.26992	1.36486e-07	4.24952e-06	B-box type zinc finger protein with CCT domain
AT2G28100	AT2G28100	protein_coding_gene	311.36	-0.788102	0.149596	-5.2682	1.37764e-07	4.28316e-06	alpha-L-fucosidase 1
AT2G30860	AT2G30860	protein_coding_gene	18827.2	1.19357	0.226576	5.26787	1.38016e-07	4.28484e-06	glutathione S-transferase PHI 9
AT3G46230	AT3G46230	protein_coding_gene	94.5723	-2.26184	0.429706	-5.26369	1.41195e-07	4.37723e-06	heat shock protein 17.4
AT1G14345	AT1G14345	protein_coding_gene	976.884	-1.43752	0.273209	-5.26162	1.42791e-07	4.4204e-06	NAD(P)-linked oxidoreductase superfamily protein
AT3G22490	AT3G22490	protein_coding_gene	236.044	2.29128	0.435548	5.26068	1.43522e-07	4.43667e-06	Seed maturation protein
AT1G43560	AT1G43560	protein_coding_gene	1197.53	-0.864894	0.16447	-5.25868	1.45095e-07	4.47891e-06	thioredoxin Y2
AT5G09640	AT5G09640	protein_coding_gene	78.4362	2.31499	0.440277	5.25802	1.45614e-07	4.48851e-06	serine carboxypeptidase-like 19
AT5G38300	AT5G38300	protein_coding_gene	127.931	-1.43967	0.273958	-5.25508	1.47958e-07	4.55427e-06
AT4G23800	AT4G23800	protein_coding_gene	2253.81	-1.44143	0.275009	-5.24137	1.59389e-07	4.89918e-06	HMG (high mobility group) box protein
AT1G78020	AT1G78020	protein_coding_gene	340.117	-1.61234	0.307643	-5.24093	1.59766e-07	4.9038e-06	Protein of unknown function (DUF581)
AT5G22830	AT5G22830	protein_coding_gene	676.457	-1.17622	0.224532	-5.23855	1.61843e-07	4.96052e-06	magnesium (Mg) transporter 10
AT2G15960	AT2G15960	protein_coding_gene	240.861	-1.91413	0.365442	-5.23786	1.62453e-07	4.97217e-06
AT1G03445	AT1G03445	protein_coding_gene	18.588	-2.69209	0.514118	-5.23633	1.638e-07	5.0063e-06	Serine/threonine protein phosphatase family protein
AT4G00900	AT4G00900	protein_coding_gene	661.131	-1.09391	0.208935	-5.23565	1.64408e-07	5.01739e-06	ER-type Ca2+-ATPase 2
AT5G55140	AT5G55140	protein_coding_gene	731.5	0.670487	0.128068	5.2354	1.64626e-07	5.01739e-06	ribosomal protein L30 family protein
AT3G05600	AT3G05600	protein_coding_gene	822.032	-1.82407	0.348716	-5.23081	1.6877e-07	5.13644e-06	alpha/beta-Hydrolases superfamily protein
AT1G77380	AT1G77380	protein_coding_gene	188.711	-1.34285	0.25676	-5.23	1.6951e-07	5.15172e-06	amino acid permease 3
AT1G44110	AT1G44110	protein_coding_gene	371.149	-1.35895	0.259944	-5.22787	1.71477e-07	5.2042e-06	Cyclin A1;1
AT5G64040	AT5G64040	protein_coding_gene	5348.33	-1.76948	0.338489	-5.22758	1.71746e-07	5.20507e-06	photosystem I reaction center subunit PSI-N, chloroplast, putative / PSI-N, putative (PSAN)
AT2G28950	AT2G28950	protein_coding_gene	717.038	-1.04455	0.199897	-5.22543	1.73755e-07	5.25859e-06	expansin A6
AT2G14247	AT2G14247	protein_coding_gene	370.738	-2.00387	0.38354	-5.22468	1.74461e-07	5.27257e-06	Expressed protein
AT1G60170	AT1G60170	protein_coding_gene	1443	0.399334	0.0764472	5.22366	1.75423e-07	5.29424e-06	pre-mRNA processing ribonucleoprotein binding region-containing protein
AT3G55630	AT3G55630	protein_coding_gene	204.803	-1.84745	0.353828	-5.22131	1.77659e-07	5.35426e-06	DHFS-FPGS homolog D
AT4G17000	AT4G17000	protein_coding_gene	279.802	-1.44758	0.277296	-5.22036	1.78578e-07	5.37101e-06
AT5G24210	AT5G24210	protein_coding_gene	23.6208	-2.44878	0.469094	-5.22022	1.78711e-07	5.37101e-06	alpha/beta-Hydrolases superfamily protein
AT1G13609	AT1G13609	protein_coding_gene	30.7051	-2.60253	0.499582	-5.20943	1.89426e-07	5.67911e-06	Defensin-like (DEFL) family protein
AT1G78970	AT1G78970	protein_coding_gene	85.585	-2.26757	0.435286	-5.20937	1.89487e-07	5.67911e-06	lupeol synthase 1
AT5G54710	AT5G54710	protein_coding_gene	67.1749	-2.37927	0.456935	-5.20701	1.9191e-07	5.74378e-06	Ankyrin repeat family protein
AT1G03780	AT1G03780	protein_coding_gene	550.003	-1.52698	0.29352	-5.20229	1.96851e-07	5.8835e-06	targeting protein for XKLP2
AT5G13220	AT5G13220	protein_coding_gene	532.33	-1.94551	0.374149	-5.19983	1.99469e-07	5.95353e-06	jasmonate-zim-domain protein 10
AT5G24610	AT5G24610	protein_coding_gene	795.821	0.860022	0.165413	5.19922	2.00121e-07	5.96477e-06
AT4G04695	AT4G04695	protein_coding_gene	148.393	-0.875314	0.168407	-5.19762	2.01852e-07	6.00808e-06	calcium-dependent protein kinase 31
AT4G04840	AT4G04840	protein_coding_gene	871.476	-2.10947	0.405964	-5.19621	2.0339e-07	6.04554e-06	methionine sulfoxide reductase B6
AT2G45290	AT2G45290	protein_coding_gene	3119.74	0.89658	0.172555	5.19592	2.03715e-07	6.04689e-06	Transketolase
AT5G48570	AT5G48570	protein_coding_gene	316.429	-1.23199	0.237151	-5.19497	2.04753e-07	6.06939e-06	FKBP-type peptidyl-prolyl cis-trans isomerase family protein
AT4G22710	AT4G22710	protein_coding_gene	387.701	-2.00821	0.386858	-5.19106	2.09101e-07	6.1898e-06	cytochrome P450, family 706, subfamily A, polypeptide 2
AT4G22570	AT4G22570	protein_coding_gene	604.289	-1.51322	0.291541	-5.19043	2.09808e-07	6.20223e-06	adenine phosphoribosyl transferase 3
AT1G51400	AT1G51400	protein_coding_gene	1673.78	-1.82503	0.351713	-5.18896	2.11467e-07	6.24276e-06	Photosystem II 5 kD protein
AT4G19830	AT4G19830	protein_coding_gene	207.973	-1.04857	0.202166	-5.18666	2.14102e-07	6.31193e-06	FKBP-like peptidyl-prolyl cis-trans isomerase family protein
AT1G56650	AT1G56650	protein_coding_gene	592.866	-2.85488	0.550536	-5.18564	2.15279e-07	6.33476e-06	production of anthocyanin pigment 1
AT4G36570	AT4G36570	protein_coding_gene	12.3906	-2.90795	0.560788	-5.18548	2.15462e-07	6.33476e-06	RAD-like 3
AT5G54230	AT5G54230	protein_coding_gene	86.1256	-2.30873	0.445633	-5.18079	2.20947e-07	6.4872e-06	myb domain protein 49
AT5G01910	AT5G01910	protein_coding_gene	179.168	-1.23178	0.237779	-5.18035	2.21468e-07	6.4937e-06
AT4G02280	AT4G02280	protein_coding_gene	1449.01	1.62283	0.313323	5.17941	2.22589e-07	6.51773e-06	sucrose synthase 3
AT3G15360	AT3G15360	protein_coding_gene	2231.25	-0.884237	0.170753	-5.17847	2.23716e-07	6.54187e-06	thioredoxin M-type 4
AT4G22250	AT4G22250	protein_coding_gene	192.605	1.24432	0.240307	5.17803	2.24239e-07	6.54831e-06	RING/U-box superfamily protein
AT1G54870	AT1G54870	protein_coding_gene	563.404	2.24712	0.434144	5.17597	2.26728e-07	6.6068e-06	NAD(P)-binding Rossmann-fold superfamily protein
AT4G18010	AT4G18010	protein_coding_gene	1411.3	-1.85984	0.359329	-5.17587	2.26852e-07	6.6068e-06	myo-inositol polyphosphate 5-phosphatase 2
AT2G39710	AT2G39710	protein_coding_gene	169.151	-1.32832	0.256728	-5.17404	2.2909e-07	6.66302e-06	Eukaryotic aspartyl protease family protein
AT3G60660	AT3G60660	protein_coding_gene	175.783	0.878875	0.169889	5.17324	2.30065e-07	6.67343e-06
AT4G05520	AT4G05520	protein_coding_gene	644.95	-1.17643	0.227399	-5.17343	2.2983e-07	6.67343e-06	EPS15 homology domain 2
AT1G52230	AT1G52230	protein_coding_gene	6720.84	-2.12168	0.41042	-5.16953	2.34685e-07	6.79834e-06	photosystem I subunit H2
AT3G03310	AT3G03310	protein_coding_gene	361.948	1.15218	0.222986	5.16705	2.37816e-07	6.87982e-06	lecithin:cholesterol acyltransferase 3
AT4G32890	AT4G32890	protein_coding_gene	258.216	1.36865	0.2649	5.16668	2.38293e-07	6.8844e-06	GATA transcription factor 9
AT2G37280	AT2G37280	protein_coding_gene	42.565	-1.71169	0.331631	-5.16143	2.45074e-07	7.07089e-06	pleiotropic drug resistance 5
AT3G08940	AT3G08940	protein_coding_gene	8314.26	-1.77347	0.343625	-5.16106	2.45562e-07	7.07551e-06	light harvesting complex photosystem II
AT2G30770	AT2G30770	protein_coding_gene	4.01284	-3.07723	0.596667	-5.15737	2.50445e-07	7.20015e-06	cytochrome P450, family 71, subfamily A, polypeptide 13
AT3G24500	AT3G24500	protein_coding_gene	942.823	-1.83312	0.355442	-5.15729	2.50553e-07	7.20015e-06	multiprotein bridging factor 1C
AT2G40880	AT2G40880	protein_coding_gene	315.213	-1.86539	0.361977	-5.15333	2.55897e-07	7.34396e-06	cystatin A
AT1G58807	AT1G58807	protein_coding_gene	1189.14	-1.35648	0.263852	-5.14108	2.73166e-07	7.82918e-06	Disease resistance protein (CC-NBS-LRR class) family
AT2G26170	AT2G26170	protein_coding_gene	367.238	-1.44648	0.281385	-5.14057	2.73901e-07	7.83989e-06	cytochrome P450, family 711, subfamily A, polypeptide 1
AT2G29970	AT2G29970	protein_coding_gene	260.676	-0.814344	0.15845	-5.13944	2.75554e-07	7.86637e-06	Double Clp-N motif-containing P-loop nucleoside triphosphate hydrolases superfamily protein
AT5G13650	AT5G13650	protein_coding_gene	6636.32	-1.066	0.20741	-5.13961	2.75316e-07	7.86637e-06	elongation factor family protein
AT2G32510	AT2G32510	protein_coding_gene	47.343	-2.17313	0.422956	-5.13796	2.77742e-07	7.91839e-06	mitogen-activated protein kinase kinase kinase 17
AT5G20230	AT5G20230	protein_coding_gene	365.231	-1.9341	0.376578	-5.136	2.80651e-07	7.99081e-06	blue-copper-binding protein
AT1G64860	AT1G64860	protein_coding_gene	1180.14	-1.30555	0.25433	-5.13329	2.84717e-07	8.09592e-06	sigma factor A
AT5G22570	AT5G22570	protein_coding_gene	99.1854	-2.26062	0.440509	-5.13184	2.86921e-07	8.14787e-06	WRKY DNA-binding protein 38
AT1G29920	AT1G29920	protein_coding_gene	35972.6	-2.58871	0.504653	-5.12969	2.90218e-07	8.23071e-06	chlorophyll A/B-binding protein 2
AT2G44450	AT2G44450	protein_coding_gene	857.368	-1.42477	0.277829	-5.12825	2.92455e-07	8.28328e-06	beta glucosidase 15
AT5G38020	AT5G38020	protein_coding_gene	450.128	-1.93866	0.378096	-5.12742	2.93735e-07	8.30867e-06	S-adenosyl-L-methionine-dependent methyltransferases superfamily protein
AT4G17670	AT4G17670	protein_coding_gene	375.13	1.23279	0.240472	5.12652	2.95146e-07	8.33768e-06	Protein of unknown function (DUF581)
AT1G76540	AT1G76540	protein_coding_gene	940.763	-0.961473	0.187614	-5.12475	2.97927e-07	8.40527e-06	cyclin-dependent kinase B2;1
AT1G73880	AT1G73880	protein_coding_gene	532.266	1.10584	0.215794	5.1245	2.98325e-07	8.40555e-06	UDP-glucosyl transferase 89B1
AT2G24600	AT2G24600	protein_coding_gene	410.432	-1.4984	0.292479	-5.12312	3.00528e-07	8.4566e-06	Ankyrin repeat family protein
AT2G24850	AT2G24850	protein_coding_gene	117.061	-2.56691	0.501139	-5.12216	3.02056e-07	8.48856e-06	tyrosine aminotransferase 3
AT1G28640	AT1G28640	protein_coding_gene	30.7618	2.44425	0.477279	5.12121	3.03578e-07	8.51171e-06	GDSL-like Lipase/Acylhydrolase superfamily protein
AT5G35940	AT5G35940	protein_coding_gene	641.108	-1.35281	0.264161	-5.12116	3.03667e-07	8.51171e-06	Mannose-binding lectin superfamily protein
AT3G58650	AT3G58650	protein_coding_gene	381.079	-1.56472	0.305753	-5.11758	3.09475e-07	8.66329e-06
AT3G47510	AT3G47510	protein_coding_gene	80.7838	-2.23698	0.437669	-5.11111	3.20268e-07	8.95385e-06
AT1G48560	AT1G48560	protein_coding_gene	146.983	0.79115	0.154802	5.11072	3.20932e-07	8.96083e-06
AT3G42658			172.599	-1.64911	0.322723	-5.11001	3.2215e-07	8.98324e-06	transposable element gene
AT1G68945	AT1G68945	protein_coding_gene	617.266	0.737889	0.144438	5.10868	3.24419e-07	9.03489e-06
AT1G69935	AT1G69935	protein_coding_gene	252.65	-0.849484	0.166302	-5.10808	3.25441e-07	9.0454e-06	short hypocotyl in white light1
AT3G49120	AT3G49120	protein_coding_gene	682.468	-2.16552	0.423949	-5.10797	3.25633e-07	9.0454e-06	peroxidase CB
AT4G18480	AT4G18480	protein_coding_gene	12098.4	-1.04185	0.204015	-5.10675	3.27741e-07	9.0923e-06	P-loop containing nucleoside triphosphate hydrolases superfamily protein
AT1G72820	AT1G72820	protein_coding_gene	296.114	1.27757	0.250245	5.10526	3.30338e-07	9.14089e-06	Mitochondrial substrate carrier family protein
AT2G03820	AT2G03820	protein_coding_gene	2427.09	0.856917	0.167847	5.10534	3.30208e-07	9.14089e-06	nonsense-mediated mRNA decay NMD3 family protein
AT3G19520	AT3G19520	protein_coding_gene	638.959	0.57571	0.112781	5.10466	3.31395e-07	9.15843e-06	Protein of unknown function (DUF626)
AT2G43710	AT2G43710	protein_coding_gene	3623.03	-0.683954	0.134003	-5.10402	3.32512e-07	9.1776e-06	Plant stearoyl-acyl-carrier-protein desaturase family protein
AT2G42010	AT2G42010	protein_coding_gene	787.437	-0.575927	0.112875	-5.10234	3.35479e-07	9.23999e-06	phospholipase D beta 1
AT5G05850	AT5G05850	protein_coding_gene	138.97	-1.36004	0.266556	-5.10226	3.35627e-07	9.23999e-06	plant intracellular ras group-related LRR 1
AT3G03650	AT3G03650	protein_coding_gene	23.8261	1.93586	0.379456	5.10167	3.36665e-07	9.25678e-06	Exostosin family protein
AT3G22680	AT3G22680	protein_coding_gene	370.36	0.823152	0.161398	5.10013	3.39414e-07	9.32053e-06	RNA-DIRECTED DNA METHYLATION 1
AT4G13850	AT4G13850	protein_coding_gene	4077.16	0.639576	0.125438	5.09876	3.41895e-07	9.37341e-06	glycine-rich RNA-binding protein 2
AT4G25620	AT4G25620	protein_coding_gene	1229.75	-1.04579	0.205113	-5.09858	3.42206e-07	9.37341e-06	hydroxyproline-rich glycoprotein family protein
AT4G24930	AT4G24930	protein_coding_gene	970.596	-0.980049	0.19226	-5.09753	3.44115e-07	9.41379e-06	thylakoid lumenal 17.9 kDa protein, chloroplast
AT1G32450	AT1G32450	protein_coding_gene	92.5294	-2.74265	0.538116	-5.09676	3.45508e-07	9.43997e-06	nitrate transporter 1.5
AT4G23680	AT4G23680	protein_coding_gene	16013.3	-1.86279	0.365513	-5.09638	3.46211e-07	9.44725e-06	Polyketide cyclase/dehydrase and lipid transport superfamily protein
AT1G63160	AT1G63160	protein_coding_gene	413.864	0.853303	0.167559	5.09257	3.53249e-07	9.6171e-06	replication factor C 2
AT5G03760	AT5G03760	protein_coding_gene	2559.91	-0.728606	0.143074	-5.09253	3.53325e-07	9.6171e-06	Nucleotide-diphospho-sugar transferases superfamily protein
AT4G38770	AT4G38770	protein_coding_gene	4976.55	-1.53108	0.300719	-5.09142	3.554e-07	9.66143e-06	proline-rich protein 4
AT4G33550	AT4G33550	protein_coding_gene	684.643	-1.83283	0.360118	-5.08952	3.5897e-07	9.74625e-06	Bifunctional inhibitor/lipid-transfer protein/seed storage 2S albumin superfamily protein
AT4G15560	AT4G15560	protein_coding_gene	3974.1	-1.30359	0.256421	-5.0838	3.69956e-07	1.00319e-05	Deoxyxylulose-5-phosphate synthase
AT5G67060	AT5G67060	protein_coding_gene	1196.69	-1.09179	0.214919	-5.08002	3.77398e-07	1.02209e-05	basic helix-loop-helix (bHLH) DNA-binding superfamily protein
AT1G11860	AT1G11860	protein_coding_gene	14683.6	-0.664581	0.130882	-5.07773	3.81979e-07	1.03138e-05	Glycine cleavage T-protein family
AT3G59480	AT3G59480	protein_coding_gene	57.7591	1.49751	0.294926	5.07759	3.82256e-07	1.03138e-05	pfkB-like carbohydrate kinase family protein
AT5G01790	AT5G01790	protein_coding_gene	187.292	-1.61358	0.317784	-5.0776	3.82232e-07	1.03138e-05
AT4G22212	AT4G22212	protein_coding_gene	330.309	-1.55836	0.306968	-5.07663	3.84183e-07	1.03529e-05	Arabidopsis defensin-like protein
AT2G43945	AT2G43945	protein_coding_gene	1309.41	-0.946974	0.186606	-5.07472	3.88077e-07	1.04448e-05
AT4G03210	AT4G03210	protein_coding_gene	5129.91	-1.07655	0.212499	-5.06615	4.05941e-07	1.09025e-05	xyloglucan endotransglucosylase/hydrolase 9
AT5G45660	AT5G45660	protein_coding_gene	146.132	0.969245	0.19132	5.06608	4.06093e-07	1.09025e-05
AT2G41090	AT2G41090	protein_coding_gene	1109.38	-1.8622	0.367722	-5.06414	4.10252e-07	1.09869e-05	Calcium-binding EF-hand family protein
AT4G36000	AT4G36000	protein_coding_gene	14.9836	-2.38409	0.470773	-5.06421	4.1009e-07	1.09869e-05	Pathogenesis-related thaumatin superfamily protein
AT1G21500	AT1G21500	protein_coding_gene	887.04	-2.01311	0.397759	-5.06112	4.16811e-07	1.11488e-05
AT4G35050	AT4G35050	protein_coding_gene	790.929	0.697323	0.137793	5.06065	4.17828e-07	1.11622e-05	Transducin family protein / WD-40 repeat family protein
AT2G33480	AT2G33480	protein_coding_gene	107.138	-1.72161	0.340593	-5.05474	4.30968e-07	1.1499e-05	NAC domain containing protein 41
AT1G68910	AT1G68910	protein_coding_gene	428	-1.04245	0.206253	-5.05421	4.32182e-07	1.15128e-05	WPP domain-interacting protein 2
AT2G45220	AT2G45220	protein_coding_gene	703.811	-2.22095	0.439441	-5.05405	4.32548e-07	1.15128e-05	Plant invertase/pectin methylesterase inhibitor superfamily
AT1G72910	AT1G72910	protein_coding_gene	51.3302	-2.14447	0.424367	-5.05334	4.34152e-07	1.15413e-05	Toll-Interleukin-Resistance (TIR) domain-containing protein
AT2G42610	AT2G42610	protein_coding_gene	79.6492	-1.9661	0.389117	-5.05273	4.35547e-07	1.15642e-05	Protein of unknown function (DUF640)
AT4G11080	AT4G11080	protein_coding_gene	414.192	-1.52518	0.301946	-5.05115	4.39148e-07	1.16455e-05	HMG (high mobility group) box protein
AT1G20030	AT1G20030	protein_coding_gene	133.875	-0.976669	0.193446	-5.0488	4.44593e-07	1.17755e-05	Pathogenesis-related thaumatin superfamily protein
AT3G18570	AT3G18570	protein_coding_gene	126.784	2.21478	0.438736	5.04811	4.46208e-07	1.18038e-05	Oleosin family protein
AT5G44925			20.7782	2.11938	0.419861	5.04781	4.46904e-07	1.18078e-05	transposable element gene
AT4G16860	AT4G16860	protein_coding_gene	43.2174	-2.51036	0.497725	-5.04367	4.56686e-07	1.20515e-05	Disease resistance protein (TIR-NBS-LRR class) family
AT4G01915	AT4G01915	protein_coding_gene	28.9665	-2.57364	0.51045	-5.04191	4.60904e-07	1.21378e-05
AT5G65750	AT5G65750	protein_coding_gene	2449.35	1.07447	0.21311	5.04184	4.61079e-07	1.21378e-05	2-oxoglutarate dehydrogenase, E1 component
AT4G05190	AT4G05190	protein_coding_gene	557.617	-1.32002	0.262095	-5.0364	4.74365e-07	1.24724e-05	kinesin 5
AT3G21055	AT3G21055	protein_coding_gene	5486.8	-1.23777	0.245976	-5.03207	4.85215e-07	1.27422e-05	photosystem II subunit T
AT5G46160	AT5G46160	protein_coding_gene	957.093	0.739397	0.146954	5.0315	4.86662e-07	1.27647e-05	Ribosomal protein L14p/L23e family protein
AT1G10650	AT1G10650	protein_coding_gene	839.224	-1.13549	0.225696	-5.03107	4.87738e-07	1.27774e-05	SBP (S-ribonuclease binding protein) family protein
AT1G69230	AT1G69230	protein_coding_gene	58.3982	-1.53658	0.30546	-5.03037	4.89541e-07	1.28092e-05	SPIRAL1-like2
AT4G24240	AT4G24240	protein_coding_gene	585.515	-0.738418	0.146933	-5.02555	5.01992e-07	1.31191e-05	WRKY DNA-binding protein 7
AT5G04140	AT5G04140	protein_coding_gene	4971.77	-1.63968	0.326334	-5.02452	5.04681e-07	1.31735e-05	glutamate synthase 1
AT2G46710	AT2G46710	protein_coding_gene	622.274	-0.66304	0.132082	-5.01991	5.16964e-07	1.34778e-05	Rho GTPase activating protein with PAK-box/P21-Rho-binding domain
AT5G03120	AT5G03120	protein_coding_gene	326.565	-1.61824	0.322426	-5.01895	5.19538e-07	1.35286e-05
AT4G39250	AT4G39250	protein_coding_gene	7.20997	-2.69406	0.53699	-5.01697	5.24922e-07	1.36524e-05	RAD-like 1
AT4G00238	AT4G00238	protein_coding_gene	391.037	0.851612	0.169794	5.01557	5.28753e-07	1.37355e-05	DNA-binding storekeeper protein-related transcriptional regulator
AT2G34810	AT2G34810	protein_coding_gene	194.22	-1.59321	0.317745	-5.01412	5.32763e-07	1.38065e-05	FAD-binding Berberine family protein
AT4G39710	AT4G39710	protein_coding_gene	395.962	-1.35381	0.269988	-5.01433	5.32189e-07	1.38065e-05	FK506-binding protein 16-2
AT3G13980	AT3G13980	protein_coding_gene	80.5714	-1.75392	0.349889	-5.01278	5.36498e-07	1.38867e-05
AT2G21720	AT2G21720	protein_coding_gene	364.073	1.96831	0.39274	5.01174	5.39413e-07	1.39455e-05	Plant protein of unknown function (DUF639)
AT3G14200	AT3G14200	protein_coding_gene	1246.11	-1.06377	0.212419	-5.0079	5.50271e-07	1.42092e-05	Chaperone DnaJ-domain superfamily protein
AT5G62140	AT5G62140	protein_coding_gene	316.891	-1.26204	0.252037	-5.00734	5.51861e-07	1.42333e-05
AT1G62710	AT1G62710	protein_coding_gene	3283.54	1.31781	0.263245	5.00601	5.55705e-07	1.43154e-05	beta vacuolar processing enzyme
AT2G45990	AT2G45990	protein_coding_gene	982.975	-0.832491	0.166411	-5.00263	5.65541e-07	1.45514e-05
AT3G61990	AT3G61990	protein_coding_gene	2559.21	0.661027	0.132142	5.0024	5.66221e-07	1.45516e-05	S-adenosyl-L-methionine-dependent methyltransferases superfamily protein
AT1G13110	AT1G13110	protein_coding_gene	467.33	-1.52846	0.305608	-5.00137	5.69231e-07	1.45945e-05	cytochrome P450, family 71 subfamily B, polypeptide 7
AT1G44575	AT1G44575	protein_coding_gene	16869.3	-1.16703	0.233341	-5.00137	5.69239e-07	1.45945e-05	Chlorophyll A-B binding family protein
AT3G25870	AT3G25870	protein_coding_gene	112.525	1.43452	0.286959	4.99903	5.76183e-07	1.47551e-05
AT2G17340	AT2G17340	protein_coding_gene	1210.29	-0.773028	0.154661	-4.99819	5.78697e-07	1.48019e-05	Uncharacterised conserved protein (UCP030210)
AT4G33260	AT4G33260	protein_coding_gene	590.205	-1.31899	0.264	-4.99616	5.84838e-07	1.49413e-05	Transducin family protein / WD-40 repeat family protein
AT4G28650	AT4G28650	protein_coding_gene	886.523	1.01006	0.202198	4.99542	5.8708e-07	1.49809e-05	Leucine-rich repeat transmembrane protein kinase family protein
AT1G21090	AT1G21090	protein_coding_gene	435.268	0.858231	0.171911	4.99229	5.96663e-07	1.52075e-05	Cupredoxin superfamily protein
AT2G24645	AT2G24645	protein_coding_gene	83.5121	-1.14825	0.230057	-4.99115	6.00213e-07	1.528e-05	Transcriptional factor B3 family protein
AT4G18740	AT4G18740	protein_coding_gene	135.166	-1.74909	0.350484	-4.99051	6.02209e-07	1.53128e-05	Rho termination factor
AT1G50320	AT1G50320	protein_coding_gene	1397.77	-0.81463	0.163276	-4.98928	6.06046e-07	1.53923e-05	thioredoxin X
AT4G21400	AT4G21400	protein_coding_gene	219.942	-1.2987	0.260481	-4.98578	6.17125e-07	1.56553e-05	cysteine-rich RLK (RECEPTOR-like protein kinase) 28
AT1G18660	AT1G18660	protein_coding_gene	901.654	-0.903085	0.18149	-4.97595	6.49282e-07	1.64518e-05	zinc finger (C3HC4-type RING finger) family protein
AT1G19020	AT1G19020	protein_coding_gene	721.152	-1.94458	0.390847	-4.9753	6.51459e-07	1.6477e-05
AT4G00895	AT4G00895	protein_coding_gene	1594.85	-0.688976	0.138482	-4.9752	6.51802e-07	1.6477e-05	ATPase, F1 complex, OSCP/delta subunit protein
AT3G53750	AT3G53750	protein_coding_gene	962.742	0.562771	0.113176	4.97253	6.60844e-07	1.66861e-05	actin 3
AT1G66970	AT1G66970	protein_coding_gene	98.1821	-2.46262	0.495319	-4.9718	6.63357e-07	1.67301e-05	SHV3-like 2
AT2G45160	AT2G45160	protein_coding_gene	1257.98	0.671925	0.135178	4.97066	6.67237e-07	1.68083e-05	GRAS family transcription factor
AT4G21800	AT4G21800	protein_coding_gene	818.172	0.568997	0.114544	4.96748	6.78292e-07	1.70669e-05	P-loop containing nucleoside triphosphate hydrolases superfamily protein
AT5G63850	AT5G63850	protein_coding_gene	209.998	-2.14084	0.43108	-4.96623	6.82672e-07	1.71572e-05	amino acid permease 4
AT3G53980	AT3G53980	protein_coding_gene	316.058	-2.01451	0.405728	-4.96517	6.86392e-07	1.72307e-05	Bifunctional inhibitor/lipid-transfer protein/seed storage 2S albumin superfamily protein
AT4G14615	AT4G14615	protein_coding_gene	1097.33	0.768195	0.154729	4.96476	6.87853e-07	1.72473e-05
AT5G14800	AT5G14800	protein_coding_gene	5481.05	0.60088	0.121083	4.96254	6.95774e-07	1.74257e-05	pyrroline-5- carboxylate (P5C) reductase
AT1G14920	AT1G14920	protein_coding_gene	794.821	1.02173	0.2059	4.96226	6.9679e-07	1.7431e-05	GRAS family transcription factor family protein
AT4G01320	AT4G01320	protein_coding_gene	1980.89	0.624208	0.125797	4.96203	6.97607e-07	1.74313e-05	Peptidase family M48 family protein
AT1G19330	AT1G19330	protein_coding_gene	143.272	-1.90499	0.383959	-4.96143	6.99771e-07	1.74652e-05
AT5G23800	AT5G23800	protein_coding_gene	107.108	-1.35508	0.273177	-4.96044	7.03346e-07	1.75342e-05	DOMAIN OF UNKNOWN FUNCTION 724 10
AT1G30690	AT1G30690	protein_coding_gene	3312.6	-1.28547	0.259161	-4.96012	7.04482e-07	1.75423e-05	Sec14p-like phosphatidylinositol transfer family protein
AT3G53970	AT3G53970	protein_coding_gene	1229.04	0.758723	0.152972	4.9599	7.05312e-07	1.75428e-05	proteasome inhibitor-related
AT1G27100	AT1G27100	protein_coding_gene	2014.52	-1.04763	0.211363	-4.95656	7.17511e-07	1.78257e-05	Actin cross-linking protein
AT4G33700	AT4G33700	protein_coding_gene	838.848	0.696333	0.140533	4.95495	7.235e-07	1.79539e-05	CBS domain-containing protein with a domain of unknown function (DUF21)
AT4G37710	AT4G37710	protein_coding_gene	35.3679	-2.59243	0.523557	-4.95157	7.36158e-07	1.82471e-05	VQ motif-containing protein
AT5G53320	AT5G53320	protein_coding_gene	33.1432	-2.20421	0.445241	-4.95061	7.39812e-07	1.83167e-05	Leucine-rich repeat protein kinase family protein
AT4G10060	AT4G10060	protein_coding_gene	881.803	-1.35242	0.273207	-4.95015	7.41553e-07	1.83388e-05	Beta-glucosidase, GBA2 type family protein
AT2G18360	AT2G18360	protein_coding_gene	115.133	-1.98434	0.400934	-4.94928	7.44889e-07	1.84003e-05	alpha/beta-Hydrolases superfamily protein
AT5G04000	AT5G04000	protein_coding_gene	396.011	1.12976	0.228382	4.94678	7.54518e-07	1.86169e-05
AT4G33110	AT4G33110	protein_coding_gene	3253.76	-0.932446	0.188532	-4.94582	7.58249e-07	1.86876e-05	S-adenosyl-L-methionine-dependent methyltransferases superfamily protein
AT2G21220	AT2G21220	protein_coding_gene	22.7532	-2.60363	0.526686	-4.94342	7.67648e-07	1.88978e-05	SAUR-like auxin-responsive protein family
AT2G04400	AT2G04400	protein_coding_gene	1425.83	0.725027	0.146706	4.94206	7.73017e-07	1.90083e-05	Aldolase-type TIM barrel family protein
AT2G36350	AT2G36350	protein_coding_gene	812.513	0.752726	0.152326	4.94154	7.7509e-07	1.90377e-05	Protein kinase superfamily protein
AT2G39250	AT2G39250	protein_coding_gene	199.081	-1.211	0.245085	-4.94115	7.76645e-07	1.90542e-05	Integrase-type DNA-binding superfamily protein
AT1G60680	AT1G60680	protein_coding_gene	364.847	-1.90356	0.385325	-4.94015	7.80637e-07	1.91305e-05	NAD(P)-linked oxidoreductase superfamily protein
AT2G33230	AT2G33230	protein_coding_gene	138.922	-1.83575	0.371675	-4.93913	7.84731e-07	1.9209e-05	YUCCA 7
AT1G13640	AT1G13640	protein_coding_gene	2085.64	0.680811	0.137852	4.93869	7.8648e-07	1.92301e-05	Phosphatidylinositol 3- and 4-kinase family protein
AT4G17500	AT4G17500	protein_coding_gene	1140.04	-1.64761	0.333717	-4.93714	7.92746e-07	1.93614e-05	ethylene responsive element binding factor 1
AT2G15050	AT2G15050	protein_coding_gene	164.528	-1.18408	0.239881	-4.93612	7.96915e-07	1.94413e-05	lipid transfer protein
AT5G23460	AT5G23460	protein_coding_gene	232.513	1.1646	0.235991	4.93493	8.01807e-07	1.95386e-05
AT5G67150	AT5G67150	protein_coding_gene	339.312	0.738463	0.149673	4.93384	8.06303e-07	1.96261e-05	HXXXD-type acyl-transferase family protein
AT5G15230	AT5G15230	protein_coding_gene	18230.2	0.804118	0.163008	4.933	8.09766e-07	1.96882e-05	GAST1 protein homolog 4
AT4G11330	AT4G11330	protein_coding_gene	123.469	-1.58464	0.321271	-4.93239	8.12297e-07	1.97276e-05	MAP kinase 5
AT4G25290	AT4G25290	protein_coding_gene	366.534	-1.22383	0.248164	-4.93154	8.15853e-07	1.97917e-05	DNA photolyases;DNA photolyases
AT1G03106	AT1G03106	protein_coding_gene	1616.93	2.16976	0.440028	4.93097	8.18243e-07	1.98275e-05
AT1G61667	AT1G61667	protein_coding_gene	116.706	-1.72545	0.350106	-4.92835	8.29266e-07	2.00497e-05	Protein of unknown function, DUF538
AT2G39010	AT2G39010	protein_coding_gene	1176.68	-2.00724	0.407279	-4.92842	8.28982e-07	2.00497e-05	plasma membrane intrinsic protein 2E
AT4G37310	AT4G37310	protein_coding_gene	115.661	-1.90961	0.38789	-4.92307	8.51968e-07	2.05756e-05	cytochrome P450, family 81, subfamily H, polypeptide 1
AT4G23890	AT4G23890	protein_coding_gene	812.706	-1.2046	0.244797	-4.92084	8.61741e-07	2.0784e-05
AT5G43580	AT5G43580	protein_coding_gene	1482.38	-2.12607	0.43207	-4.92066	8.62518e-07	2.0784e-05	Serine protease inhibitor, potato inhibitor I-type family protein
AT2G25980	AT2G25980	protein_coding_gene	5171.48	1.18332	0.240513	4.92	8.65453e-07	2.08315e-05	Mannose-binding lectin superfamily protein
AT3G50570	AT3G50570	protein_coding_gene	49.5482	-2.2397	0.455256	-4.91966	8.66948e-07	2.08443e-05	hydroxyproline-rich glycoprotein family protein
AT4G19700	AT4G19700	protein_coding_gene	173.086	0.957263	0.194646	4.91797	8.74453e-07	2.10014e-05	SBP (S-ribonuclease binding protein) family protein
AT5G17000	AT5G17000	protein_coding_gene	317.164	-1.19252	0.242522	-4.91715	8.78113e-07	2.1066e-05	Zinc-binding dehydrogenase family protein
AT3G22240	AT3G22240	protein_coding_gene	607.677	-2.04593	0.416142	-4.91643	8.81382e-07	2.11119e-05
AT5G23920	AT5G23920	protein_coding_gene	677.273	-1.02408	0.208304	-4.91629	8.8198e-07	2.11119e-05
AT1G47380	AT1G47380	protein_coding_gene	874.632	-0.677075	0.137796	-4.91362	8.94098e-07	2.13547e-05	Protein phosphatase 2C family protein
AT3G63110	AT3G63110	protein_coding_gene	47.2586	-2.39916	0.488263	-4.91367	8.93854e-07	2.13547e-05	isopentenyltransferase 3
AT1G70340	AT1G70340	protein_coding_gene	225.038	-1.20095	0.244606	-4.90974	9.11964e-07	2.17574e-05	Plant protein of unknown function (DUF936)
AT2G35940	AT2G35940	protein_coding_gene	292.443	-1.29288	0.263387	-4.90868	9.16922e-07	2.18516e-05	BEL1-like homeodomain 1
AT1G10140	AT1G10140	protein_coding_gene	415.698	-1.93806	0.395013	-4.90631	9.28049e-07	2.20925e-05	Uncharacterised conserved protein UCP031279
AT1G33811	AT1G33811	protein_coding_gene	128.618	-2.8206	0.575917	-4.89757	9.70285e-07	2.30725e-05	GDSL-like Lipase/Acylhydrolase superfamily protein
AT5G03970	AT5G03970	protein_coding_gene	236.019	0.711916	0.14541	4.89591	9.78542e-07	2.32433e-05	F-box associated ubiquitination effector family protein
AT2G38800	AT2G38800	protein_coding_gene	478.778	-1.21247	0.24771	-4.89472	9.8446e-07	2.33582e-05	Plant calmodulin-binding protein-related
AT1G46480	AT1G46480	protein_coding_gene	27.6577	-2.00127	0.40897	-4.89343	9.9093e-07	2.3486e-05	WUSCHEL related homeobox 4
AT2G42770	AT2G42770	protein_coding_gene	627.557	-0.66467	0.135902	-4.8908	1.00429e-06	2.37506e-05	Peroxisomal membrane 22 kDa (Mpv17/PMP22) family protein
AT5G45950	AT5G45950	protein_coding_gene	2150.55	-0.818822	0.167418	-4.89089	1.0038e-06	2.37506e-05	GDSL-like Lipase/Acylhydrolase superfamily protein
AT4G14330	AT4G14330	protein_coding_gene	398.25	-1.34936	0.275979	-4.88935	1.01169e-06	2.38734e-05	P-loop containing nucleoside triphosphate hydrolases superfamily protein
AT5G17490	AT5G17490	protein_coding_gene	580.03	1.33594	0.273233	4.88938	1.01154e-06	2.38734e-05	RGA-like protein 3
AT5G53500	AT5G53500	protein_coding_gene	378.776	-0.885041	0.18106	-4.88811	1.0181e-06	2.39985e-05	Transducin/WD40 repeat-like superfamily protein
AT5G08330	AT5G08330	protein_coding_gene	809.472	-1.39958	0.28637	-4.88731	1.02223e-06	2.40696e-05	TCP family transcription factor
AT3G21240	AT3G21240	protein_coding_gene	920.5	-1.58787	0.325052	-4.88498	1.0344e-06	2.43297e-05	4-coumarate:CoA ligase 2
AT5G62070	AT5G62070	protein_coding_gene	574.36	-1.14747	0.234938	-4.88413	1.03885e-06	2.44078e-05	IQ-domain 23
ATMG00160	ATMG00160	protein_coding_gene	37.3352	2.43898	0.49955	4.88236	1.04826e-06	2.46023e-05	cytochrome oxidase 2
AT4G20840	AT4G20840	protein_coding_gene	213.718	-1.26188	0.258469	-4.88212	1.0495e-06	2.46048e-05	FAD-binding Berberine family protein
AT3G17580	AT3G17580	protein_coding_gene	56.3322	1.50354	0.308242	4.87779	1.07279e-06	2.51236e-05
AT5G01420	AT5G01420	protein_coding_gene	66.8588	-1.58523	0.325027	-4.87723	1.07584e-06	2.51404e-05	Glutaredoxin family protein
AT5G52320	AT5G52320	protein_coding_gene	38.2992	-2.13314	0.437356	-4.87735	1.0752e-06	2.51404e-05	cytochrome P450, family 96, subfamily A, polypeptide 4
AT4G14930	AT4G14930	protein_coding_gene	636.399	-0.967625	0.198457	-4.87575	1.08397e-06	2.53031e-05	Survival protein SurE-like phosphatase/nucleotidase
AT4G12830	AT4G12830	protein_coding_gene	79.7492	-1.70781	0.350297	-4.87531	1.08638e-06	2.53321e-05	alpha/beta-Hydrolases superfamily protein
AT1G17970	AT1G17970	protein_coding_gene	309.174	-0.897719	0.18416	-4.87468	1.08986e-06	2.5366e-05	RING/U-box superfamily protein
AT1G60550	AT1G60550	protein_coding_gene	1894.13	-0.977219	0.20048	-4.87441	1.09135e-06	2.5366e-05	enoyl-CoA hydratase/isomerase D
AT5G02150	AT5G02150	protein_coding_gene	202.176	0.91932	0.188593	4.87461	1.09021e-06	2.5366e-05	Fes1C
AT1G04240	AT1G04240	protein_coding_gene	319.797	-1.02534	0.21038	-4.87377	1.09488e-06	2.54207e-05	AUX/IAA transcriptional regulator family protein
AT5G59520	AT5G59520	protein_coding_gene	499.32	2.06468	0.423699	4.87299	1.09919e-06	2.54935e-05	ZRT/IRT-like protein 2
AT3G14190	AT3G14190	protein_coding_gene	501.092	-0.917893	0.188673	-4.86498	1.14467e-06	2.65199e-05
AT2G37200	AT2G37200	protein_coding_gene	385.177	0.944454	0.194199	4.86334	1.1542e-06	2.66835e-05	Uncharacterised protein family (UPF0497)
AT5G16770	AT5G16770	protein_coding_gene	35.7193	-2.17031	0.446249	-4.86345	1.15357e-06	2.66835e-05	myb domain protein 9
AT1G25560	AT1G25560	protein_coding_gene	2252.2	-1.34808	0.277216	-4.86291	1.15674e-06	2.67043e-05	AP2/B3 transcription factor family protein
AT2G22990	AT2G22990	protein_coding_gene	320.15	-1.61404	0.331918	-4.86277	1.15757e-06	2.67043e-05	sinapoylglucose 1
AT1G01240	AT1G01240	protein_coding_gene	143.867	1.27595	0.262488	4.86097	1.1681e-06	2.68961e-05
AT5G58140	AT5G58140	protein_coding_gene	2770.54	-0.928499	0.191013	-4.86093	1.16837e-06	2.68961e-05	phototropin 2
AT1G14700	AT1G14700	protein_coding_gene	807.531	-1.83031	0.376744	-4.85823	1.18441e-06	2.72365e-05	purple acid phosphatase 3
AT2G20590	AT2G20590	protein_coding_gene	155.59	-1.25232	0.257804	-4.85765	1.18788e-06	2.72873e-05	Reticulon family protein
AT5G40382	AT5G40382	protein_coding_gene	7.80714	2.70198	0.556317	4.85691	1.1923e-06	2.73597e-05	Cytochrome c oxidase subunit Vc family protein
AT1G56300	AT1G56300	protein_coding_gene	500.752	1.29845	0.267432	4.85524	1.20243e-06	2.75629e-05	Chaperone DnaJ-domain superfamily protein
AT1G24020	AT1G24020	protein_coding_gene	4299.16	-2.52517	0.520141	-4.85477	1.20526e-06	2.75985e-05	MLP-like protein 423
AT4G27130	AT4G27130	protein_coding_gene	3426.57	0.666715	0.137352	4.85408	1.2095e-06	2.76663e-05	Translation initiation factor SUI1 family protein
AT1G73620	AT1G73620	protein_coding_gene	1448.06	1.04247	0.214817	4.85283	1.21712e-06	2.78113e-05	Pathogenesis-related thaumatin superfamily protein
AT1G07700	AT1G07700	protein_coding_gene	424.175	-0.95448	0.196833	-4.8492	1.23963e-06	2.8266e-05	Thioredoxin superfamily protein
AT1G72500	AT1G72500	protein_coding_gene	759.326	-0.82835	0.170822	-4.8492	1.23961e-06	2.8266e-05
AT1G13250	AT1G13250	protein_coding_gene	430.313	-1.06896	0.220557	-4.84664	1.25568e-06	2.86018e-05	galacturonosyltransferase-like 3
AT1G17990	AT1G17990	protein_coding_gene	326.561	-1.87513	0.386955	-4.84585	1.26073e-06	2.86865e-05	FMN-linked oxidoreductases superfamily protein
AT2G43560	AT2G43560	protein_coding_gene	960.721	-1.18063	0.243949	-4.83968	1.30049e-06	2.95602e-05	FKBP-like peptidyl-prolyl cis-trans isomerase family protein
AT5G52030	AT5G52030	protein_coding_gene	102.143	-1.27845	0.264183	-4.83926	1.30325e-06	2.95919e-05	TraB family protein
AT1G72330	AT1G72330	protein_coding_gene	748.591	0.888066	0.183537	4.83861	1.30747e-06	2.96566e-05	alanine aminotransferase 2
AT1G20140	AT1G20140	protein_coding_gene	350.467	0.764599	0.158085	4.83665	1.32049e-06	2.99205e-05	SKP1-like 4
AT1G73110	AT1G73110	protein_coding_gene	656.287	-1.10037	0.227583	-4.83501	1.33141e-06	3.01363e-05	P-loop containing nucleoside triphosphate hydrolases superfamily protein
AT3G52840	AT3G52840	protein_coding_gene	294.269	-1.48594	0.307365	-4.83446	1.3351e-06	3.01884e-05	beta-galactosidase 2
AT2G23430	AT2G23430	protein_coding_gene	179.819	-1.02496	0.212029	-4.83408	1.33762e-06	3.02137e-05	Cyclin-dependent kinase inhibitor family protein
AT1G09310	AT1G09310	protein_coding_gene	31281	-1.69528	0.350757	-4.83319	1.3436e-06	3.03172e-05	Protein of unknown function, DUF538
AT1G56250	AT1G56250	protein_coding_gene	25.2362	-2.47642	0.512502	-4.83203	1.35148e-06	3.04631e-05	phloem protein 2-B14
AT4G00905	AT4G00905	protein_coding_gene	102.215	-1.15191	0.238405	-4.83175	1.35337e-06	3.0474e-05	NC domain-containing protein-related
AT3G10060	AT3G10060	protein_coding_gene	618.791	-1.26236	0.261301	-4.83107	1.35798e-06	3.05461e-05	FKBP-like peptidyl-prolyl cis-trans isomerase family protein
AT1G55020	AT1G55020	protein_coding_gene	7808.15	-1.66555	0.344824	-4.83016	1.36426e-06	3.06554e-05	lipoxygenase 1
AT3G49590	AT3G49590	protein_coding_gene	363.365	-0.893548	0.185003	-4.82991	1.36594e-06	3.06614e-05	Autophagy-related protein 13
AT3G16340	AT3G16340	protein_coding_gene	475.599	-1.1557	0.23933	-4.82889	1.37295e-06	3.07867e-05	pleiotropic drug resistance 1
AT2G45680	AT2G45680	protein_coding_gene	561.67	-0.868134	0.179855	-4.82685	1.38712e-06	3.10725e-05	TCP family transcription factor
AT5G51440	AT5G51440	protein_coding_gene	509.581	-1.1516	0.238676	-4.82493	1.40054e-06	3.13405e-05	HSP20-like chaperones superfamily protein
AT2G36390	AT2G36390	protein_coding_gene	2168.99	0.836336	0.173358	4.82434	1.40468e-06	3.14006e-05	starch branching enzyme 2.1
AT1G09415	AT1G09415	protein_coding_gene	165.588	-1.06976	0.221774	-4.82362	1.40975e-06	3.1449e-05	NIM1-interacting 3
AT5G17230	AT5G17230	protein_coding_gene	3131.98	-1.70728	0.353931	-4.82377	1.40871e-06	3.1449e-05	PHYTOENE SYNTHASE
AT2G36120	AT2G36120	protein_coding_gene	338.503	-1.67072	0.346404	-4.82303	1.41391e-06	3.15094e-05	Glycine-rich protein family
AT5G65165	AT5G65165	protein_coding_gene	496.687	1.63382	0.338812	4.82221	1.41976e-06	3.16073e-05	succinate dehydrogenase 2-3
AT3G59250	AT3G59250	protein_coding_gene	14.4403	-2.70225	0.560533	-4.82086	1.42944e-06	3.17899e-05	F-box/RNI-like superfamily protein
AT3G17040	AT3G17040	protein_coding_gene	1114.75	-1.71289	0.355393	-4.81969	1.43781e-06	3.19432e-05	high chlorophyll fluorescent 107
AT2G18150	AT2G18150	protein_coding_gene	54.7692	-2.35888	0.489629	-4.81768	1.45234e-06	3.2233e-05	Peroxidase superfamily protein
AT3G25980	AT3G25980	protein_coding_gene	495.836	-0.844113	0.175254	-4.8165	1.46098e-06	3.23915e-05	DNA-binding HORMA family protein
AT2G20560	AT2G20560	protein_coding_gene	585.707	-1.0959	0.227564	-4.8158	1.46612e-06	3.24722e-05	DNAJ heat shock family protein
AT2G41990	AT2G41990	protein_coding_gene	175.428	-1.31331	0.272738	-4.8153	1.46977e-06	3.25198e-05
AT3G26380	AT3G26380	protein_coding_gene	550.232	0.753582	0.156506	4.81505	1.47164e-06	3.25278e-05	Melibiase family protein
AT1G09680	AT1G09680	protein_coding_gene	53.5464	1.3199	0.274201	4.81362	1.48218e-06	3.27275e-05	Pentatricopeptide repeat (PPR) superfamily protein
AT5G51210	AT5G51210	protein_coding_gene	1311.99	1.88007	0.390595	4.81335	1.48421e-06	3.2739e-05	oleosin3
AT1G47580	AT1G47580	protein_coding_gene	129.214	-1.2842	0.266837	-4.81267	1.4893e-06	3.28176e-05	Pentatricopeptide repeat (PPR) superfamily protein
AT3G14890	AT3G14890	protein_coding_gene	890.485	0.810483	0.168443	4.81161	1.49722e-06	3.28917e-05	phosphoesterase
AT5G08790	AT5G08790	protein_coding_gene	2470.93	-1.30539	0.271279	-4.81199	1.49439e-06	3.28917e-05	NAC (No Apical Meristem) domain transcriptional regulator superfamily protein
AT5G64210	AT5G64210	protein_coding_gene	82.9269	1.23208	0.256054	4.81179	1.49585e-06	3.28917e-05	alternative oxidase 2
AT1G14620	AT1G14620	protein_coding_gene	1249.84	0.65562	0.13627	4.81118	1.5004e-06	3.29281e-05	decoy
AT1G18870	AT1G18870	protein_coding_gene	230.6	-1.73835	0.361516	-4.8085	1.52069e-06	3.33395e-05	isochorismate synthase 2
AT5G64080	AT5G64080	protein_coding_gene	867.047	1.19698	0.248977	4.8076	1.52751e-06	3.34553e-05	Bifunctional inhibitor/lipid-transfer protein/seed storage 2S albumin superfamily protein
AT1G01110	AT1G01110	protein_coding_gene	249.281	0.818416	0.170294	4.80591	1.54047e-06	3.3671e-05	IQ-domain 18
AT3G17070	AT3G17070	protein_coding_gene	43.2164	-2.51194	0.522677	-4.80592	1.54043e-06	3.3671e-05	Peroxidase family protein
AT5G42330	AT5G42330	protein_coding_gene	159.316	-1.33209	0.277191	-4.80567	1.54234e-06	3.36778e-05
AT5G14180	AT5G14180	protein_coding_gene	203.923	1.72373	0.358753	4.80479	1.54915e-06	3.37924e-05	Myzus persicae-induced lipase 1
AT5G21326	AT5G21326	protein_coding_gene	768.195	-0.666561	0.138761	-4.80365	1.55797e-06	3.39505e-05	Ca2+regulated serine-threonine protein kinase family protein
AT5G10860	AT5G10860	protein_coding_gene	4262.17	0.76167	0.158604	4.80235	1.56815e-06	3.41381e-05	Cystathionine beta-synthase (CBS) family protein
AT3G28070	AT3G28070	protein_coding_gene	73.0451	-1.79501	0.373795	-4.80213	1.56989e-06	3.41416e-05	nodulin MtN21 /EamA-like transporter family protein
AT1G64110	AT1G64110	protein_coding_gene	5957.18	1.40957	0.293722	4.799	1.59463e-06	3.46448e-05	P-loop containing nucleoside triphosphate hydrolases superfamily protein
AT1G51700	AT1G51700	protein_coding_gene	415.815	-1.44251	0.300616	-4.79849	1.59863e-06	3.46969e-05	DOF zinc finger protein 1
AT3G26570	AT3G26570	protein_coding_gene	4051.7	-0.785369	0.163683	-4.7981	1.60177e-06	3.47302e-05	phosphate transporter 2;1
AT1G07830	AT1G07830	protein_coding_gene	834.083	0.732433	0.152673	4.79738	1.60754e-06	3.48203e-05	ribosomal protein L29 family protein
AT4G11910	AT4G11910	protein_coding_gene	85.8378	1.89581	0.395396	4.79472	1.62902e-06	3.52504e-05
AT2G25190	AT2G25190	protein_coding_gene	290.364	-0.782146	0.163158	-4.79381	1.63647e-06	3.53762e-05	PPPDE putative thiol peptidase family protein
AT5G51460	AT5G51460	protein_coding_gene	764.694	-0.864867	0.18049	-4.79178	1.65312e-06	3.57004e-05	Haloacid dehalogenase-like hydrolase (HAD) superfamily protein
AT4G01730	AT4G01730	protein_coding_gene	276.535	-1.09878	0.229331	-4.79125	1.65746e-06	3.57584e-05	DHHC-type zinc finger family protein
AT2G01270	AT2G01270	protein_coding_gene	1112.44	0.404492	0.0844448	4.79002	1.66763e-06	3.59421e-05	quiescin-sulfhydryl oxidase 2
AT1G26665	AT1G26665	protein_coding_gene	640.63	0.658352	0.13752	4.78731	1.69035e-06	3.63955e-05	Mediator complex, subunit Med10
AT1G01640	AT1G01640	protein_coding_gene	101.911	1.20838	0.252459	4.78643	1.69778e-06	3.65191e-05	BTB/POZ domain-containing protein
AT1G61190	AT1G61190	protein_coding_gene	167.523	-1.8373	0.384195	-4.78222	1.7337e-06	3.72281e-05	LRR and NB-ARC domains-containing disease resistance protein
AT3G03450	AT3G03450	protein_coding_gene	1243.62	1.53668	0.321336	4.78216	1.73418e-06	3.72281e-05	RGA-like 2
AT1G51680	AT1G51680	protein_coding_gene	2087.68	-1.42052	0.297409	-4.77633	1.78524e-06	3.82743e-05	4-coumarate:CoA ligase 1
AT3G20150	AT3G20150	protein_coding_gene	506.258	-1.44439	0.302414	-4.77619	1.78645e-06	3.82743e-05	Kinesin motor family protein
AT3G53630	AT3G53630	protein_coding_gene	1341.37	0.746815	0.15642	4.77442	1.80228e-06	3.85752e-05
AT5G20950	AT5G20950	protein_coding_gene	8314.61	0.921321	0.192992	4.77388	1.80708e-06	3.86397e-05	Glycosyl hydrolase family protein
AT4G03110	AT4G03110	protein_coding_gene	732.508	-1.22192	0.256004	-4.77304	1.81462e-06	3.87627e-05	RNA-binding protein-defense related 1
AT1G66050	AT1G66050	protein_coding_gene	149.456	-1.07204	0.224697	-4.77106	1.83254e-06	3.91069e-05	Zinc finger (C3HC4-type RING finger) family protein
AT1G65710	AT1G65710	protein_coding_gene	199.65	-1.20704	0.253064	-4.76969	1.84511e-06	3.93364e-05
AT1G03230	AT1G03230	protein_coding_gene	3486.69	1.02713	0.21536	4.76936	1.84815e-06	3.93622e-05	Eukaryotic aspartyl protease family protein
AT1G03630	AT1G03630	protein_coding_gene	4127.21	-1.00542	0.210842	-4.76859	1.85517e-06	3.9473e-05	protochlorophyllide oxidoreductase C
AT5G38520	AT5G38520	protein_coding_gene	1477.11	-1.06178	0.222698	-4.76782	1.86232e-06	3.95861e-05	alpha/beta-Hydrolases superfamily protein
AT2G41070	AT2G41070	protein_coding_gene	354.739	0.932737	0.195645	4.76751	1.86521e-06	3.96087e-05	Basic-leucine zipper (bZIP) transcription factor family protein
AT1G19680	AT1G19680	protein_coding_gene	738.494	0.635286	0.133301	4.76579	1.88113e-06	3.98685e-05	RING/U-box superfamily protein
AT3G16000	AT3G16000	protein_coding_gene	1878.65	-1.314	0.275711	-4.76588	1.88035e-06	3.98685e-05	MAR binding filament-like protein 1
AT5G60190	AT5G60190	protein_coding_gene	216.025	0.736006	0.154468	4.76476	1.89076e-06	4.00333e-05	Cysteine proteinases superfamily protein
AT3G16280	AT3G16280	protein_coding_gene	43.8835	-1.57511	0.330722	-4.76263	1.91082e-06	4.04186e-05	Integrase-type DNA-binding superfamily protein
AT3G60870	AT3G60870	protein_coding_gene	76.1473	1.35823	0.285225	4.76196	1.91721e-06	4.05142e-05	AT-hook motif nuclear-localized protein 18
AT5G09820	AT5G09820	protein_coding_gene	335.996	-0.855339	0.179856	-4.7557	1.97759e-06	4.17493e-05	Plastid-lipid associated protein PAP / fibrillin family protein
AT1G21130	AT1G21130	protein_coding_gene	566.691	-1.90234	0.40005	-4.75524	1.98207e-06	4.18031e-05	O-methyltransferase family protein
AT4G11450	AT4G11450	protein_coding_gene	279.319	0.698456	0.146902	4.75458	1.98857e-06	4.18742e-05	Protein of unknown function (DUF3527)
AT4G14370	AT4G14370	protein_coding_gene	94.5164	-1.59213	0.334868	-4.75451	1.98931e-06	4.18742e-05	Disease resistance protein (TIR-NBS-LRR class) family
AT5G12950	AT5G12950	protein_coding_gene	852.727	1.34295	0.282628	4.75164	2.01776e-06	4.24317e-05	Putative glycosyl hydrolase of unknown function (DUF1680)
AT3G25770	AT3G25770	protein_coding_gene	166.947	-2.25212	0.474017	-4.75114	2.02273e-06	4.24949e-05	allene oxide cyclase 2
AT2G36270	AT2G36270	protein_coding_gene	1260	1.2322	0.25939	4.75038	2.03039e-06	4.26145e-05	Basic-leucine zipper (bZIP) transcription factor family protein
AT2G39200	AT2G39200	protein_coding_gene	244.408	-1.67724	0.353168	-4.74911	2.04314e-06	4.28406e-05	Seven transmembrane MLO family protein
AT4G17430	AT4G17430	protein_coding_gene	197.85	0.699244	0.147258	4.74843	2.05001e-06	4.2943e-05	O-fucosyltransferase family protein
AT3G59400	AT3G59400	protein_coding_gene	2481.99	-1.66901	0.351639	-4.74637	2.07095e-06	4.33397e-05	enzyme binding;tetrapyrrole binding
AT5G27290	AT5G27290	protein_coding_gene	140.818	-1.24273	0.261935	-4.74443	2.09099e-06	4.37168e-05
AT2G40540	AT2G40540	protein_coding_gene	761.802	-0.538252	0.113545	-4.74042	2.13273e-06	4.45466e-05	potassium transporter 2
AT2G28470	AT2G28470	protein_coding_gene	2182.08	0.50421	0.106401	4.73878	2.15004e-06	4.48648e-05	beta-galactosidase 8
AT4G01610	AT4G01610	protein_coding_gene	18362	1.00773	0.212716	4.73747	2.16404e-06	4.51133e-05	Cysteine proteinases superfamily protein
AT1G63750	AT1G63750	protein_coding_gene	78.268	-1.65605	0.349614	-4.7368	2.17116e-06	4.52182e-05	Disease resistance protein (TIR-NBS-LRR class) family
AT4G18290	AT4G18290	protein_coding_gene	23.1415	-2.2793	0.481531	-4.73343	2.20757e-06	4.59324e-05	potassium channel in Arabidopsis thaliana 2
AT1G67060	AT1G67060	protein_coding_gene	423.182	-1.05086	0.222035	-4.73285	2.2139e-06	4.60198e-05
AT2G47450	AT2G47450	protein_coding_gene	3223.98	-0.923367	0.195171	-4.73108	2.23329e-06	4.63783e-05	chloroplast signal recognition particle component (CAO)
AT2G40270	AT2G40270	protein_coding_gene	591.457	-1.28649	0.272055	-4.72879	2.25859e-06	4.68588e-05	Protein kinase family protein
AT5G53290	AT5G53290	protein_coding_gene	189.889	1.07876	0.228248	4.72625	2.28701e-06	4.74029e-05	cytokinin response factor 3
AT1G16070	AT1G16070	protein_coding_gene	107.996	-1.24215	0.262873	-4.72529	2.29782e-06	4.75597e-05	tubby like protein 8
AT2G37420	AT2G37420	protein_coding_gene	296.82	-1.28026	0.270944	-4.72519	2.29897e-06	4.75597e-05	ATP binding microtubule motor family protein
AT2G36430	AT2G36430	protein_coding_gene	53.2713	-2.01472	0.42656	-4.72317	2.32193e-06	4.79889e-05	Plant protein of unknown function (DUF247)
AT4G25050	AT4G25050	protein_coding_gene	5187.54	-1.20726	0.255643	-4.72245	2.3302e-06	4.81138e-05	acyl carrier protein 4
AT5G06150	AT5G06150	protein_coding_gene	917.272	-1.13228	0.239832	-4.72113	2.34541e-06	4.83816e-05	Cyclin family protein
AT4G17550	AT4G17550	protein_coding_gene	828.12	0.99802	0.211412	4.72073	2.35002e-06	4.84305e-05	Major facilitator superfamily protein
AT5G58210	AT5G58210	protein_coding_gene	285.582	0.773369	0.163859	4.71972	2.36164e-06	4.86237e-05	hydroxyproline-rich glycoprotein family protein
AT4G14580	AT4G14580	protein_coding_gene	53.6477	-2.2206	0.470551	-4.71914	2.36841e-06	4.87167e-05	CBL-interacting protein kinase 4
AT2G05100	AT2G05100	protein_coding_gene	9223.88	-2.37346	0.503251	-4.71626	2.40214e-06	4.93636e-05	photosystem II light harvesting complex gene 2.1
AT1G44960	AT1G44960	protein_coding_gene	372.965	0.876447	0.185902	4.71456	2.42236e-06	4.97319e-05	SNARE associated Golgi protein family
AT1G73380	AT1G73380	protein_coding_gene	317.095	0.645638	0.136973	4.71361	2.43367e-06	4.99167e-05
AT1G35180	AT1G35180	protein_coding_gene	103.615	-1.79992	0.38198	-4.71207	2.4521e-06	5.02472e-05	TRAM, LAG1 and CLN8 (TLC) lipid-sensing domain containing protein
AT1G75900	AT1G75900	protein_coding_gene	67.2786	-1.39253	0.295668	-4.70977	2.48001e-06	5.0771e-05	GDSL-like Lipase/Acylhydrolase superfamily protein
AT2G42110	AT2G42110	protein_coding_gene	266.038	-1.20949	0.256834	-4.70922	2.48667e-06	5.08593e-05
AT1G53350	AT1G53350	protein_coding_gene	65.4333	-1.07702	0.228847	-4.7063	2.52249e-06	5.15431e-05	Disease resistance protein (CC-NBS-LRR class) family
AT1G22590	AT1G22590	protein_coding_gene	289.521	-1.38304	0.293992	-4.70433	2.54705e-06	5.19959e-05	AGAMOUS-like 87
AT3G59780	AT3G59780	protein_coding_gene	2679.08	-1.21405	0.258158	-4.70273	2.56704e-06	5.23545e-05	Rhodanese/Cell cycle control phosphatase superfamily protein
AT1G08280	AT1G08280	protein_coding_gene	228.526	0.868515	0.18473	4.70154	2.58208e-06	5.25761e-05	Glycosyltransferase family 29 (sialyltransferase) family protein
AT3G20860	AT3G20860	protein_coding_gene	127.234	-1.3893	0.295502	-4.70149	2.58276e-06	5.25761e-05	NIMA-related kinase 5
ATMG00080	ATMG00080	protein_coding_gene	108.722	2.41965	0.514766	4.70048	2.59547e-06	5.2785e-05	ribosomal protein L16
AT1G11220	AT1G11220	protein_coding_gene	104.476	-1.20258	0.255889	-4.69961	2.60661e-06	5.29619e-05	Protein of unknown function (DUF761)
AT1G09815	AT1G09815	protein_coding_gene	678.824	0.603024	0.128366	4.69771	2.631e-06	5.33668e-05	polymerase delta 4
AT3G18630	AT3G18630	protein_coding_gene	129.652	1.02997	0.21925	4.69767	2.63147e-06	5.33668e-05	uracil dna glycosylase
AT2G03240	AT2G03240	protein_coding_gene	1656.11	-1.05006	0.223666	-4.69478	2.66897e-06	5.40767e-05	EXS (ERD1/XPR1/SYG1) family protein
AT5G21070	AT5G21070	protein_coding_gene	524.353	0.572922	0.122078	4.69308	2.6912e-06	5.44759e-05
AT2G06520	AT2G06520	protein_coding_gene	14958.3	-1.20352	0.256471	-4.69261	2.69739e-06	5.45503e-05	photosystem II subunit X
AT1G31800	AT1G31800	protein_coding_gene	1798.91	-0.904414	0.192741	-4.69238	2.70042e-06	5.45607e-05	cytochrome P450, family 97, subfamily A, polypeptide 3
AT1G80830	AT1G80830	protein_coding_gene	1275.52	0.720276	0.153559	4.69053	2.72495e-06	5.50049e-05	natural resistance-associated macrophage protein 1
AT2G21530	AT2G21530	protein_coding_gene	1059.59	-1.10667	0.235956	-4.69014	2.73021e-06	5.50596e-05	SMAD/FHA domain-containing protein
AT2G32660	AT2G32660	protein_coding_gene	111.86	-1.87319	0.399464	-4.68925	2.74204e-06	5.52467e-05	receptor like protein 22
AT4G23260	AT4G23260	protein_coding_gene	50.983	-1.93078	0.411854	-4.68803	2.7585e-06	5.55267e-05	cysteine-rich RLK (RECEPTOR-like protein kinase) 18
AT5G54160	AT5G54160	protein_coding_gene	10859.8	-1.25764	0.268347	-4.68661	2.77768e-06	5.58608e-05	O-methyltransferase 1
AT5G57760	AT5G57760	protein_coding_gene	102.952	-1.66712	0.355841	-4.68501	2.79945e-06	5.62463e-05
AT1G73210	AT1G73210	protein_coding_gene	108.991	1.45627	0.310938	4.68348	2.82044e-06	5.66154e-05	Protein of unknown function (DUF789)
AT1G19670	AT1G19670	protein_coding_gene	252.524	-1.32261	0.2825	-4.6818	2.84365e-06	5.70285e-05	chlorophyllase 1
AT3G52720	AT3G52720	protein_coding_gene	330.263	-1.96822	0.420522	-4.68041	2.86296e-06	5.73095e-05	alpha carbonic anhydrase 1
AT5G42825	AT5G42825	protein_coding_gene	382.805	1.57431	0.336356	4.68049	2.86189e-06	5.73095e-05
AT3G42850	AT3G42850	protein_coding_gene	51.824	1.85798	0.397105	4.67882	2.88536e-06	5.77045e-05	Mevalonate/galactokinase family protein
AT5G63600	AT5G63600	protein_coding_gene	322.049	-1.95307	0.417451	-4.67856	2.88891e-06	5.77222e-05	flavonol synthase 5
AT1G56240	AT1G56240	protein_coding_gene	117.845	-2.11553	0.452347	-4.67679	2.91407e-06	5.81712e-05	phloem protein 2-B13
AT1G32440	AT1G32440	protein_coding_gene	518.161	-0.684428	0.146362	-4.67628	2.92121e-06	5.826e-05	plastidial pyruvate kinase 3
AT3G06470	AT3G06470	protein_coding_gene	490.328	-0.914074	0.195488	-4.67587	2.92714e-06	5.83244e-05	GNS1/SUR4 membrane protein family
AT1G70090	AT1G70090	protein_coding_gene	1921.59	-0.848421	0.181521	-4.67394	2.95472e-06	5.88199e-05	glucosyl transferase family 8
AT5G46230	AT5G46230	protein_coding_gene	723.246	1.24675	0.266768	4.67353	2.96069e-06	5.88845e-05	Protein of unknown function, DUF538
AT4G31670	AT4G31670	protein_coding_gene	398.835	0.720441	0.154181	4.67268	2.97291e-06	5.90733e-05	ubiquitin-specific protease 18
AT1G31420	AT1G31420	protein_coding_gene	1956.9	-0.517981	0.110861	-4.67234	2.97786e-06	5.91174e-05	Leucine-rich repeat protein kinase family protein
AT1G74960	AT1G74960	protein_coding_gene	2380.97	-0.541195	0.115848	-4.67157	2.98901e-06	5.92843e-05	fatty acid biosynthesis 1
AT1G14430	AT1G14430	protein_coding_gene	230.219	-0.951461	0.203764	-4.66942	3.02047e-06	5.97966e-05	glyoxal oxidase-related protein
AT2G43620	AT2G43620	protein_coding_gene	110.374	-1.40637	0.301177	-4.66958	3.01823e-06	5.97966e-05	Chitinase family protein
AT3G55290	AT3G55290	protein_coding_gene	267.524	-1.50244	0.321774	-4.66924	3.02313e-06	5.97966e-05	NAD(P)-binding Rossmann-fold superfamily protein
AT2G05940	AT2G05940	protein_coding_gene	1239.7	-1.20758	0.258719	-4.66754	3.04826e-06	6.02387e-05	Protein kinase superfamily protein
AT3G22210	AT3G22210	protein_coding_gene	395.483	-1.50435	0.32241	-4.66595	3.0719e-06	6.06504e-05
AT2G47750	AT2G47750	protein_coding_gene	51.5866	-2.4215	0.519026	-4.66547	3.07919e-06	6.07389e-05	putative indole-3-acetic acid-amido synthetase GH3.9
AT1G48580	AT1G48580	protein_coding_gene	152.965	0.912671	0.195705	4.66351	3.10856e-06	6.11511e-05
AT2G02780	AT2G02780	protein_coding_gene	931.952	0.795807	0.170642	4.6636	3.10724e-06	6.11511e-05	Leucine-rich repeat protein kinase family protein
AT5G41050	AT5G41050	protein_coding_gene	98.8239	-1.398	0.299767	-4.66362	3.10692e-06	6.11511e-05	Pollen Ole e 1 allergen and extensin family protein
AT3G26500	AT3G26500	protein_coding_gene	80.5903	-1.89302	0.405978	-4.66287	3.11828e-06	6.12865e-05	plant intracellular ras group-related LRR 2
AT1G15560			72.1351	1.39186	0.298559	4.66191	3.13282e-06	6.15165e-05	transposable element gene
AT3G60640	AT3G60640	protein_coding_gene	334.896	0.759648	0.163038	4.65934	3.17223e-06	6.22338e-05	Ubiquitin-like superfamily protein
AT2G05760	AT2G05760	protein_coding_gene	121.417	-1.02683	0.220637	-4.65393	3.25661e-06	6.37996e-05	Xanthine/uracil permease family protein
AT3G56200	AT3G56200	protein_coding_gene	338.937	-1.50761	0.32395	-4.65385	3.25794e-06	6.37996e-05	Transmembrane amino acid transporter family protein
AT2G47160	AT2G47160	protein_coding_gene	540.211	0.725528	0.155927	4.65301	3.27126e-06	6.40025e-05	HCO3- transporter family
AT1G56060	AT1G56060	protein_coding_gene	72.727	-2.09367	0.450406	-4.6484	3.34515e-06	6.5389e-05
AT4G18570	AT4G18570	protein_coding_gene	434.343	-1.01794	0.218997	-4.64818	3.34872e-06	6.53997e-05	Tetratricopeptide repeat (TPR)-like superfamily protein
AT4G21410	AT4G21410	protein_coding_gene	881.959	-0.902552	0.194201	-4.64752	3.35952e-06	6.55515e-05	cysteine-rich RLK (RECEPTOR-like protein kinase) 29
AT4G38130	AT4G38130	protein_coding_gene	4057.46	0.440391	0.0947651	4.64718	3.36499e-06	6.55992e-05	histone deacetylase 1
AT3G44220	AT3G44220	protein_coding_gene	51.9017	1.0547	0.227005	4.64614	3.38199e-06	6.58712e-05	Late embryogenesis abundant (LEA) hydroxyproline-rich glycoprotein family
AT5G46800	AT5G46800	protein_coding_gene	1967.71	-0.765534	0.164776	-4.6459	3.38603e-06	6.58906e-05	Mitochondrial substrate carrier family protein
AT5G52060	AT5G52060	protein_coding_gene	1728.62	-1.02396	0.220427	-4.64537	3.39467e-06	6.59993e-05	BCL-2-associated athanogene 1
AT2G29550	AT2G29550	protein_coding_gene	5242.13	-0.817774	0.176101	-4.64379	3.42081e-06	6.64478e-05	tubulin beta-7 chain
AT3G10480	AT3G10480	protein_coding_gene	455.224	0.673475	0.145088	4.64183	3.45342e-06	6.7021e-05	NAC domain containing protein 50
AT3G01330	AT3G01330	protein_coding_gene	256.588	-0.837927	0.180549	-4.64099	3.46741e-06	6.72323e-05	DP-E2F-like protein 3
AT2G05520	AT2G05520	protein_coding_gene	1577.95	-1.6895	0.364116	-4.63999	3.48428e-06	6.7499e-05	glycine-rich protein 3
AT3G50950	AT3G50950	protein_coding_gene	799.248	-1.3153	0.283522	-4.63912	3.49893e-06	6.76817e-05	HOPZ-ACTIVATED RESISTANCE 1
AT4G25080	AT4G25080	protein_coding_gene	4347.02	-0.952306	0.20528	-4.63906	3.49997e-06	6.76817e-05	magnesium-protoporphyrin IX methyltransferase
AT5G37800	AT5G37800	protein_coding_gene	49.637	1.66856	0.359717	4.63854	3.50871e-06	6.77901e-05	RHD SIX-LIKE 1
AT5G18600	AT5G18600	protein_coding_gene	13.5868	-2.5727	0.555048	-4.63509	3.56787e-06	6.88717e-05	Thioredoxin superfamily protein
AT5G21020	AT5G21020	protein_coding_gene	4602.26	0.939575	0.20273	4.63462	3.57588e-06	6.89648e-05	ERR: AT5G21020 not in vocabulary: $voc
AT3G54430	AT3G54430	protein_coding_gene	158.253	-0.979222	0.211314	-4.63398	3.58709e-06	6.91193e-05	SHI-related sequence 6
AT3G57140	AT3G57140	protein_coding_gene	604.549	0.720868	0.155679	4.63048	3.64826e-06	7.02355e-05	sugar-dependent 1-like
AT1G08500	AT1G08500	protein_coding_gene	859.434	0.73048	0.157793	4.62936	3.66798e-06	7.04625e-05	early nodulin-like protein 18
AT2G30040	AT2G30040	protein_coding_gene	1232.6	-1.4715	0.31787	-4.62926	3.66982e-06	7.04625e-05	mitogen-activated protein kinase kinase kinase 14
AT3G14810	AT3G14810	protein_coding_gene	142.285	-2.07738	0.448742	-4.62935	3.66807e-06	7.04625e-05	mechanosensitive channel of small conductance-like 5
AT5G13770	AT5G13770	protein_coding_gene	474.623	-1.64542	0.355531	-4.62805	3.69124e-06	7.08109e-05	Pentatricopeptide repeat (PPR-like) superfamily protein
AT1G49600	AT1G49600	protein_coding_gene	6140.54	0.750211	0.162127	4.6273	3.70469e-06	7.1006e-05	RNA-binding protein 47A
AT1G18020	AT1G18020	protein_coding_gene	1558.41	-1.80093	0.389355	-4.62542	3.73847e-06	7.159e-05	FMN-linked oxidoreductases superfamily protein
AT4G32780	AT4G32780	protein_coding_gene	30.1259	-1.82496	0.394928	-4.62101	3.81881e-06	7.30638e-05	phosphoinositide binding
AT5G02550	AT5G02550	protein_coding_gene	429.197	0.909056	0.196832	4.61844	3.86639e-06	7.39088e-05
AT2G46280	AT2G46280	protein_coding_gene	5439.43	0.537144	0.116313	4.61808	3.87313e-06	7.39724e-05	TGF-beta receptor interacting protein 1
AT4G04870	AT4G04870	protein_coding_gene	727.204	0.991217	0.214652	4.61779	3.87849e-06	7.40095e-05	cardiolipin synthase
AT2G07727	AT2G07727	protein_coding_gene	84.1539	2.32901	0.504524	4.61626	3.90714e-06	7.44247e-05	Di-haem cytochrome, transmembrane;Cytochrome b/b6, C-terminal
AT5G18430	AT5G18430	protein_coding_gene	35.1743	-2.29233	0.496568	-4.61634	3.90567e-06	7.44247e-05	GDSL-like Lipase/Acylhydrolase superfamily protein
AT1G30040	AT1G30040	protein_coding_gene	330.266	-1.75602	0.380498	-4.61506	3.92974e-06	7.47894e-05	gibberellin 2-oxidase
AT2G07827	AT2G07827	protein_coding_gene	7.99694	2.66145	0.576914	4.61324	3.96431e-06	7.53811e-05
AT3G02790	AT3G02790	protein_coding_gene	1742.03	0.761981	0.165193	4.61267	3.97526e-06	7.55231e-05	zinc finger (C2H2 type) family protein
AT3G05900	AT3G05900	protein_coding_gene	1788.66	-1.02343	0.221976	-4.61055	4.01602e-06	7.62304e-05	neurofilament protein-related
AT5G64570	AT5G64570	protein_coding_gene	1287.34	-0.905239	0.196387	-4.60947	4.03689e-06	7.65595e-05	beta-D-xylosidase 4
AT1G23780	AT1G23780	protein_coding_gene	666.031	0.588803	0.127746	4.60918	4.04265e-06	7.66016e-05	F-box family protein
AT1G68560	AT1G68560	protein_coding_gene	10453.2	1.10124	0.238991	4.60785	4.06847e-06	7.70227e-05	alpha-xylosidase 1
AT5G59740	AT5G59740	protein_coding_gene	157.124	0.86522	0.187778	4.60767	4.072e-06	7.70227e-05	UDP-N-acetylglucosamine (UAA) transporter family
AT4G36550	AT4G36550	protein_coding_gene	237.542	-0.943321	0.204744	-4.60732	4.07888e-06	7.70855e-05	ARM repeat superfamily protein
AT2G16580	AT2G16580	protein_coding_gene	88.3124	1.16074	0.25214	4.60354	4.15375e-06	7.8432e-05	SAUR-like auxin-responsive protein family
AT4G28510	AT4G28510	protein_coding_gene	1301.72	0.746476	0.162171	4.60302	4.164e-06	7.8557e-05	prohibitin 1
AT1G73740	AT1G73740	protein_coding_gene	196.84	-0.965721	0.209846	-4.60204	4.18368e-06	7.88595e-05	UDP-Glycosyltransferase superfamily protein
AT5G05410	AT5G05410	protein_coding_gene	990.84	-1.36862	0.297428	-4.6015	4.19465e-06	7.89974e-05	DRE-binding protein 2A
AT5G06290	AT5G06290	protein_coding_gene	3006.13	-0.840398	0.182661	-4.60086	4.2076e-06	7.91724e-05	2-cysteine peroxiredoxin B
AT3G23670	AT3G23670	protein_coding_gene	505.31	-1.47857	0.321442	-4.5998	4.22895e-06	7.9505e-05	phragmoplast-associated kinesin-related protein, putative
AT1G67110	AT1G67110	protein_coding_gene	52.8575	-2.06967	0.449984	-4.59944	4.23629e-06	7.95738e-05	cytochrome P450, family 735, subfamily A, polypeptide 2
AT2G05070	AT2G05070	protein_coding_gene	9610.85	-2.43809	0.530219	-4.59827	4.26014e-06	7.99525e-05	photosystem II light harvesting complex gene 2.2
AT2G43120	AT2G43120	protein_coding_gene	656.836	-1.07618	0.234084	-4.59741	4.27784e-06	8.01965e-05	RmlC-like cupins superfamily protein
AT5G57810	AT5G57810	protein_coding_gene	38.9949	1.44482	0.314278	4.59727	4.28056e-06	8.01965e-05	tetraspanin15
AT4G15550	AT4G15550	protein_coding_gene	734.669	-1.04027	0.226427	-4.59426	4.34292e-06	8.12945e-05	indole-3-acetate beta-D-glucosyltransferase
AT2G26670	AT2G26670	protein_coding_gene	2243.63	-0.514453	0.111987	-4.59388	4.3507e-06	8.13697e-05	Plant haem oxygenase (decyclizing) family protein
AT3G20600	AT3G20600	protein_coding_gene	117.332	-1.87972	0.409204	-4.59361	4.35646e-06	8.14071e-05	Late embryogenesis abundant (LEA) hydroxyproline-rich glycoprotein family
AT1G05770	AT1G05770	protein_coding_gene	8.66934	2.27353	0.495185	4.59127	4.40547e-06	8.21809e-05	Mannose-binding lectin superfamily protein
AT2G27385	AT2G27385	protein_coding_gene	1993.88	-0.801759	0.174623	-4.59138	4.40316e-06	8.21809e-05	Pollen Ole e 1 allergen and extensin family protein
AT5G54810	AT5G54810	protein_coding_gene	4077.82	0.657833	0.143302	4.59052	4.4214e-06	8.24072e-05	tryptophan synthase beta-subunit 1
AT2G34600	AT2G34600	protein_coding_gene	359.361	-2.07842	0.452791	-4.59024	4.42727e-06	8.24455e-05	jasmonate-zim-domain protein 7
AT1G74770	AT1G74770	protein_coding_gene	113.5	-1.65606	0.360814	-4.58979	4.43684e-06	8.24817e-05	zinc ion binding
AT5G60880	AT5G60880	protein_coding_gene	107.138	-0.983441	0.21426	-4.58994	4.43382e-06	8.24817e-05	breaking of asymmetry in the stomatal lineage
AT3G04870	AT3G04870	protein_coding_gene	2477.94	-0.649829	0.141603	-4.58908	4.45214e-06	8.26951e-05	zeta-carotene desaturase
AT3G44770	AT3G44770	protein_coding_gene	19.5941	-2.18209	0.475922	-4.58497	4.54057e-06	8.42654e-05	Protein of unknown function (DUF626)
AT4G13670	AT4G13670	protein_coding_gene	923.744	-0.892553	0.194686	-4.58457	4.54927e-06	8.43545e-05	plastid transcriptionally active 5
AT1G67035	AT1G67035	protein_coding_gene	51.4398	-1.28772	0.28098	-4.58294	4.58477e-06	8.48673e-05
AT5G22310	AT5G22310	protein_coding_gene	408.783	-0.966411	0.210865	-4.58308	4.58168e-06	8.48673e-05
AT3G03920	AT3G03920	protein_coding_gene	3031.19	0.681446	0.148727	4.58186	4.60848e-06	8.52332e-05	H/ACA ribonucleoprotein complex, subunit Gar1/Naf1 protein
AT2G25570	AT2G25570	protein_coding_gene	345.637	0.658756	0.143804	4.58092	4.62931e-06	8.54828e-05	binding
AT4G36930	AT4G36930	protein_coding_gene	987.412	-0.848978	0.18533	-4.5809	4.62987e-06	8.54828e-05	basic helix-loop-helix (bHLH) DNA-binding superfamily protein
AT3G57530	AT3G57530	protein_coding_gene	3003.03	-1.30542	0.285177	-4.57756	4.70423e-06	8.67817e-05	calcium-dependent protein kinase 32
AT3G48410	AT3G48410	protein_coding_gene	581.245	0.886881	0.193798	4.57631	4.73254e-06	8.72295e-05	alpha/beta-Hydrolases superfamily protein
AT3G28100	AT3G28100	protein_coding_gene	58.6083	-1.67984	0.367103	-4.57595	4.74069e-06	8.73054e-05	nodulin MtN21 /EamA-like transporter family protein
AT3G12300	AT3G12300	protein_coding_gene	268.611	0.759369	0.165992	4.57473	4.76837e-06	8.77404e-05
AT1G06110	AT1G06110	protein_coding_gene	752.922	0.827799	0.180982	4.57393	4.78669e-06	8.80026e-05	SKP1/ASK-interacting protein 16
AT5G18550	AT5G18550	protein_coding_gene	333.849	-0.719727	0.157365	-4.57361	4.79383e-06	8.80592e-05	Zinc finger C-x8-C-x5-C-x3-H type family protein
AT2G38390	AT2G38390	protein_coding_gene	41.406	-2.38306	0.521093	-4.57319	4.80352e-06	8.80987e-05	Peroxidase superfamily protein
AT5G63595	AT5G63595	protein_coding_gene	32.6382	-2.15262	0.470706	-4.57316	4.80412e-06	8.80987e-05	flavonol synthase 4
AT3G18010	AT3G18010	protein_coding_gene	94.9805	-1.19239	0.260748	-4.57297	4.80867e-06	8.81074e-05	WUSCHEL related homeobox 1
AT1G31550	AT1G31550	protein_coding_gene	37.3947	-2.34753	0.513378	-4.5727	4.81476e-06	8.81443e-05	GDSL-like Lipase/Acylhydrolase superfamily protein
AT5G21120	AT5G21120	protein_coding_gene	99.3731	-1.77951	0.38919	-4.57235	4.82275e-06	8.8216e-05	ETHYLENE-INSENSITIVE3-like 2
AT2G22840	AT2G22840	protein_coding_gene	1432.97	1.16092	0.253927	4.57189	4.83343e-06	8.83367e-05	growth-regulating factor 1
AT1G17050	AT1G17050	protein_coding_gene	955.289	-0.897906	0.196431	-4.57111	4.85155e-06	8.8593e-05	solanesyl diphosphate synthase 2
AT1G74930	AT1G74930	protein_coding_gene	478.369	-1.6259	0.355746	-4.57039	4.86818e-06	8.88217e-05	Integrase-type DNA-binding superfamily protein
AT4G08300	AT4G08300	protein_coding_gene	105.06	-2.67917	0.58624	-4.57009	4.87521e-06	8.88751e-05	nodulin MtN21 /EamA-like transporter family protein
AT5G23120	AT5G23120	protein_coding_gene	2648.61	-0.848825	0.185743	-4.56988	4.87992e-06	8.88861e-05	photosystem II stability/assembly factor, chloroplast (HCF136)
AT1G30230	AT1G30230	protein_coding_gene	13277	0.624416	0.136653	4.56934	4.89254e-06	8.9041e-05	Glutathione S-transferase, C-terminal-like;Translation elongation factor EF1B/ribosomal protein S6
AT2G16700	AT2G16700	protein_coding_gene	150.754	-1.57409	0.344511	-4.56905	4.89928e-06	8.90887e-05	actin depolymerizing factor 5
AT1G17470	AT1G17470	protein_coding_gene	2605.63	0.594099	0.130066	4.56769	4.93128e-06	8.95736e-05	developmentally regulated G-protein 1
AT3G59080	AT3G59080	protein_coding_gene	451.614	-1.03083	0.225686	-4.56757	4.93422e-06	8.95736e-05	Eukaryotic aspartyl protease family protein
AT4G23190	AT4G23190	protein_coding_gene	290.524	-1.45083	0.317658	-4.56727	4.9411e-06	8.96232e-05	cysteine-rich RLK (RECEPTOR-like protein kinase) 11
AT5G58770	AT5G58770	protein_coding_gene	83.6859	-2.00796	0.439909	-4.56449	5.00719e-06	9.07459e-05	Undecaprenyl pyrophosphate synthetase family protein
AT2G47420	AT2G47420	protein_coding_gene	1191.57	0.75309	0.165002	4.56413	5.01579e-06	9.08256e-05	Ribosomal RNA adenine dimethylase family protein
AT1G77840	AT1G77840	protein_coding_gene	1479.92	0.713985	0.156497	4.56228	5.05999e-06	9.15495e-05	Translation initiation factor IF2/IF5
AT4G08555	AT4G08555	protein_coding_gene	205.329	-1.52097	0.333438	-4.56147	5.07976e-06	9.18304e-05
AT1G48530	AT1G48530	protein_coding_gene	15.1177	2.09047	0.458356	4.56081	5.09578e-06	9.20431e-05
AT1G17480	AT1G17480	protein_coding_gene	80.6365	-1.1364	0.249191	-4.56037	5.10641e-06	9.20843e-05	IQ-domain 7
AT3G10200	AT3G10200	protein_coding_gene	519.682	1.05068	0.230395	4.56036	5.10658e-06	9.20843e-05	S-adenosyl-L-methionine-dependent methyltransferases superfamily protein
AT5G08050	AT5G08050	protein_coding_gene	1971.13	-1.21016	0.265451	-4.55886	5.14322e-06	9.26679e-05	Protein of unknown function (DUF1118)
AT5G17700	AT5G17700	protein_coding_gene	283.412	1.06426	0.23347	4.55845	5.15334e-06	9.27729e-05	MATE efflux family protein
AT5G13140	AT5G13140	protein_coding_gene	1089.86	-0.910725	0.199799	-4.55821	5.15923e-06	9.28018e-05	Pollen Ole e 1 allergen and extensin family protein
AT5G65860	AT5G65860	protein_coding_gene	435.338	0.806509	0.177096	4.55407	5.26182e-06	9.45686e-05	ankyrin repeat family protein
AT1G68690	AT1G68690	protein_coding_gene	403.41	-1.24308	0.272993	-4.55351	5.27577e-06	9.47405e-05	Protein kinase superfamily protein
AT3G58270	AT3G58270	protein_coding_gene	137.277	0.9221	0.202568	4.55204	5.31271e-06	9.53248e-05	Arabidopsis phospholipase-like protein (PEARLI 4) with TRAF-like domain
AT1G03760	AT1G03760	protein_coding_gene	276.811	0.739853	0.162575	4.55083	5.34345e-06	9.57969e-05	Prefoldin chaperone subunit family protein
AT1G73330	AT1G73330	protein_coding_gene	225.437	-2.27204	0.49941	-4.54944	5.379e-06	9.63545e-05	drought-repressed 4
AT3G27890	AT3G27890	protein_coding_gene	1233.41	-0.898061	0.197449	-4.54832	5.40756e-06	9.67859e-05	NADPH:quinone oxidoreductase
AT3G46900	AT3G46900	protein_coding_gene	164.55	2.60714	0.573634	4.54495	5.49488e-06	9.82675e-05	copper transporter 2
AT1G35290	AT1G35290	protein_coding_gene	363.645	-1.66653	0.366707	-4.5446	5.50405e-06	9.83503e-05	Thioesterase superfamily protein
AT4G20760	AT4G20760	protein_coding_gene	437.921	-0.603372	0.132778	-4.54422	5.51394e-06	9.84456e-05	NAD(P)-binding Rossmann-fold superfamily protein
AT2G16630	AT2G16630	protein_coding_gene	329.501	-1.20839	0.265988	-4.54304	5.54499e-06	9.89184e-05	Pollen Ole e 1 allergen and extensin family protein
AT3G49060	AT3G49060	protein_coding_gene	488.159	-0.65571	0.144361	-4.54214	5.56852e-06	9.92564e-05	U-box domain-containing protein kinase family protein
AT4G15150	AT4G15150	protein_coding_gene	169.03	-1.89633	0.417593	-4.54109	5.59639e-06	9.95971e-05	glycine-rich protein
AT5G42760	AT5G42760	protein_coding_gene	195.737	-1.58829	0.34976	-4.54107	5.59684e-06	9.95971e-05	Leucine carboxyl methyltransferase
AT1G09850	AT1G09850	protein_coding_gene	986.869	-0.842778	0.185655	-4.53948	5.63939e-06	0.000100272	xylem bark cysteine peptidase 3
AT3G07420	AT3G07420	protein_coding_gene	108.134	1.41375	0.311474	4.53889	5.65501e-06	0.000100467	asparaginyl-tRNA synthetase 2
AT5G53280	AT5G53280	protein_coding_gene	654.416	0.555976	0.122517	4.53795	5.68041e-06	0.000100835	plastid division1
AT3G14160	AT3G14160	protein_coding_gene	176.482	0.656466	0.144685	4.53721	5.70025e-06	0.000101105	2-oxoglutarate-dependent dioxygenase family protein
AT1G13710	AT1G13710	protein_coding_gene	215.308	0.812701	0.17929	4.5329	5.81803e-06	0.000103109	cytochrome P450, family 78, subfamily A, polypeptide 5
AT4G11280	AT4G11280	protein_coding_gene	1242.37	-1.09129	0.240774	-4.53245	5.83046e-06	0.000103245	1-aminocyclopropane-1-carboxylic acid (acc) synthase 6
AT3G14205	AT3G14205	protein_coding_gene	700.34	-0.631491	0.13935	-4.53169	5.85143e-06	0.000103531	Phosphoinositide phosphatase family protein
AT1G02350	AT1G02350	protein_coding_gene	33.0898	1.43703	0.317165	4.53087	5.87408e-06	0.000103847	protoporphyrinogen oxidase-related
AT1G62540	AT1G62540	protein_coding_gene	18.1876	-2.51335	0.555223	-4.52674	5.99016e-06	0.000105813	flavin-monooxygenase glucosinolate S-oxygenase 2
AT3G25700	AT3G25700	protein_coding_gene	921.392	1.0887	0.240686	4.52334	6.08723e-06	0.00010744	Eukaryotic aspartyl protease family protein
AT1G17010	AT1G17010	protein_coding_gene	47.876	2.23047	0.493478	4.51989	6.18705e-06	0.000109024	2-oxoglutarate (2OG) and Fe(II)-dependent oxygenase superfamily protein
AT3G05640	AT3G05640	protein_coding_gene	77.9223	1.20758	0.267164	4.51999	6.18417e-06	0.000109024	Protein phosphatase 2C family protein
AT4G00250	AT4G00250	protein_coding_gene	45.8496	1.24159	0.274912	4.51631	6.29258e-06	0.000110794	DNA-binding storekeeper protein-related transcriptional regulator
AT1G78260	AT1G78260	protein_coding_gene	936.062	-0.867467	0.192091	-4.51591	6.30454e-06	0.000110824	RNA-binding (RRM/RBD/RNP motifs) family protein
AT5G11650	AT5G11650	protein_coding_gene	636.411	-1.16104	0.257099	-4.51593	6.30383e-06	0.000110824	alpha/beta-Hydrolases superfamily protein
AT1G29530	AT1G29530	protein_coding_gene	491.427	-0.82499	0.18272	-4.51504	6.33054e-06	0.00011119
AT1G13980	AT1G13980	protein_coding_gene	1079.71	0.653256	0.144782	4.51201	6.4217e-06	0.0001127	sec7 domain-containing protein
AT4G26770	AT4G26770	protein_coding_gene	122.938	1.40342	0.311091	4.51126	6.44424e-06	0.000113004	Phosphatidate cytidylyltransferase family protein
AT1G59740	AT1G59740	protein_coding_gene	105.059	-1.95598	0.433612	-4.51091	6.45509e-06	0.000113103	Major facilitator superfamily protein
AT2G01120	AT2G01120	protein_coding_gene	460.497	0.583611	0.129424	4.50928	6.5047e-06	0.00011388	origin recognition complex subunit 4
AT3G59490	AT3G59490	protein_coding_gene	284.352	0.732511	0.162485	4.50817	6.53906e-06	0.000114389
AT5G02120	AT5G02120	protein_coding_gene	1483.59	-1.22594	0.272208	-4.50368	6.67873e-06	0.000116738	one helix protein
AT5G39450	AT5G39450	protein_coding_gene	86.4104	0.94065	0.208871	4.50349	6.68472e-06	0.000116748	F-box family protein
AT3G15770	AT3G15770	protein_coding_gene	171.445	-1.31385	0.291844	-4.50189	6.73503e-06	0.000117532
AT5G42460	AT5G42460	protein_coding_gene	96.0627	1.09694	0.243713	4.50095	6.76502e-06	0.00011796	F-box and associated interaction domains-containing protein
AT1G15920	AT1G15920	protein_coding_gene	455.023	0.573186	0.127392	4.49939	6.81472e-06	0.000118731	Polynucleotidyl transferase, ribonuclease H-like superfamily protein
AT2G41440	AT2G41440	protein_coding_gene	146.412	-0.841268	0.187015	-4.49839	6.84692e-06	0.000119196
AT5G11510	AT5G11510	protein_coding_gene	394.076	-1.32063	0.29367	-4.49698	6.89249e-06	0.000119893	myb domain protein 3r-4
AT5G53830	AT5G53830	protein_coding_gene	113.575	-1.23876	0.275591	-4.49491	6.96005e-06	0.000120971	VQ motif-containing protein
AT3G13310	AT3G13310	protein_coding_gene	2340.05	-1.14178	0.254067	-4.49404	6.98853e-06	0.000121368	Chaperone DnaJ-domain superfamily protein
AT3G06030	AT3G06030	protein_coding_gene	612.747	-0.942498	0.209746	-4.49352	7.00566e-06	0.000121568	NPK1-related protein kinase 3
AT4G13530	AT4G13530	protein_coding_gene	392.705	-0.984714	0.219192	-4.49247	7.04025e-06	0.000122071
AT2G04890	AT2G04890	protein_coding_gene	277.768	0.591318	0.131631	4.49223	7.04828e-06	0.000122112	SCARECROW-like 21
AT5G10510	AT5G10510	protein_coding_gene	475.22	0.967338	0.21536	4.49173	7.06482e-06	0.000122301	AINTEGUMENTA-like 6
AT4G39230	AT4G39230	protein_coding_gene	274.019	0.5992	0.133415	4.49126	7.08023e-06	0.000122469	NmrA-like negative transcriptional regulator family protein
AT1G14160	AT1G14160	protein_coding_gene	60.5701	-2.22336	0.49549	-4.4872	7.21641e-06	0.000124645	Uncharacterised protein family (UPF0497)
AT3G02830	AT3G02830	protein_coding_gene	1448.96	-0.906115	0.201935	-4.48717	7.21753e-06	0.000124645	zinc finger protein 1
AT1G77855	AT1G77855	protein_coding_gene	55.2683	-1.35556	0.302169	-4.48609	7.25409e-06	0.000125176
AT1G22220	AT1G22220	protein_coding_gene	550.546	-1.34036	0.29909	-4.48146	7.41336e-06	0.000127823	F-box family protein
AT3G62060	AT3G62060	protein_coding_gene	427.585	-0.861934	0.192391	-4.48011	7.46029e-06	0.00012853	Pectinacetylesterase family protein
AT4G00560	AT4G00560	protein_coding_gene	571.827	0.565265	0.126264	4.47685	7.57528e-06	0.000130407	NAD(P)-binding Rossmann-fold superfamily protein
AT1G51620	AT1G51620	protein_coding_gene	55.2001	-1.76809	0.395014	-4.47601	7.60506e-06	0.000130712	Protein kinase superfamily protein
AT2G32800	AT2G32800	protein_coding_gene	185.46	-1.64598	0.367726	-4.47609	7.60211e-06	0.000130712	protein kinase family protein
AT4G11211	AT4G11211	protein_coding_gene	372.553	-1.71683	0.383665	-4.47482	7.64751e-06	0.000131337
AT2G33340	AT2G33340	protein_coding_gene	3919.71	0.598306	0.133762	4.47293	7.71552e-06	0.000132236	MOS4-associated complex 3B
AT2G36870	AT2G36870	protein_coding_gene	1099.13	-1.43766	0.321419	-4.47286	7.7182e-06	0.000132236	xyloglucan endotransglucosylase/hydrolase 32
AT4G12420	AT4G12420	protein_coding_gene	3877.74	-0.476667	0.106561	-4.47317	7.70681e-06	0.000132236	Cupredoxin superfamily protein
AT5G26660	AT5G26660	protein_coding_gene	145.675	-1.60053	0.357847	-4.47267	7.72476e-06	0.000132244	myb domain protein 86
AT2G23670	AT2G23670	protein_coding_gene	1731.97	-0.953218	0.213184	-4.47133	7.77358e-06	0.000132974	homolog of Synechocystis YCF37
AT3G17130	AT3G17130	protein_coding_gene	43.4129	-1.92941	0.431637	-4.47	7.82204e-06	0.000133698	Plant invertase/pectin methylesterase inhibitor superfamily protein
AT1G26560	AT1G26560	protein_coding_gene	564.167	-0.684966	0.153271	-4.46897	7.85963e-06	0.000134234	beta glucosidase 40
AT4G23600	AT4G23600	protein_coding_gene	66.6005	-1.86472	0.417415	-4.46731	7.92097e-06	0.000135175	Tyrosine transaminase family protein
AT3G49140	AT3G49140	protein_coding_gene	1903.16	-0.909388	0.203601	-4.46653	7.9498e-06	0.00013556	Pentatricopeptide repeat (PPR) superfamily protein
AT1G08810	AT1G08810	protein_coding_gene	63.5863	-1.75729	0.393658	-4.464	8.04436e-06	0.000136634	myb domain protein 60
AT1G70700	AT1G70700	protein_coding_gene	484.895	-1.59278	0.356774	-4.4644	8.02948e-06	0.000136634	TIFY domain/Divergent CCT motif family protein
AT4G00231	AT4G00231	protein_coding_gene	434.131	0.673959	0.150967	4.46429	8.03345e-06	0.000136634	ARM repeat superfamily protein
AT4G33000	AT4G33000	protein_coding_gene	130.271	-0.943599	0.211377	-4.46406	8.04193e-06	0.000136634	calcineurin B-like protein 10
AT5G63135	AT5G63135	protein_coding_gene	227.799	0.701025	0.15703	4.46427	8.03407e-06	0.000136634
AT4G19520	AT4G19520	protein_coding_gene	291.459	-1.78115	0.399104	-4.46288	8.08665e-06	0.000137245	disease resistance protein (TIR-NBS-LRR class) family
AT3G11700	AT3G11700	protein_coding_gene	2236.81	-0.72614	0.162716	-4.46261	8.09665e-06	0.000137307	FASCICLIN-like arabinogalactan protein 18 precursor
AT2G34470	AT2G34470	protein_coding_gene	2385.09	0.732562	0.164177	4.46202	8.11902e-06	0.000137471	urease accessory protein G
AT3G09850	AT3G09850	protein_coding_gene	1012.05	0.512724	0.114908	4.46205	8.11804e-06	0.000137471	D111/G-patch domain-containing protein
AT2G18260	AT2G18260	protein_coding_gene	19.329	-1.79163	0.401577	-4.46148	8.13961e-06	0.000137711	syntaxin of plants 112
AT3G01570	AT3G01570	protein_coding_gene	3277.88	2.31147	0.518416	4.45873	8.24482e-06	0.000139383	Oleosin family protein
AT5G43290	AT5G43290	protein_coding_gene	27.8689	-1.86807	0.419055	-4.45782	8.27982e-06	0.000139865	WRKY DNA-binding protein 49
AT2G27360	AT2G27360	protein_coding_gene	544.465	-0.783309	0.175793	-4.45585	8.35601e-06	0.000141042	GDSL-like Lipase/Acylhydrolase superfamily protein
AT4G36950	AT4G36950	protein_coding_gene	63.158	-2.2687	0.509295	-4.45458	8.40561e-06	0.000141769	mitogen-activated protein kinase kinase kinase 21
AT1G47620	AT1G47620	protein_coding_gene	293.609	1.46767	0.32961	4.45275	8.47788e-06	0.000142876	cytochrome P450, family 96, subfamily A, polypeptide 8
AT5G43500	AT5G43500	protein_coding_gene	690.385	-0.845759	0.190091	-4.44924	8.61758e-06	0.000145117	actin-related protein 9
AT1G16590	AT1G16590	protein_coding_gene	109.035	0.985137	0.221437	4.44885	8.63324e-06	0.000145268	DNA-binding HORMA family protein
AT3G45650	AT3G45650	protein_coding_gene	302.676	-1.07185	0.241062	-4.44637	8.73354e-06	0.00014665	nitrate excretion transporter1
AT4G09950	AT4G09950	protein_coding_gene	34.3839	1.87925	0.422653	4.44631	8.73572e-06	0.00014665	P-loop containing nucleoside triphosphate hydrolases superfamily protein
AT5G49180	AT5G49180	protein_coding_gene	3.68567	2.70827	0.60906	4.44663	8.7228e-06	0.00014665	Plant invertase/pectin methylesterase inhibitor superfamily
AT1G44000	AT1G44000	protein_coding_gene	1083.21	-1.37946	0.310311	-4.4454	8.77269e-06	0.000147157
AT2G27140	AT2G27140	protein_coding_gene	60.9926	1.69372	0.381099	4.44431	8.81747e-06	0.000147793	HSP20-like chaperones superfamily protein
AT1G63100	AT1G63100	protein_coding_gene	287.46	-1.26727	0.285189	-4.4436	8.84642e-06	0.000148164	GRAS family transcription factor
AT4G04640	AT4G04640	protein_coding_gene	8152.82	-0.911782	0.205226	-4.44282	8.87862e-06	0.000148588	ATPase, F1 complex, gamma subunit protein
AT4G26590	AT4G26590	protein_coding_gene	148.702	1.3207	0.297354	4.4415	8.93327e-06	0.000149387	oligopeptide transporter 5
AT3G15355	AT3G15355	protein_coding_gene	334.171	0.679871	0.153131	4.43981	9.00396e-06	0.000150453	ubiquitin-conjugating enzyme 25
AT3G49210	AT3G49210	protein_coding_gene	332.665	-1.64136	0.369766	-4.43892	9.0411e-06	0.000150957	O-acyltransferase (WSD1-like) family protein
AT1G49475	AT1G49475	protein_coding_gene	161.611	1.65117	0.37206	4.43791	9.08372e-06	0.000151552	AP2/B3-like transcriptional factor family protein
AT1G78800	AT1G78800	protein_coding_gene	523.69	0.535757	0.120753	4.43679	9.13104e-06	0.000152096	UDP-Glycosyltransferase superfamily protein
AT2G20635	AT2G20635	protein_coding_gene	187.002	-1.02198	0.230349	-4.43664	9.13744e-06	0.000152096	ATP binding;protein kinases;protein serine/threonine kinases
AT4G13235	AT4G13235	protein_coding_gene	26.6048	-2.34556	0.528654	-4.43686	9.12819e-06	0.000152096	embryo sac development arrest 21
AT2G19540	AT2G19540	protein_coding_gene	2098.02	0.763215	0.172055	4.43588	9.16984e-06	0.000152518	Transducin family protein / WD-40 repeat family protein
AT3G20920	AT3G20920	protein_coding_gene	1341.68	0.541683	0.122141	4.4349	9.21141e-06	0.000153092	translocation protein-related
AT2G23970	AT2G23970	protein_coding_gene	39.3987	-2.44412	0.551138	-4.43469	9.2207e-06	0.000153129	Class I glutamine amidotransferase-like superfamily protein
AT5G62200	AT5G62200	protein_coding_gene	746.881	0.674647	0.152186	4.43305	9.29078e-06	0.000154174	Embryo-specific protein 3, (ATS3)
AT1G10657	AT1G10657	protein_coding_gene	164.103	-2.03995	0.460235	-4.43241	9.31852e-06	0.000154516	Plant protein 1589 of unknown function
AT2G46735	AT2G46735	protein_coding_gene	182.048	-1.04961	0.236866	-4.43125	9.36895e-06	0.000155233
AT4G34150	AT4G34150	protein_coding_gene	3848.73	-1.2459	0.281174	-4.43106	9.37695e-06	0.000155247	Calcium-dependent lipid-binding (CaLB domain) family protein
AT1G45474	AT1G45474	protein_coding_gene	1253.36	-0.973669	0.219976	-4.42626	9.58828e-06	0.000158624	photosystem I light harvesting complex gene 5
AT1G52680	AT1G52680	protein_coding_gene	44.992	1.87807	0.424789	4.42119	9.8159e-06	0.000162142	late embryogenesis abundant protein-related / LEA protein-related
AT5G53470	AT5G53470	protein_coding_gene	477.193	0.508287	0.114964	4.42126	9.8126e-06	0.000162142	acyl-CoA binding protein 1
AT1G70530	AT1G70530	protein_coding_gene	407.45	-0.782887	0.177137	-4.41967	9.88529e-06	0.00016304	cysteine-rich RLK (RECEPTOR-like protein kinase) 3
AT3G63140	AT3G63140	protein_coding_gene	2176.41	-1.11119	0.251414	-4.41978	9.88005e-06	0.00016304	chloroplast stem-loop binding protein of 41 kDa
AT1G74070	AT1G74070	protein_coding_gene	660.8	-0.678879	0.153612	-4.41943	9.89631e-06	0.000163097	Cyclophilin-like peptidyl-prolyl cis-trans isomerase family protein
AT4G30210	AT4G30210	protein_coding_gene	4983.96	-0.923904	0.209064	-4.41924	9.90484e-06	0.000163113	P450 reductase 2
AT5G47760	AT5G47760	protein_coding_gene	514.864	-0.745462	0.168693	-4.41905	9.91345e-06	0.000163131	2-phosphoglycolate phosphatase 2
AT4G37970	AT4G37970	protein_coding_gene	11.0584	-2.4369	0.55168	-4.41724	9.99708e-06	0.000164382	cinnamyl alcohol dehydrogenase 6
AT2G24500	AT2G24500	protein_coding_gene	1261.29	0.555421	0.125768	4.41624	1.00431e-05	0.00016501	Zinc finger protein 622
AT3G01790	AT3G01790	protein_coding_gene	1420.49	0.588523	0.133268	4.41608	1.00505e-05	0.00016501	Ribosomal protein L13 family protein
AT1G72180	AT1G72180	protein_coding_gene	859.022	-0.863533	0.195559	-4.41571	1.00681e-05	0.000165173	Leucine-rich receptor-like protein kinase family protein
AT1G29120	AT1G29120	protein_coding_gene	2037.25	-0.784932	0.177791	-4.41491	1.0105e-05	0.000165654	Hydrolase-like protein family
AT2G35075	AT2G35075	protein_coding_gene	13.7557	-2.22053	0.502985	-4.4147	1.01151e-05	0.000165692
AT3G10310	AT3G10310	protein_coding_gene	339.213	-1.18038	0.267478	-4.413	1.01947e-05	0.000166785	P-loop nucleoside triphosphate hydrolases superfamily protein with CH (Calponin Homology) domain
AT5G27550	AT5G27550	protein_coding_gene	497.424	-1.14157	0.258686	-4.41295	1.01972e-05	0.000166785	P-loop containing nucleoside triphosphate hydrolases superfamily protein
AT1G52000	AT1G52000	protein_coding_gene	76.0988	-1.41356	0.320373	-4.41224	1.02308e-05	0.000167208	Mannose-binding lectin superfamily protein
AT2G03530	AT2G03530	protein_coding_gene	16.1863	-2.07973	0.471446	-4.41139	1.02711e-05	0.00016774	ureide permease 2
AT1G14550	AT1G14550	protein_coding_gene	82.25	-2.15029	0.487641	-4.40957	1.03577e-05	0.000169027	Peroxidase superfamily protein
AT1G64385	AT1G64385	protein_coding_gene	578.928	0.535868	0.121586	4.40731	1.04661e-05	0.000170667
AT1G24735	AT1G24735	protein_coding_gene	193.467	1.47281	0.33419	4.4071	1.04762e-05	0.000170703	S-adenosyl-L-methionine-dependent methyltransferases superfamily protein
AT1G68585	AT1G68585	protein_coding_gene	39.6625	-1.67606	0.380364	-4.40647	1.05069e-05	0.000170983
AT4G27720	AT4G27720	protein_coding_gene	2585.86	-0.578342	0.13125	-4.40642	1.05092e-05	0.000170983	Major facilitator superfamily protein
AT1G60950	AT1G60950	protein_coding_gene	20623.7	-1.00675	0.228486	-4.40617	1.05213e-05	0.000171053	2Fe-2S ferredoxin-like superfamily protein
AT3G10010	AT3G10010	protein_coding_gene	112.9	-1.49588	0.339515	-4.40594	1.05324e-05	0.000171105	demeter-like 2
AT1G78560	AT1G78560	protein_coding_gene	777.389	0.548029	0.124399	4.40542	1.05577e-05	0.000171386	Sodium Bile acid symporter family
AT1G49750	AT1G49750	protein_coding_gene	261.543	-0.966351	0.219368	-4.40516	1.05707e-05	0.000171468	Leucine-rich repeat (LRR) family protein
AT1G47540	AT1G47540	protein_coding_gene	66.8842	2.0301	0.461126	4.40247	1.07025e-05	0.000173477	Scorpion toxin-like knottin superfamily protein
AT1G10960	AT1G10960	protein_coding_gene	15873.5	-0.726847	0.165121	-4.4019	1.07307e-05	0.000173803	ferredoxin 1
AT1G11910	AT1G11910	protein_coding_gene	12344.5	0.601757	0.136709	4.40173	1.07391e-05	0.00017381	aspartic proteinase A1
AT5G35100	AT5G35100	protein_coding_gene	742.373	-0.604649	0.137405	-4.40049	1.08008e-05	0.000174677	Cyclophilin-like peptidyl-prolyl cis-trans isomerase family protein
AT2G21540	AT2G21540	protein_coding_gene	450.522	-0.995024	0.226161	-4.39963	1.08436e-05	0.000175239	SEC14-like 3
AT5G06530	AT5G06530	protein_coding_gene	199.702	-1.59814	0.363487	-4.39669	1.09912e-05	0.000177492	ABC-2 type transporter family protein
AT2G44190	AT2G44190	protein_coding_gene	168.847	-1.14072	0.259518	-4.39554	1.10499e-05	0.000178307	Family of unknown function (DUF566)
AT1G25550	AT1G25550	protein_coding_gene	1082.75	-1.06135	0.241506	-4.39472	1.10915e-05	0.000178719	myb-like transcription factor family protein
AT5G60220	AT5G60220	protein_coding_gene	55.4953	1.83682	0.417961	4.39471	1.1092e-05	0.000178719	tetraspanin4
AT3G17690	AT3G17690	protein_coding_gene	71.0554	-1.68673	0.384009	-4.39241	1.12101e-05	0.000180487	cyclic nucleotide gated channel 19
AT4G38580	AT4G38580	protein_coding_gene	387.969	0.879521	0.200336	4.39024	1.13228e-05	0.000182144	farnesylated protein 6
AT5G52470	AT5G52470	protein_coding_gene	4857.56	0.627508	0.142937	4.3901	1.13298e-05	0.000182144	fibrillarin 1
AT1G04350	AT1G04350	protein_coding_gene	269.947	-1.06937	0.243639	-4.38915	1.13794e-05	0.000182492	2-oxoglutarate (2OG) and Fe(II)-dependent oxygenase superfamily protein
AT1G07400	AT1G07400	protein_coding_gene	378.692	-1.39067	0.316849	-4.38908	1.13832e-05	0.000182492	HSP20-like chaperones superfamily protein
AT1G10360	AT1G10360	protein_coding_gene	142.242	-1.89452	0.431621	-4.38931	1.13711e-05	0.000182492	glutathione S-transferase TAU 18
AT5G63140	AT5G63140	protein_coding_gene	837.19	0.68199	0.155385	4.38904	1.13852e-05	0.000182492	purple acid phosphatase 29
AT3G51430	AT3G51430	protein_coding_gene	475.083	0.752942	0.17159	4.38803	1.1438e-05	0.000183203	Calcium-dependent phosphotriesterase superfamily protein
AT1G16040	AT1G16040	protein_coding_gene	319.187	0.596302	0.135929	4.38686	1.14997e-05	0.000184054
AT1G66160	AT1G66160	protein_coding_gene	1621.83	-1.33983	0.305509	-4.38558	1.15675e-05	0.000185003	CYS, MET, PRO, and GLY protein 1
AT2G30424	AT2G30424	protein_coding_gene	41.8282	-2.04645	0.466759	-4.38437	1.16319e-05	0.000185803	Homeodomain-like superfamily protein
AT2G44230	AT2G44230	protein_coding_gene	173.463	-1.74296	0.397543	-4.38432	1.16347e-05	0.000185803	Plant protein of unknown function (DUF946)
AT1G01580	AT1G01580	protein_coding_gene	167.606	1.47726	0.337028	4.3832	1.16949e-05	0.000186627	ferric reduction oxidase 2
AT4G15330	AT4G15330	protein_coding_gene	68.7905	-2.15916	0.492742	-4.38192	1.17636e-05	0.000187585	cytochrome P450, family 705, subfamily A, polypeptide 1
AT3G03773	AT3G03773	protein_coding_gene	300.464	0.53008	0.120986	4.38132	1.17961e-05	0.000187964	HSP20-like chaperones superfamily protein
AT5G44574	AT5G44574	protein_coding_gene	56.1337	-1.86208	0.425436	-4.37688	1.20389e-05	0.000191692
AT1G65900	AT1G65900	protein_coding_gene	327.001	-0.997033	0.227833	-4.37616	1.20789e-05	0.000192188
AT2G39795	AT2G39795	protein_coding_gene	503.549	0.741122	0.169385	4.37538	1.21221e-05	0.000192733	Mitochondrial glycoprotein family protein
AT1G09640	AT1G09640	protein_coding_gene	9902.77	0.581594	0.132943	4.37478	1.21555e-05	0.000193123	Translation elongation factor EF1B, gamma chain
AT4G17615	AT4G17615	protein_coding_gene	774.595	-0.887894	0.202972	-4.37447	1.2173e-05	0.000193258	calcineurin B-like protein 1
AT5G40890	AT5G40890	protein_coding_gene	1941	-0.893665	0.20438	-4.37257	1.22792e-05	0.000194802	chloride channel A
AT1G08980	AT1G08980	protein_coding_gene	494.389	-1.03439	0.236599	-4.3719	1.23171e-05	0.000195253	amidase 1
AT4G23560	AT4G23560	protein_coding_gene	986.566	-2.52448	0.577454	-4.37175	1.23257e-05	0.000195253	glycosyl hydrolase 9B15
AT1G78080	AT1G78080	protein_coding_gene	3133.47	-0.821653	0.187996	-4.3706	1.23906e-05	0.000196137	related to AP2 4
AT1G19730	AT1G19730	protein_coding_gene	201.691	0.794882	0.181891	4.3701	1.24189e-05	0.000196155	Thioredoxin superfamily protein
AT2G07696	AT2G07696	protein_coding_gene	10.2086	2.62412	0.600451	4.37025	1.24102e-05	0.000196155	Ribosomal protein S7p/S5e family protein
AT5G15640	AT5G15640	protein_coding_gene	723.236	-0.544939	0.124691	-4.37031	1.24072e-05	0.000196155	Mitochondrial substrate carrier family protein
AT1G78090	AT1G78090	protein_coding_gene	104.955	-1.82246	0.417068	-4.36969	1.24421e-05	0.000196378	trehalose-6-phosphate phosphatase
AT1G14780	AT1G14780	protein_coding_gene	187.597	-1.56882	0.359074	-4.36907	1.24775e-05	0.000196698	MAC/Perforin domain-containing protein
AT3G05840	AT3G05840	protein_coding_gene	2412.58	-0.644907	0.147609	-4.36902	1.24806e-05	0.000196698	Protein kinase superfamily protein
AT1G21120	AT1G21120	protein_coding_gene	288.283	-1.49605	0.342466	-4.36847	1.2512e-05	0.000196907	O-methyltransferase family protein
AT1G63010	AT1G63010	protein_coding_gene	1514.43	-0.502701	0.115074	-4.3685	1.251e-05	0.000196907	Major Facilitator Superfamily with SPX (SYG1/Pho81/XPR1) domain-containing protein
AT2G39700	AT2G39700	protein_coding_gene	858.743	1.14251	0.26177	4.36455	1.27383e-05	0.000200323	expansin A4
AT2G36590	AT2G36590	protein_coding_gene	104.033	-1.21864	0.279441	-4.36098	1.2948e-05	0.000203473	proline transporter 3
AT1G78780	AT1G78780	protein_coding_gene	348.996	1.02667	0.235456	4.36035	1.29852e-05	0.000203909	pathogenesis-related family protein
AT1G72450	AT1G72450	protein_coding_gene	819.463	-1.70276	0.390854	-4.35649	1.32162e-05	0.000207386	jasmonate-zim-domain protein 6
AT1G72310	AT1G72310	protein_coding_gene	259.372	0.61278	0.140729	4.35432	1.33483e-05	0.000209306	RING/U-box superfamily protein
AT1G15250	AT1G15250	protein_coding_gene	814.226	0.800539	0.183887	4.35343	1.34023e-05	0.000209678	Zinc-binding ribosomal protein family protein
AT1G73760	AT1G73760	protein_coding_gene	290.348	-0.710935	0.16331	-4.35329	1.34107e-05	0.000209678	RING/U-box superfamily protein
AT2G02450	AT2G02450	protein_coding_gene	92.2249	-1.13793	0.261391	-4.35335	1.34072e-05	0.000209678	NAC domain containing protein 35
AT5G19855	AT5G19855	protein_coding_gene	394.469	-0.968952	0.22257	-4.35347	1.34001e-05	0.000209678	Chaperonin-like RbcX protein
AT5G53460	AT5G53460	protein_coding_gene	9897.18	-0.630877	0.144951	-4.35236	1.3468e-05	0.000210422	NADH-dependent glutamate synthase 1
AT4G13540	AT4G13540	protein_coding_gene	175.918	-1.18925	0.273421	-4.34954	1.36423e-05	0.000212991
AT1G58180	AT1G58180	protein_coding_gene	153.515	-1.37705	0.31661	-4.34935	1.36544e-05	0.000213027	beta carbonic anhydrase 6
AT4G34920	AT4G34920	protein_coding_gene	238.667	-1.50084	0.345315	-4.3463	1.38455e-05	0.000215852	PLC-like phosphodiesterases superfamily protein
AT3G45620	AT3G45620	protein_coding_gene	535.16	0.652302	0.150098	4.34583	1.38753e-05	0.00021616	Transducin/WD40 repeat-like superfamily protein
AT1G53903	AT1G53903	protein_coding_gene	173.306	-1.73781	0.399965	-4.34492	1.39327e-05	0.000216899	Protein of unknown function (DUF581)
AT3G58850	AT3G58850	protein_coding_gene	259.619	1.3687	0.315116	4.34347	1.40248e-05	0.000217969	phy rapidly regulated 2
AT5G02940	AT5G02940	protein_coding_gene	623.923	-1.39098	0.320247	-4.34347	1.40251e-05	0.000217969	Protein of unknown function (DUF1012)
AT5G56080	AT5G56080	protein_coding_gene	79.3134	-1.70088	0.391603	-4.34337	1.40316e-05	0.000217969	nicotianamine synthase 2
AT3G53260	AT3G53260	protein_coding_gene	3926.34	-1.11402	0.256503	-4.34309	1.40491e-05	0.000217982	phenylalanine ammonia-lyase 2
AT5G56580	AT5G56580	protein_coding_gene	444.645	-1.02049	0.234972	-4.34304	1.40527e-05	0.000217982	MAP kinase kinase 6
AT1G15180	AT1G15180	protein_coding_gene	1027.52	0.54361	0.125214	4.34146	1.4154e-05	0.000219276	MATE efflux family protein
AT1G31190	AT1G31190	protein_coding_gene	636.063	-0.691419	0.159262	-4.34139	1.41582e-05	0.000219276	myo-inositol monophosphatase like 1
AT1G55370	AT1G55370	protein_coding_gene	359.584	-1.0633	0.244928	-4.34127	1.41664e-05	0.000219276	NDH-dependent cyclic electron flow 5
AT5G01700	AT5G01700	protein_coding_gene	87.3014	-1.41147	0.325173	-4.34068	1.42041e-05	0.000219702	Protein phosphatase 2C family protein
AT1G61560	AT1G61560	protein_coding_gene	52.8755	-1.96225	0.452092	-4.34037	1.42242e-05	0.000219855	Seven transmembrane MLO family protein
AT3G16990	AT3G16990	protein_coding_gene	331.448	0.865711	0.199499	4.33944	1.42849e-05	0.000220636	Haem oxygenase-like, multi-helical
AT1G22850	AT1G22850	protein_coding_gene	1515.22	-0.754015	0.173791	-4.33863	1.43375e-05	0.00022129	SNARE associated Golgi protein family
AT3G20060	AT3G20060	protein_coding_gene	1669.84	-0.648576	0.149523	-4.33763	1.44026e-05	0.000222035	ubiquitin-conjugating enzyme19
AT5G52820	AT5G52820	protein_coding_gene	1227.52	0.720735	0.166161	4.33758	1.44062e-05	0.000222035	WD-40 repeat family protein / notchless protein, putative
AT4G14540	AT4G14540	protein_coding_gene	115.571	-2.00884	0.463178	-4.33709	1.44384e-05	0.000222371	nuclear factor Y, subunit B3
AT1G16080	AT1G16080	protein_coding_gene	1352.49	-0.793173	0.182907	-4.33649	1.44777e-05	0.000222818
AT4G00430	AT4G00430	protein_coding_gene	3707.73	-0.681781	0.157248	-4.33572	1.45286e-05	0.000223443	plasma membrane intrinsic protein 1;4
AT5G22920	AT5G22920	protein_coding_gene	391.958	-1.23356	0.284538	-4.33531	1.45554e-05	0.000223697	CHY-type/CTCHY-type/RING-type Zinc finger protein
AT5G07770	AT5G07770	protein_coding_gene	224.73	-1.30128	0.300203	-4.33466	1.45989e-05	0.000224205	Actin-binding FH2 protein
AT5G27750	AT5G27750	protein_coding_gene	168.279	0.763028	0.176133	4.33212	1.47683e-05	0.000226647	F-box/FBD-like domains containing protein
AT1G27390	AT1G27390	protein_coding_gene	1690.19	0.580541	0.134032	4.33137	1.48182e-05	0.000227251	translocase outer membrane 20-2
AT1G36580	AT1G36580	protein_coding_gene	7.20282	-2.25021	0.519541	-4.33115	1.48335e-05	0.000227325
AT3G25610	AT3G25610	protein_coding_gene	354.724	-1.07468	0.248191	-4.33003	1.49089e-05	0.000228318	ATPase E1-E2 type family protein / haloacid dehalogenase-like hydrolase family protein
AT4G18940	AT4G18940	protein_coding_gene	69.5745	-1.88874	0.436306	-4.32894	1.49831e-05	0.000229293	RNA ligase/cyclic nucleotide phosphodiesterase family protein
ATMG00060	ATMG00060	protein_coding_gene	19.2605	2.24777	0.519334	4.32817	1.50352e-05	0.000229927	NADH dehydrogenase subunit 5C
AT4G38150	AT4G38150	protein_coding_gene	289.072	0.942267	0.217735	4.32758	1.50756e-05	0.000230382	Pentatricopeptide repeat (PPR) superfamily protein
AT5G50800	AT5G50800	protein_coding_gene	30.7751	-2.46635	0.57041	-4.32381	1.53355e-05	0.000234189	Nodulin MtN3 family protein
AT3G01740	AT3G01740	protein_coding_gene	1330.65	0.624048	0.144339	4.32349	1.53579e-05	0.0002342	Mitochondrial ribosomal protein L37
AT3G44870	AT3G44870	protein_coding_gene	119.504	-2.18299	0.504906	-4.32356	1.53529e-05	0.0002342	S-adenosyl-L-methionine-dependent methyltransferases superfamily protein
AT1G04650	AT1G04650	protein_coding_gene	143.857	1.06286	0.245876	4.32276	1.54092e-05	0.000234767
AT3G58060	AT3G58060	protein_coding_gene	313.393	1.3322	0.30819	4.32265	1.54168e-05	0.000234767	Cation efflux family protein
AT1G28010	AT1G28010	protein_coding_gene	121.717	-1.08489	0.251059	-4.32126	1.55137e-05	0.000236077	P-glycoprotein 14
AT1G77230	AT1G77230	protein_coding_gene	299.136	0.934903	0.216378	4.32069	1.55545e-05	0.000236531	Tetratricopeptide repeat (TPR)-like superfamily protein
AT3G61860	AT3G61860	protein_coding_gene	1084.77	0.424933	0.0983569	4.32032	1.55803e-05	0.000236758	RNA-binding (RRM/RBD/RNP motifs) family protein
AT1G71500	AT1G71500	protein_coding_gene	2704.69	-0.698131	0.161609	-4.31987	1.56119e-05	0.00023707	Rieske (2Fe-2S) domain-containing protein
AT5G57300	AT5G57300	protein_coding_gene	988.834	0.445493	0.103234	4.31536	1.59343e-05	0.000241797	S-adenosyl-L-methionine-dependent methyltransferases superfamily protein
AT5G16460	AT5G16460	protein_coding_gene	44.1659	2.18288	0.505868	4.31511	1.5952e-05	0.000241896	Putative adipose-regulatory protein (Seipin)
AT4G02530	AT4G02530	protein_coding_gene	3285.94	-0.947103	0.21954	-4.31404	1.60299e-05	0.000242906	chloroplast thylakoid lumen protein
ATCG00820	ATCG00820	protein_coding_gene	103.374	2.18678	0.506977	4.31336	1.60791e-05	0.000243482	ribosomal protein S19
AT5G37550	AT5G37550	protein_coding_gene	233.527	-1.53565	0.35605	-4.31303	1.61032e-05	0.000243677
AT3G23830	AT3G23830	protein_coding_gene	1901.69	0.63614	0.14753	4.31195	1.61824e-05	0.000244581	glycine-rich RNA-binding protein 4
AT5G49555	AT5G49555	protein_coding_gene	670.386	0.590602	0.13697	4.3119	1.61856e-05	0.000244581	FAD/NAD(P)-binding oxidoreductase family protein
AT3G12220	AT3G12220	protein_coding_gene	17.8656	-1.91395	0.443973	-4.31097	1.6254e-05	0.000245443	serine carboxypeptidase-like 16
AT2G19880	AT2G19880	protein_coding_gene	1042.67	-0.650473	0.150913	-4.31025	1.63068e-05	0.000245898	Nucleotide-diphospho-sugar transferases superfamily protein
AT5G67270	AT5G67270	protein_coding_gene	503.517	-0.896102	0.207896	-4.31034	1.63e-05	0.000245898	end binding protein 1C
AT4G26860	AT4G26860	protein_coding_gene	793.227	-0.587832	0.136408	-4.30936	1.63728e-05	0.000246721	Predicted pyridoxal phosphate-dependent enzyme, YBL036C type
AT1G74950	AT1G74950	protein_coding_gene	1267.89	-1.38094	0.320521	-4.30842	1.64427e-05	0.000247602	TIFY domain/Divergent CCT motif family protein
AT5G18770	AT5G18770	protein_coding_gene	173.819	0.917948	0.213124	4.30711	1.65398e-05	0.000248891	F-box/FBD-like domains containing protein
AT4G04700	AT4G04700	protein_coding_gene	140.344	-0.908937	0.211143	-4.30484	1.67106e-05	0.000251287	calcium-dependent protein kinase 27
AT5G02170	AT5G02170	protein_coding_gene	253.023	-0.943744	0.219243	-4.30456	1.67319e-05	0.000251431	Transmembrane amino acid transporter family protein
AT2G44660	AT2G44660	protein_coding_gene	365.126	0.741968	0.172413	4.30343	1.68178e-05	0.000252513	ALG6, ALG8 glycosyltransferase family
AT5G35970	AT5G35970	protein_coding_gene	1203.21	-1.46445	0.340308	-4.3033	1.68272e-05	0.000252513	P-loop containing nucleoside triphosphate hydrolases superfamily protein
AT5G14700	AT5G14700	protein_coding_gene	237.938	-1.31389	0.305338	-4.30306	1.68456e-05	0.000252614	NAD(P)-binding Rossmann-fold superfamily protein
AT5G33395			192.648	-1.02979	0.239483	-4.30004	1.70764e-05	0.000255898	transposable element gene
AT1G60440	AT1G60440	protein_coding_gene	297.482	-0.923771	0.215021	-4.29619	1.73756e-05	0.000260201	pantothenate kinase 1
AT1G06010	AT1G06010	protein_coding_gene	394.939	0.670703	0.156123	4.29599	1.73919e-05	0.000260265
AT4G11660	AT4G11660	protein_coding_gene	390.527	-0.751397	0.174921	-4.29562	1.74202e-05	0.000260509	winged-helix DNA-binding transcription factor family protein
AT2G39705	AT2G39705	protein_coding_gene	140.977	1.05506	0.245624	4.29543	1.74358e-05	0.000260562	ROTUNDIFOLIA like 8
AT5G49770	AT5G49770	protein_coding_gene	107.362	-2.01219	0.468522	-4.29477	1.74875e-05	0.000261154	Leucine-rich repeat protein kinase family protein
AT1G30520	AT1G30520	protein_coding_gene	530.801	-0.95186	0.221765	-4.29221	1.76904e-05	0.000264002	acyl-activating enzyme 14
AT4G31800	AT4G31800	protein_coding_gene	4275.1	-1.09939	0.256176	-4.29156	1.7742e-05	0.000264589	WRKY DNA-binding protein 18
AT2G18328	AT2G18328	protein_coding_gene	77.5615	-1.90494	0.444034	-4.29008	1.78611e-05	0.000266182	RAD-like 4
AT1G65960	AT1G65960	protein_coding_gene	3157.26	-1.46323	0.341088	-4.2899	1.78756e-05	0.000266215	glutamate decarboxylase 2
AT1G29980	AT1G29980	protein_coding_gene	1530.75	0.704465	0.164239	4.28928	1.79253e-05	0.00026654	Protein of unknown function, DUF642
AT3G50280	AT3G50280	protein_coding_gene	118.377	-1.37023	0.319447	-4.28938	1.79169e-05	0.00026654	HXXXD-type acyl-transferase family protein
AT3G62040	AT3G62040	protein_coding_gene	163.927	-1.87043	0.436083	-4.28917	1.79344e-05	0.00026654	Haloacid dehalogenase-like hydrolase (HAD) superfamily protein
AT4G00880	AT4G00880	protein_coding_gene	34.2648	-2.04692	0.477354	-4.28805	1.80245e-05	0.000267695	SAUR-like auxin-responsive protein family
AT1G80290	AT1G80290	protein_coding_gene	153.83	0.774587	0.180726	4.28596	1.8195e-05	0.000269998	Nucleotide-diphospho-sugar transferases superfamily protein
AT5G44578	AT5G44578	protein_coding_gene	20.0001	-2.21192	0.516099	-4.28585	1.82045e-05	0.000269998
AT3G27020	AT3G27020	protein_coding_gene	2154.08	0.886905	0.20699	4.28478	1.82919e-05	0.000271109	YELLOW STRIPE like 6
AT1G23950	AT1G23950	protein_coding_gene	875.478	0.515222	0.120318	4.28217	1.85081e-05	0.000274125	Protein of unknown function (DUF626)
AT2G20950	AT2G20950	protein_coding_gene	345.966	-1.00093	0.233795	-4.28121	1.85883e-05	0.000275125	Arabidopsis phospholipase-like protein (PEARLI 4) family
AT1G65240	AT1G65240	protein_coding_gene	10.6251	-2.13925	0.499844	-4.27984	1.87027e-05	0.000276629	Eukaryotic aspartyl protease family protein
AT5G48000	AT5G48000	protein_coding_gene	569.096	-1.63585	0.382273	-4.27927	1.87505e-05	0.000277146	cytochrome P450, family 708, subfamily A, polypeptide 2
AT4G14270	AT4G14270	protein_coding_gene	604.507	1.19224	0.278647	4.27868	1.88009e-05	0.000277702
AT1G59860	AT1G59860	protein_coding_gene	580.78	-1.33012	0.310916	-4.27809	1.88506e-05	0.000278056	HSP20-like chaperones superfamily protein
AT3G13230	AT3G13230	protein_coding_gene	1124.01	0.631979	0.147721	4.27818	1.88428e-05	0.000278056	RNA-binding KH domain-containing protein
AT2G22610	AT2G22610	protein_coding_gene	470.992	-1.28629	0.300691	-4.27779	1.88761e-05	0.000278242	Di-glucose binding protein with Kinesin motor domain
AT2G02060	AT2G02060	protein_coding_gene	99.8559	-0.993196	0.232222	-4.27693	1.89485e-05	0.00027912	Homeodomain-like superfamily protein
AT5G38780	AT5G38780	protein_coding_gene	43.2128	1.7108	0.40003	4.27667	1.89711e-05	0.000279262	S-adenosyl-L-methionine-dependent methyltransferases superfamily protein
AT2G26570	AT2G26570	protein_coding_gene	683.017	-0.999534	0.233874	-4.27381	1.9216e-05	0.000282675	Plant protein of unknown function (DUF827)
AT5G54165	AT5G54165	protein_coding_gene	161.15	-1.71117	0.400663	-4.27084	1.94738e-05	0.000286272
AT3G54730	AT3G54730	protein_coding_gene	6.38388	2.50565	0.586793	4.27008	1.95399e-05	0.000287049
AT1G52560	AT1G52560	protein_coding_gene	21.0588	-1.92367	0.45053	-4.2698	1.95651e-05	0.000287225	HSP20-like chaperones superfamily protein
AT5G16530	AT5G16530	protein_coding_gene	10.0495	-2.56677	0.601187	-4.26951	1.95906e-05	0.000287404	Auxin efflux carrier family protein
AT2G03420	AT2G03420	protein_coding_gene	1222.05	-0.771364	0.180718	-4.26832	1.96951e-05	0.000288742
AT4G32260	AT4G32260	protein_coding_gene	6315.32	-0.677367	0.15879	-4.2658	1.9919e-05	0.000291827	ATPase, F0 complex, subunit B/B', bacterial/chloroplast
AT3G15500	AT3G15500	protein_coding_gene	80.578	-2.32115	0.544282	-4.26461	2.00252e-05	0.000293183	NAC domain containing protein 3
AT3G13470	AT3G13470	protein_coding_gene	15415.4	-0.841442	0.197319	-4.26438	2.00462e-05	0.000293293	TCP-1/cpn60 chaperonin family protein
AT4G00090	AT4G00090	protein_coding_gene	1308.94	0.492211	0.115442	4.26369	2.01074e-05	0.000293989	Transducin/WD40 repeat-like superfamily protein
AT4G39130	AT4G39130	protein_coding_gene	180.893	2.41821	0.567325	4.26248	2.02173e-05	0.000295396	Dehydrin family protein
AT2G46510	AT2G46510	protein_coding_gene	375.178	-0.902444	0.211813	-4.26057	2.0391e-05	0.000297733	ABA-inducible BHLH-type transcription factor
AT1G11850	AT1G11850	protein_coding_gene	143.783	-1.44908	0.340209	-4.25939	2.04983e-05	0.000299098
AT3G22060	AT3G22060	protein_coding_gene	38.7729	1.92128	0.451108	4.25901	2.05334e-05	0.000299408	Receptor-like protein kinase-related family protein
AT5G60790	AT5G60790	protein_coding_gene	4559.63	0.475576	0.111669	4.2588	2.05525e-05	0.000299485	ABC transporter family protein
AT5G24030	AT5G24030	protein_coding_gene	883.117	-1.66111	0.390149	-4.25764	2.06595e-05	0.000300842	SLAC1 homologue 3
AT2G32830	AT2G32830	protein_coding_gene	32.8282	1.72828	0.406077	4.25605	2.08074e-05	0.000302792	phosphate transporter 1;5
AT1G06360	AT1G06360	protein_coding_gene	1486.79	-0.736842	0.173136	-4.25585	2.08257e-05	0.000302813	Fatty acid desaturase family protein
AT3G03840	AT3G03840	protein_coding_gene	18.6581	-2.34028	0.549914	-4.25573	2.08368e-05	0.000302813	SAUR-like auxin-responsive protein family
AT2G33855	AT2G33855	protein_coding_gene	295.646	-0.885085	0.20804	-4.2544	2.09608e-05	0.00030441
AT1G76700	AT1G76700	protein_coding_gene	430.322	-0.93038	0.218718	-4.25379	2.10178e-05	0.000304829	DNAJ heat shock N-terminal domain-containing protein
AT5G42320	AT5G42320	protein_coding_gene	689.762	-0.452537	0.106381	-4.25394	2.10045e-05	0.000304829	Zn-dependent exopeptidases superfamily protein
AT4G01990	AT4G01990	protein_coding_gene	171.133	0.796501	0.18727	4.25321	2.10727e-05	0.00030542	Tetratricopeptide repeat (TPR)-like superfamily protein
AT4G34881	AT4G34881	protein_coding_gene	4422.67	0.949974	0.223374	4.25283	2.11081e-05	0.000305729
AT5G25475	AT5G25475	protein_coding_gene	159.742	0.883928	0.207871	4.2523	2.11591e-05	0.000306262	AP2/B3-like transcriptional factor family protein
AT2G40490	AT2G40490	protein_coding_gene	5271.63	-0.842745	0.198254	-4.25084	2.12974e-05	0.000308057	Uroporphyrinogen decarboxylase
AT5G55410	AT5G55410	protein_coding_gene	544.235	2.43948	0.573999	4.24997	2.13797e-05	0.000309042	Bifunctional inhibitor/lipid-transfer protein/seed storage 2S albumin superfamily protein
AT1G68840	AT1G68840	protein_coding_gene	2488.49	-1.40105	0.329899	-4.24692	2.16729e-05	0.00031307	related to ABI3/VP1 2
AT2G32530	AT2G32530	protein_coding_gene	311.618	-1.78127	0.419569	-4.24549	2.18119e-05	0.000314868	cellulose synthase-like B3
AT2G30210	AT2G30210	protein_coding_gene	800.057	-1.86481	0.439519	-4.24286	2.20693e-05	0.00031816	laccase 3
AT5G44920	AT5G44920	protein_coding_gene	96.2806	-1.47411	0.347426	-4.24294	2.20614e-05	0.00031816	Toll-Interleukin-Resistance (TIR) domain family protein
AT1G14150	AT1G14150	protein_coding_gene	344.395	-0.926151	0.218305	-4.24246	2.21083e-05	0.000318509	PsbQ-like 2
AT2G33793	AT2G33793	protein_coding_gene	152.333	-1.24731	0.29418	-4.23996	2.23556e-05	0.000321644
AT5G54470	AT5G54470	protein_coding_gene	98.9046	-1.33426	0.314685	-4.23999	2.23528e-05	0.000321644	B-box type zinc finger family protein
AT2G47070	AT2G47070	protein_coding_gene	1764.69	-0.520252	0.122725	-4.23917	2.24344e-05	0.000322433	squamosa promoter binding protein-like 1
AT4G00330	AT4G00330	protein_coding_gene	481.808	-1.34231	0.316649	-4.23912	2.24402e-05	0.000322433	calmodulin-binding receptor-like cytoplasmic kinase 2
AT5G05860	AT5G05860	protein_coding_gene	486.576	-0.993205	0.234421	-4.23685	2.2668e-05	0.00032549	UDP-glucosyl transferase 76C2
AT4G12980	AT4G12980	protein_coding_gene	137.174	-1.01263	0.239062	-4.23587	2.27672e-05	0.000326697	Auxin-responsive family protein
AT1G80400	AT1G80400	protein_coding_gene	404.591	0.519648	0.122686	4.2356	2.27942e-05	0.000326868	RING/U-box superfamily protein
AT4G02330	AT4G02330	protein_coding_gene	1834.42	-1.36515	0.322337	-4.23517	2.28383e-05	0.000327283	Plant invertase/pectin methylesterase inhibitor superfamily
AT4G21840	AT4G21840	protein_coding_gene	107.113	-2.18237	0.515352	-4.23471	2.28845e-05	0.000327729	methionine sulfoxide reductase B8
AT5G62190	AT5G62190	protein_coding_gene	4886.21	0.924054	0.218255	4.23383	2.29748e-05	0.000328804	DEAD box RNA helicase (PRH75)
AT3G45640	AT3G45640	protein_coding_gene	2041.22	-1.15014	0.271713	-4.23293	2.30668e-05	0.000329373	mitogen-activated protein kinase 3
AT4G20110	AT4G20110	protein_coding_gene	132.578	-1.61458	0.381406	-4.23323	2.30364e-05	0.000329373	VACUOLAR SORTING RECEPTOR 7
AT5G02430	AT5G02430	protein_coding_gene	129.52	-0.81362	0.192209	-4.233	2.30595e-05	0.000329373	Transducin/WD40 repeat-like superfamily protein
AT5G26680	AT5G26680	protein_coding_gene	685.323	0.704006	0.16632	4.23284	2.30754e-05	0.000329373	5'-3' exonuclease family protein
AT1G54960	AT1G54960	protein_coding_gene	183.749	-1.13561	0.268331	-4.23213	2.31488e-05	0.000330202	NPK1-related protein kinase 2
AT3G56350	AT3G56350	protein_coding_gene	77.456	2.24271	0.529961	4.23185	2.31778e-05	0.000330398	Iron/manganese superoxide dismutase family protein
AT5G49300	AT5G49300	protein_coding_gene	177.966	0.783642	0.185242	4.23036	2.33317e-05	0.000332373	GATA transcription factor 16
AT1G52290	AT1G52290	protein_coding_gene	100.652	-1.43385	0.338977	-4.22994	2.33759e-05	0.000332759	Protein kinase superfamily protein
AT3G01140	AT3G01140	protein_coding_gene	24.2851	-1.61995	0.382984	-4.2298	2.33895e-05	0.000332759	myb domain protein 106
AT2G20142	AT2G20142	protein_coding_gene	95.2441	-1.57925	0.373397	-4.22942	2.34291e-05	0.000333103	Toll-Interleukin-Resistance (TIR) domain family protein
AT3G55250	AT3G55250	protein_coding_gene	1421.04	-0.742984	0.175728	-4.22803	2.35751e-05	0.000334959
ATMG01190	ATMG01190	protein_coding_gene	243.74	2.23492	0.528643	4.22766	2.36138e-05	0.000335289	ATP synthase subunit 1
AT3G61930	AT3G61930	protein_coding_gene	78.6726	-2.21985	0.525109	-4.2274	2.36409e-05	0.000335453
AT4G38530	AT4G38530	protein_coding_gene	16.228	-1.85705	0.439538	-4.22501	2.38927e-05	0.000338804	phospholipase C1
AT2G39800	AT2G39800	protein_coding_gene	1638.2	-1.40814	0.333325	-4.22452	2.39448e-05	0.00033932	delta1-pyrroline-5-carboxylate synthase 1
AT2G37870	AT2G37870	protein_coding_gene	95.972	-2.15799	0.510911	-4.22381	2.40209e-05	0.000340176	Bifunctional inhibitor/lipid-transfer protein/seed storage 2S albumin superfamily protein
AT1G53890	AT1G53890	protein_coding_gene	20.2575	-2.31659	0.548753	-4.22156	2.42619e-05	0.000343146	Protein of unknown function (DUF567)
AT4G14819	AT4G14819	protein_coding_gene	35.1993	-2.21977	0.525819	-4.22155	2.42623e-05	0.000343146	Protein of unknown function (DUF1677)
AT3G45710	AT3G45710	protein_coding_gene	135.666	-1.59071	0.376846	-4.22112	2.43096e-05	0.00034359	Major facilitator superfamily protein
AT1G23020	AT1G23020	protein_coding_gene	966.13	-0.894954	0.21212	-4.2191	2.45283e-05	0.000346455	ferric reduction oxidase 3
AT5G66210	AT5G66210	protein_coding_gene	1971.47	-1.1078	0.262603	-4.21852	2.45911e-05	0.000347115	calcium-dependent protein kinase 28
AT3G55460	AT3G55460	protein_coding_gene	1836.03	0.467002	0.110709	4.21831	2.46146e-05	0.000347219	SC35-like splicing factor 30
AT2G34870	AT2G34870	protein_coding_gene	71.724	1.96958	0.466982	4.21769	2.46817e-05	0.000347939	hydroxyproline-rich glycoprotein family protein
AT3G62800	AT3G62800	protein_coding_gene	398.523	0.453925	0.107631	4.21742	2.47109e-05	0.000348124	double-stranded-RNA-binding protein 4
AT1G17530	AT1G17530	protein_coding_gene	879.557	0.791029	0.187575	4.21713	2.47436e-05	0.000348358	translocase of inner mitochondrial membrane 23
AT3G24180	AT3G24180	protein_coding_gene	1611.67	0.809755	0.19204	4.2166	2.48012e-05	0.000348942	Beta-glucosidase, GBA2 type family protein
AT1G09280	AT1G09280	protein_coding_gene	575.252	0.446062	0.105809	4.21574	2.48961e-05	0.00035005
AT3G54810	AT3G54810	protein_coding_gene	4923.58	-0.889399	0.210982	-4.21553	2.49194e-05	0.000350105	Plant-specific GATA-type zinc finger transcription factor family protein
AT5G09450	AT5G09450	protein_coding_gene	618.172	0.744343	0.176577	4.21541	2.49324e-05	0.000350105	Tetratricopeptide repeat (TPR)-like superfamily protein
AT3G03320	AT3G03320	protein_coding_gene	377.226	0.582375	0.138164	4.2151	2.49667e-05	0.000350359	RNA-binding ASCH domain protein
AT2G30780	AT2G30780	protein_coding_gene	283.52	0.897531	0.212957	4.21462	2.50202e-05	0.000350882	Tetratricopeptide repeat (TPR)-like superfamily protein
AT3G18750	AT3G18750	protein_coding_gene	478.047	0.815144	0.193421	4.21435	2.50495e-05	0.000351066	with no lysine (K) kinase 6
AT4G27510	AT4G27510	protein_coding_gene	84.2023	1.3194	0.313162	4.21316	2.51823e-05	0.000352699
AT4G34600	AT4G34600	protein_coding_gene	200.808	1.60616	0.381287	4.21247	2.52589e-05	0.000353314
AT5G64320	AT5G64320	protein_coding_gene	114.672	1.00038	0.237476	4.21253	2.52527e-05	0.000353314	Pentatricopeptide repeat (PPR) superfamily protein
AT4G10955	AT4G10955	protein_coding_gene	301.295	0.847458	0.201191	4.21221	2.52887e-05	0.000353502	alpha/beta-Hydrolases superfamily protein
AT1G32520	AT1G32520	protein_coding_gene	47.2232	-1.37553	0.32674	-4.20987	2.55521e-05	0.000356954
AT1G03360	AT1G03360	protein_coding_gene	559.484	0.542286	0.128904	4.20689	2.58909e-05	0.000361453	ribosomal RNA processing 4
AT1G55320	AT1G55320	protein_coding_gene	543.598	-0.970152	0.230684	-4.20554	2.60455e-05	0.000363378	acyl-activating enzyme 18
AT5G48310	AT5G48310	protein_coding_gene	388.821	-1.27747	0.303802	-4.20494	2.61156e-05	0.000364121
AT1G21050	AT1G21050	protein_coding_gene	327.373	0.816423	0.194214	4.20373	2.62552e-05	0.000365709	Protein of unknown function, DUF617
AT3G50980	AT3G50980	protein_coding_gene	1157.32	2.12576	0.505693	4.20366	2.62633e-05	0.000365709	dehydrin xero 1
AT1G28190	AT1G28190	protein_coding_gene	243.516	-1.30984	0.311685	-4.20244	2.64052e-05	0.000367448
AT2G27940	AT2G27940	protein_coding_gene	24.0091	2.0061	0.477448	4.20171	2.64902e-05	0.000368395	RING/U-box superfamily protein
AT4G06744	AT4G06744	protein_coding_gene	513.028	-1.3013	0.30973	-4.20142	2.65248e-05	0.000368638	Leucine-rich repeat (LRR) family protein
AT5G39240	AT5G39240	protein_coding_gene	70.3331	1.49045	0.354901	4.19961	2.6737e-05	0.000371349
AT2G38250	AT2G38250	protein_coding_gene	70.7551	-1.78347	0.42491	-4.1973	2.70119e-05	0.000374927	Homeodomain-like superfamily protein
AT1G26910	AT1G26910	protein_coding_gene	992.616	0.519469	0.123798	4.1961	2.71547e-05	0.000376668	Ribosomal protein L16p/L10e family protein
AT1G14280	AT1G14280	protein_coding_gene	161.659	-1.33607	0.318451	-4.19553	2.72228e-05	0.00037737	phytochrome kinase substrate 2
AT1G03940	AT1G03940	protein_coding_gene	737.53	-1.01789	0.242735	-4.19341	2.74791e-05	0.00038055	HXXXD-type acyl-transferase family protein
AT3G44050	AT3G44050	protein_coding_gene	513.19	-1.24555	0.29703	-4.19334	2.74874e-05	0.00038055	P-loop containing nucleoside triphosphate hydrolases superfamily protein
AT1G02380	AT1G02380	protein_coding_gene	114.37	-1.18276	0.282151	-4.19195	2.76569e-05	0.000382477
AT1G63310	AT1G63310	protein_coding_gene	34.239	1.70696	0.407231	4.19162	2.76973e-05	0.000382477
AT1G63500	AT1G63500	protein_coding_gene	1005.44	-0.587879	0.140249	-4.19169	2.76889e-05	0.000382477	Protein kinase protein with tetratricopeptide repeat domain
AT4G30350	AT4G30350	protein_coding_gene	820.873	-0.627165	0.149616	-4.19182	2.7672e-05	0.000382477	Double Clp-N motif-containing P-loop nucleoside triphosphate hydrolases superfamily protein
AT2G44080	AT2G44080	protein_coding_gene	1328.57	-1.16066	0.27693	-4.19116	2.77529e-05	0.000382788	ARGOS-like
AT3G14930	AT3G14930	protein_coding_gene	4061.26	-0.866469	0.206738	-4.19114	2.77552e-05	0.000382788	Uroporphyrinogen decarboxylase
AT3G48140	AT3G48140	protein_coding_gene	10689	-1.06009	0.253041	-4.18938	2.7972e-05	0.000385533	B12D protein
AT2G01410	AT2G01410	protein_coding_gene	396.553	0.772801	0.184645	4.18533	2.84746e-05	0.000392197	NHL domain-containing protein
AT2G25150	AT2G25150	protein_coding_gene	101.235	-1.98791	0.475017	-4.18493	2.85254e-05	0.000392197	HXXXD-type acyl-transferase family protein
AT5G20620	AT5G20620	protein_coding_gene	1722.64	0.638123	0.152481	4.18493	2.85249e-05	0.000392197	ubiquitin 4
AT5G37670	AT5G37670	protein_coding_gene	192.311	-1.08051	0.258192	-4.18491	2.8528e-05	0.000392197	HSP20-like chaperones superfamily protein
AT2G02990	AT2G02990	protein_coding_gene	346.406	-1.80927	0.432431	-4.18396	2.86478e-05	0.000393412	ribonuclease 1
AT4G36440	AT4G36440	protein_coding_gene	778.993	0.470975	0.112568	4.18392	2.86528e-05	0.000393412
ATCG00540	ATCG00540	protein_coding_gene	132.808	2.09938	0.501967	4.18231	2.88568e-05	0.000395962	photosynthetic electron transfer A
AT5G49910	AT5G49910	protein_coding_gene	9092.46	-0.828752	0.198232	-4.18071	2.90601e-05	0.000398499	chloroplast heat shock protein 70-2
AT2G25870	AT2G25870	protein_coding_gene	2535.02	-0.60342	0.144344	-4.18042	2.90966e-05	0.000398747	haloacid dehalogenase-like hydrolase family protein
AT2G38760	AT2G38760	protein_coding_gene	286.078	-1.43646	0.343637	-4.18015	2.91315e-05	0.000398972	annexin 3
AT4G28360	AT4G28360	protein_coding_gene	2250.15	0.531917	0.127269	4.17948	2.92171e-05	0.000399892	Ribosomal protein L22p/L17e family protein
AT5G49760	AT5G49760	protein_coding_gene	902.671	-0.962088	0.230321	-4.17716	2.95167e-05	0.000403737	Leucine-rich repeat protein kinase family protein
AT2G06850	AT2G06850	protein_coding_gene	7662.47	-0.879724	0.21064	-4.17643	2.96115e-05	0.000404777	xyloglucan endotransglucosylase/hydrolase 4
AT4G11960	AT4G11960	protein_coding_gene	288.524	-0.69911	0.167431	-4.17552	2.97308e-05	0.000406152	PGR5-like B
AT1G51130	AT1G51130	protein_coding_gene	150.275	0.762575	0.182647	4.17513	2.97819e-05	0.000406593	Nse4, component of Smc5/6 DNA repair complex
AT1G09520	AT1G09520	protein_coding_gene	399.019	0.501409	0.120101	4.17487	2.9815e-05	0.000406788
AT1G29080	AT1G29080	protein_coding_gene	42.7708	2.24905	0.538811	4.17409	2.99176e-05	0.000407932	Papain family cysteine protease
AT5G01010	AT5G01010	protein_coding_gene	2488.07	0.43881	0.105195	4.17139	3.02754e-05	0.000412549
AT3G15110	AT3G15110	protein_coding_gene	1096.11	-0.805016	0.193011	-4.17082	3.03499e-05	0.000413305
AT5G04890	AT5G04890	protein_coding_gene	68.1845	1.61628	0.387597	4.17001	3.04593e-05	0.000414534	HSP20-like chaperones superfamily protein
AT3G28899	AT3G28899	protein_coding_gene	7.16498	2.22231	0.533117	4.16853	3.06573e-05	0.000416966
AT1G53710	AT1G53710	protein_coding_gene	360.536	0.612973	0.147066	4.16801	3.07272e-05	0.000417655	Calcineurin-like metallo-phosphoesterase superfamily protein
AT3G56360	AT3G56360	protein_coding_gene	2684.35	-0.963149	0.231097	-4.16773	3.07651e-05	0.000417907
AT1G67210	AT1G67210	protein_coding_gene	103.237	-0.777198	0.186493	-4.16745	3.08028e-05	0.000418157	Proline-rich spliceosome-associated (PSP) family protein / zinc knuckle (CCHC-type) family protein
AT3G44716	AT3G44716	protein_coding_gene	22.0093	-1.66649	0.400036	-4.16586	3.10187e-05	0.000420824
AT1G68050	AT1G68050	protein_coding_gene	17.7653	1.69753	0.407533	4.16539	3.10821e-05	0.00042142	flavin-binding, kelch repeat, f box 1
AT2G13790	AT2G13790	protein_coding_gene	345.956	-0.830965	0.199569	-4.16379	3.13005e-05	0.000423849	somatic embryogenesis receptor-like kinase 4
AT4G31500	AT4G31500	protein_coding_gene	3749.88	1.26689	0.304256	4.16389	3.12868e-05	0.000423849	cytochrome P450, family 83, subfamily B, polypeptide 1
AT3G16770	AT3G16770	protein_coding_gene	1318.61	0.865418	0.207926	4.16214	3.15279e-05	0.000426661	ethylene-responsive element binding protein
AT2G41710	AT2G41710	protein_coding_gene	361.696	0.660459	0.158709	4.16146	3.16222e-05	0.000427671	Integrase-type DNA-binding superfamily protein
AT1G54570	AT1G54570	protein_coding_gene	853.179	-0.572555	0.137646	-4.15962	3.18784e-05	0.000430865	Esterase/lipase/thioesterase family protein
AT5G26600	AT5G26600	protein_coding_gene	778.647	0.633032	0.152241	4.1581	3.20904e-05	0.000433461	Pyridoxal phosphate (PLP)-dependent transferases superfamily protein
AT4G17880	AT4G17880	protein_coding_gene	233.06	0.928183	0.22324	4.15778	3.21362e-05	0.000433808	Basic helix-loop-helix (bHLH) DNA-binding family protein
AT4G01500	AT4G01500	protein_coding_gene	8.35726	-2.30264	0.55391	-4.15707	3.22352e-05	0.000434874	AP2/B3-like transcriptional factor family protein
AT5G55240	AT5G55240	protein_coding_gene	113.114	2.39939	0.577347	4.15588	3.24038e-05	0.000436876	ARABIDOPSIS THALIANA PEROXYGENASE 2
AT1G78680	AT1G78680	protein_coding_gene	1247.67	-1.21552	0.292507	-4.15552	3.24546e-05	0.000437288	gamma-glutamyl hydrolase 2
AT3G27170	AT3G27170	protein_coding_gene	922.68	-1.53002	0.368388	-4.15327	3.27753e-05	0.000441299	chloride channel B
AT3G42806			64.8948	-1.0006	0.240926	-4.15315	3.2793e-05	0.000441299	transposable element gene
AT4G01690	AT4G01690	protein_coding_gene	3634.6	-0.739282	0.178028	-4.15262	3.28695e-05	0.000442053	Flavin containing amine oxidoreductase family
AT1G44750	AT1G44750	protein_coding_gene	575.05	0.774185	0.186442	4.15241	3.28987e-05	0.000442147	purine permease 11
AT5G54720	AT5G54720	protein_coding_gene	37.896	-2.1057	0.507119	-4.15228	3.29174e-05	0.000442147	Ankyrin repeat family protein
AT1G16370	AT1G16370	protein_coding_gene	301.981	-1.29952	0.31307	-4.15089	3.31187e-05	0.000444391	organic cation/carnitine transporter 6
AT1G68520	AT1G68520	protein_coding_gene	216.272	-2.24505	0.540867	-4.15084	3.31255e-05	0.000444391	B-box type zinc finger protein with CCT domain
AT4G16890	AT4G16890	protein_coding_gene	409.521	-1.02203	0.246234	-4.15065	3.31533e-05	0.000444488	disease resistance protein (TIR-NBS-LRR class), putative
AT1G63830	AT1G63830	protein_coding_gene	917.156	-0.76889	0.185256	-4.15042	3.31871e-05	0.000444666	PLAC8 family protein
AT2G38450	AT2G38450	protein_coding_gene	420.418	0.559957	0.134923	4.15019	3.32196e-05	0.000444826
AT1G75880	AT1G75880	protein_coding_gene	24.8747	-1.95409	0.470883	-4.14984	3.32706e-05	0.000444968	SGNH hydrolase-type esterase superfamily protein
AT5G57090	AT5G57090	protein_coding_gene	1867.25	0.865534	0.208571	4.14984	3.32713e-05	0.000444968	Auxin efflux carrier family protein
AT4G37150	AT4G37150	protein_coding_gene	94.8574	-1.8056	0.435223	-4.14868	3.34391e-05	0.000446936	methyl esterase 9
AT3G01440	AT3G01440	protein_coding_gene	217.689	-1.34289	0.323706	-4.14847	3.34703e-05	0.000447018	PsbQ-like 1
AT5G17430	AT5G17430	protein_coding_gene	64.63	1.25651	0.302893	4.14836	3.34866e-05	0.000447018	Integrase-type DNA-binding superfamily protein
AT1G74670	AT1G74670	protein_coding_gene	163.804	1.97079	0.475103	4.14813	3.35195e-05	0.000447182	Gibberellin-regulated family protein
AT5G10890	AT5G10890	protein_coding_gene	41.5415	-1.37814	0.332266	-4.14769	3.35846e-05	0.000447774	myosin heavy chain-related
AT5G60250	AT5G60250	protein_coding_gene	56.1901	1.33013	0.320781	4.14654	3.37535e-05	0.000449749	zinc finger (C3HC4-type RING finger) family protein
AT3G27030	AT3G27030	protein_coding_gene	320.091	0.808016	0.194879	4.14624	3.37984e-05	0.00045007
AT5G44720	AT5G44720	protein_coding_gene	998.41	0.568423	0.137119	4.14546	3.39129e-05	0.000451317	Molybdenum cofactor sulfurase family protein
AT4G15620	AT4G15620	protein_coding_gene	322.63	-1.31559	0.317372	-4.14526	3.39426e-05	0.000451434	Uncharacterised protein family (UPF0497)
AT2G34430	AT2G34430	protein_coding_gene	8186.41	-2.38062	0.574329	-4.14504	3.39751e-05	0.00045159	light-harvesting chlorophyll-protein complex II subunit B1
AT4G36640	AT4G36640	protein_coding_gene	596.562	-1.28071	0.309076	-4.14368	3.41774e-05	0.000453999	Sec14p-like phosphatidylinositol transfer family protein
AT1G51950	AT1G51950	protein_coding_gene	466.405	-0.81714	0.197215	-4.1434	3.4219e-05	0.000454273	indole-3-acetic acid inducible 18
AT5G48545	AT5G48545	protein_coding_gene	392.936	-0.812581	0.196139	-4.14288	3.42972e-05	0.000454753	histidine triad nucleotide-binding 3
AT5G48880	AT5G48880	protein_coding_gene	3256.34	-1.08367	0.261574	-4.1429	3.42949e-05	0.000454753	peroxisomal 3-keto-acyl-CoA thiolase 2
AT4G30650	AT4G30650	protein_coding_gene	1998.14	0.988436	0.238686	4.14115	3.4557e-05	0.000457637	Low temperature and salt responsive protein family
AT5G45070	AT5G45070	protein_coding_gene	26.8369	-2.1842	0.527424	-4.14125	3.45415e-05	0.000457637	phloem protein 2-A8
AT2G30250	AT2G30250	protein_coding_gene	166.956	-1.19472	0.288528	-4.14076	3.46154e-05	0.00045813	WRKY DNA-binding protein 25
AT1G18900	AT1G18900	protein_coding_gene	685.499	0.654439	0.158106	4.13924	3.48455e-05	0.000460894	Pentatricopeptide repeat (PPR) superfamily protein
AT2G46590	AT2G46590	protein_coding_gene	220.191	-0.953551	0.23042	-4.13832	3.49855e-05	0.000462463	Dof-type zinc finger DNA-binding family protein
AT5G55620	AT5G55620	protein_coding_gene	316.668	-1.18027	0.285328	-4.13656	3.52549e-05	0.00046574
AT5G38430	AT5G38430	protein_coding_gene	14012.7	-1.83508	0.443748	-4.13541	3.54314e-05	0.000467785	Ribulose bisphosphate carboxylase (small chain) family protein
AT4G32910	AT4G32910	protein_coding_gene	876.118	0.779612	0.188545	4.13488	3.55136e-05	0.000468585
AT4G16870			23.4542	-2.24579	0.543193	-4.13441	3.5586e-05	0.000469254	transposable element gene
AT3G48270	AT3G48270	protein_coding_gene	20.7777	1.96928	0.476433	4.13338	3.57473e-05	0.000471094	cytochrome P450, family 71, subfamily A, polypeptide 26
AT5G49010	AT5G49010	protein_coding_gene	196.668	0.710178	0.171836	4.13289	3.58236e-05	0.000471812	DNA replication protein-related
AT2G38905	AT2G38905	protein_coding_gene	320.381	1.78194	0.431191	4.1326	3.58675e-05	0.000472103	Low temperature and salt responsive protein family
AT3G23150	AT3G23150	protein_coding_gene	622.005	-0.962168	0.232838	-4.13236	3.59064e-05	0.000472328	Signal transduction histidine kinase, hybrid-type, ethylene sensor
AT4G33150	AT4G33150	protein_coding_gene	506.062	-1.19125	0.288398	-4.13058	3.61852e-05	0.000475706	lysine-ketoglutarate reductase/saccharopine dehydrogenase bifunctional enzyme
AT4G38730	AT4G38730	protein_coding_gene	199.259	-1.13141	0.273976	-4.12959	3.63406e-05	0.000477459	Protein of unknown function (DUF803)
AT5G08720	AT5G08720	protein_coding_gene	686.902	-0.879367	0.212977	-4.12893	3.64451e-05	0.000478541
AT3G16660	AT3G16660	protein_coding_gene	29.7497	-2.30268	0.557868	-4.12765	3.66495e-05	0.000480933	Pollen Ole e 1 allergen and extensin family protein
AT1G70100	AT1G70100	protein_coding_gene	465.136	-0.680426	0.164892	-4.12649	3.68338e-05	0.000483059
AT1G63120	AT1G63120	protein_coding_gene	287.28	0.717901	0.174021	4.12538	3.70128e-05	0.000485018	RHOMBOID-like 2
AT1G72250	AT1G72250	protein_coding_gene	358.331	-1.287	0.311979	-4.12528	3.7028e-05	0.000485018	Di-glucose binding protein with Kinesin motor domain
AT1G64840	AT1G64840	protein_coding_gene	226.381	0.771823	0.187108	4.12502	3.70703e-05	0.000485277	Protein of unknown function (DUF295)
AT5G03870	AT5G03870	protein_coding_gene	246.139	-0.885314	0.214671	-4.12405	3.72273e-05	0.000487038	Glutaredoxin family protein
AT3G57230	AT3G57230	protein_coding_gene	234.645	-0.898197	0.217841	-4.12317	3.73694e-05	0.000488308	AGAMOUS-like 16
AT4G14200	AT4G14200	protein_coding_gene	435.406	0.554715	0.134533	4.12325	3.73557e-05	0.000488308	Pentatricopeptide repeat (PPR) superfamily protein
AT3G44020	AT3G44020	protein_coding_gene	175.683	-1.08027	0.262024	-4.12281	3.74277e-05	0.000488773	thylakoid lumenal P17.1 protein
AT2G18170	AT2G18170	protein_coding_gene	290.64	0.7065	0.171413	4.12161	3.76231e-05	0.000491029	MAP kinase 7
AT3G46970	AT3G46970	protein_coding_gene	2321.69	1.12067	0.271929	4.1212	3.76899e-05	0.000491605	alpha-glucan phosphorylase 2
AT1G21830	AT1G21830	protein_coding_gene	178.165	-0.919498	0.223124	-4.12101	3.77212e-05	0.000491716
AT1G55550	AT1G55550	protein_coding_gene	55.3015	-1.28266	0.31131	-4.12021	3.78531e-05	0.000493139	P-loop containing nucleoside triphosphate hydrolases superfamily protein
AT4G26690	AT4G26690	protein_coding_gene	2619.07	-0.969807	0.235397	-4.11987	3.79084e-05	0.000493561	PLC-like phosphodiesterase family protein
AT2G25270	AT2G25270	protein_coding_gene	363.536	0.932865	0.226596	4.11687	3.84051e-05	0.000499728
AT4G23750	AT4G23750	protein_coding_gene	436.828	0.887531	0.215593	4.11671	3.84326e-05	0.000499786	cytokinin response factor 2
AT3G10840	AT3G10840	protein_coding_gene	610.499	-0.824274	0.200234	-4.11655	3.84582e-05	0.000499817	alpha/beta-Hydrolases superfamily protein
AT4G35770	AT4G35770	protein_coding_gene	1983.29	-1.15509	0.280664	-4.11555	3.86255e-05	0.000501691	Rhodanese/Cell cycle control phosphatase superfamily protein
AT1G79180	AT1G79180	protein_coding_gene	43.4916	-1.6045	0.389895	-4.11522	3.86802e-05	0.0005021	myb domain protein 63
AT5G41610	AT5G41610	protein_coding_gene	336.764	0.922587	0.224224	4.11457	3.87902e-05	0.000503226	cation/H+ exchanger 18
AT1G76360	AT1G76360	protein_coding_gene	414.741	-1.40949	0.34266	-4.11337	3.89917e-05	0.000505538	Protein kinase superfamily protein
AT2G44750	AT2G44750	protein_coding_gene	162.431	0.703336	0.171051	4.11186	3.9249e-05	0.000508569	thiamin pyrophosphokinase 2
AT5G62550	AT5G62550	protein_coding_gene	576.135	-1.00696	0.244921	-4.11138	3.93305e-05	0.00050932
AT2G41500	AT2G41500	protein_coding_gene	585.137	0.557192	0.13555	4.11061	3.94621e-05	0.000510718	WD-40 repeat family protein / small nuclear ribonucleoprotein Prp4p-related
AT5G10000	AT5G10000	protein_coding_gene	24.0492	1.79056	0.435648	4.11011	3.9547e-05	0.000511511	ferredoxin 4
AT5G24590	AT5G24590	protein_coding_gene	2558.83	-0.945768	0.230143	-4.10948	3.96559e-05	0.000512612	ERR: AT5G24590 not in vocabulary: $voc
AT2G29720	AT2G29720	protein_coding_gene	80.6022	-1.33824	0.325681	-4.10906	3.97275e-05	0.000512926	FAD/NAD(P)-binding oxidoreductase family protein
AT4G08920	AT4G08920	protein_coding_gene	1094.81	-0.672367	0.163626	-4.10917	3.97076e-05	0.000512926	cryptochrome 1
AT1G26700	AT1G26700	protein_coding_gene	37.4497	-1.51246	0.368149	-4.10829	3.98601e-05	0.000514331	Seven transmembrane MLO family protein
AT2G40316	AT2G40316	protein_coding_gene	810.524	0.494237	0.120321	4.10766	3.99687e-05	0.000515425
AT1G68250	AT1G68250	protein_coding_gene	2262.57	2.20769	0.537532	4.10709	4.00682e-05	0.0005164
AT5G44040	AT5G44040	protein_coding_gene	343.655	-0.742225	0.180968	-4.10142	4.10627e-05	0.000528902
AT5G48060	AT5G48060	protein_coding_gene	22.4626	1.74904	0.426505	4.10087	4.11591e-05	0.000529829	C2 calcium/lipid-binding plant phosphoribosyltransferase family protein
AT2G40900	AT2G40900	protein_coding_gene	86.0226	-1.67562	0.408763	-4.09924	4.14509e-05	0.000533227	nodulin MtN21 /EamA-like transporter family protein
AT3G51670	AT3G51670	protein_coding_gene	1016.16	-0.625625	0.152624	-4.09912	4.14724e-05	0.000533227	SEC14 cytosolic factor family protein / phosphoglyceride transfer family protein
AT1G76470	AT1G76470	protein_coding_gene	42.4651	-1.69929	0.414611	-4.09852	4.158e-05	0.000534293	NAD(P)-binding Rossmann-fold superfamily protein
AT2G26340	AT2G26340	protein_coding_gene	916.196	-0.733816	0.17908	-4.0977	4.17277e-05	0.00053541
AT3G08030	AT3G08030	protein_coding_gene	7121.41	0.689303	0.168212	4.09781	4.17072e-05	0.00053541	Protein of unknown function, DUF642
AT5G46250	AT5G46250	protein_coding_gene	1361.86	0.576499	0.140691	4.09762	4.17411e-05	0.00053541	RNA-binding protein
AT4G10630	AT4G10630	protein_coding_gene	96.5402	-0.815915	0.199185	-4.09627	4.19869e-05	0.000538243	Glutaredoxin family protein
AT3G24240	AT3G24240	protein_coding_gene	1400.4	0.927705	0.226566	4.09463	4.22838e-05	0.000541728	Leucine-rich repeat receptor-like protein kinase family protein
AT5G20740	AT5G20740	protein_coding_gene	561.079	-1.1162	0.272633	-4.09414	4.23742e-05	0.000542566	Plant invertase/pectin methylesterase inhibitor superfamily protein
AT1G18730	AT1G18730	protein_coding_gene	699.869	-1.03669	0.253242	-4.09368	4.24583e-05	0.000543	NDH dependent flow 6
AT2G44790	AT2G44790	protein_coding_gene	4239.73	-1.54443	0.377261	-4.0938	4.2436e-05	0.000543	uclacyanin 2
AT1G19180	AT1G19180	protein_coding_gene	5878.1	-1.36967	0.334593	-4.09354	4.24837e-05	0.000543004	jasmonate-zim-domain protein 1
AT5G57655	AT5G57655	protein_coding_gene	1447.58	0.814966	0.199121	4.09282	4.26154e-05	0.000544366	xylose isomerase family protein
AT1G14240	AT1G14240	protein_coding_gene	177.551	-1.43461	0.350563	-4.09229	4.27125e-05	0.000545099	GDA1/CD39 nucleoside phosphatase family protein
AT3G22800	AT3G22800	protein_coding_gene	98.6451	-2.03994	0.498508	-4.0921	4.27484e-05	0.000545099	Leucine-rich repeat (LRR) family protein
AT5G65320	AT5G65320	protein_coding_gene	45.4753	-1.46735	0.358569	-4.09223	4.27239e-05	0.000545099	basic helix-loop-helix (bHLH) DNA-binding superfamily protein
AT5G01380	AT5G01380	protein_coding_gene	76.1654	-1.98347	0.484758	-4.09167	4.28274e-05	0.000545784	Homeodomain-like superfamily protein
AT1G73660	AT1G73660	protein_coding_gene	821.392	-0.880272	0.215176	-4.09094	4.29622e-05	0.00054718	protein tyrosine kinase family protein
AT3G11670	AT3G11670	protein_coding_gene	705.414	-0.904206	0.221073	-4.09008	4.31228e-05	0.000548888	UDP-Glycosyltransferase superfamily protein
AT3G29250	AT3G29250	protein_coding_gene	390.548	-1.69699	0.414918	-4.08995	4.31471e-05	0.000548888	NAD(P)-binding Rossmann-fold superfamily protein
AT2G19660	AT2G19660	protein_coding_gene	127.511	1.40357	0.343262	4.08892	4.33392e-05	0.000550142	Cysteine/Histidine-rich C1 domain family protein
AT3G12760	AT3G12760	protein_coding_gene	1624.25	0.423123	0.103475	4.08912	4.33014e-05	0.000550142
AT3G61310	AT3G61310	protein_coding_gene	765.093	-0.936115	0.228942	-4.08887	4.33473e-05	0.000550142	AT hook motif DNA-binding family protein
AT5G05200	AT5G05200	protein_coding_gene	1224.68	-0.680187	0.166338	-4.08918	4.32909e-05	0.000550142	Protein kinase superfamily protein
AT3G46530	AT3G46530	protein_coding_gene	147.47	-1.20057	0.293723	-4.08743	4.36177e-05	0.000553249	NB-ARC domain-containing disease resistance protein
AT4G04410			14.1421	-2.20951	0.540783	-4.08577	4.39315e-05	0.000556903	transposable element gene
AT5G40690	AT5G40690	protein_coding_gene	315.029	-1.87619	0.459373	-4.08424	4.4221e-05	0.000560244
AT2G29320	AT2G29320	protein_coding_gene	6.91299	-2.29652	0.562326	-4.08397	4.42735e-05	0.000560414	NAD(P)-binding Rossmann-fold superfamily protein
AT5G24660	AT5G24660	protein_coding_gene	92.4735	-1.27351	0.311837	-4.0839	4.42861e-05	0.000560414	response to low sulfur 2
AT2G44630	AT2G44630	protein_coding_gene	36.269	1.48817	0.364427	4.08358	4.43464e-05	0.000560848	Galactose oxidase/kelch repeat superfamily protein
AT2G16720	AT2G16720	protein_coding_gene	194.075	-1.61836	0.396407	-4.08258	4.45385e-05	0.000562949	myb domain protein 7
AT5G59140	AT5G59140	protein_coding_gene	1161.25	0.506323	0.124025	4.08244	4.45661e-05	0.000562969	BTB/POZ domain-containing protein
AT2G45280	AT2G45280	protein_coding_gene	252.348	0.738102	0.180817	4.08205	4.46408e-05	0.000563584	RAS associated with diabetes protein 51C
AT4G17480	AT4G17480	protein_coding_gene	33.23	-2.11664	0.518551	-4.08183	4.46819e-05	0.000563774	alpha/beta-Hydrolases superfamily protein
AT5G56220	AT5G56220	protein_coding_gene	565.099	0.71578	0.175467	4.0793	4.51719e-05	0.000569624	P-loop containing nucleoside triphosphate hydrolases superfamily protein
AT1G28510	AT1G28510	protein_coding_gene	772.554	-0.514584	0.126168	-4.07856	4.5315e-05	0.000570832	Optic atrophy 3 protein (OPA3)
AT2G01990	AT2G01990	protein_coding_gene	35.7788	-1.40366	0.344158	-4.07853	4.53205e-05	0.000570832
AT1G25400	AT1G25400	protein_coding_gene	505.305	-1.33065	0.32635	-4.07738	4.55468e-05	0.000573243
AT4G31720	AT4G31720	protein_coding_gene	1218.19	0.469331	0.115109	4.07728	4.55648e-05	0.000573243	TBP-associated factor II 15
AT1G28410	AT1G28410	protein_coding_gene	423.184	0.512131	0.125649	4.07588	4.58399e-05	0.000576368
AT2G46750	AT2G46750	protein_coding_gene	38.6253	-1.8693	0.458745	-4.07481	4.60515e-05	0.000578693	D-arabinono-1,4-lactone oxidase family protein
AT3G13610	AT3G13610	protein_coding_gene	373.058	-1.64359	0.40339	-4.07445	4.61233e-05	0.000579258	2-oxoglutarate (2OG) and Fe(II)-dependent oxygenase superfamily protein
AT4G32460	AT4G32460	protein_coding_gene	12742.1	0.8357	0.205145	4.0737	4.62714e-05	0.000580782	Protein of unknown function, DUF642
AT3G15280	AT3G15280	protein_coding_gene	820.888	2.3068	0.566304	4.07343	4.63265e-05	0.000581136
AT1G74330	AT1G74330	protein_coding_gene	374.608	-0.928162	0.22789	-4.07286	4.644e-05	0.000581885	Protein kinase superfamily protein
ATMG00070	ATMG00070	protein_coding_gene	55.0908	2.09113	0.513426	4.07289	4.64338e-05	0.000581885	NADH dehydrogenase subunit 9
AT3G05810	AT3G05810	protein_coding_gene	808.25	0.649171	0.159407	4.07241	4.65282e-05	0.000582316
AT4G31780	AT4G31780	protein_coding_gene	1659.78	-0.707167	0.173645	-4.0725	4.65117e-05	0.000582316	monogalactosyl diacylglycerol synthase 1
AT2G47510	AT2G47510	protein_coding_gene	7467.04	-0.383997	0.0943001	-4.07207	4.65965e-05	0.000582834	fumarase 1
AT1G18800	AT1G18800	protein_coding_gene	1479.53	0.556495	0.136668	4.07187	4.6637e-05	0.000582853	NAP1-related protein 2
AT4G03320	AT4G03320	protein_coding_gene	333.707	0.8279	0.203325	4.0718	4.66519e-05	0.000582853	translocon at the inner envelope membrane of chloroplasts 20-IV
AT3G14760	AT3G14760	protein_coding_gene	31.4623	-1.56348	0.384042	-4.07112	4.67874e-05	0.000584209
AT2G03090	AT2G03090	protein_coding_gene	793.895	1.32368	0.325175	4.07067	4.68777e-05	0.000584998	expansin A15
AT5G62570	AT5G62570	protein_coding_gene	629.125	-0.960088	0.235869	-4.07042	4.69281e-05	0.00058529	Calmodulin binding protein-like
AT1G09070	AT1G09070	protein_coding_gene	6016.23	-1.20955	0.297173	-4.07019	4.6975e-05	0.000585537	soybean gene regulated by cold-2
AT2G16780	AT2G16780	protein_coding_gene	1048.54	0.517216	0.127094	4.06957	4.71004e-05	0.000586762	Transducin family protein / WD-40 repeat family protein
AT1G01030	AT1G01030	protein_coding_gene	47.3266	-1.37607	0.338151	-4.06939	4.71361e-05	0.000586869	AP2/B3-like transcriptional factor family protein
AT1G28290	AT1G28290	protein_coding_gene	8402.84	0.695417	0.170953	4.06787	4.74439e-05	0.000590361	arabinogalactan protein 31
AT1G66080	AT1G66080	protein_coding_gene	267.431	-0.746955	0.183658	-4.06709	4.76033e-05	0.000592005
AT3G26840	AT3G26840	protein_coding_gene	29.0419	-1.78232	0.438253	-4.06688	4.7647e-05	0.000592208	Esterase/lipase/thioesterase family protein
AT2G32520	AT2G32520	protein_coding_gene	2599.64	0.436813	0.107487	4.06387	4.8265e-05	0.000599544	alpha/beta-Hydrolases superfamily protein
AT5G06940	AT5G06940	protein_coding_gene	106.056	1.05664	0.260028	4.06359	4.83241e-05	0.000599934	Leucine-rich repeat receptor-like protein kinase family protein
AT1G23860	AT1G23860	protein_coding_gene	621.388	0.550455	0.135492	4.06265	4.8519e-05	0.000602009	RS-containing zinc finger protein 21
AT3G51230	AT3G51230	protein_coding_gene	167.069	-1.25422	0.308789	-4.06173	4.87108e-05	0.000604042
AT5G05960	AT5G05960	protein_coding_gene	222.784	-1.85096	0.455975	-4.05933	4.92136e-05	0.000609927	Bifunctional inhibitor/lipid-transfer protein/seed storage 2S albumin superfamily protein
AT1G59124	AT1G59124	protein_coding_gene	292.243	-1.23663	0.304657	-4.0591	4.92625e-05	0.000610184	Disease resistance protein (CC-NBS-LRR class) family
AT4G35100	AT4G35100	protein_coding_gene	15462.5	-0.760752	0.187432	-4.05881	4.93227e-05	0.00061058	plasma membrane intrinsic protein 3
AT2G26290	AT2G26290	protein_coding_gene	57.79	-1.84342	0.454193	-4.05867	4.93524e-05	0.000610598	root-specific kinase 1
AT3G44310	AT3G44310	protein_coding_gene	24347.4	-0.63014	0.155289	-4.05785	4.95258e-05	0.000612393	nitrilase 1
AT3G04110	AT3G04110	protein_coding_gene	29.242	-1.66083	0.40934	-4.05733	4.96378e-05	0.000613428	glutamate receptor 1.1
AT1G60010	AT1G60010	protein_coding_gene	477.101	-0.901637	0.222237	-4.0571	4.96848e-05	0.000613658
AT4G31830	AT4G31830	protein_coding_gene	188.542	2.47394	0.609805	4.05694	4.97199e-05	0.000613742
AT1G68740	AT1G68740	protein_coding_gene	58.8252	-1.89281	0.466581	-4.05678	4.97544e-05	0.000613817	EXS (ERD1/XPR1/SYG1) family protein
AT3G57930	AT3G57930	protein_coding_gene	931.3	-0.898521	0.221503	-4.05647	4.9819e-05	0.000614264
AT2G05580	AT2G05580	protein_coding_gene	76.731	1.97193	0.486202	4.05578	4.99667e-05	0.000615735	Glycine-rich protein family
AT3G49530	AT3G49530	protein_coding_gene	2185.61	-0.968882	0.238914	-4.05536	5.00565e-05	0.000616489	NAC domain containing protein 62
AT1G07645	AT1G07645	protein_coding_gene	142.321	2.33868	0.576972	4.05337	5.04846e-05	0.000621208	dessication-induced 1VOC superfamily protein
AT2G37450	AT2G37450	protein_coding_gene	264.17	-1.27603	0.314811	-4.05331	5.0497e-05	0.000621208	nodulin MtN21 /EamA-like transporter family protein
AT1G31830	AT1G31830	protein_coding_gene	461.996	0.652181	0.160914	4.05299	5.0567e-05	0.000621716	Amino acid permease family protein
AT4G32800	AT4G32800	protein_coding_gene	123.524	-1.57564	0.38883	-4.05227	5.07239e-05	0.00062329	Integrase-type DNA-binding superfamily protein
AT4G38560	AT4G38560	protein_coding_gene	7.64877	-2.23372	0.551271	-4.05194	5.07948e-05	0.000623808	Arabidopsis phospholipase-like protein (PEARLI 4) family
AT3G27960	AT3G27960	protein_coding_gene	998.552	-0.750044	0.185134	-4.05136	5.09214e-05	0.000625008	Tetratricopeptide repeat (TPR)-like superfamily protein
AT2G20530	AT2G20530	protein_coding_gene	2339.78	0.589785	0.145641	4.04959	5.13076e-05	0.00062939	prohibitin 6
AT1G20510	AT1G20510	protein_coding_gene	1888.84	-1.40664	0.347446	-4.0485	5.1546e-05	0.000631957	OPC-8:0 CoA ligase1
AT5G04500	AT5G04500	protein_coding_gene	8.01309	2.15138	0.531424	4.04832	5.15858e-05	0.000632087	glycosyltransferase family protein 47
AT5G02350	AT5G02350	protein_coding_gene	196.839	1.14992	0.284084	4.04783	5.16952e-05	0.000633069	Cysteine/Histidine-rich C1 domain family protein
AT4G19530	AT4G19530	protein_coding_gene	75.2333	-1.77923	0.439632	-4.04708	5.18601e-05	0.000634729	disease resistance protein (TIR-NBS-LRR class) family
AT5G54510	AT5G54510	protein_coding_gene	623.902	-0.893641	0.220824	-4.04684	5.19136e-05	0.000635024	Auxin-responsive GH3 family protein
AT2G29400	AT2G29400	protein_coding_gene	1942.02	0.386417	0.0954949	4.04647	5.19966e-05	0.000635613	type one protein phosphatase 1
AT2G46060	AT2G46060	protein_coding_gene	251.12	0.673361	0.166417	4.04623	5.20499e-05	0.000635613	transmembrane protein-related
AT5G63590	AT5G63590	protein_coding_gene	306.701	-1.85448	0.458315	-4.04631	5.20324e-05	0.000635613	flavonol synthase 3
AT2G29740	AT2G29740	protein_coding_gene	279.399	1.35605	0.335171	4.04584	5.21349e-05	0.000636293	UDP-glucosyl transferase 71C2
AT2G33840	AT2G33840	protein_coding_gene	1269.89	0.635805	0.157171	4.0453	5.22571e-05	0.000637425	Tyrosyl-tRNA synthetase, class Ib, bacterial/mitochondrial
AT1G50590	AT1G50590	protein_coding_gene	29.3061	-1.96208	0.48511	-4.0446	5.24121e-05	0.000638955	RmlC-like cupins superfamily protein
AT5G49560	AT5G49560	protein_coding_gene	234.367	0.716007	0.177039	4.04435	5.24681e-05	0.000639277	Putative methyltransferase family protein
AT5G07100	AT5G07100	protein_coding_gene	109.934	-1.74399	0.431264	-4.0439	5.25686e-05	0.000640141	WRKY DNA-binding protein 26
AT1G67700	AT1G67700	protein_coding_gene	3230.82	-0.75911	0.187786	-4.04242	5.29028e-05	0.000643849
AT1G01940	AT1G01940	protein_coding_gene	650.289	0.669753	0.165702	4.0419	5.30197e-05	0.000644547	Cyclophilin-like peptidyl-prolyl cis-trans isomerase family protein
AT3G24200	AT3G24200	protein_coding_gene	741.903	0.479659	0.118671	4.04192	5.30146e-05	0.000644547	FAD/NAD(P)-binding oxidoreductase family protein
AT4G31910	AT4G31910	protein_coding_gene	148.009	-1.44597	0.357757	-4.04176	5.30525e-05	0.000644584	HXXXD-type acyl-transferase family protein
AT5G64200	AT5G64200	protein_coding_gene	1818.7	0.379993	0.0940814	4.03898	5.36843e-05	0.000651893	ortholog of human splicing factor SC35
AT2G30790	AT2G30790	protein_coding_gene	17.0039	-1.75778	0.435346	-4.03767	5.39849e-05	0.000655176	photosystem II subunit P-2
AT5G03940	AT5G03940	protein_coding_gene	5173.41	-0.799263	0.198057	-4.03552	5.44819e-05	0.000660837	chloroplast signal recognition particle 54 kDa subunit
AT5G24970	AT5G24970	protein_coding_gene	710.307	0.972375	0.240977	4.03514	5.45691e-05	0.000661524	Protein kinase superfamily protein
AT4G24130	AT4G24130	protein_coding_gene	345.394	-1.56281	0.387357	-4.03455	5.47059e-05	0.000662811	Protein of unknown function, DUF538
AT3G62050	AT3G62050	protein_coding_gene	58.7756	0.988512	0.24509	4.03325	5.50095e-05	0.000665644	Putative endonuclease or glycosyl hydrolase
AT4G16215	AT4G16215	protein_coding_gene	11.2589	1.74334	0.432227	4.03338	5.49793e-05	0.000665644
AT5G61020	AT5G61020	protein_coding_gene	3878.61	0.562254	0.139408	4.03316	5.5032e-05	0.000665644	evolutionarily conserved C-terminal region 3
AT2G38380	AT2G38380	protein_coding_gene	827.269	-2.23671	0.554613	-4.03293	5.50857e-05	0.000665921	Peroxidase superfamily protein
AT5G60930	AT5G60930	protein_coding_gene	582.357	-1.0766	0.266977	-4.03256	5.51714e-05	0.000666585	P-loop containing nucleoside triphosphate hydrolases superfamily protein
AT1G67040	AT1G67040	protein_coding_gene	352.424	-1.00521	0.249287	-4.03232	5.52286e-05	0.000666903
AT4G10690			391.941	0.988276	0.245109	4.03198	5.53096e-05	0.000667509	transposable element gene
AT1G54540	AT1G54540	protein_coding_gene	59.3437	-2.02947	0.503503	-4.03069	5.5613e-05	0.000670797	Late embryogenesis abundant (LEA) hydroxyproline-rich glycoprotein family
AT1G04800	AT1G04800	protein_coding_gene	225.048	-2.31904	0.575387	-4.03041	5.56805e-05	0.000670863	glycine-rich protein
AT4G37010	AT4G37010	protein_coding_gene	142.536	-1.79811	0.446133	-4.03042	5.56765e-05	0.000670863	centrin 2
AT1G32640	AT1G32640	protein_coding_gene	3061.56	-1.0623	0.263719	-4.02817	5.62136e-05	0.000676533	Basic helix-loop-helix (bHLH) DNA-binding family protein
AT3G02870	AT3G02870	protein_coding_gene	989.965	-0.586086	0.145492	-4.02829	5.61839e-05	0.000676533	Inositol monophosphatase family protein
AT3G63010	AT3G63010	protein_coding_gene	258.932	-1.22756	0.304763	-4.02792	5.62718e-05	0.000676857	alpha/beta-Hydrolases superfamily protein
AT1G69680	AT1G69680	protein_coding_gene	254.734	-0.544865	0.135344	-4.02577	5.67886e-05	0.000682694	Mog1/PsbP/DUF1795-like photosystem II reaction center PsbP family protein
AT1G71480	AT1G71480	protein_coding_gene	131.951	-1.13485	0.281917	-4.02548	5.68584e-05	0.000683153	Nuclear transport factor 2 (NTF2) family protein
AT1G61570	AT1G61570	protein_coding_gene	1081.12	0.749052	0.186122	4.02451	5.70938e-05	0.000685601	translocase of the inner mitochondrial membrane 13
AT2G35520	AT2G35520	protein_coding_gene	652.416	0.506541	0.125878	4.02406	5.72044e-05	0.000686168	Defender against death (DAD family) protein
AT4G05160	AT4G05160	protein_coding_gene	1287.9	-0.381234	0.0947365	-4.02415	5.71807e-05	0.000686168	AMP-dependent synthetase and ligase family protein
AT5G67520	AT5G67520	protein_coding_gene	162.027	1.02535	0.254831	4.02363	5.7307e-05	0.000687018	adenosine-5'-phosphosulfate (APS) kinase 4
AT4G38740	AT4G38740	protein_coding_gene	6473.52	0.677512	0.168425	4.02262	5.7554e-05	0.000689596	rotamase CYP 1
AT1G13570	AT1G13570	protein_coding_gene	386.046	0.684981	0.170292	4.02239	5.76097e-05	0.000689882	F-box/RNI-like superfamily protein
AT5G17890	AT5G17890	protein_coding_gene	454.697	-0.748169	0.186016	-4.02206	5.76901e-05	0.000690463	DA1-related protein 4
AT3G62410	AT3G62410	protein_coding_gene	206.709	-1.47596	0.36699	-4.0218	5.77551e-05	0.000690858	CP12 domain-containing protein 2
AT3G24430	AT3G24430	protein_coding_gene	2358.38	-0.702902	0.17482	-4.02072	5.80202e-05	0.000693645	ATP binding
AT3G17640	AT3G17640	protein_coding_gene	105.023	-1.06479	0.264875	-4.02	5.81992e-05	0.000695402	Leucine-rich repeat (LRR) family protein
AT5G35740	AT5G35740	protein_coding_gene	513.392	-1.08583	0.270126	-4.01971	5.82691e-05	0.000695852	Carbohydrate-binding X8 domain superfamily protein
AT4G32590	AT4G32590	protein_coding_gene	595.647	-0.722673	0.1798	-4.01932	5.83666e-05	0.000696633	2Fe-2S ferredoxin-like superfamily protein
AT3G46090	AT3G46090	protein_coding_gene	30.335	-2.13743	0.531852	-4.01886	5.84814e-05	0.00069685	C2H2 and C2HC zinc fingers superfamily protein
AT4G21270	AT4G21270	protein_coding_gene	368.749	-1.17923	0.293414	-4.01899	5.84494e-05	0.00069685	kinesin 1
AT4G35970	AT4G35970	protein_coding_gene	29.7186	1.42332	0.354156	4.01891	5.84668e-05	0.00069685	ascorbate peroxidase 5
AT1G35340	AT1G35340	protein_coding_gene	633.769	-0.853758	0.212494	-4.01779	5.87458e-05	0.000699166	ATP-dependent protease La (LON) domain protein
AT1G71360	AT1G71360	protein_coding_gene	533.219	-0.786195	0.195671	-4.01794	5.87091e-05	0.000699166	Galactose-binding protein
AT5G13180	AT5G13180	protein_coding_gene	887.953	-0.905066	0.225271	-4.01768	5.87728e-05	0.000699166	NAC domain containing protein 83
AT1G71350	AT1G71350	protein_coding_gene	632.395	0.487113	0.12129	4.01609	5.91705e-05	0.000703511	eukaryotic translation initiation factor SUI1 family protein
AT3G54510	AT3G54510	protein_coding_gene	164.776	1.10668	0.275608	4.0154	5.93455e-05	0.000705204	Early-responsive to dehydration stress protein (ERD4)
AT1G66180	AT1G66180	protein_coding_gene	3959.42	-0.867055	0.216005	-4.01405	5.9686e-05	0.000708861	Eukaryotic aspartyl protease family protein
AT1G17780	AT1G17780	protein_coding_gene	179.578	-0.687351	0.171295	-4.01268	6.00333e-05	0.000712595
AT3G46560	AT3G46560	protein_coding_gene	1532.72	0.583821	0.145522	4.0119	6.02328e-05	0.000714571	Tim10/DDP family zinc finger protein
AT5G44500	AT5G44500	protein_coding_gene	480.661	0.531959	0.132603	4.01167	6.02916e-05	0.000714877	Small nuclear ribonucleoprotein family protein
AT5G19460	AT5G19460	protein_coding_gene	321.085	-0.650039	0.162051	-4.01132	6.03792e-05	0.000715523	nudix hydrolase homolog 20
AT3G17890	AT3G17890	protein_coding_gene	150.031	0.95836	0.238992	4.01001	6.07162e-05	0.000719123
AT2G18210	AT2G18210	protein_coding_gene	162.725	-1.77844	0.443663	-4.00854	6.10947e-05	0.000723211
AT1G51200	AT1G51200	protein_coding_gene	2873.83	0.46137	0.115117	4.00783	6.12785e-05	0.000724989	A20/AN1-like zinc finger family protein
AT3G60510	AT3G60510	protein_coding_gene	150.826	-1.06226	0.265138	-4.00644	6.16401e-05	0.00072877	ATP-dependent caseinolytic (Clp) protease/crotonase family protein
AT5G41750	AT5G41750	protein_coding_gene	142.643	-1.52808	0.381415	-4.00635	6.16654e-05	0.00072877	Disease resistance protein (TIR-NBS-LRR class) family
AT4G39970	AT4G39970	protein_coding_gene	945.178	-0.76986	0.192189	-4.00573	6.18253e-05	0.000730261	Haloacid dehalogenase-like hydrolase (HAD) superfamily protein
AT5G52750	AT5G52750	protein_coding_gene	100.311	-1.86877	0.466638	-4.00475	6.20826e-05	0.0007329	Heavy metal transport/detoxification superfamily protein
AT4G25830	AT4G25830	protein_coding_gene	1099.47	-1.37324	0.343042	-4.00312	6.25128e-05	0.000737576	Uncharacterised protein family (UPF0497)
AT2G45620	AT2G45620	protein_coding_gene	925.485	0.615012	0.1538	3.99877	6.36723e-05	0.000750847	Nucleotidyltransferase family protein
AT5G57030	AT5G57030	protein_coding_gene	996.162	-1.14163	0.285631	-3.99687	6.41846e-05	0.000756476	Lycopene beta/epsilon cyclase protein
AT1G28380	AT1G28380	protein_coding_gene	1042.53	-1.30727	0.327304	-3.99406	6.49513e-05	0.000765096	MAC/Perforin domain-containing protein
AT1G75190	AT1G75190	protein_coding_gene	344.295	-1.1438	0.286402	-3.99367	6.50583e-05	0.000765939
AT3G51950	AT3G51950	protein_coding_gene	2194.49	-0.555262	0.139076	-3.9925	6.53804e-05	0.000769313	Zinc finger (CCCH-type) family protein / RNA recognition motif (RRM)-containing protein
AT5G52810	AT5G52810	protein_coding_gene	270.163	-0.839755	0.210365	-3.99189	6.55492e-05	0.00077088	NAD(P)-binding Rossmann-fold superfamily protein
AT5G12280	AT5G12280	protein_coding_gene	14.3737	-1.67778	0.420377	-3.99114	6.57571e-05	0.000772905	SWAP (Suppressor-of-White-APricot)/surp RNA-binding domain-containing protein
AT3G23250	AT3G23250	protein_coding_gene	449.454	-1.51011	0.378442	-3.99033	6.59816e-05	0.000775123	myb domain protein 15
AT4G05530	AT4G05530	protein_coding_gene	1517.39	0.41032	0.102834	3.99011	6.6043e-05	0.000775423	indole-3-butyric acid response 1
AT3G21230	AT3G21230	protein_coding_gene	505.594	-1.46927	0.368293	-3.98941	6.62388e-05	0.0007773	4-coumarate:CoA ligase 5
AT2G41420	AT2G41420	protein_coding_gene	1656.65	-1.03004	0.25821	-3.98915	6.63113e-05	0.000777729	proline-rich family protein
AT5G53450	AT5G53450	protein_coding_gene	787.471	-0.866294	0.217197	-3.98851	6.64882e-05	0.000779382	OBP3-responsive gene 1
AT3G19620	AT3G19620	protein_coding_gene	22.736	1.68031	0.421397	3.98747	6.67817e-05	0.000782398	Glycosyl hydrolase family protein
AT4G00950	AT4G00950	protein_coding_gene	30.1608	-1.68927	0.423673	-3.9872	6.68589e-05	0.000782455	Protein of unknown function (DUF688)
AT5G52420	AT5G52420	protein_coding_gene	875.441	0.829069	0.207932	3.9872	6.68565e-05	0.000782455
AT2G34190	AT2G34190	protein_coding_gene	293.986	-0.947376	0.237706	-3.98549	6.73397e-05	0.000787657	Xanthine/uracil permease family protein
AT1G28610	AT1G28610	protein_coding_gene	98.9597	-1.3303	0.333814	-3.98515	6.74377e-05	0.000788376	GDSL-like Lipase/Acylhydrolase superfamily protein
AT1G30880	AT1G30880	protein_coding_gene	1986.95	0.621624	0.156121	3.98168	6.84297e-05	0.000799456
AT3G15890	AT3G15890	protein_coding_gene	148.373	-0.946217	0.237649	-3.98158	6.84594e-05	0.000799456	Protein kinase superfamily protein
AT1G55210	AT1G55210	protein_coding_gene	3502.96	-0.804808	0.202142	-3.98139	6.8512e-05	0.000799639	Disease resistance-responsive (dirigent-like protein) family protein
AT3G60370	AT3G60370	protein_coding_gene	701.303	-0.839487	0.210893	-3.98062	6.87348e-05	0.000801808	FKBP-like peptidyl-prolyl cis-trans isomerase family protein
AT3G59690	AT3G59690	protein_coding_gene	171.486	-0.995176	0.250027	-3.98027	6.88375e-05	0.000802573	IQ-domain 13
AT1G77210	AT1G77210	protein_coding_gene	91.4717	-1.22562	0.307952	-3.97989	6.89483e-05	0.000802614	sugar transporter 14
AT2G07715	AT2G07715	protein_coding_gene	243.64	0.9622	0.241767	3.97987	6.89524e-05	0.000802614	Nucleic acid-binding, OB-fold-like protein
AT4G22460	AT4G22460	protein_coding_gene	350.305	-1.73834	0.436778	-3.97992	6.89388e-05	0.000802614	Bifunctional inhibitor/lipid-transfer protein/seed storage 2S albumin superfamily protein
AT4G11780	AT4G11780	protein_coding_gene	199.502	-1.09794	0.275889	-3.97965	6.90179e-05	0.000802945
AT5G58480	AT5G58480	protein_coding_gene	359.389	0.599246	0.150665	3.97733	6.96945e-05	0.000810381	O-Glycosyl hydrolases family 17 protein
AT5G15580	AT5G15580	protein_coding_gene	1062.73	0.928975	0.233625	3.97636	6.99784e-05	0.000813245	longifolia1
AT3G11510	AT3G11510	protein_coding_gene	13592.9	0.50442	0.126875	3.97573	7.01623e-05	0.000814945	Ribosomal protein S11 family protein
AT1G75410	AT1G75410	protein_coding_gene	164.331	-1.02332	0.257443	-3.97495	7.03928e-05	0.000817183	BEL1-like homeodomain 3
AT1G11530	AT1G11530	protein_coding_gene	54.2836	-1.1183	0.281354	-3.97473	7.04599e-05	0.000817359	C-terminal cysteine residue is changed to a serine 1
AT1G79390	AT1G79390	protein_coding_gene	869.733	0.501262	0.126115	3.97465	7.04835e-05	0.000817359
AT4G18880	AT4G18880	protein_coding_gene	287.149	-0.952192	0.239623	-3.97371	7.0762e-05	0.000819711	heat shock transcription factor A4A
AT4G25170	AT4G25170	protein_coding_gene	1216.25	0.79221	0.199358	3.97381	7.07329e-05	0.000819711	Uncharacterised conserved protein (UCP012943)
AT3G15590	AT3G15590	protein_coding_gene	871.111	0.690455	0.173841	3.97177	7.13417e-05	0.000825984	Tetratricopeptide repeat (TPR)-like superfamily protein
AT1G69295	AT1G69295	protein_coding_gene	2495.89	0.530745	0.133651	3.97113	7.15337e-05	0.000827763	plasmodesmata callose-binding protein 4
AT1G12920	AT1G12920	protein_coding_gene	3124.83	0.591177	0.148886	3.97068	7.16683e-05	0.000828878	eukaryotic release factor 1-2
AT4G26270	AT4G26270	protein_coding_gene	190.955	0.851754	0.214624	3.96859	7.22997e-05	0.000835734	phosphofructokinase 3
AT3G02900	AT3G02900	protein_coding_gene	577.572	-1.03886	0.261877	-3.967	7.27841e-05	0.000840884
AT5G02820	AT5G02820	protein_coding_gene	712.222	0.66506	0.167706	3.96564	7.31995e-05	0.000844919	Spo11/DNA topoisomerase VI, subunit A protein
AT5G14050	AT5G14050	protein_coding_gene	1463.03	0.731785	0.184533	3.9656	7.32115e-05	0.000844919	Transducin/WD40 repeat-like superfamily protein
AT1G09160	AT1G09160	protein_coding_gene	876.22	-0.467967	0.118026	-3.96496	7.34078e-05	0.000846733	Protein phosphatase 2C family protein
AT2G41550	AT2G41550	protein_coding_gene	184.174	0.744743	0.187853	3.96449	7.35529e-05	0.000847954	Rho termination factor
AT5G08480	AT5G08480	protein_coding_gene	35.3397	-1.29345	0.326274	-3.96432	7.36056e-05	0.000848111	VQ motif-containing protein
AT1G76450	AT1G76450	protein_coding_gene	1369.2	-0.860994	0.217311	-3.96203	7.43141e-05	0.000855818	Photosystem II reaction center PsbP family protein
AT1G05860	AT1G05860	protein_coding_gene	256.238	0.523124	0.132054	3.96144	7.44977e-05	0.000857476
AT5G44350	AT5G44350	protein_coding_gene	89.0426	-1.54076	0.38896	-3.96123	7.45659e-05	0.000857805	ethylene-responsive nuclear protein -related
AT2G01520	AT2G01520	protein_coding_gene	12.6005	-2.29889	0.58044	-3.9606	7.47628e-05	0.000859614	MLP-like protein 328
AT3G63390	AT3G63390	protein_coding_gene	228.586	0.579411	0.146341	3.95933	7.51592e-05	0.000863713
AT2G46650	AT2G46650	protein_coding_gene	278.355	0.948412	0.239594	3.95841	7.54507e-05	0.000866602	cytochrome B5 isoform C
AT4G38070	AT4G38070	protein_coding_gene	162.419	-1.22455	0.309394	-3.9579	7.56115e-05	0.000867988	basic helix-loop-helix (bHLH) DNA-binding superfamily protein
AT2G23840	AT2G23840	protein_coding_gene	20.128	-1.50794	0.381073	-3.9571	7.58649e-05	0.000870435	HNH endonuclease
AT1G25390	AT1G25390	protein_coding_gene	396.532	-1.0965	0.277287	-3.95438	7.67344e-05	0.000879944	Protein kinase superfamily protein
AT2G03270	AT2G03270	protein_coding_gene	320.611	0.49014	0.124011	3.95239	7.73753e-05	0.000886824	DNA-binding protein, putative
AT1G53870	AT1G53870	protein_coding_gene	19.8222	-2.21051	0.559385	-3.95168	7.76037e-05	0.000887342	Protein of unknown function (DUF567)
AT2G47790	AT2G47790	protein_coding_gene	675.42	0.635596	0.160833	3.9519	7.75317e-05	0.000887342	Transducin/WD40 repeat-like superfamily protein
AT5G04190	AT5G04190	protein_coding_gene	22.3311	-1.87197	0.473701	-3.95181	7.7563e-05	0.000887342	phytochrome kinase substrate 4
AT5G22050	AT5G22050	protein_coding_gene	349.895	-0.603078	0.152609	-3.95179	7.75694e-05	0.000887342	Protein kinase superfamily protein
AT5G46790	AT5G46790	protein_coding_gene	673.255	-0.743756	0.188216	-3.95162	7.76255e-05	0.000887342	PYR1-like 1
AT2G44840	AT2G44840	protein_coding_gene	944.334	-1.2023	0.304373	-3.95009	7.81218e-05	0.000892072	ethylene-responsive element binding factor 13
AT4G36410	AT4G36410	protein_coding_gene	153.404	-1.22114	0.309142	-3.95011	7.81166e-05	0.000892072	ubiquitin-conjugating enzyme 17
AT5G62790	AT5G62790	protein_coding_gene	3280.09	-0.695968	0.176254	-3.94866	7.85911e-05	0.000896958	1-deoxy-D-xylulose 5-phosphate reductoisomerase
AT3G62130	AT3G62130	protein_coding_gene	672.187	0.439954	0.111465	3.94703	7.91278e-05	0.000902608	Pyridoxal phosphate (PLP)-dependent transferases superfamily protein
AT5G61420	AT5G61420	protein_coding_gene	74.0665	-1.64421	0.416617	-3.94658	7.92747e-05	0.000903807	myb domain protein 28
AT4G29310	AT4G29310	protein_coding_gene	271.803	-1.30887	0.331696	-3.94599	7.94702e-05	0.000905558	Protein of unknown function (DUF1005)
AT4G38830	AT4G38830	protein_coding_gene	26.206	-1.72192	0.436627	-3.94369	8.02369e-05	0.000913813	cysteine-rich RLK (RECEPTOR-like protein kinase) 26
AT3G25717	AT3G25717	protein_coding_gene	45.6331	-1.94687	0.493695	-3.94346	8.0313e-05	0.0009142	ROTUNDIFOLIA like 16
AT1G06660	AT1G06660	protein_coding_gene	280.842	-0.941025	0.238668	-3.94282	8.05277e-05	0.000915812
AT1G25422	AT1G25422	protein_coding_gene	50.9117	1.36373	0.345881	3.94277	8.05463e-05	0.000915812
AT2G36800	AT2G36800	protein_coding_gene	1274.59	-0.818722	0.207657	-3.94266	8.05817e-05	0.000915812	don-glucosyltransferase 1
AT4G14650	AT4G14650	protein_coding_gene	111.886	-1.18217	0.299866	-3.94231	8.07013e-05	0.000916691
AT5G18750	AT5G18750	protein_coding_gene	166.475	0.769017	0.195105	3.94156	8.09533e-05	0.000919071	DNAJ heat shock N-terminal domain-containing protein
AT2G42570	AT2G42570	protein_coding_gene	2276.58	0.830375	0.210679	3.94142	8.1e-05	0.000919118	TRICHOME BIREFRINGENCE-LIKE 39
AT2G35290	AT2G35290	protein_coding_gene	302.205	-1.5712	0.398883	-3.93899	8.18263e-05	0.000928008
AT5G35180	AT5G35180	protein_coding_gene	2158.48	-0.760991	0.193234	-3.93819	8.20998e-05	0.000930622	Protein of unknown function (DUF1336)
AT1G51110	AT1G51110	protein_coding_gene	396.761	-1.13216	0.287519	-3.93769	8.22689e-05	0.000932051	Plastid-lipid associated protein PAP / fibrillin family protein
AT2G29980	AT2G29980	protein_coding_gene	4578.9	0.544952	0.138417	3.93703	8.24956e-05	0.000933745	fatty acid desaturase 3
AT5G13410	AT5G13410	protein_coding_gene	420.696	-0.750752	0.190691	-3.93701	8.25048e-05	0.000933745	FKBP-like peptidyl-prolyl cis-trans isomerase family protein
AT1G58360	AT1G58360	protein_coding_gene	2904.64	0.581043	0.147601	3.93658	8.26497e-05	0.000933927	amino acid permease 1
AT3G05370	AT3G05370	protein_coding_gene	36.2905	-1.97274	0.501108	-3.93676	8.25879e-05	0.000933927	receptor like protein 31
AT3G57050	AT3G57050	protein_coding_gene	2150.89	0.478168	0.121468	3.93658	8.26503e-05	0.000933927	cystathionine beta-lyase
AT5G11710	AT5G11710	protein_coding_gene	1931.65	-0.366446	0.093091	-3.93643	8.27032e-05	0.000934037	ENTH/VHS family protein
AT1G59870	AT1G59870	protein_coding_gene	4815.08	-1.18111	0.300062	-3.93622	8.27751e-05	0.000934176	ABC-2 and Plant PDR ABC-type transporter family protein
AT1G61350	AT1G61350	protein_coding_gene	264.796	0.616365	0.156591	3.93614	8.28018e-05	0.000934176	ARM repeat superfamily protein
AT2G03750	AT2G03750	protein_coding_gene	223.725	-1.1152	0.283346	-3.93583	8.29082e-05	0.000934888	P-loop containing nucleoside triphosphate hydrolases superfamily protein
AT1G69530	AT1G69530	protein_coding_gene	1760.34	1.09272	0.277671	3.9353	8.30927e-05	0.000935993	expansin A1
AT5G67600	AT5G67600	protein_coding_gene	1212.53	1.00346	0.254987	3.93532	8.30843e-05	0.000935993
AT2G07708	AT2G07708	protein_coding_gene	41.9032	2.09492	0.532436	3.93459	8.33374e-05	0.000938261
AT3G09730	AT3G09730	protein_coding_gene	111.103	0.780969	0.198556	3.93325	8.38042e-05	0.000942555
AT4G26720	AT4G26720	protein_coding_gene	677.352	0.591216	0.150312	3.93325	8.38059e-05	0.000942555	protein phosphatase X 1
AT5G04340	AT5G04340	protein_coding_gene	731.787	-1.39574	0.354982	-3.93185	8.42959e-05	0.000947574	zinc finger of Arabidopsis thaliana 6
AT2G20060	AT2G20060	protein_coding_gene	1708.27	0.616003	0.156893	3.92627	8.62733e-05	0.000969298	Ribosomal protein L4/L1 family
AT2G15580	AT2G15580	protein_coding_gene	217.281	-1.2325	0.313933	-3.92601	8.63679e-05	0.000969858	RING/U-box superfamily protein
AT2G37060	AT2G37060	protein_coding_gene	269.673	-0.87203	0.222208	-3.92439	8.69511e-05	0.000975899	nuclear factor Y, subunit B8
AT5G47990	AT5G47990	protein_coding_gene	729.017	-1.52578	0.388837	-3.92397	8.7103e-05	0.000977098	cytochrome P450, family 705, subfamily A, polypeptide 5
AT3G13450	AT3G13450	protein_coding_gene	381.766	-0.765851	0.195202	-3.92337	8.73182e-05	0.000979004	Transketolase family protein
AT4G35620	AT4G35620	protein_coding_gene	261.931	-1.0041	0.255937	-3.92325	8.73635e-05	0.000979005	Cyclin B2;2
AT1G59710	AT1G59710	protein_coding_gene	633.706	-0.690386	0.176014	-3.92233	8.76959e-05	0.000982221	Protein of unknown function (DUF569)
AT5G51110	AT5G51110	protein_coding_gene	3288.54	-0.633918	0.161658	-3.92136	8.80488e-05	0.000985664	Transcriptional coactivator/pterin dehydratase
AT1G68830	AT1G68830	protein_coding_gene	635.056	-0.691858	0.17645	-3.92099	8.81868e-05	0.000986699	STT7 homolog STN7
AT1G35260	AT1G35260	protein_coding_gene	79.8088	-1.89302	0.482807	-3.92086	8.82342e-05	0.000986719	MLP-like protein 165
ATCG00890	ATCG00890	protein_coding_gene	43.8569	2.0934	0.534043	3.91991	8.85809e-05	0.000989573	NADH-Ubiquinone/plastoquinone (complex I) protein
ATCG01250	ATCG01250	protein_coding_gene	43.8569	2.0934	0.534043	3.91991	8.85809e-05	0.000989573	NADH-Ubiquinone/plastoquinone (complex I) protein
AT2G35960	AT2G35960	protein_coding_gene	99.4619	-1.36269	0.347697	-3.91919	8.88472e-05	0.000992035	NDR1/HIN1-like 12
AT4G08950	AT4G08950	protein_coding_gene	7857.45	-1.1091	0.283151	-3.917	8.96571e-05	0.00100056	Phosphate-responsive 1 family protein
AT5G17190	AT5G17190	protein_coding_gene	2592.15	0.767388	0.195919	3.91687	8.97057e-05	0.00100059
AT1G10530	AT1G10530	protein_coding_gene	98.8895	1.29549	0.330786	3.91639	8.9883e-05	0.00100205
AT2G37260	AT2G37260	protein_coding_gene	441.651	-0.476514	0.121748	-3.91393	9.08049e-05	0.00101076	WRKY family transcription factor family protein
AT2G41940	AT2G41940	protein_coding_gene	257.811	-0.814815	0.208174	-3.9141	9.07411e-05	0.00101076	zinc finger protein 8
AT2G46400	AT2G46400	protein_coding_gene	556.037	-1.38681	0.354322	-3.91398	9.07881e-05	0.00101076	WRKY DNA-binding protein 46
AT1G57720	AT1G57720	protein_coding_gene	14019.8	0.521243	0.133202	3.91319	9.10857e-05	0.00101337	Translation elongation factor EF1B, gamma chain
AT1G63850	AT1G63850	protein_coding_gene	768.917	0.674181	0.172311	3.91258	9.13171e-05	0.00101542	BTB/POZ domain-containing protein
AT1G02370	AT1G02370	protein_coding_gene	202.887	0.90023	0.230111	3.91216	9.14757e-05	0.00101666	Tetratricopeptide repeat (TPR)-like superfamily protein
AT2G45450	AT2G45450	protein_coding_gene	100.473	-1.33486	0.341264	-3.9115	9.17237e-05	0.0010189	protein binding
AT1G16850	AT1G16850	protein_coding_gene	696.417	1.19371	0.3052	3.91125	9.18191e-05	0.00101943
AT1G34000	AT1G34000	protein_coding_gene	922.384	-0.776255	0.198519	-3.91023	9.22079e-05	0.00102276	one-helix protein 2
AT1G66800	AT1G66800	protein_coding_gene	35.9291	-1.79471	0.458979	-3.91022	9.22131e-05	0.00102276	NAD(P)-binding Rossmann-fold superfamily protein
AT3G18040	AT3G18040	protein_coding_gene	761.804	-0.505527	0.129319	-3.90913	9.26279e-05	0.00102683	MAP kinase 9
AT4G22990	AT4G22990	protein_coding_gene	887.811	1.276	0.326477	3.90839	9.29137e-05	0.00102942	Major Facilitator Superfamily with SPX (SYG1/Pho81/XPR1) domain-containing protein
AT4G37040	AT4G37040	protein_coding_gene	836.448	-0.690087	0.176571	-3.90828	9.29566e-05	0.00102942	methionine aminopeptidase 1D
AT3G60910	AT3G60910	protein_coding_gene	256.455	-0.618099	0.158187	-3.9074	9.32948e-05	0.00103264	S-adenosyl-L-methionine-dependent methyltransferases superfamily protein
AT2G42060	AT2G42060	protein_coding_gene	44.5107	-1.90996	0.488929	-3.90642	9.3672e-05	0.00103557	Cysteine/Histidine-rich C1 domain family protein
AT4G36610	AT4G36610	protein_coding_gene	97.3617	-2.05008	0.524808	-3.90634	9.37035e-05	0.00103557	alpha/beta-Hydrolases superfamily protein
AT5G11310	AT5G11310	protein_coding_gene	150.929	0.653873	0.167382	3.90647	9.36538e-05	0.00103557	Pentatricopeptide repeat (PPR) superfamily protein
AT4G23220	AT4G23220	protein_coding_gene	8.38981	-2.21573	0.567532	-3.90415	9.45557e-05	0.00104446	cysteine-rich RLK (RECEPTOR-like protein kinase) 14
AT5G62210	AT5G62210	protein_coding_gene	741.39	-1.19215	0.305368	-3.90397	9.46274e-05	0.00104471	Embryo-specific protein 3, (ATS3)
AT5G12080	AT5G12080	protein_coding_gene	682.565	0.579693	0.148515	3.90327	9.49e-05	0.00104719	mechanosensitive channel of small conductance-like 10
AT3G14770	AT3G14770	protein_coding_gene	98.4071	-1.88922	0.484138	-3.90223	9.53096e-05	0.00105117	Nodulin MtN3 family protein
AT1G17710	AT1G17710	protein_coding_gene	39.2206	-2.04654	0.52471	-3.90033	9.60614e-05	0.00105893	Pyridoxal phosphate phosphatase-related protein
AT1G04945	AT1G04945	protein_coding_gene	225.688	0.753372	0.19326	3.89824	9.68951e-05	0.00106757	HIT-type Zinc finger family protein
AT1G07290	AT1G07290	protein_coding_gene	141.802	0.747305	0.191716	3.89799	9.69958e-05	0.00106757	golgi nucleotide sugar transporter 2
AT4G16690	AT4G16690	protein_coding_gene	186.036	-1.50926	0.387201	-3.89787	9.70431e-05	0.00106757	methyl esterase 16
AT5G49990	AT5G49990	protein_coding_gene	335.604	0.710473	0.18227	3.89792	9.70234e-05	0.00106757	Xanthine/uracil permease family protein
AT3G54950	AT3G54950	protein_coding_gene	195.688	-1.20945	0.310375	-3.89673	9.75011e-05	0.00107207	patatin-like protein 6
AT4G32390	AT4G32390	protein_coding_gene	2778.39	0.603436	0.154878	3.89621	9.7711e-05	0.0010733	Nucleotide-sugar transporter family protein
AT4G36195	AT4G36195	protein_coding_gene	1478.67	0.510292	0.130972	3.8962	9.77122e-05	0.0010733	Serine carboxypeptidase S28 family protein
AT1G25310	AT1G25310	protein_coding_gene	26.9209	1.9686	0.505336	3.89563	9.79434e-05	0.00107481	basic helix-loop-helix (bHLH) DNA-binding family protein
AT5G61310	AT5G61310	protein_coding_gene	373.291	0.717362	0.184146	3.89562	9.79496e-05	0.00107481	Cytochrome c oxidase subunit Vc family protein
AT3G25120	AT3G25120	protein_coding_gene	394.909	0.50217	0.12892	3.89522	9.81107e-05	0.00107604	Mitochondrial import inner membrane translocase subunit Tim17/Tim22/Tim23 family protein
AT1G14687	AT1G14687	protein_coding_gene	58.6584	-1.25616	0.32252	-3.89481	9.82758e-05	0.0010773	homeobox protein 32
AT3G26830	AT3G26830	protein_coding_gene	38.3253	-1.82343	0.468299	-3.89372	9.87172e-05	0.00108159	Cytochrome P450 superfamily protein
AT3G43190	AT3G43190	protein_coding_gene	85.8672	-1.73287	0.445194	-3.89238	9.92655e-05	0.00108705	sucrose synthase 4
AT5G21940	AT5G21940	protein_coding_gene	1355.35	-1.08367	0.278464	-3.8916	9.95871e-05	0.00109002
AT1G75460	AT1G75460	protein_coding_gene	179.879	-1.6613	0.427136	-3.8894	0.000100494	0.00109939	ATP-dependent protease La (LON) domain protein
AT2G26530	AT2G26530	protein_coding_gene	1661.49	-1.58034	0.406406	-3.88857	0.000100838	0.0011026	Protein of unknown function (DUF1645)
AT5G10120	AT5G10120	protein_coding_gene	69.7264	2.03893	0.524424	3.88794	0.0001011	0.0011049	Ethylene insensitive 3 family protein
AT1G73870	AT1G73870	protein_coding_gene	7.51192	-2.26853	0.583546	-3.88749	0.000101288	0.00110555	B-box type zinc finger protein with CCT domain
AT2G38025	AT2G38025	protein_coding_gene	531.243	-0.744471	0.191499	-3.88761	0.000101237	0.00110555	Cysteine proteinases superfamily protein
AT4G35980	AT4G35980	protein_coding_gene	627.98	0.573319	0.14748	3.88743	0.000101313	0.00110555
AT2G47600	AT2G47600	protein_coding_gene	697.811	0.59145	0.152156	3.88713	0.000101438	0.00110636	magnesium/proton exchanger
AT4G05590	AT4G05590	protein_coding_gene	68.5051	-1.50892	0.388428	-3.88467	0.000102468	0.00111647
AT5G50670	AT5G50670	protein_coding_gene	538.563	-1.09549	0.281995	-3.88478	0.000102422	0.00111647	Squamosa promoter-binding protein-like (SBP domain) transcription factor family protein
AT1G21350	AT1G21350	protein_coding_gene	612.105	-0.786453	0.202552	-3.88272	0.000103295	0.00112491	Thioredoxin superfamily protein
AT3G62630	AT3G62630	protein_coding_gene	666.237	0.705214	0.181677	3.8817	0.000103731	0.00112909	Protein of unknown function (DUF1645)
AT5G41100	AT5G41100	protein_coding_gene	687.808	-0.80544	0.207507	-3.8815	0.000103812	0.00112941
AT1G14770	AT1G14770	protein_coding_gene	232.917	0.649273	0.167306	3.88075	0.000104136	0.00113237	RING/FYVE/PHD zinc finger superfamily protein
AT1G64450	AT1G64450	protein_coding_gene	322.573	0.859615	0.221657	3.87814	0.000105259	0.001144	Glycine-rich protein family
AT3G48380	AT3G48380	protein_coding_gene	944.473	0.521513	0.134498	3.87749	0.000105541	0.00114649	Peptidase C78, ubiquitin fold modifier-specific peptidase 1/ 2
AT3G63290	AT3G63290	protein_coding_gene	170.262	0.687303	0.17728	3.87693	0.000105782	0.00114853	2-oxoglutarate (2OG) and Fe(II)-dependent oxygenase superfamily protein
AT3G62310	AT3G62310	protein_coding_gene	1401.95	0.488981	0.126141	3.87648	0.00010598	0.0011501	RNA helicase family protein
AT2G22590	AT2G22590	protein_coding_gene	36.9994	1.87982	0.485089	3.8752	0.000106536	0.00115498	UDP-Glycosyltransferase superfamily protein
AT2G34490	AT2G34490	protein_coding_gene	132.591	-1.69472	0.43732	-3.87524	0.000106518	0.00115498	cytochrome P450, family 710, subfamily A, polypeptide 2
AT1G73410	AT1G73410	protein_coding_gene	11.9274	-2.29414	0.592029	-3.87504	0.000106606	0.00115515	myb domain protein 54
AT3G23800	AT3G23800	protein_coding_gene	2584.23	1.15322	0.297637	3.87461	0.000106797	0.00115664	selenium-binding protein 3
AT5G14090	AT5G14090	protein_coding_gene	267.913	-1.37977	0.356123	-3.87443	0.000106873	0.00115689
[truncated: 29,320 more rows]
