# Supplementary material for: Histone Deacetylase Complex 1 and histone 1 epigenetically moderate stress responsiveness of Arabidopsis thaliana seedlings
Source: New Phytol. 2023 Aug 10;241(1):166–79. doi: 10.1111/nph.19165 (PMC10953426; doi:10.1111/nph.19165)
Supplement: Supplementary file 2 — Dataset S2 Differentially expressed genes salt vs control; multi‐factorial DSeq analysis for genotype vs salt; sequencing reads. [file NPH-241-166-s006.zip › Suppl_dataset_2/RXT3S.vs.hdc1S_Gene.ds2.ann.csv.fun.xlsx]

## Sheet: RXT3S.vs.hdc1S_Gene.ds2.ann.csv
GeneID	Gene-name	Gene-biotype	baseMean	log2FoldChange	lfcSE	stat	pvalue	padj	function
AT5G08450	AT5G08450	protein_coding_gene	5374.51	1.9805	0.170718	11.6009	4.07559e-31	8.81917e-27
AT1G61820	AT1G61820	protein_coding_gene	492.279	2.46978	0.278311	8.87418	7.04476e-19	7.62208e-15	beta glucosidase 46
AT2G22540	AT2G22540	protein_coding_gene	106.997	2.47901	0.291375	8.50795	1.77036e-17	1.27696e-13	K-box region and MADS-box transcription factor family protein
AT3G42658			172.599	2.60235	0.320316	8.12432	4.49867e-16	2.43367e-12	transposable element gene
AT2G23170	AT2G23170	protein_coding_gene	508.93	2.64122	0.332261	7.94923	1.87672e-15	8.12207e-12	Auxin-responsive GH3 family protein
AT1G18250	AT1G18250	protein_coding_gene	1245.36	-0.898614	0.11583	-7.75808	8.62256e-15	3.10973e-11	Pathogenesis-related thaumatin superfamily protein
AT1G76930	AT1G76930	protein_coding_gene	7227.13	2.81418	0.371784	7.5694	3.74943e-14	1.15906e-10	extensin 4
AT2G06950			1049.42	-1.23583	0.164526	-7.51143	5.84852e-14	1.58195e-10	transposable element gene
AT3G16340	AT3G16340	protein_coding_gene	475.599	1.76397	0.23823	7.4045	1.31645e-13	3.1652e-10	pleiotropic drug resistance 1
AT5G44440	AT5G44440	protein_coding_gene	595.015	2.63172	0.361802	7.27392	3.49212e-13	6.87827e-10	FAD-binding Berberine family protein
AT5G56870	AT5G56870	protein_coding_gene	227.899	2.60965	0.358777	7.27375	3.49651e-13	6.87827e-10	beta-galactosidase 4
AT1G47610	AT1G47610	protein_coding_gene	18.2256	3.32293	0.472906	7.02662	2.11593e-12	3.81555e-09	Transducin/WD40 repeat-like superfamily protein
AT2G30210	AT2G30210	protein_coding_gene	800.057	3.05703	0.439083	6.96231	3.34745e-12	5.57196e-09	laccase 3
AT2G40113	AT2G40113	protein_coding_gene	180.001	2.93684	0.425645	6.89975	5.20957e-12	8.05213e-09	Pollen Ole e 1 allergen and extensin family protein
AT2G39310	AT2G39310	protein_coding_gene	6403.6	1.89696	0.278341	6.81524	9.41038e-12	1.35754e-08	jacalin-related lectin 22
AT2G45220	AT2G45220	protein_coding_gene	703.811	2.98003	0.43907	6.78714	1.1438e-11	1.54692e-08	Plant invertase/pectin methylesterase inhibitor superfamily
AT4G20110	AT4G20110	protein_coding_gene	132.578	2.53143	0.376491	6.72376	1.77096e-11	2.12898e-08	VACUOLAR SORTING RECEPTOR 7
AT4G29220	AT4G29220	protein_coding_gene	1267.67	1.46236	0.21739	6.72689	1.73326e-11	2.12898e-08	phosphofructokinase 1
AT1G23080	AT1G23080	protein_coding_gene	1327.56	0.906483	0.135727	6.67873	2.4102e-11	2.74496e-08	Auxin efflux carrier family protein
AT2G18300	AT2G18300	protein_coding_gene	176.248	1.96004	0.29416	6.66318	2.67967e-11	2.89926e-08	basic helix-loop-helix (bHLH) DNA-binding superfamily protein
AT3G53980	AT3G53980	protein_coding_gene	316.058	2.66923	0.404631	6.5967	4.20397e-11	4.33189e-08	Bifunctional inhibitor/lipid-transfer protein/seed storage 2S albumin superfamily protein
AT5G13780	AT5G13780	protein_coding_gene	2978.74	-0.608448	0.09319	-6.52911	6.61614e-11	6.50758e-08	Acyl-CoA N-acyltransferases (NAT) superfamily protein
AT3G59340	AT3G59340	protein_coding_gene	317.468	1.79133	0.274723	6.5205	7.00757e-11	6.5929e-08	Eukaryotic protein of unknown function (DUF914)
AT2G26690	AT2G26690	protein_coding_gene	573.386	1.71168	0.263281	6.50134	7.9609e-11	7.17775e-08	Major facilitator superfamily protein
AT3G19370	AT3G19370	protein_coding_gene	156.157	2.08958	0.322213	6.48508	8.86855e-11	7.67626e-08	Plant protein of unknown function (DUF869)
AT5G06800	AT5G06800	protein_coding_gene	144.167	1.64295	0.253668	6.47677	9.37053e-11	7.7988e-08	myb-like HTH transcriptional regulator family protein
AT5G19970	AT5G19970	protein_coding_gene	18.7971	2.6833	0.420744	6.37751	1.79993e-10	1.44254e-07
AT1G60680	AT1G60680	protein_coding_gene	364.847	2.43911	0.384576	6.34233	2.26319e-10	1.68873e-07	NAD(P)-linked oxidoreductase superfamily protein
AT4G33550	AT4G33550	protein_coding_gene	684.643	2.28306	0.359896	6.34368	2.2434e-10	1.68873e-07	Bifunctional inhibitor/lipid-transfer protein/seed storage 2S albumin superfamily protein
AT5G54580	AT5G54580	protein_coding_gene	648.966	-0.720803	0.114309	-6.30575	2.86804e-10	2.06872e-07	RNA-binding (RRM/RBD/RNP motifs) family protein
AT4G13850	AT4G13850	protein_coding_gene	4077.16	-0.789186	0.125511	-6.2878	3.22002e-10	2.24768e-07	glycine-rich RNA-binding protein 2
AT3G23830	AT3G23830	protein_coding_gene	1901.69	-0.927868	0.147796	-6.27803	3.42894e-10	2.31871e-07	glycine-rich RNA-binding protein 4
AT1G44970	AT1G44970	protein_coding_gene	345.596	2.61838	0.417882	6.26583	3.70843e-10	2.3602e-07	Peroxidase superfamily protein
AT1G79250	AT1G79250	protein_coding_gene	21.0212	2.44215	0.389676	6.26712	3.67783e-10	2.3602e-07	AGC kinase 1.7
AT1G13610	AT1G13610	protein_coding_gene	99.7589	2.1306	0.342535	6.2201	4.96849e-10	3.0718e-07	alpha/beta-Hydrolases superfamily protein
AT1G78490	AT1G78490	protein_coding_gene	372.522	1.90767	0.308458	6.18454	6.22843e-10	3.7438e-07	cytochrome P450, family 708, subfamily A, polypeptide 3
AT4G11320	AT4G11320	protein_coding_gene	2362.48	1.69227	0.276486	6.12064	9.31993e-10	5.45065e-07	Papain family cysteine protease
AT5G53320	AT5G53320	protein_coding_gene	33.1432	2.69565	0.441553	6.10492	1.0285e-09	5.85677e-07	Leucine-rich repeat protein kinase family protein
AT1G07730	AT1G07730	protein_coding_gene	104.071	3.12076	0.512176	6.09314	1.10717e-09	6.00392e-07	ERR: AT1G07730 not in vocabulary: $voc
AT1G61590	AT1G61590	protein_coding_gene	200.965	2.55592	0.419502	6.09276	1.10983e-09	6.00392e-07	Protein kinase superfamily protein
AT5G56080	AT5G56080	protein_coding_gene	79.3134	2.33889	0.384477	6.08331	1.17727e-09	6.21341e-07	nicotianamine synthase 2
AT5G37540	AT5G37540	protein_coding_gene	429.149	1.96825	0.325639	6.04426	1.50102e-09	7.73346e-07	Eukaryotic aspartyl protease family protein
AT1G56430	AT1G56430	protein_coding_gene	1312.84	1.49648	0.247998	6.03424	1.59715e-09	8.03736e-07	nicotianamine synthase 4
AT1G52100	AT1G52100	protein_coding_gene	5121.85	1.1599	0.192357	6.02993	1.64028e-09	8.06681e-07	Mannose-binding lectin superfamily protein
AT4G33145	AT4G33145	protein_coding_gene	172.53	-1.55165	0.257625	-6.02291	1.71311e-09	8.23778e-07
AT3G21240	AT3G21240	protein_coding_gene	920.5	1.95048	0.324841	6.00441	1.92024e-09	8.75378e-07	4-coumarate:CoA ligase 2
AT3G48090	AT3G48090	protein_coding_gene	265.376	1.67074	0.27849	5.99926	1.98223e-09	8.75378e-07	alpha/beta-Hydrolases superfamily protein
AT4G26080	AT4G26080	protein_coding_gene	918.967	1.36284	0.226983	6.00415	1.92339e-09	8.75378e-07	Protein phosphatase 2C family protein
AT5G54230	AT5G54230	protein_coding_gene	86.1256	2.6646	0.444119	5.99975	1.97624e-09	8.75378e-07	myb domain protein 49
AT1G62500	AT1G62500	protein_coding_gene	141.054	-1.66041	0.277264	-5.98855	2.11717e-09	9.16269e-07	Bifunctional inhibitor/lipid-transfer protein/seed storage 2S albumin superfamily protein
AT5G04950	AT5G04950	protein_coding_gene	528.438	2.31586	0.387515	5.97618	2.28427e-09	9.69204e-07	nicotianamine synthase 1
AT2G36160	AT2G36160	protein_coding_gene	9491.86	-0.711893	0.119423	-5.96109	2.50556e-09	1.04223e-06	Ribosomal protein S11 family protein
AT5G61350	AT5G61350	protein_coding_gene	143.537	2.34441	0.393486	5.95805	2.55271e-09	1.04223e-06	Protein kinase superfamily protein
AT4G18940	AT4G18940	protein_coding_gene	69.5745	2.56579	0.431272	5.94935	2.69214e-09	1.0788e-06	RNA ligase/cyclic nucleotide phosphodiesterase family protein
AT1G19940	AT1G19940	protein_coding_gene	60.1281	1.98518	0.335257	5.92137	3.19268e-09	1.25612e-06	glycosyl hydrolase 9B5
AT4G15330	AT4G15330	protein_coding_gene	68.7905	2.8896	0.488512	5.91511	3.31649e-09	1.26789e-06	cytochrome P450, family 705, subfamily A, polypeptide 1
AT5G16770	AT5G16770	protein_coding_gene	35.7193	2.62248	0.443438	5.91396	3.3398e-09	1.26789e-06	myb domain protein 9
AT1G62380	AT1G62380	protein_coding_gene	10219.4	1.85378	0.314041	5.90299	3.56968e-09	1.29245e-06	ACC oxidase 2
AT2G44790	AT2G44790	protein_coding_gene	4239.73	2.22625	0.37718	5.90235	3.58366e-09	1.29245e-06	uclacyanin 2
AT5G10520	AT5G10520	protein_coding_gene	66.4889	1.80393	0.305559	5.90372	3.55403e-09	1.29245e-06	ROP binding protein kinases 1
AT1G18670	AT1G18670	protein_coding_gene	380.519	0.72465	0.122966	5.89309	3.79036e-09	1.34458e-06	Protein kinase superfamily protein
AT4G32785	AT4G32785	protein_coding_gene	30.8354	2.19986	0.374613	5.87235	4.29655e-09	1.49956e-06
AT3G01670	AT3G01670	protein_coding_gene	56.4568	-1.7964	0.306476	-5.86147	4.58795e-09	1.57585e-06
AT3G48740	AT3G48740	protein_coding_gene	533.247	2.16039	0.368978	5.85507	4.76801e-09	1.61211e-06	Nodulin MtN3 family protein
AT5G53460	AT5G53460	protein_coding_gene	9897.18	0.847329	0.14492	5.84686	5.00933e-09	1.66765e-06	NADH-dependent glutamate synthase 1
AT2G22620	AT2G22620	protein_coding_gene	74.4226	2.05587	0.352082	5.83918	5.24597e-09	1.71996e-06	Rhamnogalacturonate lyase family protein
AT5G38020	AT5G38020	protein_coding_gene	450.128	2.20034	0.377764	5.82463	5.72387e-09	1.84864e-06	S-adenosyl-L-methionine-dependent methyltransferases superfamily protein
AT1G15460	AT1G15460	protein_coding_gene	63.6752	2.72228	0.467582	5.82205	5.81305e-09	1.84983e-06	HCO3- transporter family
AT4G02700	AT4G02700	protein_coding_gene	1859.85	1.60833	0.27642	5.81842	5.94068e-09	1.86305e-06	sulfate transporter 3;2
AT4G11280	AT4G11280	protein_coding_gene	1242.37	1.39303	0.240534	5.79139	6.98062e-09	2.15791e-06	1-aminocyclopropane-1-carboxylic acid (acc) synthase 6
AT4G22080	AT4G22080	protein_coding_gene	261.788	2.44849	0.423255	5.7849	7.25536e-09	2.21125e-06	root hair specific 14
AT1G71400	AT1G71400	protein_coding_gene	213.648	1.03117	0.178682	5.771	7.88002e-09	2.35027e-06	receptor like protein 12
AT3G03700	AT3G03700	protein_coding_gene	56.5432	3.05485	0.52944	5.76997	7.92874e-09	2.35027e-06	Plasma-membrane choline transporter family protein
AT1G62320	AT1G62320	protein_coding_gene	152.51	2.19243	0.381456	5.74752	9.05606e-09	2.64816e-06	ERD (early-responsive to dehydration stress) family protein
AT3G45710	AT3G45710	protein_coding_gene	135.666	2.13892	0.37318	5.73161	9.9482e-09	2.87025e-06	Major facilitator superfamily protein
AT3G59050	AT3G59050	protein_coding_gene	212.155	1.26064	0.220787	5.70976	1.13136e-08	3.17941e-06	polyamine oxidase 3
AT3G59052	AT3G59052	protein_coding_gene	212.155	1.26064	0.220787	5.70976	1.13136e-08	3.17941e-06	conserved peptide upstream open reading frame 18
AT2G18150	AT2G18150	protein_coding_gene	54.7692	2.77932	0.487063	5.70629	1.15468e-08	3.18952e-06	Peroxidase superfamily protein
AT3G23000	AT3G23000	protein_coding_gene	1123.49	0.981712	0.172084	5.70485	1.16444e-08	3.18952e-06	CBL-interacting protein kinase 7
AT4G13580	AT4G13580	protein_coding_gene	426.196	2.58089	0.453376	5.6926	1.25121e-08	3.38436e-06	Disease resistance-responsive (dirigent-like protein) family protein
AT2G42610	AT2G42610	protein_coding_gene	79.6492	2.2065	0.387978	5.68718	1.29151e-08	3.45024e-06	Protein of unknown function (DUF640)
AT1G30750	AT1G30750	protein_coding_gene	324.686	2.58515	0.454949	5.6823	1.32896e-08	3.46475e-06
AT4G14650	AT4G14650	protein_coding_gene	111.886	1.68964	0.297251	5.68421	1.31418e-08	3.46475e-06
AT1G23800	AT1G23800	protein_coding_gene	573.264	1.95344	0.344206	5.6752	1.38528e-08	3.48558e-06	aldehyde dehydrogenase 2B7
AT2G43150	AT2G43150	protein_coding_gene	8031.71	2.15049	0.378775	5.67749	1.36689e-08	3.48558e-06	Proline-rich extensin-like family protein
AT4G29930	AT4G29930	protein_coding_gene	52.0404	2.46316	0.433886	5.67698	1.37091e-08	3.48558e-06	basic helix-loop-helix (bHLH) DNA-binding superfamily protein
AT2G34810	AT2G34810	protein_coding_gene	194.22	1.79282	0.317139	5.65311	1.57566e-08	3.83549e-06	FAD-binding Berberine family protein
AT4G33730	AT4G33730	protein_coding_gene	92.3938	2.39135	0.423029	5.65291	1.57752e-08	3.83549e-06	CAP (Cysteine-rich secretory proteins, Antigen 5, and Pathogenesis-related 1 protein) superfamily protein
AT4G36430	AT4G36430	protein_coding_gene	99.2031	2.67289	0.472773	5.65364	1.57081e-08	3.83549e-06	Peroxidase superfamily protein
AT2G16780	AT2G16780	protein_coding_gene	1048.54	-0.718591	0.127444	-5.63846	1.71576e-08	4.12525e-06	Transducin family protein / WD-40 repeat family protein
AT3G03920	AT3G03920	protein_coding_gene	3031.19	-0.838197	0.148821	-5.63225	1.77877e-08	4.19154e-06	H/ACA ribonucleoprotein complex, subunit Gar1/Naf1 protein
AT3G52580	AT3G52580	protein_coding_gene	5404.2	-0.705582	0.125282	-5.63193	1.78207e-08	4.19154e-06	Ribosomal protein S11 family protein
AT1G14120	AT1G14120	protein_coding_gene	919.6	1.0371	0.184259	5.62849	1.81794e-08	4.22994e-06	2-oxoglutarate (2OG) and Fe(II)-dependent oxygenase superfamily protein
AT5G52050	AT5G52050	protein_coding_gene	144.729	2.14511	0.382253	5.61175	2.0029e-08	4.61072e-06	MATE efflux family protein
AT3G16470	AT3G16470	protein_coding_gene	1146.29	1.65526	0.295588	5.59988	2.14502e-08	4.83502e-06	Mannose-binding lectin superfamily protein
AT4G24350	AT4G24350	protein_coding_gene	134.032	2.09115	0.373409	5.60018	2.14131e-08	4.83502e-06	Phosphorylase superfamily protein
AT1G43020	AT1G43020	protein_coding_gene	94.7503	2.4393	0.436188	5.59231	2.24068e-08	4.99855e-06	Protein of unknown function, DUF547
AT1G08670	AT1G08670	protein_coding_gene	27.4251	2.86912	0.51327	5.58989	2.27216e-08	5.01706e-06	ENTH/VHS family protein
AT1G03920	AT1G03920	protein_coding_gene	75.7699	2.4015	0.42987	5.58658	2.31581e-08	5.0618e-06	Protein kinase family protein
AT1G11920	AT1G11920	protein_coding_gene	16.0667	2.91701	0.522751	5.58012	2.4035e-08	5.20092e-06	Pectin lyase-like superfamily protein
AT4G37070	AT4G37070	protein_coding_gene	382.536	2.91416	0.522872	5.57336	2.49868e-08	5.35335e-06	Acyl transferase/acyl hydrolase/lysophospholipase superfamily protein
AT5G43450	AT5G43450	protein_coding_gene	70.7098	1.97298	0.354861	5.55987	2.69974e-08	5.72741e-06	2-oxoglutarate (2OG) and Fe(II)-dependent oxygenase superfamily protein
AT2G28670	AT2G28670	protein_coding_gene	1087.22	2.28525	0.411302	5.55612	2.75838e-08	5.73929e-06	Disease resistance-responsive (dirigent-like protein) family protein
AT3G49120	AT3G49120	protein_coding_gene	682.468	2.35453	0.423727	5.55671	2.74912e-08	5.73929e-06	peroxidase CB
AT4G14370	AT4G14370	protein_coding_gene	94.5164	1.85063	0.333393	5.55091	2.84191e-08	5.85677e-06	Disease resistance protein (TIR-NBS-LRR class) family
AT1G74770	AT1G74770	protein_coding_gene	113.5	1.99038	0.358823	5.54699	2.90635e-08	5.93307e-06	zinc ion binding
AT1G01660	AT1G01660	protein_coding_gene	67.8645	2.61971	0.473077	5.5376	3.06639e-08	6.20127e-06	RING/U-box superfamily protein
AT2G27370	AT2G27370	protein_coding_gene	357.006	2.58021	0.466109	5.53563	3.10117e-08	6.21354e-06	Uncharacterised protein family (UPF0497)
AT3G48920	AT3G48920	protein_coding_gene	63.4996	2.42109	0.437904	5.52882	3.22389e-08	6.40016e-06	myb domain protein 45
AT1G21130	AT1G21130	protein_coding_gene	566.691	2.2085	0.399788	5.52417	3.31038e-08	6.51213e-06	O-methyltransferase family protein
AT5G02050	AT5G02050	protein_coding_gene	1644.6	-0.811079	0.14745	-5.50071	3.78255e-08	7.37392e-06	Mitochondrial glycoprotein family protein
AT5G54790	AT5G54790	protein_coding_gene	21.1558	2.49669	0.455598	5.48002	4.25267e-08	8.21639e-06
AT3G01420	AT3G01420	protein_coding_gene	2415.68	2.29879	0.420284	5.4696	4.51058e-08	8.63756e-06	Peroxidase superfamily protein
AT2G15000	AT2G15000	protein_coding_gene	958.695	-0.872418	0.159743	-5.46137	4.72461e-08	8.7381e-06
AT4G00130	AT4G00130	protein_coding_gene	76.9652	2.74673	0.502538	5.46573	4.61005e-08	8.7381e-06	DNA-binding storekeeper protein-related transcriptional regulator
AT4G21390	AT4G21390	protein_coding_gene	120.404	2.16778	0.396842	5.46259	4.69246e-08	8.7381e-06	S-locus lectin protein kinase family protein
AT4G37010	AT4G37010	protein_coding_gene	142.536	2.41573	0.442282	5.46196	4.70899e-08	8.7381e-06	centrin 2
AT5G07090	AT5G07090	protein_coding_gene	20654.8	-0.675626	0.124416	-5.43037	5.62366e-08	1.03127e-05	Ribosomal protein S4 (RPS4A) family protein
AT5G06200	AT5G06200	protein_coding_gene	296.244	2.47723	0.456839	5.42253	5.87601e-08	1.0685e-05	Uncharacterised protein family (UPF0497)
AT1G49450	AT1G49450	protein_coding_gene	75.2892	2.36158	0.436981	5.40431	6.50582e-08	1.16347e-05	Transducin/WD40 repeat-like superfamily protein
AT3G14360	AT3G14360	protein_coding_gene	208.331	-1.03927	0.192261	-5.40555	6.46101e-08	1.16347e-05	alpha/beta-Hydrolases superfamily protein
AT4G25090	AT4G25090	protein_coding_gene	106.037	2.46509	0.456385	5.40134	6.61443e-08	1.17319e-05	Riboflavin synthase-like superfamily protein
AT1G51680	AT1G51680	protein_coding_gene	2087.68	1.60278	0.297344	5.39034	7.03245e-08	1.2277e-05	4-coumarate:CoA ligase 1
AT3G56070	AT3G56070	protein_coding_gene	2941.7	-0.864997	0.160474	-5.39027	7.03521e-08	1.2277e-05	rotamase cyclophilin 2
AT2G16586	AT2G16586	protein_coding_gene	3347.04	-1.14362	0.212557	-5.38031	7.43582e-08	1.27701e-05
AT4G26140	AT4G26140	protein_coding_gene	528.618	0.952616	0.177026	5.38123	7.39799e-08	1.27701e-05	beta-galactosidase 12
AT4G14365	AT4G14365	protein_coding_gene	173.89	2.03594	0.37934	5.36706	8.00296e-08	1.36359e-05	XB3 ortholog 4 in Arabidopsis thaliana
AT2G39518	AT2G39518	protein_coding_gene	101.117	1.91121	0.356319	5.36377	8.1502e-08	1.37783e-05	Uncharacterised protein family (UPF0497)
AT2G42850	AT2G42850	protein_coding_gene	115.34	1.55162	0.28952	5.35927	8.35575e-08	1.38023e-05	cytochrome P450, family 718
AT2G43890	AT2G43890	protein_coding_gene	20.9153	2.06243	0.384802	5.35972	8.3353e-08	1.38023e-05	Pectin lyase-like superfamily protein
AT3G50280	AT3G50280	protein_coding_gene	118.377	1.70195	0.317483	5.36074	8.28809e-08	1.38023e-05	HXXXD-type acyl-transferase family protein
AT1G78970	AT1G78970	protein_coding_gene	85.585	2.32944	0.434891	5.35638	8.49045e-08	1.39185e-05	lupeol synthase 1
AT2G04080	AT2G04080	protein_coding_gene	63.5507	2.12704	0.397259	5.35428	8.58957e-08	1.39752e-05	MATE efflux family protein
AT4G39350	AT4G39350	protein_coding_gene	1628.39	0.822024	0.15357	5.35276	8.66205e-08	1.39879e-05	cellulose synthase A2
AT1G32450	AT1G32450	protein_coding_gene	92.5294	2.87564	0.537715	5.3479	8.89824e-08	1.41772e-05	nitrate transporter 1.5
AT2G21540	AT2G21540	protein_coding_gene	450.522	1.20689	0.225726	5.34669	8.95788e-08	1.41772e-05	SEC14-like 3
AT3G22240	AT3G22240	protein_coding_gene	607.677	2.22321	0.415838	5.34632	8.97584e-08	1.41772e-05
AT1G34510	AT1G34510	protein_coding_gene	347.2	2.34341	0.438639	5.34246	9.16938e-08	1.4378e-05	Peroxidase superfamily protein
AT4G20840	AT4G20840	protein_coding_gene	213.718	1.37835	0.258078	5.34081	9.25315e-08	1.4405e-05	FAD-binding Berberine family protein
AT4G25220	AT4G25220	protein_coding_gene	618.682	2.33724	0.438007	5.33607	9.4981e-08	1.45488e-05	root hair specific 15
AT4G31910	AT4G31910	protein_coding_gene	148.009	1.89996	0.356066	5.33597	9.50374e-08	1.45488e-05	HXXXD-type acyl-transferase family protein
AT4G35050	AT4G35050	protein_coding_gene	790.929	-0.735601	0.137878	-5.33514	9.54726e-08	1.45488e-05	Transducin family protein / WD-40 repeat family protein
AT5G43350	AT5G43350	protein_coding_gene	1201.47	2.17939	0.408737	5.33201	9.71309e-08	1.4698e-05	phosphate transporter 1;1
AT4G00700	AT4G00700	protein_coding_gene	49.8024	2.19833	0.413236	5.31979	1.03888e-07	1.55625e-05	C2 calcium/lipid-binding plant phosphoribosyltransferase family protein
AT4G05200	AT4G05200	protein_coding_gene	19.6677	2.64703	0.497843	5.317	1.05493e-07	1.55625e-05	cysteine-rich RLK (RECEPTOR-like protein kinase) 25
AT4G25100	AT4G25100	protein_coding_gene	16236.9	-1.28501	0.24166	-5.31741	1.05253e-07	1.55625e-05	Fe superoxide dismutase 1
AT5G01250	AT5G01250	protein_coding_gene	30.3429	2.56645	0.482724	5.31661	1.05721e-07	1.55625e-05	alpha 1,4-glycosyltransferase family protein
AT5G58780	AT5G58780	protein_coding_gene	49.5056	2.42757	0.457332	5.3081	1.10774e-07	1.61962e-05	Undecaprenyl pyrophosphate synthetase family protein
AT5G53370	AT5G53370	protein_coding_gene	636.576	2.14531	0.404877	5.29868	1.1664e-07	1.69395e-05	pectin methylesterase PCR fragment F
AT1G18080	AT1G18080	protein_coding_gene	23348	-0.720259	0.136095	-5.29233	1.20767e-07	1.74219e-05	Transducin/WD40 repeat-like superfamily protein
AT2G47810	AT2G47810	protein_coding_gene	32.5505	2.43467	0.460352	5.28871	1.23185e-07	1.7653e-05	nuclear factor Y, subunit B5
AT2G44380	AT2G44380	protein_coding_gene	157.032	2.37149	0.449748	5.27294	1.34259e-07	1.91134e-05	Cysteine/Histidine-rich C1 domain family protein
AT5G22310	AT5G22310	protein_coding_gene	408.783	1.10991	0.210599	5.27024	1.36242e-07	1.92689e-05
AT5G59540	AT5G59540	protein_coding_gene	574.764	1.56018	0.296245	5.26652	1.39034e-07	1.95361e-05	2-oxoglutarate (2OG) and Fe(II)-dependent oxygenase superfamily protein
AT4G25630	AT4G25630	protein_coding_gene	4205.04	-0.837813	0.159122	-5.26521	1.40027e-07	1.95486e-05	fibrillarin 2
AT3G20460	AT3G20460	protein_coding_gene	89.885	2.26085	0.429767	5.26065	1.43548e-07	1.99118e-05	Major facilitator superfamily protein
AT1G80720	AT1G80720	protein_coding_gene	145.956	-0.923256	0.175633	-5.25674	1.46628e-07	2.00816e-05	Mitochondrial glycoprotein family protein
AT5G61340	AT5G61340	protein_coding_gene	102.548	2.04991	0.389922	5.25725	1.46229e-07	2.00816e-05
AT5G61030	AT5G61030	protein_coding_gene	1177.23	-0.715803	0.136258	-5.2533	1.49402e-07	2.03327e-05	glycine-rich RNA-binding protein 3
AT1G62975	AT1G62975	protein_coding_gene	95.5268	1.647	0.314031	5.24471	1.5653e-07	2.11697e-05	basic helix-loop-helix (bHLH) DNA-binding superfamily protein
AT2G26290	AT2G26290	protein_coding_gene	57.79	2.36679	0.452039	5.23582	1.64255e-07	2.20204e-05	root-specific kinase 1
AT4G23670	AT4G23670	protein_coding_gene	33161.5	1.56425	0.298798	5.23515	1.64855e-07	2.20204e-05	Polyketide cyclase/dehydrase and lipid transport superfamily protein
AT1G61660	AT1G61660	protein_coding_gene	133.822	1.50737	0.288141	5.23136	1.68266e-07	2.23381e-05	basic helix-loop-helix (bHLH) DNA-binding superfamily protein
AT2G43120	AT2G43120	protein_coding_gene	656.836	1.22271	0.233854	5.22853	1.7086e-07	2.25442e-05	RmlC-like cupins superfamily protein
AT1G01100	AT1G01100	protein_coding_gene	10373.4	-0.673597	0.128906	-5.22547	1.7371e-07	2.2644e-05	60S acidic ribosomal protein family
AT1G14240	AT1G14240	protein_coding_gene	177.551	1.82635	0.349508	5.2255	1.73685e-07	2.2644e-05	GDA1/CD39 nucleoside phosphatase family protein
AT2G35770	AT2G35770	protein_coding_gene	139.794	2.0515	0.392761	5.22329	1.75776e-07	2.27762e-05	serine carboxypeptidase-like 28
AT1G78090	AT1G78090	protein_coding_gene	104.955	2.16989	0.415654	5.22043	1.78508e-07	2.29925e-05	trehalose-6-phosphate phosphatase
AT2G01900	AT2G01900	protein_coding_gene	56.6991	2.05538	0.39568	5.19455	2.05221e-07	2.61222e-05	DNAse I-like superfamily protein
AT5G15200	AT5G15200	protein_coding_gene	30386.6	-0.651163	0.125344	-5.195	2.04723e-07	2.61222e-05	Ribosomal protein S4
AT3G26500	AT3G26500	protein_coding_gene	80.5903	2.10073	0.404871	5.18864	2.1183e-07	2.68058e-05	plant intracellular ras group-related LRR 2
AT2G25000	AT2G25000	protein_coding_gene	127.698	1.822	0.351569	5.18248	2.18958e-07	2.75467e-05	WRKY DNA-binding protein 60
AT5G44580	AT5G44580	protein_coding_gene	420.896	1.65185	0.318931	5.17935	2.22666e-07	2.78512e-05
AT1G33600	AT1G33600	protein_coding_gene	457.988	1.09418	0.211448	5.1747	2.28276e-07	2.79998e-05	Leucine-rich repeat (LRR) family protein
AT2G39360	AT2G39360	protein_coding_gene	183.227	1.16531	0.225127	5.17625	2.26389e-07	2.79998e-05	Protein kinase superfamily protein
AT3G04010	AT3G04010	protein_coding_gene	156.844	1.87201	0.36166	5.17618	2.26475e-07	2.79998e-05	O-Glycosyl hydrolases family 17 protein
AT4G23260	AT4G23260	protein_coding_gene	50.983	2.12431	0.410568	5.17409	2.29029e-07	2.79998e-05	cysteine-rich RLK (RECEPTOR-like protein kinase) 18
AT5G40390	AT5G40390	protein_coding_gene	988.947	1.33736	0.258557	5.17238	2.31127e-07	2.80975e-05	Raffinose synthase family protein
AT1G55890	AT1G55890	protein_coding_gene	941.372	-0.661433	0.128234	-5.15802	2.49578e-07	3.0171e-05	Tetratricopeptide repeat (TPR)-like superfamily protein
AT1G08890	AT1G08890	protein_coding_gene	291.475	1.1059	0.2149	5.14612	2.65933e-07	3.17929e-05	Major facilitator superfamily protein
AT5G24530	AT5G24530	protein_coding_gene	191.637	1.78809	0.34746	5.14619	2.65831e-07	3.17929e-05	2-oxoglutarate (2OG) and Fe(II)-dependent oxygenase superfamily protein
AT5G15740	AT5G15740	protein_coding_gene	1230.44	0.729527	0.141823	5.14391	2.69073e-07	3.19916e-05	O-fucosyltransferase family protein
AT5G64890	AT5G64890	protein_coding_gene	31.7884	2.56388	0.498636	5.14178	2.72149e-07	3.21805e-05	elicitor peptide 2 precursor
AT3G27280	AT3G27280	protein_coding_gene	1176.71	-0.696449	0.135612	-5.1356	2.81245e-07	3.30753e-05	prohibitin 4
AT1G06520	AT1G06520	protein_coding_gene	19.6327	-2.50322	0.487931	-5.13027	2.89323e-07	3.36595e-05	glycerol-3-phosphate acyltransferase 1
AT4G33880	AT4G33880	protein_coding_gene	84.9099	2.40205	0.468151	5.13094	2.88303e-07	3.36595e-05	ROOT HAIR DEFECTIVE 6-LIKE 2
AT1G64400	AT1G64400	protein_coding_gene	57.8587	2.12011	0.4135	5.12724	2.94018e-07	3.38418e-05	AMP-dependent synthetase and ligase family protein
AT4G27740	AT4G27740	protein_coding_gene	42.8475	1.72771	0.336931	5.12778	2.93178e-07	3.38418e-05	Yippee family putative zinc-binding protein
AT4G33420	AT4G33420	protein_coding_gene	236.82	2.09372	0.408466	5.12582	2.96241e-07	3.39172e-05	Peroxidase superfamily protein
AT1G61080	AT1G61080	protein_coding_gene	65.3515	2.56045	0.50043	5.1165	3.11264e-07	3.54497e-05	Hydroxyproline-rich glycoprotein family protein
AT4G28510	AT4G28510	protein_coding_gene	1301.72	-0.829698	0.162265	-5.11323	3.16705e-07	3.58805e-05	prohibitin 1
AT1G14620	AT1G14620	protein_coding_gene	1249.84	-0.69606	0.136332	-5.10561	3.29733e-07	3.69694e-05	decoy
AT3G13610	AT3G13610	protein_coding_gene	373.058	2.05642	0.402758	5.10583	3.29339e-07	3.69694e-05	2-oxoglutarate (2OG) and Fe(II)-dependent oxygenase superfamily protein
AT3G52370	AT3G52370	protein_coding_gene	599.721	1.37276	0.269115	5.101	3.37867e-07	3.76028e-05	FASCICLIN-like arabinogalactan protein 15 precursor
AT5G02960	AT5G02960	protein_coding_gene	21131	-0.654259	0.128275	-5.10044	3.38858e-07	3.76028e-05	Ribosomal protein S12/S23 family protein
AT1G47380	AT1G47380	protein_coding_gene	874.632	0.702116	0.137763	5.09654	3.45913e-07	3.81211e-05	Protein phosphatase 2C family protein
AT4G23510	AT4G23510	protein_coding_gene	116.373	1.85021	0.363076	5.09592	3.47052e-07	3.81211e-05	Disease resistance protein (TIR-NBS-LRR class) family
AT4G02850	AT4G02850	protein_coding_gene	322.956	2.23546	0.438991	5.09227	3.53799e-07	3.86659e-05	phenazine biosynthesis PhzC/PhzF family protein
AT1G51830	AT1G51830	protein_coding_gene	275.752	2.2402	0.441004	5.07979	3.7786e-07	4.08826e-05	Leucine-rich repeat protein kinase family protein
AT5G15290	AT5G15290	protein_coding_gene	243.431	2.39141	0.470743	5.08009	3.77258e-07	4.08826e-05	Uncharacterised protein family (UPF0497)
AT2G21030	AT2G21030	protein_coding_gene	14.605	2.68251	0.528329	5.07735	3.82734e-07	4.12039e-05
AT2G26410	AT2G26410	protein_coding_gene	73.13	2.39945	0.472913	5.07377	3.90017e-07	4.16548e-05	IQ-domain 4
AT4G13420	AT4G13420	protein_coding_gene	16.2762	2.41109	0.475242	5.0734	3.90772e-07	4.16548e-05	high affinity K+ transporter 5
AT1G27200	AT1G27200	protein_coding_gene	454.68	0.990585	0.195427	5.06883	4.00265e-07	4.20453e-05	Domain of unknown function (DUF23)
AT3G22800	AT3G22800	protein_coding_gene	98.6451	2.51399	0.495966	5.06889	4.00151e-07	4.20453e-05	Leucine-rich repeat (LRR) family protein
AT3G47740	AT3G47740	protein_coding_gene	95.3219	2.15903	0.425824	5.07023	3.97327e-07	4.20453e-05	ABC2 homolog 2
AT5G64570	AT5G64570	protein_coding_gene	1287.34	0.992147	0.196325	5.05358	4.33596e-07	4.53265e-05	beta-D-xylosidase 4
AT1G80820	AT1G80820	protein_coding_gene	170.715	2.42258	0.479839	5.04875	4.44719e-07	4.59432e-05	cinnamoyl coa reductase
AT3G47510	AT3G47510	protein_coding_gene	80.7838	2.2105	0.437928	5.04763	4.47323e-07	4.59432e-05
AT5G02760	AT5G02760	protein_coding_gene	320.794	1.7974	0.355922	5.04998	4.41856e-07	4.59432e-05	Protein phosphatase 2C family protein
AT5G07360	AT5G07360	protein_coding_gene	459.896	-0.871622	0.172689	-5.04735	4.47989e-07	4.59432e-05	Amidase family protein
AT2G31690	AT2G31690	protein_coding_gene	7.22408	2.8721	0.569758	5.04091	4.63319e-07	4.70693e-05	alpha/beta-Hydrolases superfamily protein
AT5G46900	AT5G46900	protein_coding_gene	1148.99	2.17045	0.430508	5.0416	4.61649e-07	4.70693e-05	Bifunctional inhibitor/lipid-transfer protein/seed storage 2S albumin superfamily protein
AT1G13110	AT1G13110	protein_coding_gene	467.33	1.53935	0.305594	5.03722	4.72335e-07	4.75389e-05	cytochrome P450, family 71 subfamily B, polypeptide 7
AT2G30930	AT2G30930	protein_coding_gene	1041.84	2.0408	0.40508	5.03803	4.70342e-07	4.75389e-05
AT3G12540	AT3G12540	protein_coding_gene	116.678	1.95802	0.389037	5.03299	4.82883e-07	4.82791e-05	Protein of unknown function, DUF547
AT3G32980	AT3G32980	protein_coding_gene	3657.3	1.88671	0.374965	5.03169	4.86173e-07	4.82791e-05	Peroxidase superfamily protein
AT5G54510	AT5G54510	protein_coding_gene	623.902	1.10963	0.220532	5.03161	4.86383e-07	4.82791e-05	Auxin-responsive GH3 family protein
AT1G18860	AT1G18860	protein_coding_gene	44.5781	2.15381	0.428225	5.02962	4.91443e-07	4.83869e-05	WRKY DNA-binding protein 61
AT3G17465	AT3G17465	protein_coding_gene	1291.73	-0.669853	0.133187	-5.02943	4.91941e-07	4.83869e-05	ribosomal protein L3 plastid
AT2G24800	AT2G24800	protein_coding_gene	79.2842	1.32555	0.263837	5.02412	5.05752e-07	4.95202e-05	Peroxidase superfamily protein
AT1G60050	AT1G60050	protein_coding_gene	37.4952	2.32649	0.463634	5.01794	5.22274e-07	5.07942e-05	Nodulin MtN21 /EamA-like transporter family protein
AT4G35970	AT4G35970	protein_coding_gene	29.7186	-1.82032	0.362823	-5.0171	5.2456e-07	5.07942e-05	ascorbate peroxidase 5
AT5G14090	AT5G14090	protein_coding_gene	267.913	1.78249	0.355315	5.01665	5.25806e-07	5.07942e-05
AT5G44350	AT5G44350	protein_coding_gene	89.0426	1.94206	0.387489	5.01191	5.38934e-07	5.18311e-05	ethylene-responsive nuclear protein -related
AT1G21360	AT1G21360	protein_coding_gene	60.7107	2.05148	0.409475	5.01002	5.4424e-07	5.21098e-05	glycolipid transfer protein 2
AT1G54540	AT1G54540	protein_coding_gene	59.3437	2.50885	0.501971	4.99801	5.79263e-07	5.44986e-05	Late embryogenesis abundant (LEA) hydroxyproline-rich glycoprotein family
AT2G46280	AT2G46280	protein_coding_gene	5439.43	-0.581458	0.116331	-4.99832	5.78312e-07	5.44986e-05	TGF-beta receptor interacting protein 1
AT4G02090	AT4G02090	protein_coding_gene	80.2982	2.45024	0.490113	4.99933	5.75299e-07	5.44986e-05
AT5G61170	AT5G61170	protein_coding_gene	8335.61	-0.613741	0.122784	-4.99854	5.77666e-07	5.44986e-05	Ribosomal protein S19e family protein
AT3G11940	AT3G11940	protein_coding_gene	20741.1	-0.602374	0.120554	-4.99669	5.83214e-07	5.46328e-05	ribosomal protein 5A
AT1G15930	AT1G15930	protein_coding_gene	9506.47	-0.599386	0.119984	-4.99555	5.86675e-07	5.47005e-05	Ribosomal protein L7Ae/L30e/S12e/Gadd45 family protein
AT5G10770	AT5G10770	protein_coding_gene	446.592	1.68454	0.337259	4.99479	5.88993e-07	5.47005e-05	Eukaryotic aspartyl protease family protein
AT5G10930	AT5G10930	protein_coding_gene	280.196	1.02691	0.205889	4.98766	6.11135e-07	5.65143e-05	CBL-interacting protein kinase 5
AT1G71695	AT1G71695	protein_coding_gene	2709.01	0.856052	0.171757	4.98409	6.22541e-07	5.71071e-05	Peroxidase superfamily protein
AT4G02270	AT4G02270	protein_coding_gene	1232.14	2.07565	0.416462	4.984	6.22824e-07	5.71071e-05	root hair specific 13
AT3G13980	AT3G13980	protein_coding_gene	80.5714	1.74273	0.349984	4.97947	6.3759e-07	5.82143e-05
AT3G58470	AT3G58470	protein_coding_gene	572.114	-0.625784	0.125708	-4.97807	6.42208e-07	5.83897e-05	nucleic acid binding;methyltransferases
AT2G37170	AT2G37170	protein_coding_gene	3340.6	1.91354	0.385072	4.9693	6.7194e-07	6.08373e-05	plasma membrane intrinsic protein 2
AT2G25240	AT2G25240	protein_coding_gene	326.793	1.98655	0.399966	4.96681	6.80645e-07	6.1114e-05	Serine protease inhibitor (SERPIN) family protein
AT4G08870	AT4G08870	protein_coding_gene	471.724	2.31195	0.46544	4.96724	6.79129e-07	6.1114e-05	Arginase/deacetylase superfamily protein
AT1G14160	AT1G14160	protein_coding_gene	60.5701	2.45178	0.493861	4.96451	6.88763e-07	6.15874e-05	Uncharacterised protein family (UPF0497)
AT1G19240	AT1G19240	protein_coding_gene	222.444	-0.71152	0.143774	-4.94887	7.46453e-07	6.60882e-05
AT3G11510	AT3G11510	protein_coding_gene	13592.9	-0.628	0.126894	-4.94903	7.45847e-07	6.60882e-05	Ribosomal protein S11 family protein
AT5G49900	AT5G49900	protein_coding_gene	127.322	2.00556	0.405295	4.9484	7.4826e-07	6.60882e-05	Beta-glucosidase, GBA2 type family protein
AT1G21120	AT1G21120	protein_coding_gene	288.283	1.69047	0.341732	4.94677	7.54556e-07	6.63733e-05	O-methyltransferase family protein
AT2G32300	AT2G32300	protein_coding_gene	854.144	2.14459	0.433968	4.94181	7.74015e-07	6.78094e-05	uclacyanin 1
AT2G44480	AT2G44480	protein_coding_gene	13.8807	2.60499	0.52741	4.93921	7.84416e-07	6.84435e-05	beta glucosidase 17
AT5G23660	AT5G23660	protein_coding_gene	224.132	1.69218	0.342736	4.93727	7.92255e-07	6.84918e-05	homolog of Medicago truncatula MTN3
AT5G39850	AT5G39850	protein_coding_gene	356.564	-0.918809	0.186088	-4.9375	7.91302e-07	6.84918e-05	Ribosomal protein S4
AT5G54585	AT5G54585	protein_coding_gene	9.00694	2.83179	0.573618	4.93672	7.94466e-07	6.84918e-05
AT1G79470	AT1G79470	protein_coding_gene	435.618	-0.942988	0.191125	-4.93389	8.06088e-07	6.9218e-05	Aldolase-type TIM barrel family protein
AT1G31710	AT1G31710	protein_coding_gene	1030.29	1.53828	0.311888	4.93216	8.13261e-07	6.9558e-05	Copper amine oxidase family protein
AT2G38800	AT2G38800	protein_coding_gene	478.778	1.22145	0.247701	4.93114	8.17529e-07	6.96476e-05	Plant calmodulin-binding protein-related
AT5G44574	AT5G44574	protein_coding_gene	56.1337	2.08892	0.42418	4.92462	8.45246e-07	7.15428e-05
AT5G53470	AT5G53470	protein_coding_gene	477.193	-0.567357	0.115214	-4.92436	8.46386e-07	7.15428e-05	acyl-CoA binding protein 1
AT1G21110	AT1G21110	protein_coding_gene	580	1.99469	0.405212	4.92258	8.54085e-07	7.19126e-05	O-methyltransferase family protein
AT4G16260	AT4G16260	protein_coding_gene	186.775	2.30216	0.467781	4.92146	8.5903e-07	7.20486e-05	Glycosyl hydrolase superfamily protein
AT5G46610	AT5G46610	protein_coding_gene	18.2768	2.50443	0.5093	4.91739	8.77037e-07	7.32749e-05	Aluminium activated malate transporter family protein
AT3G12700	AT3G12700	protein_coding_gene	1388.43	1.77518	0.36111	4.91591	8.83709e-07	7.35484e-05	Eukaryotic aspartyl protease family protein
AT5G63600	AT5G63600	protein_coding_gene	322.049	2.04968	0.417282	4.91197	9.0166e-07	7.47549e-05	flavonol synthase 5
AT1G03360	AT1G03360	protein_coding_gene	559.484	-0.634741	0.129271	-4.91015	9.10065e-07	7.49086e-05	ribosomal RNA processing 4
AT1G74830	AT1G74830	protein_coding_gene	56.5739	2.02136	0.411798	4.90862	9.17214e-07	7.49086e-05	Protein of unknown function, DUF593
AT4G34920	AT4G34920	protein_coding_gene	238.667	1.69292	0.344828	4.90948	9.13202e-07	7.49086e-05	PLC-like phosphodiesterases superfamily protein
AT5G14530	AT5G14530	protein_coding_gene	402.351	-0.662767	0.135022	-4.90858	9.17361e-07	7.49086e-05	Transducin/WD40 repeat-like superfamily protein
AT4G14760	AT4G14760	protein_coding_gene	552.358	0.956033	0.194828	4.90705	9.24555e-07	7.51537e-05	kinase interacting (KIP1-like) family protein
AT4G21340	AT4G21340	protein_coding_gene	71.126	2.42053	0.493335	4.90647	9.27309e-07	7.51537e-05	basic helix-loop-helix (bHLH) DNA-binding superfamily protein
AT4G34580	AT4G34580	protein_coding_gene	732.475	1.8255	0.372168	4.90504	9.34092e-07	7.5421e-05	Sec14p-like phosphatidylinositol transfer family protein
AT4G03820	AT4G03820	protein_coding_gene	192.161	1.11628	0.227722	4.90196	9.48838e-07	7.63268e-05	Protein of unknown function (DUF3537)
AT5G45070	AT5G45070	protein_coding_gene	26.8369	2.56164	0.522818	4.89967	9.59961e-07	7.69356e-05	phloem protein 2-A8
AT1G52930	AT1G52930	protein_coding_gene	1333.29	-0.775403	0.158405	-4.89506	9.82746e-07	7.8471e-05	Ribosomal RNA processing Brix domain protein
AT4G36610	AT4G36610	protein_coding_gene	97.3617	2.56397	0.52393	4.89373	9.89412e-07	7.87128e-05	alpha/beta-Hydrolases superfamily protein
AT3G01790	AT3G01790	protein_coding_gene	1420.49	-0.652367	0.133351	-4.8921	9.97658e-07	7.90781e-05	Ribosomal protein L13 family protein
AT2G28790	AT2G28790	protein_coding_gene	956.249	-0.995535	0.203746	-4.88615	1.02827e-06	8.12071e-05	Pathogenesis-related thaumatin superfamily protein
AT4G17970	AT4G17970	protein_coding_gene	85.8233	1.23549	0.253156	4.88038	1.05884e-06	8.33172e-05	aluminum-activated, malate transporter 12
AT5G54900	AT5G54900	protein_coding_gene	3018.09	-0.501274	0.102763	-4.87794	1.07198e-06	8.40457e-05	RNA-binding protein 45A
AT4G15340	AT4G15340	protein_coding_gene	59.4493	2.45358	0.503272	4.87526	1.08665e-06	8.48879e-05	pentacyclic triterpene synthase 1
AT4G02290	AT4G02290	protein_coding_gene	685.072	1.01537	0.208526	4.86925	1.12025e-06	8.71983e-05	glycosyl hydrolase 9B13
AT1G45249	AT1G45249	protein_coding_gene	320.218	1.21722	0.250085	4.86724	1.1317e-06	8.77739e-05	abscisic acid responsive elements-binding factor 2
AT1G06120	AT1G06120	protein_coding_gene	92.9701	2.29823	0.47234	4.86563	1.14093e-06	8.81739e-05	Fatty acid desaturase family protein
AT3G28450	AT3G28450	protein_coding_gene	314.557	0.932181	0.191683	4.86315	1.15535e-06	8.89703e-05	Leucine-rich repeat protein kinase family protein
AT1G77380	AT1G77380	protein_coding_gene	188.711	1.24994	0.257214	4.85951	1.17674e-06	9.02961e-05	amino acid permease 3
AT2G30250	AT2G30250	protein_coding_gene	166.956	1.39801	0.28775	4.85841	1.1833e-06	9.04788e-05	WRKY DNA-binding protein 25
AT1G32580	AT1G32580	protein_coding_gene	1621.15	-0.657548	0.135442	-4.85483	1.20488e-06	9.18046e-05	plastid developmental protein DAG, putative
AT1G18850	AT1G18850	protein_coding_gene	524.357	-0.859222	0.177076	-4.85227	1.22058e-06	9.2674e-05
AT1G75620	AT1G75620	protein_coding_gene	50.2885	2.07665	0.428053	4.85139	1.22598e-06	9.27589e-05	glyoxal oxidase-related protein
AT3G49590	AT3G49590	protein_coding_gene	363.365	0.897247	0.185003	4.8499	1.23522e-06	9.31321e-05	Autophagy-related protein 13
AT3G26450	AT3G26450	protein_coding_gene	1670.53	1.68783	0.348116	4.84846	1.24424e-06	9.34865e-05	Polyketide cyclase/dehydrase and lipid transport superfamily protein
AT5G08620	AT5G08620	protein_coding_gene	807.472	-0.688215	0.142096	-4.84332	1.2769e-06	9.56085e-05	DEA(D/H)-box RNA helicase family protein
AT1G72230	AT1G72230	protein_coding_gene	451.302	2.01881	0.4171	4.84012	1.2976e-06	9.65183e-05	Cupredoxin superfamily protein
AT3G25790	AT3G25790	protein_coding_gene	100.046	1.72831	0.357084	4.84006	1.29797e-06	9.65183e-05	myb-like transcription factor family protein
AT1G67470	AT1G67470	protein_coding_gene	168.456	1.57111	0.324693	4.83876	1.3065e-06	9.68199e-05	Protein kinase superfamily protein
AT3G06370	AT3G06370	protein_coding_gene	55.5048	1.52841	0.316033	4.83624	1.32317e-06	9.74313e-05	sodium hydrogen exchanger 4
AT3G09240	AT3G09240	protein_coding_gene	76.7017	2.1883	0.452488	4.83615	1.32376e-06	9.74313e-05	Protein kinase protein with tetratricopeptide repeat domain
AT2G31085	AT2G31085	protein_coding_gene	35.6944	2.06166	0.426566	4.83316	1.34386e-06	9.85753e-05	CLAVATA3/ESR-RELATED 6
AT2G26170	AT2G26170	protein_coding_gene	367.238	1.35884	0.281588	4.82563	1.39559e-06	0.000101731	cytochrome P450, family 711, subfamily A, polypeptide 1
AT4G12600	AT4G12600	protein_coding_gene	2877.68	-0.788466	0.163409	-4.8251	1.39934e-06	0.000101731	Ribosomal protein L7Ae/L30e/S12e/Gadd45 family protein
AT4G37530	AT4G37530	protein_coding_gene	486.751	1.674	0.346953	4.82486	1.40099e-06	0.000101731	Peroxidase superfamily protein
AT3G07490	AT3G07490	protein_coding_gene	119.664	2.25622	0.467862	4.8224	1.4184e-06	0.000102651	ARF-GAP domain 11
AT5G35630	AT5G35630	protein_coding_gene	15830.3	0.943163	0.195633	4.82108	1.42784e-06	0.00010299	glutamine synthetase 2
AT3G50270	AT3G50270	protein_coding_gene	208.439	1.3897	0.28841	4.81849	1.44652e-06	0.000103991	HXXXD-type acyl-transferase family protein
AT4G23680	AT4G23680	protein_coding_gene	16013.3	1.7599	0.365517	4.81481	1.47339e-06	0.000105572	Polyketide cyclase/dehydrase and lipid transport superfamily protein
AT5G48010	AT5G48010	protein_coding_gene	310.099	1.89509	0.393757	4.81285	1.48794e-06	0.000106263	thalianol synthase 1
AT5G47530	AT5G47530	protein_coding_gene	89.7953	2.27837	0.473595	4.81079	1.50333e-06	0.000107008	Auxin-responsive family protein
AT1G28130	AT1G28130	protein_coding_gene	758.269	1.25092	0.260191	4.80772	1.52664e-06	0.000107957	Auxin-responsive GH3 family protein
AT5G63590	AT5G63590	protein_coding_gene	306.701	2.20212	0.458019	4.80792	1.52511e-06	0.000107957	flavonol synthase 3
AT2G37410	AT2G37410	protein_coding_gene	2427.95	-0.582491	0.121185	-4.80664	1.53488e-06	0.000108186	translocase inner membrane subunit 17-2
AT1G59740	AT1G59740	protein_coding_gene	105.059	2.08227	0.433276	4.80588	1.54076e-06	0.000108248	Major facilitator superfamily protein
AT4G23810	AT4G23810	protein_coding_gene	233.382	1.58002	0.328887	4.80415	1.55413e-06	0.000108834	WRKY family transcription factor
AT3G19508	AT3G19508	protein_coding_gene	233.194	-0.982793	0.204751	-4.79994	1.58713e-06	0.00011066
AT4G19420	AT4G19420	protein_coding_gene	408.94	1.08768	0.226623	4.79952	1.59043e-06	0.00011066	Pectinacetylesterase family protein
AT3G53260	AT3G53260	protein_coding_gene	3926.34	1.23053	0.256461	4.7981	1.60178e-06	0.000111075	phenylalanine ammonia-lyase 2
AT4G15150	AT4G15150	protein_coding_gene	169.03	2.00161	0.417219	4.79749	1.60666e-06	0.000111075	glycine-rich protein
AT1G28570	AT1G28570	protein_coding_gene	787.673	1.30087	0.271578	4.79006	1.66733e-06	0.000114902	SGNH hydrolase-type esterase superfamily protein
AT5G60670	AT5G60670	protein_coding_gene	2764.9	-0.769509	0.16076	-4.78671	1.69539e-06	0.000116465	Ribosomal protein L11 family protein
AT1G70350	AT1G70350	protein_coding_gene	351.578	-0.732608	0.153194	-4.78221	1.73378e-06	0.000118726
AT3G28340	AT3G28340	protein_coding_gene	594.232	1.11481	0.233149	4.78153	1.73965e-06	0.000118752	galacturonosyltransferase-like 10
AT1G50930	AT1G50930	protein_coding_gene	28.0896	2.20761	0.461839	4.78003	1.75267e-06	0.000119264
AT4G10450	AT4G10450	protein_coding_gene	2103.11	-0.675885	0.141525	-4.77572	1.79063e-06	0.000121086	Ribosomal protein L6 family
AT5G65320	AT5G65320	protein_coding_gene	45.4753	1.70259	0.356474	4.77621	1.78632e-06	0.000121086	basic helix-loop-helix (bHLH) DNA-binding superfamily protein
AT3G25930	AT3G25930	protein_coding_gene	158.48	2.03098	0.425649	4.77148	1.8288e-06	0.000123282	Adenine nucleotide alpha hydrolases-like superfamily protein
AT3G06320	AT3G06320	protein_coding_gene	619.998	-0.691968	0.145049	-4.77057	1.83703e-06	0.000123452	Ribosomal protein L33 family protein
AT1G14280	AT1G14280	protein_coding_gene	161.659	1.51514	0.317769	4.76807	1.85997e-06	0.000124036	phytochrome kinase substrate 2
AT1G26740	AT1G26740	protein_coding_gene	719.536	-0.712224	0.149351	-4.7688	1.85323e-06	0.000124036	Ribosomal L32p protein family
AT3G02940	AT3G02940	protein_coding_gene	7.27099	2.62033	0.549665	4.76713	1.86865e-06	0.000124036	myb domain protein 107
AT4G36360	AT4G36360	protein_coding_gene	3829.9	1.06425	0.223227	4.76755	1.86481e-06	0.000124036	beta-galactosidase 3
AT1G01420	AT1G01420	protein_coding_gene	55.8187	1.65705	0.347695	4.76582	1.88086e-06	0.000124433	UDP-glucosyl transferase 72B3
AT1G27670	AT1G27670	protein_coding_gene	70.4853	1.83006	0.384043	4.76526	1.88613e-06	0.000124433
AT2G33370	AT2G33370	protein_coding_gene	5317.03	-0.720922	0.15135	-4.76327	1.90482e-06	0.000124527	Ribosomal protein L14p/L23e family protein
AT4G36130	AT4G36130	protein_coding_gene	8213.77	-0.631413	0.132526	-4.76446	1.8936e-06	0.000124527	Ribosomal protein L2 family
AT5G57480	AT5G57480	protein_coding_gene	109.721	1.62732	0.341624	4.76347	1.90288e-06	0.000124527	P-loop containing nucleoside triphosphate hydrolases superfamily protein
AT1G64405	AT1G64405	protein_coding_gene	31.4302	2.00754	0.421816	4.75928	1.94284e-06	0.000126316
AT2G40900	AT2G40900	protein_coding_gene	86.0226	1.94187	0.408027	4.75917	1.94387e-06	0.000126316	nodulin MtN21 /EamA-like transporter family protein
AT1G48930	AT1G48930	protein_coding_gene	791.433	1.87504	0.394543	4.75244	2.00979e-06	0.000129803	glycosyl hydrolase 9C1
AT1G72370	AT1G72370	protein_coding_gene	27068.7	-0.657147	0.138292	-4.75186	2.01552e-06	0.000129803	40s ribosomal protein SA
AT4G38770	AT4G38770	protein_coding_gene	4976.55	1.42925	0.300737	4.7525	2.0092e-06	0.000129803	proline-rich protein 4
AT5G55140	AT5G55140	protein_coding_gene	731.5	-0.606843	0.127917	-4.74403	2.09505e-06	0.000134524	ribosomal protein L30 family protein
AT1G20450	AT1G20450	protein_coding_gene	7642.41	1.98603	0.418953	4.74047	2.13225e-06	0.000135677	Dehydrin family protein
AT3G11550	AT3G11550	protein_coding_gene	467.512	2.4377	0.514237	4.74043	2.13267e-06	0.000135677	Uncharacterised protein family (UPF0497)
AT3G44750	AT3G44750	protein_coding_gene	3427.87	-0.793353	0.167377	-4.73991	2.13808e-06	0.000135677	histone deacetylase 3
AT4G17340	AT4G17340	protein_coding_gene	1494.62	2.09015	0.440871	4.74095	2.12719e-06	0.000135677	tonoplast intrinsic protein 2;2
AT1G49160	AT1G49160	protein_coding_gene	95.2752	1.45549	0.30721	4.73779	2.16065e-06	0.000136709	Protein kinase superfamily protein
AT5G59780	AT5G59780	protein_coding_gene	64.0672	2.17801	0.460135	4.73341	2.20781e-06	0.000139285	myb domain protein 59
AT5G40890	AT5G40890	protein_coding_gene	1941	0.967077	0.204346	4.73256	2.21709e-06	0.000139464	chloride channel A
AT1G02930	AT1G02930	protein_coding_gene	5871.65	1.26061	0.266536	4.7296	2.24959e-06	0.000141098	glutathione S-transferase 6
AT4G16270	AT4G16270	protein_coding_gene	84.8797	2.09706	0.443756	4.7257	2.29326e-06	0.000143421	Peroxidase superfamily protein
AT4G16720	AT4G16720	protein_coding_gene	16261.5	-0.637701	0.134974	-4.72462	2.30548e-06	0.00014377	Ribosomal protein L23/L15e family protein
AT4G08590	AT4G08590	protein_coding_gene	187.711	-0.674377	0.142758	-4.72392	2.31342e-06	0.000143851	ORTHRUS-like
AT2G31790	AT2G31790	protein_coding_gene	261.045	1.29843	0.274923	4.72289	2.32516e-06	0.000144166	UDP-Glycosyltransferase superfamily protein
AT2G39200	AT2G39200	protein_coding_gene	244.408	1.66742	0.353193	4.721	2.34688e-06	0.000145097	Seven transmembrane MLO family protein
AT3G56340	AT3G56340	protein_coding_gene	9925.5	-0.63863	0.135417	-4.71601	2.4051e-06	0.000148274	Ribosomal protein S26e family protein
AT3G16300	AT3G16300	protein_coding_gene	78.8491	-1.29548	0.274843	-4.71354	2.43454e-06	0.000149662	Uncharacterised protein family (UPF0497)
AT5G61190	AT5G61190	protein_coding_gene	460.137	0.806787	0.171304	4.70967	2.48119e-06	0.000152098	putative endonuclease or glycosyl hydrolase with C2H2-type zinc finger domain
AT4G02410	AT4G02410	protein_coding_gene	119.363	1.48928	0.316305	4.70838	2.49695e-06	0.000152631	Concanavalin A-like lectin protein kinase family protein
AT2G39410	AT2G39410	protein_coding_gene	36.9584	2.09001	0.444103	4.70613	2.52458e-06	0.000153635	alpha/beta-Hydrolases superfamily protein
AT2G42060	AT2G42060	protein_coding_gene	44.5107	2.28545	0.485657	4.70589	2.52757e-06	0.000153635	Cysteine/Histidine-rich C1 domain family protein
AT1G09932	AT1G09932	protein_coding_gene	161.423	2.16356	0.460106	4.70231	2.57229e-06	0.000155916	Phosphoglycerate mutase family protein
AT3G14160	AT3G14160	protein_coding_gene	176.482	-0.681375	0.144933	-4.70131	2.58493e-06	0.000156244	2-oxoglutarate-dependent dioxygenase family protein
AT2G37180	AT2G37180	protein_coding_gene	1031.49	1.76145	0.374782	4.69995	2.60229e-06	0.000156855	Aquaporin-like superfamily protein
AT1G30650	AT1G30650	protein_coding_gene	222.592	1.55402	0.330804	4.69772	2.63081e-06	0.000158108	WRKY DNA-binding protein 14
AT2G05380	AT2G05380	protein_coding_gene	14205.8	1.96777	0.418924	4.69719	2.63769e-06	0.000158108	glycine-rich protein 3 short isoform
AT2G21100	AT2G21100	protein_coding_gene	118	2.41542	0.514385	4.69574	2.65641e-06	0.000158353	Disease resistance-responsive (dirigent-like protein) family protein
AT5G49560	AT5G49560	protein_coding_gene	234.367	-0.835004	0.17782	-4.69579	2.65575e-06	0.000158353	Putative methyltransferase family protein
AT4G37790	AT4G37790	protein_coding_gene	237.779	1.45554	0.310486	4.68794	2.75971e-06	0.000164058	Homeobox-leucine zipper protein family
AT1G56240	AT1G56240	protein_coding_gene	117.845	2.12025	0.452344	4.68725	2.76904e-06	0.00016411	phloem protein 2-B13
AT5G35180	AT5G35180	protein_coding_gene	2158.48	0.905329	0.193168	4.68675	2.77574e-06	0.00016411	Protein of unknown function (DUF1336)
AT3G22620	AT3G22620	protein_coding_gene	1740.74	2.34384	0.500773	4.68045	2.86246e-06	0.000168317	Bifunctional inhibitor/lipid-transfer protein/seed storage 2S albumin superfamily protein
AT5G42500	AT5G42500	protein_coding_gene	255.827	1.97763	0.422515	4.68061	2.86019e-06	0.000168317	Disease resistance-responsive (dirigent-like protein) family protein
AT5G36260	AT5G36260	protein_coding_gene	66.4984	1.72657	0.368957	4.6796	2.8744e-06	0.000168562	Eukaryotic aspartyl protease family protein
AT5G05850	AT5G05850	protein_coding_gene	138.97	1.24957	0.26712	4.67795	2.89762e-06	0.000169464	plant intracellular ras group-related LRR 1
AT2G16750	AT2G16750	protein_coding_gene	43.2455	2.12969	0.45535	4.67703	2.91058e-06	0.000169763	Protein kinase protein with adenine nucleotide alpha hydrolases-like domain
AT4G01630	AT4G01630	protein_coding_gene	263.332	1.89712	0.405884	4.67405	2.95319e-06	0.000171785	expansin A17
AT3G19430	AT3G19430	protein_coding_gene	712.229	2.29606	0.491432	4.67219	2.98003e-06	0.000172881	late embryogenesis abundant protein-related / LEA protein-related
AT3G53630	AT3G53630	protein_coding_gene	1341.37	-0.730511	0.156407	-4.67057	3.00365e-06	0.000173786
AT3G11280	AT3G11280	protein_coding_gene	313.327	1.48285	0.317844	4.66535	3.08091e-06	0.000177732	Duplicated homeodomain-like superfamily protein
AT5G51550	AT5G51550	protein_coding_gene	1724.25	-0.826054	0.17708	-4.66486	3.08827e-06	0.000177732	EXORDIUM like 3
AT1G70310	AT1G70310	protein_coding_gene	2826.9	-0.58031	0.124505	-4.66093	3.14784e-06	0.000180679	spermidine synthase 2
AT4G33020	AT4G33020	protein_coding_gene	68.7619	2.23546	0.479712	4.66001	3.16196e-06	0.00018101	ZIP metal ion transporter family
AT1G77690	AT1G77690	protein_coding_gene	748.388	0.966248	0.20738	4.65931	3.1727e-06	0.000181145	like AUX1 3
AT1G50060	AT1G50060	protein_coding_gene	691.686	2.07212	0.444992	4.65652	3.21596e-06	0.00018213	CAP (Cysteine-rich secretory proteins, Antigen 5, and Pathogenesis-related 1 protein) superfamily protein
AT1G74458	AT1G74458	protein_coding_gene	42.4625	2.1841	0.469075	4.65618	3.22128e-06	0.00018213
AT3G46940	AT3G46940	protein_coding_gene	1592.31	-0.751755	0.161455	-4.65613	3.22208e-06	0.00018213	DUTP-PYROPHOSPHATASE-LIKE 1
AT5G07770	AT5G07770	protein_coding_gene	224.73	1.39625	0.29988	4.65603	3.22362e-06	0.00018213	Actin-binding FH2 protein
AT4G38690	AT4G38690	protein_coding_gene	252.749	1.49452	0.321114	4.65417	3.25286e-06	0.000183304	PLC-like phosphodiesterases superfamily protein
AT5G19800	AT5G19800	protein_coding_gene	114.531	2.01639	0.433506	4.65136	3.29759e-06	0.000185342	hydroxyproline-rich glycoprotein family protein
AT1G62980	AT1G62980	protein_coding_gene	903.698	1.96166	0.421835	4.6503	3.31445e-06	0.000185807	expansin A18
AT2G01670	AT2G01670	protein_coding_gene	379.498	1.4256	0.30661	4.64957	3.32629e-06	0.000185988	nudix hydrolase homolog 17
AT2G37190	AT2G37190	protein_coding_gene	8722.27	-0.711644	0.153114	-4.64781	3.35472e-06	0.000187095	Ribosomal protein L11 family protein
AT5G52650	AT5G52650	protein_coding_gene	10267.4	-0.621476	0.133733	-4.64715	3.36548e-06	0.000187212	RNA binding Plectin/S10 domain-containing protein
AT2G30840	AT2G30840	protein_coding_gene	24.1418	2.21255	0.476331	4.64498	3.40107e-06	0.000188224	2-oxoglutarate (2OG) and Fe(II)-dependent oxygenase superfamily protein
AT4G28850	AT4G28850	protein_coding_gene	324.202	1.82862	0.393669	4.64507	3.39958e-06	0.000188224	xyloglucan endotransglucosylase/hydrolase 26
AT5G43880	AT5G43880	protein_coding_gene	774.104	0.723547	0.155846	4.6427	3.43891e-06	0.000189833	Protein of unknown function (DUF3741)
AT5G08180	AT5G08180	protein_coding_gene	3157.14	-0.61095	0.131614	-4.64197	3.45095e-06	0.000190013	Ribosomal protein L7Ae/L30e/S12e/Gadd45 family protein
AT5G01060	AT5G01060	protein_coding_gene	38.4679	2.21524	0.477495	4.6393	3.49598e-06	0.000192004	Protein kinase protein with tetratricopeptide repeat domain
AT1G15640	AT1G15640	protein_coding_gene	30.6578	1.82679	0.394033	4.63613	3.54996e-06	0.000193495
AT2G37950	AT2G37950	protein_coding_gene	28.2765	2.34673	0.506167	4.63627	3.54755e-06	0.000193495	RING/FYVE/PHD zinc finger superfamily protein
AT4G30930	AT4G30930	protein_coding_gene	973.214	-0.632921	0.136504	-4.63666	3.54081e-06	0.000193495	Ribosomal protein L21
AT2G20060	AT2G20060	protein_coding_gene	1708.27	-0.727442	0.156993	-4.63359	3.59374e-06	0.0001949	Ribosomal protein L4/L1 family
AT2G28570	AT2G28570	protein_coding_gene	105.172	1.54485	0.333401	4.63362	3.59324e-06	0.0001949
AT1G31760	AT1G31760	protein_coding_gene	120.305	-0.894092	0.193024	-4.63201	3.62131e-06	0.000195773	SWIB/MDM2 domain superfamily protein
AT5G40380	AT5G40380	protein_coding_gene	112.552	1.76413	0.380887	4.63163	3.62795e-06	0.000195773	cysteine-rich RLK (RECEPTOR-like protein kinase) 42
AT4G01070	AT4G01070	protein_coding_gene	819.577	1.53055	0.330561	4.63015	3.65397e-06	0.000196687	UDP-Glycosyltransferase superfamily protein
AT4G39300	AT4G39300	protein_coding_gene	677.993	-0.728141	0.157283	-4.6295	3.66545e-06	0.000196816
AT1G17970	AT1G17970	protein_coding_gene	309.174	0.853049	0.184345	4.62745	3.70191e-06	0.000198281	RING/U-box superfamily protein
AT4G01110	AT4G01110	protein_coding_gene	47.3738	2.09726	0.453422	4.62541	3.73863e-06	0.000199656
AT5G42030	AT5G42030	protein_coding_gene	1121.46	1.28545	0.277935	4.625	3.74603e-06	0.000199656	ABL interactor-like protein 4
AT3G54950	AT3G54950	protein_coding_gene	195.688	1.43245	0.309831	4.62334	3.77608e-06	0.000200763	patatin-like protein 6
AT3G51540	AT3G51540	protein_coding_gene	62.9521	2.23184	0.482886	4.62187	3.80291e-06	0.000201694
AT3G20600	AT3G20600	protein_coding_gene	117.332	1.89058	0.409179	4.62041	3.82974e-06	0.00020262	Late embryogenesis abundant (LEA) hydroxyproline-rich glycoprotein family
AT5G49770	AT5G49770	protein_coding_gene	107.362	2.15661	0.46682	4.61978	3.8415e-06	0.000202747	Leucine-rich repeat protein kinase family protein
AT4G00905	AT4G00905	protein_coding_gene	102.215	1.1033	0.238873	4.61877	3.86023e-06	0.00020324	NC domain-containing protein-related
AT5G24090	AT5G24090	protein_coding_gene	234.241	1.87401	0.405819	4.61785	3.87728e-06	0.000203642	chitinase A
AT5G41750	AT5G41750	protein_coding_gene	142.643	1.75838	0.380968	4.61555	3.92056e-06	0.000205417	Disease resistance protein (TIR-NBS-LRR class) family
AT1G26970	AT1G26970	protein_coding_gene	43.1157	1.81045	0.392317	4.61476	3.93557e-06	0.000205705	Protein kinase superfamily protein
AT5G44925			20.7782	-1.9162	0.415699	-4.6096	4.03449e-06	0.000210367	transposable element gene
AT1G08830	AT1G08830	protein_coding_gene	6768.08	1.3438	0.291568	4.60887	4.0486e-06	0.000210595	copper/zinc superoxide dismutase 1
AT2G44065	AT2G44065	protein_coding_gene	1437.18	-0.516246	0.112122	-4.60432	4.13807e-06	0.000214733	Ribosomal protein L2 family
AT2G04570	AT2G04570	protein_coding_gene	762.293	1.51765	0.3297	4.60312	4.1621e-06	0.000215463	GDSL-like Lipase/Acylhydrolase superfamily protein
AT2G32510	AT2G32510	protein_coding_gene	47.343	1.95358	0.424553	4.60151	4.19443e-06	0.000216619	mitogen-activated protein kinase kinase kinase 17
AT1G09540	AT1G09540	protein_coding_gene	74.3948	1.83097	0.398028	4.60011	4.22264e-06	0.000217557	myb domain protein 61
AT1G34420	AT1G34420	protein_coding_gene	20.218	1.81274	0.394345	4.59684	4.28937e-06	0.00022047	leucine-rich repeat transmembrane protein kinase family protein
AT1G30880	AT1G30880	protein_coding_gene	1986.95	-0.71756	0.156196	-4.59398	4.34861e-06	0.00022297
AT5G44920	AT5G44920	protein_coding_gene	96.2806	1.59347	0.346895	4.59351	4.35862e-06	0.00022297	Toll-Interleukin-Resistance (TIR) domain family protein
AT3G44010	AT3G44010	protein_coding_gene	5873.55	-0.649071	0.14132	-4.59294	4.37053e-06	0.000223052	Ribosomal protein S14p/S29e family protein
AT1G51860	AT1G51860	protein_coding_gene	140.831	1.94932	0.42447	4.59236	4.38257e-06	0.00022314	Leucine-rich repeat protein kinase family protein
AT5G40860	AT5G40860	protein_coding_gene	70.8626	1.78368	0.388495	4.59125	4.40603e-06	0.000223808
AT3G02500	AT3G02500	protein_coding_gene	67.9985	1.50712	0.328381	4.58955	4.44209e-06	0.000225111
AT2G05520	AT2G05520	protein_coding_gene	1577.95	1.67062	0.364123	4.58808	4.47347e-06	0.00022585	glycine-rich protein 3
AT3G21770	AT3G21770	protein_coding_gene	778.169	1.54113	0.335912	4.58789	4.47756e-06	0.00022585	Peroxidase superfamily protein
AT3G18510	AT3G18510	protein_coding_gene	144.272	-0.792059	0.172674	-4.58701	4.49641e-06	0.00022619
AT5G35530	AT5G35530	protein_coding_gene	9316.15	-0.599076	0.130614	-4.5866	4.50519e-06	0.00022619	Ribosomal protein S3 family protein
AT5G52060	AT5G52060	protein_coding_gene	1728.62	1.01039	0.220437	4.58358	4.57075e-06	0.00022895	BCL-2-associated athanogene 1
AT3G45070	AT3G45070	protein_coding_gene	264.023	1.97232	0.43047	4.58178	4.61028e-06	0.000230397	P-loop containing nucleoside triphosphate hydrolases superfamily protein
AT1G44130	AT1G44130	protein_coding_gene	20.3253	2.36462	0.516194	4.58089	4.6301e-06	0.000230854	Eukaryotic aspartyl protease family protein
AT4G34230	AT4G34230	protein_coding_gene	977.021	1.44292	0.315022	4.58039	4.6411e-06	0.000230871	cinnamyl alcohol dehydrogenase 5
AT5G40450	AT5G40450	protein_coding_gene	719.454	1.99799	0.436331	4.57906	4.67062e-06	0.000231276
AT5G41040	AT5G41040	protein_coding_gene	647.935	2.40078	0.524251	4.57945	4.66197e-06	0.000231276	HXXXD-type acyl-transferase family protein
AT3G45960	AT3G45960	protein_coding_gene	298.847	2.13678	0.466703	4.57845	4.68433e-06	0.000231344	expansin-like A3
AT4G27400	AT4G27400	protein_coding_gene	206.508	1.91513	0.418328	4.57805	4.69337e-06	0.000231344	Late embryogenesis abundant (LEA) protein-related
AT5G62920	AT5G62920	protein_coding_gene	64.7994	1.46399	0.319981	4.57524	4.75685e-06	0.00023394	response regulator 6
AT3G21730	AT3G21730	protein_coding_gene	426.349	1.2057	0.263598	4.57402	4.78446e-06	0.000234233	Dihydroneopterin aldolase
AT5G19790	AT5G19790	protein_coding_gene	196.911	1.98311	0.433525	4.57438	4.7764e-06	0.000234233	related to AP2 11
AT5G17390	AT5G17390	protein_coding_gene	154.646	1.78837	0.391069	4.57304	4.80703e-06	0.000234807	Adenine nucleotide alpha hydrolases-like superfamily protein
AT2G03720	AT2G03720	protein_coding_gene	214.123	1.9968	0.436931	4.57006	4.87592e-06	0.000237635	Adenine nucleotide alpha hydrolases-like superfamily protein
AT2G30766	AT2G30766	protein_coding_gene	114.878	2.13541	0.467357	4.56913	4.8976e-06	0.000237988
AT4G23400	AT4G23400	protein_coding_gene	678.867	1.45301	0.318029	4.5688	4.90516e-06	0.000237988	plasma membrane intrinsic protein 1;5
AT3G26440	AT3G26440	protein_coding_gene	266.582	1.81935	0.39832	4.56755	4.93453e-06	0.000238344	Protein of unknown function (DUF707)
AT5G46160	AT5G46160	protein_coding_gene	957.093	-0.670766	0.146849	-4.56772	4.93055e-06	0.000238344	Ribosomal protein L14p/L23e family protein
AT2G24600	AT2G24600	protein_coding_gene	410.432	1.33561	0.292703	4.56304	5.04193e-06	0.00024299	Ankyrin repeat family protein
AT3G07420	AT3G07420	protein_coding_gene	108.134	-1.42083	0.31154	-4.56066	5.09922e-06	0.000245205	asparaginyl-tRNA synthetase 2
AT1G11655	AT1G11655	protein_coding_gene	58.9375	1.90743	0.41838	4.55908	5.13783e-06	0.000246513
AT1G13830	AT1G13830	protein_coding_gene	133.989	1.90557	0.418142	4.55724	5.18299e-06	0.00024813	Carbohydrate-binding X8 domain superfamily protein
AT2G31020	AT2G31020	protein_coding_gene	175.101	1.68017	0.368963	4.55376	5.26957e-06	0.000251718	OSBP(oxysterol binding protein)-related protein 1A
AT5G42180	AT5G42180	protein_coding_gene	887.27	2.32912	0.511584	4.55276	5.29475e-06	0.000252364	Peroxidase superfamily protein
AT5G59090	AT5G59090	protein_coding_gene	438.29	1.6015	0.351964	4.55019	5.3597e-06	0.000254898	subtilase 4.12
AT1G51870	AT1G51870	protein_coding_gene	31.4645	2.29433	0.504374	4.54886	5.39365e-06	0.000254949	protein kinase family protein
AT2G36100	AT2G36100	protein_coding_gene	1202.24	2.33433	0.513178	4.54877	5.39613e-06	0.000254949	Uncharacterised protein family (UPF0497)
AT2G39800	AT2G39800	protein_coding_gene	1638.2	1.51639	0.333307	4.54952	5.37682e-06	0.000254949	delta1-pyrroline-5-carboxylate synthase 1
AT5G03760	AT5G03760	protein_coding_gene	2559.91	0.650815	0.143117	4.54743	5.43041e-06	0.00025601	Nucleotide-diphospho-sugar transferases superfamily protein
AT1G57720	AT1G57720	protein_coding_gene	14019.8	-0.605666	0.133213	-4.54661	5.45164e-06	0.000256452	Translation elongation factor EF1B, gamma chain
AT1G15420	AT1G15420	protein_coding_gene	977.003	-0.591169	0.130072	-4.54493	5.49528e-06	0.000257944
AT1G15220	AT1G15220	protein_coding_gene	179.193	-0.644821	0.142029	-4.54006	5.62395e-06	0.000263413	cytochrome c biogenesis protein family
AT5G23750	AT5G23750	protein_coding_gene	213.101	1.9649	0.433199	4.53579	5.73873e-06	0.000268208	Remorin family protein
AT1G09520	AT1G09520	protein_coding_gene	399.019	-0.54531	0.12032	-4.53218	5.83784e-06	0.000272252
AT1G23760	AT1G23760	protein_coding_gene	129.435	1.5779	0.348495	4.52777	5.96091e-06	0.000277394	BURP domain-containing protein
AT1G64350	AT1G64350	protein_coding_gene	656.953	-0.509017	0.112471	-4.52578	6.0173e-06	0.00027889	Transducin/WD40 repeat-like superfamily protein
AT5G15610	AT5G15610	protein_coding_gene	1739.55	-0.443372	0.0979671	-4.52573	6.01884e-06	0.00027889	Proteasome component (PCI) domain protein
AT5G15750	AT5G15750	protein_coding_gene	825.346	-0.635612	0.140468	-4.52497	6.0404e-06	0.000279291	Alpha-L RNA-binding motif/Ribosomal protein S4 family protein
AT3G61430	AT3G61430	protein_coding_gene	4302.95	1.7518	0.38731	4.52299	6.09713e-06	0.00028106	plasma membrane intrinsic protein 1A
AT5G42655	AT5G42655	protein_coding_gene	29.6463	2.35315	0.520293	4.52273	6.10465e-06	0.00028106	Disease resistance-responsive (dirigent-like protein) family protein
AT3G48940	AT3G48940	protein_coding_gene	53.9078	2.26795	0.501587	4.52155	6.13879e-06	0.000282033	Remorin family protein
AT2G36830	AT2G36830	protein_coding_gene	10810.9	1.68252	0.372419	4.51782	6.24803e-06	0.000286443	gamma tonoplast intrinsic protein
AT5G48560	AT5G48560	protein_coding_gene	315.304	1.17068	0.259246	4.51573	6.31002e-06	0.000288674	basic helix-loop-helix (bHLH) DNA-binding superfamily protein
AT3G49360	AT3G49360	protein_coding_gene	228.955	1.61062	0.356806	4.51399	6.36179e-06	0.000290145	6-phosphogluconolactonase 2
AT5G21130	AT5G21130	protein_coding_gene	25.2887	1.9246	0.426386	4.51375	6.36901e-06	0.000290145	Late embryogenesis abundant (LEA) hydroxyproline-rich glycoprotein family
AT3G21510	AT3G21510	protein_coding_gene	655.507	1.6668	0.369708	4.50843	6.53087e-06	0.000296894	histidine-containing phosphotransmitter 1
AT2G47530	AT2G47530	protein_coding_gene	232.123	1.98325	0.440041	4.50696	6.57627e-06	0.000298331	Pollen Ole e 1 allergen and extensin family protein
AT1G49030	AT1G49030	protein_coding_gene	90.1516	1.75668	0.389809	4.50651	6.59037e-06	0.000298345	PLAC8 family protein
AT1G26910	AT1G26910	protein_coding_gene	992.616	-0.557932	0.123884	-4.50365	6.67954e-06	0.000301287	Ribosomal protein L16p/L10e family protein
AT2G21880	AT2G21880	protein_coding_gene	138.398	1.85828	0.412626	4.50354	6.68321e-06	0.000301287	RAB GTPase homolog 7A
AT5G15860	AT5G15860	protein_coding_gene	1116.1	0.693005	0.153909	4.50269	6.70991e-06	0.000301862	prenylcysteine methylesterase
AT2G27590	AT2G27590	protein_coding_gene	262.584	-0.615161	0.13665	-4.50174	6.74001e-06	0.000302587	S-adenosyl-L-methionine-dependent methyltransferases superfamily protein
AT2G32800	AT2G32800	protein_coding_gene	185.46	1.65507	0.367714	4.50098	6.76411e-06	0.000302739	protein kinase family protein
AT4G34650	AT4G34650	protein_coding_gene	54.7479	1.75979	0.391014	4.50059	6.77659e-06	0.000302739	squalene synthase 2
AT5G09770	AT5G09770	protein_coding_gene	1205.37	-0.595315	0.132296	-4.49987	6.79935e-06	0.000302739	Ribosomal protein L17 family protein
AT5G15900	AT5G15900	protein_coding_gene	60.9171	1.81087	0.402416	4.5	6.79526e-06	0.000302739	TRICHOME BIREFRINGENCE-LIKE 19
AT1G33700	AT1G33700	protein_coding_gene	454.635	1.82206	0.405142	4.49733	6.88111e-06	0.000303878	Beta-glucosidase, GBA2 type family protein
AT2G07715	AT2G07715	protein_coding_gene	243.64	-1.08941	0.242192	-4.49813	6.85554e-06	0.000303878	Nucleic acid-binding, OB-fold-like protein
AT4G35030	AT4G35030	protein_coding_gene	72.8296	1.44949	0.322294	4.49741	6.87876e-06	0.000303878	Protein kinase superfamily protein
AT5G62430	AT5G62430	protein_coding_gene	61.0539	1.63495	0.363497	4.49783	6.86498e-06	0.000303878	cycling DOF factor 1
AT1G27060	AT1G27060	protein_coding_gene	48.082	-1.2568	0.279954	-4.48929	7.146e-06	0.000314934	Regulator of chromosome condensation (RCC1) family protein
AT1G14320	AT1G14320	protein_coding_gene	28324	-0.607426	0.135432	-4.48511	7.28757e-06	0.00032052	Ribosomal protein L16p/L10e family protein
AT2G18020	AT2G18020	protein_coding_gene	26772.3	-0.614629	0.137064	-4.48425	7.31701e-06	0.000321088	Ribosomal protein L2 family
AT5G45810	AT5G45810	protein_coding_gene	17.6849	2.12622	0.474192	4.48387	7.33017e-06	0.000321088	CBL-interacting protein kinase 19
AT1G52050	AT1G52050	protein_coding_gene	226.143	2.10022	0.469258	4.47562	7.61907e-06	0.000331544	Mannose-binding lectin superfamily protein
AT2G32060	AT2G32060	protein_coding_gene	5615.87	-0.808955	0.180737	-4.47587	7.61003e-06	0.000331544	Ribosomal protein L7Ae/L30e/S12e/Gadd45 family protein
AT4G36640	AT4G36640	protein_coding_gene	596.562	1.38289	0.308958	4.47598	7.60631e-06	0.000331544	Sec14p-like phosphatidylinositol transfer family protein
AT5G59850	AT5G59850	protein_coding_gene	8219.58	-0.637061	0.14235	-4.47531	7.63016e-06	0.000331544	Ribosomal protein S8 family protein
AT1G66480	AT1G66480	protein_coding_gene	97.4414	1.51131	0.337863	4.47316	7.70734e-06	0.000333558	plastid movement impaired 2
AT4G14630	AT4G14630	protein_coding_gene	126.952	2.21664	0.495533	4.47324	7.70438e-06	0.000333558	germin-like protein 9
AT1G18620	AT1G18620	protein_coding_gene	488.321	0.712135	0.159354	4.46889	7.86282e-06	0.000339608
AT5G48657	AT5G48657	protein_coding_gene	240.882	2.14122	0.479412	4.46635	7.95665e-06	0.000342976	defense protein-related
AT2G35760	AT2G35760	protein_coding_gene	212.097	1.40657	0.315112	4.46372	8.05474e-06	0.000346514	Uncharacterised protein family (UPF0497)
AT4G35770	AT4G35770	protein_coding_gene	1983.29	1.2522	0.28064	4.46195	8.12185e-06	0.000348708	Rhodanese/Cell cycle control phosphatase superfamily protein
AT3G05810	AT3G05810	protein_coding_gene	808.25	-0.711579	0.15953	-4.46046	8.17838e-06	0.000350439
AT3G21230	AT3G21230	protein_coding_gene	505.594	1.64182	0.368136	4.45981	8.20318e-06	0.000350807	4-coumarate:CoA ligase 5
AT1G23290	AT1G23290	protein_coding_gene	9131.76	-0.796748	0.178785	-4.45646	8.33256e-06	0.000353545	Ribosomal protein L18e/L15 superfamily protein
AT3G14850	AT3G14850	protein_coding_gene	275.319	1.60786	0.360748	4.45702	8.3107e-06	0.000353545	TRICHOME BIREFRINGENCE-LIKE 41
AT4G20460	AT4G20460	protein_coding_gene	406.09	1.4801	0.332041	4.45758	8.28907e-06	0.000353545	NAD(P)-binding Rossmann-fold superfamily protein
AT5G23870	AT5G23870	protein_coding_gene	99.7795	0.983024	0.220577	4.4566	8.32712e-06	0.000353545	Pectinacetylesterase family protein
AT3G13580	AT3G13580	protein_coding_gene	3295.27	-0.641904	0.144126	-4.45375	8.43819e-06	0.000356528	Ribosomal protein L30/L7 family protein
AT4G12330	AT4G12330	protein_coding_gene	47.6745	2.06556	0.463816	4.4534	8.45228e-06	0.000356528	cytochrome P450, family 706, subfamily A, polypeptide 7
AT5G63595	AT5G63595	protein_coding_gene	32.6382	2.09859	0.471179	4.45392	8.43153e-06	0.000356528	flavonol synthase 4
AT3G16240	AT3G16240	protein_coding_gene	3411.07	1.60265	0.359916	4.45285	8.47394e-06	0.000356746	delta tonoplast integral protein
AT5G03545	AT5G03545	protein_coding_gene	81.3327	1.95433	0.439017	4.4516	8.52314e-06	0.000358121
AT1G59359	AT1G59359	protein_coding_gene	21155.2	-0.630476	0.1417	-4.44936	8.61254e-06	0.000361176	Ribosomal protein S5 family protein
AT5G01500	AT5G01500	protein_coding_gene	787.796	-0.604636	0.13593	-4.44814	8.66172e-06	0.000361836	thylakoid ATP/ADP carrier
AT5G18470	AT5G18470	protein_coding_gene	427.301	1.14232	0.256791	4.44842	8.65039e-06	0.000361836	Curculin-like (mannose-binding) lectin family protein
AT5G40170	AT5G40170	protein_coding_gene	137.915	1.40294	0.315752	4.44316	8.86475e-06	0.000369604	receptor like protein 54
AT5G59490	AT5G59490	protein_coding_gene	399.388	1.98475	0.446765	4.44249	8.89228e-06	0.000370039	Haloacid dehalogenase-like hydrolase (HAD) superfamily protein
AT4G32780	AT4G32780	protein_coding_gene	30.1259	1.75757	0.3957	4.44168	8.92597e-06	0.000370366	phosphoinositide binding
AT5G24230	AT5G24230	protein_coding_gene	53.1115	1.97751	0.445237	4.44148	8.93437e-06	0.000370366	Lipase class 3-related protein
AT4G15770	AT4G15770	protein_coding_gene	1163.01	-0.823469	0.185423	-4.44103	8.95275e-06	0.000370418	RNA binding
AT3G18170	AT3G18170	protein_coding_gene	423.397	1.76326	0.397379	4.43721	9.11307e-06	0.000373471	Glycosyltransferase family 61 protein
AT3G63390	AT3G63390	protein_coding_gene	228.586	-0.651603	0.146849	-4.43724	9.11213e-06	0.000373471
AT4G20440	AT4G20440	protein_coding_gene	2149.93	-0.711297	0.160283	-4.43776	9.09014e-06	0.000373471	small nuclear ribonucleoprotein associated protein B
AT5G25810	AT5G25810	protein_coding_gene	273.895	1.81429	0.408917	4.43681	9.13009e-06	0.000373471	Integrase-type DNA-binding superfamily protein
AT5G26310	AT5G26310	protein_coding_gene	30.6326	2.22179	0.500717	4.43721	9.11314e-06	0.000373471	UDP-Glycosyltransferase superfamily protein
AT5G44480	AT5G44480	protein_coding_gene	311.907	1.65442	0.372737	4.43858	9.05543e-06	0.000373471	NAD(P)-binding Rossmann-fold superfamily protein
AT5G59690	AT5G59690	protein_coding_gene	3780.1	-0.534765	0.120596	-4.43435	9.23485e-06	0.000377043	Histone superfamily protein
AT4G34670	AT4G34670	protein_coding_gene	19377.8	-0.547191	0.12355	-4.42889	9.47173e-06	0.000385986	Ribosomal protein S3Ae
AT1G77855	AT1G77855	protein_coding_gene	55.2683	1.33902	0.302401	4.42797	9.51223e-06	0.000386908
AT3G22600	AT3G22600	protein_coding_gene	1747.81	2.21763	0.500876	4.4275	9.53312e-06	0.000387031	Bifunctional inhibitor/lipid-transfer protein/seed storage 2S albumin superfamily protein
AT1G33140	AT1G33140	protein_coding_gene	19822.6	-0.586283	0.132455	-4.42627	9.58779e-06	0.000387892	Ribosomal protein L6 family
AT3G20300	AT3G20300	protein_coding_gene	159.77	1.34071	0.302902	4.42621	9.5902e-06	0.000387892	Protein of unknown function (DUF3537)
AT1G04900	AT1G04900	protein_coding_gene	494.602	-0.758384	0.171429	-4.42391	9.69317e-06	0.000390153	Protein of unknown function (DUF185)
AT1G35260	AT1G35260	protein_coding_gene	79.8088	2.13022	0.481541	4.42375	9.70018e-06	0.000390153	MLP-like protein 165
AT5G09270	AT5G09270	protein_coding_gene	314.441	-0.782497	0.176862	-4.42433	9.67439e-06	0.000390153
AT3G46040	AT3G46040	protein_coding_gene	3500.13	-0.552599	0.124965	-4.42202	9.77804e-06	0.000392555	ribosomal protein S15A D
AT1G67050	AT1G67050	protein_coding_gene	104.31	1.50853	0.341299	4.41997	9.87152e-06	0.000394114
AT2G22122	AT2G22122	protein_coding_gene	48.4876	1.67346	0.378598	4.42015	9.86311e-06	0.000394114
AT3G55605	AT3G55605	protein_coding_gene	419.517	-0.79833	0.180604	-4.42032	9.85528e-06	0.000394114	Mitochondrial glycoprotein family protein
AT3G25640	AT3G25640	protein_coding_gene	44.6293	1.77273	0.401187	4.41872	9.92883e-06	0.000395672	Protein of unknown function, DUF617
AT1G05240	AT1G05240	protein_coding_gene	5770.74	1.91813	0.43436	4.416	1.00544e-05	0.00039994	Peroxidase superfamily protein
AT1G32100	AT1G32100	protein_coding_gene	500.556	1.80435	0.409045	4.41112	1.02836e-05	0.000408306	pinoresinol reductase 1
AT1G47670	AT1G47670	protein_coding_gene	487.018	-0.623394	0.141346	-4.4104	1.0318e-05	0.000408921	Transmembrane amino acid transporter family protein
AT4G08150	AT4G08150	protein_coding_gene	791.215	0.946157	0.214568	4.40958	1.03569e-05	0.000409715	KNOTTED-like from Arabidopsis thaliana
AT3G03810	AT3G03810	protein_coding_gene	312.922	0.523605	0.11877	4.40855	1.04063e-05	0.000410351	O-fucosyltransferase family protein
AT5G06530	AT5G06530	protein_coding_gene	199.702	1.60241	0.363486	4.40846	1.0411e-05	0.000410351	ABC-2 type transporter family protein
AT1G12040	AT1G12040	protein_coding_gene	926.296	1.81087	0.41085	4.40761	1.04518e-05	0.000411147	leucine-rich repeat/extensin 1
AT2G29310	AT2G29310	protein_coding_gene	44.7866	1.68655	0.382675	4.40725	1.04692e-05	0.000411147	NAD(P)-binding Rossmann-fold superfamily protein
AT2G12462	AT2G12462	protein_coding_gene	379.706	1.52924	0.347282	4.40346	1.0654e-05	0.000417649
AT1G72500	AT1G72500	protein_coding_gene	759.326	0.752675	0.170962	4.40259	1.06967e-05	0.000418566
AT3G02550	AT3G02550	protein_coding_gene	5684.71	-1.12662	0.255975	-4.4013	1.07603e-05	0.000420294	LOB domain-containing protein 41
AT1G43140	AT1G43140	protein_coding_gene	6.52441	2.4967	0.567831	4.39691	1.09803e-05	0.000428111	Cullin family protein
AT5G59310	AT5G59310	protein_coding_gene	12.4603	2.26346	0.514918	4.39576	1.10387e-05	0.000429616	lipid transfer protein 4
AT3G55230	AT3G55230	protein_coding_gene	1107.16	2.36156	0.537307	4.39518	1.1068e-05	0.000429985	Disease resistance-responsive (dirigent-like protein) family protein
AT5G19040	AT5G19040	protein_coding_gene	254.453	1.51803	0.345634	4.39203	1.12299e-05	0.000435491	isopentenyltransferase 5
AT5G06930	AT5G06930	protein_coding_gene	449.74	1.02605	0.23381	4.38841	1.14182e-05	0.000441769
AT5G52470	AT5G52470	protein_coding_gene	4857.56	-0.627234	0.142939	-4.38814	1.14326e-05	0.000441769	fibrillarin 1
AT2G40270	AT2G40270	protein_coding_gene	591.457	1.19393	0.27217	4.3867	1.15083e-05	0.000443109	Protein kinase family protein
AT5G17760	AT5G17760	protein_coding_gene	237.265	1.15467	0.263219	4.38675	1.15057e-05	0.000443109	P-loop containing nucleoside triphosphate hydrolases superfamily protein
AT3G55090	AT3G55090	protein_coding_gene	104.778	1.40857	0.321317	4.38374	1.16659e-05	0.000448381	ABC-2 type transporter family protein
AT5G05790	AT5G05790	protein_coding_gene	130.492	1.65332	0.377238	4.3827	1.17218e-05	0.000449418	Duplicated homeodomain-like superfamily protein
AT5G40770	AT5G40770	protein_coding_gene	4240.02	-0.642382	0.14658	-4.38246	1.17344e-05	0.000449418	prohibitin 3
AT5G04960	AT5G04960	protein_coding_gene	1078.48	1.86386	0.42546	4.38082	1.18236e-05	0.000452032	Plant invertase/pectin methylesterase inhibitor superfamily
AT2G47270	AT2G47270	protein_coding_gene	137.418	1.41571	0.323195	4.38035	1.18487e-05	0.000452143	sequence-specific DNA binding transcription factors;transcription regulators
AT5G02790	AT5G02790	protein_coding_gene	1350.86	1.02436	0.233872	4.37999	1.18682e-05	0.000452143	Glutathione S-transferase family protein
AT1G78680	AT1G78680	protein_coding_gene	1247.67	1.28029	0.292479	4.37738	1.20116e-05	0.000456798	gamma-glutamyl hydrolase 2
AT1G65690	AT1G65690	protein_coding_gene	60.2355	1.9184	0.438912	4.3708	1.23795e-05	0.000468637	Late embryogenesis abundant (LEA) hydroxyproline-rich glycoprotein family
AT1G70170	AT1G70170	protein_coding_gene	76.1116	2.05646	0.470585	4.37	1.24245e-05	0.000468637	matrix metalloproteinase
AT2G19750	AT2G19750	protein_coding_gene	3051.27	-0.614892	0.140708	-4.37	1.24245e-05	0.000468637	Ribosomal protein S30 family protein
AT4G23270	AT4G23270	protein_coding_gene	802.152	0.910367	0.208296	4.37054	1.23937e-05	0.000468637	cysteine-rich RLK (RECEPTOR-like protein kinase) 19
AT4G31290	AT4G31290	protein_coding_gene	2865.99	-0.697506	0.159617	-4.36989	1.24311e-05	0.000468637	ChaC-like family protein
AT4G03120	AT4G03120	protein_coding_gene	723.181	-0.377221	0.086341	-4.36896	1.24839e-05	0.00046899	C2H2 and C2HC zinc fingers superfamily protein
AT5G67400	AT5G67400	protein_coding_gene	4093.34	1.88195	0.430745	4.36907	1.24777e-05	0.00046899	root hair specific 19
AT2G21045	AT2G21045	protein_coding_gene	963.103	1.7566	0.402275	4.36668	1.2615e-05	0.000473095	Rhodanese/Cell cycle control phosphatase superfamily protein
AT4G30670	AT4G30670	protein_coding_gene	957.765	1.74497	0.399742	4.36523	1.26987e-05	0.000475411	Putative membrane lipoprotein
AT5G22920	AT5G22920	protein_coding_gene	391.958	1.24173	0.284527	4.36419	1.27597e-05	0.00047687	CHY-type/CTCHY-type/RING-type Zinc finger protein
AT4G30170	AT4G30170	protein_coding_gene	4100.06	1.60682	0.36835	4.3622	1.28762e-05	0.000480393	Peroxidase family protein
AT3G15356	AT3G15356	protein_coding_gene	1623.05	1.25551	0.288172	4.3568	1.31978e-05	0.000491158	Legume lectin family protein
AT4G17390	AT4G17390	protein_coding_gene	17010	-0.609724	0.139954	-4.3566	1.32101e-05	0.000491158	Ribosomal protein L23/L15e family protein
AT5G04800	AT5G04800	protein_coding_gene	6493.2	-0.593715	0.136329	-4.35503	1.33051e-05	0.00049384	Ribosomal S17 family protein
AT1G09155	AT1G09155	protein_coding_gene	16.1592	2.32571	0.534497	4.3512	1.35392e-05	0.000501669	phloem protein 2-B15
AT1G32640	AT1G32640	protein_coding_gene	3061.56	1.14708	0.263702	4.3499	1.36201e-05	0.000503805	Basic helix-loop-helix (bHLH) DNA-binding family protein
AT1G15050	AT1G15050	protein_coding_gene	106.814	1.68934	0.388417	4.34929	1.36578e-05	0.000504335	indole-3-acetic acid inducible 34
AT2G27775	AT2G27775	protein_coding_gene	477.773	-0.625248	0.143806	-4.34784	1.37483e-05	0.000506812
AT4G23700	AT4G23700	protein_coding_gene	64.2143	2.0286	0.466838	4.34541	1.39015e-05	0.000511589	cation/H+ exchanger 17
AT1G30760	AT1G30760	protein_coding_gene	127.514	1.7249	0.396982	4.34503	1.39254e-05	0.000511598	FAD-binding Berberine family protein
AT4G19680	AT4G19680	protein_coding_gene	145.78	1.93803	0.446375	4.34171	1.4138e-05	0.000518529	iron regulated transporter 2
AT3G23250	AT3G23250	protein_coding_gene	449.454	1.64122	0.378286	4.33858	1.43407e-05	0.000525075	myb domain protein 15
AT2G37870	AT2G37870	protein_coding_gene	95.972	2.21425	0.510865	4.33432	1.46212e-05	0.000534441	Bifunctional inhibitor/lipid-transfer protein/seed storage 2S albumin superfamily protein
AT5G44500	AT5G44500	protein_coding_gene	480.661	-0.57532	0.132766	-4.33334	1.46861e-05	0.000535908	Small nuclear ribonucleoprotein family protein
AT1G20440	AT1G20440	protein_coding_gene	11995.6	1.77653	0.410053	4.33244	1.47465e-05	0.000537205	cold-regulated 47
AT5G53110	AT5G53110	protein_coding_gene	68.3848	1.51202	0.349149	4.33058	1.48716e-05	0.000539943	RING/U-box superfamily protein
AT5G61670	AT5G61670	protein_coding_gene	533.737	0.925666	0.213746	4.33069	1.48643e-05	0.000539943
AT2G39795	AT2G39795	protein_coding_gene	503.549	-0.733333	0.169373	-4.32969	1.49319e-05	0.00054034	Mitochondrial glycoprotein family protein
AT5G43970	AT5G43970	protein_coding_gene	1700.19	-0.663089	0.15315	-4.32968	1.49325e-05	0.00054034	translocase of outer membrane 22-V
AT1G61570	AT1G61570	protein_coding_gene	1081.12	-0.805706	0.186196	-4.32719	1.51025e-05	0.000541065	translocase of the inner mitochondrial membrane 13
AT3G50400	AT3G50400	protein_coding_gene	35.6701	2.43305	0.562255	4.32732	1.50938e-05	0.000541065	GDSL-like Lipase/Acylhydrolase superfamily protein
AT4G24130	AT4G24130	protein_coding_gene	345.394	1.67551	0.387189	4.32738	1.50891e-05	0.000541065	Protein of unknown function, DUF538
AT4G33790	AT4G33790	protein_coding_gene	74.7123	2.04277	0.471962	4.32825	1.50296e-05	0.000541065	Jojoba acyl CoA reductase-related male sterility protein
AT5G06360	AT5G06360	protein_coding_gene	4257.77	-0.598379	0.138283	-4.32721	1.51011e-05	0.000541065	Ribosomal protein S8e family protein
AT5G09510	AT5G09510	protein_coding_gene	7190.84	-0.651285	0.150495	-4.32761	1.50736e-05	0.000541065	Ribosomal protein S19 family protein
AT1G65960	AT1G65960	protein_coding_gene	3157.26	1.47504	0.341086	4.32453	1.52856e-05	0.000545566	glutamate decarboxylase 2
AT4G06744	AT4G06744	protein_coding_gene	513.028	1.33918	0.30969	4.32427	1.53038e-05	0.000545566	Leucine-rich repeat (LRR) family protein
AT5G67360	AT5G67360	protein_coding_gene	7056.25	-0.773743	0.178928	-4.32433	1.52998e-05	0.000545566	Subtilase family protein
AT1G61810	AT1G61810	protein_coding_gene	27.6383	1.88041	0.434936	4.3234	1.5364e-05	0.000546173	beta-glucosidase 45
AT3G44326	AT3G44326	protein_coding_gene	65.6505	2.03641	0.471032	4.3233	1.53713e-05	0.000546173	F-box family protein
AT3G26520	AT3G26520	protein_coding_gene	18525.1	1.20713	0.279303	4.32193	1.5467e-05	0.000547695	tonoplast intrinsic protein 2
AT3G27250	AT3G27250	protein_coding_gene	13.0206	2.19711	0.508345	4.32209	1.54561e-05	0.000547695
AT5G54160	AT5G54160	protein_coding_gene	10859.8	1.15972	0.268355	4.3216	1.54901e-05	0.000547695	O-methyltransferase 1
AT4G11290	AT4G11290	protein_coding_gene	720.88	1.86207	0.431003	4.32031	1.5581e-05	0.00055001	Peroxidase superfamily protein
AT1G09310	AT1G09310	protein_coding_gene	31281	1.51527	0.35076	4.31994	1.56068e-05	0.000550026	Protein of unknown function, DUF538
AT4G17215	AT4G17215	protein_coding_gene	40.8697	2.36783	0.548287	4.31859	1.57031e-05	0.000552518	Pollen Ole e 1 allergen and extensin family protein
AT3G09925	AT3G09925	protein_coding_gene	983.669	1.77577	0.411279	4.31767	1.57681e-05	0.000553907	Pollen Ole e 1 allergen and extensin family protein
AT3G09700	AT3G09700	protein_coding_gene	231.267	-0.657231	0.152266	-4.31632	1.58649e-05	0.000556403	Chaperone DnaJ-domain superfamily protein
AT2G29620	AT2G29620	protein_coding_gene	99.5371	1.47445	0.341679	4.31531	1.59376e-05	0.000558049
AT1G71260	AT1G71260	protein_coding_gene	1516.69	-0.734905	0.170389	-4.3131	1.6098e-05	0.000560583	WHIRLY 2
AT2G39430	AT2G39430	protein_coding_gene	811.473	2.17918	0.505227	4.31327	1.60859e-05	0.000560583	Disease resistance-responsive (dirigent-like protein) family protein
AT3G62870	AT3G62870	protein_coding_gene	25043.1	-0.602388	0.139672	-4.31289	1.61136e-05	0.000560583	Ribosomal protein L7Ae/L30e/S12e/Gadd45 family protein
AT4G36240	AT4G36240	protein_coding_gene	101.735	1.21152	0.280845	4.31383	1.60449e-05	0.000560583	GATA transcription factor 7
AT3G14280	AT3G14280	protein_coding_gene	88.7497	1.79121	0.415447	4.31152	1.62136e-05	0.000563155
AT4G09950	AT4G09950	protein_coding_gene	34.3839	-1.81845	0.421991	-4.30921	1.6384e-05	0.000567255	P-loop containing nucleoside triphosphate hydrolases superfamily protein
AT5G02870	AT5G02870	protein_coding_gene	19833.4	-0.59324	0.137658	-4.30951	1.63614e-05	0.000567255	Ribosomal protein L4/L1 family
AT2G21840	AT2G21840	protein_coding_gene	90.8458	1.53491	0.356296	4.30796	1.64763e-05	0.000569539	Cysteine/Histidine-rich C1 domain family protein
AT1G29980	AT1G29980	protein_coding_gene	1530.75	-0.707137	0.164245	-4.30539	1.66693e-05	0.000573461	Protein of unknown function, DUF642
AT2G33380	AT2G33380	protein_coding_gene	53.7336	2.00053	0.464583	4.30608	1.66175e-05	0.000573461	Caleosin-related family protein
AT3G55150	AT3G55150	protein_coding_gene	79.3755	1.61764	0.375698	4.30569	1.66465e-05	0.000573461	exocyst subunit exo70 family protein H1
AT2G33230	AT2G33230	protein_coding_gene	138.922	1.60207	0.372338	4.30274	1.687e-05	0.000579445	YUCCA 7
AT2G14460	AT2G14460	protein_coding_gene	191.277	-0.672287	0.156358	-4.29967	1.7105e-05	0.000583247
AT2G27530	AT2G27530	protein_coding_gene	16292.4	-0.663598	0.154342	-4.29954	1.71155e-05	0.000583247	Ribosomal protein L1p/L10e family
AT2G31610	AT2G31610	protein_coding_gene	12570.2	-0.55851	0.129887	-4.29996	1.70831e-05	0.000583247	Ribosomal protein S3 family protein
AT3G56400	AT3G56400	protein_coding_gene	245.955	1.6194	0.376637	4.29963	1.71083e-05	0.000583247	WRKY DNA-binding protein 70
AT5G43580	AT5G43580	protein_coding_gene	1482.38	1.85858	0.432145	4.30083	1.70163e-05	0.000583247	Serine protease inhibitor, potato inhibitor I-type family protein
AT4G36420	AT4G36420	protein_coding_gene	1440.88	-0.527523	0.122718	-4.29866	1.71831e-05	0.000584631	Ribosomal protein L12 family protein
AT5G57830	AT5G57830	protein_coding_gene	135.28	0.971032	0.225933	4.29788	1.7244e-05	0.00058578	Protein of unknown function, DUF593
AT3G54580	AT3G54580	protein_coding_gene	9694.25	1.75159	0.407735	4.2959	1.73986e-05	0.000590106	Proline-rich extensin-like family protein
AT1G75880	AT1G75880	protein_coding_gene	24.8747	2.02054	0.470501	4.29444	1.75132e-05	0.000592852	SGNH hydrolase-type esterase superfamily protein
AT2G07825	AT2G07825	protein_coding_gene	3.89001	-2.61422	0.608783	-4.29418	1.75343e-05	0.000592852
AT3G16400	AT3G16400	protein_coding_gene	28644	0.742846	0.173044	4.29281	1.76425e-05	0.000595578	nitrile specifier protein 1
AT2G46940	AT2G46940	protein_coding_gene	17.764	2.17374	0.506539	4.29136	1.77582e-05	0.000598481
AT3G15000	AT3G15000	protein_coding_gene	6252.36	-0.820777	0.191277	-4.29104	1.77838e-05	0.000598481	cobalt ion binding
AT3G10040	AT3G10040	protein_coding_gene	2059.65	-1.01558	0.236699	-4.2906	1.78191e-05	0.000598737	sequence-specific DNA binding transcription factors
AT2G28160	AT2G28160	protein_coding_gene	113.253	1.41213	0.329186	4.28977	1.78857e-05	0.000600046	FER-like regulator of iron uptake
AT3G48270	AT3G48270	protein_coding_gene	20.7777	-2.04768	0.477446	-4.28881	1.79631e-05	0.000601708	cytochrome P450, family 71, subfamily A, polypeptide 26
AT5G18380	AT5G18380	protein_coding_gene	19299.7	-0.606336	0.141406	-4.28791	1.80364e-05	0.00060323	Ribosomal protein S5 domain 2-like superfamily protein
AT5G19560	AT5G19560	protein_coding_gene	62.0655	1.86847	0.435946	4.28602	1.81907e-05	0.00060745	ROP uanine nucleotide exchange factor 10
AT3G23630	AT3G23630	protein_coding_gene	65.7806	1.85356	0.432545	4.28524	1.8254e-05	0.000608625	isopentenyltransferase 7
AT1G53830	AT1G53830	protein_coding_gene	885.487	1.53148	0.357489	4.28399	1.83571e-05	0.000610879	pectin methylesterase 2
ATMG01370	ATMG01370	protein_coding_gene	4.78671	-2.57999	0.602276	-4.28374	1.8378e-05	0.000610879
AT1G70340	AT1G70340	protein_coding_gene	225.038	1.04994	0.245126	4.28328	1.84157e-05	0.000611192	Plant protein of unknown function (DUF936)
AT3G04290	AT3G04290	protein_coding_gene	5822.05	0.626703	0.14636	4.28192	1.85288e-05	0.000612372	Li-tolerant lipase 1
AT3G46560	AT3G46560	protein_coding_gene	1532.72	-0.623356	0.145568	-4.28223	1.85031e-05	0.000612372	Tim10/DDP family zinc finger protein
AT4G00620	AT4G00620	protein_coding_gene	865.393	-0.815899	0.190561	-4.28157	1.85583e-05	0.000612372	Amino acid dehydrogenase family protein
AT4G29800	AT4G29800	protein_coding_gene	111.103	1.84735	0.431501	4.28121	1.8588e-05	0.000612372	PATATIN-like protein 8
AT5G25890	AT5G25890	protein_coding_gene	610.805	1.61527	0.377298	4.28115	1.85927e-05	0.000612372	indole-3-acetic acid inducible 28
AT4G14550	AT4G14550	protein_coding_gene	205.709	1.31653	0.307679	4.2789	1.8782e-05	0.000617664	indole-3-acetic acid inducible 14
AT2G34500	AT2G34500	protein_coding_gene	120.026	1.88423	0.440395	4.27849	1.88166e-05	0.000617864	cytochrome P450, family 710, subfamily A, polypeptide 1
AT1G51800	AT1G51800	protein_coding_gene	451.78	1.57757	0.368764	4.278	1.88577e-05	0.000618276	Leucine-rich repeat protein kinase family protein
AT5G48000	AT5G48000	protein_coding_gene	569.096	1.63511	0.382279	4.27726	1.89205e-05	0.000619397	cytochrome P450, family 708, subfamily A, polypeptide 2
AT2G27140	AT2G27140	protein_coding_gene	60.9926	-1.62749	0.380551	-4.27667	1.89712e-05	0.000620116	HSP20-like chaperones superfamily protein
AT1G23020	AT1G23020	protein_coding_gene	966.13	0.90628	0.212114	4.27261	1.93195e-05	0.000629601	ferric reduction oxidase 3
AT3G49940	AT3G49940	protein_coding_gene	685.895	1.12186	0.26257	4.27263	1.93183e-05	0.000629601	LOB domain-containing protein 38
AT3G28290	AT3G28290	protein_coding_gene	112.869	1.93652	0.453463	4.27052	1.95022e-05	0.000632695	Protein of unknown function (DUF677)
AT3G28300	AT3G28300	protein_coding_gene	112.869	1.93652	0.453463	4.27052	1.95022e-05	0.000632695	Protein of unknown function (DUF677)
AT3G52840	AT3G52840	protein_coding_gene	294.269	1.31594	0.308131	4.2707	1.94861e-05	0.000632695	beta-galactosidase 2
AT1G63010	AT1G63010	protein_coding_gene	1514.43	0.491359	0.115092	4.26925	1.96127e-05	0.000635328	Major Facilitator Superfamily with SPX (SYG1/Pho81/XPR1) domain-containing protein
AT4G14780	AT4G14780	protein_coding_gene	19.9822	2.05899	0.482524	4.26713	1.98005e-05	0.000640453	Protein kinase superfamily protein
AT3G10710	AT3G10710	protein_coding_gene	593.939	1.83662	0.43049	4.26635	1.98693e-05	0.000641718	root hair specific 12
AT5G67420	AT5G67420	protein_coding_gene	1277.08	0.77376	0.18143	4.26478	2.00099e-05	0.000645299	LOB domain-containing protein 37
AT2G04500	AT2G04500	protein_coding_gene	181.405	0.976512	0.229063	4.26307	2.01638e-05	0.00064879	Cysteine/Histidine-rich C1 domain family protein
AT3G13230	AT3G13230	protein_coding_gene	1124.01	-0.629734	0.147724	-4.26291	2.01782e-05	0.00064879	RNA-binding KH domain-containing protein
AT5G12170	AT5G12170	protein_coding_gene	324.139	1.42487	0.334286	4.26243	2.02219e-05	0.00064923	ERR: AT5G12170 not in vocabulary: $voc
AT3G12145	AT3G12145	protein_coding_gene	1039.76	-0.766895	0.180015	-4.26018	2.04264e-05	0.000654827	Leucine-rich repeat (LRR) family protein
AT2G39510	AT2G39510	protein_coding_gene	45.6039	1.97669	0.46412	4.259	2.0534e-05	0.000657301	nodulin MtN21 /EamA-like transporter family protein
AT3G07910	AT3G07910	protein_coding_gene	886.523	-0.550728	0.129328	-4.25838	2.0591e-05	0.000658152
AT5G57620	AT5G57620	protein_coding_gene	287.692	1.66571	0.391293	4.25693	2.0725e-05	0.000661458	myb domain protein 36
AT3G06750	AT3G06750	protein_coding_gene	207.312	1.22784	0.288495	4.25602	2.08097e-05	0.000663182	hydroxyproline-rich glycoprotein family protein
AT1G60170	AT1G60170	protein_coding_gene	1443	-0.324672	0.0763017	-4.25511	2.08948e-05	0.000663494	pre-mRNA processing ribonucleoprotein binding region-containing protein
AT5G61290	AT5G61290	protein_coding_gene	89.9638	1.59138	0.373957	4.25551	2.08569e-05	0.000663494	Flavin-binding monooxygenase family protein
AT5G66390	AT5G66390	protein_coding_gene	1346.29	2.29709	0.539864	4.25493	2.09115e-05	0.000663494	Peroxidase superfamily protein
AT1G80050	AT1G80050	protein_coding_gene	113.429	1.61548	0.379836	4.25311	2.10824e-05	0.000667938	adenine phosphoribosyl transferase 2
AT1G26700	AT1G26700	protein_coding_gene	37.4497	1.56335	0.367757	4.25105	2.12768e-05	0.000672241	Seven transmembrane MLO family protein
AT4G29310	AT4G29310	protein_coding_gene	271.803	1.40898	0.331445	4.25102	2.12803e-05	0.000672241	Protein of unknown function (DUF1005)
AT2G41310	AT2G41310	protein_coding_gene	511.766	0.764322	0.179815	4.2506	2.13198e-05	0.000672507	response regulator 3
AT1G77330	AT1G77330	protein_coding_gene	3884.12	1.4	0.329492	4.24896	2.14765e-05	0.000676462	2-oxoglutarate (2OG) and Fe(II)-dependent oxygenase superfamily protein
AT2G20520	AT2G20520	protein_coding_gene	326.485	1.91752	0.451356	4.24836	2.15345e-05	0.000677302	FASCICLIN-like arabinogalactan 6
AT4G05170	AT4G05170	protein_coding_gene	25.7382	1.92276	0.452761	4.24674	2.16906e-05	0.000681225	basic helix-loop-helix (bHLH) DNA-binding superfamily protein
AT2G16720	AT2G16720	protein_coding_gene	194.075	1.68282	0.396298	4.24634	2.17291e-05	0.000681442	myb domain protein 7
AT1G12560	AT1G12560	protein_coding_gene	611.428	1.83746	0.432981	4.24374	2.19824e-05	0.000687888	expansin A7
AT3G14940	AT3G14940	protein_coding_gene	5385.41	1.36649	0.322013	4.24358	2.19982e-05	0.000687888	phosphoenolpyruvate carboxylase 3
AT4G01680	AT4G01680	protein_coding_gene	168.093	1.45258	0.342391	4.24247	2.21076e-05	0.000690313	myb domain protein 55
AT1G65840	AT1G65840	protein_coding_gene	2359.23	0.837347	0.197389	4.24213	2.21413e-05	0.000690369	polyamine oxidase 4
AT5G04860	AT5G04860	protein_coding_gene	291.796	1.20823	0.285014	4.23921	2.24311e-05	0.000698397
AT3G26460	AT3G26460	protein_coding_gene	244.157	1.4957	0.352919	4.23809	2.25429e-05	0.000700181	Polyketide cyclase/dehydrase and lipid transport superfamily protein
AT4G39640	AT4G39640	protein_coding_gene	197.16	1.31822	0.311048	4.23799	2.25531e-05	0.000700181	gamma-glutamyl transpeptidase 1
AT3G59890	AT3G59890	protein_coding_gene	616.715	-0.687927	0.162399	-4.23603	2.27504e-05	0.000705294	Dihydrodipicolinate reductase, bacterial/plant
AT5G15180	AT5G15180	protein_coding_gene	295.212	2.18293	0.515504	4.23456	2.28997e-05	0.000708908	Peroxidase superfamily protein
AT4G36380	AT4G36380	protein_coding_gene	318.902	0.778337	0.184055	4.22883	2.34911e-05	0.000726176	Cytochrome P450 superfamily protein
AT4G05590	AT4G05590	protein_coding_gene	68.5051	1.63916	0.387702	4.2279	2.35884e-05	0.000728145
AT2G35940	AT2G35940	protein_coding_gene	292.443	1.11493	0.263847	4.22568	2.38217e-05	0.000733685	BEL1-like homeodomain 1
AT3G61400	AT3G61400	protein_coding_gene	19.933	2.34784	0.555628	4.22555	2.38357e-05	0.000733685	2-oxoglutarate (2OG) and Fe(II)-dependent oxygenase superfamily protein
AT1G52200	AT1G52200	protein_coding_gene	176.901	1.72697	0.408729	4.22521	2.3872e-05	0.000733758	PLAC8 family protein
AT5G49760	AT5G49760	protein_coding_gene	902.671	0.972848	0.230313	4.22403	2.39976e-05	0.000736573	Leucine-rich repeat protein kinase family protein
AT1G30230	AT1G30230	protein_coding_gene	13277	-0.577115	0.136648	-4.22337	2.40678e-05	0.000736638	Glutathione S-transferase, C-terminal-like;Translation elongation factor EF1B/ribosomal protein S6
AT3G17420	AT3G17420	protein_coding_gene	580.482	1.51197	0.357985	4.22357	2.40467e-05	0.000736638	glyoxysomal protein kinase 1
AT4G31810	AT4G31810	protein_coding_gene	1156.25	-0.682264	0.161577	-4.22252	2.41588e-05	0.000738378	ATP-dependent caseinolytic (Clp) protease/crotonase family protein
AT2G41880	AT2G41880	protein_coding_gene	224.141	0.97515	0.231027	4.22094	2.43286e-05	0.000741791	guanylate kinase 1
AT4G17670	AT4G17670	protein_coding_gene	375.13	-1.0128	0.239952	-4.22084	2.4339e-05	0.000741791	Protein of unknown function (DUF581)
AT3G18580	AT3G18580	protein_coding_gene	312.471	-0.686705	0.162744	-4.21954	2.44801e-05	0.000745043	Nucleic acid-binding, OB-fold-like protein
AT2G46620	AT2G46620	protein_coding_gene	325.477	0.826457	0.195979	4.21706	2.47504e-05	0.00075221	P-loop containing nucleoside triphosphate hydrolases superfamily protein
AT5G11650	AT5G11650	protein_coding_gene	636.411	1.08425	0.257184	4.21584	2.48847e-05	0.000755232	alpha/beta-Hydrolases superfamily protein
AT4G30420	AT4G30420	protein_coding_gene	143.438	1.61844	0.38395	4.21522	2.4953e-05	0.000756243	nodulin MtN21 /EamA-like transporter family protein
AT3G27960	AT3G27960	protein_coding_gene	998.552	0.779864	0.185104	4.21312	2.51863e-05	0.000762246	Tetratricopeptide repeat (TPR)-like superfamily protein
AT3G53150	AT3G53150	protein_coding_gene	30.7371	2.30752	0.547752	4.21272	2.52316e-05	0.00076255	UDP-glucosyl transferase 73D1
AT1G22270	AT1G22270	protein_coding_gene	719.025	-0.734119	0.174295	-4.21194	2.53192e-05	0.00076413	Trm112p-like protein
AT5G47450	AT5G47450	protein_coding_gene	222.731	1.9809	0.470351	4.21154	2.53635e-05	0.000764403	tonoplast intrinsic protein 2;3
AT2G03821	AT2G03821	protein_coding_gene	5.5302	-2.36961	0.563571	-4.20463	2.61513e-05	0.00078569
AT3G02080	AT3G02080	protein_coding_gene	10762.2	-0.636309	0.151339	-4.20454	2.61613e-05	0.00078569	Ribosomal protein S19e family protein
AT4G15000	AT4G15000	protein_coding_gene	15779.6	-0.609989	0.145084	-4.20439	2.61788e-05	0.00078569	Ribosomal L27e protein family
AT1G13260	AT1G13260	protein_coding_gene	2044.39	1.28301	0.30524	4.20326	2.63096e-05	0.000787431	related to ABI3/VP1 1
AT5G16930	AT5G16930	protein_coding_gene	484.546	-0.799541	0.190213	-4.2034	2.6294e-05	0.000787431	AAA-type ATPase family protein
AT3G49210	AT3G49210	protein_coding_gene	332.665	1.55444	0.369916	4.20214	2.64401e-05	0.000789156	O-acyltransferase (WSD1-like) family protein
ATMG01280	ATMG01280	protein_coding_gene	10.9568	-2.19796	0.523045	-4.20224	2.64289e-05	0.000789156	Cytochrome C oxidase subunit II-like, transmembrane domain
AT5G11790	AT5G11790	protein_coding_gene	897.108	0.908977	0.216465	4.19919	2.67868e-05	0.000798402	N-MYC downregulated-like 2
AT1G30560	AT1G30560	protein_coding_gene	14.0121	2.19949	0.52405	4.1971	2.70354e-05	0.000804702	Major facilitator superfamily protein
AT1G23390	AT1G23390	protein_coding_gene	159.924	1.32099	0.314823	4.196	2.71674e-05	0.000807522	Kelch repeat-containing F-box family protein
AT1G09690	AT1G09690	protein_coding_gene	18820.5	-0.612857	0.146127	-4.19401	2.74065e-05	0.000811712	Translation protein SH3-like family protein
AT1G70450	AT1G70450	protein_coding_gene	42.9018	1.84247	0.439323	4.19389	2.74209e-05	0.000811712	Protein kinase superfamily protein
AT3G16800	AT3G16800	protein_coding_gene	247.354	1.70374	0.406187	4.19447	2.73515e-05	0.000811712	Protein phosphatase 2C family protein
AT5G49630	AT5G49630	protein_coding_gene	867.436	-0.793832	0.189299	-4.19353	2.74642e-05	0.000811882	amino acid permease 6
AT5G53500	AT5G53500	protein_coding_gene	378.776	0.760799	0.181458	4.19271	2.75639e-05	0.000813719	Transducin/WD40 repeat-like superfamily protein
AT2G38380	AT2G38380	protein_coding_gene	827.269	2.32391	0.554588	4.19033	2.7855e-05	0.00081866	Peroxidase superfamily protein
AT2G42740	AT2G42740	protein_coding_gene	945.908	-0.581794	0.138832	-4.19063	2.78182e-05	0.00081866	ribosomal protein large subunit 16A
AT3G04400	AT3G04400	protein_coding_gene	23671.7	-0.601628	0.143594	-4.1898	2.79205e-05	0.00081866	Ribosomal protein L14p/L23e family protein
AT5G38940	AT5G38940	protein_coding_gene	465.588	1.91056	0.45587	4.19102	2.77701e-05	0.00081866	RmlC-like cupins superfamily protein
AT5G62150	AT5G62150	protein_coding_gene	30.3711	1.78968	0.427121	4.1901	2.78827e-05	0.00081866	peptidoglycan-binding LysM domain-containing protein
AT4G12440	AT4G12440	protein_coding_gene	87.614	1.62612	0.388279	4.18801	2.81408e-05	0.000824004	adenine phosphoribosyl transferase 4
AT1G23210	AT1G23210	protein_coding_gene	27.2889	1.7323	0.413684	4.18748	2.82066e-05	0.000824815	glycosyl hydrolase 9B6
AT3G24020	AT3G24020	protein_coding_gene	618.873	2.11494	0.505132	4.1869	2.82793e-05	0.000825823	Disease resistance-responsive (dirigent-like protein) family protein
AT5G13180	AT5G13180	protein_coding_gene	887.953	0.942845	0.225238	4.186	2.83909e-05	0.000827966	NAC domain containing protein 83
AT2G05160	AT2G05160	protein_coding_gene	42.496	1.60081	0.382454	4.18562	2.84388e-05	0.000828248	CCCH-type zinc fingerfamily protein with RNA-binding domain
AT1G35210	AT1G35210	protein_coding_gene	33.7379	1.89789	0.453682	4.1833	2.87302e-05	0.000835609
AT5G67210	AT5G67210	protein_coding_gene	205.874	1.70792	0.408501	4.18095	2.90294e-05	0.000843176	Protein of unknown function (DUF579)
AT3G21710	AT3G21710	protein_coding_gene	154.057	1.49973	0.358733	4.18063	2.90705e-05	0.00084324
AT3G23570	AT3G23570	protein_coding_gene	716.525	-0.594049	0.142125	-4.17977	2.9181e-05	0.000844793	alpha/beta-Hydrolases superfamily protein
AT4G13530	AT4G13530	protein_coding_gene	392.705	0.91681	0.219354	4.1796	2.92021e-05	0.000844793
AT4G17470	AT4G17470	protein_coding_gene	123.865	1.58785	0.380069	4.1778	2.94349e-05	0.000850388	alpha/beta-Hydrolases superfamily protein
AT3G16310	AT3G16310	protein_coding_gene	1211.59	-0.480172	0.114947	-4.17733	2.94949e-05	0.000850987	mitotic phosphoprotein N' end (MPPN) family protein
AT3G55290	AT3G55290	protein_coding_gene	267.524	1.34573	0.32219	4.17683	2.95597e-05	0.00085172	NAD(P)-binding Rossmann-fold superfamily protein
AT3G12370	AT3G12370	protein_coding_gene	914.921	-0.613537	0.146908	-4.17634	2.96235e-05	0.000852425	Ribosomal protein L10 family protein
AT2G36870	AT2G36870	protein_coding_gene	1099.13	1.34179	0.321512	4.17337	3.0013e-05	0.000862486	xyloglucan endotransglucosylase/hydrolase 32
AT2G34900	AT2G34900	protein_coding_gene	677.684	-0.519697	0.124548	-4.17267	3.01046e-05	0.000863969	Transcription factor GTE6
AT3G22630	AT3G22630	protein_coding_gene	1703.75	-0.480884	0.115259	-4.1722	3.01668e-05	0.000864608	20S proteasome beta subunit D1
AT2G22290	AT2G22290	protein_coding_gene	42.5747	1.82866	0.438385	4.17135	3.02803e-05	0.000865375	RAB GTPase homolog H1D
AT3G09200	AT3G09200	protein_coding_gene	38602.3	-0.622597	0.149275	-4.1708	3.03535e-05	0.000865375	Ribosomal protein L10 family protein
AT3G60110	AT3G60110	protein_coding_gene	150.113	0.803072	0.192544	4.17084	3.03478e-05	0.000865375	DNA-binding bromodomain-containing protein
AT4G31790	AT4G31790	protein_coding_gene	664.439	-0.601614	0.14422	-4.1715	3.02598e-05	0.000865375	Tetrapyrrole (Corrin/Porphyrin) Methylases
AT3G49910	AT3G49910	protein_coding_gene	19081.5	-0.683395	0.16392	-4.16909	3.05824e-05	0.000870754	Translation protein SH3-like family protein
AT5G16130	AT5G16130	protein_coding_gene	14872.1	-0.60424	0.144973	-4.16794	3.07359e-05	0.000873973	Ribosomal protein S7e family protein
AT1G49410	AT1G49410	protein_coding_gene	1826.34	-0.600196	0.144117	-4.16464	3.1184e-05	0.000885553	translocase of the outer mitochondrial membrane 6
AT4G39510	AT4G39510	protein_coding_gene	902.756	0.827062	0.1987	4.16237	3.14968e-05	0.000893262	cytochrome P450, family 96, subfamily A, polypeptide 12
AT3G23620	AT3G23620	protein_coding_gene	1725.7	-0.616849	0.148219	-4.16175	3.15821e-05	0.00089451	Ribosomal RNA processing Brix domain protein
AT3G32030	AT3G32030	protein_coding_gene	22.8818	2.20282	0.529377	4.16116	3.1664e-05	0.000895657	Terpenoid cyclases/Protein prenyltransferases superfamily protein
AT5G01020	AT5G01020	protein_coding_gene	1724.67	-0.390408	0.0939284	-4.15644	3.23251e-05	0.000913163	Protein kinase superfamily protein
AT2G19670	AT2G19670	protein_coding_gene	501.653	-0.770304	0.185543	-4.15163	3.30115e-05	0.000931338	protein arginine methyltransferase 1A
AT1G15980	AT1G15980	protein_coding_gene	683.865	1.05057	0.253089	4.15098	3.31053e-05	0.000931556	NDH-dependent cyclic electron flow 1
AT5G20290	AT5G20290	protein_coding_gene	39331	-0.583679	0.140607	-4.15112	3.30846e-05	0.000931556	Ribosomal protein S8e family protein
AT4G22070	AT4G22070	protein_coding_gene	91.0993	1.94749	0.469394	4.14894	3.34011e-05	0.000937441	WRKY DNA-binding protein 31
AT4G34050	AT4G34050	protein_coding_gene	16896.4	1.33995	0.32295	4.14911	3.33774e-05	0.000937441	S-adenosyl-L-methionine-dependent methyltransferases superfamily protein
AT2G39990	AT2G39990	protein_coding_gene	3696.21	-0.427365	0.103064	-4.14659	3.37462e-05	0.000944674	eukaryotic translation initiation factor 2
AT5G38890	AT5G38890	protein_coding_gene	340.218	-0.647782	0.156216	-4.14671	3.37288e-05	0.000944674	Nucleic acid-binding, OB-fold-like protein
AT1G74360	AT1G74360	protein_coding_gene	76.3381	1.52513	0.36784	4.14619	3.38054e-05	0.000945109	Leucine-rich repeat protein kinase family protein
AT4G00460	AT4G00460	protein_coding_gene	142.722	1.05805	0.255218	4.14566	3.38838e-05	0.000946079	RHO guanyl-nucleotide exchange factor 3
AT1G13600	AT1G13600	protein_coding_gene	21.5464	2.19705	0.53008	4.14476	3.40176e-05	0.000946215	basic leucine-zipper 58
AT2G24550	AT2G24550	protein_coding_gene	584.621	1.04302	0.251667	4.14445	3.40636e-05	0.000946215
AT2G37400	AT2G37400	protein_coding_gene	606.904	-0.838308	0.202241	-4.14509	3.39681e-05	0.000946215	Tetratricopeptide repeat (TPR)-like superfamily protein
AT4G28040	AT4G28040	protein_coding_gene	321.458	1.30507	0.314886	4.14457	3.40445e-05	0.000946215	nodulin MtN21 /EamA-like transporter family protein
AT2G18360	AT2G18360	protein_coding_gene	115.133	1.67004	0.403386	4.14007	3.47207e-05	0.000963233	alpha/beta-Hydrolases superfamily protein
AT2G25090	AT2G25090	protein_coding_gene	46.101	2.16656	0.523566	4.13809	3.50217e-05	0.000969097	CBL-interacting protein kinase 16
AT5G03230	AT5G03230	protein_coding_gene	152.047	0.965423	0.233288	4.13833	3.49845e-05	0.000969097	Protein of unknown function, DUF584
AT3G07110	AT3G07110	protein_coding_gene	9600.57	-0.613451	0.148298	-4.1366	3.52491e-05	0.000972937	Ribosomal protein L13 family protein
AT5G57050	AT5G57050	protein_coding_gene	195.57	1.096	0.264952	4.13659	3.52503e-05	0.000972937	Protein phosphatase 2C family protein
AT1G14900	AT1G14900	protein_coding_gene	1842.51	-0.389797	0.0942714	-4.13484	3.55199e-05	0.000977882	high mobility group A
AT5G24080	AT5G24080	protein_coding_gene	20.9542	2.20046	0.532154	4.135	3.54954e-05	0.000977882	Protein kinase superfamily protein
AT4G22460	AT4G22460	protein_coding_gene	350.305	1.80466	0.436697	4.13251	3.58819e-05	0.000986592	Bifunctional inhibitor/lipid-transfer protein/seed storage 2S albumin superfamily protein
AT3G45650	AT3G45650	protein_coding_gene	302.676	0.99689	0.241333	4.13077	3.61544e-05	0.000992823	nitrate excretion transporter1
AT5G10410	AT5G10410	protein_coding_gene	35.5774	1.69174	0.409621	4.13	3.62762e-05	0.000994906	ENTH/ANTH/VHS superfamily protein
AT5G06550	AT5G06550	protein_coding_gene	446.914	-0.801731	0.194248	-4.12736	3.66952e-05	0.00100512
AT3G41762	AT3G41762	protein_coding_gene	153.694	-1.47813	0.358229	-4.12622	3.68781e-05	0.00100886
AT5G63160	AT5G63160	protein_coding_gene	64.0946	1.72437	0.417976	4.12553	3.69882e-05	0.00101059	BTB and TAZ domain protein 1
AT1G02340	AT1G02340	protein_coding_gene	85.4304	1.22974	0.298168	4.12433	3.71812e-05	0.00101383	basic helix-loop-helix (bHLH) DNA-binding superfamily protein
AT1G05260	AT1G05260	protein_coding_gene	2441.96	1.56358	0.37915	4.12392	3.72474e-05	0.00101383	Peroxidase superfamily protein
AT2G26570	AT2G26570	protein_coding_gene	683.017	0.964743	0.233925	4.12416	3.72096e-05	0.00101383	Plant protein of unknown function (DUF827)
AT1G79860	AT1G79860	protein_coding_gene	80.1333	1.76356	0.427752	4.12285	3.7422e-05	0.00101731	RHO guanyl-nucleotide exchange factor 12
AT1G09300	AT1G09300	protein_coding_gene	320.839	-0.656768	0.159376	-4.12087	3.77445e-05	0.0010235	Metallopeptidase M24 family protein
AT4G00900	AT4G00900	protein_coding_gene	661.131	0.862714	0.209344	4.12104	3.77173e-05	0.0010235	ER-type Ca2+-ATPase 2
AT2G41660	AT2G41660	protein_coding_gene	1107.8	1.11615	0.270892	4.12029	3.7839e-05	0.00102478	Protein of unknown function, DUF617
AT2G39530	AT2G39530	protein_coding_gene	377.651	1.63472	0.396802	4.11973	3.79311e-05	0.00102599	Uncharacterised protein family (UPF0497)
AT1G21690	AT1G21690	protein_coding_gene	884.219	-0.640133	0.155413	-4.11891	3.80671e-05	0.00102838	ATPase family associated with various cellular activities (AAA)
AT2G37130	AT2G37130	protein_coding_gene	1092.83	2.0352	0.494352	4.11689	3.84016e-05	0.00103613	Peroxidase superfamily protein
AT5G47630	AT5G47630	protein_coding_gene	471.002	-0.813551	0.197734	-4.11436	3.88248e-05	0.00104494	mitochondrial acyl carrier protein 3
AT5G66570	AT5G66570	protein_coding_gene	22836.1	1.27118	0.308958	4.1144	3.88193e-05	0.00104494	PS II oxygen-evolving complex 1
AT1G76180	AT1G76180	protein_coding_gene	9220.24	1.60771	0.390832	4.11355	3.89627e-05	0.001046	Dehydrin family protein
AT3G05590	AT3G05590	protein_coding_gene	24776.9	-0.519667	0.126327	-4.11368	3.89403e-05	0.001046	ribosomal protein L18
AT5G19350	AT5G19350	protein_coding_gene	1211.37	-0.413399	0.100504	-4.11327	3.90095e-05	0.001046	RNA-binding (RRM/RBD/RNP motifs) family protein
AT3G22680	AT3G22680	protein_coding_gene	370.36	-0.661161	0.160775	-4.11235	3.91648e-05	0.00104757	RNA-DIRECTED DNA METHYLATION 1
AT4G37520	AT4G37520	protein_coding_gene	438.331	1.52316	0.370383	4.11238	3.91601e-05	0.00104757	Peroxidase superfamily protein
AT3G18130	AT3G18130	protein_coding_gene	4299.41	-0.672619	0.163596	-4.11147	3.93143e-05	0.00105027	receptor for activated C kinase 1C
AT1G44800	AT1G44800	protein_coding_gene	721.368	1.44724	0.352028	4.11113	3.93722e-05	0.00105052	nodulin MtN21 /EamA-like transporter family protein
AT1G68150	AT1G68150	protein_coding_gene	151.347	1.35699	0.330169	4.10998	3.95694e-05	0.00105449	WRKY DNA-binding protein 9
AT2G44490	AT2G44490	protein_coding_gene	1885	0.999141	0.243124	4.1096	3.96347e-05	0.00105493	Glycosyl hydrolase superfamily protein
AT3G23090	AT3G23090	protein_coding_gene	567.063	1.73416	0.422042	4.10897	3.97436e-05	0.00105523	TPX2 (targeting protein for Xklp2) protein family
AT4G39700	AT4G39700	protein_coding_gene	65.3243	1.98565	0.48324	4.10905	3.97297e-05	0.00105523	Heavy metal transport/detoxification superfamily protein
AT2G25450	AT2G25450	protein_coding_gene	1689.88	1.42003	0.345794	4.10657	4.01581e-05	0.00106338	2-oxoglutarate (2OG) and Fe(II)-dependent oxygenase superfamily protein
AT3G15357	AT3G15357	protein_coding_gene	489.31	-0.924716	0.225192	-4.10634	4.01982e-05	0.00106338
AT4G38150	AT4G38150	protein_coding_gene	289.072	-0.893519	0.217574	-4.10674	4.0128e-05	0.00106338	Pentatricopeptide repeat (PPR) superfamily protein
AT5G47990	AT5G47990	protein_coding_gene	729.017	1.5961	0.388784	4.10536	4.03692e-05	0.0010666	cytochrome P450, family 705, subfamily A, polypeptide 5
AT2G43770	AT2G43770	protein_coding_gene	1037.3	-0.540804	0.131744	-4.10496	4.04388e-05	0.00106714	Transducin/WD40 repeat-like superfamily protein
AT1G51850	AT1G51850	protein_coding_gene	250.915	1.47656	0.359848	4.10329	4.0732e-05	0.00107247	Leucine-rich repeat protein kinase family protein
AT1G71730	AT1G71730	protein_coding_gene	1237.23	-0.513699	0.125193	-4.10324	4.07401e-05	0.00107247
AT4G22380	AT4G22380	protein_coding_gene	411.596	-0.651786	0.158918	-4.1014	4.10661e-05	0.00107974	Ribosomal protein L7Ae/L30e/S12e/Gadd45 family protein
AT5G13490	AT5G13490	protein_coding_gene	2523.23	-0.68019	0.165894	-4.10014	4.12908e-05	0.00108433	ADP/ATP carrier 2
AT1G02310	AT1G02310	protein_coding_gene	15.0682	2.29549	0.560039	4.0988	4.15293e-05	0.00108927	Glycosyl hydrolase superfamily protein
AT2G29000	AT2G29000	protein_coding_gene	19.5438	2.11973	0.517273	4.09788	4.16944e-05	0.00109228	Leucine-rich repeat protein kinase family protein
AT2G34260	AT2G34260	protein_coding_gene	428.948	-0.671433	0.163872	-4.09729	4.18007e-05	0.00109374	transducin family protein / WD-40 repeat family protein
AT1G64660	AT1G64660	protein_coding_gene	1004.15	-0.765754	0.186944	-4.09617	4.20042e-05	0.00109774	methionine gamma-lyase
AT4G20020	AT4G20020	protein_coding_gene	942.297	-0.803492	0.196221	-4.09483	4.22478e-05	0.00110012
AT4G38390	AT4G38390	protein_coding_gene	82.0085	1.7398	0.424865	4.09494	4.22278e-05	0.00110012	root hair specific 17
AT5G57660	AT5G57660	protein_coding_gene	1223.26	0.684391	0.167124	4.0951	4.2198e-05	0.00110012	CONSTANS-like 5
AT3G46820	AT3G46820	protein_coding_gene	430.976	0.637336	0.155656	4.09451	4.23065e-05	0.00110032	type one serine/threonine protein phosphatase 5
AT5G22650	AT5G22650	protein_coding_gene	8745.93	-0.61008	0.149046	-4.09323	4.25397e-05	0.00110506	histone deacetylase 2B
AT3G48930	AT3G48930	protein_coding_gene	11404.3	-0.687658	0.168114	-4.09043	4.30583e-05	0.00111719	Nucleic acid-binding, OB-fold-like protein
AT1G09815	AT1G09815	protein_coding_gene	678.824	-0.524139	0.128156	-4.08985	4.31647e-05	0.0011178	polymerase delta 4
AT5G12420	AT5G12420	protein_coding_gene	109.776	1.67534	0.409644	4.08974	4.31851e-05	0.0011178	O-acyltransferase (WSD1-like) family protein
AT5G64200	AT5G64200	protein_coding_gene	1818.7	-0.384518	0.0940923	-4.08661	4.37729e-05	0.00113166	ortholog of human splicing factor SC35
AT1G27650	AT1G27650	protein_coding_gene	1459.9	-0.438835	0.107396	-4.08613	4.3863e-05	0.00113264	U2 snRNP auxiliary factor small subunit, putative
AT3G11250	AT3G11250	protein_coding_gene	2262.84	-0.673218	0.164828	-4.08438	4.41955e-05	0.00113986	Ribosomal protein L10 family protein
AT5G13830	AT5G13830	protein_coding_gene	67.7866	-1.10302	0.270108	-4.08362	4.434e-05	0.00114223	FtsJ-like methyltransferase family protein
AT4G25740	AT4G25740	protein_coding_gene	4926.99	-0.649516	0.159066	-4.08332	4.43965e-05	0.00114232	RNA binding Plectin/S10 domain-containing protein
AT3G55380	AT3G55380	protein_coding_gene	932.412	-0.409008	0.100213	-4.08139	4.47666e-05	0.00114775	ubiquitin-conjugating enzyme 14
AT3G59650	AT3G59650	protein_coding_gene	917.026	-0.650151	0.159289	-4.08158	4.47302e-05	0.00114775	mitochondrial ribosomal protein L51/S25/CI-B8 family protein
AT4G28820	AT4G28820	protein_coding_gene	147.377	-0.756671	0.185373	-4.08189	4.46717e-05	0.00114775	HIT-type Zinc finger family protein
AT3G20000	AT3G20000	protein_coding_gene	3616.97	-0.634738	0.155563	-4.08026	4.49857e-05	0.00115201	translocase of the outer mitochondrial membrane 40
AT2G25150	AT2G25150	protein_coding_gene	101.235	1.93981	0.475529	4.07927	4.51765e-05	0.00115295	HXXXD-type acyl-transferase family protein
AT4G33150	AT4G33150	protein_coding_gene	506.062	1.17668	0.288422	4.07971	4.50917e-05	0.00115295	lysine-ketoglutarate reductase/saccharopine dehydrogenase bifunctional enzyme
AT5G37550	AT5G37550	protein_coding_gene	233.527	1.45318	0.356237	4.07924	4.51824e-05	0.00115295
AT2G17890	AT2G17890	protein_coding_gene	58.3319	1.3612	0.333751	4.0785	4.53272e-05	0.00115528	calcium-dependent protein kinase 16
AT3G47210	AT3G47210	protein_coding_gene	42.7532	1.85167	0.454146	4.07725	4.55714e-05	0.00116014	Plant protein of unknown function (DUF247)
AT4G12130	AT4G12130	protein_coding_gene	842.928	-0.54894	0.134671	-4.07616	4.57854e-05	0.00116422	Glycine cleavage T-protein family
AT1G70600	AT1G70600	protein_coding_gene	12082	-0.624792	0.153346	-4.07441	4.61321e-05	0.00116807	Ribosomal protein L18e/L15 superfamily protein
AT3G13160	AT3G13160	protein_coding_gene	725.642	-0.735432	0.180493	-4.07457	4.60987e-05	0.00116807	Tetratricopeptide repeat (TPR)-like superfamily protein
AT3G13730	AT3G13730	protein_coding_gene	69.9982	1.5205	0.373123	4.07506	4.60021e-05	0.00116807	cytochrome P450, family 90, subfamily D, polypeptide 1
AT5G43840	AT5G43840	protein_coding_gene	4.66078	2.47434	0.607303	4.0743	4.61529e-05	0.00116807	heat shock transcription factor A6A
AT1G14780	AT1G14780	protein_coding_gene	187.597	1.46372	0.359375	4.07297	4.64171e-05	0.00117339	MAC/Perforin domain-containing protein
AT3G01190	AT3G01190	protein_coding_gene	3020.86	1.66375	0.408691	4.07092	4.68279e-05	0.00118239	Peroxidase superfamily protein
AT3G16980	AT3G16980	protein_coding_gene	79.2837	-0.910054	0.22358	-4.07037	4.69376e-05	0.0011824	RNA polymerases M/15 Kd subunit
AT4G27410	AT4G27410	protein_coding_gene	543.256	1.6987	0.417311	4.07058	4.68961e-05	0.0011824	NAC (No Apical Meristem) domain transcriptional regulator superfamily protein
AT1G22780	AT1G22780	protein_coding_gene	7153.83	-0.685629	0.168462	-4.06994	4.70259e-05	0.00118325	Ribosomal protein S13/S18 family
AT2G19640	AT2G19640	protein_coding_gene	352.033	-0.792289	0.19469	-4.06949	4.71162e-05	0.00118414	ASH1-related protein 2
AT3G13940	AT3G13940	protein_coding_gene	594.557	-0.863805	0.212318	-4.06845	4.73272e-05	0.00118807	DNA binding;DNA-directed RNA polymerases
AT5G52320	AT5G52320	protein_coding_gene	38.2992	1.79361	0.440997	4.06718	4.75864e-05	0.00119319	cytochrome P450, family 96, subfamily A, polypeptide 4
AT1G74930	AT1G74930	protein_coding_gene	478.369	1.44746	0.355925	4.06675	4.76735e-05	0.00119399	Integrase-type DNA-binding superfamily protein
AT4G30320	AT4G30320	protein_coding_gene	156.961	1.68448	0.414312	4.06573	4.78825e-05	0.00119784	CAP (Cysteine-rich secretory proteins, Antigen 5, and Pathogenesis-related 1 protein) superfamily protein
AT3G51330	AT3G51330	protein_coding_gene	392.022	1.56056	0.383942	4.06457	4.81208e-05	0.00120241	Eukaryotic aspartyl protease family protein
AT3G59220	AT3G59220	protein_coding_gene	778.338	1.4477	0.356271	4.06347	4.83489e-05	0.00120671	pirin
AT5G45840	AT5G45840	protein_coding_gene	138.298	1.15631	0.28461	4.0628	4.84885e-05	0.00120881	Leucine-rich repeat protein kinase family protein
AT1G02900	AT1G02900	protein_coding_gene	670.326	1.54886	0.381284	4.06222	4.86089e-05	0.00121041	rapid alkalinization factor 1
AT5G47455	AT5G47455	protein_coding_gene	354.497	-0.891823	0.219564	-4.06179	4.86969e-05	0.00121121
AT5G48760	AT5G48760	protein_coding_gene	3052.04	-0.49074	0.120869	-4.06009	4.90542e-05	0.0012187	Ribosomal protein L13 family protein
AT2G19060	AT2G19060	protein_coding_gene	37.1741	2.08256	0.512998	4.05958	4.91608e-05	0.00121891	SGNH hydrolase-type esterase superfamily protein
AT4G11120	AT4G11120	protein_coding_gene	1240.18	-0.626548	0.154347	-4.05936	4.92078e-05	0.00121891	translation elongation factor Ts (EF-Ts), putative
AT4G15290	AT4G15290	protein_coding_gene	71.066	1.91916	0.472818	4.05898	4.92881e-05	0.00121891	Cellulose synthase family protein
AT5G44020	AT5G44020	protein_coding_gene	5554.84	1.45707	0.35896	4.05913	4.92561e-05	0.00121891	HAD superfamily, subfamily IIIB acid phosphatase
AT1G62800	AT1G62800	protein_coding_gene	241.332	1.22063	0.300783	4.05817	4.94587e-05	0.00122173	aspartate aminotransferase 4
AT1G11450	AT1G11450	protein_coding_gene	79.7021	1.78358	0.439633	4.05697	4.9713e-05	0.00122661	nodulin MtN21 /EamA-like transporter family protein
AT2G18350	AT2G18350	protein_coding_gene	155.745	1.03849	0.256022	4.05626	4.9865e-05	0.00122896	homeobox protein 24
AT2G18730	AT2G18730	protein_coding_gene	859.667	0.954959	0.235525	4.0546	5.02196e-05	0.00123629	diacylglycerol kinase 3
AT1G73940	AT1G73940	protein_coding_gene	1663.62	-0.604064	0.149001	-4.05411	5.03266e-05	0.00123651
AT3G27170	AT3G27170	protein_coding_gene	922.68	1.49358	0.368419	4.05403	5.03428e-05	0.00123651	chloride channel B
AT1G20580	AT1G20580	protein_coding_gene	1823.16	-0.468145	0.11552	-4.0525	5.06735e-05	0.0012432	Small nuclear ribonucleoprotein family protein
AT2G16980	AT2G16980	protein_coding_gene	83.5317	1.66841	0.411725	4.05224	5.073e-05	0.0012432	Major facilitator superfamily protein
AT2G38940	AT2G38940	protein_coding_gene	466.825	1.39682	0.344986	4.0489	5.1458e-05	0.00125962	phosphate transporter 1;4
AT1G07830	AT1G07830	protein_coding_gene	834.083	-0.617297	0.152479	-4.0484	5.15691e-05	0.00126091	ribosomal protein L29 family protein
AT3G47675	AT3G47675	protein_coding_gene	44.7101	1.32519	0.327391	4.04772	5.17199e-05	0.00126218
AT5G17820	AT5G17820	protein_coding_gene	4550.35	1.63935	0.405013	4.04764	5.17376e-05	0.00126218	Peroxidase superfamily protein
AT4G21440	AT4G21440	protein_coding_gene	52.2812	1.79776	0.444377	4.04557	5.2196e-05	0.00127136	MYB-like 102
AT4G30810	AT4G30810	protein_coding_gene	4188.42	-0.57793	0.142861	-4.04541	5.22314e-05	0.00127136	serine carboxypeptidase-like 29
AT2G35860	AT2G35860	protein_coding_gene	1298.91	0.927499	0.229354	4.04395	5.25575e-05	0.00127786	FASCICLIN-like arabinogalactan protein 16 precursor
AT3G23175	AT3G23175	protein_coding_gene	416.297	1.41331	0.349599	4.04266	5.28488e-05	0.0012835	HR-like lesion-inducing protein-related
AT1G69580	AT1G69580	protein_coding_gene	102.045	0.911862	0.225575	4.04238	5.29107e-05	0.00128356	Homeodomain-like superfamily protein
AT5G58590	AT5G58590	protein_coding_gene	1157.82	-0.458366	0.113428	-4.04102	5.32202e-05	0.00128962	RAN binding protein 1
AT5G46730	AT5G46730	protein_coding_gene	379.064	1.02319	0.253237	4.04044	5.33507e-05	0.00129134	glycine-rich protein
AT5G10580	AT5G10580	protein_coding_gene	94.478	1.72572	0.42716	4.03998	5.34549e-05	0.00129241	Protein of unknown function, DUF599
AT4G01140	AT4G01140	protein_coding_gene	106.892	1.69878	0.420567	4.03927	5.3618e-05	0.00129491	Protein of unknown function (DUF1191)
AT4G08400	AT4G08400	protein_coding_gene	1339.42	1.76857	0.437921	4.03855	5.37824e-05	0.00129686	Proline-rich extensin-like family protein
AT5G47810	AT5G47810	protein_coding_gene	494.949	-0.728521	0.180399	-4.03839	5.38185e-05	0.00129686	phosphofructokinase 2
AT5G50960	AT5G50960	protein_coding_gene	1297.4	-0.495278	0.122654	-4.038	5.39082e-05	0.00129757	nucleotide binding protein 35
AT2G37020	AT2G37020	protein_coding_gene	531.197	-0.786377	0.194784	-4.03718	5.40986e-05	0.00130071	Translin family protein
AT3G18630	AT3G18630	protein_coding_gene	129.652	-0.880599	0.218204	-4.03566	5.44484e-05	0.00130539	uracil dna glycosylase
AT3G59080	AT3G59080	protein_coding_gene	451.614	0.911789	0.225939	4.03555	5.44742e-05	0.00130539	Eukaryotic aspartyl protease family protein
AT4G01770	AT4G01770	protein_coding_gene	89.1491	1.03725	0.256994	4.03606	5.43555e-05	0.00130539	rhamnogalacturonan xylosyltransferase 1
AT4G11211	AT4G11211	protein_coding_gene	372.553	1.54824	0.383881	4.03313	5.50396e-05	0.00131671
AT4G25820	AT4G25820	protein_coding_gene	4116.51	1.99462	0.494574	4.033	5.50682e-05	0.00131671	xyloglucan endotransglucosylase/hydrolase 14
AT5G26800	AT5G26800	protein_coding_gene	1075.56	-0.582692	0.144523	-4.03183	5.53453e-05	0.00132187
AT5G41520	AT5G41520	protein_coding_gene	11241.2	-0.578298	0.143541	-4.02879	5.60643e-05	0.00133757	RNA binding Plectin/S10 domain-containing protein
AT1G79310	AT1G79310	protein_coding_gene	37.5643	1.5561	0.386351	4.02769	5.63271e-05	0.00134225	metacaspase 7
AT4G12310	AT4G12310	protein_coding_gene	379.515	1.22932	0.305256	4.02719	5.64467e-05	0.00134225	cytochrome P450, family 706, subfamily A, polypeptide 5
AT4G12520	AT4G12520	protein_coding_gene	2759.89	1.71959	0.426983	4.02729	5.64229e-05	0.00134225	Bifunctional inhibitor/lipid-transfer protein/seed storage 2S albumin superfamily protein
AT2G17550	AT2G17550	protein_coding_gene	211.238	1.1736	0.291695	4.02337	5.73724e-05	0.00136277
AT4G10060	AT4G10060	protein_coding_gene	881.803	1.10032	0.273527	4.02271	5.75323e-05	0.00136507	Beta-glucosidase, GBA2 type family protein
AT3G53890	AT3G53890	protein_coding_gene	6026.22	-0.568458	0.141324	-4.02237	5.76155e-05	0.00136544	Ribosomal protein S21e
AT4G33565	AT4G33565	protein_coding_gene	146.843	1.35784	0.337606	4.02196	5.77148e-05	0.00136544	RING/U-box superfamily protein
AT5G47210	AT5G47210	protein_coding_gene	19605.3	-0.510109	0.126834	-4.02187	5.77373e-05	0.00136544	Hyaluronan / mRNA binding family
AT4G28450	AT4G28450	protein_coding_gene	900.261	-0.622079	0.154729	-4.02045	5.8086e-05	0.00137219	nucleotide binding;protein binding
AT1G05450	AT1G05450	protein_coding_gene	13.1377	2.41312	0.60052	4.01839	5.85973e-05	0.00137733	Bifunctional inhibitor/lipid-transfer protein/seed storage 2S albumin superfamily protein
AT2G44230	AT2G44230	protein_coding_gene	173.463	1.59977	0.39807	4.01882	5.84895e-05	0.00137733	Plant protein of unknown function (DUF946)
AT4G01540	AT4G01540	protein_coding_gene	423.47	1.30994	0.325914	4.01929	5.83731e-05	0.00137733	NAC with transmembrane motif1
AT5G14130	AT5G14130	protein_coding_gene	40.232	2.34367	0.583239	4.01836	5.86035e-05	0.00137733	Peroxidase superfamily protein
AT5G46780	AT5G46780	protein_coding_gene	320.804	1.1855	0.295027	4.01829	5.86219e-05	0.00137733	VQ motif-containing protein
AT2G41840	AT2G41840	protein_coding_gene	21322.2	-0.557831	0.138833	-4.018	5.86933e-05	0.00137751	Ribosomal protein S5 family protein
AT5G60190	AT5G60190	protein_coding_gene	216.025	-0.61754	0.153711	-4.01754	5.88087e-05	0.00137872	Cysteine proteinases superfamily protein
AT3G26590	AT3G26590	protein_coding_gene	408.449	0.958934	0.23886	4.01463	5.9538e-05	0.00139431	MATE efflux family protein
AT2G32960	AT2G32960	protein_coding_gene	106.138	1.19337	0.297335	4.01357	5.98076e-05	0.00139911	Phosphotyrosine protein phosphatases superfamily protein
AT5G14330	AT5G14330	protein_coding_gene	2793.39	1.93082	0.481152	4.0129	5.99766e-05	0.00140138
AT5G67385	AT5G67385	protein_coding_gene	1085.95	1.08066	0.269311	4.01268	6.0034e-05	0.00140138	Phototropic-responsive NPH3 family protein
AT5G14370	AT5G14370	protein_coding_gene	266.984	0.960381	0.239431	4.0111	6.04354e-05	0.00140923	CCT motif family protein
AT1G67460	AT1G67460	protein_coding_gene	11.7452	2.03403	0.507139	4.0108	6.05135e-05	0.00140953	Minichromosome maintenance (MCM2/3/5) family protein
AT4G17030	AT4G17030	protein_coding_gene	74.3612	1.93613	0.482948	4.00899	6.0979e-05	0.00141884	expansin-like B1
AT3G06500	AT3G06500	protein_coding_gene	728.893	0.714389	0.178277	4.00719	6.14451e-05	0.00142815	Plant neutral invertase family protein
AT5G18860	AT5G18860	protein_coding_gene	476.142	0.90546	0.22599	4.00664	6.15891e-05	0.00142996	inosine-uridine preferring nucleoside hydrolase family protein
AT1G61667	AT1G61667	protein_coding_gene	116.706	1.41031	0.352018	4.00637	6.16595e-05	0.00143006	Protein of unknown function, DUF538
AT5G57540	AT5G57540	protein_coding_gene	553.346	1.71276	0.427593	4.00557	6.18669e-05	0.00143334	xyloglucan endotransglucosylase/hydrolase 13
AT5G02090	AT5G02090	protein_coding_gene	11.217	2.06393	0.515326	4.0051	6.19911e-05	0.00143468
AT1G21090	AT1G21090	protein_coding_gene	435.268	-0.686294	0.171411	-4.00379	6.23347e-05	0.00144049	Cupredoxin superfamily protein
AT5G36180	AT5G36180	protein_coding_gene	211.881	1.81977	0.454529	4.00364	6.23755e-05	0.00144049	serine carboxypeptidase-like 1
AT1G04270	AT1G04270	protein_coding_gene	20349.2	-0.609102	0.152217	-4.00153	6.29345e-05	0.00145185	cytosolic ribosomal protein S15
AT4G14580	AT4G14580	protein_coding_gene	53.6477	1.89547	0.473898	3.99973	6.34139e-05	0.00146136	CBL-interacting protein kinase 4
AT4G26010	AT4G26010	protein_coding_gene	3871.3	1.92186	0.480637	3.99857	6.37256e-05	0.00146698	Peroxidase superfamily protein
AT1G74560	AT1G74560	protein_coding_gene	2800.07	-0.560855	0.140309	-3.99729	6.40711e-05	0.00147336	NAP1-related protein 1
AT1G68530	AT1G68530	protein_coding_gene	2529.71	1.01127	0.253084	3.99578	6.4482e-05	0.00147972	3-ketoacyl-CoA synthase 6
AT5G66310	AT5G66310	protein_coding_gene	991.837	0.68977	0.172625	3.99577	6.44841e-05	0.00147972	ATP binding microtubule motor family protein
AT2G21090	AT2G21090	protein_coding_gene	304.612	-0.711071	0.178016	-3.99442	6.48518e-05	0.00148658	Pentatricopeptide repeat (PPR-like) superfamily protein
AT1G27100	AT1G27100	protein_coding_gene	2014.52	0.844444	0.211455	3.99349	6.51081e-05	0.0014893	Actin cross-linking protein
AT1G53180	AT1G53180	protein_coding_gene	375.386	1.08835	0.272528	3.99353	6.50966e-05	0.0014893
AT1G77940	AT1G77940	protein_coding_gene	11208.4	-0.518215	0.129819	-3.99181	6.55704e-05	0.00149691	Ribosomal protein L7Ae/L30e/S12e/Gadd45 family protein
AT3G61440	AT3G61440	protein_coding_gene	8936.1	0.723473	0.181241	3.99178	6.55792e-05	0.00149691	cysteine synthase C1
AT5G51060	AT5G51060	protein_coding_gene	668.681	1.25444	0.314302	3.9912	6.57411e-05	0.00149902	NADPH/respiratory burst oxidase protein D
AT1G11210	AT1G11210	protein_coding_gene	32.1445	1.99491	0.500008	3.98975	6.61418e-05	0.00150657	Protein of unknown function (DUF761)
AT1G04870	AT1G04870	protein_coding_gene	1271.45	-0.455144	0.114108	-3.98872	6.64314e-05	0.00150766	protein arginine methyltransferase 10
AT1G04945	AT1G04945	protein_coding_gene	225.688	-0.771274	0.19337	-3.98859	6.64681e-05	0.00150766	HIT-type Zinc finger family protein
AT1G73330	AT1G73330	protein_coding_gene	225.437	2.00012	0.501402	3.98905	6.63389e-05	0.00150766	drought-repressed 4
AT4G23920	AT4G23920	protein_coding_gene	255.886	0.82769	0.207487	3.98911	6.63222e-05	0.00150766	UDP-D-glucose/UDP-D-galactose 4-epimerase 2
AT1G14300	AT1G14300	protein_coding_gene	439.75	-0.737269	0.184864	-3.98816	6.65873e-05	0.00150878	ARM repeat superfamily protein
AT1G75160	AT1G75160	protein_coding_gene	23.3224	2.0457	0.513043	3.98738	6.6806e-05	0.00151215	Protein of unknown function (DUF620)
AT1G31050	AT1G31050	protein_coding_gene	46.7908	1.84976	0.464056	3.98607	6.71759e-05	0.00151893	basic helix-loop-helix (bHLH) DNA-binding superfamily protein
AT1G77020	AT1G77020	protein_coding_gene	159.377	0.892629	0.224202	3.98136	6.85224e-05	0.00154776	DNAJ heat shock N-terminal domain-containing protein
AT3G17600	AT3G17600	protein_coding_gene	43.3274	1.4185	0.356309	3.98109	6.85987e-05	0.00154781	indole-3-acetic acid inducible 31
AT3G60550	AT3G60550	protein_coding_gene	171.045	1.19891	0.301169	3.98086	6.86676e-05	0.00154781	cyclin p3;2
AT1G20300	AT1G20300	protein_coding_gene	269.504	-0.727213	0.182705	-3.98025	6.88436e-05	0.00155016	Pentatricopeptide repeat (PPR) superfamily protein
AT1G21670	AT1G21670	protein_coding_gene	219.045	1.32819	0.333809	3.97888	6.92413e-05	0.00155265
AT2G20670	AT2G20670	protein_coding_gene	374.261	1.43144	0.35974	3.97911	6.91735e-05	0.00155265	Protein of unknown function (DUF506)
AT2G32070	AT2G32070	protein_coding_gene	1236.41	-0.401295	0.100852	-3.97904	6.9193e-05	0.00155265	Polynucleotidyl transferase, ribonuclease H-like superfamily protein
AT5G19230	AT5G19230	protein_coding_gene	554.197	1.58429	0.398137	3.97925	6.91322e-05	0.00155265	Glycoprotein membrane precursor GPI-anchored
AT2G37340	AT2G37340	protein_coding_gene	1788.06	-0.48668	0.122366	-3.97725	6.97175e-05	0.00155625	arginine/serine-rich zinc knuckle-containing protein 33
AT2G40150	AT2G40150	protein_coding_gene	213.071	0.814399	0.204759	3.97734	6.9689e-05	0.00155625	TRICHOME BIREFRINGENCE-LIKE 28
AT3G17380	AT3G17380	protein_coding_gene	15.1944	-1.90831	0.479825	-3.9771	6.97612e-05	0.00155625	TRAF-like family protein
AT3G48360	AT3G48360	protein_coding_gene	138.198	1.93483	0.486435	3.97758	6.96188e-05	0.00155625	BTB and TAZ domain protein 2
AT3G52360	AT3G52360	protein_coding_gene	322.507	1.16934	0.29397	3.97777	6.95658e-05	0.00155625
AT1G12740	AT1G12740	protein_coding_gene	375.916	1.1668	0.293421	3.97654	6.99245e-05	0.00155668	cytochrome P450, family 87, subfamily A, polypeptide 2
AT5G26320	AT5G26320	protein_coding_gene	54.1314	2.05151	0.515876	3.97674	6.98653e-05	0.00155668	TRAF-like family protein
AT1G71360	AT1G71360	protein_coding_gene	533.219	0.778063	0.195689	3.97601	7.00798e-05	0.00155854	Galactose-binding protein
AT1G13250	AT1G13250	protein_coding_gene	430.313	0.878715	0.22102	3.97572	7.01656e-05	0.00155884	galacturonosyltransferase-like 3
AT3G22230	AT3G22230	protein_coding_gene	8463.14	-0.641273	0.161321	-3.97512	7.03424e-05	0.00156117	Ribosomal L27e protein family
AT1G06923	AT1G06923	protein_coding_gene	80.9628	1.43057	0.359911	3.97478	7.04436e-05	0.00156181
AT5G44900	AT5G44900	protein_coding_gene	19.0919	1.95246	0.491432	3.97301	7.09699e-05	0.00157187	Toll-Interleukin-Resistance (TIR) domain family protein
AT1G30700	AT1G30700	protein_coding_gene	655.612	1.62294	0.40872	3.97079	7.16355e-05	0.00158338	FAD-binding Berberine family protein
AT3G24830	AT3G24830	protein_coding_gene	14407.4	-0.543746	0.136937	-3.97079	7.16358e-05	0.00158338	Ribosomal protein L13 family protein
AT3G14600	AT3G14600	protein_coding_gene	7658.85	-0.551911	0.139041	-3.96941	7.20511e-05	0.00158931	Ribosomal protein L18ae/LX family protein
AT5G55125	AT5G55125	protein_coding_gene	931.529	-0.573925	0.144584	-3.9695	7.2024e-05	0.00158931	Ribosomal protein L31
AT5G64650	AT5G64650	protein_coding_gene	725.541	-0.55713	0.140394	-3.96833	7.23778e-05	0.00159489	Ribosomal protein L17 family protein
AT5G10140	AT5G10140	protein_coding_gene	157.837	-1.13024	0.28488	-3.96741	7.26574e-05	0.00159942	K-box region and MADS-box transcription factor family protein
AT5G43690	AT5G43690	protein_coding_gene	33.3984	1.85638	0.4681	3.96578	7.31568e-05	0.00160878	P-loop containing nucleoside triphosphate hydrolases superfamily protein
AT1G51380	AT1G51380	protein_coding_gene	119.656	-1.02749	0.259147	-3.96489	7.34289e-05	0.00160986	DEA(D/H)-box RNA helicase family protein
AT2G45750	AT2G45750	protein_coding_gene	675.997	1.34132	0.338295	3.96494	7.34136e-05	0.00160986	S-adenosyl-L-methionine-dependent methyltransferases superfamily protein
AT5G65980	AT5G65980	protein_coding_gene	77.6381	1.84919	0.46636	3.96515	7.335e-05	0.00160986	Auxin efflux carrier family protein
AT5G53830	AT5G53830	protein_coding_gene	113.575	1.09671	0.276655	3.96417	7.36507e-05	0.00161309	VQ motif-containing protein
AT1G14700	AT1G14700	protein_coding_gene	807.531	1.49344	0.376935	3.96206	7.43049e-05	0.00162314	purple acid phosphatase 3
AT5G49890	AT5G49890	protein_coding_gene	1140.34	0.588044	0.148422	3.96197	7.43349e-05	0.00162314	chloride channel C
AT5G58500	AT5G58500	protein_coding_gene	14.9389	2.0746	0.523598	3.96221	7.42601e-05	0.00162314	Protein of unknown function (DUF640)
AT2G37270	AT2G37270	protein_coding_gene	8190.65	-0.557468	0.140749	-3.96073	7.4722e-05	0.00162831	ribosomal protein 5B
AT5G25880	AT5G25880	protein_coding_gene	48.3926	1.28597	0.324669	3.96086	7.46788e-05	0.00162831	NADP-malic enzyme 3
AT1G23820	AT1G23820	protein_coding_gene	4415.67	-0.336182	0.0849021	-3.95965	7.50612e-05	0.00163077	spermidine synthase 1
AT4G05100	AT4G05100	protein_coding_gene	88.2741	1.66082	0.419433	3.95967	7.50528e-05	0.00163077	myb domain protein 74
AT5G24140	AT5G24140	protein_coding_gene	315.188	2.17489	0.549224	3.95993	7.49732e-05	0.00163077	squalene monooxygenase 2
AT5G11110	AT5G11110	protein_coding_gene	982.193	1.43066	0.361367	3.959	7.52628e-05	0.00163351	sucrose phosphate synthase 2F
AT1G28680	AT1G28680	protein_coding_gene	1858.24	1.01613	0.256762	3.95746	7.57502e-05	0.00164244	HXXXD-type acyl-transferase family protein
AT4G15610	AT4G15610	protein_coding_gene	665.296	1.60561	0.40596	3.9551	7.65034e-05	0.00165711	Uncharacterised protein family (UPF0497)
AT2G35605	AT2G35605	protein_coding_gene	624.56	-0.595739	0.150665	-3.95407	7.68318e-05	0.0016609	SWIB/MDM2 domain superfamily protein
AT3G13782	AT3G13782	protein_coding_gene	140.421	1.22668	0.31023	3.95409	7.6825e-05	0.0016609	nucleosome assembly protein1;4
AT2G13360	AT2G13360	protein_coding_gene	2881.61	1.51316	0.382739	3.95351	7.70125e-05	0.00166315	alanine:glyoxylate aminotransferase
AT1G23560	AT1G23560	protein_coding_gene	48.0235	1.85699	0.469874	3.95211	7.74658e-05	0.00166982	Domain of unknown function (DUF220)
AT1G71740	AT1G71740	protein_coding_gene	225.715	2.14623	0.543097	3.95184	7.75531e-05	0.00166982
AT2G15370	AT2G15370	protein_coding_gene	137.072	1.16412	0.294576	3.95185	7.75495e-05	0.00166982	fucosyltransferase 5
AT5G19250	AT5G19250	protein_coding_gene	1652.83	1.16126	0.293909	3.95108	7.78001e-05	0.00167348	Glycoprotein membrane precursor GPI-anchored
AT3G24300	AT3G24300	protein_coding_gene	193.148	1.55285	0.393305	3.94822	7.87349e-05	0.0016919	ammonium transporter 1;3
AT1G16370	AT1G16370	protein_coding_gene	301.981	1.23616	0.313276	3.9459	7.95013e-05	0.00170233	organic cation/carnitine transporter 6
AT2G27385	AT2G27385	protein_coding_gene	1993.88	0.689201	0.174697	3.94513	7.97566e-05	0.00170233	Pollen Ole e 1 allergen and extensin family protein
AT2G30010	AT2G30010	protein_coding_gene	410.4	1.08204	0.274195	3.94625	7.93859e-05	0.00170233	TRICHOME BIREFRINGENCE-LIKE 45
AT2G48140	AT2G48140	protein_coding_gene	97.6477	2.1251	0.538608	3.94554	7.96196e-05	0.00170233	Bifunctional inhibitor/lipid-transfer protein/seed storage 2S albumin superfamily protein
AT3G49760	AT3G49760	protein_coding_gene	39.2408	1.76352	0.447016	3.94509	7.97711e-05	0.00170233	basic leucine-zipper 5
AT3G55040	AT3G55040	protein_coding_gene	547.537	-0.734452	0.18611	-3.94633	7.93569e-05	0.00170233	glutathione transferase lambda 2
AT4G20450	AT4G20450	protein_coding_gene	59.5634	1.83568	0.46524	3.94566	7.95816e-05	0.00170233	Leucine-rich repeat protein kinase family protein
AT3G62680	AT3G62680	protein_coding_gene	4358.39	1.89894	0.48142	3.94445	7.99843e-05	0.0017052	proline-rich protein 3
AT2G22760	AT2G22760	protein_coding_gene	42.7408	1.66306	0.421888	3.94196	8.08189e-05	0.0017213	basic helix-loop-helix (bHLH) DNA-binding superfamily protein
AT1G26945	AT1G26945	protein_coding_gene	127.901	1.09534	0.277932	3.94104	8.11297e-05	0.00172197	basic helix-loop-helix (bHLH) DNA-binding superfamily protein
AT4G20300	AT4G20300	protein_coding_gene	918.913	0.58839	0.149303	3.94092	8.11688e-05	0.00172197	Protein of unknown function (DUF1639)
AT4G28950	AT4G28950	protein_coding_gene	245.202	-0.979446	0.248519	-3.94112	8.11014e-05	0.00172197	RHO-related protein from plants 9
AT5G26010	AT5G26010	protein_coding_gene	400.032	1.32347	0.335793	3.94132	8.10338e-05	0.00172197	Protein phosphatase 2C family protein
AT3G12500	AT3G12500	protein_coding_gene	169.434	1.83115	0.464973	3.93819	8.20997e-05	0.00173748	basic chitinase
AT4G24100	AT4G24100	protein_coding_gene	567.778	0.418662	0.106308	3.93821	8.20932e-05	0.00173748	Protein kinase superfamily protein
AT5G27820	AT5G27820	protein_coding_gene	525.219	-0.586237	0.148864	-3.93807	8.21406e-05	0.00173748	Ribosomal L18p/L5e family protein
AT2G47840	AT2G47840	protein_coding_gene	1967.23	-0.555941	0.1412	-3.93725	8.24206e-05	0.0017417	Uncharacterised conserved protein ycf60
AT5G04890	AT5G04890	protein_coding_gene	68.1845	-1.52328	0.386981	-3.93633	8.27378e-05	0.0017467	HSP20-like chaperones superfamily protein
AT2G26630			5.55806	-2.22336	0.565003	-3.93513	8.31533e-05	0.00175205	transposable element gene
AT3G52790	AT3G52790	protein_coding_gene	56.9223	2.16559	0.550321	3.93514	8.31466e-05	0.00175205	peptidoglycan-binding LysM domain-containing protein
AT3G47800	AT3G47800	protein_coding_gene	2170.92	-0.612391	0.155665	-3.93403	8.35337e-05	0.00175707	Galactose mutarotase-like superfamily protein
AT3G56790	AT3G56790	protein_coding_gene	9.21152	2.23599	0.568381	3.93397	8.35541e-05	0.00175707	RNA splicing factor-related
AT2G13550	AT2G13550	protein_coding_gene	64.5273	-1.36634	0.347368	-3.93342	8.3744e-05	0.00175936
AT1G74060	AT1G74060	protein_coding_gene	8379.57	-0.587278	0.14932	-3.93301	8.38874e-05	0.00176066	Ribosomal protein L6 family protein
AT2G28600	AT2G28600	protein_coding_gene	891.819	-0.635972	0.161733	-3.93223	8.41607e-05	0.00176223	P-loop containing nucleoside triphosphate hydrolases superfamily protein
AT4G33490	AT4G33490	protein_coding_gene	60.3873	-0.926182	0.235541	-3.93215	8.41889e-05	0.00176223	Eukaryotic aspartyl protease family protein
AT5G47700	AT5G47700	protein_coding_gene	8509.91	-0.782555	0.199017	-3.9321	8.42065e-05	0.00176223	60S acidic ribosomal protein family
AT2G44450	AT2G44450	protein_coding_gene	857.368	1.09355	0.278147	3.93156	8.43951e-05	0.00176447	beta glucosidase 15
AT1G14980	AT1G14980	protein_coding_gene	4767.46	-0.61687	0.157023	-3.92852	8.54688e-05	0.00178519	chaperonin 10
AT2G37040	AT2G37040	protein_coding_gene	10475.8	1.54014	0.392114	3.92778	8.57346e-05	0.00178729	PHE ammonia lyase 1
AT5G59440	AT5G59440	protein_coding_gene	446.112	-0.533549	0.135834	-3.92793	8.56785e-05	0.00178729	P-loop containing nucleoside triphosphate hydrolases superfamily protein
AT1G14550	AT1G14550	protein_coding_gene	82.25	1.91738	0.488201	3.92743	8.58578e-05	0.00178814	Peroxidase superfamily protein
AT1G05650	AT1G05650	protein_coding_gene	104.269	1.75797	0.447677	3.92688	8.60559e-05	0.00179054	Pectin lyase-like superfamily protein
AT2G38390	AT2G38390	protein_coding_gene	41.406	2.05648	0.523923	3.92517	8.66698e-05	0.00180158	Peroxidase superfamily protein
AT1G08990	AT1G08990	protein_coding_gene	108.266	1.72086	0.438487	3.92454	8.68973e-05	0.00180214	plant glycogenin-like starch initiation protein 5
AT1G30190	AT1G30190	protein_coding_gene	26.8182	1.85488	0.472682	3.92417	8.70299e-05	0.00180214
AT1G79540	AT1G79540	protein_coding_gene	217.028	-0.686119	0.174821	-3.9247	8.68374e-05	0.00180214	Pentatricopeptide repeat (PPR) superfamily protein
AT4G35490	AT4G35490	protein_coding_gene	1296.69	-0.566025	0.14424	-3.92418	8.70239e-05	0.00180214	mitochondrial ribosomal protein L11
AT5G57150	AT5G57150	protein_coding_gene	454.742	0.619439	0.15789	3.92322	8.73737e-05	0.00180753	basic helix-loop-helix (bHLH) DNA-binding superfamily protein
AT1G12150	AT1G12150	protein_coding_gene	55.9534	1.79498	0.457575	3.92282	8.75201e-05	0.00180883	Plant protein of unknown function (DUF827)
AT3G56090	AT3G56090	protein_coding_gene	2651.11	-0.593873	0.151404	-3.92245	8.76539e-05	0.00180987	ferritin 3
AT1G49500	AT1G49500	protein_coding_gene	103.01	1.65105	0.420964	3.92207	8.77928e-05	0.00180993
AT3G20050	AT3G20050	protein_coding_gene	6696.62	-0.472469	0.120474	-3.92175	8.79077e-05	0.00180993	T-complex protein 1 alpha subunit
AT3G56230	AT3G56230	protein_coding_gene	97.3935	1.59049	0.405552	3.92178	8.78955e-05	0.00180993	BTB/POZ domain-containing protein
AT1G70830	AT1G70830	protein_coding_gene	17981.3	0.870832	0.22207	3.92142	8.80274e-05	0.00181067	MLP-like protein 28
AT1G18880	AT1G18880	protein_coding_gene	142.59	1.29226	0.329597	3.92073	8.82813e-05	0.0018133	Major facilitator superfamily protein
AT4G22666	AT4G22666	protein_coding_gene	528.353	1.76874	0.451139	3.92062	8.83231e-05	0.0018133	Bifunctional inhibitor/lipid-transfer protein/seed storage 2S albumin superfamily protein
AT2G42710	AT2G42710	protein_coding_gene	1099.13	-0.589923	0.150554	-3.91834	8.91602e-05	0.00182702	Ribosomal protein L1p/L10e family
AT4G38060	AT4G38060	protein_coding_gene	84.401	1.39115	0.355028	3.91844	8.9125e-05	0.00182702
AT1G79390	AT1G79390	protein_coding_gene	869.733	-0.493922	0.126107	-3.91669	8.97743e-05	0.00183787
AT3G17130	AT3G17130	protein_coding_gene	43.4129	1.69583	0.433016	3.91632	8.99119e-05	0.00183894	Plant invertase/pectin methylesterase inhibitor superfamily protein
AT5G07250	AT5G07250	protein_coding_gene	215.555	0.919961	0.234923	3.91602	9.0023e-05	0.00183948	RHOMBOID-like protein 3
AT2G19520	AT2G19520	protein_coding_gene	1973.47	-0.567805	0.145046	-3.91465	9.05368e-05	0.00184823	Transducin family protein / WD-40 repeat family protein
AT3G55990	AT3G55990	protein_coding_gene	105.757	1.3944	0.356226	3.91437	9.06391e-05	0.00184858	Plant protein of unknown function (DUF828)
AT4G23180	AT4G23180	protein_coding_gene	583.092	1.2909	0.329805	3.91413	9.07308e-05	0.0018487	cysteine-rich RLK (RECEPTOR-like protein kinase) 10
AT1G18890	AT1G18890	protein_coding_gene	973.572	0.66789	0.170747	3.91158	9.16952e-05	0.0018666	calcium-dependent protein kinase 1
AT2G22800	AT2G22800	protein_coding_gene	18.89	1.68313	0.430428	3.91036	9.21603e-05	0.0018743	Homeobox-leucine zipper protein family
AT1G52060	AT1G52060	protein_coding_gene	385.17	2.08459	0.533172	3.90979	9.23753e-05	0.00187691	Mannose-binding lectin superfamily protein
AT1G62660	AT1G62660	protein_coding_gene	3754.76	1.37851	0.352785	3.9075	9.32545e-05	0.00189192	Glycosyl hydrolases family 32 protein
AT3G60770	AT3G60770	protein_coding_gene	11810.8	-0.519091	0.132857	-3.90713	9.33989e-05	0.00189192	Ribosomal protein S13/S15
AT5G13850	AT5G13850	protein_coding_gene	4300.53	-0.535967	0.137183	-3.90696	9.34639e-05	0.00189192	nascent polypeptide-associated complex subunit alpha-like protein 3
AT5G45775	AT5G45775	protein_coding_gene	7948.84	-0.555939	0.142285	-3.90721	9.33661e-05	0.00189192	Ribosomal L5P family protein
AT1G28395	AT1G28395	protein_coding_gene	615.176	-0.598689	0.153302	-3.90529	9.41108e-05	0.00190324
AT5G10360	AT5G10360	protein_coding_gene	18382.7	-0.570759	0.14619	-3.90424	9.45233e-05	0.00190979	Ribosomal protein S6e
AT3G55950	AT3G55950	protein_coding_gene	174.432	1.14781	0.294028	3.90374	9.47193e-05	0.00191197	CRINKLY4 related 3
AT1G30370	AT1G30370	protein_coding_gene	38.1399	1.92849	0.494405	3.90062	9.5946e-05	0.00193312	alpha/beta-Hydrolases superfamily protein
AT3G26830	AT3G26830	protein_coding_gene	38.3253	1.82665	0.468293	3.90066	9.59326e-05	0.00193312	Cytochrome P450 superfamily protein
ATMG00060	ATMG00060	protein_coding_gene	19.2605	-2.0154	0.516883	-3.89913	9.65376e-05	0.00194323	NADH dehydrogenase subunit 5C
AT5G57625	AT5G57625	protein_coding_gene	1751.84	1.94357	0.498524	3.89865	9.6732e-05	0.00194534	CAP (Cysteine-rich secretory proteins, Antigen 5, and Pathogenesis-related 1 protein) superfamily protein
AT1G51700	AT1G51700	protein_coding_gene	415.815	1.17316	0.301002	3.89752	9.71816e-05	0.00194848	DOF zinc finger protein 1
AT4G16370	AT4G16370	protein_coding_gene	1479.07	1.07005	0.274559	3.89736	9.72486e-05	0.00194848	oligopeptide transporter
AT5G06740	AT5G06740	protein_coding_gene	58.3178	1.70411	0.437187	3.8979	9.70324e-05	0.00194848	Concanavalin A-like lectin protein kinase family protein
AT5G58770	AT5G58770	protein_coding_gene	83.6859	1.72072	0.441489	3.89754	9.71736e-05	0.00194848	Undecaprenyl pyrophosphate synthetase family protein
AT5G24880	AT5G24880	protein_coding_gene	61.3353	1.64929	0.423229	3.89692	9.74224e-05	0.00195016
AT1G51880	AT1G51880	protein_coding_gene	39.8087	1.91169	0.490783	3.89519	9.81218e-05	0.00196235	root hair specific 6
AT3G06730	AT3G06730	protein_coding_gene	1574.72	-0.613901	0.15764	-3.89433	9.84695e-05	0.00196748	Thioredoxin z
AT1G06380	AT1G06380	protein_coding_gene	310.705	-0.670186	0.172136	-3.89335	9.88674e-05	0.00197179	Ribosomal protein L1p/L10e family
AT3G44590	AT3G44590	protein_coding_gene	1783.89	-0.610454	0.156786	-3.89355	9.8789e-05	0.00197179	60S acidic ribosomal protein family
AT1G57790	AT1G57790	protein_coding_gene	44.4726	1.33649	0.34344	3.89148	9.96335e-05	0.00198524	F-box family protein
AT1G47400	AT1G47400	protein_coding_gene	67.6025	1.68042	0.431926	3.89051	0.000100032	0.00199044
AT2G31560	AT2G31560	protein_coding_gene	228.738	1.11066	0.285488	3.8904	0.000100078	0.00199044	Protein of unknown function (DUF1685)
AT1G52530	AT1G52530	protein_coding_gene	38.6397	-1.07627	0.276707	-3.88958	0.000100419	0.00199062
AT3G50630	AT3G50630	protein_coding_gene	460.469	0.682983	0.175597	3.88949	0.000100455	0.00199062	KIP-related protein 2
AT4G25835	AT4G25835	protein_coding_gene	167.569	0.763323	0.196247	3.8896	0.000100411	0.00199062	P-loop containing nucleoside triphosphate hydrolases superfamily protein
AT5G48070	AT5G48070	protein_coding_gene	325.008	1.52134	0.391081	3.8901	0.000100205	0.00199062	xyloglucan endotransglucosylase/hydrolase 20
AT2G20585	AT2G20585	protein_coding_gene	867.189	-0.550883	0.141672	-3.88843	0.000100893	0.00199746	nuclear fusion defective 6
AT1G13300	AT1G13300	protein_coding_gene	57.5488	1.85631	0.477463	3.88786	0.000101133	0.00199855	myb-like transcription factor family protein
AT4G13390	AT4G13390	protein_coding_gene	2129.97	1.91403	0.492301	3.88793	0.000101102	0.00199855	Proline-rich extensin-like family protein
AT3G61860	AT3G61860	protein_coding_gene	1084.77	-0.381836	0.0982733	-3.88545	0.00010214	0.00201662	RNA-binding (RRM/RBD/RNP motifs) family protein
AT3G01680	AT3G01680	protein_coding_gene	51.7066	-1.39689	0.359809	-3.8823	0.000103473	0.00204107
AT3G11660	AT3G11660	protein_coding_gene	144.504	1.48949	0.383802	3.88089	0.000104075	0.00205107	NDR1/HIN1-like 1
AT5G64670	AT5G64670	protein_coding_gene	1410.59	-0.516042	0.133045	-3.8787	0.000105014	0.0020677	Ribosomal protein L18e/L15 superfamily protein
AT2G46430	AT2G46430	protein_coding_gene	50.4811	1.54765	0.399047	3.87837	0.00010516	0.00206869	cyclic nucleotide gated channel 3
AT4G08460	AT4G08460	protein_coding_gene	1317.75	-0.379594	0.0978931	-3.87764	0.000105474	0.00207298	Protein of unknown function (DUF1644)
AT5G48900	AT5G48900	protein_coding_gene	763.995	0.740979	0.191263	3.87413	0.000107005	0.00210116	Pectin lyase-like superfamily protein
AT1G29670	AT1G29670	protein_coding_gene	1729.37	1.30789	0.337699	3.87296	0.000107522	0.00210941	GDSL-like Lipase/Acylhydrolase superfamily protein
AT2G41090	AT2G41090	protein_coding_gene	1109.38	1.42521	0.368025	3.87258	0.000107688	0.00211074	Calcium-binding EF-hand family protein
AT2G20630	AT2G20630	protein_coding_gene	2262.91	1.22287	0.315808	3.87218	0.000107868	0.00211236	PP2C induced by AVRRPM1
AT1G27740	AT1G27740	protein_coding_gene	168.317	1.56829	0.405077	3.87159	0.000108127	0.00211551	root hair defective 6-like 4
AT4G29170	AT4G29170	protein_coding_gene	182.275	-0.81643	0.210889	-3.87137	0.000108227	0.00211555	Mnd1 family protein
AT5G50810	AT5G50810	protein_coding_gene	1150.47	-0.586964	0.151628	-3.87107	0.000108357	0.00211618	translocase inner membrane subunit 8
AT1G22680	AT1G22680	protein_coding_gene	29.1234	1.67671	0.433196	3.87056	0.000108586	0.00211683
AT5G11750	AT5G11750	protein_coding_gene	519.027	-0.542664	0.140199	-3.87068	0.000108534	0.00211683	Ribosomal protein L19 family protein
AT2G27840	AT2G27840	protein_coding_gene	1459.47	-0.597077	0.154301	-3.86955	0.000109035	0.00212368	histone deacetylase-related / HD-related
AT1G62730	AT1G62730	protein_coding_gene	309.64	-0.561016	0.145078	-3.86699	0.000110186	0.00214416	Terpenoid synthases superfamily protein
AT1G75280	AT1G75280	protein_coding_gene	1269.77	0.905645	0.234251	3.86613	0.000110576	0.00214982	NmrA-like negative transcriptional regulator family protein
AT5G26270	AT5G26270	protein_coding_gene	1295.87	0.764494	0.197804	3.86491	0.000111131	0.00215868
AT1G08340	AT1G08340	protein_coding_gene	207.214	1.52616	0.39499	3.86381	0.000111634	0.0021665	Rho GTPase activating protein with PAK-box/P21-Rho-binding domain
AT1G53350	AT1G53350	protein_coding_gene	65.4333	0.892974	0.231147	3.86323	0.000111899	0.00216969	Disease resistance protein (CC-NBS-LRR class) family
AT5G57290	AT5G57290	protein_coding_gene	9135.05	-0.55212	0.142968	-3.86184	0.000112537	0.00218011	60S acidic ribosomal protein family
AT1G22490	AT1G22490	protein_coding_gene	27.581	1.35054	0.34981	3.86079	0.000113023	0.00218562	basic helix-loop-helix (bHLH) DNA-binding superfamily protein
AT4G02830	AT4G02830	protein_coding_gene	54.9331	1.82356	0.472306	3.86097	0.000112939	0.00218562
AT3G20380	AT3G20380	protein_coding_gene	42.1999	1.59017	0.41194	3.86018	0.000113302	0.00218906	TRAF-like family protein
AT3G08600	AT3G08600	protein_coding_gene	279.771	0.744217	0.192815	3.85974	0.000113507	0.00218911	Protein of unknown function (DUF1191)
AT3G18600	AT3G18600	protein_coding_gene	1556.75	-0.726831	0.188303	-3.85991	0.000113429	0.00218911	P-loop containing nucleoside triphosphate hydrolases superfamily protein
AT1G30140	AT1G30140	protein_coding_gene	22.5172	1.97402	0.511544	3.85895	0.000113876	0.0021913
AT3G25250	AT3G25250	protein_coding_gene	471.932	1.25618	0.325532	3.85884	0.000113924	0.0021913	AGC (cAMP-dependent, cGMP-dependent and protein kinase C) kinase family protein
AT4G39360	AT4G39360	protein_coding_gene	21.3224	1.70779	0.442552	3.85896	0.000113869	0.0021913
AT2G03670	AT2G03670	protein_coding_gene	238.995	-0.758094	0.196486	-3.85825	0.000114202	0.00219453	cell division cycle 48B
AT2G31083	AT2G31083	protein_coding_gene	64.1058	1.89902	0.492222	3.85805	0.000114295	0.00219453	CLAVATA3/ESR-RELATED 5
AT3G46280	AT3G46280	protein_coding_gene	899.856	1.60765	0.416795	3.85716	0.000114712	0.00219862	protein kinase-related
AT4G00100	AT4G00100	protein_coding_gene	15196.4	-0.549788	0.142533	-3.85726	0.000114664	0.00219862	ribosomal protein S13A
AT2G32930	AT2G32930	protein_coding_gene	375.468	0.906586	0.235098	3.85621	0.000115158	0.00220523	zinc finger nuclease 2
AT1G77670	AT1G77670	protein_coding_gene	1635.85	-0.643305	0.166848	-3.85563	0.00011543	0.00220652	Pyridoxal phosphate (PLP)-dependent transferases superfamily protein
AT4G14110	AT4G14110	protein_coding_gene	817.825	-0.53474	0.138688	-3.85571	0.000115396	0.00220652	COP9 signalosome, subunit CSN8
AT5G47760	AT5G47760	protein_coding_gene	514.864	0.651306	0.168947	3.8551	0.000115684	0.00220943	2-phosphoglycolate phosphatase 2
AT3G15800	AT3G15800	protein_coding_gene	9.96069	-2.17117	0.563331	-3.85417	0.000116122	0.00221389	Glycosyl hydrolase superfamily protein
AT4G12870	AT4G12870	protein_coding_gene	1760.85	-0.630874	0.163679	-3.85434	0.000116042	0.00221389	Gamma interferon responsive lysosomal thiol (GILT) reductase family protein
AT3G58700	AT3G58700	protein_coding_gene	2236.27	-0.613811	0.159296	-3.85327	0.00011655	0.00222009	Ribosomal L5P family protein
AT5G22250	AT5G22250	protein_coding_gene	340.396	1.5178	0.394093	3.85136	0.000117462	0.0022355	Polynucleotidyl transferase, ribonuclease H-like superfamily protein
AT1G56230	AT1G56230	protein_coding_gene	285.739	0.632814	0.164322	3.85107	0.000117603	0.00223622	Protein of unknown function (DUF1399)
AT4G26220	AT4G26220	protein_coding_gene	184.479	1.83975	0.477795	3.8505	0.000117875	0.00223941	S-adenosyl-L-methionine-dependent methyltransferases superfamily protein
AT1G44160	AT1G44160	protein_coding_gene	48.4904	1.80885	0.47016	3.8473	0.000119427	0.00226207	HSP40/DnaJ peptide-binding protein
AT2G47610	AT2G47610	protein_coding_gene	20871	-0.563487	0.146464	-3.84727	0.000119443	0.00226207	Ribosomal protein L7Ae/L30e/S12e/Gadd45 family protein
AT5G20700	AT5G20700	protein_coding_gene	4217.76	0.985232	0.256085	3.84729	0.000119433	0.00226207	Protein of unknown function (DUF581)
ATCG00890	ATCG00890	protein_coding_gene	43.8569	-2.05387	0.533894	-3.84696	0.00011959	0.00226207	NADH-Ubiquinone/plastoquinone (complex I) protein
ATCG01250	ATCG01250	protein_coding_gene	43.8569	-2.05387	0.533894	-3.84696	0.00011959	0.00226207	NADH-Ubiquinone/plastoquinone (complex I) protein
AT3G56930	AT3G56930	protein_coding_gene	417.997	0.867372	0.225509	3.84628	0.000119924	0.0022664	DHHC-type zinc finger family protein
AT2G16790	AT2G16790	protein_coding_gene	124.106	1.08046	0.28104	3.84449	0.000120804	0.00228105	P-loop containing nucleoside triphosphate hydrolases superfamily protein
AT5G40690	AT5G40690	protein_coding_gene	315.029	1.76559	0.459536	3.84211	0.000121981	0.00230126
AT5G11340	AT5G11340	protein_coding_gene	1055.58	-0.441606	0.114955	-3.84157	0.00012225	0.00230432	Acyl-CoA N-acyltransferases (NAT) superfamily protein
AT4G24010	AT4G24010	protein_coding_gene	22.0457	2.03649	0.530234	3.84074	0.000122666	0.00231016	cellulose synthase like G1
AT2G31110	AT2G31110	protein_coding_gene	95.4159	1.66967	0.434923	3.839	0.000123536	0.00232452	Plant protein of unknown function (DUF828)
AT1G04240	AT1G04240	protein_coding_gene	319.797	0.810464	0.211133	3.83864	0.000123718	0.00232592	AUX/IAA transcriptional regulator family protein
AT2G30395	AT2G30395	protein_coding_gene	64.2623	1.70369	0.443878	3.8382	0.000123937	0.00232802	ovate family protein 17
AT2G40100	AT2G40100	protein_coding_gene	824.392	1.02925	0.268213	3.83743	0.000124329	0.00233071	light harvesting complex photosystem II
AT3G08980	AT3G08980	protein_coding_gene	169.937	-0.794516	0.207045	-3.83741	0.00012434	0.00233071	Peptidase S24/S26A/S26B/S26C family protein
AT3G46210	AT3G46210	protein_coding_gene	376.022	-0.67205	0.175137	-3.83728	0.000124404	0.00233071	Ribosomal protein S5 domain 2-like superfamily protein
AT1G18570	AT1G18570	protein_coding_gene	410.398	0.908666	0.236875	3.83606	0.000125023	0.00233682	myb domain protein 51
AT3G25910	AT3G25910	protein_coding_gene	1440.37	-0.405638	0.105745	-3.836	0.000125054	0.00233682	Protein of unknown function (DUF1644)
AT5G01100	AT5G01100	protein_coding_gene	307.567	1.5883	0.414022	3.83628	0.000124913	0.00233682	O-fucosyltransferase family protein
AT1G01453	AT1G01453	protein_coding_gene	91.2079	1.77581	0.462993	3.8355	0.000125307	0.00233953
AT1G48750	AT1G48750	protein_coding_gene	364.923	1.65826	0.432387	3.83512	0.000125501	0.00234114	Bifunctional inhibitor/lipid-transfer protein/seed storage 2S albumin superfamily protein
AT2G01770	AT2G01770	protein_coding_gene	7.77938	-1.94097	0.506174	-3.83459	0.000125772	0.00234417	vacuolar iron transporter 1
AT2G24580	AT2G24580	protein_coding_gene	334.374	0.699842	0.182595	3.83276	0.000126715	0.00235972	FAD-dependent oxidoreductase family protein
AT2G36430	AT2G36430	protein_coding_gene	53.2713	1.64372	0.428942	3.83204	0.000127084	0.00236252	Plant protein of unknown function (DUF247)
AT4G28210	AT4G28210	protein_coding_gene	1181.2	-0.717182	0.187147	-3.83219	0.000127006	0.00236252	embryo defective 1923
AT1G63310	AT1G63310	protein_coding_gene	34.239	-1.55259	0.405237	-3.83132	0.000127459	0.00236746
AT1G65030	AT1G65030	protein_coding_gene	601.204	-0.647746	0.169089	-3.83081	0.000127722	0.00236959	Transducin/WD40 repeat-like superfamily protein
AT5G54710	AT5G54710	protein_coding_gene	67.1749	1.76703	0.461285	3.83067	0.000127793	0.00236959	Ankyrin repeat family protein
AT5G15470	AT5G15470	protein_coding_gene	778.459	0.371495	0.0969957	3.83001	0.000128137	0.00237393	galacturonosyltransferase 14
AT1G60890	AT1G60890	protein_coding_gene	459.985	0.627548	0.163866	3.82963	0.000128335	0.00237556	Phosphatidylinositol-4-phosphate 5-kinase family protein
AT1G73177	AT1G73177	protein_coding_gene	249.477	-0.732096	0.191196	-3.82903	0.00012865	0.00237936	bonsai
AT5G56540	AT5G56540	protein_coding_gene	1291.96	1.58003	0.412767	3.82791	0.000129235	0.00238815	arabinogalactan protein 14
AT4G36230	AT4G36230	protein_coding_gene	10.6197	1.96317	0.513139	3.8258	0.00013035	0.00240533
AT5G07100	AT5G07100	protein_coding_gene	109.934	1.65163	0.431717	3.82573	0.000130387	0.00240533	WRKY DNA-binding protein 26
AT1G60710	AT1G60710	protein_coding_gene	4593.77	0.799909	0.209149	3.82459	0.000130988	0.00241435	NAD(P)-linked oxidoreductase superfamily protein
AT1G73740	AT1G73740	protein_coding_gene	196.84	0.804366	0.210531	3.82066	0.000133094	0.002449	UDP-Glycosyltransferase superfamily protein
AT3G54730	AT3G54730	protein_coding_gene	6.38388	-2.22848	0.583241	-3.82086	0.000132987	0.002449
AT5G61550	AT5G61550	protein_coding_gene	146.916	1.68804	0.44188	3.82013	0.000133381	0.00245219	U-box domain-containing protein kinase family protein
AT1G01990	AT1G01990	protein_coding_gene	511.31	-0.437577	0.114583	-3.81886	0.000134067	0.00246272
AT5G01790	AT5G01790	protein_coding_gene	187.292	1.21871	0.319236	3.8176	0.000134758	0.0024733
AT2G42010	AT2G42010	protein_coding_gene	787.437	0.432191	0.113226	3.81707	0.000135048	0.00247653	phospholipase D beta 1
AT1G60110	AT1G60110	protein_coding_gene	29.1483	1.77351	0.464718	3.8163	0.000135465	0.00247997	Mannose-binding lectin superfamily protein
AT2G15400	AT2G15400	protein_coding_gene	71.9225	-0.786899	0.20619	-3.81637	0.000135428	0.00247997	DNA-directed RNA polymerase family protein
AT1G33120	AT1G33120	protein_coding_gene	11650.4	-0.525741	0.137785	-3.81566	0.00013582	0.00248436	Ribosomal protein L6 family
AT2G19540	AT2G19540	protein_coding_gene	2098.02	-0.655993	0.171985	-3.81425	0.000136599	0.00249652	Transducin family protein / WD-40 repeat family protein
AT1G24140	AT1G24140	protein_coding_gene	48.7915	1.59085	0.417288	3.81236	0.000137646	0.00251353	Matrixin family protein
AT3G15350	AT3G15350	protein_coding_gene	923.987	0.469624	0.123283	3.80932	0.000139351	0.00254251	Core-2/I-branching beta-1,6-N-acetylglucosaminyltransferase family protein
AT3G07340	AT3G07340	protein_coding_gene	177.395	1.33583	0.350729	3.80873	0.000139685	0.00254442	basic helix-loop-helix (bHLH) DNA-binding superfamily protein
AT4G11240	AT4G11240	protein_coding_gene	1203.75	-0.486787	0.12782	-3.80837	0.000139889	0.00254442	Calcineurin-like metallo-phosphoesterase superfamily protein
AT4G32605	AT4G32605	protein_coding_gene	617.798	-0.624705	0.164027	-3.80855	0.000139781	0.00254442	Mitochondrial glycoprotein family protein
AT5G66000	AT5G66000	protein_coding_gene	167.427	-0.735584	0.193153	-3.8083	0.000139926	0.00254442
AT3G46780	AT3G46780	protein_coding_gene	3267.66	1.4856	0.390301	3.80628	0.000141071	0.00256308	plastid transcriptionally active 16
AT3G13130	AT3G13130	protein_coding_gene	48.4555	1.54781	0.406707	3.8057	0.000141402	0.00256554
AT3G48520	AT3G48520	protein_coding_gene	801.681	1.6837	0.442428	3.80559	0.000141466	0.00256554	cytochrome P450, family 94, subfamily B, polypeptide 3
AT3G57290	AT3G57290	protein_coding_gene	4919.4	-0.457366	0.120188	-3.80542	0.000141562	0.00256554	eukaryotic translation initiation factor 3E
AT5G60120	AT5G60120	protein_coding_gene	2182.74	0.584054	0.153514	3.80456	0.000142056	0.00257233	target of early activation tagged (EAT) 2
AT1G60770	AT1G60770	protein_coding_gene	1219.95	-0.6482	0.170429	-3.80334	0.00014276	0.00258077	Tetratricopeptide repeat (TPR)-like superfamily protein
AT3G24670	AT3G24670	protein_coding_gene	823.366	1.16616	0.306614	3.80334	0.000142758	0.00258077	Pectin lyase-like superfamily protein
AT5G64905	AT5G64905	protein_coding_gene	170.647	1.61155	0.423768	3.8029	0.000143012	0.00258317	elicitor peptide 3 precursor
AT1G36310	AT1G36310	protein_coding_gene	749.944	-0.434422	0.114275	-3.80155	0.000143793	0.00259512	S-adenosyl-L-methionine-dependent methyltransferases superfamily protein
AT2G28120	AT2G28120	protein_coding_gene	67.8078	1.24971	0.328887	3.79982	0.0001448	0.00261111	Major facilitator superfamily protein
AT4G34540	AT4G34540	protein_coding_gene	280.986	-0.566039	0.149004	-3.79881	0.000145392	0.00261959	NmrA-like negative transcriptional regulator family protein
AT2G44460	AT2G44460	protein_coding_gene	66.6371	-1.96145	0.516459	-3.79789	0.000145935	0.00262719	beta glucosidase 28
AT1G64440	AT1G64440	protein_coding_gene	766.607	0.712695	0.187737	3.79625	0.000146903	0.00264242	NAD(P)-binding Rossmann-fold superfamily protein
AT1G25260	AT1G25260	protein_coding_gene	2414.03	-0.647234	0.170518	-3.79569	0.000147235	0.002644	Ribosomal protein L10 family protein
AT3G16450	AT3G16450	protein_coding_gene	5744.2	0.957883	0.252352	3.79582	0.000147154	0.002644	Mannose-binding lectin superfamily protein
AT2G18470	AT2G18470	protein_coding_gene	2.86554	2.26955	0.598108	3.79456	0.000147907	0.00264748	roline-rich extensin-like receptor kinase 4
AT2G25355	AT2G25355	protein_coding_gene	228.557	-0.601532	0.158518	-3.79473	0.000147806	0.00264748	PNAS-3 related
AT4G15500	AT4G15500	protein_coding_gene	86.3873	1.24274	0.327455	3.79514	0.000147559	0.00264748	UDP-Glycosyltransferase superfamily protein
AT5G62420	AT5G62420	protein_coding_gene	34.7572	1.59313	0.419848	3.79454	0.000147918	0.00264748	NAD(P)-linked oxidoreductase superfamily protein
AT2G27000	AT2G27000	protein_coding_gene	428.836	0.961293	0.253383	3.79383	0.000148339	0.00265062	cytochrome P450, family 705, subfamily A, polypeptide 8
AT3G59880	AT3G59880	protein_coding_gene	48.7294	1.72327	0.454208	3.79402	0.00014823	0.00265062
AT5G44610	AT5G44610	protein_coding_gene	606.773	1.98272	0.522659	3.79353	0.00014852	0.00265167	microtubule-associated protein 18
AT4G10955	AT4G10955	protein_coding_gene	301.295	-0.761998	0.200881	-3.79328	0.000148669	0.00265215	alpha/beta-Hydrolases superfamily protein
AT5G44390	AT5G44390	protein_coding_gene	44.7992	1.60633	0.423661	3.79154	0.000149716	0.00266861	FAD-binding Berberine family protein
AT1G20160	AT1G20160	protein_coding_gene	133.593	1.25094	0.330008	3.79063	0.000150267	0.00267624	Subtilisin-like serine endopeptidase family protein
AT3G55130	AT3G55130	protein_coding_gene	210.434	1.48493	0.391773	3.79029	0.000150471	0.00267766	white-brown complex homolog 19
AT4G23515	AT4G23515	protein_coding_gene	22.8557	1.593	0.42035	3.7897	0.00015083	0.00268184	Toll-Interleukin-Resistance (TIR) domain family protein
AT2G40820	AT2G40820	protein_coding_gene	487.888	0.505075	0.133287	3.78939	0.000151016	0.00268296
AT2G42760	AT2G42760	protein_coding_gene	315.627	1.65176	0.435921	3.78911	0.000151186	0.00268377
AT1G68945	AT1G68945	protein_coding_gene	617.266	-0.545235	0.143929	-3.78822	0.000151731	0.00269124
AT1G23060	AT1G23060	protein_coding_gene	118.729	1.11817	0.295189	3.78798	0.000151875	0.00269158
AT5G62290	AT5G62290	protein_coding_gene	507.993	-0.644936	0.170416	-3.78448	0.000154033	0.0027276	nucleotide-sensitive chloride conductance regulator (ICln) family protein
AT5G57340	AT5G57340	protein_coding_gene	139.862	1.26983	0.335573	3.78406	0.00015429	0.00272991
AT2G40160	AT2G40160	protein_coding_gene	113.594	1.20797	0.319288	3.78333	0.000154745	0.00273572	Plant protein of unknown function (DUF828)
AT1G69080	AT1G69080	protein_coding_gene	49.03	1.41231	0.37333	3.783	0.000154951	0.00273714	Adenine nucleotide alpha hydrolases-like superfamily protein
AT4G00330	AT4G00330	protein_coding_gene	481.808	1.19872	0.316909	3.78253	0.000155242	0.00274003	calmodulin-binding receptor-like cytoplasmic kinase 2
AT3G62040	AT3G62040	protein_coding_gene	163.927	1.65368	0.437254	3.78198	0.000155588	0.00274391	Haloacid dehalogenase-like hydrolase (HAD) superfamily protein
AT5G22410	AT5G22410	protein_coding_gene	524.015	1.67406	0.442816	3.78049	0.000156523	0.00275366	root hair specific 18
AT5G49448	AT5G49448	protein_coding_gene	63.8808	1.39788	0.369753	3.78057	0.00015647	0.00275366	conserved peptide upstream open reading frame 4
AT5G49450	AT5G49450	protein_coding_gene	63.8808	1.39788	0.369753	3.78057	0.00015647	0.00275366	basic leucine-zipper 1
AT1G07720	AT1G07720	protein_coding_gene	584.741	1.02776	0.27191	3.77977	0.000156975	0.00275938	3-ketoacyl-CoA synthase 3
AT5G46110	AT5G46110	protein_coding_gene	8840.51	0.654356	0.173154	3.77904	0.000157437	0.00276524	Glucose-6-phosphate/phosphate translocator-related
AT1G04250	AT1G04250	protein_coding_gene	2526.81	1.32281	0.350165	3.77768	0.000158299	0.00277813	AUX/IAA transcriptional regulator family protein
AT1G47480	AT1G47480	protein_coding_gene	230.747	1.44701	0.383194	3.77618	0.000159255	0.00279263	alpha/beta-Hydrolases superfamily protein
AT1G78120	AT1G78120	protein_coding_gene	118.889	1.34734	0.356842	3.77574	0.000159533	0.00279298	Tetratricopeptide repeat (TPR)-like superfamily protein
AT4G11060	AT4G11060	protein_coding_gene	346.59	-0.658974	0.174527	-3.77576	0.000159518	0.00279298	mitochondrially targeted single-stranded DNA binding protein
AT1G70460	AT1G70460	protein_coding_gene	533.526	1.25929	0.333634	3.77448	0.000160341	0.00280487	root hair specific 10
AT3G06470	AT3G06470	protein_coding_gene	490.328	0.739483	0.195927	3.77428	0.000160472	0.00280489	GNS1/SUR4 membrane protein family
AT3G44220	AT3G44220	protein_coding_gene	51.9017	-0.844026	0.22367	-3.77353	0.000160954	0.00281104	Late embryogenesis abundant (LEA) hydroxyproline-rich glycoprotein family
AT5G64900	AT5G64900	protein_coding_gene	202.972	1.73053	0.458891	3.77111	0.00016252	0.00283611	precursor of peptide 1
AT1G27030	AT1G27030	protein_coding_gene	1113.24	0.882641	0.234119	3.77006	0.000163209	0.00284583
AT3G07970	AT3G07970	protein_coding_gene	5.16226	2.15978	0.573163	3.76817	0.000164447	0.00286512	Pectin lyase-like superfamily protein
AT1G08410	AT1G08410	protein_coding_gene	668.596	-0.615348	0.163386	-3.76623	0.000165733	0.00288288	P-loop containing nucleoside triphosphate hydrolases superfamily protein
AT5G24930	AT5G24930	protein_coding_gene	2004.93	0.73072	0.194014	3.76632	0.000165673	0.00288288	CONSTANS-like 4
AT2G41810	AT2G41810	protein_coding_gene	247.965	1.30716	0.347359	3.76313	0.000167799	0.00291646	Protein of unknown function, DUF642
AT3G03773	AT3G03773	protein_coding_gene	300.464	-0.453515	0.120573	-3.76133	0.000169009	0.00293514	HSP20-like chaperones superfamily protein
AT5G17330	AT5G17330	protein_coding_gene	5741.6	1.24233	0.33038	3.7603	0.000169709	0.00294493	glutamate decarboxylase
AT4G03460	AT4G03460	protein_coding_gene	18.45	1.7379	0.462547	3.75725	0.00017179	0.00297388	Ankyrin repeat family protein
AT5G04885	AT5G04885	protein_coding_gene	920.576	-0.755166	0.200985	-3.75733	0.000171735	0.00297388	Glycosyl hydrolase family protein
AT5G43320	AT5G43320	protein_coding_gene	2193.29	0.383921	0.102179	3.75735	0.000171722	0.00297388	casein kinase I-like 8
AT1G54740	AT1G54740	protein_coding_gene	202.687	1.28382	0.341755	3.75654	0.000172281	0.00297875	Protein of unknown function (DUF3049)
AT5G49080			1100.29	1.61191	0.429107	3.75644	0.000172346	0.00297875	transposable element gene
AT1G24510	AT1G24510	protein_coding_gene	6348.91	-0.49558	0.131945	-3.75595	0.000172687	0.00298226	TCP-1/cpn60 chaperonin family protein
AT1G43010	AT1G43010	protein_coding_gene	6.63628	2.1962	0.585118	3.75343	0.000174429	0.00300059	Pentatricopeptide repeat (PPR) superfamily protein
AT1G70860	AT1G70860	protein_coding_gene	11.7365	2.14777	0.57211	3.75413	0.000173945	0.00300059	Polyketide cyclase/dehydrase and lipid transport superfamily protein
AT3G05270	AT3G05270	protein_coding_gene	380.86	0.733192	0.195325	3.7537	0.000174243	0.00300059	Plant protein of unknown function (DUF869)
AT3G14350	AT3G14350	protein_coding_gene	2598.32	0.664918	0.17715	3.75341	0.000174442	0.00300059	STRUBBELIG-receptor family 7
AT5G14340	AT5G14340	protein_coding_gene	42.624	1.60456	0.42748	3.75353	0.000174364	0.00300059	myb domain protein 40
AT5G54250	AT5G54250	protein_coding_gene	297.687	1.27423	0.339526	3.75297	0.000174749	0.00300348	cyclic nucleotide-gated cation channel 4
AT3G05560	AT3G05560	protein_coding_gene	10798.2	-0.591958	0.157852	-3.75008	0.000176776	0.00303592	Ribosomal L22e protein family
AT1G05760	AT1G05760	protein_coding_gene	13.7996	-2.20042	0.587078	-3.7481	0.000178182	0.00305764	Mannose-binding lectin superfamily protein
AT4G25790	AT4G25790	protein_coding_gene	201.704	1.75105	0.467298	3.74718	0.000178832	0.00306636	CAP (Cysteine-rich secretory proteins, Antigen 5, and Pathogenesis-related 1 protein) superfamily protein
AT2G21520	AT2G21520	protein_coding_gene	2118.47	0.495644	0.132368	3.74445	0.000180788	0.00309745	Sec14p-like phosphatidylinositol transfer family protein
AT1G20140	AT1G20140	protein_coding_gene	350.467	-0.588678	0.157337	-3.74151	0.000182915	0.00312893	SKP1-like 4
AT5G08260	AT5G08260	protein_coding_gene	6893.13	-0.687402	0.183719	-3.74159	0.000182857	0.00312893	serine carboxypeptidase-like 35
AT2G44860	AT2G44860	protein_coding_gene	2521.74	-0.578833	0.154725	-3.74103	0.000183266	0.00313246	Ribosomal protein L24e family protein
AT2G25690	AT2G25690	protein_coding_gene	152.142	0.679993	0.181784	3.74066	0.000183539	0.00313465	Protein of unknown function (DUF581)
AT1G16440	AT1G16440	protein_coding_gene	77.8655	1.58271	0.423178	3.74004	0.000183988	0.00313985	root hair specific 3
AT5G24313	AT5G24313	protein_coding_gene	143.623	1.53553	0.410602	3.7397	0.000184239	0.00314164
AT3G22830	AT3G22830	protein_coding_gene	134.434	1.85831	0.497022	3.73889	0.000184837	0.00314937	heat shock transcription factor A6B
AT5G47680	AT5G47680	protein_coding_gene	864.885	-0.468482	0.125346	-3.73751	0.000185848	0.0031641
AT2G31410	AT2G31410	protein_coding_gene	2336.99	-0.5676	0.151881	-3.73714	0.000186129	0.00316639
AT3G60200	AT3G60200	protein_coding_gene	287.19	0.691961	0.185212	3.73604	0.000186942	0.00317771
AT3G07070	AT3G07070	protein_coding_gene	146.595	1.42419	0.381326	3.73484	0.000187832	0.00318565	Protein kinase superfamily protein
AT3G23510	AT3G23510	protein_coding_gene	527.307	1.08059	0.289329	3.73482	0.00018785	0.00318565	Cyclopropane-fatty-acyl-phospholipid synthase
AT3G50930	AT3G50930	protein_coding_gene	1382.58	1.15512	0.309266	3.73502	0.0001877	0.00318565	cytochrome BC1 synthesis
AT5G07475	AT5G07475	protein_coding_gene	42.5919	2.11875	0.567438	3.73388	0.000188552	0.00319505	Cupredoxin superfamily protein
AT4G12800	AT4G12800	protein_coding_gene	12297.1	1.27065	0.340355	3.73331	0.000188978	0.00319977	photosystem I subunit l
AT1G04880	AT1G04880	protein_coding_gene	24.5976	-1.45338	0.389423	-3.73214	0.000189863	0.00321224	HMG (high mobility group) box protein with ARID/BRIGHT DNA-binding domain
AT5G03070	AT5G03070	protein_coding_gene	258.818	-0.507218	0.135934	-3.73134	0.000190462	0.00321984	importin alpha isoform 9
AT5G35190	AT5G35190	protein_coding_gene	2224.06	1.77806	0.476695	3.72997	0.0001915	0.00323487	proline-rich extensin-like family protein
AT4G28150	AT4G28150	protein_coding_gene	18.1087	1.69132	0.453525	3.72929	0.000192022	0.00324033	Protein of unknown function (DUF789)
AT5G14050	AT5G14050	protein_coding_gene	1463.03	-0.688023	0.184498	-3.72916	0.000192123	0.00324033	Transducin/WD40 repeat-like superfamily protein
AT1G48100	AT1G48100	protein_coding_gene	69.0669	1.23772	0.331953	3.72859	0.000192554	0.00324255	Pectin lyase-like superfamily protein
AT4G29180	AT4G29180	protein_coding_gene	336.648	1.35393	0.363108	3.72872	0.000192453	0.00324255	root hair specific 16
AT3G23690	AT3G23690	protein_coding_gene	1123.11	0.572546	0.153576	3.7281	0.000192932	0.00324638	basic helix-loop-helix (bHLH) DNA-binding superfamily protein
AT1G73670	AT1G73670	protein_coding_gene	551.136	0.644337	0.172936	3.72587	0.00019464	0.00327004	MAP kinase 15
AT3G57000	AT3G57000	protein_coding_gene	1025.61	-0.578335	0.155217	-3.72598	0.000194554	0.00327004	nucleolar essential protein-related
AT1G72450	AT1G72450	protein_coding_gene	819.463	1.45701	0.391099	3.72543	0.000194986	0.00327331	jasmonate-zim-domain protein 6
AT1G66200	AT1G66200	protein_coding_gene	11006.8	1.31637	0.353384	3.72503	0.000195292	0.00327338	glutamine synthase clone F11
AT4G28190	AT4G28190	protein_coding_gene	616.482	-0.519019	0.139332	-3.72506	0.000195272	0.00327338	Developmental regulator, ULTRAPETALA
AT1G75410	AT1G75410	protein_coding_gene	164.331	0.95968	0.257785	3.72279	0.000197034	0.00329746	BEL1-like homeodomain 3
AT4G15765	AT4G15765	protein_coding_gene	124.906	1.18193	0.317481	3.72282	0.000197006	0.00329746	FAD/NAD(P)-binding oxidoreductase family protein
AT3G09020	AT3G09020	protein_coding_gene	42.1406	1.39828	0.375671	3.72208	0.000197585	0.00330361	alpha 1,4-glycosyltransferase family protein
AT5G05960	AT5G05960	protein_coding_gene	222.784	1.70051	0.45689	3.72193	0.000197707	0.00330361	Bifunctional inhibitor/lipid-transfer protein/seed storage 2S albumin superfamily protein
AT4G17220	AT4G17220	protein_coding_gene	113.518	1.69113	0.454502	3.72085	0.000198553	0.00331519	microtubule-associated proteins 70-5
AT1G72200	AT1G72200	protein_coding_gene	122.556	1.25894	0.338471	3.71951	0.000199613	0.0033257	RING/U-box superfamily protein
AT2G20530	AT2G20530	protein_coding_gene	2339.78	-0.541623	0.14561	-3.71969	0.000199464	0.0033257	prohibitin 6
AT3G53420	AT3G53420	protein_coding_gene	12654.8	1.11327	0.299309	3.71947	0.000199643	0.0033257	plasma membrane intrinsic protein 2A
AT4G18880	AT4G18880	protein_coding_gene	287.149	0.891609	0.239781	3.71843	0.000200467	0.00333685	heat shock transcription factor A4A
AT3G57150	AT3G57150	protein_coding_gene	4181.8	-0.723538	0.194649	-3.71714	0.000201493	0.0033462	homologue of NAP57
AT4G23870	AT4G23870	protein_coding_gene	174.344	1.63094	0.438752	3.71722	0.000201423	0.0033462
AT5G64680	AT5G64680	protein_coding_gene	485.372	-0.594715	0.15998	-3.71743	0.000201257	0.0033462
AT1G02370	AT1G02370	protein_coding_gene	202.887	-0.854437	0.229912	-3.71637	0.000202107	0.00334907	Tetratricopeptide repeat (TPR)-like superfamily protein
AT3G28900	AT3G28900	protein_coding_gene	4294.46	-0.583225	0.156934	-3.71637	0.000202105	0.00334907	Ribosomal protein L34e superfamily protein
AT5G24770	AT5G24770	protein_coding_gene	119.802	1.92087	0.516872	3.71634	0.000202132	0.00334907	vegetative storage protein 2
AT5G42590	AT5G42590	protein_coding_gene	85.347	1.43532	0.386238	3.71615	0.000202285	0.00334907	cytochrome P450, family 71, subfamily A, polypeptide 16
AT3G48970	AT3G48970	protein_coding_gene	197.609	1.27915	0.344318	3.71501	0.000203192	0.00336152	Heavy metal transport/detoxification superfamily protein
AT3G28550	AT3G28550	protein_coding_gene	10967.3	1.49392	0.402223	3.71416	0.000203878	0.00336515	Proline-rich extensin-like family protein
AT5G15830	AT5G15830	protein_coding_gene	24.6881	2.00057	0.538624	3.71423	0.000203825	0.00336515	basic leucine-zipper 3
AT5G23920	AT5G23920	protein_coding_gene	677.273	0.775559	0.208804	3.71429	0.000203778	0.00336515
AT4G26780	AT4G26780	protein_coding_gene	801.059	-0.703169	0.189386	-3.71288	0.000204911	0.00337962	Co-chaperone GrpE family protein
AT3G21680	AT3G21680	protein_coding_gene	145.917	1.08064	0.291069	3.71265	0.000205101	0.00338019
AT5G65690	AT5G65690	protein_coding_gene	190.996	1.5829	0.42648	3.71154	0.000206002	0.00339245	phosphoenolpyruvate carboxykinase 2
AT2G30740	AT2G30740	protein_coding_gene	634.889	0.75653	0.203878	3.7107	0.000206683	0.00340018	Protein kinase superfamily protein
AT3G56760	AT3G56760	protein_coding_gene	440.808	0.423662	0.114177	3.71058	0.000206786	0.00340018	Protein kinase superfamily protein
AT1G22440	AT1G22440	protein_coding_gene	792.271	0.944259	0.254512	3.71008	0.000207191	0.00340112	Zinc-binding alcohol dehydrogenase family protein
AT2G38560	AT2G38560	protein_coding_gene	787.181	-0.521708	0.140615	-3.71019	0.000207106	0.00340112	transcript elongation factor IIS
AT4G28360	AT4G28360	protein_coding_gene	2250.15	-0.471982	0.127221	-3.70993	0.000207314	0.00340112	Ribosomal protein L22p/L17e family protein
AT1G21660	AT1G21660	protein_coding_gene	1144.9	0.561033	0.151252	3.70926	0.000207866	0.00340758	Chaperone DnaJ-domain superfamily protein
AT1G29250	AT1G29250	protein_coding_gene	1769.97	-0.68131	0.183709	-3.70863	0.000208385	0.00341351	Alba DNA/RNA-binding protein
AT2G41870	AT2G41870	protein_coding_gene	118.053	1.37241	0.370102	3.70819	0.00020875	0.00341689	Remorin family protein
AT5G49010	AT5G49010	protein_coding_gene	196.668	-0.635406	0.171378	-3.70764	0.000209203	0.00342173	DNA replication protein-related
AT4G19700	AT4G19700	protein_coding_gene	173.086	-0.716534	0.193281	-3.70721	0.000209555	0.0034249	SBP (S-ribonuclease binding protein) family protein
AT5G60960	AT5G60960	protein_coding_gene	1750.19	-0.621154	0.167601	-3.70615	0.000210431	0.00343661	Pentatricopeptide repeat (PPR) superfamily protein
AT1G52565	AT1G52565	protein_coding_gene	101.169	1.66373	0.448959	3.70576	0.000210755	0.00343931
AT1G34760	AT1G34760	protein_coding_gene	359.116	1.09215	0.29486	3.70395	0.000212265	0.00346134	general regulatory factor 11
AT5G19730	AT5G19730	protein_coding_gene	355.302	0.785422	0.212137	3.70243	0.000213541	0.0034769	Pectin lyase-like superfamily protein
AT5G44130	AT5G44130	protein_coding_gene	493.618	1.87275	0.505795	3.70258	0.000213416	0.0034769	FASCICLIN-like arabinogalactan protein 13 precursor
AT1G23860	AT1G23860	protein_coding_gene	621.388	-0.501155	0.135373	-3.70202	0.000213888	0.00347994	RS-containing zinc finger protein 21
AT3G23030	AT3G23030	protein_coding_gene	586.065	1.08928	0.294281	3.7015	0.000214329	0.0034845	indole-3-acetic acid inducible 2
AT2G34570	AT2G34570	protein_coding_gene	415.598	-0.729686	0.197147	-3.70123	0.000214555	0.00348554	PIN domain-like family protein
AT1G72700	AT1G72700	protein_coding_gene	874.282	0.703828	0.190209	3.70029	0.000215349	0.00348798	ATPase E1-E2 type family protein / haloacid dehalogenase-like hydrolase family protein
AT4G12470	AT4G12470	protein_coding_gene	299.412	1.75098	0.473141	3.70075	0.00021496	0.00348798	azelaic acid induced 1
AT5G21080	AT5G21080	protein_coding_gene	64.6073	1.10888	0.29967	3.70034	0.000215313	0.00348798	Uncharacterized protein
AT5G48930	AT5G48930	protein_coding_gene	2425.53	0.745495	0.201465	3.70037	0.000215287	0.00348798	hydroxycinnamoyl-CoA shikimate/quinate hydroxycinnamoyl transferase
AT1G23480	AT1G23480	protein_coding_gene	369.106	0.884857	0.239161	3.69983	0.00021574	0.0034917	cellulose synthase-like A3
AT1G63245	AT1G63245	protein_coding_gene	28.964	1.77514	0.479868	3.69924	0.00021625	0.00349733	CLAVATA3/ESR-RELATED 14
AT5G63140	AT5G63140	protein_coding_gene	837.19	-0.574023	0.155209	-3.69838	0.000216978	0.00350648	purple acid phosphatase 29
AT1G43160	AT1G43160	protein_coding_gene	381.759	1.98789	0.537532	3.69819	0.000217146	0.00350658	related to AP2 6
AT1G65150	AT1G65150	protein_coding_gene	79.4808	-1.03991	0.28122	-3.69786	0.000217429	0.00350854	TRAF-like family protein
AT3G59690	AT3G59690	protein_coding_gene	171.486	0.925882	0.250409	3.69748	0.000217753	0.00351115	IQ-domain 13
AT1G02140	AT1G02140	protein_coding_gene	2463.17	-0.484084	0.130942	-3.69695	0.000218206	0.00351445	mago nashi family protein
AT2G18210	AT2G18210	protein_coding_gene	162.725	1.64315	0.444504	3.69659	0.000218517	0.00351445
AT2G29570	AT2G29570	protein_coding_gene	1145.31	-0.582661	0.157626	-3.69648	0.000218608	0.00351445	proliferating cell nuclear antigen 2
AT2G35240	AT2G35240	protein_coding_gene	1498.24	-0.53203	0.143921	-3.69669	0.000218433	0.00351445	plastid developmental protein DAG, putative
AT3G15460	AT3G15460	protein_coding_gene	507.529	-0.620236	0.16785	-3.69519	0.000219724	0.00352978	Ribosomal RNA processing Brix domain protein
AT4G29840	AT4G29840	protein_coding_gene	4064.51	-0.689567	0.186668	-3.69408	0.00022068	0.0035425	Pyridoxal-5'-phosphate-dependent enzyme family protein
AT5G23535	AT5G23535	protein_coding_gene	1369.09	-0.588585	0.159412	-3.69222	0.000222301	0.00356589	KOW domain-containing protein
AT4G31450	AT4G31450	protein_coding_gene	364.376	0.442814	0.119942	3.6919	0.000222584	0.00356778	RING/U-box superfamily protein
AT3G11400	AT3G11400	protein_coding_gene	5573.25	-0.488382	0.132328	-3.69069	0.000223645	0.00358212	eukaryotic translation initiation factor 3G1
AT1G27390	AT1G27390	protein_coding_gene	1690.19	-0.494215	0.133946	-3.68967	0.000224548	0.00358485	translocase outer membrane 20-2
AT1G61870	AT1G61870	protein_coding_gene	1110.42	-0.659818	0.178834	-3.68956	0.000224643	0.00358485	pentatricopeptide repeat 336
AT3G15300	AT3G15300	protein_coding_gene	135.244	1.00449	0.272215	3.69009	0.000224179	0.00358485	VQ motif-containing protein
AT5G03720	AT5G03720	protein_coding_gene	120.721	0.88833	0.240732	3.69013	0.000224144	0.00358485	heat shock transcription factor A3
AT5G54670	AT5G54670	protein_coding_gene	509.847	0.421579	0.114253	3.68988	0.000224358	0.00358485	kinesin 3
AT1G52980	AT1G52980	protein_coding_gene	2895.12	-0.450401	0.122094	-3.68897	0.000225167	0.00358812	GTP-binding family protein
AT1G61795	AT1G61795	protein_coding_gene	73.7139	1.24356	0.337121	3.68876	0.000225346	0.00358812	PAK-box/P21-Rho-binding family protein
AT2G23030	AT2G23030	protein_coding_gene	18.211	1.53762	0.416837	3.68878	0.000225331	0.00358812	SNF1-related protein kinase 2.9
AT3G27650	AT3G27650	protein_coding_gene	18.6695	1.81239	0.491358	3.68853	0.000225553	0.00358878	LOB domain-containing protein 25
AT5G20970	AT5G20970	protein_coding_gene	72.6997	-1.58089	0.42863	-3.68823	0.000225819	0.00359038	HSP20-like chaperones superfamily protein
AT3G48260	AT3G48260	protein_coding_gene	245.354	0.964097	0.261478	3.68711	0.000226819	0.00360179	with no lysine (K) kinase 3
AT5G10280	AT5G10280	protein_coding_gene	123.456	1.06174	0.287965	3.68705	0.00022687	0.00360179	myb domain protein 92
AT4G01990	AT4G01990	protein_coding_gene	171.133	-0.687474	0.186472	-3.68675	0.000227137	0.00360338	Tetratricopeptide repeat (TPR)-like superfamily protein
AT3G09630	AT3G09630	protein_coding_gene	22314.1	-0.564838	0.15324	-3.68597	0.000227829	0.00361171	Ribosomal protein L4/L1 family
AT3G26760	AT3G26760	protein_coding_gene	158.398	0.837497	0.227233	3.68563	0.000228137	0.00361395	NAD(P)-binding Rossmann-fold superfamily protein
AT1G51620	AT1G51620	protein_coding_gene	55.2001	1.46335	0.397124	3.68486	0.00022883	0.00361963	Protein kinase superfamily protein
AT3G04730	AT3G04730	protein_coding_gene	3419.15	0.788414	0.213954	3.68497	0.000228728	0.00361963	indoleacetic acid-induced protein 16
AT5G58670	AT5G58670	protein_coding_gene	31.7126	1.36988	0.371816	3.6843	0.000229336	0.00362499	phospholipase C1
AT3G54830	AT3G54830	protein_coding_gene	90.4916	1.50072	0.40736	3.68402	0.000229583	0.00362623	Transmembrane amino acid transporter family protein
AT5G01700	AT5G01700	protein_coding_gene	87.3014	1.2024	0.326476	3.68298	0.000230522	0.00363842	Protein phosphatase 2C family protein
AT5G06090	AT5G06090	protein_coding_gene	14.9453	2.1882	0.594228	3.68242	0.000231029	0.00364375	glycerol-3-phosphate acyltransferase 7
AT3G62250	AT3G62250	protein_coding_gene	24809.6	-0.583857	0.158594	-3.68146	0.000231902	0.00365486	ubiquitin 5
AT3G06410	AT3G06410	protein_coding_gene	745.585	0.618705	0.16808	3.68101	0.00023231	0.00365864	Zinc finger C-x8-C-x5-C-x3-H type family protein
AT3G49930	AT3G49930	protein_coding_gene	72.5318	1.1186	0.303971	3.67995	0.000233281	0.00367125	C2H2 and C2HC zinc fingers superfamily protein
AT5G47140	AT5G47140	protein_coding_gene	219.934	0.622591	0.169221	3.67916	0.000234005	0.00367997	GATA transcription factor 27
AT5G60390	AT5G60390	protein_coding_gene	99621.2	-0.603252	0.163993	-3.67853	0.000234582	0.00368635	GTP binding Elongation factor Tu family protein
AT1G18410	AT1G18410	protein_coding_gene	19.6506	1.69684	0.461498	3.67682	0.000236159	0.00370576	P-loop containing nucleoside triphosphate hydrolases superfamily protein
AT4G14380	AT4G14380	protein_coding_gene	36.4622	1.71315	0.46593	3.67685	0.000236135	0.00370576
AT2G40510	AT2G40510	protein_coding_gene	5813.22	-0.572337	0.155683	-3.67631	0.000236635	0.00371055	Ribosomal protein S26e family protein
AT1G68450	AT1G68450	protein_coding_gene	41.4367	1.63154	0.443864	3.67578	0.000237124	0.00371283	VQ motif-containing protein
AT3G26410	AT3G26410	protein_coding_gene	314.146	-0.755948	0.205653	-3.67585	0.000237061	0.00371283	methyltransferases;nucleic acid binding
AT4G08410	AT4G08410	protein_coding_gene	1499.17	1.79361	0.488066	3.67492	0.00023792	0.0037226	Proline-rich extensin-like family protein
AT3G49320	AT3G49320	protein_coding_gene	234.536	-0.844617	0.229892	-3.67398	0.000238805	0.00373375	Metal-dependent protein hydrolase
AT3G61680	AT3G61680	protein_coding_gene	100.996	0.964775	0.262613	3.67375	0.00023902	0.0037344	alpha/beta-Hydrolases superfamily protein
AT3G10110	AT3G10110	protein_coding_gene	315.733	-0.739881	0.201445	-3.67288	0.000239834	0.00374173	Mitochondrial import inner membrane translocase subunit Tim17/Tim22/Tim23 family protein
AT3G60280	AT3G60280	protein_coding_gene	246.263	1.60325	0.436508	3.6729	0.00023981	0.00374173	uclacyanin 3
AT1G03740	AT1G03740	protein_coding_gene	430.001	0.720163	0.196193	3.67069	0.000241892	0.00377111	Protein kinase superfamily protein
AT1G58520	AT1G58520	protein_coding_gene	237.215	0.917588	0.250221	3.66711	0.000245312	0.003818	lipases;hydrolases, acting on ester bonds
AT2G45720	AT2G45720	protein_coding_gene	281.249	0.571054	0.155729	3.66698	0.000245429	0.003818	ARM repeat superfamily protein
AT3G16140	AT3G16140	protein_coding_gene	4734.8	1.17002	0.319046	3.66725	0.000245176	0.003818	photosystem I subunit H-1
AT1G15480	AT1G15480	protein_coding_gene	379.748	-0.791027	0.215798	-3.66559	0.000246766	0.00383382	Tetratricopeptide repeat (TPR)-like superfamily protein
AT2G13547	AT2G13547	protein_coding_gene	5.94314	-2.13868	0.583457	-3.66553	0.000246824	0.00383382
AT3G06790	AT3G06790	protein_coding_gene	909.815	-0.561613	0.153221	-3.66537	0.000246978	0.00383382	plastid developmental protein DAG, putative
AT1G20370	AT1G20370	protein_coding_gene	612.342	-0.611143	0.166782	-3.66433	0.00024799	0.00384403	Pseudouridine synthase family protein
AT3G63470	AT3G63470	protein_coding_gene	408.592	0.965951	0.263599	3.66447	0.000247855	0.00384403	serine carboxypeptidase-like 40
AT1G09640	AT1G09640	protein_coding_gene	9902.77	-0.486935	0.132927	-3.66318	0.000249101	0.00385849	Translation elongation factor EF1B, gamma chain
AT1G27680	AT1G27680	protein_coding_gene	913.42	-0.610699	0.16678	-3.6617	0.000250544	0.0038764	ADPGLC-PPase large subunit
AT2G40110	AT2G40110	protein_coding_gene	362.444	1.32237	0.361143	3.66163	0.000250616	0.0038764	Yippee family putative zinc-binding protein
AT2G47110	AT2G47110	protein_coding_gene	16812.3	-0.636303	0.173873	-3.65957	0.000252636	0.00390206	ubiquitin 6
AT4G24240	AT4G24240	protein_coding_gene	585.515	0.53952	0.147421	3.65971	0.0002525	0.00390206	WRKY DNA-binding protein 7
AT2G39400	AT2G39400	protein_coding_gene	42.0649	1.67203	0.457114	3.65781	0.000254383	0.00392624	alpha/beta-Hydrolases superfamily protein
AT1G52000	AT1G52000	protein_coding_gene	76.0988	1.1781	0.322129	3.65722	0.000254966	0.00392974	Mannose-binding lectin superfamily protein
AT3G52430	AT3G52430	protein_coding_gene	256.291	1.00156	0.273859	3.65721	0.000254973	0.00392974	alpha/beta-Hydrolases superfamily protein
AT4G29390	AT4G29390	protein_coding_gene	4781.14	-0.588083	0.16081	-3.65701	0.000255176	0.00393008	Ribosomal protein S30 family protein
AT1G25550	AT1G25550	protein_coding_gene	1082.75	0.883509	0.241666	3.6559	0.000256279	0.00394145	myb-like transcription factor family protein
AT5G38980	AT5G38980	protein_coding_gene	331.108	1.21993	0.333685	3.65593	0.000256247	0.00394145
AT2G17300	AT2G17300	protein_coding_gene	263.659	0.893641	0.244511	3.65481	0.000257369	0.00395072
AT3G15700	AT3G15700	protein_coding_gene	57.8958	1.6139	0.441555	3.65504	0.000257137	0.00395072	P-loop containing nucleoside triphosphate hydrolases superfamily protein
AT4G05530	AT4G05530	protein_coding_gene	1517.39	-0.375686	0.102794	-3.65475	0.00025743	0.00395072	indole-3-butyric acid response 1
AT2G35750	AT2G35750	protein_coding_gene	140.888	-0.956972	0.261882	-3.65421	0.000257977	0.003954
AT5G03555	AT5G03555	protein_coding_gene	827.918	0.702104	0.192137	3.65418	0.000258009	0.003954	permease, cytosine/purines, uracil, thiamine, allantoin family protein
AT3G49725	AT3G49725	protein_coding_gene	376.07	-0.672664	0.184132	-3.65317	0.00025902	0.00396669	GTP-binding protein, HflX
ATCG00670	ATCG00670	protein_coding_gene	364.22	-1.50713	0.412685	-3.65201	0.000260192	0.00398182	plastid-encoded CLP P
AT2G38810	AT2G38810	protein_coding_gene	415.894	-0.613329	0.167964	-3.65155	0.000260665	0.00398624	histone H2A 8
AT1G08650	AT1G08650	protein_coding_gene	206.122	0.789049	0.2161	3.65132	0.000260895	0.00398695	phosphoenolpyruvate carboxylase kinase 1
AT4G01560	AT4G01560	protein_coding_gene	1163.91	-0.547837	0.150057	-3.65086	0.000261365	0.0039913	Ribosomal RNA processing Brix domain protein
AT1G77470	AT1G77470	protein_coding_gene	414.842	-0.602934	0.165159	-3.65063	0.000261597	0.00399203	replication factor C subunit 3
AT1G70940	AT1G70940	protein_coding_gene	1391	0.690434	0.189137	3.65044	0.000261789	0.00399214	Auxin efflux carrier family protein
AT3G50750	AT3G50750	protein_coding_gene	171.331	-0.638861	0.175078	-3.64901	0.000263254	0.00401165	BES1/BZR1 homolog 1
AT1G52070	AT1G52070	protein_coding_gene	1022.27	2.00019	0.548227	3.64847	0.000263805	0.00401722	Mannose-binding lectin superfamily protein
AT3G18890	AT3G18890	protein_coding_gene	927.799	1.05869	0.290203	3.64811	0.000264181	0.00402012	NAD(P)-binding Rossmann-fold superfamily protein
AT4G02930	AT4G02930	protein_coding_gene	5169.62	-0.578188	0.158499	-3.64791	0.000264386	0.00402041	GTP binding Elongation factor Tu family protein
AT3G53870	AT3G53870	protein_coding_gene	16443.7	-0.523204	0.143443	-3.64748	0.000264822	0.00402237	Ribosomal protein S3 family protein
AT5G03995	AT5G03995	protein_coding_gene	23.6067	1.968	0.53956	3.64742	0.000264887	0.00402237
AT3G09540	AT3G09540	protein_coding_gene	303.073	0.915148	0.25098	3.64629	0.00026605	0.00403437	Pectin lyase-like superfamily protein
AT5G21120	AT5G21120	protein_coding_gene	99.3731	1.42398	0.390521	3.64635	0.000265991	0.00403437	ETHYLENE-INSENSITIVE3-like 2
AT3G10340	AT3G10340	protein_coding_gene	300.71	1.08516	0.297632	3.64598	0.000266373	0.00403644	phenylalanine ammonia-lyase 4
AT1G76240	AT1G76240	protein_coding_gene	837.544	1.28892	0.353637	3.64477	0.000267632	0.00404986	Arabidopsis protein of unknown function (DUF241)
AT3G50950	AT3G50950	protein_coding_gene	799.248	1.03419	0.283739	3.64487	0.000267531	0.00404986	HOPZ-ACTIVATED RESISTANCE 1
AT1G68220	AT1G68220	protein_coding_gene	478.179	-0.525761	0.14426	-3.64452	0.000267889	0.0040509	Protein of unknown function (DUF1218)
AT5G03120	AT5G03120	protein_coding_gene	326.565	1.17978	0.323786	3.64371	0.000268735	0.00405996
AT5G60870	AT5G60870	protein_coding_gene	243.334	-0.64603	0.177306	-3.64359	0.000268863	0.00405996	Regulator of chromosome condensation (RCC1) family protein
AT5G47740	AT5G47740	protein_coding_gene	105.995	1.76729	0.48511	3.64307	0.000269409	0.00406536	Adenine nucleotide alpha hydrolases-like superfamily protein
AT5G18550	AT5G18550	protein_coding_gene	333.849	0.575571	0.158011	3.64259	0.000269909	0.00407008	Zinc finger C-x8-C-x5-C-x3-H type family protein
AT2G24500	AT2G24500	protein_coding_gene	1261.29	-0.457526	0.125627	-3.64193	0.000270602	0.00407666	Zinc finger protein 622
AT5G27120	AT5G27120	protein_coding_gene	3242.72	-0.616852	0.16938	-3.64181	0.000270723	0.00407666	NOP56-like pre RNA processing ribonucleoprotein
AT5G61980	AT5G61980	protein_coding_gene	173.391	0.565896	0.155406	3.64141	0.000271148	0.00408023	ARF-GAP domain 1
AT3G16080	AT3G16080	protein_coding_gene	5447.46	-0.552685	0.151818	-3.64045	0.00027216	0.00409261	Zinc-binding ribosomal protein family protein
AT4G17785	AT4G17785	protein_coding_gene	8.36948	2.17049	0.596365	3.63953	0.000273131	0.00410436	myb domain protein 39
AT5G12220	AT5G12220	protein_coding_gene	321.771	-0.712648	0.195818	-3.63934	0.000273341	0.00410466	las1-like family protein
AT5G52250	AT5G52250	protein_coding_gene	140.851	1.12413	0.308928	3.63881	0.000273902	0.00411025	Transducin/WD40 repeat-like superfamily protein
AT4G25390	AT4G25390	protein_coding_gene	318.869	0.945495	0.259917	3.63768	0.00027511	0.0041255	Protein kinase superfamily protein
AT3G04910	AT3G04910	protein_coding_gene	1259.38	0.440367	0.121071	3.63727	0.000275545	0.00412917	with no lysine (K) kinase 1
AT4G30060	AT4G30060	protein_coding_gene	408.278	0.685946	0.188633	3.6364	0.000276475	0.00413737	Core-2/I-branching beta-1,6-N-acetylglucosaminyltransferase family protein
AT5G58320	AT5G58320	protein_coding_gene	393.17	1.34982	0.371186	3.6365	0.000276373	0.00413737	Kinase interacting (KIP1-like) family protein
AT2G35990	AT2G35990	protein_coding_gene	9.47553	2.07661	0.571159	3.63578	0.000277137	0.00414155	Putative lysine decarboxylase family protein
AT4G15640	AT4G15640	protein_coding_gene	719.072	-0.659007	0.181255	-3.6358	0.000277121	0.00414155
AT1G48500	AT1G48500	protein_coding_gene	67.8114	1.58359	0.435703	3.63457	0.000278442	0.00415722	jasmonate-zim-domain protein 4
AT4G32520	AT4G32520	protein_coding_gene	2594.05	-0.636172	0.175039	-3.63445	0.00027857	0.00415722	serine hydroxymethyltransferase 3
AT2G34830	AT2G34830	protein_coding_gene	103.931	1.24973	0.34389	3.63411	0.000278942	0.0041599	WRKY DNA-binding protein 35
AT5G36160	AT5G36160	protein_coding_gene	674.179	0.919627	0.253087	3.63363	0.000279457	0.00416472	Tyrosine transaminase family protein
AT3G22310	AT3G22310	protein_coding_gene	1646.22	-0.707252	0.194724	-3.63207	0.000281161	0.00418722	putative mitochondrial RNA helicase 1
AT5G06640	AT5G06640	protein_coding_gene	3851.31	1.73909	0.478912	3.63134	0.000281958	0.00419621	Proline-rich extensin-like family protein
AT3G09410	AT3G09410	protein_coding_gene	434.829	0.518173	0.142703	3.63112	0.000282197	0.00419689	Pectinacetylesterase family protein
AT3G11840	AT3G11840	protein_coding_gene	37.8778	1.53645	0.423185	3.63069	0.000282665	0.00420096	plant U-box 24
AT5G27395	AT5G27395	protein_coding_gene	712.356	-0.562266	0.154884	-3.63024	0.00028316	0.00420541	Mitochondrial inner membrane translocase complex, subunit Tim44-related protein
AT5G48240	AT5G48240	protein_coding_gene	935.887	-0.532336	0.146679	-3.62925	0.000284243	0.00421862
AT1G20190	AT1G20190	protein_coding_gene	488.409	0.903632	0.249077	3.62792	0.000285715	0.00423489	expansin 11
AT2G03640	AT2G03640	protein_coding_gene	1366.47	-0.333504	0.0919273	-3.6279	0.000285731	0.00423489	Nuclear transport factor 2 (NTF2) family protein with RNA binding (RRM-RBD-RNP motifs) domain
ATMG00570	ATMG00570	protein_coding_gene	6.65696	-2.20921	0.609038	-3.62738	0.000286309	0.00424055	Sec-independent periplasmic protein translocase
AT1G34030	AT1G34030	protein_coding_gene	5775.34	-0.571578	0.157598	-3.62681	0.000286945	0.00424705	Ribosomal protein S13/S18 family
AT2G41970	AT2G41970	protein_coding_gene	262.002	1.41941	0.391475	3.62581	0.000288057	0.0042577	Protein kinase superfamily protein
AT3G19200	AT3G19200	protein_coding_gene	125.281	1.36687	0.376982	3.62582	0.000288044	0.0042577
AT1G68910	AT1G68910	protein_coding_gene	428	0.750032	0.206895	3.62518	0.000288759	0.00426516	WPP domain-interacting protein 2
AT1G56720	AT1G56720	protein_coding_gene	450.357	0.600342	0.165618	3.62486	0.000289117	0.00426605	Protein kinase superfamily protein
AT3G52710	AT3G52710	protein_coding_gene	237.619	1.20442	0.332274	3.62477	0.000289214	0.00426605
AT3G04770	AT3G04770	protein_coding_gene	448.403	-0.673845	0.185954	-3.62373	0.000290388	0.00427964	40s ribosomal protein SA B
AT5G58910	AT5G58910	protein_coding_gene	21.6852	1.92486	0.5312	3.6236	0.000290531	0.00427964	laccase 16
AT1G18800	AT1G18800	protein_coding_gene	1479.53	-0.494669	0.136603	-3.62121	0.000293228	0.00431527	NAP1-related protein 2
AT5G65870	AT5G65870	protein_coding_gene	146.632	1.59245	0.439768	3.6211	0.000293348	0.00431527	phytosulfokine 5 precursor
AT4G17280	AT4G17280	protein_coding_gene	586.652	1.44952	0.400348	3.62065	0.00029386	0.00431675	Auxin-responsive family protein
AT5G04970	AT5G04970	protein_coding_gene	337.648	1.38546	0.382646	3.62073	0.000293774	0.00431675	Plant invertase/pectin methylesterase inhibitor superfamily
AT5G12410	AT5G12410	protein_coding_gene	1185.27	-0.527402	0.145672	-3.62049	0.000294047	0.00431675	THUMP domain-containing protein
AT3G20860	AT3G20860	protein_coding_gene	127.234	1.07675	0.297443	3.62002	0.000294586	0.00432172	NIMA-related kinase 5
AT1G02870	AT1G02870	protein_coding_gene	885.922	-0.725396	0.200533	-3.61734	0.000297648	0.00436074
AT4G40090	AT4G40090	protein_coding_gene	1870.39	1.73076	0.478453	3.6174	0.000297579	0.00436074	arabinogalactan protein 3
AT5G25240	AT5G25240	protein_coding_gene	102.157	1.21781	0.336704	3.61687	0.000298184	0.00436563
AT3G17440	AT3G17440	protein_coding_gene	627.342	0.378127	0.104559	3.6164	0.000298727	0.00436767	novel plant snare 13
AT3G54590	AT3G54590	protein_coding_gene	5917.95	1.71125	0.473176	3.61651	0.000298602	0.00436767	hydroxyproline-rich glycoprotein
AT4G08040	AT4G08040	protein_coding_gene	216.528	1.51092	0.417881	3.61566	0.000299583	0.00437427	1-aminocyclopropane-1-carboxylate synthase 11
AT4G29950	AT4G29950	protein_coding_gene	862.596	0.819905	0.226763	3.61568	0.000299555	0.00437427	Ypt/Rab-GAP domain of gyp1p superfamily protein
AT2G32270	AT2G32270	protein_coding_gene	271.683	1.42525	0.394322	3.61443	0.000301006	0.00438913	zinc transporter 3 precursor
AT4G26880	AT4G26880	protein_coding_gene	26.3574	1.81519	0.502201	3.61446	0.00030097	0.00438913	Stigma-specific Stig1 family protein
AT1G69310	AT1G69310	protein_coding_gene	179.871	1.28105	0.354487	3.61382	0.000301718	0.00439359	WRKY DNA-binding protein 57
AT5G22100	AT5G22100	protein_coding_gene	611.289	-0.669614	0.185289	-3.6139	0.000301626	0.00439359	RNA cyclase family protein
AT3G58270	AT3G58270	protein_coding_gene	137.277	-0.72625	0.201186	-3.60985	0.000306377	0.00445843	Arabidopsis phospholipase-like protein (PEARLI 4) with TRAF-like domain
AT1G57860	AT1G57860	protein_coding_gene	3636.2	-0.510843	0.141557	-3.60875	0.000307681	0.0044744	Translation protein SH3-like family protein
AT1G55420	AT1G55420	protein_coding_gene	21.1374	1.78852	0.495662	3.60834	0.000308161	0.00447837	Cysteine/Histidine-rich C1 domain family protein
AT1G48070	AT1G48070	protein_coding_gene	17.2808	2.00277	0.555186	3.60739	0.000309295	0.00448841	Thioredoxin superfamily protein
AT2G07682			7.62804	-2.1532	0.59691	-3.60724	0.000309474	0.00448841	transposable element gene
AT5G27850	AT5G27850	protein_coding_gene	22978.6	-0.598542	0.165915	-3.60752	0.000309135	0.00448841	Ribosomal protein L18e/L15 superfamily protein
AT5G41140	AT5G41140	protein_coding_gene	419.396	0.558642	0.154898	3.60652	0.000310333	0.00449786	Myosin heavy chain-related protein
AT1G65890	AT1G65890	protein_coding_gene	109.521	1.62549	0.450741	3.60626	0.000310636	0.00449865	acyl activating enzyme 12
AT3G14560	AT3G14560	protein_coding_gene	61.3016	1.45327	0.403001	3.60613	0.000310803	0.00449865
AT2G44110	AT2G44110	protein_coding_gene	183.297	1.44271	0.400296	3.6041	0.000313238	0.00453086	Seven transmembrane MLO family protein
AT3G24310	AT3G24310	protein_coding_gene	2.71757	2.18465	0.606283	3.60335	0.000314144	0.00454092	myb domain protein 305
AT4G30860	AT4G30860	protein_coding_gene	270.192	-0.565591	0.157012	-3.6022	0.000315533	0.00455795	SET domain group 4
AT3G48660	AT3G48660	protein_coding_gene	201.496	-0.618282	0.171668	-3.60162	0.000316236	0.00456507	Protein of unknown function (DUF 3339)
AT5G42450	AT5G42450	protein_coding_gene	47.1139	-1.13127	0.314121	-3.60139	0.000316525	0.00456618	Pentatricopeptide repeat (PPR) superfamily protein
AT2G39370	AT2G39370	protein_coding_gene	20.2782	1.82708	0.507406	3.60083	0.000317207	0.00456993
AT5G66190	AT5G66190	protein_coding_gene	4734.55	0.768857	0.213516	3.60094	0.000317074	0.00456993	ferredoxin-NADP(+)-oxidoreductase 1
AT2G17680	AT2G17680	protein_coding_gene	2.91333	2.20042	0.611152	3.60044	0.000317678	0.00457342	Arabidopsis protein of unknown function (DUF241)
AT4G01550	AT4G01550	protein_coding_gene	129.04	0.879582	0.244309	3.60028	0.000317872	0.00457342	NAC domain containing protein 69
AT1G13690	AT1G13690	protein_coding_gene	630.452	-0.563002	0.156408	-3.59958	0.000318731	0.00458274	ATPase E1
AT5G02820	AT5G02820	protein_coding_gene	712.222	-0.602736	0.167602	-3.59623	0.000322859	0.004639	Spo11/DNA topoisomerase VI, subunit A protein
AT1G73230	AT1G73230	protein_coding_gene	8689.58	-0.477386	0.132792	-3.595	0.000324389	0.00464996	Nascent polypeptide-associated complex NAC
AT2G32990	AT2G32990	protein_coding_gene	360.911	1.18254	0.328948	3.59493	0.00032448	0.00464996	glycosyl hydrolase 9B8
AT3G08870	AT3G08870	protein_coding_gene	5.50115	2.08367	0.579563	3.59524	0.000324092	0.00464996	Concanavalin A-like lectin protein kinase family protein
AT3G61010	AT3G61010	protein_coding_gene	282.298	-1.03106	0.28679	-3.59519	0.000324157	0.00464996	Ferritin/ribonucleotide reductase-like family protein
AT5G41970	AT5G41970	protein_coding_gene	2426.45	-0.470753	0.130967	-3.59444	0.000325091	0.00465562	Metal-dependent protein hydrolase
AT2G45830	AT2G45830	protein_coding_gene	174.525	0.797551	0.221963	3.59317	0.000326682	0.00467222	downstream target of AGL15 2
AT5G40730	AT5G40730	protein_coding_gene	4691.97	1.44882	0.403212	3.59319	0.000326654	0.00467222	arabinogalactan protein 24
AT4G21800	AT4G21800	protein_coding_gene	818.172	-0.409934	0.114113	-3.59237	0.000327684	0.00468346	P-loop containing nucleoside triphosphate hydrolases superfamily protein
AT5G23740	AT5G23740	protein_coding_gene	8883.16	-0.600701	0.167256	-3.59151	0.000328761	0.00469576	ribosomal protein S11-beta
AT1G29025	AT1G29025	protein_coding_gene	732.816	0.924243	0.257359	3.59125	0.000329091	0.00469736	Calcium-binding EF-hand family protein
AT2G07599	AT2G07599	protein_coding_gene	19.7758	-1.72915	0.481934	-3.58793	0.000333308	0.00475129
AT4G20260	AT4G20260	protein_coding_gene	1395.36	1.76781	0.492689	3.58808	0.000333118	0.00475129	plasma-membrane associated cation-binding protein 1
AT1G64060	AT1G64060	protein_coding_gene	449.308	0.895119	0.249529	3.58723	0.000334205	0.00475476	respiratory burst oxidase protein F
AT2G01830	AT2G01830	protein_coding_gene	641.553	0.5266	0.146799	3.58723	0.000334211	0.00475476	CHASE domain containing histidine kinase protein
AT5G19240	AT5G19240	protein_coding_gene	1015.33	1.4269	0.397764	3.58731	0.000334109	0.00475476	Glycoprotein membrane precursor GPI-anchored
AT5G41900	AT5G41900	protein_coding_gene	62.3677	1.36278	0.379964	3.5866	0.000335023	0.00476318	alpha/beta-Hydrolases superfamily protein
AT1G29030	AT1G29030	protein_coding_gene	295.327	-0.641279	0.178831	-3.58596	0.000335846	0.00477175	Apoptosis inhibitory protein 5 (API5)
AT5G65410	AT5G65410	protein_coding_gene	1642.31	-0.529768	0.147748	-3.58561	0.000336297	0.00477502	homeobox protein 25
AT5G58490	AT5G58490	protein_coding_gene	2145.04	-0.377658	0.105354	-3.58465	0.000337533	0.00478943	NAD(P)-binding Rossmann-fold superfamily protein
AT1G07000	AT1G07000	protein_coding_gene	355.671	1.02786	0.286786	3.58406	0.000338289	0.00479619	exocyst subunit exo70 family protein B2
AT5G02740	AT5G02740	protein_coding_gene	1198.12	-0.443771	0.123822	-3.58394	0.000338453	0.00479619	Ribosomal protein S24e family protein
AT1G68300	AT1G68300	protein_coding_gene	729.082	1.07167	0.299136	3.58255	0.000340262	0.00481867	Adenine nucleotide alpha hydrolases-like superfamily protein
AT5G48290	AT5G48290	protein_coding_gene	127.67	1.56793	0.437697	3.58223	0.000340673	0.00482134	Heavy metal transport/detoxification superfamily protein
AT2G39040	AT2G39040	protein_coding_gene	199.162	1.62081	0.452838	3.57922	0.000344619	0.004874	Peroxidase superfamily protein
AT1G57560	AT1G57560	protein_coding_gene	243.092	1.61706	0.451881	3.57851	0.000345555	0.00487767	myb domain protein 50
AT1G70710	AT1G70710	protein_coding_gene	1025.7	0.55704	0.15565	3.5788	0.000345173	0.00487767	glycosyl hydrolase 9B1
AT1G78260	AT1G78260	protein_coding_gene	936.062	0.688234	0.192321	3.57857	0.000345474	0.00487767	RNA-binding (RRM/RBD/RNP motifs) family protein
AT4G26970	AT4G26970	protein_coding_gene	4402.29	0.834477	0.233336	3.57629	0.000348505	0.0049161	aconitase 2
AT5G02610	AT5G02610	protein_coding_gene	4005.01	-0.538436	0.150572	-3.57594	0.000348969	0.00491944	Ribosomal L29 family protein
AT3G44290	AT3G44290	protein_coding_gene	64.7509	-1.40956	0.394297	-3.57486	0.000350419	0.00493666	NAC domain containing protein 60
AT4G38170	AT4G38170	protein_coding_gene	274.739	-0.531997	0.148854	-3.57396	0.000351625	0.00494721	FAR1-related sequence 9
AT5G09850	AT5G09850	protein_coding_gene	1230.4	0.378642	0.105944	3.57399	0.000351585	0.00494721	Transcription elongation factor (TFIIS) family protein
AT4G28990	AT4G28990	protein_coding_gene	401.025	-0.450409	0.126069	-3.57271	0.000353306	0.00496763	RNA-binding protein-related
AT4G01870	AT4G01870	protein_coding_gene	815.482	1.06281	0.2975	3.57246	0.00035364	0.0049691	tolB protein-related
AT1G23100	AT1G23100	protein_coding_gene	387.651	-0.684986	0.191761	-3.57209	0.00035415	0.00496982	GroES-like family protein
AT5G36700	AT5G36700	protein_coding_gene	784.049	1.00393	0.281039	3.57222	0.000353972	0.00496982	2-phosphoglycolate phosphatase 1
AT1G27020	AT1G27020	protein_coding_gene	1818.66	1.04611	0.292958	3.57084	0.000355843	0.00499033
AT1G10340	AT1G10340	protein_coding_gene	18.0138	1.86377	0.522005	3.57041	0.000356424	0.00499525	Ankyrin repeat family protein
AT2G16630	AT2G16630	protein_coding_gene	329.501	0.951852	0.266632	3.56991	0.000357099	0.00500147	Pollen Ole e 1 allergen and extensin family protein
AT2G02130	AT2G02130	protein_coding_gene	4147.57	-0.779472	0.218376	-3.5694	0.000357803	0.00500808	low-molecular-weight cysteine-rich 68
AT1G52380	AT1G52380	protein_coding_gene	1117.3	-0.553728	0.155142	-3.56916	0.000358122	0.0050093	NUP50 (Nucleoporin 50 kDa) protein
AT2G44210	AT2G44210	protein_coding_gene	384.035	0.632396	0.177225	3.56832	0.000359279	0.00502224	Protein of Unknown Function (DUF239)
AT2G01008	AT2G01008	protein_coding_gene	171.474	-1.07215	0.300532	-3.56752	0.000360375	0.00503431
AT3G57490	AT3G57490	protein_coding_gene	1424.94	-0.688567	0.193072	-3.56637	0.000361954	0.00505311	Ribosomal protein S5 family protein
AT4G37610	AT4G37610	protein_coding_gene	301.54	1.43339	0.402011	3.56554	0.000363104	0.0050659	BTB and TAZ domain protein 5
AT2G26480	AT2G26480	protein_coding_gene	39.154	1.58538	0.444673	3.56527	0.000363477	0.0050662	UDP-glucosyl transferase 76D1
AT3G29680	AT3G29680	protein_coding_gene	17.4631	1.82724	0.512527	3.56516	0.000363633	0.0050662	HXXXD-type acyl-transferase family protein
AT5G20820	AT5G20820	protein_coding_gene	94.8452	1.69489	0.475423	3.56502	0.000363828	0.0050662	SAUR-like auxin-responsive protein family
AT2G38730	AT2G38730	protein_coding_gene	552.748	-0.464468	0.130328	-3.56384	0.000365472	0.00508256	Cyclophilin-like peptidyl-prolyl cis-trans isomerase family protein
AT4G12510	AT4G12510	protein_coding_gene	1151.64	1.73223	0.486059	3.56384	0.000365473	0.00508256	Bifunctional inhibitor/lipid-transfer protein/seed storage 2S albumin superfamily protein
AT4G27570	AT4G27570	protein_coding_gene	338.226	1.59299	0.447087	3.56303	0.000366596	0.00509164	UDP-Glycosyltransferase superfamily protein
AT5G10625	AT5G10625	protein_coding_gene	46.2434	1.5996	0.44893	3.56313	0.000366453	0.00509164
AT1G14810	AT1G14810	protein_coding_gene	3266.6	-0.489885	0.137565	-3.56112	0.000369274	0.0051157	semialdehyde dehydrogenase family protein
AT1G61240	AT1G61240	protein_coding_gene	432.116	0.640337	0.179797	3.56145	0.000368815	0.0051157	Protein of unknown function (DUF707)
AT2G30000	AT2G30000	protein_coding_gene	299.585	-0.503203	0.141295	-3.56136	0.000368945	0.0051157	PHF5-like protein
AT5G35660	AT5G35660	protein_coding_gene	207.176	-1.71185	0.480683	-3.56129	0.000369041	0.0051157	Glycine-rich protein family
AT1G55670	AT1G55670	protein_coding_gene	10198.1	1.09133	0.306503	3.56059	0.000370024	0.00512281	photosystem I subunit G
AT3G57062	AT3G57062	protein_coding_gene	155.587	0.915108	0.257025	3.56038	0.000370313	0.00512353
AT1G68795	AT1G68795	protein_coding_gene	70.2247	1.36891	0.384508	3.56017	0.000370616	0.00512444	CLAVATA3/ESR-RELATED 12
AT2G42440	AT2G42440	protein_coding_gene	8.00623	1.95697	0.549745	3.55977	0.000371176	0.00512892	Lateral organ boundaries (LOB) domain family protein
AT4G13660	AT4G13660	protein_coding_gene	1652.08	1.15997	0.325882	3.55947	0.000371609	0.00513161	pinoresinol reductase 2
AT5G20600	AT5G20600	protein_coding_gene	896.553	-0.562766	0.158121	-3.55908	0.000372161	0.00513596
AT5G09978	AT5G09978	protein_coding_gene	43.7238	1.83774	0.516437	3.55849	0.000372987	0.00514408	elicitor peptide 7 precursor
AT2G48130	AT2G48130	protein_coding_gene	364.148	1.94119	0.545594	3.55794	0.000373779	0.00515056	Bifunctional inhibitor/lipid-transfer protein/seed storage 2S albumin superfamily protein
AT3G25520	AT3G25520	protein_coding_gene	30769.8	-0.506574	0.142383	-3.55783	0.000373933	0.00515056	ribosomal protein L5
AT5G35740	AT5G35740	protein_coding_gene	513.392	0.961216	0.270294	3.55618	0.000376282	0.00517962	Carbohydrate-binding X8 domain superfamily protein
AT2G39110	AT2G39110	protein_coding_gene	994.791	1.40474	0.395036	3.55598	0.000376569	0.00518028	Protein kinase superfamily protein
AT5G11850	AT5G11850	protein_coding_gene	747.41	0.423518	0.119112	3.55563	0.000377068	0.00518385	Protein kinase superfamily protein
AT5G58010	AT5G58010	protein_coding_gene	445.859	1.3775	0.387444	3.55537	0.000377453	0.00518585	LJRHL1-like 3
AT1G73170	AT1G73170	protein_coding_gene	606.779	0.521614	0.146725	3.55505	0.000377914	0.00518889	P-loop containing nucleoside triphosphate hydrolases superfamily protein
AT1G07970	AT1G07970	protein_coding_gene	469.148	-0.469257	0.132013	-3.55463	0.000378508	0.00519336
AT1G19700	AT1G19700	protein_coding_gene	378.333	0.665943	0.187353	3.55449	0.00037872	0.00519336	BEL1-like homeodomain 10
ATCG00540	ATCG00540	protein_coding_gene	132.808	-1.78208	0.501413	-3.55412	0.000379248	0.00519731	photosynthetic electron transfer A
AT1G02780	AT1G02780	protein_coding_gene	41431.8	-0.574463	0.161654	-3.55365	0.000379925	0.00519887	Ribosomal protein L19e family protein
AT1G05660	AT1G05660	protein_coding_gene	217.695	1.48673	0.41838	3.55354	0.000380083	0.00519887	Pectin lyase-like superfamily protein
AT5G55090	AT5G55090	protein_coding_gene	89.6443	1.41794	0.399005	3.5537	0.000379848	0.00519887	mitogen-activated protein kinase kinase kinase 15
AT3G18740	AT3G18740	protein_coding_gene	8865.79	-0.541344	0.152385	-3.55249	0.000381606	0.00521641	Ribosomal protein L7Ae/L30e/S12e/Gadd45 family protein
AT2G02010	AT2G02010	protein_coding_gene	65.6662	1.42029	0.399834	3.5522	0.000382023	0.00521881	glutamate decarboxylase 4
AT1G63160	AT1G63160	protein_coding_gene	413.864	-0.592011	0.166677	-3.55186	0.000382524	0.00522082	replication factor C 2
AT1G74840	AT1G74840	protein_coding_gene	1155.92	0.677052	0.190624	3.55177	0.000382653	0.00522082	Homeodomain-like superfamily protein
AT5G57785	AT5G57785	protein_coding_gene	499.844	1.29001	0.363228	3.55152	0.000383019	0.00522253
AT2G46750	AT2G46750	protein_coding_gene	38.6253	1.64107	0.462115	3.55122	0.00038345	0.00522511	D-arabinono-1,4-lactone oxidase family protein
AT1G80270	AT1G80270	protein_coding_gene	870.536	-0.753314	0.212142	-3.55099	0.000383779	0.00522631	PENTATRICOPEPTIDE REPEAT 596
AT3G18980	AT3G18980	protein_coding_gene	153.549	-0.714682	0.201324	-3.54991	0.000385363	0.00524458	EIN2 targeting protein1
AT3G27210	AT3G27210	protein_coding_gene	625.293	1.32998	0.375129	3.54538	0.000392044	0.00533214
AT3G54870	AT3G54870	protein_coding_gene	136.626	1.15059	0.324562	3.54505	0.000392532	0.00533543	Armadillo/beta-catenin repeat family protein / kinesin motor family protein
AT1G09170	AT1G09170	protein_coding_gene	105.125	1.5756	0.444521	3.54449	0.000393376	0.00534354	P-loop nucleoside triphosphate hydrolases superfamily protein with CH (Calponin Homology) domain
AT3G13650	AT3G13650	protein_coding_gene	617.51	1.311	0.369943	3.54378	0.000394439	0.00535462	Disease resistance-responsive (dirigent-like protein) family protein
AT5G41400	AT5G41400	protein_coding_gene	282.13	1.09629	0.309417	3.54309	0.000395469	0.00536523	RING/U-box superfamily protein
AT3G52910	AT3G52910	protein_coding_gene	416.617	-0.698192	0.197068	-3.54289	0.000395765	0.00536589	growth-regulating factor 4
AT3G62270	AT3G62270	protein_coding_gene	1374.2	0.770637	0.217585	3.54177	0.000397454	0.00538542	HCO3- transporter family
AT2G25190	AT2G25190	protein_coding_gene	290.364	0.58092	0.164029	3.54156	0.000397767	0.00538628	PPPDE putative thiol peptidase family protein
AT1G60190	AT1G60190	protein_coding_gene	391.144	1.26317	0.35678	3.54047	0.000399422	0.00540531	ARM repeat superfamily protein
AT5G62560	AT5G62560	protein_coding_gene	403.725	0.814002	0.229941	3.54005	0.000400048	0.0054104	RING/U-box superfamily protein with ARM repeat domain
AT2G27050	AT2G27050	protein_coding_gene	970.901	0.511872	0.144625	3.53931	0.000401176	0.00542227	ETHYLENE-INSENSITIVE3-like 1
AT2G20490	AT2G20490	protein_coding_gene	2167.64	-0.70351	0.198913	-3.53677	0.00040505	0.00546871	nucleolar RNA-binding Nop10p family protein
AT2G39020	AT2G39020	protein_coding_gene	1433.15	-0.538682	0.152311	-3.53673	0.000405118	0.00546871	Acyl-CoA N-acyltransferases (NAT) superfamily protein
AT2G35210	AT2G35210	protein_coding_gene	60.7362	1.3606	0.384776	3.53608	0.000406105	0.00547862	root and pollen arfgap
AT5G45670	AT5G45670	protein_coding_gene	2790.07	-0.696155	0.196931	-3.53501	0.000407756	0.00549746	GDSL-like Lipase/Acylhydrolase superfamily protein
AT1G15250	AT1G15250	protein_coding_gene	814.226	-0.648897	0.183641	-3.5335	0.000410097	0.00551871	Zinc-binding ribosomal protein family protein
AT2G28210	AT2G28210	protein_coding_gene	32.0408	1.8521	0.524147	3.53356	0.000410011	0.00551871	alpha carbonic anhydrase 2
AT5G46530	AT5G46530	protein_coding_gene	20.206	-1.78894	0.506238	-3.53378	0.000409655	0.00551871	AWPM-19-like family protein
AT3G08860	AT3G08860	protein_coding_gene	650.761	1.31827	0.373203	3.53231	0.000411951	0.00554022	PYRIMIDINE 4
AT1G11475	AT1G11475	protein_coding_gene	517.498	-0.649731	0.18398	-3.53153	0.000413157	0.00555299	RNA polymerases N / 8 kDa subunit
ATCG00905	ATCG00905	protein_coding_gene	68.7221	-1.83234	0.518901	-3.5312	0.000413672	0.00555301	ribosomal protein S12C
ATCG01230	ATCG01230	protein_coding_gene	68.7221	-1.83234	0.518901	-3.5312	0.000413672	0.00555301	ribosomal protein S12B
AT1G71710	AT1G71710	protein_coding_gene	397.279	0.859836	0.243528	3.53075	0.000414384	0.00555911	DNAse I-like superfamily protein
AT1G27380	AT1G27380	protein_coding_gene	14.087	1.94642	0.551536	3.52909	0.00041699	0.00558858	ROP-interactive CRIB motif-containing protein 2
AT1G43170	AT1G43170	protein_coding_gene	37131	-0.607341	0.172099	-3.52902	0.000417097	0.00558858	ribosomal protein 1
AT3G18710	AT3G18710	protein_coding_gene	421.849	0.998545	0.282975	3.52873	0.000417554	0.00558933	plant U-box 29
AT4G37340	AT4G37340	protein_coding_gene	16.8512	1.52245	0.431454	3.52866	0.000417669	0.00558933	cytochrome P450, family 81, subfamily D, polypeptide 3
AT4G34930	AT4G34930	protein_coding_gene	46.8295	1.77802	0.504068	3.52735	0.000419749	0.00561368	PLC-like phosphodiesterases superfamily protein
AT3G46760	AT3G46760	protein_coding_gene	24.7475	1.72565	0.489313	3.52668	0.000420799	0.00562163	Protein kinase superfamily protein
AT3G58350	AT3G58350	protein_coding_gene	11.3188	-1.93831	0.549624	-3.52661	0.000420921	0.00562163	RESTRICTED TEV MOVEMENT 3
AT4G02120	AT4G02120	protein_coding_gene	494.425	0.729798	0.206948	3.52648	0.000421122	0.00562163	CTP synthase family protein
AT1G10470	AT1G10470	protein_coding_gene	1091.44	0.644713	0.182861	3.5257	0.000422362	0.0056243	response regulator 4
AT1G23720	AT1G23720	protein_coding_gene	4886.68	1.33178	0.377694	3.52607	0.000421773	0.0056243	Proline-rich extensin-like family protein
AT1G26660	AT1G26660	protein_coding_gene	270.784	-0.583955	0.165627	-3.52573	0.000422322	0.0056243	Prefoldin chaperone subunit family protein
AT1G57570	AT1G57570	protein_coding_gene	19.5347	1.63728	0.464384	3.5257	0.000422357	0.0056243	Mannose-binding lectin superfamily protein
AT3G09430	AT3G09430	protein_coding_gene	135.834	-0.738463	0.209488	-3.52508	0.000423354	0.00562639
AT4G28290	AT4G28290	protein_coding_gene	358.393	1.09495	0.3106	3.52528	0.000423028	0.00562639
AT5G12300	AT5G12300	protein_coding_gene	34.4656	1.2168	0.345193	3.52498	0.000423518	0.00562639	Calcium-dependent lipid-binding (CaLB domain) family protein
AT5G39740	AT5G39740	protein_coding_gene	24728.4	-0.514479	0.145953	-3.52495	0.000423558	0.00562639	ribosomal protein L5 B
AT5G27000	AT5G27000	protein_coding_gene	238.013	0.855273	0.242667	3.52447	0.000424329	0.00563316	kinesin 4
AT1G75750	AT1G75750	protein_coding_gene	2152.29	1.17318	0.332943	3.52367	0.000425619	0.00564682	GAST1 protein homolog 1
AT5G16860	AT5G16860	protein_coding_gene	83.3808	-0.887361	0.251857	-3.52328	0.000426247	0.00565169	Tetratricopeptide repeat (TPR)-like superfamily protein
AT2G46510	AT2G46510	protein_coding_gene	375.178	0.747867	0.212289	3.52286	0.000426909	0.00565701	ABA-inducible BHLH-type transcription factor
AT1G44100	AT1G44100	protein_coding_gene	2239.12	0.337931	0.0959491	3.52198	0.000428334	0.00567225	amino acid permease 5
AT2G42140	AT2G42140	protein_coding_gene	12.7518	1.8958	0.538301	3.52183	0.000428584	0.00567225	VQ motif-containing protein
AT3G46870	AT3G46870	protein_coding_gene	231.779	-0.722464	0.205182	-3.52109	0.000429784	0.00568284	Pentatricopeptide repeat (PPR) superfamily protein
AT5G02530	AT5G02530	protein_coding_gene	2096.77	-0.44012	0.124998	-3.52101	0.00042991	0.00568284	RNA-binding (RRM/RBD/RNP motifs) family protein
AT2G37580	AT2G37580	protein_coding_gene	60.238	1.15872	0.329124	3.52062	0.000430539	0.00568769	RING/U-box superfamily protein
AT5G23900	AT5G23900	protein_coding_gene	6770.46	-0.508605	0.144484	-3.52014	0.000431324	0.00569458	Ribosomal protein L13e family protein
ATCG00150	ATCG00150	protein_coding_gene	79.0784	-1.90974	0.542834	-3.5181	0.000434656	0.00573508	ATPase, F0 complex, subunit A protein
AT4G35720	AT4G35720	protein_coding_gene	25.7373	1.20363	0.34221	3.51724	0.000436067	0.00575018	Arabidopsis protein of unknown function (DUF241)
AT5G42880	AT5G42880	protein_coding_gene	294.168	0.826874	0.235104	3.51705	0.000436369	0.00575066	Plant protein of unknown function (DUF827)
AT1G13920	AT1G13920	protein_coding_gene	39.6182	-1.2615	0.358698	-3.51687	0.000436664	0.00575105	Remorin family protein
AT5G59450	AT5G59450	protein_coding_gene	385.186	0.534367	0.151973	3.51621	0.000437758	0.00576195	GRAS family transcription factor
AT4G36540	AT4G36540	protein_coding_gene	268.088	0.979675	0.278705	3.51509	0.000439597	0.00578264	BR enhanced expression 2
AT1G02920	AT1G02920	protein_coding_gene	520.694	1.2557	0.357343	3.514	0.000441408	0.00579707	glutathione S-transferase 7
AT5G14360	AT5G14360	protein_coding_gene	44.8142	1.1156	0.317477	3.51395	0.000441498	0.00579707	Ubiquitin-like superfamily protein
AT5G59250	AT5G59250	protein_coding_gene	650.264	0.576844	0.164153	3.51406	0.000441314	0.00579707	Major facilitator superfamily protein
AT2G11520	AT2G11520	protein_coding_gene	395.337	-0.543413	0.154692	-3.51288	0.000443285	0.00581302	calmodulin-binding receptor-like cytoplasmic kinase 3
AT3G12270	AT3G12270	protein_coding_gene	860.825	-0.700918	0.199528	-3.51287	0.000443288	0.00581302	protein arginine methyltransferase 3
AT3G51800	AT3G51800	protein_coding_gene	7268.19	-0.531464	0.151296	-3.51274	0.000443518	0.00581302	metallopeptidase M24 family protein
AT2G28990	AT2G28990	protein_coding_gene	22.4667	1.64135	0.467309	3.51234	0.00044418	0.00581817	Leucine-rich repeat protein kinase family protein
AT4G26690	AT4G26690	protein_coding_gene	2619.07	0.826916	0.235453	3.51202	0.000444717	0.00582168	PLC-like phosphodiesterase family protein
AT2G28190	AT2G28190	protein_coding_gene	4087.54	0.678272	0.193148	3.51167	0.000445296	0.00582573	copper/zinc superoxide dismutase 2
AT4G30840	AT4G30840	protein_coding_gene	407.709	-0.483804	0.137785	-3.5113	0.000445918	0.00583034	Transducin/WD40 repeat-like superfamily protein
AT2G02955	AT2G02955	protein_coding_gene	128.187	-0.88881	0.253216	-3.51009	0.000447954	0.00585006	maternal effect embryo arrest 12
AT3G05860	AT3G05860	protein_coding_gene	13.3045	2.01526	0.574162	3.50992	0.000448237	0.00585006	MADS-box transcription factor family protein
AT3G32925			8.69491	-1.94875	0.555196	-3.51002	0.000448076	0.00585006	transposable element gene
AT3G50710	AT3G50710	protein_coding_gene	7.628	2.08671	0.594742	3.5086	0.000450466	0.00587561	F-box/RNI-like/FBD-like domains-containing protein
AT2G38090	AT2G38090	protein_coding_gene	285.76	0.877369	0.250163	3.50719	0.000452862	0.00590331	Duplicated homeodomain-like superfamily protein
AT3G47200	AT3G47200	protein_coding_gene	30.2942	1.65515	0.472024	3.5065	0.000454044	0.00591515	Plant protein of unknown function (DUF247)
AT5G60590	AT5G60590	protein_coding_gene	271.446	-0.567018	0.161805	-3.50433	0.000457759	0.00595995	DHBP synthase RibB-like alpha/beta domain
AT3G61110	AT3G61110	protein_coding_gene	9658.21	-0.53336	0.152295	-3.50215	0.000461523	0.00600535	ribosomal protein S27
AT2G20960	AT2G20960	protein_coding_gene	1656.68	0.790044	0.225619	3.50167	0.000462346	0.00601245	Arabidopsis phospholipase-like protein (PEARLI 4) family
AT1G03110	AT1G03110	protein_coding_gene	721.792	-0.500346	0.142914	-3.50103	0.00046346	0.00601969	Transducin/WD40 repeat-like superfamily protein
AT1G73540	AT1G73540	protein_coding_gene	1225.23	0.885074	0.252793	3.50117	0.000463212	0.00601969	nudix hydrolase homolog 21
AT1G63780	AT1G63780	protein_coding_gene	787.568	-0.54806	0.156573	-3.50035	0.000464643	0.00603144	Ribosomal RNA processing Brix domain protein
AT3G26840	AT3G26840	protein_coding_gene	29.0419	1.54693	0.441975	3.50005	0.00046517	0.00603466	Esterase/lipase/thioesterase family protein
AT2G19160	AT2G19160	protein_coding_gene	477.816	0.392009	0.112031	3.49911	0.000466822	0.00605041	Core-2/I-branching beta-1,6-N-acetylglucosaminyltransferase family protein
AT4G28100	AT4G28100	protein_coding_gene	584.07	-0.541278	0.154708	-3.49872	0.000467502	0.00605041
AT5G02430	AT5G02430	protein_coding_gene	129.52	0.675896	0.193177	3.49885	0.000467267	0.00605041	Transducin/WD40 repeat-like superfamily protein
AT5G35320	AT5G35320	protein_coding_gene	576.804	-0.485021	0.138626	-3.49876	0.000467422	0.00605041
AT1G19020	AT1G19020	protein_coding_gene	721.152	1.36866	0.391214	3.49849	0.000467901	0.00605195
AT1G53540	AT1G53540	protein_coding_gene	61.1619	1.72075	0.492271	3.49554	0.000473104	0.00611178	HSP20-like chaperones superfamily protein
AT5G22850	AT5G22850	protein_coding_gene	329.073	0.493876	0.141294	3.49539	0.000473374	0.00611178	Eukaryotic aspartyl protease family protein
AT5G55250	AT5G55250	protein_coding_gene	110.531	1.51897	0.434538	3.4956	0.000472997	0.00611178	IAA carboxylmethyltransferase 1
AT3G16210	AT3G16210	protein_coding_gene	5.02307	2.08802	0.597779	3.49297	0.00047768	0.00615012	F-box family protein
AT3G25610	AT3G25610	protein_coding_gene	354.724	0.868579	0.248646	3.49323	0.000477209	0.00615012	ATPase E1-E2 type family protein / haloacid dehalogenase-like hydrolase family protein
AT4G10480	AT4G10480	protein_coding_gene	9290.17	-0.413179	0.118282	-3.49316	0.000477343	0.00615012	Nascent polypeptide-associated complex (NAC), alpha subunit family protein
AT4G11630	AT4G11630	protein_coding_gene	548.762	-0.44306	0.126845	-3.49292	0.000477765	0.00615012	Ribosomal protein L19 family protein
AT4G23600	AT4G23600	protein_coding_gene	66.6005	1.46536	0.41952	3.49295	0.000477719	0.00615012	Tyrosine transaminase family protein
AT1G23030	AT1G23030	protein_coding_gene	1499.1	0.773742	0.221581	3.49191	0.000479583	0.00616348	ARM repeat superfamily protein
AT1G25390	AT1G25390	protein_coding_gene	396.532	0.969056	0.277518	3.49187	0.000479657	0.00616348	Protein kinase superfamily protein
AT3G13150	AT3G13150	protein_coding_gene	297.773	-0.771914	0.22106	-3.49188	0.000479628	0.00616348	Tetratricopeptide repeat (TPR)-like superfamily protein
AT4G18640	AT4G18640	protein_coding_gene	472.014	1.04085	0.298199	3.49045	0.000482213	0.00619264	Leucine-rich repeat protein kinase family protein
AT2G39730	AT2G39730	protein_coding_gene	23393.7	1.03457	0.296458	3.48978	0.000483419	0.00620232	rubisco activase
AT4G00440	AT4G00440	protein_coding_gene	367.411	0.579509	0.166062	3.48971	0.00048354	0.00620232	Protein of unknown function (DUF3741)
AT2G04040	AT2G04040	protein_coding_gene	713.8	-1.01004	0.289598	-3.48772	0.000487153	0.00624497	MATE efflux family protein
AT4G23690	AT4G23690	protein_coding_gene	861.636	1.11226	0.319061	3.48606	0.000490196	0.00627853	Disease resistance-responsive (dirigent-like protein) family protein
AT5G43470	AT5G43470	protein_coding_gene	256.395	1.12546	0.322855	3.48597	0.000490351	0.00627853	Disease resistance protein (CC-NBS-LRR class) family
AT2G36120	AT2G36120	protein_coding_gene	338.503	1.21399	0.348454	3.48393	0.000494101	0.00631552	Glycine-rich protein family
AT3G53430	AT3G53430	protein_coding_gene	14138	-0.531552	0.152573	-3.48392	0.000494131	0.00631552	Ribosomal protein L11 family protein
AT4G03330	AT4G03330	protein_coding_gene	89.9688	1.26975	0.364477	3.48377	0.000494408	0.00631552	syntaxin of plants 123
AT5G66985	AT5G66985	protein_coding_gene	760.544	-1.09716	0.31493	-3.48383	0.000494289	0.00631552
AT1G60260	AT1G60260	protein_coding_gene	48.8905	1.56367	0.448929	3.48312	0.000495611	0.00632716	beta glucosidase 5
AT2G38400	AT2G38400	protein_coding_gene	932.088	0.634307	0.182119	3.48292	0.000495973	0.00632804	alanine:glyoxylate aminotransferase 3
AT2G43050	AT2G43050	protein_coding_gene	62.8118	1.45866	0.418934	3.48185	0.000497963	0.00634969	Plant invertase/pectin methylesterase inhibitor superfamily
AT2G30440	AT2G30440	protein_coding_gene	1534.52	0.569147	0.163499	3.48105	0.000499461	0.00636505	thylakoid processing peptide
AT4G13170	AT4G13170	protein_coding_gene	2857.36	-0.662195	0.190256	-3.48055	0.000500395	0.00637005	Ribosomal protein L13 family protein
AT5G43780	AT5G43780	protein_coding_gene	1359.85	1.13584	0.326341	3.48052	0.000500443	0.00637005	Pseudouridine synthase/archaeosine transglycosylase-like family protein
AT5G63370	AT5G63370	protein_coding_gene	1324.28	0.296349	0.0851687	3.47956	0.000502245	0.00638923	Protein kinase superfamily protein
AT4G13440	AT4G13440	protein_coding_gene	47.4243	1.52804	0.439195	3.47918	0.000502956	0.00639451	Calcium-binding EF-hand family protein
AT4G22130	AT4G22130	protein_coding_gene	2308.12	0.304644	0.087613	3.47716	0.000506759	0.00643908	STRUBBELIG-receptor family 8
AT3G03990	AT3G03990	protein_coding_gene	432.075	1.03465	0.297596	3.4767	0.000507627	0.0064396	alpha/beta-Hydrolases superfamily protein
AT3G26100	AT3G26100	protein_coding_gene	991.78	0.719751	0.207019	3.47674	0.000507556	0.0064396	Regulator of chromosome condensation (RCC1) family protein
AT5G45940	AT5G45940	protein_coding_gene	267.064	0.758122	0.21806	3.47666	0.000507693	0.0064396	nudix hydrolase homolog 11
AT3G45840	AT3G45840	protein_coding_gene	20.3307	1.69189	0.486754	3.47585	0.00050923	0.00644804	Cysteine/Histidine-rich C1 domain family protein
AT5G14700	AT5G14700	protein_coding_gene	237.938	1.06523	0.306466	3.47584	0.000509252	0.00644804	NAD(P)-binding Rossmann-fold superfamily protein
AT5G58620	AT5G58620	protein_coding_gene	638.579	0.617985	0.177779	3.47615	0.00050867	0.00644804	zinc finger (CCCH-type) family protein
AT5G22440	AT5G22440	protein_coding_gene	6263.99	-0.565433	0.162717	-3.47495	0.000510946	0.00646571	Ribosomal protein L1p/L10e family
AT5G65205	AT5G65205	protein_coding_gene	145.633	-0.607186	0.174768	-3.47424	0.000512309	0.00647917	NAD(P)-binding Rossmann-fold superfamily protein
AT2G36680	AT2G36680	protein_coding_gene	394.812	0.528775	0.152244	3.4732	0.000514288	0.0065004	Modifier of rudimentary (Mod(r)) protein
AT5G16360	AT5G16360	protein_coding_gene	563.759	0.961772	0.276961	3.47259	0.000515453	0.00651131	NC domain-containing protein-related
AT1G61640	AT1G61640	protein_coding_gene	230.372	-0.617839	0.178008	-3.47085	0.000518812	0.00654611	Protein kinase superfamily protein
AT2G17360	AT2G17360	protein_coding_gene	11208.6	-0.493909	0.142302	-3.47085	0.000518812	0.00654611	Ribosomal protein S4 (RPS4A) family protein
AT4G29360	AT4G29360	protein_coding_gene	491.241	-0.625309	0.180174	-3.47059	0.000519314	0.00654641	O-Glycosyl hydrolases family 17 protein
AT5G50560	AT5G50560	protein_coding_gene	173.204	1.51074	0.435307	3.47053	0.000519441	0.00654641	Protein of unknown function (DUF 3339)
AT5G03740	AT5G03740	protein_coding_gene	3035.41	-0.477065	0.137559	-3.46809	0.00052418	0.00660229	histone deacetylase 2C
AT1G68740	AT1G68740	protein_coding_gene	58.8252	1.62592	0.468981	3.46692	0.00052645	0.00662703	EXS (ERD1/XPR1/SYG1) family protein
AT2G20142	AT2G20142	protein_coding_gene	95.2441	1.30018	0.375231	3.46501	0.000530221	0.00667061	Toll-Interleukin-Resistance (TIR) domain family protein
AT5G27150	AT5G27150	protein_coding_gene	1195.62	0.826791	0.238802	3.46224	0.000535696	0.00673558	Na+/H+ exchanger 1
AT1G73820	AT1G73820	protein_coding_gene	269.481	-0.430605	0.124389	-3.46176	0.000536648	0.00674363	Ssu72-like family protein
AT3G54040	AT3G54040	protein_coding_gene	798.454	1.72519	0.498398	3.46148	0.00053722	0.0067469	PAR1 protein
AT2G23430	AT2G23430	protein_coding_gene	179.819	0.739824	0.213816	3.46009	0.000539999	0.00677787	Cyclin-dependent kinase inhibitor family protein
AT2G43580	AT2G43580	protein_coding_gene	23.2906	1.67396	0.483884	3.45942	0.000541349	0.00679087	Chitinase family protein
AT1G01780	AT1G01780	protein_coding_gene	575.872	1.02481	0.296261	3.45913	0.000541924	0.00679414	GATA type zinc finger transcription factor family protein
AT3G07900	AT3G07900	protein_coding_gene	134.886	1.36331	0.394256	3.45793	0.000544343	0.0068166	O-fucosyltransferase family protein
AT5G04190	AT5G04190	protein_coding_gene	22.3311	1.65132	0.477545	3.45793	0.000544345	0.0068166	phytochrome kinase substrate 4
AT4G02180	AT4G02180	protein_coding_gene	24.1099	1.59695	0.462011	3.45652	0.000547193	0.0068483	DC1 domain-containing protein
AT1G55850	AT1G55850	protein_coding_gene	1771.89	0.636808	0.184275	3.45574	0.000548786	0.00685449	cellulose synthase like E1
AT2G07689	AT2G07689	protein_coding_gene	9.8688	-1.90224	0.550472	-3.45566	0.000548954	0.00685449	NADH-Ubiquinone/plastoquinone (complex I) protein
AT2G33790	AT2G33790	protein_coding_gene	1128.11	1.08495	0.313955	3.45576	0.000548749	0.00685449	arabinogalactan protein 30
AT5G07220	AT5G07220	protein_coding_gene	1086.48	1.04217	0.301566	3.45587	0.000548527	0.00685449	BCL-2-associated athanogene 3
AT2G40940	AT2G40940	protein_coding_gene	1563.35	0.467223	0.135227	3.45511	0.000550066	0.0068644	ethylene response sensor 1
AT1G23120	AT1G23120	protein_coding_gene	26.3925	1.45704	0.42179	3.45443	0.000551462	0.00686794	Polyketide cyclase/dehydrase and lipid transport superfamily protein
AT1G69810	AT1G69810	protein_coding_gene	414.228	1.10912	0.321053	3.45463	0.000551048	0.00686794	WRKY DNA-binding protein 36
AT4G23190	AT4G23190	protein_coding_gene	290.524	1.09933	0.318258	3.4542	0.000551924	0.00686794	cysteine-rich RLK (RECEPTOR-like protein kinase) 11
AT5G11070	AT5G11070	protein_coding_gene	635.569	1.28877	0.373104	3.4542	0.000551936	0.00686794
AT5G60660	AT5G60660	protein_coding_gene	259.2	1.46131	0.423032	3.45437	0.000551585	0.00686794	plasma membrane intrinsic protein 2;4
AT1G13930	AT1G13930	protein_coding_gene	5016.61	0.937752	0.271536	3.45351	0.000553349	0.00688156
AT3G54030	AT3G54030	protein_coding_gene	643.324	0.643843	0.18648	3.45261	0.000555195	0.00690055	Protein kinase protein with tetratricopeptide repeat domain
AT1G18180	AT1G18180	protein_coding_gene	117.302	1.17135	0.339328	3.45197	0.000556517	0.00690431	Protein of unknown function (DUF1295)
AT2G43780	AT2G43780	protein_coding_gene	456.316	-0.47273	0.136938	-3.45214	0.000556163	0.00690431
AT3G19630	AT3G19630	protein_coding_gene	620.543	-0.406432	0.117744	-3.45184	0.000556774	0.00690431	Radical SAM superfamily protein
AT5G44320	AT5G44320	protein_coding_gene	2122.76	-0.510999	0.148017	-3.4523	0.000555831	0.00690431	Eukaryotic translation initiation factor 3 subunit 7 (eIF-3)
AT5G43540	AT5G43540	protein_coding_gene	9.45742	1.9611	0.568803	3.44777	0.000565243	0.00700532	C2H2 and C2HC zinc fingers superfamily protein
AT3G28100	AT3G28100	protein_coding_gene	58.6083	1.27443	0.369662	3.44756	0.000565679	0.00700671	nodulin MtN21 /EamA-like transporter family protein
AT1G18870	AT1G18870	protein_coding_gene	230.6	1.24954	0.362486	3.44713	0.000566577	0.00701382	isochorismate synthase 2
AT1G79270	AT1G79270	protein_coding_gene	981.08	1.12378	0.326069	3.44645	0.000568001	0.00702342	evolutionarily conserved C-terminal region 8
AT2G35260	AT2G35260	protein_coding_gene	1365.81	1.08211	0.313967	3.44659	0.000567708	0.00702342
AT2G44510	AT2G44510	protein_coding_gene	239.004	-0.651483	0.189118	-3.44485	0.000571367	0.00705697	CDK inhibitor P21 binding protein
AT4G32000	AT4G32000	protein_coding_gene	126.1	0.717425	0.208254	3.44496	0.000571146	0.00705697	Protein kinase superfamily protein
AT5G13200	AT5G13200	protein_coding_gene	213.944	1.46121	0.424295	3.44386	0.000573474	0.00707896	GRAM domain family protein
AT2G17230	AT2G17230	protein_coding_gene	3317.6	-0.755858	0.2195	-3.44355	0.000574135	0.00708307	EXORDIUM like 5
AT2G26420	AT2G26420	protein_coding_gene	56.6728	1.29999	0.377588	3.44287	0.000575577	0.00709681	1-phosphatidylinositol-4-phosphate 5-kinase 3
AT4G35060	AT4G35060	protein_coding_gene	382.006	1.35565	0.393893	3.44168	0.000578119	0.00712409	Heavy metal transport/detoxification superfamily protein
AT1G01620	AT1G01620	protein_coding_gene	4634.02	0.601709	0.174875	3.44079	0.000580024	0.00714241	plasma membrane intrinsic protein 1C
AT2G26820	AT2G26820	protein_coding_gene	43.3071	1.75704	0.510668	3.44068	0.000580265	0.00714241	phloem protein 2-A3
AT1G59620	AT1G59620	protein_coding_gene	71.0558	1.02817	0.298854	3.44036	0.000580936	0.00714661	Disease resistance protein (CC-NBS-LRR class) family
AT2G21550	AT2G21550	protein_coding_gene	141.307	1.1355	0.330104	3.43981	0.000582112	0.007157	Bifunctional dihydrofolate reductase/thymidylate synthase
AT5G49510	AT5G49510	protein_coding_gene	1324.8	-0.372881	0.108428	-3.43898	0.000583913	0.00717507	prefoldin 3
AT2G40590	AT2G40590	protein_coding_gene	3723.33	-0.535732	0.155886	-3.43668	0.000588889	0.00723182	Ribosomal protein S26e family protein
AT3G49010	AT3G49010	protein_coding_gene	22034.4	-0.56914	0.165621	-3.4364	0.000589492	0.00723182	breast basic conserved 1
AT3G58660	AT3G58660	protein_coding_gene	1679.35	-0.67323	0.195912	-3.43638	0.000589534	0.00723182	Ribosomal protein L1p/L10e family
AT5G14520	AT5G14520	protein_coding_gene	2710.16	-0.602723	0.175405	-3.43619	0.000589962	0.00723297	pescadillo-related
AT2G34750	AT2G34750	protein_coding_gene	2205.37	-0.394289	0.114806	-3.43438	0.000593901	0.00727713	RNA polymerase I specific transcription initiation factor RRN3 protein
AT1G79180	AT1G79180	protein_coding_gene	43.4916	1.34701	0.392271	3.43388	0.000595013	0.00728251	myb domain protein 63
AT5G14100	AT5G14100	protein_coding_gene	393.066	-0.632324	0.184139	-3.43395	0.000594853	0.00728251	non-intrinsic ABC protein 14
AT1G09530	AT1G09530	protein_coding_gene	1532.85	0.566254	0.16491	3.43372	0.000595366	0.00728271	phytochrome interacting factor 3
AT5G19750	AT5G19750	protein_coding_gene	1850.01	-0.59149	0.172317	-3.43256	0.000597914	0.00730976	Peroxisomal membrane 22 kDa (Mpv17/PMP22) family protein
AT1G04280	AT1G04280	protein_coding_gene	1005	0.827617	0.241127	3.43228	0.000598528	0.00731052	P-loop containing nucleoside triphosphate hydrolases superfamily protein
AT2G44120	AT2G44120	protein_coding_gene	10683	-0.552558	0.160991	-3.43222	0.000598652	0.00731052	Ribosomal protein L30/L7 family protein
AT5G02440	AT5G02440	protein_coding_gene	193.246	0.834869	0.243269	3.43188	0.000599416	0.00731572
AT5G66090	AT5G66090	protein_coding_gene	1094.07	-0.482071	0.140487	-3.43143	0.000600407	0.00732367
AT5G67340	AT5G67340	protein_coding_gene	129.609	1.21532	0.354234	3.43083	0.00060173	0.00733568	ARM repeat superfamily protein
AT3G11720	AT3G11720	protein_coding_gene	238.928	0.84543	0.246435	3.43064	0.000602151	0.00733669	Polyketide cyclase/dehydrase and lipid transport superfamily protein
AT1G48690	AT1G48690	protein_coding_gene	21.1716	1.76681	0.515064	3.43027	0.000602989	0.00734276	Auxin-responsive GH3 family protein
AT2G01880	AT2G01880	protein_coding_gene	62.5044	1.41587	0.412852	3.42948	0.000604746	0.00735592	purple acid phosphatase 7
AT4G10960	AT4G10960	protein_coding_gene	339.972	1.07603	0.31376	3.42948	0.00060475	0.00735592	UDP-D-glucose/UDP-D-galactose 4-epimerase 5
AT1G16060	AT1G16060	protein_coding_gene	141.65	0.957465	0.279235	3.42889	0.000606055	0.00736765	ARIA-interacting double AP2 domain protein
AT3G09270	AT3G09270	protein_coding_gene	2126.37	0.883094	0.257574	3.4285	0.000606925	0.00737408	glutathione S-transferase TAU 8
AT2G35050	AT2G35050	protein_coding_gene	1486.14	0.565946	0.165112	3.42764	0.000608855	0.00739082	Protein kinase superfamily protein with octicosapeptide/Phox/Bem1p domain
AT3G16640	AT3G16640	protein_coding_gene	22413.1	-0.462212	0.134851	-3.42758	0.000608985	0.00739082	translationally controlled tumor protein
AT1G30870	AT1G30870	protein_coding_gene	2567.84	1.63331	0.476674	3.42647	0.000611472	0.00740616	Peroxidase superfamily protein
AT3G01290	AT3G01290	protein_coding_gene	836.689	1.39006	0.405689	3.42641	0.000611618	0.00740616	SPFH/Band 7/PHB domain-containing membrane-associated protein family
AT3G22300	AT3G22300	protein_coding_gene	1201.09	-0.537943	0.156991	-3.42659	0.000611208	0.00740616	ribosomal protein S10
AT3G55460	AT3G55460	protein_coding_gene	1836.03	-0.379031	0.110618	-3.42647	0.000611476	0.00740616	SC35-like splicing factor 30
AT4G27000	AT4G27000	protein_coding_gene	3773.67	-0.379382	0.110748	-3.42564	0.000613358	0.00742307	RNA-binding (RRM/RBD/RNP motifs) family protein
AT4G25250	AT4G25250	protein_coding_gene	275.145	1.16853	0.341138	3.42539	0.000613918	0.00742569	Plant invertase/pectin methylesterase inhibitor superfamily protein
AT5G67630	AT5G67630	protein_coding_gene	817.816	-0.494067	0.144279	-3.42439	0.000616173	0.00744881	P-loop containing nucleoside triphosphate hydrolases superfamily protein
AT4G22214	AT4G22214	protein_coding_gene	103.838	-1.40893	0.411572	-3.42329	0.000618674	0.00747487	Defensin-like (DEFL) family protein
AT4G14280	AT4G14280	protein_coding_gene	12.8265	1.615	0.471853	3.42267	0.000620088	0.00748777	ARM repeat superfamily protein
AT5G18560	AT5G18560	protein_coding_gene	17.9411	1.67754	0.490372	3.42095	0.000624028	0.00753115	Integrase-type DNA-binding superfamily protein
AT5G19300	AT5G19300	protein_coding_gene	391.153	-0.531463	0.155366	-3.42072	0.000624549	0.00753323
AT1G52500	AT1G52500	protein_coding_gene	271.002	-0.438823	0.128302	-3.42022	0.000625702	0.00754293	MUTM homolog-1
AT1G28260	AT1G28260	protein_coding_gene	51.6842	0.944407	0.276214	3.41911	0.000628257	0.00756795	Telomerase activating protein Est1
AT4G13840	AT4G13840	protein_coding_gene	171.761	-0.670667	0.196158	-3.41902	0.000628476	0.00756795	HXXXD-type acyl-transferase family protein
AT5G24110	AT5G24110	protein_coding_gene	51.0941	1.53927	0.450454	3.41715	0.000632801	0.00761578	WRKY DNA-binding protein 30
AT1G79410	AT1G79410	protein_coding_gene	303.465	0.933096	0.27311	3.41655	0.000634189	0.00762824	organic cation/carnitine transporter5
AT4G15920	AT4G15920	protein_coding_gene	59.9873	1.39035	0.407206	3.41437	0.000639292	0.00768536	Nodulin MtN3 family protein
AT4G37150	AT4G37150	protein_coding_gene	94.8574	1.49135	0.436817	3.41412	0.000639876	0.00768811	methyl esterase 9
AT2G39010	AT2G39010	protein_coding_gene	1176.68	1.39143	0.407615	3.41358	0.000641145	0.0076948	plasma membrane intrinsic protein 2E
AT3G20570	AT3G20570	protein_coding_gene	53.4163	-1.5246	0.446627	-3.41358	0.000641142	0.0076948	early nodulin-like protein 9
AT1G29930	AT1G29930	protein_coding_gene	104333	1.19063	0.348822	3.41329	0.000641843	0.00769892	chlorophyll A/B binding protein 1
AT5G05160	AT5G05160	protein_coding_gene	146.212	1.04553	0.306487	3.41134	0.000646435	0.0077497	Leucine-rich repeat protein kinase family protein
AT1G58180	AT1G58180	protein_coding_gene	153.515	1.08385	0.317757	3.41094	0.000647383	0.00775676	beta carbonic anhydrase 6
AT3G57230	AT3G57230	protein_coding_gene	234.645	0.745103	0.218462	3.41068	0.000648005	0.00775992	AGAMOUS-like 16
AT5G45000	AT5G45000	protein_coding_gene	20.84	1.50143	0.440244	3.41045	0.00064855	0.00776215	Disease resistance protein (TIR-NBS-LRR class) family
AT1G64200	AT1G64200	protein_coding_gene	820.791	0.75796	0.222292	3.40975	0.000650235	0.00777802	vacuolar H+-ATPase subunit E isoform 3
AT5G56940	AT5G56940	protein_coding_gene	1100.6	-0.4887	0.143367	-3.40873	0.000652667	0.0078028	Ribosomal protein S16 family protein
AT4G33666	AT4G33666	protein_coding_gene	72.2817	1.53876	0.451442	3.40854	0.000653116	0.00780385
AT3G53530	AT3G53530	protein_coding_gene	252.971	-0.722762	0.212102	-3.40762	0.000655326	0.00782594	Chloroplast-targeted copper chaperone protein
AT1G72910	AT1G72910	protein_coding_gene	51.3302	1.47787	0.433765	3.40707	0.000656635	0.00783724	Toll-Interleukin-Resistance (TIR) domain-containing protein
AT4G26840	AT4G26840	protein_coding_gene	1941.67	-0.435462	0.127832	-3.40652	0.000657965	0.00784879	small ubiquitin-like modifier 1
AT2G38100	AT2G38100	protein_coding_gene	28.314	1.64168	0.481969	3.40619	0.000658763	0.00784962	proton-dependent oligopeptide transport (POT) family protein
AT2G40360	AT2G40360	protein_coding_gene	3164.22	-0.643426	0.188901	-3.40616	0.000658841	0.00784962	Transducin/WD40 repeat-like superfamily protein
ATCG00340	ATCG00340	protein_coding_gene	318.945	-1.89626	0.556734	-3.40604	0.000659123	0.00784962	Photosystem I, PsaA/PsaB protein
AT2G28140	AT2G28140	protein_coding_gene	145.781	1.22267	0.359005	3.4057	0.000659936	0.00785499	Protein of unknown function (DUF1635)
AT5G23070	AT5G23070	protein_coding_gene	825.902	-0.687041	0.201768	-3.40511	0.000661379	0.00786782	Thymidine kinase
AT1G73860	AT1G73860	protein_coding_gene	88.96	1.33953	0.39351	3.40406	0.000663916	0.00788456	P-loop containing nucleoside triphosphate hydrolases superfamily protein
AT2G46400	AT2G46400	protein_coding_gene	556.037	1.2066	0.354457	3.40408	0.000663861	0.00788456	WRKY DNA-binding protein 46
AT3G61520	AT3G61520	protein_coding_gene	284.239	-0.751977	0.220911	-3.40398	0.000664105	0.00788456	Pentatricopeptide repeat (PPR) superfamily protein
AT5G62380	AT5G62380	protein_coding_gene	17.6867	-1.43424	0.421348	-3.40393	0.000664243	0.00788456	NAC-domain protein 101
AT4G00238	AT4G00238	protein_coding_gene	391.037	-0.574728	0.168872	-3.40333	0.000665701	0.00789406	DNA-binding storekeeper protein-related transcriptional regulator
AT4G25490	AT4G25490	protein_coding_gene	61.3512	1.49211	0.438431	3.4033	0.000665773	0.00789406	C-repeat/DRE binding factor 1
AT4G16190	AT4G16190	protein_coding_gene	2168.32	1.1044	0.324543	3.40294	0.000666654	0.00789585	Papain family cysteine protease
AT5G23450	AT5G23450	protein_coding_gene	1537.69	0.318795	0.0936784	3.40308	0.00066631	0.00789585	long-chain base (LCB) kinase 1
AT5G15190	AT5G15190	protein_coding_gene	131.911	1.1582	0.340573	3.40074	0.000672041	0.0079553
AT1G05860	AT1G05860	protein_coding_gene	256.238	-0.447384	0.131588	-3.39988	0.000674163	0.00797278
AT3G27890	AT3G27890	protein_coding_gene	1233.41	0.672119	0.197691	3.39984	0.000674255	0.00797278	NADPH:quinone oxidoreductase
AT3G11180	AT3G11180	protein_coding_gene	13.8631	1.74448	0.513277	3.39871	0.000677042	0.00800137	2-oxoglutarate (2OG) and Fe(II)-dependent oxygenase superfamily protein
AT1G01010	AT1G01010	protein_coding_gene	255.114	0.771544	0.22704	3.39827	0.000678127	0.00800658	NAC domain containing protein 1
AT4G30330	AT4G30330	protein_coding_gene	504.895	-0.612514	0.180245	-3.39823	0.000678223	0.00800658	Small nuclear ribonucleoprotein family protein
AT3G04320	AT3G04320	protein_coding_gene	254.639	1.20281	0.354024	3.39753	0.00067998	0.00802295	Kunitz family trypsin and protease inhibitor protein
AT5G54240	AT5G54240	protein_coding_gene	73.6313	1.47575	0.434464	3.39673	0.000681974	0.00804209	Protein of unknown function (DUF1223)
AT3G12390	AT3G12390	protein_coding_gene	5092.59	-0.467966	0.137776	-3.39657	0.000682365	0.00804232	Nascent polypeptide-associated complex (NAC), alpha subunit family protein
AT1G20090	AT1G20090	protein_coding_gene	1300.65	0.515145	0.151681	3.39624	0.000683193	0.00804769	RHO-related protein from plants 2
AT3G58060	AT3G58060	protein_coding_gene	313.393	-1.04464	0.307692	-3.3951	0.000686032	0.00807674	Cation efflux family protein
AT1G05770	AT1G05770	protein_coding_gene	8.66934	-1.61991	0.477215	-3.39451	0.000687514	0.00807804	Mannose-binding lectin superfamily protein
AT1G32700	AT1G32700	protein_coding_gene	221.77	0.804741	0.237044	3.3949	0.000686538	0.00807804	PLATZ transcription factor family protein
AT1G72180	AT1G72180	protein_coding_gene	859.022	0.664806	0.19585	3.39446	0.000687636	0.00807804	Leucine-rich receptor-like protein kinase family protein
AT5G59730	AT5G59730	protein_coding_gene	829.47	0.695737	0.204955	3.39458	0.000687329	0.00807804	exocyst subunit exo70 family protein H7
AT3G49960	AT3G49960	protein_coding_gene	2005.21	1.4177	0.417676	3.39427	0.000688129	0.00807945	Peroxidase superfamily protein
AT4G34200	AT4G34200	protein_coding_gene	13108	-0.516791	0.152263	-3.39406	0.000688642	0.00808109	D-3-phosphoglycerate dehydrogenase
AT5G67510	AT5G67510	protein_coding_gene	3324.2	-0.544158	0.160352	-3.39353	0.00068998	0.00809239	Translation protein SH3-like family protein
AT2G22630	AT2G22630	protein_coding_gene	6.44282	1.93071	0.569027	3.393	0.000691319	0.00810371	AGAMOUS-like 17
AT2G23560	AT2G23560	protein_coding_gene	99.0334	1.31826	0.388619	3.39217	0.000693415	0.00812388	methyl esterase 7
AT1G18150	AT1G18150	protein_coding_gene	977.513	0.409007	0.120608	3.39121	0.000695859	0.00814455	Protein kinase superfamily protein
AT1G48830	AT1G48830	protein_coding_gene	5260.52	-0.550248	0.162266	-3.39102	0.000696342	0.00814455	Ribosomal protein S7e family protein
AT4G39470	AT4G39470	protein_coding_gene	631.776	-0.685475	0.202148	-3.39096	0.000696491	0.00814455	Tetratricopeptide repeat (TPR)-like superfamily protein
AT5G58210	AT5G58210	protein_coding_gene	285.582	-0.552418	0.162913	-3.39088	0.000696684	0.00814455	hydroxyproline-rich glycoprotein family protein
ATCG00170	ATCG00170	protein_coding_gene	317.168	-1.95942	0.578074	-3.38957	0.000700028	0.00817921	DNA-directed RNA polymerase family protein
AT5G06630	AT5G06630	protein_coding_gene	2136.31	1.66716	0.491894	3.38926	0.000700827	0.00818413	proline-rich extensin-like family protein
AT5G65210	AT5G65210	protein_coding_gene	746.604	0.764317	0.225587	3.38812	0.000703726	0.00821356	bZIP transcription factor family protein
AT1G15870	AT1G15870	protein_coding_gene	77.8321	-0.747344	0.220588	-3.38797	0.000704116	0.00821367	Mitochondrial glycoprotein family protein
AT2G21140	AT2G21140	protein_coding_gene	1127.24	1.32878	0.392299	3.38717	0.000706172	0.00823322	proline-rich protein 2
AT2G07735			3.74961	-2.07448	0.612506	-3.38687	0.000706958	0.00823351	transposable element gene
AT2G35790	AT2G35790	protein_coding_gene	1407.35	-0.56627	0.167191	-3.38696	0.000706709	0.00823351
AT2G21660	AT2G21660	protein_coding_gene	10963.7	-0.639243	0.188764	-3.38646	0.000707995	0.00823595	cold, circadian rhythm, and rna binding 2
AT2G25820	AT2G25820	protein_coding_gene	20.8751	1.76159	0.520228	3.38619	0.00070869	0.00823595	Integrase-type DNA-binding superfamily protein
AT3G22750	AT3G22750	protein_coding_gene	256.37	0.89682	0.264837	3.38631	0.000708396	0.00823595	Protein kinase superfamily protein
AT5G58420	AT5G58420	protein_coding_gene	14105.9	-0.558857	0.165033	-3.38633	0.000708331	0.00823595	Ribosomal protein S4 (RPS4A) family protein
AT5G24030	AT5G24030	protein_coding_gene	883.117	1.32114	0.390339	3.3846	0.000712815	0.00827944	SLAC1 homologue 3
AT1G16858	AT1G16858	protein_coding_gene	660.603	0.434172	0.128314	3.38367	0.000715229	0.00829857	conserved peptide upstream open reading frame 55
AT1G16860	AT1G16860	protein_coding_gene	660.603	0.434172	0.128314	3.38367	0.000715229	0.00829857	Ubiquitin-specific protease family C19-related protein
AT3G43220	AT3G43220	protein_coding_gene	612.909	0.49352	0.145871	3.38327	0.000716291	0.00830644	Phosphoinositide phosphatase family protein
AT1G17750	AT1G17750	protein_coding_gene	100.253	1.08862	0.321802	3.3829	0.000717249	0.00830864	PEP1 receptor 2
AT5G23020	AT5G23020	protein_coding_gene	99.4785	1.75683	0.519315	3.38298	0.000717027	0.00830864	2-isopropylmalate synthase 2
AT2G31540	AT2G31540	protein_coding_gene	5.37018	1.92905	0.57028	3.38263	0.000717944	0.00831225	GDSL-like Lipase/Acylhydrolase superfamily protein
AT3G15518	AT3G15518	protein_coding_gene	151.102	1.39576	0.412704	3.382	0.000719602	0.00831619
AT3G23190	AT3G23190	protein_coding_gene	280.353	1.05147	0.310894	3.38208	0.000719381	0.00831619	HR-like lesion-inducing protein-related
AT3G23730	AT3G23730	protein_coding_gene	3663.27	-0.699607	0.206867	-3.38192	0.000719822	0.00831619	xyloglucan endotransglucosylase/hydrolase 16
AT4G09670	AT4G09670	protein_coding_gene	1182.96	-0.308758	0.091291	-3.38213	0.000719267	0.00831619	Oxidoreductase family protein
AT5G23300	AT5G23300	protein_coding_gene	786.077	-0.616372	0.182274	-3.38157	0.000720737	0.00832233	pyrimidine d
AT3G03060	AT3G03060	protein_coding_gene	699.5	-0.647688	0.191569	-3.38097	0.00072231	0.00833159	P-loop containing nucleoside triphosphate hydrolases superfamily protein
AT3G22160	AT3G22160	protein_coding_gene	83.273	1.36053	0.402405	3.38099	0.000722245	0.00833159	VQ motif-containing protein
AT5G53120	AT5G53120	protein_coding_gene	1248.33	0.576159	0.170473	3.37977	0.000725467	0.00836354	spermidine synthase 3
AT2G43060	AT2G43060	protein_coding_gene	63.319	1.51767	0.449114	3.37926	0.000726812	0.00836785	ILI1 binding bHLH 1
AT3G13222	AT3G13222	protein_coding_gene	511.37	-0.519413	0.153709	-3.37919	0.000727001	0.00836785	GBF-interacting protein 1
AT3G52060	AT3G52060	protein_coding_gene	556.515	0.559216	0.165481	3.37934	0.000726601	0.00836785	Core-2/I-branching beta-1,6-N-acetylglucosaminyltransferase family protein
AT1G26960	AT1G26960	protein_coding_gene	397.899	0.840911	0.248893	3.3786	0.000728549	0.00838122	homeobox protein 23
AT1G76300	AT1G76300	protein_coding_gene	944.728	-0.576893	0.170761	-3.37837	0.000729162	0.00838381	snRNP core protein SMD3
AT1G71840	AT1G71840	protein_coding_gene	1040.04	-0.467221	0.138324	-3.37773	0.000730857	0.00839884	transducin family protein / WD-40 repeat family protein
AT4G16350	AT4G16350	protein_coding_gene	69.3732	1.3941	0.412797	3.3772	0.000732274	0.00841066	calcineurin B-like protein 6
AT5G61260	AT5G61260	protein_coding_gene	37.0231	1.3644	0.404104	3.37635	0.000734547	0.00843229	Plant calmodulin-binding protein-related
AT1G62570	AT1G62570	protein_coding_gene	2143.93	1.11364	0.329851	3.3762	0.000734947	0.00843241	flavin-monooxygenase glucosinolate S-oxygenase 4
AT5G01050	AT5G01050	protein_coding_gene	175.894	1.51589	0.449034	3.3759	0.000735743	0.00843259	Laccase/Diphenol oxidase family protein
AT5G54780	AT5G54780	protein_coding_gene	299.241	0.653764	0.193652	3.37597	0.000735551	0.00843259	Ypt/Rab-GAP domain of gyp1p superfamily protein
AT5G57280	AT5G57280	protein_coding_gene	599.55	-0.533931	0.158214	-3.37474	0.000738855	0.00846378	S-adenosyl-L-methionine-dependent methyltransferases superfamily protein
AT2G22930	AT2G22930	protein_coding_gene	70.3388	1.31244	0.388931	3.37449	0.000739535	0.00846708	UDP-Glycosyltransferase superfamily protein
AT4G26210	AT4G26210	protein_coding_gene	1227.99	-0.415622	0.123174	-3.37426	0.000740135	0.00846947	Mitochondrial ATP synthase subunit G protein
AT1G30850	AT1G30850	protein_coding_gene	89.0987	1.614	0.478387	3.37383	0.000741294	0.00847378	root hair specific 4
AT3G11830	AT3G11830	protein_coding_gene	4872.8	-0.486392	0.144163	-3.37391	0.000741095	0.00847378	TCP-1/cpn60 chaperonin family protein
AT4G22540	AT4G22540	protein_coding_gene	533.335	0.35224	0.104419	3.37334	0.000742624	0.0084845	OSBP(oxysterol binding protein)-related protein 2A
AT2G16700	AT2G16700	protein_coding_gene	150.754	1.16666	0.345897	3.37285	0.000743954	0.00849521	actin depolymerizing factor 5
ATCG00520	ATCG00520	protein_coding_gene	52.7655	-1.82444	0.541052	-3.37202	0.000746199	0.00851636	unfolded protein binding
AT1G47395	AT1G47395	protein_coding_gene	72.1443	1.26347	0.374757	3.37144	0.000747768	0.00852526
AT3G18240	AT3G18240	protein_coding_gene	751.557	-0.506185	0.150136	-3.37151	0.000747581	0.00852526	Ribosomal protein S24/S35, mitochondrial
AT5G05840	AT5G05840	protein_coding_gene	33.0594	1.48741	0.441228	3.37108	0.000748749	0.00853195	Protein of unknown function (DUF620)
AT2G26530	AT2G26530	protein_coding_gene	1661.49	1.36987	0.406461	3.37024	0.000751038	0.00855207	Protein of unknown function (DUF1645)
AT5G25610	AT5G25610	protein_coding_gene	3406.47	0.83524	0.247836	3.37014	0.000751305	0.00855207	BURP domain-containing protein
AT5G56680	AT5G56680	protein_coding_gene	2693.99	-0.533265	0.158254	-3.36967	0.000752575	0.00855753	Class II aminoacyl-tRNA and biotin synthetases superfamily protein
AT5G57070	AT5G57070	protein_coding_gene	313.66	0.720133	0.213707	3.36972	0.000752446	0.00855753	hydroxyproline-rich glycoprotein family protein
AT3G51630	AT3G51630	protein_coding_gene	646.044	0.516008	0.153171	3.36883	0.000754886	0.00857929	with no lysine (K) kinase 5
AT1G25230	AT1G25230	protein_coding_gene	555.02	1.03199	0.306362	3.36854	0.000755677	0.00858377	Calcineurin-like metallo-phosphoesterase superfamily protein
AT1G50920	AT1G50920	protein_coding_gene	4356.97	-0.645523	0.191695	-3.36745	0.000758655	0.00861309	Nucleolar GTP-binding protein
AT1G24310	AT1G24310	protein_coding_gene	863.359	-0.524937	0.155927	-3.36656	0.000761109	0.00863189
AT3G53470	AT3G53470	protein_coding_gene	206.525	1.02458	0.304336	3.36661	0.000760991	0.00863189
AT1G52660	AT1G52660	protein_coding_gene	102.055	1.37586	0.408736	3.36614	0.000762289	0.00863557	P-loop containing nucleoside triphosphate hydrolases superfamily protein
AT1G71692	AT1G71692	protein_coding_gene	25.3008	1.69095	0.502367	3.36596	0.000762778	0.00863557	AGAMOUS-like 12
AT3G59370	AT3G59370	protein_coding_gene	233.195	1.38586	0.411705	3.36615	0.000762264	0.00863557	Vacuolar calcium-binding protein-related
AT4G01350	AT4G01350	protein_coding_gene	121.454	1.09041	0.32396	3.36587	0.000763031	0.00863557	Cysteine/Histidine-rich C1 domain family protein
AT1G04440	AT1G04440	protein_coding_gene	1062.38	0.517995	0.15392	3.36535	0.000764475	0.0086474	casein kinase like 13
AT4G05440	AT4G05440	protein_coding_gene	343.664	-0.682793	0.202931	-3.36466	0.000766373	0.00866434	temperature sensing protein-related
AT5G02560	AT5G02560	protein_coding_gene	99.5613	1.12957	0.335768	3.36415	0.000767798	0.00867591	histone H2A 12
AT3G18190	AT3G18190	protein_coding_gene	3738.78	-0.621182	0.184659	-3.36395	0.000768357	0.0086777	TCP-1/cpn60 chaperonin family protein
AT5G59940	AT5G59940	protein_coding_gene	26.504	1.52239	0.452601	3.36365	0.000769202	0.00868271	Cysteine/Histidine-rich C1 domain family protein
AT1G09290	AT1G09290	protein_coding_gene	371.711	-0.51128	0.152064	-3.36227	0.000773049	0.00870797
AT2G28470	AT2G28470	protein_coding_gene	2182.08	0.355638	0.105766	3.36249	0.000772436	0.00870797	beta-galactosidase 8
AT3G48350	AT3G48350	protein_coding_gene	941.742	1.26638	0.376638	3.36232	0.000772906	0.00870797	Cysteine proteinases superfamily protein
AT4G32400	AT4G32400	protein_coding_gene	1323.52	-0.324777	0.096593	-3.36233	0.000772883	0.00870797	Mitochondrial substrate carrier family protein
AT5G35110	AT5G35110	protein_coding_gene	29.9758	1.62086	0.482129	3.36189	0.000774122	0.00871552
AT3G53740	AT3G53740	protein_coding_gene	10437.9	-0.576524	0.171505	-3.36157	0.000775019	0.00871655	Ribosomal protein L36e family protein
AT3G61300	AT3G61300	protein_coding_gene	37.4803	1.44471	0.429759	3.36167	0.000774732	0.00871655	C2 calcium/lipid-binding plant phosphoribosyltransferase family protein
AT1G26450	AT1G26450	protein_coding_gene	87.9056	1.32731	0.394908	3.36106	0.000776444	0.00872803	Carbohydrate-binding X8 domain superfamily protein
AT3G29250	AT3G29250	protein_coding_gene	390.548	1.39723	0.415736	3.36086	0.000776994	0.00872969	NAD(P)-binding Rossmann-fold superfamily protein
AT1G07175	AT1G07175	protein_coding_gene	25.2964	1.70219	0.506527	3.36052	0.000777973	0.00873614
ATMG01330	ATMG01330	protein_coding_gene	8.20972	-1.64342	0.489088	-3.36018	0.00077893	0.00874236
ATMG01120	ATMG01120	protein_coding_gene	13.5531	-1.89368	0.563635	-3.35977	0.000780087	0.0087508	NADH dehydrogenase 1B
AT3G60880	AT3G60880	protein_coding_gene	792.577	-0.567893	0.169036	-3.3596	0.000780553	0.0087515	dihydrodipicolinate synthase 1
AT5G03640	AT5G03640	protein_coding_gene	90.2849	1.52373	0.453676	3.35863	0.000783291	0.00877765	Protein kinase superfamily protein
AT3G13432	AT3G13432	protein_coding_gene	28.0017	1.63638	0.487336	3.3578	0.000785658	0.00878597
AT3G18560	AT3G18560	protein_coding_gene	132.295	1.27015	0.378263	3.35784	0.000785527	0.00878597
AT5G24840	AT5G24840	protein_coding_gene	554.449	-0.60685	0.180714	-3.35807	0.000784883	0.00878597	tRNA (guanine-N-7) methyltransferase
AT5G53070	AT5G53070	protein_coding_gene	793.332	-0.486722	0.144947	-3.35792	0.000785304	0.00878597	Ribosomal protein L9/RNase H1
AT1G09680	AT1G09680	protein_coding_gene	53.5464	-0.902489	0.268818	-3.35725	0.000787218	0.00879887	Pentatricopeptide repeat (PPR) superfamily protein
AT1G13100	AT1G13100	protein_coding_gene	94.3143	1.39226	0.414749	3.35686	0.000788334	0.00880225	cytochrome P450, family 71, subfamily B, polypeptide 29
AT1G20430	AT1G20430	protein_coding_gene	766.055	-0.656266	0.195496	-3.35692	0.00078816	0.00880225
AT3G26640	AT3G26640	protein_coding_gene	245.097	-0.435108	0.129639	-3.3563	0.000789935	0.00881558	Transducin/WD40 repeat-like superfamily protein
ATMG00080	ATMG00080	protein_coding_gene	108.722	-1.72068	0.513312	-3.35212	0.000801956	0.00894512	ribosomal protein L16
AT4G38130	AT4G38130	protein_coding_gene	4057.46	-0.317356	0.0946954	-3.35134	0.000804226	0.00896582	histone deacetylase 1
AT4G21160	AT4G21160	protein_coding_gene	1071.67	0.34804	0.103859	3.35107	0.00080501	0.00896994	Calcium-dependent ARF-type GTPase activating protein family
AT1G78230	AT1G78230	protein_coding_gene	225.214	1.53297	0.457627	3.34982	0.000808647	0.00899656	Outer arm dynein light chain 1 protein
AT2G27710	AT2G27710	protein_coding_gene	13152.9	-0.551306	0.164568	-3.35003	0.000808024	0.00899656	60S acidic ribosomal protein family
AT3G12977	AT3G12977	protein_coding_gene	30.8152	1.34991	0.40297	3.34991	0.000808388	0.00899656	NAC (No Apical Meristem) domain transcriptional regulator superfamily protein
AT2G45670	AT2G45670	protein_coding_gene	1595.62	0.367837	0.109855	3.34839	0.000812837	0.00903853	calcineurin B subunit-related
AT2G18900	AT2G18900	protein_coding_gene	898.999	-0.734521	0.219387	-3.34807	0.000813765	0.0090442	Transducin/WD40 repeat-like superfamily protein
AT1G17140	AT1G17140	protein_coding_gene	507.555	0.628717	0.187836	3.34715	0.000816467	0.00906493	interactor of constitutive active rops 1
AT1G75670	AT1G75670	protein_coding_gene	245.746	-0.660123	0.197216	-3.34721	0.000816305	0.00906493	DNA-directed RNA polymerases
AT1G05010	AT1G05010	protein_coding_gene	1517.02	1.08323	0.323663	3.34678	0.000817548	0.00907227	ethylene-forming enzyme
AT1G68230	AT1G68230	protein_coding_gene	28.5737	-1.69465	0.506415	-3.34636	0.000818808	0.00907453	Reticulon family protein
AT4G10620	AT4G10620	protein_coding_gene	419.295	-0.677057	0.202321	-3.34644	0.000818553	0.00907453	P-loop containing nucleoside triphosphate hydrolases superfamily protein
AT5G42235	AT5G42235	protein_coding_gene	22.266	1.74193	0.520554	3.34629	0.00081901	0.00907453	Expressed protein
AT5G16010	AT5G16010	protein_coding_gene	1045.43	0.49417	0.147743	3.34478	0.000823464	0.00911922	3-oxo-5-alpha-steroid 4-dehydrogenase family protein
AT4G39480	AT4G39480	protein_coding_gene	386.559	1.30502	0.390217	3.34434	0.000824792	0.00912925	cytochrome P450, family 96, subfamily A, polypeptide 9
AT3G13920	AT3G13920	protein_coding_gene	19368.2	-0.504398	0.150829	-3.34418	0.000825258	0.00912973	eukaryotic translation initiation factor 4A1
AT1G77660	AT1G77660	protein_coding_gene	139.401	0.743701	0.222455	3.34316	0.000828307	0.00915879	Histone H3 K4-specific methyltransferase SET7/9 family protein
AT3G13570	AT3G13570	protein_coding_gene	1541.72	-0.287336	0.0859583	-3.34273	0.000829577	0.00916814	SC35-like splicing factor 30A
AT1G51805	AT1G51805	protein_coding_gene	298.153	0.940717	0.281498	3.34183	0.000832288	0.00919341	Leucine-rich repeat protein kinase family protein
AT1G48560	AT1G48560	protein_coding_gene	146.983	-0.508597	0.152201	-3.3416	0.000832957	0.0091961
AT5G54590	AT5G54590	protein_coding_gene	218.228	0.606938	0.181702	3.3403	0.000836892	0.00923483	Protein kinase superfamily protein
AT4G22217	AT4G22217	protein_coding_gene	154.154	-1.16127	0.347736	-3.33953	0.00083921	0.00925569	Arabidopsis defensin-like protein
AT2G20740	AT2G20740	protein_coding_gene	301.927	0.624868	0.18716	3.33868	0.000841763	0.00927912	Tetraspanin family protein
AT2G36210	AT2G36210	protein_coding_gene	12.0104	1.80972	0.542344	3.33685	0.000847322	0.00933089	SAUR-like auxin-responsive protein family
AT5G22630	AT5G22630	protein_coding_gene	878.151	0.94072	0.281913	3.33692	0.000847114	0.00933089	arogenate dehydratase 5
AT5G53990	AT5G53990	protein_coding_gene	122.79	1.00872	0.302404	3.33566	0.000850965	0.00936624	UDP-Glycosyltransferase superfamily protein
AT5G44568	AT5G44568	protein_coding_gene	54.8989	1.38981	0.416705	3.33525	0.000852236	0.00937546
AT2G34490	AT2G34490	protein_coding_gene	132.591	1.46309	0.4387	3.33507	0.000852785	0.00937673	cytochrome P450, family 710, subfamily A, polypeptide 2
AT2G20260	AT2G20260	protein_coding_gene	2567.95	1.04964	0.314752	3.33481	0.000853578	0.00938069	photosystem I subunit E-2
AT1G09800	AT1G09800	protein_coding_gene	189.727	-0.569243	0.170728	-3.33422	0.000855392	0.00939585	Pseudouridine synthase family protein
AT3G51150	AT3G51150	protein_coding_gene	359.124	0.50009	0.150015	3.33359	0.000857315	0.00940743	ATP binding microtubule motor family protein
AT5G39610	AT5G39610	protein_coding_gene	14.7387	1.6422	0.492618	3.33361	0.000857256	0.00940743	NAC domain containing protein 6
AT1G60740	AT1G60740	protein_coding_gene	67.8344	1.42076	0.426306	3.33273	0.000859977	0.00942748	Thioredoxin superfamily protein
AT1G65330	AT1G65330	protein_coding_gene	4.41591	1.93819	0.581564	3.33272	0.000860014	0.00942748	MADS-box transcription factor family protein
AT2G42910	AT2G42910	protein_coding_gene	2250.42	-0.427698	0.128347	-3.33237	0.00086109	0.0094345	Phosphoribosyltransferase family protein
AT1G76890	AT1G76890	protein_coding_gene	494.423	0.912746	0.274036	3.33076	0.000866103	0.00948261	ERR: AT1G76890 not in vocabulary: $voc
AT5G65990	AT5G65990	protein_coding_gene	1197.45	0.657169	0.197316	3.33053	0.000866796	0.00948261	Transmembrane amino acid transporter family protein
ATCG00820	ATCG00820	protein_coding_gene	103.374	-1.68499	0.505909	-3.33062	0.000866541	0.00948261	ribosomal protein S19
AT1G31180	AT1G31180	protein_coding_gene	2404.43	-0.464421	0.139516	-3.3288	0.000872203	0.0095177	isopropylmalate dehydrogenase 3
AT1G53560	AT1G53560	protein_coding_gene	261.315	1.32218	0.397132	3.32933	0.000870543	0.0095177	Ribosomal protein L18ae family
AT2G32020	AT2G32020	protein_coding_gene	280.424	1.23793	0.371865	3.32897	0.000871688	0.0095177	Acyl-CoA N-acyltransferases (NAT) superfamily protein
AT2G41500	AT2G41500	protein_coding_gene	585.137	-0.450274	0.135256	-3.32905	0.000871424	0.0095177	WD-40 repeat family protein / small nuclear ribonucleoprotein Prp4p-related
AT5G18820	AT5G18820	protein_coding_gene	377.811	-0.859542	0.258212	-3.32883	0.000872123	0.0095177	TCP-1/cpn60 chaperonin family protein
AT1G54820	AT1G54820	protein_coding_gene	215.783	0.911147	0.273806	3.32771	0.00087564	0.009549	Protein kinase superfamily protein
AT5G63380	AT5G63380	protein_coding_gene	752.705	0.666984	0.200439	3.32761	0.000875953	0.009549	AMP-dependent synthetase and ligase family protein
AT2G44010	AT2G44010	protein_coding_gene	35.7554	1.71715	0.516061	3.32741	0.000876576	0.00955097
AT5G60520	AT5G60520	protein_coding_gene	646.744	0.960351	0.288657	3.32696	0.000877978	0.00956143	Late embryogenesis abundant (LEA) protein-related
AT1G13810	AT1G13810	protein_coding_gene	176.229	-0.697596	0.209709	-3.3265	0.000879444	0.00957258	Restriction endonuclease, type II-like superfamily protein
AT5G24410	AT5G24410	protein_coding_gene	42.5254	1.80251	0.541894	3.32632	0.000879999	0.0095738	6-phosphogluconolactonase 4
AT1G24090	AT1G24090	protein_coding_gene	148.046	-0.920682	0.276819	-3.32593	0.000881231	0.00957758	RNase H family protein
AT5G25754	AT5G25754	protein_coding_gene	2802.57	-0.431326	0.129681	-3.32605	0.000880867	0.00957758	RNA polymerase I-associated factor PAF67
AT3G59850	AT3G59850	protein_coding_gene	174.408	0.979322	0.294487	3.32552	0.000882524	0.009582	Pectin lyase-like superfamily protein
AT4G37445	AT4G37445	protein_coding_gene	12.487	-1.51957	0.456935	-3.32558	0.000882357	0.009582
AT5G44060	AT5G44060	protein_coding_gene	237.351	0.970032	0.291742	3.32497	0.000884292	0.00959638
AT1G28815	AT1G28815	protein_coding_gene	58.0314	1.45984	0.43911	3.32454	0.000885647	0.00960628
AT1G10522	AT1G10522	protein_coding_gene	1441.88	-0.803768	0.24186	-3.32327	0.000889673	0.0096451
AT4G03540	AT4G03540	protein_coding_gene	21.3936	1.92657	0.579832	3.32264	0.000891688	0.00966211	Uncharacterised protein family (UPF0497)
AT1G62990	AT1G62990	protein_coding_gene	88.1645	1.33267	0.401246	3.32134	0.000895877	0.00970264	KNOTTED-like homeobox of Arabidopsis thaliana 7
AT2G45120	AT2G45120	protein_coding_gene	21.6241	1.5593	0.469537	3.32092	0.000897197	0.00970923	C2H2-like zinc finger protein
[truncated: 29,320 more rows]
