# Supplementary material for: Histone Deacetylase Complex 1 and histone 1 epigenetically moderate stress responsiveness of Arabidopsis thaliana seedlings
Source: New Phytol. 2023 Aug 10;241(1):166–79. doi: 10.1111/nph.19165 (PMC10953426; doi:10.1111/nph.19165)
Supplement: Supplementary file 2 — Dataset S2 Differentially expressed genes salt vs control; multi‐factorial DSeq analysis for genotype vs salt; sequencing reads. [file NPH-241-166-s006.zip › Suppl_dataset_2/DiffSaltResponse_hdc1vsHDC1.Gene.ds2-1.nz.xlsx]

## Sheet: DiffSaltResponse_KOvsHc.Gene.ds
	baseMean	log2FoldChange	lfcSE	stat	pvalue	padj
AT2G44130	65.6472	11.0037	7.35572	1.49594	0.125794	0.447396		Galactose oxidase/kelch repeat superfamily protein
AT5G50580	17.4212	9.43095	3.7515	2.51391	0.0116769	0.130849		SUMO-activating enzyme 1B
AT1G47980	59.0823	8.5406	1.96266	4.35154	1.35184e-05	0.00128853		0
AT2G07736	2.54037	8.31783	3.57387	2.3274	0.878782	NA		transposable element gene
AT2G33070	15.4746	7.45969	1.90019	3.92575	8.6459e-05	0.0048418		nitrile specifier protein 2
AT4G25750	1.71896	7.23358	2.94295	2.45793	0.955864	NA		ABC-2 type transporter family protein
ATMG00270	1.09599	7.1872	5.12386	1.40269	0.996334	NA		NADH dehydrogenase 6
AT4G38825	2.37523	7.13673	3.34036	2.13652	0.965149	NA		SAUR-like auxin-responsive protein family
AT5G18030	3.44093	7.03859	2.09439	3.36069	0.977988	NA		SAUR-like auxin-responsive protein family
ATMG01010	2.91344	6.86723	2.27512	3.0184	0.998909	NA		Unknown conserved protein
ATMG00130	0.923895	6.69204	4.36729	1.53231	0.995978	NA		0
AT2G07775	1.59656	6.47531	2.75892	2.34704	0.879323	NA		0
AT3G21370	215.716	6.44991	2.17792	2.96149	0.0029941	0.0555708		beta glucosidase 19
AT1G74670	163.804	6.40948	0.827717	7.74357	9.66621e-15	4.95224e-11		Gibberellin-regulated family protein
AT3G44705	1.49436	6.39567	2.62626	2.43528	0.912949	NA		transposable element gene
AT5G50700	25.9466	6.37459	7.26209	0.87779	0.340261	0.69493		hydroxysteroid dehydrogenase 1
AT5G55720	0.590255	6.11544	4.42966	1.38057	0.985674	NA		Pectin lyase-like superfamily protein
AT2G41260	148.373	6.05798	2.04682	2.95971	0.00302068	0.0556965		glycine-rich protein / late embryogenesis abundant protein (M17)
AT1G25210	7.7906	6.02396	6.06181	0.993756	0.288301	0.646902		UDP-3-O-acyl N-acetylglycosamine deacetylase family protein
AT2G03740	0.608092	5.99453	4.46195	1.34348	0.872687	NA		late embryogenesis abundant domain-containing protein / LEA domain-containing protein
AT4G19690	23.3965	5.9771	4.01584	1.48838	0.128186	0.449584		iron-regulated transporter 1
AT5G44590	2.76938	5.66434	1.91844	2.95258	0.98423	NA		S-adenosyl-L-methionine-dependent methyltransferases superfamily protein
AT2G15020	1.15201	5.60777	3.08956	1.81507	0.881653	NA		0
AT1G53810	0.9846	5.50018	3.26148	1.6864	0.845599	NA		transposable element gene
AT1G23770	1.13758	5.44217	3.21169	1.69449	0.825045	NA		F-box family protein
AT2G07678	2.70941	5.42362	2.81147	1.9291	0.877507	NA		0
AT1G35625	0.693575	5.3602	3.6239	1.47913	0.83441	NA		RING/U-box superfamily protein
AT5G38770	1.35432	5.34957	2.80524	1.90699	0.984223	NA		glutamine dumper 7
ATMG00970	1.00705	5.32264	3.66716	1.45144	0.998889	NA		0
AT5G58460	1.95344	5.16664	2.64497	1.95338	0.98821	NA		cation/H+ exchanger 25
AT1G71250	3.53391	5.14877	2.43187	2.1172	0.863671	NA		GDSL-like Lipase/Acylhydrolase superfamily protein
AT4G18500	1.17489	5.10993	3.44827	1.48188	0.948712	NA		0
AT4G34550	1.20392	5.10097	2.64374	1.92945	0.962631	NA		0
AT5G39870	2.28908	5.0658	1.90408	2.66049	0.984223	NA		Protein of unknown function (DUF1216)
AT5G23980	96.8834	5.06083	1.80726	2.80028	0.00498814	0.0775645		ferric reduction oxidase 4
AT5G24820	0.74275	5.03321	3.47625	1.44788	0.98208	NA		Eukaryotic aspartyl protease family protein
AT5G66430	0.585166	5.02444	7.36947	0.681791	0.994408	NA		S-adenosyl-L-methionine-dependent methyltransferases superfamily protein
ATMG00290	0.984844	4.94536	7.36313	0.671638	0.99656	NA		mitochondrial ribosomal protein S4
AT5G65274	0.898335	4.90854	3.2617	1.5049	0.993796	NA		ARP2/3 complex 16 kDa subunit (p16-Arc)
AT1G76705	4.42066	4.87786	1.60962	3.03045	0.867088	NA		calmodulin binding
AT1G05760	13.7996	4.87229	1.35756	3.58901	0.000331244	0.0121558		Mannose-binding lectin superfamily protein
AT4G37980	3.65427	4.85656	2.13171	2.27825	0.964728	NA		elicitor-activated gene 3-1
AT5G50520	38.6962	4.8413	7.26256	0.66661	0.445336	0.777629		Major facilitator superfamily protein
AT3G10185	1.03068	4.80535	2.76533	1.73771	0.901504	NA		Gibberellin-regulated family protein
AT4G38092	0.60686	4.78088	3.69028	1.29553	0.964785	NA		0
AT2G07000	6.52346	4.77189	1.55714	3.06452	0.876945	NA		0
AT3G22640	784.752	4.70325	1.26914	3.70586	0.000210677	0.00884714		cupin family protein
AT5G55430	0.660628	4.6734	3.50954	1.33163	0.985319	NA		0
AT4G15396	22.1134	4.66161	1.07545	4.33458	1.46035e-05	0.00136653		cytochrome P450, family 702, subfamily A, polypeptide 6
AT4G28340	0.426416	4.62257	7.01066	0.659363	0.957724	NA		0
ATMG01410	0.99363	4.5834	3.21198	1.42697	NA	NA		open reading frame 204
AT2G05440	44.9484	4.56864	2.6027	1.75535	0.0751958	0.350338		GLYCINE RICH PROTEIN 9
AT5G37470	0.934466	4.53069	3.64909	1.24159	0.984223	NA		Family of unknown function (DUF577)
AT3G49150	0.926825	4.52863	2.80551	1.61419	0.915051	NA		F-box/RNI-like superfamily protein
AT3G21210	3.35593	4.51932	1.66723	2.71068	0.911859	NA		zinc ion binding
AT2G17950	4.60917	4.51885	2.1799	2.07296	0.881653	NA		Homeodomain-like superfamily protein
AT4G09595	0.370873	4.5119	7.15787	0.630342	0.938233	NA		transposable element gene
AT1G73190	179.178	4.50925	1.94432	2.31919	0.0197358	0.177958		Aquaporin-like superfamily protein
AT4G03050	0.753152	4.50865	3.66714	1.22947	0.928453	NA		2-oxoglutarate (2OG) and Fe(II)-dependent oxygenase superfamily protein
AT4G04490	2.38063	4.49711	2.26033	1.98958	0.931655	NA		cysteine-rich RLK (RECEPTOR-like protein kinase) 36
AT4G26260	2.39315	4.49009	3.60698	1.24483	0.956187	NA		myo-inositol oxygenase 4
AT5G35777	1.072	4.48869	4.11558	1.09066	0.984221	NA		transposable element gene
AT2G26620	0.429268	4.46654	4.90299	0.910982	0.881656	NA		Pectin lyase-like superfamily protein
AT4G27150	304.832	4.44467	1.60308	2.77259	0.00544652	0.082016		seed storage albumin 2
AT5G25180	1.24243	4.44067	3.0246	1.46819	0.982633	NA		cytochrome P450, family 71, subfamily B, polypeptide 14
AT1G24881	225.811	4.43941	2.34606	1.89229	0.0556965	0.306712		F-box family protein
AT5G59100	2.94242	4.42449	2.50339	1.7674	0.988631	NA		Subtilisin-like serine endopeptidase family protein
AT2G21185	4.67509	4.39423	2.82564	1.55513	0.881656	NA		0
AT2G07732	1.70491	4.39066	3.03915	1.4447	0.878599	NA		Ribulose bisphosphate carboxylase large chain, catalytic domain
AT5G52500	1.41298	4.34614	2.87563	1.51137	0.984234	NA		0
AT1G48400	1.9697	4.34523	2.0693	2.09986	0.840259	NA		F-box/RNI-like/FBD-like domains-containing protein
AT3G26790	1.00404	4.32287	2.62746	1.64526	0.912937	NA		AP2/B3-like transcriptional factor family protein
AT4G09731	1.61139	4.32219	2.11683	2.04183	0.938352	NA		0
AT1G31140	0.599069	4.32084	4.11872	1.04907	0.829811	NA		GORDITA
AT2G31480	2.81898	4.29976	1.9209	2.23841	0.882182	NA		0
AT1G58140	0.843757	4.28891	5.62795	0.762073	0.849214	NA		transposable element gene
AT3G49980	1.03395	4.27194	3.02169	1.41376	0.915507	NA		F-box and associated interaction domains-containing protein
AT1G61130	1.84653	4.25211	3.12602	1.36023	0.852052	NA		serine carboxypeptidase-like 32
AT2G23580	0.980061	4.23088	3.10407	1.36301	0.881656	NA		methyl esterase 4
AT5G44360	4.75956	4.20594	1.49468	2.81394	0.98423	NA		FAD-binding Berberine family protein
AT5G38344	3.60366	4.19578	1.93838	2.16457	0.984223	NA		Toll-Interleukin-Resistance (TIR) domain family protein
AT5G02930	1.35531	4.18632	3.59248	1.1653	0.967213	NA		F-box/RNI-like superfamily protein
AT2G24692	1.04555	4.1828	3.02607	1.38225	0.881656	NA		0
ATCG01000	37.9886	4.1747	2.05082	2.03562	0.0402403	0.261886		Ycf1 protein
AT1G34047	2.5698	4.17065	2.13458	1.95385	0.833295	NA		Defensin-like (DEFL) family protein
AT2G02120	61.9937	4.16555	1.06258	3.92023	0.871118	NA		Scorpion toxin-like knottin superfamily protein
AT4G20490	0.382435	4.16009	5.95858	0.698168	0.950841	NA		transposable element gene
AT5G49180	3.68567	4.15033	2.50156	1.6591	0.98423	NA		Plant invertase/pectin methylesterase inhibitor superfamily
AT1G68180	1.75374	4.14616	2.1733	1.90777	0.861098	NA		RING/U-box superfamily protein
AT4G33290	0.267899	4.13909	7.37946	0.560893	0.961562	NA		F-box and associated interaction domains-containing protein
ATMG00140	0.913649	4.11981	4.42473	0.931088	0.996019	NA		0
AT2G33830	24.514	4.11315	1.26155	3.2604	0.00110565	0.0285354		Dormancy/auxin associated family protein
AT3G29634	0.268878	4.10318	7.38276	0.555779	0.912946	NA		transposable element gene
AT1G30920	1.33627	4.1009	2.69441	1.522	0.829611	NA		F-box family protein
AT3G30213	0.682001	4.10005	4.00564	1.02357	0.912949	NA		transposable element gene
AT2G31500	0.259438	4.09204	7.38076	0.554419	0.882194	NA		calcium-dependent protein kinase 24
AT1G20680	1.64408	4.09108	2.82442	1.44847	0.822868	NA		Protein of unknown function (DUF833)
AT4G18690	0.949488	4.08962	4.31599	0.947549	0.948957	NA		0
AT1G52790	2.69073	4.07887	1.91274	2.13248	0.844609	NA		2-oxoglutarate (2OG) and Fe(II)-dependent oxygenase superfamily protein
AT4G23160	0.625154	4.07815	5.54385	0.735616	0.953822	NA		cysteine-rich RLK (RECEPTOR-like protein kinase) 8
AT2G42930	1.4102	4.07622	5.71853	0.712809	0.891916	NA		Carbohydrate-binding X8 domain superfamily protein
AT5G66400	4572.26	4.04706	1.51251	2.67573	0.00732797	0.0995725		Dehydrin family protein
AT5G23990	92.6512	4.04509	2.75064	1.4706	0.133111	0.455943		ferric reduction oxidase 5
AT3G28840	0.731384	4.04455	3.68748	1.09683	0.912941	NA		Protein of unknown function (DUF1216)
AT1G50735	0.388415	4.03273	7.02605	0.573969	0.842431	NA		transposable element gene
AT2G31590	1.41858	4.0282	2.22355	1.81161	0.882368	NA		0
AT3G42110	1.24237	4.02712	2.97158	1.35521	0.912949	NA		transposable element gene
AT2G24340	0.546151	4.01549	7.36988	0.544852	0.881656	NA		sequence-specific DNA binding transcription factors
AT1G61750	0.670476	4.00764	4.91011	0.816203	0.853061	NA		Receptor-like protein kinase-related family protein
AT1G77100	1.51977	4.00222	3.00419	1.33221	0.867586	NA		Peroxidase superfamily protein
AT3G21800	10.5106	3.95559	1.94924	2.0293	0.0409008	0.263557		UDP-glucosyl transferase 71B8
AT4G13992	0.918477	3.93604	3.68221	1.06893	0.944425	NA		Cysteine/Histidine-rich C1 domain family protein
AT3G44470	1.20836	3.93375	3.65168	1.07724	0.912949	NA		transposable element gene
AT2G36110	1.60312	3.92896	2.61928	1.50002	0.88732	NA		Polynucleotidyl transferase, ribonuclease H-like superfamily protein
AT1G09370	0.904444	3.91557	3.11558	1.25677	0.81604	NA		Plant invertase/pectin methylesterase inhibitor superfamily protein
AT5G35375	2.23593	3.90359	2.2506	1.73446	0.98422	NA		0
AT2G38900	1.29009	3.89822	3.42881	1.1369	0.88956	NA		Serine protease inhibitor, potato inhibitor I-type family protein
AT5G18050	0.646195	3.88762	6.12977	0.634219	0.978039	NA		SAUR-like auxin-responsive protein family
AT1G03390	1.15332	3.88465	3.1707	1.22517	0.813456	NA		HXXXD-type acyl-transferase family protein
AT5G65800	5.53575	3.88182	1.7123	2.26702	0.994261	NA		ACC synthase 5
AT1G23200	0.631685	3.87592	5.04236	0.768671	0.824697	NA		Plant invertase/pectin methylesterase inhibitor superfamily
AT5G15254	3.26821	3.86678	1.89647	2.03894	0.975797	NA		0
AT3G18720	1.15097	3.85832	2.70252	1.42767	0.909991	NA		F-box family protein
AT5G07600	0.467884	3.80787	7.38778	0.515429	0.97132	NA		Oleosin family protein
AT4G13570	1.9906	3.80113	2.4661	1.54135	0.943832	NA		histone H2A 4
AT3G29410	14.5076	3.77413	1.60309	2.35428	0.0181052	0.169099		Terpenoid cyclases/Protein prenyltransferases superfamily protein
AT4G09940	7.9298	3.77101	1.14493	3.29365	0.000981143	0.0262812		P-loop containing nucleoside triphosphate hydrolases superfamily protein
AT2G07703	1.3862	3.77091	3.64072	1.03576	0.878298	NA		transposable element gene
AT3G07620	4.10854	3.76712	2.67172	1.41	0.899202	NA		Exostosin family protein
AT5G07572	0.735688	3.7615	7.3442	0.512173	0.971251	NA		0
AT4G34520	1.31332	3.74743	3.0053	1.24694	0.962428	NA		3-ketoacyl-CoA synthase 18
AT1G35730	7.12025	3.73641	2.00639	1.86225	0.0599756	0.313887		pumilio 9
AT2G25440	1.36723	3.72808	2.87115	1.29846	0.881656	NA		receptor like protein 20
AT1G04470	0.227454	3.719	7.39571	0.502859	0.814019	NA		Protein of unknown function (DUF810)
AT5G54740	506.686	3.71881	1.74107	2.13594	0.0314252	0.230411		seed storage albumin 5
AT4G15380	12.0605	3.71543	0.961478	3.86429	0.000111673	0.00575003		cytochrome P450, family 705, subfamily A, polypeptide 4
ATMG00890	0.276752	3.7007	7.39018	0.500759	0.998644	NA		0
AT2G26450	2.25881	3.69969	1.88975	1.95777	0.881656	NA		Plant invertase/pectin methylesterase inhibitor superfamily
AT1G03880	162.712	3.6866	1.62381	2.27034	0.0224827	0.189919		cruciferin 2
AT4G28520	1755.05	3.68425	1.62163	2.27194	0.0224276	0.189504		cruciferin 3
AT1G18240	0.438149	3.67622	5.85016	0.628396	0.821074	NA		transposable element gene
AT3G45330	1.83392	3.66335	2.52622	1.45013	0.912949	NA		Concanavalin A-like lectin protein kinase family protein
AT5G04730	3.75885	3.66254	2.50556	1.46177	0.968486	NA		Ankyrin-repeat containing protein
AT5G55893	1.06367	3.65572	2.75304	1.32789	0.98595	NA		0
AT2G44810	0.403417	3.65548	7.37399	0.495727	0.893641	NA		alpha/beta-Hydrolases superfamily protein
AT5G45820	0.440219	3.63687	5.91895	0.614445	0.98423	NA		CBL-interacting protein kinase 20
AT3G10150	4.92073	3.63385	1.62686	2.23366	0.901464	NA		purple acid phosphatase 16
ATCG01070	8.97635	3.61471	1.80685	2.00056	0.0435648	0.272599		NADH-ubiquinone/plastoquinone oxidoreductase chain 4L
AT2G29263	0.251022	3.60453	7.39264	0.487584	0.88166	NA		0
AT3G47040	5.47202	3.5946	1.90628	1.88566	0.913267	NA		Glycosyl hydrolase family protein
AT1G07540	1.0455	3.58462	2.80872	1.27625	0.815716	NA		TRF-like 2
AT2G44000	0.870809	3.5773	4.14962	0.86208	0.892952	NA		Late embryogenesis abundant (LEA) hydroxyproline-rich glycoprotein family
AT2G07784	1.68734	3.57678	2.41467	1.48127	0.879449	NA		transposable element gene
AT1G14950	28.1358	3.56858	1.58752	2.2479	0.819929	NA		Polyketide cyclase/dehydrase and lipid transport superfamily protein
AT3G16070	1.4072	3.56309	2.90373	1.22707	0.907936	NA		0
AT3G58380	1.12909	3.55999	2.58262	1.37844	0.920362	NA		TRAF-like family protein
AT3G13250	1.03102	3.55892	3.29691	1.07947	0.904663	NA		transposable element gene
AT2G34000	0.374568	3.55066	7.37537	0.481421	0.885362	NA		RING/U-box superfamily protein
AT1G14755	1.00019	3.54943	3.36369	1.05522	0.819534	NA		S locus-related glycoprotein 1 (SLR1) binding pollen coat protein family
AT2G18490	4.52999	3.54429	1.68765	2.10013	0.881653	NA		C2H2-like zinc finger protein
AT5G35480	1.27535	3.54374	3.27002	1.08371	0.98422	NA		0
AT4G25140	1728.98	3.53611	1.67205	2.11483	0.0328988	0.237028		oleosin 1
AT2G06983	0.858997	3.52998	4.98395	0.70827	0.876901	NA		SCR-like 16
AT1G02965	0.55524	3.52496	7.33269	0.480719	0.813014	NA		0
AT4G29450	7.37619	3.52336	1.82286	1.93287	0.0508964	0.29319		Leucine-rich repeat protein kinase family protein
AT1G80590	0.487637	3.52109	7.37578	0.477385	0.869945	NA		WRKY DNA-binding protein 66
AT1G26400	0.373772	3.50199	5.11488	0.684668	0.826861	NA		FAD-binding Berberine family protein
AT3G46330	0.759831	3.49298	3.79334	0.92082	0.912954	NA		Leucine-rich repeat protein kinase family protein
AT4G26740	131.766	3.49121	1.43738	2.42887	0.0147122	0.150288		seed gene 1
AT5G10250	0.593095	3.4813	5.29311	0.657705	0.97332	NA		Phototropic-responsive NPH3 family protein
AT4G29548	0.407412	3.47995	5.86645	0.593196	0.959078	NA		0
AT1G49930	0.586343	3.47561	5.49393	0.632626	0.84159	NA		0
AT2G13660	0.860712	3.47373	7.25163	0.479027	0.881653	NA		0
AT3G26200	1.67728	3.47023	2.3878	1.45332	0.912937	NA		cytochrome P450, family 71, subfamily B, polypeptide 22
AT3G21380	37.6051	3.46905	1.31169	2.64472	0.912049	NA		Mannose-binding lectin superfamily protein
ATMG00470	0.530652	3.46788	5.63294	0.615643	0.99693	NA		0
AT4G04130	0.929809	3.46295	3.05003	1.13538	0.930397	NA		transposable element gene
AT4G22030	0.610934	3.46236	4.15195	0.833912	0.952128	NA		F-box family protein with a domain of unknown function (DUF295)
AT5G43510	0.510369	3.46219	4.65595	0.743604	0.98423	NA		ERR: AT5G43510 not in vocabulary: $voc
AT1G62280	2.25529	3.45496	6.29465	0.548872	0.853972	NA		SLAC1 homologue 1
AT5G63240	1.42659	3.44988	2.51397	1.37228	0.99257	NA		Carbohydrate-binding X8 domain superfamily protein
AT1G34480	0.633184	3.43481	4.49482	0.764171	0.833563	NA		Cysteine/Histidine-rich C1 domain family protein
ATMG00720	0.467376	3.42899	5.788	0.59243	0.99784	NA		0
AT2G05915	0.668292	3.4217	4.77427	0.716697	0.876305	NA		0
AT5G01480	3.456	3.41001	1.64955	2.06724	0.966512	NA		Cysteine/Histidine-rich C1 domain family protein
AT2G25410	0.339222	3.4056	7.37746	0.461622	0.881656	NA		RING/U-box superfamily protein
AT2G07697	6.23472	3.40482	1.47242	2.3124	0.87799	NA		transposable element gene
ATMG01220	3.75531	3.40004	1.94005	1.75255	0.999779	NA		0
AT2G24683	1.07513	3.39432	2.80407	1.2105	0.881656	NA		0
AT1G14960	106.556	3.37868	0.946908	3.56812	0.000359557	0.0128369		Polyketide cyclase/dehydrase and lipid transport superfamily protein
AT1G63630	1.37466	3.37363	2.64408	1.27592	0.856024	NA		Tetratricopeptide repeat (TPR)-like superfamily protein
AT5G15800	2.35774	3.37347	2.27686	1.48164	0.976076	NA		K-box region and MADS-box transcription factor family protein
AT3G47340	87.5669	3.36952	1.35788	2.48146	0.0127073	0.138265		glutamine-dependent asparagine synthase 1
AT5G52390	8.54633	3.36696	1.64773	2.04339	0.0393182	0.259895		PAR1 protein
ATMG00600	0.468337	3.36128	7.37808	0.455577	0.997605	NA		0
AT3G29642	0.543062	3.35933	4.52465	0.74245	0.912946	NA		transposable element gene
ATMG00630	2.07416	3.35597	2.81253	1.19322	0.997726	NA		0
AT1G31690	0.387896	3.35593	7.37822	0.454843	0.830135	NA		Copper amine oxidase family protein
AT1G51910	0.336006	3.34541	7.37414	0.453668	0.843858	NA		Leucine-rich repeat protein kinase family protein
AT5G05770	1.76788	3.34134	2.78101	1.20148	0.96948	NA		WUSCHEL related homeobox 7
AT1G63910	1.47285	3.33973	2.59026	1.28934	0.856195	NA		myb domain protein 103
AT1G13310	0.747844	3.33738	3.25226	1.02617	0.818785	NA		Endosomal targeting BRO1-like domain-containing protein
AT4G17565	0.943613	3.33127	3.73852	0.891066	0.947648	NA		F-box family protein with a domain of unknown function (DUF295)
AT4G06591	0.222222	3.32122	7.40057	0.448779	0.934307	NA		transposable element gene
AT4G22214	103.838	3.3188	0.706079	4.70032	2.59752e-06	0.000352523		Defensin-like (DEFL) family protein
AT3G54240	0.215676	3.31608	7.40081	0.448069	0.917594	NA		alpha/beta-Hydrolases superfamily protein
AT3G46260	0.727588	3.31546	5.24103	0.632597	0.912952	NA		protein kinase-related
AT3G19620	22.736	3.31295	0.80956	4.09228	4.27148e-05	0.00288896		Glycosyl hydrolase family protein
AT5G61730	0.485032	3.30947	4.63904	0.713396	0.991109	NA		ABC2 homolog 11
AT2G35090	0.596583	3.30532	3.64751	0.906185	0.886992	NA		Protein of unknown function (DUF1640)
AT2G22710	1.24599	3.30453	2.54832	1.29675	0.881656	NA		transposable element gene
AT2G28270	1.78752	3.30027	2.86991	1.14995	0.881659	NA		Cysteine/Histidine-rich C1 domain family protein
AT4G31380	0.314346	3.29847	7.37914	0.447	0.959882	NA		FPF1-like protein 1
AT5G53190	1.28435	3.29739	3.06651	1.07529	0.984234	NA		Nodulin MtN3 family protein
AT2G07827	7.99694	3.29707	1.35061	2.44117	0.0142057	0.1474		0
AT3G44042	0.970066	3.29583	3.80963	0.865132	0.912949	NA		transposable element gene
ATMG00200	4.27268	3.29365	2.48018	1.32799	0.99611	NA		0
AT2G12500	0.446346	3.28979	4.93664	0.666402	0.881651	NA		transposable element gene
AT2G47844	1.70731	3.28574	2.19175	1.49914	0.895251	NA		0
AT5G27927	0.286341	3.27757	7.40195	0.442799	0.984217	NA		transposable element gene
AT5G57126	0.274929	3.2775	7.40195	0.44279	0.987301	NA		transposable element gene
AT5G46871	0.451078	3.27693	5.73596	0.571297	0.98423	NA		Putative membrane lipoprotein
AT1G19160	0.27863	3.2731	7.40209	0.442186	0.821384	NA		F-box family protein
AT2G11851	1.67232	3.26555	2.23566	1.46066	0.881648	NA		0
AT2G05420	2.37492	3.26129	2.76223	1.18067	0.875359	NA		TRAF-like family protein
AT2G27570	0.752632	3.25911	3.55346	0.917165	0.881658	NA		P-loop containing nucleoside triphosphate hydrolases superfamily protein
AT2G25330	2.98292	3.25623	1.85008	1.76005	0.881656	NA		TRAF-like family protein
AT3G56980	24.5619	3.25557	1.42865	2.27877	0.0220245	0.187872		basic helix-loop-helix (bHLH) DNA-binding superfamily protein
AT5G07560	0.714769	3.25172	4.79859	0.67764	0.971128	NA		glycine-rich protein 20
AT4G19050	0.544702	3.23872	4.83839	0.66938	0.949473	NA		NB-ARC domain-containing disease resistance protein
AT5G38310	3.44898	3.23837	1.75342	1.84689	0.984223	NA		0
AT5G14160	0.20652	3.23735	7.40334	0.437282	0.974745	NA		F-box family protein
ATMG01260	0.670062	3.23405	7.31453	0.442141	0.99989	NA		0
AT3G32300	0.261575	3.22563	7.40373	0.435677	0.912949	NA		transposable element gene
AT3G14210	128.456	3.21138	0.746029	4.30463	1.67263e-05	0.00147112		epithiospecifier modifier 1
AT1G67390	0.316197	3.20384	6.20147	0.516626	0.8606	NA		F-box family protein
AT2G26215	6.88098	3.20287	1.52386	2.10181	0.881656	NA		0
AT3G26230	0.73979	3.20189	4.26825	0.750166	0.912937	NA		cytochrome P450, family 71, subfamily B, polypeptide 24
AT5G36280	0.667602	3.19942	3.63074	0.881202	0.984223	NA		0
AT5G32143	0.397398	3.18981	7.38098	0.432167	0.98422	NA		transposable element gene
AT5G04010	16.2817	3.1865	1.79471	1.7755	0.0722241	0.342901		F-box family protein
AT3G09110	0.726401	3.18433	3.36168	0.947242	0.900306	NA		Protein of unknown function (DUF674)
AT4G10310	7.29574	3.18371	1.57682	2.01906	0.0415265	0.267017		high-affinity K+ transporter 1
AT4G20520	0.492908	3.17896	6.74133	0.471563	0.950847	NA		RNA binding;RNA-directed DNA polymerases
AT5G20690	0.288155	3.16894	7.38134	0.429317	0.980073	NA		Leucine-rich repeat protein kinase family protein
AT3G28890	0.484118	3.16581	5.62132	0.56318	0.912942	NA		receptor like protein 43
AT5G11050	0.59812	3.16061	4.20157	0.752244	0.973564	NA		myb domain protein 64
AT2G27380	1966.17	3.15247	1.06568	2.95817	0.00302839	0.0558268		extensin proline-rich 1
AT3G50180	1.91021	3.14023	2.21616	1.41697	0.9157	NA		Plant protein of unknown function (DUF247)
AT2G32160	1.38537	3.13168	2.72329	1.14996	0.883369	NA		S-adenosyl-L-methionine-dependent methyltransferases superfamily protein
AT3G05160	34.4115	3.12436	0.71734	4.35549	1.32772e-05	0.00128207		Major facilitator superfamily protein
AT3G48790	1.74193	3.11821	2.00476	1.5554	0.914565	NA		Pyridoxal phosphate (PLP)-dependent transferases superfamily protein
AT2G21810	0.616889	3.1128	4.63905	0.671	0.881656	NA		Cysteine/Histidine-rich C1 domain family protein
AT2G07705	0.830743	3.10662	5.0258	0.618134	0.878499	NA		0
AT5G50140	0.386438	3.08905	5.80774	0.531884	0.984231	NA		Ankyrin repeat family protein
AT3G26320	0.804273	3.08492	4.07139	0.757708	0.912937	NA		cytochrome P450, family 71, subfamily B, polypeptide 36
AT1G74290	1.92121	3.08088	2.26948	1.35753	0.865683	NA		alpha/beta-Hydrolases superfamily protein
AT4G10910	7.33694	3.06749	1.83429	1.6723	0.0900736	0.37884		0
AT3G22060	38.7729	3.06476	0.774618	3.95647	7.60644e-05	0.00442837		Receptor-like protein kinase-related family protein
AT4G18620	4.09694	3.06407	2.02538	1.51283	0.948854	NA		PYR1-like 13
AT2G37900	0.616445	3.0543	4.24509	0.719491	0.888727	NA		Major facilitator superfamily protein
AT4G27140	249.942	3.04949	1.31311	2.32234	0.0195996	0.17717		seed storage albumin 1
AT4G12530	2.53895	3.0489	2.00368	1.52165	0.942512	NA		Bifunctional inhibitor/lipid-transfer protein/seed storage 2S albumin superfamily protein
AT2G41745	5.07623	3.04593	1.59121	1.91422	0.891354	NA		transposable element gene
AT4G24030	1.88506	3.04458	7.20936	0.42231	0.954769	NA		0
AT4G23280	0.263279	3.04244	7.3837	0.412048	0.954269	NA		cysteine-rich RLK (RECEPTOR-like protein kinase) 20
AT1G32960	0.862271	3.03878	3.16115	0.961289	0.831829	NA		Subtilase family protein
AT2G22121	0.261898	3.03526	7.38384	0.411069	0.881656	NA		low-molecular-weight cysteine-rich 35
AT5G23903	0.261898	3.03526	7.38384	0.411069	0.981117	NA		0
AT4G22950	0.601004	3.02975	4.008	0.755928	0.953688	NA		AGAMOUS-like 19
AT2G07702	0.275805	3.02965	7.38388	0.410306	0.878265	NA		0
ATMG00440	0.275805	3.02965	7.38388	0.410306	0.996832	NA		0
ATMG01140	0.275805	3.02965	7.38388	0.410306	0.999487	NA		0
AT3G57260	0.260688	3.02858	7.38397	0.410156	0.919739	NA		beta-1,3-glucanase 2
AT1G66100	1.17186	3.02813	3.45021	0.877665	0.859457	NA		Plant thionin
AT3G55566	1.02661	3.02616	3.02518	1.00032	0.918946	NA		0
AT1G15380	27.5783	2.99867	1.06827	2.80704	0.00490033	0.0765002		Lactoylglutathione lyase / glyoxalase I family protein
AT5G10120	69.7264	2.9935	1.03022	2.9057	0.00359719	0.062317		Ethylene insensitive 3 family protein
AT5G33355	1.94875	2.99206	3.62567	0.825242	0.98422	NA		Defensin-like (DEFL) family protein
AT1G51150	0.425054	2.98986	6.88027	0.434556	0.842998	NA		DegP protease 6
AT2G07749	1.93017	2.98466	2.4426	1.22192	0.878943	NA		Mitovirus RNA-dependent RNA polymerase
AT4G20700	0.579834	2.98362	5.38027	0.554548	0.951381	NA		Protein of unknown function (DUF1204)
AT5G49420	0.873178	2.98316	4.2493	0.702037	0.984231	NA		MADS-box transcription factor family protein
AT3G62170	0.251532	2.9788	7.38496	0.40336	0.924187	NA		VANGUARD 1 homolog 2
AT3G16670	0.66314	2.97443	5.0229	0.592174	0.908198	NA		Pollen Ole e 1 allergen and extensin family protein
AT1G17810	122.563	2.96678	1.51147	1.96285	0.047564	0.28326		beta-tonoplast intrinsic protein
AT1G64800	2.7391	2.96362	2.31477	1.28031	0.857276	NA		DNA binding;sequence-specific DNA binding transcription factors
AT3G46680	7.04916	2.96002	1.31383	2.25298	0.912956	NA		UDP-Glycosyltransferase superfamily protein
AT1G10880	0.437424	2.95795	4.86994	0.60739	0.817257	NA		Core-2/I-branching beta-1,6-N-acetylglucosaminyltransferase family protein
AT5G35337	0.937673	2.951	3.66597	0.804971	0.98422	NA		transposable element gene
AT2G10260	1.07243	2.95094	3.10902	0.949154	0.880078	NA		0
AT3G25240	1.02833	2.94375	2.95231	0.997102	0.912937	NA		Protein of unknown function (DUF506)
AT5G41660	1.35696	2.93931	3.29329	0.892514	0.984226	NA		0
AT1G47915	1.09925	2.93024	2.95661	0.99108	0.839416	NA		F-box family protein
AT3G24065	0.411953	2.92736	7.38603	0.396337	0.912937	NA		Plant self-incompatibility protein S1 family
AT4G22217	154.154	2.9261	0.578569	5.05747	4.24847e-07	8.62018e-05		Arabidopsis defensin-like protein
AT5G36900	1.01101	2.92321	3.27422	0.892796	0.984223	NA		0
AT1G24485	1.09384	2.91953	3.81807	0.764662	0.826063	NA		0
AT5G55240	113.114	2.91893	1.26506	2.30734	0.0205297	0.180296		ARABIDOPSIS THALIANA PEROXYGENASE 2
AT2G07696	10.2086	2.91129	1.53789	1.89304	0.0556748	0.306462		Ribosomal protein S7p/S5e family protein
AT2G07686	2.46693	2.91094	3.0582	0.951847	0.877786	NA		transposable element gene
AT5G03795	61.115	2.89731	0.770854	3.75857	0.000170889	0.00766307		Exostosin family protein
AT4G07840	0.741112	2.89701	4.22167	0.686224	0.935348	NA		transposable element gene
AT3G32895	0.536017	2.88561	4.69757	0.614277	0.912949	NA		transposable element gene
AT5G16460	44.1659	2.88491	1.29085	2.23489	0.0246067	0.201245		Putative adipose-regulatory protein (Seipin)
ATCG00600	1.82557	2.88445	3.0618	0.942076	0.995378	NA		PETG
ATMG00160	37.3352	2.87932	0.933504	3.08442	0.00199455	0.0433568		cytochrome oxidase 2
AT4G10780	2.402	2.87785	2.67097	1.07745	0.939896	NA		LRR and NB-ARC domains-containing disease resistance protein
AT2G07689	9.8688	2.8756	1.19346	2.40947	0.015501	0.155087		NADH-Ubiquinone/plastoquinone (complex I) protein
AT4G11390	0.677005	2.87544	3.73956	0.768925	0.940566	NA		Cysteine/Histidine-rich C1 domain family protein
AT3G14630	2.09559	2.86353	1.88586	1.51842	0.906397	NA		cytochrome P450, family 72, subfamily A, polypeptide 9
AT2G28490	2307.66	2.85998	1.78177	1.60513	0.102482	0.405243		RmlC-like cupins superfamily protein
ATCG00870	6.98684	2.85454	1.68193	1.69718	0.995499	NA		Protein precursor Ycf15, putative, chloroplast
ATCG01270	6.98684	2.85454	1.68193	1.69718	0.995539	NA		Protein precursor Ycf15, putative, chloroplast
AT1G20590	0.230524	2.84603	7.38779	0.385235	0.822584	NA		Cyclin family protein
AT1G61563	0.230524	2.84603	7.38779	0.385235	0.852782	NA		ralf-like 8
AT1G18530	1.28519	2.84549	2.6173	1.08719	0.821076	NA		EF hand calcium-binding protein family
AT2G24710	0.55667	2.83589	5.32923	0.532138	0.881656	NA		glutamate receptor 2.3
AT5G04690	1.86536	2.83549	2.04114	1.38917	0.968355	NA		Ankyrin repeat family protein
AT1G70260	32.9398	2.8349	0.7795	3.63682	0.000276024	0.0106727		nodulin MtN21 /EamA-like transporter family protein
AT1G24430	2.31001	2.83352	2.69746	1.05044	0.825833	NA		HXXXD-type acyl-transferase family protein
AT5G37800	49.637	2.8329	0.591318	4.79082	1.66098e-06	0.000250954		RHD SIX-LIKE 1
AT1G66550	0.512303	2.82926	7.37234	0.383767	0.859784	NA		WRKY DNA-binding protein 67
AT2G29300	5.36635	2.82157	1.52051	1.85567	0.88166	NA		NAD(P)-binding Rossmann-fold superfamily protein
AT3G32360	0.69565	2.82038	3.50723	0.804162	0.912949	NA		transposable element gene
AT5G49320	6.12511	2.81777	1.19436	2.35923	0.98423	NA		Protein of unknown function (DUF1218)
AT2G22750	0.401239	2.80549	7.05005	0.39794	0.881656	NA		basic helix-loop-helix (bHLH) DNA-binding superfamily protein
AT1G29720	0.460798	2.80528	6.89583	0.406808	0.828622	NA		Leucine-rich repeat transmembrane protein kinase
AT2G36550	0.173178	2.80299	7.42003	0.37776	0.887797	NA		0
AT4G09205	0.167201	2.80299	7.42003	0.37776	0.937351	NA		transposable element gene
AT2G13810	0.833483	2.80181	5.26606	0.53205	0.881653	NA		AGD2-like defense response protein 1
ATMG00280	0.979017	2.79934	2.83739	0.986592	0.996402	NA		Ribulose bisphosphate carboxylase large chain, catalytic domain
AT5G03090	11.0446	2.79281	1.08741	2.56831	0.00996916	0.119606		0
AT4G04990	0.221368	2.78947	7.38907	0.377514	0.932437	NA		Protein of unknown function (DUF761)
AT5G37180	15.5623	2.78892	1.08484	2.57081	0.00985637	0.11929		sucrose synthase 5
AT1G29100	1.18392	2.78108	3.80719	0.730482	0.828398	NA		Heavy metal transport/detoxification superfamily protein
AT1G06925	0.231663	2.77542	7.38932	0.375599	0.815288	NA		0
AT5G53270	7.26086	2.7736	1.5122	1.83415	0.0635011	0.323215		Seed maturation protein
AT3G58190	5.34001	2.77018	1.97609	1.40185	0.920127	NA		lateral organ boundaries-domain 29
AT1G04645	0.440573	2.76297	5.72308	0.482778	0.814124	NA		Plant self-incompatibility protein S1 family
AT3G60790	0.582882	2.76019	4.5054	0.61264	0.922389	NA		F-box family protein
AT5G34825	0.557444	2.7573	4.64741	0.593299	0.98422	NA		transposable element gene
AT5G39493	0.469083	2.75627	6.45361	0.427089	0.984223	NA		Plant self-incompatibility protein S1 family
AT5G27345	0.809158	2.75601	3.76683	0.731651	0.984217	NA		transposable element gene
AT5G27845	2.76883	2.75551	7.31751	0.376563	0.984217	NA		transposable element gene
AT3G29635	2.0072	2.75404	2.04167	1.34892	0.912946	NA		HXXXD-type acyl-transferase family protein
AT3G26280	0.330359	2.75345	7.3615	0.374034	0.912937	NA		cytochrome P450, family 71, subfamily B, polypeptide 4
AT5G62800	57.2586	2.74726	2.06188	1.3324	0.169929	0.509982		Protein with RING/U-box and TRAF-like domains
AT2G21890	0.435991	2.74671	5.77822	0.475355	0.881656	NA		cinnamyl alcohol dehydrogenase homolog 3
AT5G67050	6.48945	2.74466	1.3023	2.10755	0.994833	NA		alpha/beta-Hydrolases superfamily protein
AT1G11570	6.65589	2.74336	1.22046	2.24781	0.817855	NA		NTF2-like
AT5G59170	42.9249	2.73946	0.83794	3.26927	0.00107451	0.0279965		Proline-rich extensin-like family protein
AT1G60920	4.23163	2.7363	1.50273	1.82088	0.851613	NA		AGAMOUS-like 55
AT1G65970	81.1964	2.73566	0.768189	3.56118	0.000368696	0.013015		thioredoxin-dependent peroxidase 2
AT2G12480	0.166898	2.73469	7.42304	0.368406	0.881651	NA		serine carboxypeptidase-like 43
AT3G05746	0.164307	2.73469	7.42304	0.368406	0.89817	NA		0
AT1G78750	11.4769	2.73197	1.1495	2.37666	0.0169208	0.163931		F-box/RNI-like superfamily protein
AT5G44065	0.558689	2.73111	7.39037	0.36955	0.98423	NA		0
AT5G52700	0.212212	2.73078	7.39046	0.369501	0.984234	NA		Copper transport protein family
ATMG01100	0.340724	2.72751	6.00006	0.45458	0.999408	NA		0
AT3G50560	51.7535	2.72448	0.833109	3.27025	0.0010543	0.0279797		NAD(P)-binding Rossmann-fold superfamily protein
AT1G58225	0.221058	2.72424	7.42363	0.366969	0.849237	NA		0
AT1G36485	0.21621	2.72418	7.42363	0.36696	0.834848	NA		transposable element gene
AT5G10760	0.774183	2.71959	5.27384	0.515676	0.973515	NA		Eukaryotic aspartyl protease family protein
AT4G09950	34.3839	2.71841	0.734606	3.70051	0.000215167	0.00899883		P-loop containing nucleoside triphosphate hydrolases superfamily protein
AT3G62528	0.491073	2.71583	4.15881	0.653031	0.92443	NA		0
AT4G16015	1.24869	2.71396	2.77122	0.979338	0.946647	NA		Cysteine/Histidine-rich C1 domain family protein
AT4G10200	3.58782	2.70847	1.81396	1.49313	0.938845	NA		TTF-type zinc finger protein with HAT dimerisation domain
AT5G10000	24.0492	2.7053	1.80874	1.49568	0.125912	0.447396		ferredoxin 4
AT5G24879	0.488964	2.70502	5.68676	0.475669	0.982171	NA		0
AT2G45650	0.268661	2.70483	7.39109	0.365958	0.894241	NA		AGAMOUS-like 6
AT2G07721	0.622039	2.70287	3.61292	0.748113	0.878584	NA		0
ATMG00760	0.272937	2.70181	7.39109	0.365549	0.998084	NA		0
AT5G02510	1.7759	2.69776	2.31453	1.16558	0.966957	NA		0
AT5G03435	2.63104	2.69699	1.73991	1.55007	0.967822	NA		Ca2+dependent plant phosphoribosyltransferase family protein
AT3G46666	3.77889	2.6951	1.32125	2.03981	0.912956	NA		0
AT5G35660	207.176	2.69393	0.858939	3.13634	0.00168598	0.0386091		Glycine-rich protein family
AT1G55220	0.169823	2.6921	7.42505	0.36257	0.847271	NA		0
AT1G59770	0.160667	2.6921	7.42505	0.36257	0.850061	NA		transposable element gene
AT2G02030	0.160667	2.6921	7.42505	0.36257	0.870896	NA		F-box family protein
AT3G27040	0.160667	2.6921	7.42505	0.36257	0.912937	NA		Meprin and TRAF (MATH) homology domain-containing protein
AT1G47786	0.312886	2.69209	7.42505	0.362569	0.839301	NA		alpha/beta-Hydrolases superfamily protein
AT1G61940	0.225397	2.69208	7.42505	0.362567	0.853427	NA		tubby like protein 4
AT4G06535	0.162202	2.69163	7.42517	0.362501	0.933955	NA		transposable element gene
AT1G62230	0.319298	2.68794	6.09304	0.441149	0.853816	NA		transposable element gene
AT5G25950	0.205648	2.6874	7.39152	0.363578	0.983254	NA		Protein of Unknown Function (DUF239)
ATCG00530	28.6287	2.68711	1.3422	2.00202	0.043474	0.272135		CemA-like proton extrusion protein-related
AT5G15581	2.16542	2.68698	2.10631	1.27568	0.975953	NA		0
AT5G38170	0.648823	2.68265	5.35407	0.501049	0.984223	NA		Bifunctional inhibitor/lipid-transfer protein/seed storage 2S albumin superfamily protein
AT2G01175	2.8353	2.67989	1.60315	1.67164	0.870469	NA		0
AT1G54300	0.373567	2.67852	7.25518	0.369188	0.846167	NA		0
AT1G71000	9.40539	2.67852	1.66372	1.60996	0.101427	0.404015		Chaperone DnaJ-domain superfamily protein
AT3G01670	56.4568	2.67322	0.48494	5.51247	3.53832e-08	1.27212e-05		0
AT2G20362	6.83017	2.67258	1.17862	2.26755	0.881656	NA		0
AT3G29798	4.96068	2.66919	1.27237	2.09781	0.912949	NA		transposable element gene
ATCG00840	14.2439	2.66898	1.31577	2.02846	0.0409799	0.263607		ribosomal protein L23.1
ATCG01300	14.2439	2.66898	1.31577	2.02846	0.0410079	0.263607		ribosomal protein L23
AT3G56350	77.456	2.66627	1.01451	2.62814	0.00847721	0.107987		Iron/manganese superoxide dismutase family protein
AT2G13900	1.06719	2.66426	3.23642	0.823211	0.881653	NA		Cysteine/Histidine-rich C1 domain family protein
AT1G14940	12.2433	2.664	1.33941	1.98894	0.0448815	0.275375		Polyketide cyclase/dehydrase and lipid transport superfamily protein
AT2G28340	0.280357	2.66382	7.42642	0.358696	0.88166	NA		GATA transcription factor 13
AT1G11500	1.9865	2.66285	2.02249	1.31662	0.817765	NA		Protein of unknown function (DUF1218)
AT1G51270	3.36051	2.65653	2.49514	1.06468	0.843278	NA		structural molecules;transmembrane receptors;structural molecules
AT3G29610	0.211912	2.65194	7.39233	0.358742	0.912946	NA		transposable element gene
AT4G16080	0.26514	2.65191	7.39233	0.358738	0.946919	NA		Protein of unknown function (DUF295)
AT2G07830	0.309018	2.65189	7.39233	0.358735	0.879627	NA		0
AT1G23700	1.36496	2.65139	2.77268	0.956256	0.82503	NA		Protein kinase superfamily protein
AT5G17523	0.652152	2.65105	6.53675	0.405561	0.977407	NA		0
AT2G43270	0.845325	2.65061	3.00688	0.881515	0.892024	NA		F-box and associated interaction domains-containing protein
AT2G07795	0.675338	2.64883	3.30549	0.801343	0.879461	NA		0
AT2G34740	3.327	2.64566	2.71405	0.974801	0.886543	NA		Protein phosphatase 2C family protein
AT5G20420	23.6991	2.64323	0.734094	3.60067	0.000318994	0.0118212		chromatin remodeling 42
AT1G49330	0.322611	2.64284	6.24011	0.423524	0.841218	NA		hydroxyproline-rich glycoprotein family protein
AT4G04140	0.746965	2.64206	3.81018	0.69342	0.930399	NA		transposable element gene
AT1G51330	0.15651	2.64168	7.42751	0.355662	0.843315	NA		Serine protease inhibitor (SERPIN) family protein
AT2G30560	0.529735	2.63805	3.74935	0.703603	0.881661	NA		glycine-rich protein
AT1G55175	2.86015	2.63247	1.74352	1.50986	0.847149	NA		0
AT4G39810	5.63841	2.63016	1.36724	1.9237	0.965822	NA		Polynucleotidyl transferase, ribonuclease H-like superfamily protein
AT1G61270	3.64555	2.62749	1.8129	1.44933	0.852219	NA		Transmembrane amino acid transporter family protein
AT5G07260	1.58725	2.62661	2.70884	0.969645	0.970549	NA		START (StAR-related lipid-transfer) lipid-binding domain
AT1G66320	0.313351	2.62476	7.39311	0.355029	0.85961	NA		F-box/RNI-like superfamily protein
AT4G10850	0.311178	2.62456	7.39303	0.355005	0.939993	NA		Nodulin MtN3 family protein
AT5G07550	1.49547	2.6198	2.52371	1.03807	0.970956	NA		glycine-rich protein 19
AT5G44120	10842.8	2.61199	1.68439	1.5507	0.114	0.425086		RmlC-like cupins superfamily protein
AT2G15318	0.820893	2.61107	3.22805	0.808869	0.881653	NA		0
AT4G22370	1.84975	2.60741	2.06111	1.26505	0.953094	NA		0
AT4G34780	0.262095	2.60735	7.42934	0.350953	0.962736	NA		SAUR-like auxin-responsive protein family
AT5G46770	0.429611	2.6065	7.39358	0.352535	0.98423	NA		0
AT1G20990	0.300659	2.60643	7.39358	0.352526	0.823182	NA		Cysteine/Histidine-rich C1 domain family protein
AT5G48060	22.4626	2.60642	0.726625	3.58702	0.000334636	0.0121806		C2 calcium/lipid-binding plant phosphoribosyltransferase family protein
AT5G31719	0.193901	2.60638	7.39358	0.352519	0.98422	NA		transposable element gene
AT1G68230	28.5737	2.59294	0.959679	2.70189	0.00666921	0.0947638		Reticulon family protein
AT5G01150	0.266356	2.58973	7.43013	0.348545	0.966403	NA		Protein of unknown function (DUF674)
ATMG00310	0.154944	2.58972	7.43013	0.348543	0.996706	NA		RNA-directed DNA polymerase (reverse transcriptase)-related family protein
AT3G62380	0.210517	2.58969	7.43013	0.34854	0.924268	NA		0
AT4G05360	0.319073	2.58965	7.43013	0.348534	0.932846	NA		Zinc knuckle (CCHC-type) family protein
AT4G37060	0.831285	2.58436	3.29433	0.784488	0.963926	NA		PATATIN-like protein 5
AT1G54860	30.0729	2.58069	0.842448	3.06332	0.00215807	0.0449028		Glycoprotein membrane precursor GPI-anchored
AT3G45820	2.27043	2.57808	2.0062	1.28506	0.912952	NA		0
AT1G61575	0.310783	2.57606	6.29798	0.40903	0.852839	NA		0
AT5G45830	2.74509	2.57502	2.08879	1.23278	0.98423	NA		delay of germination 1
AT5G05070	0.388583	2.5733	7.16254	0.359272	0.968552	NA		DHHC-type zinc finger family protein
AT2G02026	0.148889	2.57249	7.43113	0.346178	0.87083	NA		0
AT3G46140	0.148889	2.57249	7.43113	0.346178	0.912952	NA		Protein kinase superfamily protein
AT4G28775	0.153047	2.57249	7.43113	0.346178	0.958015	NA		0
AT2G31957	0.21044	2.57247	7.43113	0.346174	0.883123	NA		low-molecular-weight cysteine-rich 75
AT5G64820	2.22477	2.57116	2.59926	0.989189	0.993627	NA		0
AT4G00651	2.65337	2.56566	1.93232	1.32776	0.926176	NA		0
AT4G24250	7.25774	2.56547	1.30977	1.95872	0.0479453	0.284823		Seven transmembrane MLO family protein
AT5G66260	11.3521	2.5593	1.35388	1.89034	0.0559723	0.307172		SAUR-like auxin-responsive protein family
AT3G13590	3.77628	2.55915	1.56008	1.6404	0.905264	NA		Cysteine/Histidine-rich C1 domain family protein
AT2G14420	5.19747	2.55899	1.29256	1.97978	0.881653	NA		transposable element gene
AT2G07701	0.43611	2.55826	7.37573	0.346849	0.878018	NA		0
ATMG00430	0.43611	2.55826	7.37573	0.346849	0.996818	NA		0
ATMG01150	0.43611	2.55826	7.37573	0.346849	0.999645	NA		0
AT3G18460	0.505474	2.54425	4.75078	0.535545	0.909699	NA		PLAC8 family protein
AT5G45320	1.67502	2.54133	2.63154	0.96572	0.98423	NA		0
AT1G11572	0.801467	2.54084	3.02964	0.838659	0.817877	NA		Plant thionin family protein
AT1G70840	5.18183	2.53153	1.72589	1.4668	0.863188	NA		MLP-like protein 31
AT1G31163	0.277338	2.52678	7.40685	0.341141	0.829811	NA		F-box associated ubiquitination effector family protein
ATCG00740	156.737	2.52332	1.22474	2.06029	0.0375864	0.254614		RNA polymerase subunit alpha
AT2G09800	4.72736	2.51758	1.17194	2.14822	0.879866	NA		transposable element gene
AT1G79480	9.07547	2.51421	1.04227	2.41225	0.0154138	0.154347		Carbohydrate-binding X8 domain superfamily protein
AT5G09780	1.11427	2.50897	2.80337	0.894982	0.972659	NA		Transcriptional factor B3 family protein
ATMG00570	6.65696	2.50756	2.04677	1.22513	0.997483	NA		Sec-independent periplasmic protein translocase
AT5G02900	1.76392	2.50718	2.02542	1.23786	0.967106	NA		cytochrome P450, family 96, subfamily A, polypeptide 13
AT2G29600	0.507533	2.50409	5.49422	0.455769	0.88166	NA		Galactose oxidase/kelch repeat superfamily protein
AT1G18960	0.669621	2.50307	5.32907	0.4697	0.821282	NA		myb-like HTH transcriptional regulator family protein
AT1G10680	3.32158	2.50075	1.77842	1.40616	0.817173	NA		P-glycoprotein 10
AT3G11160	1.14071	2.50061	3.26566	0.76573	0.902903	NA		0
AT1G35745	0.361279	2.49713	7.28667	0.342698	0.83454	NA		transposable element gene
ATMG00580	18.7362	2.49669	1.37458	1.81633	0.065954	0.329447		NADH dehydrogenase subunit 4
AT4G00893	3.43561	2.49401	1.67202	1.49162	0.926233	NA		0
ATCG00710	17.9542	2.49139	1.4023	1.77665	0.0719105	0.342784		photosystem II reaction center protein H
AT3G60920	0.95884	2.48492	4.08485	0.608325	0.922543	NA		0
AT3G56970	10.9584	2.48263	1.58092	1.57038	0.110176	0.417057		basic helix-loop-helix (bHLH) DNA-binding superfamily protein
AT4G35180	5.57804	2.48148	1.20635	2.05701	0.963006	NA		LYS/HIS transporter 7
AT2G31100	3.1601	2.48083	2.20628	1.12444	0.88192	NA		alpha/beta-Hydrolases superfamily protein
AT3G46900	164.55	2.48069	1.3646	1.81789	0.0657157	0.328692		copper transporter 2
AT5G46490	9.26194	2.4699	2.25428	1.09565	0.247385	0.602642		Disease resistance protein (TIR-NBS-LRR class) family
AT3G51560	2.8832	2.46453	1.71944	1.43333	0.916499	NA		Disease resistance protein (TIR-NBS-LRR class) family
AT1G29510	7.71509	2.45933	1.42489	1.72598	0.0796786	0.361497		SAUR-like auxin-responsive protein family
ATCG00560	4.41265	2.45441	1.53973	1.59406	0.995148	NA		photosystem II reaction center protein L
AT2G07727	84.1539	2.44824	0.932725	2.62482	0.00846332	0.107987		Di-haem cytochrome, transmembrane;Cytochrome b/b6, C-terminal
AT2G31930	0.886078	2.4427	3.56742	0.684726	0.882758	NA		0
AT4G02312	1.1104	2.44224	2.4864	0.98224	0.927712	NA		transposable element gene
ATMG01120	13.5531	2.43922	1.22372	1.99328	0.0445125	0.274605		NADH dehydrogenase 1B
AT2G38600	4.19593	2.43811	2.14615	1.13604	0.889292	NA		HAD superfamily, subfamily IIIB acid phosphatase
AT4G15390	625.939	2.43266	0.535399	4.54365	5.61754e-06	0.000625033		HXXXD-type acyl-transferase family protein
AT5G13181	0.229329	2.42941	7.39853	0.328365	0.974371	NA		0
AT3G28990	0.172893	2.42938	7.39853	0.328359	0.912943	NA		Plant protein 1589 of unknown function
AT3G53550	0.172893	2.42938	7.39853	0.328359	0.917527	NA		FBD-like domain family protein
AT4G33465	0.281695	2.42932	7.39853	0.328352	0.961581	NA		SCR-like 22
AT5G30584	0.28404	2.42932	7.39853	0.328352	0.98422	NA		transposable element gene
ATMG00513	10.5035	2.42748	1.72229	1.40945	0.147487	0.479828		NADH dehydrogenase 5A
AT3G16590	1.78454	2.42202	2.24977	1.07656	0.908135	NA		F-box and associated interaction domains-containing protein
AT3G17380	15.1944	2.42101	0.883712	2.73959	0.0059651	0.0880283		TRAF-like family protein
AT1G70270	30.0578	2.42026	0.977123	2.47693	0.0128977	0.13917		0
ATCG00760	58.255	2.41596	1.48714	1.62457	0.0987076	0.397933		ribosomal protein L36
AT1G15990	0.79764	2.4151	3.19371	0.756203	0.820505	NA		cyclic nucleotide gated channel 7
AT1G62400	3.2908	2.41406	1.79197	1.34716	0.854054	NA		Protein kinase superfamily protein
ATMG00510	35.4318	2.41032	1.40422	1.71648	0.0815065	0.364894		NADH dehydrogenase subunit 7
AT1G01355	2.88881	2.40754	2.25309	1.06855	0.812234	NA		Putative endonuclease or glycosyl hydrolase
AT2G27650	4.20038	2.4055	1.81262	1.32708	0.881658	NA		Ubiquitin carboxyl-terminal hydrolase-related protein
AT2G36985	2.37397	2.40518	1.83395	1.31148	0.888328	NA		DVL family protein
AT1G25422	50.9117	2.39542	0.581821	4.11711	3.82319e-05	0.00269319		0
AT5G53240	1.20936	2.38932	2.36413	1.01066	0.984234	NA		Protein of unknown function (DUF295)
AT2G15590	2.0463	2.38348	1.90494	1.25121	0.881653	NA		Protein of unknown function (DUF1685)
AT1G19780	0.403942	2.38315	7.14431	0.333574	0.821884	NA		cyclic nucleotide gated channel 8
AT4G23340	0.374422	2.37696	6.98702	0.340197	0.954448	NA		2-oxoglutarate (2OG) and Fe(II)-dependent oxygenase superfamily protein
AT5G14400	0.554946	2.37635	3.80473	0.624577	0.974921	NA		cytochrome P450, family 724, subfamily A, polypeptide 1
AT1G68750	0.277476	2.37602	7.40014	0.321077	0.861972	NA		phosphoenolpyruvate carboxylase 4
AT1G30020	7.48644	2.37574	2.10816	1.12692	0.23683	0.588239		Protein of unknown function, DUF538
AT5G28420	1.07058	2.37428	3.47914	0.682431	0.984217	NA		Pentatricopeptide repeat (PPR) superfamily protein
AT1G71160	0.602982	2.3739	5.40075	0.439551	0.863449	NA		3-ketoacyl-CoA synthase 7
AT5G28463	0.375121	2.37367	5.98817	0.396393	0.984217	NA		0
AT3G57586	2.30473	2.37225	1.83097	1.29562	0.919867	NA		transposable element gene
AT1G30220	3.82686	2.36721	2.01603	1.17419	0.829144	NA		inositol transporter 2
AT3G49551	1.28107	2.36672	4.22323	0.560404	0.9153	NA		0
AT2G05635	0.964519	2.36571	2.97147	0.796141	0.875583	NA		DNA repair DEAD helicase RAD3/XP-D subfamily protein
AT5G04238	8.99968	2.36098	1.07764	2.19087	0.0272766	0.213644		0
AT5G57181	0.445532	2.35973	6.7656	0.348784	0.98733	NA		0
AT3G26010	0.230183	2.35962	7.40057	0.318844	0.912937	NA		Galactose oxidase/kelch repeat superfamily protein
AT3G43505	0.173747	2.35958	7.40057	0.318838	0.912949	NA		low-molecular-weight cysteine-rich 30
AT1G76190	1.415	2.35864	2.39986	0.982825	0.866448	NA		SAUR-like auxin-responsive protein family
AT4G17210	0.541373	2.35691	5.66175	0.416287	0.947581	NA		Plant protein of unknown function (DUF827)
AT3G09590	0.163737	2.35433	7.40081	0.318118	0.900649	NA		CAP (Cysteine-rich secretory proteins, Antigen 5, and Pathogenesis-related 1 protein) superfamily protein
AT5G33330	0.451548	2.35227	5.83689	0.403001	0.98422	NA		Polynucleotidyl transferase, ribonuclease H-like superfamily protein
AT4G08030	0.891493	2.3512	3.16455	0.74298	0.935789	NA		transposable element gene
AT1G07340	0.227501	2.34512	7.40102	0.316865	0.815711	NA		sugar transporter 2
AT3G28170	5.90345	2.34098	1.63458	1.43216	0.912937	NA		0
AT3G20570	53.4163	2.34063	0.749975	3.12095	0.00179209	0.0398454		early nodulin-like protein 9
ATCG00890	43.8569	2.34047	1.04577	2.23805	0.0243527	0.200522		NADH-Ubiquinone/plastoquinone (complex I) protein
ATCG01250	43.8569	2.34047	1.04577	2.23805	0.0243626	0.200522		NADH-Ubiquinone/plastoquinone (complex I) protein
AT2G21930	1.23148	2.33974	2.35584	0.993162	0.881656	NA		F-box associated ubiquitination effector family protein
ATMG00060	19.2605	2.33618	1.03294	2.26168	0.0228455	0.193102		NADH dehydrogenase subunit 5C
AT5G18910	8.05705	2.32766	1.10386	2.10865	0.0334636	0.238753		Protein kinase superfamily protein
AT1G43060	2.9933	2.32576	1.71943	1.35263	0.837233	NA		transposable element gene
ATMG00710	0.484651	2.325	6.6792	0.348095	0.997783	NA		Polynucleotidyl transferase, ribonuclease H-like superfamily protein
AT2G14245	0.159764	2.32093	7.40187	0.31356	0.881653	NA		transposable element gene
AT3G12430	0.159764	2.32093	7.40187	0.31356	0.903883	NA		Polynucleotidyl transferase, ribonuclease H-like superfamily protein
AT2G02690	23.5034	2.31711	0.745912	3.10641	0.00188199	0.0411106		Cysteine/Histidine-rich C1 domain family protein
AT3G12880	0.823395	2.31685	3.56832	0.649283	0.904152	NA		Plant invertase/pectin methylesterase inhibitor superfamily protein
AT5G16567	0.168288	2.31589	7.40195	0.312876	0.976564	NA		0
AT4G18823	0.214187	2.31587	7.40195	0.312873	0.949331	NA		Defensin-like (DEFL) family protein
AT5G04650	0.214187	2.31587	7.40195	0.312873	0.968296	NA		transposable element gene
AT5G44330	0.27455	2.31584	7.40195	0.312869	0.98423	NA		Tetratricopeptide repeat (TPR)-like superfamily protein
AT2G21480	0.535358	2.31496	5.59676	0.413626	0.881656	NA		Malectin/receptor-like protein kinase family protein
AT5G22545	28.9297	2.31416	0.867822	2.66663	0.00749277	0.101231		0
AT1G31772	3.19987	2.3137	1.65434	1.39857	0.830161	NA		Defensin-like (DEFL) family protein
AT1G11925	0.418215	2.31354	6.88358	0.336095	0.818256	NA		Stigma-specific Stig1 family protein
ATCG00300	10.2008	2.31325	1.39882	1.65372	0.0922917	0.38739		YCF9
AT1G18486	1.07745	2.3121	3.0795	0.750803	0.821074	NA		0
AT1G36210	0.16777	2.31149	7.40209	0.312276	0.834781	NA		transposable element gene
AT1G52087	0.16777	2.31149	7.40209	0.312276	0.844214	NA		transposable element gene
AT5G53670	0.269242	2.31144	7.40209	0.312269	0.984236	NA		0
AT3G15960	0.97076	2.31096	2.57586	0.897161	0.907866	NA		mismatched DNA binding;ATP binding
AT2G23240	34.088	2.31055	1.1561	1.99857	0.0437867	0.273252		Plant EC metallothionein-like protein, family 15
AT2G21750	0.43328	2.31	5.56211	0.41531	0.881656	NA		Protein of unknown function (DUF1278)
AT4G22485	0.767547	2.30808	4.28299	0.538894	0.953327	NA		Bifunctional inhibitor/lipid-transfer protein/seed storage 2S albumin superfamily protein
AT5G57810	38.9949	2.30676	0.813481	2.83566	0.00445609	0.0724796		tetraspanin15
AT2G44540	0.157173	2.29843	7.40259	0.31049	0.893356	NA		glycosyl hydrolase 9B9
AT5G58390	0.157173	2.29843	7.40259	0.31049	0.988067	NA		Peroxidase superfamily protein
AT5G42600	0.51771	2.29831	5.53871	0.414954	0.984228	NA		marneral synthase
AT5G15250	1.19389	2.29786	2.63953	0.870555	0.975746	NA		FTSH protease 6
AT1G68600	6.74546	2.29588	1.45127	1.58198	0.861702	NA		Aluminium activated malate transporter family protein
AT3G20210	733.398	2.29481	1.27445	1.80063	0.0682378	0.334306		delta vacuolar processing enzyme
AT3G22500	12.0271	2.29223	1.53617	1.49218	0.126999	0.448374		Seed maturation protein
AT1G56270	0.758559	2.28619	5.5152	0.414524	0.848034	NA		0
AT1G26762	8.83329	2.28504	1.14966	1.98757	0.0452213	0.275704		0
AT4G26290	0.337237	2.28198	6.10035	0.374073	0.956192	NA		0
AT2G24870	0.544301	2.28168	4.23896	0.538263	0.881656	NA		Plant self-incompatibility protein S1 family
AT2G14455	0.224552	2.28165	7.40306	0.308204	0.881653	NA		transposable element gene
AT3G05540	0.164131	2.28161	7.40306	0.308198	0.898079	NA		Methionine sulfoxide reductase (MSS4-like) family protein
AT4G20725	0.164131	2.28161	7.40306	0.308198	0.951408	NA		transposable element gene
AT2G02515	0.316487	2.28154	7.40306	0.308189	0.871677	NA		0
AT1G60360	4.95173	2.27737	1.54116	1.4777	0.850934	NA		RING/U-box superfamily protein
AT5G53905	0.154581	2.2756	7.40334	0.307375	0.984237	NA		0
AT4G09850	0.20048	2.27558	7.40334	0.307372	0.938543	NA		0
ATMG00070	55.0908	2.2751	0.974795	2.33393	0.018923	0.174254		NADH dehydrogenase subunit 9
AT2G13547	5.94314	2.27124	1.38913	1.635	0.881653	NA		0
AT5G50950	3.47495	2.26475	1.96017	1.15538	0.984233	NA		FUMARASE 2
AT4G01170	0.21163	2.26389	7.40373	0.305777	0.926564	NA		0
AT3G14981	0.1532	2.26385	7.40373	0.305772	0.906726	NA		0
AT4G04316	0.1532	2.26385	7.40373	0.305772	0.930731	NA		transposable element gene
AT4G07458	0.1532	2.26385	7.40373	0.305772	0.934941	NA		transposable element gene
AT5G35860	0.1532	2.26385	7.40373	0.305772	0.984221	NA		transposable element gene
AT2G07694	0.484237	2.26321	5.71469	0.396034	0.877924	NA		transposable element gene
AT2G18460	2.38206	2.26311	2.03407	1.1126	0.881653	NA		like COV 3
AT2G05580	76.731	2.26266	0.8777	2.57794	0.0096158	0.117666		Glycine-rich protein family
AT5G41570	3.28706	2.26258	1.82448	1.24012	0.984226	NA		WRKY DNA-binding protein 24
AT4G08109	0.392655	2.26212	7.15619	0.316107	0.935927	NA		transposable element gene
AT5G49380	10.3853	2.26126	0.880698	2.56758	0.00998944	0.119722		0
AT3G16120	35.6443	2.2608	0.808165	2.79745	0.00506069	0.0779566		Dynein light chain type 1 family protein
AT1G79130	1.07218	2.25936	2.59767	0.869763	0.869222	NA		SAUR-like auxin-responsive protein family
AT1G44941	0.845494	2.25806	2.91198	0.77544	0.838433	NA		0
AT1G64010	0.905219	2.25539	2.99486	0.753086	0.856497	NA		Serine protease inhibitor (SERPIN) family protein
AT1G22100	14.6424	2.25225	0.91644	2.45761	0.013536	0.143692		Inositol-pentakisphosphate 2-kinase family protein
AT1G60380	0.264302	2.24659	7.40422	0.303421	0.851009	NA		NAC (No Apical Meristem) domain transcriptional regulator superfamily protein
AT5G63085	0.273976	2.24659	7.40422	0.303421	0.992563	NA		Plant thionin family protein
AT4G31260	0.366084	2.24238	6.01282	0.372933	0.959717	NA		0
AT5G24150	213.933	2.24226	0.6929	3.23606	0.00119801	0.0298871		FAD/NAD(P)-binding oxidoreductase family protein
AT5G27902	0.21103	2.24057	7.40451	0.302596	0.984217	NA		transposable element gene
ATMG01330	8.20972	2.23896	0.889557	2.51694	0.0116256	0.130217		0
AT5G20870	9.21994	2.2378	1.00748	2.22119	0.0254621	0.204916		O-Glycosyl hydrolases family 17 protein
AT5G07930	0.785341	2.23125	5.29524	0.421369	0.97182	NA		MEI2 C-terminal RRM only like 2
AT5G47240	5.54695	2.23022	1.44832	1.53987	0.98423	NA		nudix hydrolase homolog 8
AT1G12490	0.989703	2.22944	2.77586	0.803153	0.818591	NA		F-box associated ubiquitination effector family protein
AT2G11150	3.70443	2.22759	2.26746	0.982418	0.881269	NA		transposable element gene
AT5G04400	0.831628	2.22439	3.8928	0.57141	0.968255	NA		NAC domain containing protein 77
AT5G26950	1.96653	2.21854	1.8968	1.16962	0.984214	NA		AGAMOUS-like 93
AT1G71450	3.90742	2.21832	1.7668	1.25555	0.863877	NA		Integrase-type DNA-binding superfamily protein
AT3G12720	0.26886	2.21695	7.40531	0.299373	0.904048	NA		myb domain protein 67
AT5G52350	0.148017	2.21687	7.40531	0.299362	0.984234	NA		exocyst subunit exo70 family protein A3
AT1G71920	2.19281	2.21303	2.58677	0.855518	0.864118	NA		HISTIDINE BIOSYNTHESIS 6B
AT5G39420	1.69825	2.21218	2.45952	0.899435	0.984223	NA		CDC2C
AT1G63310	34.239	2.21211	0.677423	3.26547	0.00107926	0.0282052		0
AT5G02020	140.659	2.21157	0.571572	3.86928	0.00010902	0.00566326		0
AT3G15600	0.155816	2.21077	7.40544	0.298534	0.907246	NA		transposable element gene
ATCG00730	43.2256	2.21031	1.07893	2.04861	0.0385952	0.258722		photosynthetic electron transfer D
AT1G54870	563.404	2.20603	0.733181	3.00885	0.00256212	0.0506981		NAD(P)-binding Rossmann-fold superfamily protein
AT4G19820	6.13555	2.19807	1.76431	1.24585	0.950125	NA		Glycosyl hydrolase family protein with chitinase insertion domain
AT5G44980	6.88584	2.19432	1.19033	1.84347	0.98423	NA		F-box/RNI-like/FBD-like domains-containing protein
AT1G73050	3.0348	2.19297	1.88946	1.16063	0.864751	NA		Glucose-methanol-choline (GMC) oxidoreductase family protein
AT2G26610	0.264277	2.19293	7.40614	0.296096	0.881656	NA		Transducin family protein / WD-40 repeat family protein
AT4G15360	0.145426	2.19286	7.40615	0.296086	0.945509	NA		cytochrome P450, family 705, subfamily A, polypeptide 3
AT1G70910	0.348371	2.19278	7.40615	0.296076	0.863203	NA		RING/U-box superfamily protein
ATCG00070	25.4756	2.19247	1.15721	1.89462	0.0555837	0.305988		photosystem II reaction center protein K precursor
AT5G59340	9.65187	2.19103	1.14366	1.9158	0.0528895	0.29895		WUSCHEL related homeobox 2
AT2G07687	27.6722	2.19053	1.19505	1.833	0.0635867	0.323499		Cytochrome c oxidase, subunit III
ATCG00830	395.956	2.18379	0.94792	2.30377	0.0206789	0.181101		ribosomal protein L2
ATCG01310	395.956	2.18379	0.94792	2.30377	0.0206815	0.181101		ribosomal protein L2
AT3G14520	2.92616	2.18276	1.90495	1.14584	0.906358	NA		Terpenoid cyclases/Protein prenyltransferases superfamily protein
AT3G25855	4.11372	2.17724	1.71448	1.26991	0.912937	NA		Copper transport protein family
ATCG01120	18.104	2.17236	1.2741	1.70501	0.0837835	0.36854		chloroplast ribosomal protein S15
AT2G03520	89.5954	2.17159	1.28284	1.6928	0.0862718	0.372168		ureide permease 4
AT3G63040	7.05253	2.16649	1.68839	1.28317	0.924801	NA		0
AT1G28650	37.227	2.1647	1.33773	1.61818	0.100058	0.400101		GDSL-like Lipase/Acylhydrolase superfamily protein
AT3G54410	0.579829	2.16436	3.73738	0.579112	0.917602	NA		Protein of unknown function (DUF1163)
AT4G02670	4.30822	2.16319	1.57445	1.37394	0.928043	NA		indeterminate(ID)-domain 12
AT1G29951	20.296	2.16251	3.90871	0.553255	0.504305	0.821943		conserved peptide upstream open reading frame 35
AT1G19530	131.362	2.15969	0.556085	3.88374	0.000102862	0.0054469		0
AT3G34299	0.584231	2.15816	5.46219	0.395108	0.912949	NA		transposable element gene
AT1G64100	4.90649	2.15744	1.47582	1.46186	0.8566	NA		pentatricopeptide (PPR) repeat-containing protein
AT4G10150	3.82881	2.15565	1.42726	1.51034	0.93872	NA		RING/U-box superfamily protein
AT5G65100	74.7422	2.15503	0.714732	3.01516	0.00252425	0.0499852		Ethylene insensitive 3 family protein
AT1G60530	4.5235	2.15437	1.69434	1.27151	0.851246	NA		Dynamin related protein 4A
AT4G28005	3.55056	2.1506	1.42455	1.50967	0.957538	NA		0
AT5G48690	6.4196	2.15054	1.02056	2.10722	0.98423	NA		0
AT4G23960	0.786895	2.15	2.99714	0.717351	0.954588	NA		F-box family protein
AT5G14860	4.34717	2.14759	1.91985	1.11863	0.97522	NA		UDP-Glycosyltransferase superfamily protein
AT5G34830	1.32757	2.1448	2.44459	0.877364	0.98422	NA		0
AT1G02950	27.4113	2.14474	0.874669	2.45206	0.0138511	0.145178		glutathione S-transferase F4
AT1G51220	2.93659	2.14315	1.95021	1.09893	0.843006	NA		WIP domain protein 5
AT3G17230	0.76859	2.13984	3.70277	0.577902	0.908393	NA		invertase/pectin methylesterase inhibitor family protein
AT4G35970	29.7186	2.1323	0.57794	3.68948	0.000224743	0.00926691		ascorbate peroxidase 5
AT3G60090	0.381487	2.12736	5.82792	0.365028	0.921459	NA		VQ motif-containing protein
AT3G06985	0.51743	2.12723	4.94634	0.430061	0.898924	NA		low-molecular-weight cysteine-rich 44
AT4G28811	3.08809	2.12508	1.83861	1.15581	0.958081	NA		basic helix-loop-helix (bHLH) DNA-binding superfamily protein
ATMG01030	0.604396	2.12347	3.60661	0.588772	0.999162	NA		0
AT3G25820	24.3653	2.12071	4.34894	0.487639	0.912937	NA		terpene synthase-like sequence-1,8-cineole
AT1G68630	2.20083	2.11685	1.96325	1.07824	0.86182	NA		PLAC8 family protein
AT1G03240	4.46324	2.11644	1.62707	1.30077	0.813433	NA		0
AT5G35600	1.71071	2.11418	2.46912	0.856248	0.98422	NA		histone deacetylase7
AT1G33817	0.487247	2.11397	5.63668	0.375038	0.832918	NA		transposable element gene
AT5G04890	68.1845	2.1133	0.633237	3.33729	0.000826222	0.0235878		HSP20-like chaperones superfamily protein
ATCG00160	71.9806	2.11248	1.43176	1.47544	0.131685	0.454984		ribosomal protein S2
AT3G50150	13.1475	2.11188	0.786891	2.68382	0.00711069	0.0983253		Plant protein of unknown function (DUF247)
AT4G31710	1.38595	2.11017	2.58007	0.817873	0.960161	NA		glutamate receptor 2.4
AT2G19210	3.1421	2.10961	2.40132	0.878519	0.881656	NA		Leucine-rich repeat transmembrane protein kinase protein
AT3G01680	51.7066	2.10906	0.565473	3.72972	0.000191694	0.00823561		0
AT3G56660	11.1438	2.1088	0.897796	2.34886	0.0183131	0.170452		basic region/leucine zipper motif protein 49
AT3G28080	7.76555	2.10666	1.26914	1.65992	0.091627	0.384291		nodulin MtN21 /EamA-like transporter family protein
AT1G61840	111.14	2.10552	0.533715	3.94503	7.9789e-05	0.0045865		Cysteine/Histidine-rich C1 domain family protein
AT2G30670	11.7516	2.09996	1.00698	2.0854	0.0357322	0.245841		NAD(P)-binding Rossmann-fold superfamily protein
AT4G24540	4.23451	2.09787	1.46065	1.43626	0.955093	NA		AGAMOUS-like 24
AT3G20880	5.52361	2.09701	1.25086	1.67645	0.911551	NA		WIP domain protein 4
AT5G14180	203.923	2.09599	0.58671	3.57244	0.000353665	0.0126929		Myzus persicae-induced lipase 1
AT1G48800	0.314502	2.09448	7.36477	0.284391	0.840514	NA		Terpenoid cyclases/Protein prenyltransferases superfamily protein
AT5G46370	6.30889	2.09238	1.43548	1.45762	0.98423	NA		Ca2+ activated outward rectifying K+ channel 2
AT5G65500	4.51253	2.08888	1.33018	1.57038	0.993911	NA		U-box domain-containing protein kinase family protein
AT5G53144	1.20616	2.0778	3.37108	0.616361	0.984234	NA		0
ATMG00680	0.38386	2.07707	7.04483	0.294836	0.997783	NA		0
AT4G00920	0.842162	2.07623	2.92158	0.710651	0.926349	NA		COP1-interacting protein-related
AT3G28610	1.00495	2.07089	3.39927	0.609216	0.91294	NA		P-loop containing nucleoside triphosphate hydrolases superfamily protein
AT1G51260	6.33411	2.07043	1.41887	1.45921	0.84311	NA		lysophosphatidyl acyltransferase 3
ATMG01050	0.655788	2.06861	4.05667	0.509929	0.999183	NA		0
AT4G13310	0.824945	2.06769	4.77996	0.432575	0.943607	NA		cytochrome P450, family 71, subfamily A, polypeptide 20
AT5G04680	10.6998	2.06532	1.01091	2.04303	0.0393705	0.25991		Ankyrin repeat family protein
AT1G56555	1.07578	2.06216	3.43114	0.601013	0.848319	NA		0
AT1G26510	0.554645	2.05971	4.0892	0.503696	0.826918	NA		F-box associated ubiquitination effector family protein
AT2G07070	5.24622	2.05691	1.33134	1.54499	0.876959	NA		transposable element gene
AT1G30250	5.76161	2.05503	1.19152	1.72471	0.829225	NA		0
AT3G49790	148.447	2.05501	0.329646	6.23399	4.65967e-10	3.53669e-07		Carbohydrate-binding protein
AT5G40620	0.658848	2.05335	4.06656	0.504935	0.984223	NA		0
AT1G24320	28.078	2.05163	0.682764	3.00489	0.00260618	0.0510739		Six-hairpin glycosidases superfamily protein
AT3G03650	23.8261	2.05145	0.678793	3.02221	0.00245165	0.0494434		Exostosin family protein
AT1G17610	3.55696	2.05089	1.56615	1.30951	0.821063	NA		Disease resistance protein (TIR-NBS class)
AT1G70640	0.915297	2.05066	3.12995	0.655174	0.863062	NA		octicosapeptide/Phox/Bem1p (PB1) domain-containing protein
ATMG00110	8.04608	2.04938	1.26213	1.62375	0.0988848	0.39823		cytochrome C biogenesis 206
AT4G29740	12.2973	2.04867	0.915743	2.23717	0.0244482	0.200692		cytokinin oxidase 4
AT1G67980	1.15859	2.0485	3.76989	0.543384	0.860999	NA		caffeoyl-CoA 3-O-methyltransferase
AT5G50290	5.96467	2.04721	1.25487	1.63141	0.984231	NA		0
AT2G03970	0.322568	2.04671	7.3843	0.277171	0.873259	NA		transposable element gene
AT1G63190	0.698549	2.041	3.02248	0.675273	0.85545	NA		Cystatin/monellin superfamily protein
ATCG00150	79.0784	2.04048	1.06495	1.91603	0.0528369	0.298874		ATPase, F0 complex, subunit A protein
AT2G45161	0.487669	2.03908	4.77647	0.426901	0.893959	NA		0
AT5G60910	0.533694	2.0387	6.67551	0.3054	0.990571	NA		AGAMOUS-like 8
ATMG00210	0.487518	2.03834	7.38453	0.276028	0.99619	NA		ribosomal protein L5
AT1G02030	4.93063	2.03672	1.61233	1.26321	0.812336	NA		C2H2-like zinc finger protein
AT5G18080	1.56249	2.03385	2.42638	0.838225	0.978095	NA		SAUR-like auxin-responsive protein family
AT1G33100	2.21818	2.03166	1.7787	1.14222	0.831974	NA		MATE efflux family protein
AT1G16022	12.56	2.0315	0.891815	2.27793	0.0220501	0.18798		0
ATMG01320	23.838	2.03108	1.34016	1.51555	0.121338	0.439723		NADH dehydrogenase 2B
ATCG00180	226.231	2.02605	1.19394	1.69694	0.0851685	0.371087		DNA-directed RNA polymerase family protein
AT3G32920	0.874914	2.0248	3.10873	0.651328	0.912949	NA		P-loop containing nucleoside triphosphate hydrolases superfamily protein
AT2G18370	3.8545	2.02034	2.09171	0.965879	0.881653	NA		Bifunctional inhibitor/lipid-transfer protein/seed storage 2S albumin superfamily protein
AT5G43370	1.80561	2.01859	3.25463	0.620221	0.984229	NA		phosphate transporter 2
ATMG00300	1.73304	2.01786	3.07223	0.656808	0.996589	NA		Gag-Pol-related retrotransposon family protein
AT3G25830	95.5314	2.01694	1.36446	1.47819	0.130773	0.454243		terpene synthase-like sequence-1,8-cineole
AT3G48131	0.63994	2.01577	3.59876	0.560129	0.914095	NA		0
AT1G53260	3.71238	2.014	1.56118	1.29005	0.845017	NA		0
AT2G07708	41.9032	2.01212	1.04106	1.93277	0.0508842	0.29319		0
AT1G19610	32.4265	2.01135	0.782963	2.5689	0.00993904	0.11954		Arabidopsis defensin-like protein
AT2G07400	1.24022	2.01045	2.52131	0.797382	0.877186	NA		transposable element gene
AT1G69490	11.1949	2.00691	1.12601	1.78231	0.0707842	0.341165		NAC-like, activated by AP3/PI
AT1G47890	1.19716	2.00387	3.06736	0.653289	0.839377	NA		receptor like protein 7
AT4G03930	4.79209	2.00344	1.78987	1.11932	0.930014	NA		Plant invertase/pectin methylesterase inhibitor superfamily
AT2G43860	28.9192	2.0027	1.301	1.53936	0.116317	0.429233		Pectin lyase-like superfamily protein
AT4G18596	1.1459	1.99814	2.63286	0.758923	0.948762	NA		Pollen Ole e 1 allergen and extensin family protein
AT1G03400	5.5068	1.99794	1.2058	1.65694	0.813545	NA		2-oxoglutarate (2OG) and Fe(II)-dependent oxygenase superfamily protein
AT3G28510	0.374184	1.99541	7.08384	0.281684	0.91294	NA		P-loop containing nucleoside triphosphate hydrolases superfamily protein
ATMG00520	25.9439	1.99398	1.31469	1.51669	0.121094	0.439302		Intron maturase, type II family protein
AT1G61120	2.8689	1.99234	2.3307	0.854826	0.852039	NA		terpene synthase 04
ATMG00650	15.7393	1.99	1.13432	1.75435	0.0755068	0.35062		NADH dehydrogenase subunit 4L
AT5G55370	13.218	1.98823	0.924702	2.15013	0.0307826	0.225575		MBOAT (membrane bound O-acyl transferase) family protein
AT2G35380	14.1537	1.98598	1.26961	1.56425	0.11153	0.41913		Peroxidase superfamily protein
AT4G37950	4.42717	1.98505	2.07138	0.958321	0.96464	NA		Rhamnogalacturonate lyase family protein
ATCG01080	29.517	1.98464	1.33539	1.48619	0.128824	0.450436		NADH:ubiquinone/plastoquinone oxidoreductase, chain 6
AT4G07830	3.88654	1.98184	1.68985	1.17279	0.935309	NA		transposable element gene
AT5G36130	1.72859	1.98045	3.00493	0.659067	0.984221	NA		Cytochrome P450 superfamily protein
AT5G56720	9.93109	1.9797	0.98459	2.01069	0.0423894	0.269663		Lactate/malate dehydrogenase family protein
AT3G22740	17.5573	1.97818	1.07955	1.83241	0.0636086	0.323499		homocysteine S-methyltransferase 3
ATMG00450	0.749169	1.97735	3.78644	0.522217	0.996925	NA		0
AT1G66270	9057.55	1.97626	0.464409	4.25543	2.08647e-05	0.00175959		Glycosyl hydrolase superfamily protein
AT4G01970	10.9435	1.97601	1.08687	1.81808	0.0657392	0.328692		stachyose synthase
ATMG01275	1.48346	1.97387	3.77299	0.523158	0.999952	NA		NADH dehydrogenase 1A
AT1G66910	8.44045	1.97081	1.08491	1.81657	0.0659403	0.329351		Protein kinase superfamily protein
AT4G08395	0.777268	1.97029	3.72191	0.529376	0.936411	NA		0
AT2G06660	0.657428	1.96911	5.50919	0.357423	0.876636	NA		transposable element gene
AT3G20140	28.2049	1.96803	0.704756	2.7925	0.005066	0.0791016		cytochrome P450, family 705, subfamily A, polypeptide 23
AT1G62840	4.04269	1.96758	1.27038	1.54881	0.854779	NA		Protein of unknown function (DUF1442)
AT5G55970	75.3007	1.96622	0.43306	4.5403	5.67297e-06	0.000625033		RING/U-box superfamily protein
AT5G04700	15.5323	1.96565	0.755969	2.60018	0.0091475	0.112851		Ankyrin repeat family protein
ATCG00540	132.808	1.96274	0.911535	2.15323	0.0305084	0.224831		photosynthetic electron transfer A
AT2G12905	16.0494	1.96262	1.16576	1.68355	0.0880725	0.374823		0
AT3G26820	1.3863	1.95843	3.10124	0.6315	0.912937	NA		Esterase/lipase/thioesterase family protein
AT5G39471	2.20115	1.95606	2.19782	0.89	0.984223	NA		Cysteine/Histidine-rich C1 domain family protein
AT3G01840	14.8428	1.95502	0.805846	2.42604	0.0147531	0.151192		Protein kinase superfamily protein
AT5G57260	75.0152	1.9503	0.620486	3.14317	0.00165593	0.0379283		cytochrome P450, family 71, subfamily B, polypeptide 10
AT3G01572	3.36727	1.94335	1.70572	1.13932	0.895764	NA		0
AT5G64395	3.42952	1.9416	2.15422	0.901301	0.993417	NA		0
AT1G29180	2.72169	1.93743	1.94257	0.997357	0.828401	NA		Cysteine/Histidine-rich C1 domain family protein
ATCG00630	24.0521	1.93689	0.874832	2.21402	0.0259809	0.2066		PSAJ
AT5G14510	23.0295	1.93503	0.622501	3.10848	0.0018723	0.0409798		ARM repeat superfamily protein
AT2G46567	6.33567	1.93495	1.25688	1.53948	0.894792	NA		0
AT1G76530	0.914889	1.93482	2.86329	0.675732	0.866787	NA		Auxin efflux carrier family protein
AT1G48820	1.56978	1.93359	2.37185	0.815225	0.840523	NA		Terpenoid cyclases/Protein prenyltransferases superfamily protein
AT5G50260	3.65599	1.93278	2.08413	0.92738	0.984231	NA		Cysteine proteinases superfamily protein
AT2G27140	60.9926	1.93196	0.618686	3.12269	0.00177792	0.0397891		HSP20-like chaperones superfamily protein
AT5G18740	8.14671	1.92875	1.1038	1.74737	0.076131	0.353879		Domain of unknown function (DUF3444)
AT5G17700	283.412	1.92874	0.342712	5.62788	1.82441e-08	7.63014e-06		MATE efflux family protein
AT1G75490	18.7991	1.92603	0.753894	2.55478	0.0102412	0.123008		Integrase-type DNA-binding superfamily protein
AT5G41470	1.77278	1.92597	1.8107	1.06366	0.984225	NA		Nuclear transport factor 2 (NTF2) family protein
AT2G31985	7.88482	1.92522	1.08188	1.77951	0.0714109	0.341697		Protein of unknown function (DUF1264)
ATCG00810	182.366	1.92386	1.1258	1.70887	0.0830271	0.367225		ribosomal protein L22
AT5G38780	43.2128	1.92185	0.6846	2.80726	0.00491454	0.0765002		S-adenosyl-L-methionine-dependent methyltransferases superfamily protein
AT2G30615	4.58493	1.91806	1.56327	1.22696	0.881661	NA		0
AT4G18660	6.10161	1.91602	2.01169	0.952446	0.94886	NA		0
AT2G33750	2.25905	1.9087	2.09887	0.909394	0.88518	NA		purine permease 2
AT5G56100	252.697	1.90569	0.604884	3.15051	0.00161594	0.0372775		glycine-rich protein / oleosin
AT5G45880	1.32403	1.90536	2.76576	0.68891	0.98423	NA		Pollen Ole e 1 allergen and extensin family protein
AT5G07360	459.896	1.90527	0.257111	7.41032	1.25995e-13	4.30335e-10		Amidase family protein
AT4G00467	2.53405	1.90381	2.40182	0.792652	0.926046	NA		Calcium-dependent lipid-binding (CaLB domain) family protein
AT3G50625	2.67724	1.90353	1.87716	1.01405	0.916163	NA		transposable element gene
AT3G23220	1.78001	1.90306	2.59041	0.734656	0.912936	NA		Integrase-type DNA-binding superfamily protein
ATCG00380	60.1658	1.90274	1.01178	1.88059	0.0580251	0.308667		chloroplast ribosomal protein S4
AT5G28380	1.31716	1.9017	2.30486	0.825085	0.984217	NA		Tetratricopeptide repeat (TPR)-like superfamily protein
AT3G59940	327.472	1.90162	0.297435	6.39341	1.62231e-10	1.44548e-07		Galactose oxidase/kelch repeat superfamily protein
AT1G63390	4.69119	1.89163	1.40313	1.34815	0.855755	NA		FAD/NAD(P)-binding oxidoreductase family protein
AT1G29520	57.4249	1.88917	0.694375	2.72068	0.00635911	0.0913816		AWPM-19-like family protein
AT1G05770	8.66934	1.88484	1.00002	1.88481	0.0565577	0.308446		Mannose-binding lectin superfamily protein
AT3G16040	0.341046	1.88431	7.38779	0.255058	0.907935	NA		Translation machinery associated TMA7
AT1G51355	18.0553	1.88148	0.72906	2.5807	0.00953323	0.11707		0
AT1G04580	2.55686	1.88036	1.8214	1.03237	0.814052	NA		aldehyde oxidase 4
AT4G11310	52.1804	1.87797	0.890026	2.11002	0.0332836	0.238424		Papain family cysteine protease
AT4G09170	9.40034	1.87772	1.06034	1.77087	0.0732571	0.34389		0
AT4G09960	1.75635	1.87454	2.11955	0.884407	0.938631	NA		K-box region and MADS-box transcription factor family protein
AT3G19045	0.81664	1.87369	3.48505	0.537636	0.910168	NA		transposable element gene
AT1G62720	8.10597	1.87142	1.0551	1.77369	0.0725718	0.343275		Pentatricopeptide repeat (PPR-like) superfamily protein
AT2G38820	40.4294	1.86984	0.715885	2.61193	0.00874388	0.110747		Protein of unknown function (DUF506)
AT4G07940	1.57536	1.86937	3.0565	0.611605	0.935507	NA		Protein of unknown function (DUF3245)
AT4G09600	115.227	1.86807	1.60687	1.16255	0.223967	0.574137		GAST1 protein homolog 3
AT3G13010	0.69459	1.86659	3.24946	0.574431	0.904304	NA		hAT transposon superfamily protein
AT4G12270	10.775	1.86651	0.861892	2.16559	0.0292463	0.222072		Copper amine oxidase family protein
AT2G21770	31.0278	1.86605	0.573144	3.25582	0.00111256	0.0287382		cellulose synthase A9
AT1G75830	2807.98	1.86566	1.01686	1.83472	0.0634197	0.323007		low-molecular-weight cysteine-rich 67
AT2G38195	3.82207	1.8652	1.98462	0.939827	0.889101	NA		RING/U-box superfamily protein
AT4G10510	0.854847	1.86447	3.22586	0.577976	0.939226	NA		Subtilase family protein
AT1G69325	12.4269	1.86349	0.858794	2.1699	0.0287978	0.220991		Remorin family protein
AT1G05835	199.358	1.86334	0.381922	4.87885	1.06706e-06	0.000185315		PHD finger protein
ATMG01170	25.1406	1.86159	0.944217	1.97157	0.0467078	0.280746		ATPase, F0 complex, subunit A protein
AT2G06980	0.392359	1.85967	7.36005	0.252671	0.876885	NA		transposable element gene
AT2G17940	1.98354	1.85948	1.96043	0.948506	0.881653	NA		Plant protein of unknown function (DUF827)
AT1G47271	7.86375	1.85715	1.06845	1.73817	0.0777799	0.356729		Cystathionine beta-synthase (CBS) family protein
AT1G13920	39.6182	1.854	0.572335	3.23935	0.00118859	0.0296507		Remorin family protein
AT2G47190	5.00226	1.85345	1.42137	1.30398	0.895141	NA		myb domain protein 2
AT3G02430	2.7075	1.85174	1.79046	1.03423	0.89602	NA		Protein of unknown function (DUF679)
AT3G02242	12.4484	1.85165	1.28489	1.44109	0.140094	0.467127		0
AT3G26220	1.76632	1.85058	2.1351	0.866742	0.912937	NA		cytochrome P450, family 71, subfamily B, polypeptide 3
ATCG01110	87.4369	1.85017	1.2487	1.48168	0.12981	0.452432		NAD(P)H dehydrogenase subunit H
AT2G05270	0.768314	1.8479	4.20675	0.439271	0.875234	NA		0
AT3G55860	2.25808	1.84721	1.7471	1.05731	0.919224	NA		0
AT2G12930	0.892449	1.84701	3.03912	0.607745	0.881651	NA		transposable element gene
AT5G25140	5.46107	1.84682	1.3906	1.32807	0.982531	NA		cytochrome P450, family 71, subfamily B, polypeptide 13
AT1G63580	6.3356	1.84635	1.37346	1.34431	0.855986	NA		Receptor-like protein kinase-related family protein
AT3G15800	9.96069	1.84522	1.1652	1.5836	0.107497	0.412402		Glycosyl hydrolase superfamily protein
AT1G11040	2.96748	1.84505	2.0665	0.89284	0.817364	NA		HSP40/DnaJ peptide-binding protein
AT5G58050	1.4142	1.8441	2.98308	0.618188	0.98788	NA		SHV3-like 4
AT3G46420	0.232121	1.84132	7.42003	0.248155	0.912955	NA		Leucine-rich repeat protein kinase family protein
AT5G65166	0.232121	1.84132	7.42003	0.248155	0.993779	NA		0
AT1G74140	0.175683	1.84129	7.42003	0.248151	0.865559	NA		Rhomboid-related intramembrane serine protease family protein
AT2G16210	0.171698	1.84129	7.42003	0.248151	0.881653	NA		Transcriptional factor B3 family protein
AT2G19755	0.173692	1.84129	7.42003	0.248151	0.881656	NA		transposable element gene
AT5G26717	0.173692	1.84129	7.42003	0.248151	0.984172	NA		Putative membrane lipoprotein
AT2G10975	0.335232	1.84128	7.42003	0.24815	0.880963	NA		0
AT4G21630	0.2837	1.84128	7.42003	0.248149	0.95193	NA		Subtilase family protein
AT1G31400	0.21959	1.84126	7.42003	0.248148	0.829828	NA		TRAF-like family protein
AT2G39330	0.217597	1.84126	7.42003	0.248148	0.889818	NA		jacalin-related lectin 23
AT3G05460	0.21959	1.84126	7.42003	0.248148	0.898052	NA		sporozoite surface protein-related
AT3G13227	0.288643	1.84125	7.42003	0.248146	0.904523	NA		serine-rich protein-related
AT1G22210	0.115262	1.84125	7.42003	0.248146	0.824291	NA		Haloacid dehalogenase-like hydrolase (HAD) superfamily protein
AT1G49260	0.115262	1.84125	7.42003	0.248146	0.841204	NA		0
AT2G39060	0.115262	1.84125	7.42003	0.248146	0.88971	NA		Nodulin MtN3 family protein
AT3G27425	0.115262	1.84125	7.42003	0.248146	0.912937	NA		ECA1-like gametogenesis related family protein
AT3G56180	0.115262	1.84125	7.42003	0.248146	0.919292	NA		Protein of unknown function (DUF567)
AT4G08145	0.115262	1.84125	7.42003	0.248146	0.936188	NA		transposable element gene
AT4G14815	0.115262	1.84125	7.42003	0.248146	0.944826	NA		Bifunctional inhibitor/lipid-transfer protein/seed storage 2S albumin superfamily protein
AT5G28692	0.115262	1.84125	7.42003	0.248146	0.984219	NA		transposable element gene
AT5G53610	0.115262	1.84125	7.42003	0.248146	0.984236	NA		Carbohydrate-binding X8 domain superfamily protein
AT5G61997	0.115262	1.84125	7.42003	0.248146	0.99135	NA		0
AT5G49140	0.263496	1.84124	7.42003	0.248144	0.98423	NA		Disease resistance protein (TIR-NBS-LRR class) family
AT1G76290	0.168491	1.84122	7.42003	0.248142	0.866633	NA		AMP-dependent synthetase and ligase family protein
AT2G41360	0.161161	1.84122	7.42003	0.248142	0.890897	NA		Galactose oxidase/kelch repeat superfamily protein
AT4G21330	0.168491	1.84122	7.42003	0.248142	0.951802	NA		basic helix-loop-helix (bHLH) DNA-binding superfamily protein
AT5G43390	0.337557	1.84116	7.42003	0.248134	0.984229	NA		Uncharacterised conserved protein UCP015417, vWA
AT1G15830	67.5412	1.84013	0.632124	2.91102	0.00351699	0.0616754		0
AT5G53260	0.664876	1.83764	5.23133	0.351275	0.984234	NA		Seed maturation protein
AT1G11460	1.30102	1.8364	2.88511	0.63651	0.817761	NA		nodulin MtN21 /EamA-like transporter family protein
AT3G61900	20.8046	1.8362	0.761415	2.41157	0.015431	0.154564		SAUR-like auxin-responsive protein family
AT4G00890	3.74157	1.83526	1.34339	1.36614	0.926196	NA		proline-rich family protein
AT3G15578	1.11086	1.83452	2.92252	0.62772	0.90723	NA		0
AT4G11910	85.8378	1.83426	0.73586	2.49267	0.0123401	0.135535		0
AT5G42120	4.91543	1.83287	1.7477	1.04873	0.984227	NA		Concanavalin A-like lectin protein kinase family protein
AT2G24310	20.0193	1.8321	0.639149	2.86646	0.00398946	0.0680562		0
AT3G17580	56.3322	1.83173	0.484454	3.78101	0.000156183	0.00721238		0
AT3G30330	0.713668	1.8311	3.53183	0.518457	0.912949	NA		transposable element gene
AT4G04980	0.276317	1.82778	7.38907	0.247363	0.932372	NA		0
AT1G21940	0.317929	1.82776	7.38907	0.24736	0.824007	NA		0
ATCG00140	87.2137	1.82767	1.24918	1.4631	0.134789	0.45831		ATP synthase subunit C family protein
ATMG00285	5.84096	1.82533	2.36753	0.770986	0.996559	NA		NADH dehydrogenase 2A
AT3G30842	0.693652	1.82451	2.91492	0.625922	0.912949	NA		pleiotropic drug resistance 10
AT3G63320	1.65956	1.82442	2.19336	0.831793	0.925106	NA		Protein phosphatase 2C family protein
AT5G58080	4.55298	1.8238	1.39908	1.30358	0.988007	NA		response regulator 18
ATCG00900	100.653	1.82281	1.20147	1.51716	0.120973	0.439072		Ribosomal protein S7p/S5e family protein
ATCG01240	100.653	1.82281	1.20147	1.51716	0.121047	0.439072		ribosomal protein S7
AT1G29380	23.2998	1.82227	0.825457	2.2076	0.0264452	0.208109		Carbohydrate-binding X8 domain superfamily protein
ATMG01270	1.60137	1.82052	3.43556	0.529907	0.999938	NA		mitochondrial ribosomal protein S7
AT5G62780	0.780869	1.81861	3.2407	0.561178	0.992106	NA		Chaperone DnaJ-domain superfamily protein
AT5G44260	365.97	1.81238	0.647346	2.79971	0.00499642	0.0776432		Zinc finger C-x8-C-x5-C-x3-H type family protein
AT1G78500	22.1899	1.81234	0.977411	1.85423	0.0609786	0.315807		Terpenoid cyclases family protein
AT4G01230	5.03932	1.81225	1.34518	1.34722	0.926648	NA		Reticulon family protein
AT5G13320	2.69073	1.80923	2.32174	0.779258	0.974408	NA		Auxin-responsive GH3 family protein
ATCG01090	25.8863	1.80647	1.32791	1.36038	0.160317	0.500364		NADPH dehydrogenases
AT5G25370	13.0273	1.80591	1.06704	1.69245	0.0869228	0.372168		phospholipase D alpha 3
ATMG01190	243.74	1.80553	0.999729	1.80602	0.0677342	0.332064		ATP synthase subunit 1
AT4G12290	109.958	1.80498	0.641752	2.81258	0.00484197	0.0758386		Copper amine oxidase family protein
AT3G15310	0.268316	1.80272	7.38965	0.243952	0.906927	NA		transposable element gene
AT2G15420	2.07645	1.80188	1.84895	0.974545	0.881653	NA		myosin heavy chain-related
AT3G53720	26.0844	1.79996	0.736459	2.44407	0.0140665	0.147133		cation/H+ exchanger 20
AT5G16023	1.29813	1.79992	2.50186	0.719435	0.976269	NA		ROTUNDIFOLIA like 18
AT4G34600	200.808	1.7968	0.608644	2.95214	0.0030793	0.0566301		0
AT4G16030	0.329036	1.79559	7.39571	0.242788	0.946847	NA		Ribosomal protein L19e family protein
ATCG00280	328.698	1.79374	1.04945	1.70922	0.0830264	0.367225		photosystem II reaction center protein C
ATMG00120	0.888895	1.7927	3.85571	0.464945	0.995709	NA		0
ATCG00350	363.441	1.79215	1.05731	1.69501	0.0858059	0.371704		Photosystem I, PsaA/PsaB protein
ATCG01060	55.1023	1.79121	1.11257	1.60997	0.101473	0.404015		iron-sulfur cluster binding;electron carriers;4 iron, 4 sulfur cluster binding
AT4G25980	11.1284	1.78997	0.780563	2.29318	0.0211208	0.184088		Peroxidase superfamily protein
AT1G58643	0.532382	1.78883	3.37132	0.530603	0.849528	NA		Inositol-pentakisphosphate 2-kinase family protein
AT1G58936	0.532382	1.78883	3.37132	0.530603	0.849578	NA		Inositol-pentakisphosphate 2-kinase family protein
AT1G59312	0.532382	1.78883	3.37132	0.530603	0.849836	NA		Inositol-pentakisphosphate 2-kinase family protein
AT1G68050	17.7653	1.78747	0.687809	2.5988	0.00918469	0.113008		flavin-binding, kelch repeat, f box 1
AT4G01820	1.96768	1.78734	2.12275	0.841993	0.927272	NA		P-glycoprotein 3
AT5G39820	14.7591	1.78696	0.820879	2.17688	0.0283986	0.218089		NAC domain containing protein 94
AT3G11370	26.7648	1.78605	0.814058	2.19401	0.0270744	0.213067		Cysteine/Histidine-rich C1 domain family protein
AT1G23850	54.295	1.78272	0.423681	4.20769	2.57655e-05	0.00205991		0
AT2G05640	1.23553	1.77868	2.61133	0.681139	0.875758	NA		transposable element gene
AT2G02840	2.22727	1.77831	2.29158	0.776018	0.87207	NA		0
AT2G05400	1.38029	1.77637	2.61904	0.678254	0.875322	NA		Ubiquitin-specific protease family C19-related protein
AT3G29110	0.336722	1.77623	6.07885	0.292198	0.912945	NA		Terpenoid cyclases/Protein prenyltransferases superfamily protein
AT5G22430	0.271716	1.7762	7.44927	0.238439	0.98052	NA		Pollen Ole e 1 allergen and extensin family protein
AT1G57550	0.326074	1.77619	5.31423	0.334232	0.848428	NA		Low temperature and salt responsive protein family
AT2G41445	0.368098	1.77618	6.0699	0.292622	0.891003	NA		0
AT1G51780	0.170163	1.77614	7.44927	0.238431	0.843756	NA		IAA-leucine resistant (ILR)-like gene 5
AT3G58360	0.15685	1.77614	7.44927	0.238431	0.920213	NA		TRAF-like family protein
AT4G29640	0.164821	1.77614	7.44927	0.238431	0.959254	NA		Cytidine/deoxycytidylate deaminase family protein
AT4G36070	0.161007	1.77614	7.44927	0.238431	0.963587	NA		calcium-dependent protein kinase 18
AT5G42242	0.164821	1.77614	7.44927	0.238431	0.984227	NA		low-molecular-weight cysteine-rich 57
AT5G66660	0.174149	1.77614	7.44927	0.238431	0.994413	NA		Protein of unknown function (DUF677)
AT3G22700	0.259963	1.77612	6.56333	0.270613	0.912923	NA		F-box and associated interaction domains-containing protein
AT1G35143	0.106391	1.7761	7.44927	0.238426	0.834099	NA		transposable element gene
AT1G66570	0.10957	1.7761	7.44927	0.238426	0.859857	NA		sucrose-proton symporter 7
AT1G71235	0.108982	1.7761	7.44927	0.238426	0.86345	NA		0
AT2G32350	0.100414	1.7761	7.44927	0.238426	0.883622	NA		Ubiquitin-like superfamily protein
AT2G41570	0.108982	1.7761	7.44927	0.238426	0.891273	NA		transposable element gene
AT3G04945	0.108982	1.7761	7.44927	0.238426	0.897875	NA		low-molecular-weight cysteine-rich 18
AT3G22510	0.115547	1.7761	7.44927	0.238426	0.912745	NA		Pre-rRNA-processing protein TSR2, conserved region
AT3G58740	0.113727	1.7761	7.44927	0.238426	0.920465	NA		citrate synthase 1
AT4G01180	0.107163	1.7761	7.44927	0.238426	0.926595	NA		XH/XS domain-containing protein
AT4G14080	0.104571	1.7761	7.44927	0.238426	0.944449	NA		O-Glycosyl hydrolases family 17 protein
AT4G32342	0.106391	1.7761	7.44927	0.238426	0.960959	NA		0
AT5G01860	0.106391	1.7761	7.44927	0.238426	0.966704	NA		C2H2 and C2HC zinc fingers superfamily protein
AT5G06805	0.106391	1.7761	7.44927	0.238426	0.970155	NA		transposable element gene
AT5G09711	0.115547	1.7761	7.44927	0.238426	0.972489	NA		0
AT5G14900	0.100414	1.7761	7.44927	0.238426	0.975247	NA		helicase associated (HA2) domain-containing protein
AT5G20310	0.103005	1.7761	7.44927	0.238426	0.979545	NA		Adenine nucleotide alpha hydrolases-like superfamily protein
AT5G27247	0.106391	1.7761	7.44927	0.238426	0.984216	NA		0
AT5G37250	0.103005	1.7761	7.44927	0.238426	0.984223	NA		RING/U-box superfamily protein
AT3G47790	0.1578	1.77607	7.44927	0.238422	0.913907	NA		ABC2 homolog 7
AT5G40605	0.153062	1.77607	7.44927	0.238422	0.984223	NA		transposable element gene
AT5G17720	0.391699	1.77607	7.24535	0.245132	0.977488	NA		alpha/beta-Hydrolases superfamily protein
AT1G43883	0.192211	1.77605	7.44927	0.238419	0.837693	NA		transposable element gene
AT5G35602	0.207344	1.77605	7.44927	0.238419	0.98422	NA		transposable element gene
AT3G29572	0.205518	1.77605	7.44927	0.238419	0.912945	NA		transposable element gene
AT4G11430	0.21362	1.77604	7.44927	0.238418	0.940583	NA		hydroxyproline-rich glycoprotein family protein
AT3G23350	0.214153	1.77604	7.44927	0.238418	0.912937	NA		ENTH/VHS family protein
AT2G35460	0.266616	1.77603	7.44927	0.238416	0.88706	NA		Late embryogenesis abundant (LEA) hydroxyproline-rich glycoprotein family
AT2G23550	6.60483	1.77386	1.05716	1.67794	0.881656	NA		methyl esterase 6
AT1G48220	0.232689	1.77313	7.42303	0.238869	0.840192	NA		Protein kinase superfamily protein
AT2G04370	0.174261	1.7731	7.42303	0.238864	0.874077	NA		0
AT4G04030	0.176253	1.7731	7.42303	0.238864	0.930212	NA		ovate family protein 9
AT1G51120	0.115831	1.77306	7.42303	0.238859	0.842901	NA		AP2/B3 transcription factor family protein
AT2G47040	0.115831	1.77306	7.42303	0.238859	0.894954	NA		Plant invertase/pectin methylesterase inhibitor superfamily
AT3G05727	0.115831	1.77306	7.42303	0.238859	0.898138	NA		S locus-related glycoprotein 1 (SLR1) binding pollen coat protein family
AT3G15251	0.115831	1.77306	7.42303	0.238859	0.906903	NA		0
AT3G33537	0.115831	1.77306	7.42303	0.238859	0.912949	NA		transposable element gene
AT3G50090	0.115831	1.77306	7.42303	0.238859	0.915692	NA		Exonuclease family protein
ATMG00400	8.33726	1.77298	1.4135	1.25432	0.192446	0.538417		0
AT5G39750	0.325712	1.77295	7.42303	0.238844	0.984223	NA		AGAMOUS-like 81
AT3G28750	7.8953	1.77185	1.03067	1.71911	0.0812467	0.363541		0
AT5G37620	0.977955	1.76992	2.62916	0.673187	0.984223	NA		Cysteine/Histidine-rich C1 domain family protein
AT5G04210	0.656117	1.76946	3.66835	0.482358	0.968185	NA		CCCH-type zinc fingerfamily protein with RNA-binding domain
AT2G41580	0.318914	1.76945	7.39037	0.239426	0.891329	NA		transposable element gene
AT1G60760	0.412742	1.76941	7.39037	0.239421	0.85133	NA		Plant invertase/pectin methylesterase inhibitor superfamily protein
AT2G22810	2.37264	1.76892	7.39046	0.239352	0.881656	NA		1-aminocyclopropane-1-carboxylate synthase 4
AT5G55750	3.84596	1.76679	2.20805	0.800158	0.985676	NA		hydroxyproline-rich glycoprotein family protein
AT1G61720	0.327757	1.76573	6.05629	0.291554	0.853043	NA		NAD(P)-binding Rossmann-fold superfamily protein
ATCG00820	103.374	1.76302	0.936182	1.8832	0.0573322	0.308446		ribosomal protein S19
AT5G17847	1.47056	1.76261	2.09021	0.843268	0.977891	NA		0
AT2G23830	0.229541	1.76254	7.42363	0.237423	0.881656	NA		PapD-like superfamily protein
AT3G19560	0.165134	1.7625	7.42363	0.237418	0.910341	NA		F-box family protein
AT5G24220	0.167127	1.7625	7.42363	0.237418	0.981644	NA		Lipase class 3-related protein
AT3G15830	0.222348	1.76247	7.42363	0.237414	0.907419	NA		phosphatidic acid phosphatase-related / PAP2-related
AT5G54700	0.211033	1.76247	7.42363	0.237414	0.984809	NA		Ankyrin repeat family protein
AT1G33910	0.108698	1.76246	7.42363	0.237412	0.833181	NA		P-loop containing nucleoside triphosphate hydrolases superfamily protein
AT2G11290	0.108698	1.76246	7.42363	0.237412	0.881517	NA		transposable element gene
AT2G46494	0.108698	1.76246	7.42363	0.237412	0.894792	NA		RING/U-box superfamily protein
AT1G05550	0.164271	1.76243	7.42363	0.237409	0.814744	NA		Protein of unknown function (DUF295)
AT5G35205	0.161926	1.76243	7.42363	0.237409	0.98422	NA		transposable element gene
AT1G35183	0.215155	1.76241	7.42363	0.237405	0.834144	NA		0
AT3G52525	12.2571	1.76147	0.942182	1.86956	0.0595382	0.311492		ovate family protein 6
AT4G24000	1.4009	1.76142	2.51263	0.701026	0.954687	NA		cellulose synthase like G2
AT4G29200	2.72948	1.7607	2.22083	0.792815	0.958283	NA		Beta-galactosidase related protein
AT1G50770	0.327978	1.76054	6.20306	0.283818	0.842494	NA		Aminotransferase-like, plant mobile domain family protein
AT4G19160	902.002	1.75983	0.302548	5.81669	6.00252e-09	3.00024e-06		0
AT3G57950	28.1766	1.7583	0.715467	2.45756	0.0136732	0.143692		0
AT2G27880	2.29402	1.75716	1.97171	0.891188	0.881658	NA		Argonaute family protein
AT3G33235	1.01397	1.75651	2.60158	0.675171	0.912949	NA		transposable element gene
AT5G27910	2.07312	1.75616	1.97145	0.890801	0.984217	NA		nuclear factor Y, subunit C8
AT1G47920	0.461621	1.75599	4.19773	0.418318	0.839443	NA		RNI-like superfamily protein
AT4G25530	1.94342	1.75534	2.25956	0.77685	0.955819	NA		FLOWERING WAGENINGEN
ATCG00750	170.53	1.75401	1.47818	1.1866	0.214763	0.564881		ribosomal protein S11
AT1G72820	296.114	1.75282	0.37923	4.62204	3.79863e-06	0.00048068		Mitochondrial substrate carrier family protein
ATCG00905	68.7221	1.75222	0.979839	1.78827	0.0700865	0.339089		ribosomal protein S12C
ATCG01230	68.7221	1.75222	0.979839	1.78827	0.0701382	0.339089		ribosomal protein S12B
AT4G33860	0.211118	1.75184	7.42403	0.235969	0.961884	NA		Glycosyl hydrolase family 10 protein
AT1G48530	15.1177	1.7509	0.860082	2.03574	0.0401449	0.261886		0
AT1G65050	0.290484	1.75062	6.35543	0.275452	0.857398	NA		TRAF-like superfamily protein
AT3G03240	3.36033	1.75031	2.17292	0.805512	0.896569	NA		alpha/beta-Hydrolases superfamily protein
AT5G07050	0.314612	1.75031	6.17399	0.283497	0.970243	NA		nodulin MtN21 /EamA-like transporter family protein
ATCG00690	1.5143	1.74944	3.75627	0.465737	0.99548	NA		photosystem II reaction center protein T
AT1G72580	0.549473	1.74886	3.79639	0.460664	0.86433	NA		0
ATCG00270	217.335	1.74821	1.11477	1.56822	0.11072	0.417963		photosystem II reaction center protein D
AT3G32383	0.410348	1.74819	5.8592	0.298367	0.912949	NA		transposable element gene
AT1G79900	25.0776	1.74531	0.671932	2.59745	0.00921804	0.113184		Mitochondrial substrate carrier family protein
AT1G01240	143.867	1.74513	0.420241	4.15268	3.28599e-05	0.00240647		0
AT1G65490	80.2337	1.74384	0.570197	3.05831	0.00218791	0.0454332		0
AT3G44660	0.770089	1.74333	3.22081	0.541271	0.912949	NA		histone deacetylase 10
AT2G07713	0.605757	1.74314	5.24126	0.332581	0.878524	NA		0
ATMG00540	0.605757	1.74314	5.24126	0.332581	0.997288	NA		0
AT1G54950	0.25916	1.74307	7.39109	0.235834	0.846854	NA		0
AT5G35914	2.30569	1.74281	2.04479	0.852315	0.984221	NA		transposable element gene
ATMG00640	34.1975	1.7425	1.02031	1.70781	0.0830373	0.367941		hydrogen ion transporting ATP synthases, rotational mechanism;zinc ion binding
AT4G25170	1216.25	1.74228	0.292135	5.96396	2.44314e-09	1.52887e-06		Uncharacterised conserved protein (UCP012943)
AT1G66450	13.3095	1.74058	0.95657	1.8196	0.0654578	0.328059		Cysteine/Histidine-rich C1 domain family protein
AT5G22870	3.66009	1.73914	1.79888	0.966789	0.980711	NA		Late embryogenesis abundant (LEA) hydroxyproline-rich glycoprotein family
AT5G60320	1.713	1.73322	2.092	0.8285	0.990119	NA		Concanavalin A-like lectin protein kinase family protein
ATCG00170	317.168	1.73229	1.22649	1.4124	0.146794	0.478681		DNA-directed RNA polymerase family protein
AT3G29385	0.34591	1.73058	7.42505	0.233074	0.912945	NA		0
AT3G48346	0.231043	1.73054	7.42505	0.233068	0.91421	NA		0
AT1G22090	0.229051	1.73054	7.42505	0.233068	0.824278	NA		Protein of unknown function (DUF626)
AT3G43750	0.229051	1.73054	7.42505	0.233068	0.912949	NA		RING/U-box protein with C6HC-type zinc finger domain
AT2G41225	0.28228	1.73052	7.42505	0.233065	0.890771	NA		0
AT4G08945	0.172614	1.73051	7.42505	0.233063	0.937229	NA		transposable element gene
AT5G25550	0.168628	1.73051	7.42505	0.233063	0.983152	NA		Leucine-rich repeat (LRR) family protein
AT1G12870	0.112192	1.73047	7.42505	0.233058	0.818716	NA		F-box and associated interaction domains-containing protein
AT1G17800	0.112192	1.73047	7.42505	0.233058	0.82107	NA		early nodulin-like protein 22
AT1G35050	0.112192	1.73047	7.42505	0.233058	0.833982	NA		transposable element gene
AT2G05845	0.112192	1.73047	7.42505	0.233058	0.876234	NA		transposable element gene
AT2G20430	0.112192	1.73047	7.42505	0.233058	0.881656	NA		ROP-interactive CRIB motif-containing protein 6
AT2G22960	0.112192	1.73047	7.42505	0.233058	0.881656	NA		alpha/beta-Hydrolases superfamily protein
AT4G06581	0.112192	1.73047	7.42505	0.233058	0.934226	NA		transposable element gene
AT5G25305	0.112192	1.73047	7.42505	0.233058	0.982826	NA		transposable element gene
AT1G20120	0.281208	1.73045	7.42505	0.233056	0.82208	NA		GDSL-like Lipase/Acylhydrolase superfamily protein
AT3G10430	0.158091	1.73044	7.42505	0.233054	0.901609	NA		F-box and associated interaction domains-containing protein
AT3G43340	0.158091	1.73044	7.42505	0.233054	0.912949	NA		Pseudouridine synthase family protein
AT5G62250	0.165421	1.73044	7.42505	0.233054	0.991709	NA		microtubule-associated protein 65-9
AT5G34820	0.214684	1.72994	7.42517	0.232983	0.98422	NA		transposable element gene
ATCG00700	10.8839	1.72994	1.29749	1.3333	0.169517	0.509764		photosystem II reaction center protein N
AT2G07722	0.164536	1.72993	7.42517	0.232982	0.878585	NA		0
AT5G37420	4.31483	1.72992	1.29063	1.34038	0.984223	NA		Family of unknown function (DUF577)
AT3G21410	0.106106	1.72989	7.42517	0.232976	0.912069	NA		F-box and associated interaction domains-containing protein
AT3G46240	0.106106	1.72989	7.42517	0.232976	0.912952	NA		0
AT1G41875	0.258763	1.72934	6.55976	0.263628	0.836589	NA		0
AT4G00870	0.498595	1.72931	6.55223	0.263927	0.926189	NA		basic helix-loop-helix (bHLH) DNA-binding superfamily protein
AT4G13230	0.797108	1.72906	5.30436	0.325969	0.943074	NA		Late embryogenesis abundant protein (LEA) family protein
AT5G39110	0.803097	1.72799	2.86807	0.602493	0.984223	NA		RmlC-like cupins superfamily protein
AT3G48390	17.2021	1.72724	0.692793	2.49316	0.0123279	0.135535		MA3 domain-containing protein
AT4G30120	1.6693	1.7268	2.33328	0.740072	0.95938	NA		heavy metal atpase 3
AT5G07310	4.51456	1.72655	1.6088	1.07319	0.970567	NA		Integrase-type DNA-binding superfamily protein
AT4G37445	12.487	1.7262	0.768046	2.24752	0.0234635	0.197868		0
AT5G57380	10.9517	1.7228	0.98147	1.75533	0.0752287	0.350338		Fibronectin type III domain-containing protein
AT3G14950	7.57661	1.72221	0.951215	1.81053	0.0668841	0.331081		tetratricopetide-repeat thioredoxin-like 2
ATCG00480	398.701	1.72153	0.970825	1.77326	0.0730332	0.343275		ATP synthase subunit beta
ATMG00080	108.722	1.72138	0.96268	1.78811	0.0701618	0.339089		ribosomal protein L16
AT5G01320	0.607176	1.7209	4.02972	0.427052	0.966439	NA		Thiamine pyrophosphate dependent pyruvate decarboxylase family protein
ATCG00120	411.39	1.72027	1.17732	1.46118	0.135184	0.459194		ATP synthase subunit alpha
AT1G69540	5.50592	1.71912	1.23302	1.39424	0.862392	NA		AGAMOUS-like 94
AT5G56110	0.590312	1.71709	6.55167	0.262084	0.986266	NA		myb domain protein 103
AT2G17600	2.01664	1.71642	2.05687	0.834482	0.881653	NA		Cysteine/Histidine-rich C1 domain family protein
AT3G01319	9.54769	1.71463	1.3017	1.31722	0.17435	0.515381		0
ATCG01050	53.4327	1.71422	0.965314	1.77582	0.072107	0.34284		NADH-Ubiquinone/plastoquinone (complex I) protein
AT1G77700	17.1787	1.71342	0.983144	1.74279	0.0768945	0.355055		Pathogenesis-related thaumatin superfamily protein
AT1G55980	19.5267	1.71308	1.02313	1.67434	0.0898151	0.377748		FAD/NAD(P)-binding oxidoreductase family protein
AT4G39756	1.41075	1.71207	2.76618	0.618929	0.965715	NA		Galactose oxidase/kelch repeat superfamily protein
AT5G16486	3.03775	1.71137	1.87312	0.913647	0.976452	NA		RNA-directed DNA polymerase (reverse transcriptase)-related family protein
ATCG00800	209.93	1.70971	1.1503	1.48632	0.128771	0.450426		structural constituent of ribosome
AT1G16410	0.388619	1.70914	5.89414	0.289973	0.820648	NA		cytochrome p450 79f1
AT5G25470	11.0501	1.7083	0.814956	2.09618	0.034783	0.243045		AP2/B3-like transcriptional factor family protein
AT5G44630	0.251688	1.70811	7.39195	0.231078	0.98423	NA		Terpenoid cyclases/Protein prenyltransferases superfamily protein
AT5G25420	0.271252	1.70809	7.39196	0.231074	0.98312	NA		Xanthine/uracil/vitamin C permease
ATMG00090	213.3	1.70791	1.14453	1.49224	0.127104	0.448374		structural constituent of ribosome;protein binding
AT1G37140	3.27013	1.70627	1.74011	0.98055	0.835905	NA		MEI2 C-terminal RRM only like 1
AT2G07825	3.89001	1.70552	2.39091	0.713336	0.879602	NA		0
AT3G42433	0.226712	1.70219	7.42642	0.229207	0.912949	NA		transposable element gene
AT1G52695	0.109854	1.70211	7.42642	0.229197	0.844522	NA		alpha/beta-Hydrolases superfamily protein
AT3G30836	0.109854	1.70211	7.42642	0.229197	0.912949	NA		transposable element gene
AT4G38781	0.109854	1.70211	7.42642	0.229197	0.965096	NA		0
AT3G29260	0.165428	1.70209	7.42642	0.229193	0.912945	NA		NAD(P)-binding Rossmann-fold superfamily protein
AT1G67775	0.216312	1.70206	7.42642	0.22919	0.860911	NA		CLAVATA3/ESR-RELATED 8
AT3G45755	0.310728	1.69902	7.39218	0.22984	0.912952	NA		transposable element gene
ATCG00080	16.6231	1.696	1.08701	1.56024	0.112225	0.420766		photosystem II reaction center protein I
AT2G34925	8.41104	1.69482	1.02359	1.65576	0.0921813	0.386326		CLAVATA3/ESR-RELATED 42
AT5G45095	37.5809	1.69236	0.827479	2.0452	0.0390125	0.25944		0
AT1G21680	64.3204	1.69082	0.580742	2.91148	0.00351405	0.061644		DPP6 N-terminal domain-like protein
AT5G45310	54.2816	1.6901	0.906921	1.86356	0.0599754	0.313419		0
AT1G54470	1.4899	1.68878	2.15379	0.784098	0.846269	NA		RNI-like superfamily protein
AT4G32080	5.35111	1.68634	1.69667	0.993915	0.960433	NA		0
ATCG00190	308.632	1.68437	0.806251	2.08914	0.0355113	0.244747		RNA polymerase subunit beta
AT3G50540	0.453968	1.68305	5.03331	0.334383	0.915988	NA		0
AT2G22201	0.476889	1.68188	5.74655	0.292677	0.881656	NA		0
AT1G65800	0.38551	1.68143	7.09761	0.2369	0.858802	NA		receptor kinase 2
AT3G44240	0.280278	1.68085	6.40654	0.262365	0.912949	NA		Polynucleotidyl transferase, ribonuclease H-like superfamily protein
AT3G30837	0.166464	1.68008	7.42751	0.226198	0.912949	NA		transposable element gene
AT1G17277	0.108035	1.68004	7.42751	0.226192	0.821052	NA		transposable element gene
AT1G61710	0.108035	1.68004	7.42751	0.226192	0.853001	NA		Cysteine/Histidine-rich C1 domain family protein
AT5G45120	0.400255	1.67999	7.42761	0.226182	0.98423	NA		Eukaryotic aspartyl protease family protein
AT5G66370	0.283398	1.67996	7.42761	0.226178	0.994408	NA		0
AT2G14230	0.218993	1.67994	7.42761	0.226175	0.881653	NA		transposable element gene
AT5G28655	0.210711	1.67991	7.42761	0.226171	0.984219	NA		transposable element gene
AT2G41473	0.160563	1.6799	7.42761	0.22617	0.891266	NA		F-box family protein
AT4G12617	0.15857	1.6799	7.42761	0.22617	0.942629	NA		0
AT4G20095	0.206462	1.67987	7.42761	0.226166	0.950419	NA		Protein of unknown function (DUF626)
AT1G30390	0.102133	1.67986	7.42762	0.226164	0.829295	NA		transposable element gene
AT1G62450	0.102133	1.67986	7.42762	0.226164	0.85433	NA		Immunoglobulin E-set superfamily protein
AT2G05752	0.102133	1.67986	7.42762	0.226164	0.875945	NA		0
AT3G22133	0.102133	1.67986	7.42762	0.226164	0.912552	NA		transposable element gene
AT3G31993	0.102133	1.67986	7.42762	0.226164	0.912949	NA		transposable element gene
AT4G24980	0.102133	1.67986	7.42762	0.226164	0.955463	NA		nodulin MtN21 /EamA-like transporter family protein
AT5G58850	0.102133	1.67986	7.42762	0.226164	0.988476	NA		myb domain protein 119
AT3G44704	0.157707	1.67983	7.42762	0.226161	0.912949	NA		0
AT4G18860	0.193931	1.67981	7.42762	0.226158	0.94937	NA		0
AT2G28860	0.60357	1.6771	4.7501	0.353067	0.88166	NA		cytochrome P450, family 710, subfamily A, polypeptide 4
AT5G53592	0.369488	1.6747	7.22264	0.231869	0.984236	NA		FBD-like domain family protein
AT1G14930	103.964	1.67348	1.37079	1.22081	0.203138	0.551707		Polyketide cyclase/dehydrase and lipid transport superfamily protein
AT1G65486	19.7358	1.6697	0.621347	2.68723	0.00697273	0.0976776		0
AT2G32880	2.10143	1.66902	2.4324	0.686162	0.884241	NA		TRAF-like family protein
AT4G07408	0.596688	1.66784	3.88994	0.428757	0.934929	NA		0
AT3G08790	2.11636	1.66739	2.75383	0.605481	0.899752	NA		ENTH/VHS/GAT family protein
AT4G03710	0.367436	1.66525	5.97648	0.278634	0.929586	NA		transposable element gene
AT1G24851	1.19506	1.66496	2.76102	0.603023	0.826553	NA		0
AT4G33590	17.134	1.6646	0.875742	1.90079	0.054913	0.303424		0
AT2G18640	15.4176	1.66425	0.892921	1.86383	0.0599251	0.313316		geranylgeranyl pyrophosphate synthase 4
AT2G42820	14.6819	1.66396	0.872191	1.90779	0.0539135	0.301088		HVA22-like protein F
AT2G04190	0.245123	1.663	7.39311	0.224939	0.873768	NA		TRAF-like family protein
AT3G19230	6.35037	1.6615	1.23479	1.34557	0.910263	NA		Leucine-rich repeat (LRR) family protein
AT4G06740	0.722952	1.66135	3.38346	0.491021	0.934647	NA		0
AT4G18900	4.91103	1.66101	1.372	1.21064	0.949392	NA		Transducin/WD40 repeat-like superfamily protein
AT4G02465	2.76461	1.66095	1.62183	1.02412	0.927808	NA		0
AT2G29380	101.051	1.66076	0.968149	1.7154	0.0816842	0.365434		highly ABA-induced PP2C gene 3
AT1G11590	2.18978	1.66035	2.03486	0.815955	0.817928	NA		Plant invertase/pectin methylesterase inhibitor superfamily
ATCG00860	148.733	1.65681	1.13911	1.45448	0.136569	0.46217		Chloroplast Ycf2;ATPase, AAA type, core
ATCG01280	148.733	1.65681	1.13911	1.45448	0.136574	0.46217		Chloroplast Ycf2;ATPase, AAA type, core
AT1G48598	57.4557	1.65444	2.53238	0.653316	0.450616	0.783379		conserved peptide upstream open reading frame 31
AT3G02645	0.359326	1.65311	5.13862	0.321704	0.896065	NA		Plant protein of unknown function (DUF247)
AT3G10740	393.285	1.65171	0.321814	5.13249	2.85927e-07	6.16791e-05		alpha-L-arabinofuranosidase 1
AT2G29840	0.81728	1.65146	3.79474	0.435198	0.88166	NA		RING/U-box superfamily protein
AT3G23550	1.786	1.64931	2.32093	0.710624	0.912937	NA		MATE efflux family protein
AT4G26730	0.323159	1.64821	6.24203	0.26405	0.956671	NA		S-adenosyl-L-methionine-dependent methyltransferases superfamily protein
AT2G40910	0.317236	1.64798	6.29633	0.261736	0.890489	NA		F-box and associated interaction domains-containing protein
AT1G66110	0.212414	1.64573	7.42933	0.221518	0.859505	NA		Family of unknown function (DUF577)
AT1G21890	0.215537	1.64567	7.42933	0.22151	0.823961	NA		nodulin MtN21 /EamA-like transporter family protein
AT2G45550	0.209207	1.64567	7.42933	0.22151	0.894077	NA		cytochrome P450, family 76, subfamily C, polypeptide 4
AT1G11560	0.0995419	1.64566	7.42933	0.221508	0.817853	NA		Oligosaccharyltransferase complex/magnesium transporter family protein
AT1G18780	0.0995419	1.64566	7.42933	0.221508	0.821079	NA		RING/U-box superfamily protein
AT2G35280	0.0995419	1.64566	7.42933	0.221508	0.887026	NA		F-box family protein
AT3G17180	0.0995419	1.64566	7.42933	0.221508	0.908302	NA		serine carboxypeptidase-like 33
AT4G03813	0.0995419	1.64566	7.42933	0.221508	0.929679	NA		transposable element gene
AT4G17587	0.0995419	1.64566	7.42933	0.221508	0.947765	NA		transposable element gene
AT5G50270	0.0995419	1.64566	7.42933	0.221508	0.984231	NA		F-box/RNI-like/FBD-like domains-containing protein
AT5G52770	0.145441	1.64563	7.42933	0.221504	0.984234	NA		Copper transport protein family
AT1G64780	421.829	1.64475	0.440884	3.73058	0.000191037	0.00822462		ammonium transporter 1;2
AT2G33775	0.298968	1.64473	7.39358	0.222453	0.885184	NA		ralf-like 19
AT1G22340	6.06803	1.64463	1.44385	1.13906	0.82443	NA		UDP-glucosyl transferase 85A7
AT4G25100	16236.9	1.64261	0.355683	4.61818	3.87115e-06	0.000486696		Fe superoxide dismutase 1
AT4G34790	120.121	1.63946	0.615304	2.66447	0.00756782	0.101492		SAUR-like auxin-responsive protein family
AT1G10540	12.0825	1.63791	1.06801	1.53361	0.117442	0.431735		nucleobase-ascorbate transporter 8
AT5G12950	852.727	1.63699	0.425203	3.8499	0.000118168	0.00597928		Putative glycosyl hydrolase of unknown function (DUF1680)
AT1G80990	2.70382	1.63623	1.915	0.854431	0.870131	NA		XH domain-containing protein
AT2G33100	3.24083	1.63616	2.12116	0.771351	0.88435	NA		cellulose synthase-like D1
AT1G05510	119.555	1.62896	1.25122	1.3019	0.179695	0.51896		Protein of unknown function (DUF1264)
AT1G09157	0.746164	1.6286	3.50594	0.464527	0.815844	NA		Protein of unknown function (DUF679)
ATCG00340	318.945	1.62843	1.10897	1.46841	0.13361	0.456807		Photosystem I, PsaA/PsaB protein
AT1G22000	0.164299	1.62812	7.43013	0.219125	0.824264	NA		FBD, F-box and Leucine Rich Repeat domains containing protein
AT1G53023	0.160313	1.62812	7.43013	0.219125	0.844702	NA		Ubiquitin-conjugating enzyme family protein
AT1G62262	0.329539	1.62811	7.43013	0.219122	0.853958	NA		SLAC1 homologue 4
ATMG00740	0.219872	1.6281	7.43013	0.219121	0.997922	NA		0
AT2G11522	0.103877	1.62808	7.43013	0.219119	0.881645	NA		0
AT4G16090	0.103877	1.62808	7.43013	0.219119	0.946939	NA		0
AT5G44640	0.103877	1.62808	7.43013	0.219119	0.98423	NA		beta glucosidase 13
AT5G27050	0.159451	1.62806	7.43013	0.219116	0.984215	NA		AGAMOUS-like 101
AT5G37950	0.157106	1.62806	7.43013	0.219116	0.984223	NA		UDP-Glycosyltransferase superfamily protein
AT3G32899	0.149776	1.62806	7.43013	0.219116	0.912949	NA		transposable element gene
AT2G07820	0.216456	1.62803	7.43013	0.219112	0.879553	NA		0
AT5G30500	0.215024	1.62803	7.43013	0.219112	0.98422	NA		Nucleotide-diphospho-sugar transferases superfamily protein
AT4G05540	0.241573	1.62802	7.43013	0.219111	0.93388	NA		P-loop containing nucleoside triphosphate hydrolases superfamily protein
AT2G40050	0.224511	1.628	7.43013	0.219108	0.890187	NA		Cysteine/Histidine-rich C1 domain family protein
AT3G33448	0.297662	1.62796	7.43013	0.219102	0.912949	NA		transposable element gene
AT2G07704	0.772977	1.62758	3.13178	0.519696	0.878432	NA		transposable element gene
AT1G07645	142.321	1.62662	1.31989	1.23239	0.200082	0.545858		dessication-induced 1VOC superfamily protein
AT2G22590	36.9994	1.62598	0.867168	1.87505	0.0590067	0.309742		UDP-Glycosyltransferase superfamily protein
AT2G30730	0.747281	1.62491	3.37186	0.481905	0.881662	NA		Protein kinase superfamily protein
AT4G13810	1.93674	1.62254	2.75263	0.58945	0.944226	NA		receptor like protein 47
AT4G16910	5.30479	1.62209	1.42414	1.139	0.947382	NA		transposable element gene
AT1G78955	18.0501	1.62182	0.720146	2.25207	0.0231284	0.196565		camelliol C synthase 1
AT3G04210	2.01812	1.62024	2.74665	0.589899	0.896965	NA		Disease resistance protein (TIR-NBS class)
AT2G28040	8.07225	1.62012	1.07801	1.50289	0.123593	0.445291		Eukaryotic aspartyl protease family protein
AT5G04500	8.01309	1.6191	1.29723	1.24812	0.194324	0.539995		glycosyltransferase family protein 47
AT2G45610	0.869042	1.61877	3.27539	0.494222	0.894169	NA		alpha/beta-Hydrolases superfamily protein
AT5G46530	20.206	1.61828	0.859252	1.88336	0.0572242	0.308446		AWPM-19-like family protein
AT2G07729	0.499325	1.61796	6.56344	0.246511	0.878591	NA		transposable element gene
AT3G05155	12.6731	1.61755	0.8004	2.02092	0.0413534	0.266556		Major facilitator superfamily protein
AT4G03175	0.370239	1.61521	6.10156	0.26472	0.928538	NA		Protein kinase superfamily protein
AT5G14120	878.414	1.61517	0.372859	4.33187	1.4785e-05	0.00137107		Major facilitator superfamily protein
AT2G18700	307.058	1.6149	0.423012	3.81762	0.000134745	0.00651258		trehalose phosphatase/synthase 11
AT5G10336	5.03773	1.61408	1.17284	1.37621	0.973324	NA		0
AT1G42980	3.78774	1.61239	1.98941	0.810485	0.836988	NA		Actin-binding FH2 (formin homology 2) family protein
AT3G19690	0.153387	1.61079	7.43113	0.216762	0.910682	NA		CAP (Cysteine-rich secretory proteins, Antigen 5, and Pathogenesis-related 1 protein) superfamily protein
AT5G15100	0.157372	1.61079	7.43113	0.216762	0.97573	NA		Auxin efflux carrier family protein
AT1G59930	0.268512	1.61075	7.43113	0.216757	0.850497	NA		MADS-box family protein
AT1G13470	0.0969505	1.61075	7.43113	0.216757	0.81892	NA		Protein of unknown function (DUF1262)
AT1G32020	0.0969505	1.61075	7.43113	0.216757	0.830659	NA		F-box family protein
AT1G33180	0.0969505	1.61075	7.43113	0.216757	0.832135	NA		transposable element gene
AT2G06260	0.0969505	1.61075	7.43113	0.216757	0.876444	NA		transposable element gene
AT2G10970	0.0969505	1.61075	7.43113	0.216757	0.880919	NA		Plant invertase/pectin methylesterase inhibitor superfamily protein
AT2G15080	0.0969505	1.61075	7.43113	0.216757	0.881653	NA		receptor like protein 19
AT3G01250	0.0969505	1.61075	7.43113	0.216757	0.895612	NA		0
AT3G31990	0.0969505	1.61075	7.43113	0.216757	0.912949	NA		transposable element gene
AT3G46880	0.0969505	1.61075	7.43113	0.216757	0.912972	NA		0
AT4G03470	0.0969505	1.61075	7.43113	0.216757	0.92914	NA		Ankyrin repeat family protein
AT4G10830	0.0969505	1.61075	7.43113	0.216757	0.93998	NA		transposable element gene
AT5G25400	0.0969505	1.61075	7.43113	0.216757	0.983062	NA		Nucleotide-sugar transporter family protein
AT1G07800	0.152524	1.61072	7.43113	0.216753	0.815716	NA		transposable element gene
AT3G24330	0.142849	1.61072	7.43113	0.216753	0.912937	NA		O-Glycosyl hydrolases family 17 protein
AT5G19015	0.150179	1.61072	7.43113	0.216753	0.978819	NA		transposable element gene
AT5G32594	0.142849	1.61072	7.43113	0.216753	0.98422	NA		transposable element gene
AT5G54620	0.150179	1.61072	7.43113	0.216753	0.984796	NA		Ankyrin repeat family protein
AT2G24370	0.234647	1.61069	7.43113	0.216748	0.881656	NA		Protein kinase protein with adenine nucleotide alpha hydrolases-like domain
AT2G41930	0.280545	1.61067	7.43113	0.216747	0.891425	NA		Protein kinase superfamily protein
AT1G20690	14.7374	1.60528	4.94986	0.324308	0.639578	0.901845		SWI-SNF-related chromatin binding protein
AT5G28235	0.435786	1.60159	7.05871	0.226896	0.984217	NA		Ulp1 protease family protein
AT3G55515	6.876	1.60108	1.2623	1.26838	0.918492	NA		ROTUNDIFOLIA like 7
AT1G71300	1.54368	1.60056	2.59387	0.617054	0.863792	NA		Vps52 / Sac2 family
AT4G10500	4.73663	1.59907	1.7255	0.926732	0.939223	NA		2-oxoglutarate (2OG) and Fe(II)-dependent oxygenase superfamily protein
AT3G43654	12.2305	1.59895	0.92567	1.72734	0.0795391	0.360961		transposable element gene
AT5G20970	72.6997	1.59785	0.712702	2.24196	0.0241281	0.199448		HSP20-like chaperones superfamily protein
AT1G02440	1.78197	1.59771	1.97233	0.810063	0.812463	NA		ADP-ribosylation factor D1A
AT3G25719	2.24435	1.59732	1.85482	0.861169	0.912937	NA		0
AT2G39230	17.9569	1.59616	1.03523	1.54183	0.11587	0.428798		LATERAL ORGAN JUNCTION
AT1G73610	4.00067	1.59512	1.63547	0.975328	0.865122	NA		GDSL-like Lipase/Acylhydrolase superfamily protein
AT3G27660	150.438	1.59484	0.929181	1.71639	0.0814794	0.364894		oleosin 4
AT2G15029	0.882898	1.59478	4.46899	0.356854	0.881653	NA		0
AT5G14110	2.65901	1.5942	1.54771	1.03004	0.97468	NA		Protein of unknown function (DUF 3339)
AT2G14810	1.61145	1.59349	2.48984	0.639999	0.881653	NA		0
AT5G55135	2.03022	1.5931	2.37203	0.67162	0.984951	NA		0
AT1G10640	69.2589	1.59282	0.558526	2.85182	0.00421699	0.0700881		Pectin lyase-like superfamily protein
AT5G44570	1.06983	1.5924	3.17293	0.501871	0.98423	NA		0
AT2G19660	127.511	1.59227	0.54237	2.93576	0.00322267	0.05868		Cysteine/Histidine-rich C1 domain family protein
AT1G51640	21.7301	1.59049	0.743001	2.14062	0.0312123	0.228757		exocyst subunit exo70 family protein G2
AT1G28230	9.97006	1.58978	0.857673	1.8536	0.0611798	0.315917		purine permease 1
AT1G77530	5.54871	1.58874	1.11054	1.43061	0.867742	NA		O-methyltransferase family protein
AT4G26530	12.0992	1.58825	1.35817	1.1694	0.221444	0.571326		Aldolase superfamily protein
AT3G15270	14.3331	1.58704	1.12134	1.41531	0.145841	0.478004		squamosa promoter binding protein-like 5
AT3G26539	13.0252	1.58647	0.885561	1.79148	0.0696374	0.337995		0
ATCG00660	63.0237	1.58587	1.1432	1.38722	0.153064	0.489105		ribosomal protein L20
AT4G24420	4.12954	1.58412	1.37106	1.1554	0.954976	NA		RNA-binding (RRM/RBD/RNP motifs) family protein
AT5G41160	9.50624	1.58386	0.82311	1.92424	0.0520953	0.295688		purine permease 12
AT3G12977	30.8152	1.58287	0.688997	2.29735	0.0208965	0.182908		NAC (No Apical Meristem) domain transcriptional regulator superfamily protein
AT3G36659	0.700416	1.58131	3.99175	0.396145	0.912949	NA		Plant invertase/pectin methylesterase inhibitor superfamily protein
AT4G01450	236.013	1.58125	0.687094	2.30135	0.0207037	0.182075		nodulin MtN21 /EamA-like transporter family protein
AT5G25130	7.01608	1.5811	1.15328	1.37096	0.982489	NA		cytochrome P450, family 71, subfamily B, polypeptide 12
AT1G67856	91.0476	1.58071	0.756204	2.09033	0.0350703	0.244647		RING/U-box superfamily protein
AT4G06746	30.5994	1.57969	0.844094	1.87146	0.0594638	0.310709		related to AP2 9
AT1G48130	1790.45	1.57908	1.37774	1.14614	0.229875	0.580042		1-cysteine peroxiredoxin 1
AT1G75260	10.7725	1.57894	0.973962	1.62115	0.0994628	0.399166		oxidoreductases, acting on NADH or NADPH
AT2G32830	32.8282	1.5777	0.740207	2.13143	0.0319616	0.230877		phosphate transporter 1;5
ATMG00410	38.2432	1.57744	1.02989	1.53167	0.117993	0.432319		ATPase subunit 6-1
AT4G04040	146.344	1.57316	0.43038	3.65528	0.0002569	0.0102028		Phosphofructokinase family protein
AT1G15772	1.61364	1.5721	2.29547	0.68487	0.820407	NA		0
ATCG01100	82.8532	1.57193	1.44496	1.08787	0.250036	0.605643		NADH dehydrogenase family protein
AT3G47050	1.25569	1.57183	2.53959	0.61893	0.913303	NA		Glycosyl hydrolase family protein
AT3G28899	7.16498	1.56924	1.10493	1.42022	0.144731	0.475968		0
AT5G05965	6.0217	1.56294	1.31673	1.18698	0.969691	NA		0
AT4G09930	13.5383	1.56086	1.38031	1.1308	0.23549	0.586548		Avirulence induced gene (AIG1) family protein
AT5G17960	15.3867	1.56084	0.713028	2.18904	0.0274261	0.214331		Cysteine/Histidine-rich C1 domain family protein
AT4G33970	17.6229	1.55677	0.828499	1.87902	0.0583458	0.309017		Leucine-rich repeat (LRR) family protein
AT4G31900	0.503026	1.55441	5.47813	0.283749	0.960208	NA		chromatin remodeling factor, putative
AT5G10340	2.3061	1.55165	1.87118	0.829236	0.973347	NA		F-box family protein
AT4G37730	20.5083	1.54849	0.711192	2.17732	0.0283398	0.218089		basic leucine-zipper 7
AT5G35760	9.4855	1.54527	0.810597	1.90634	0.0541674	0.301464		Beta-galactosidase related protein
AT2G38890	2.26873	1.54465	1.83062	0.843783	0.889488	NA		0
AT3G48080	3.00794	1.54432	2.43897	0.633184	0.91409	NA		alpha/beta-Hydrolases superfamily protein
AT5G67550	4.55641	1.54122	1.42898	1.07855	0.995049	NA		0
AT4G08115	11.6194	1.53849	0.974762	1.57833	0.108464	0.414385		transposable element gene
AT3G20450	3.84562	1.53817	1.24556	1.23492	0.911034	NA		B-cell receptor-associated protein 31-like
AT1G29952	12.5872	1.53626	4.97221	0.308969	0.647669	0.908149		conserved peptide upstream open reading frame 34
AT3G33528	5.58135	1.53588	1.51626	1.01294	0.912949	NA		0
AT1G01450	2.83329	1.5356	2.63176	0.583488	0.812315	NA		Protein kinase superfamily protein
AT2G33520	39.4189	1.5354	0.820112	1.87219	0.0593702	0.310494		0
AT1G51440	1.4374	1.53537	2.70975	0.56661	0.843409	NA		alpha/beta-Hydrolases superfamily protein
AT1G59077	0.470019	1.5347	6.71177	0.228658	0.849754	NA		0
AT5G40382	7.80714	1.53039	1.90562	0.803092	0.375179	0.725753		Cytochrome c oxidase subunit Vc family protein
AT4G28800	1.83611	1.52763	2.1828	0.699848	0.958061	NA		basic helix-loop-helix (bHLH) DNA-binding superfamily protein
AT3G63360	3.12045	1.52704	1.68648	0.90546	0.925147	NA		defensin-related
AT2G22426	1.25814	1.52614	3.07011	0.497095	0.881656	NA		0
AT4G16540	9.4	1.52458	0.948926	1.60663	0.102147	0.404676		Heat shock protein HSP20/alpha crystallin family
AT2G32630	35.5921	1.52409	0.52472	2.90458	0.00359763	0.0624886		Pentatricopeptide repeat (PPR-like) superfamily protein
AT3G46070	0.596783	1.52335	5.6048	0.271795	0.912952	NA		C2H2-type zinc finger family protein
AT4G35370	0.412394	1.52199	5.89506	0.258181	0.963254	NA		Transducin/WD40 repeat-like superfamily protein
AT5G67190	40.2208	1.52122	0.468092	3.24983	0.00115044	0.0290097		DREB and EAR motif protein 2
AT4G27220	1.4577	1.51454	2.26216	0.669511	0.956985	NA		NB-ARC domain-containing disease resistance protein
ATCG00790	384.081	1.51383	1.11737	1.35481	0.162686	0.501685		ribosomal protein L16
AT2G07785	13.2438	1.51274	0.997992	1.51578	0.121101	0.439706		NADH dehydrogenase family protein
AT5G24470	83.5977	1.51241	0.626564	2.41381	0.0153761	0.153835		pseudo-response regulator 5
AT2G30680	5.6738	1.51072	1.14756	1.31647	0.881662	NA		0
AT3G13594	0.519214	1.5095	6.57407	0.229614	0.905325	NA		0
AT1G30840	15.9115	1.50894	0.786402	1.91879	0.0525952	0.297769		purine permease 4
AT4G06537	0.996658	1.50598	2.96556	0.507824	0.933978	NA		transposable element gene
AT1G68250	2262.57	1.50518	1.03355	1.45631	0.136193	0.461453		0
AT1G71910	8.05897	1.50469	1.11225	1.35283	0.162879	0.502722		0
AT5G50240	97.8726	1.50344	0.471867	3.18616	0.00139905	0.0340386		protein-l-isoaspartate methyltransferase 2
AT2G46790	129.363	1.50339	0.748538	2.00844	0.042492	0.27031		pseudo-response regulator 9
AT4G01026	50.1891	1.50325	0.564509	2.66294	0.00763592	0.10164		PYR1-like 7
AT4G25330	2.52367	1.50204	2.65581	0.565569	0.95558	NA		0
AT1G06020	6.03176	1.49982	1.07963	1.3892	0.814905	NA		pfkB-like carbohydrate kinase family protein
AT4G09920	7.02104	1.49966	1.29697	1.15627	0.938629	NA		FBD, F-box and Leucine Rich Repeat domains containing protein
AT5G59370	3.01185	1.49879	1.82813	0.819847	0.989057	NA		actin 4
AT1G75720	4.64012	1.49724	1.29297	1.15798	0.866262	NA		Plant protein of unknown function (DUF827)
AT2G21450	6.8734	1.49662	1.39321	1.07422	0.881656	NA		chromatin remodeling 34
AT2G07787	18.3043	1.49475	1.0312	1.44953	0.137591	0.464269		0
AT3G18260	12.5236	1.49437	0.998452	1.49669	0.125336	0.447221		Reticulon family protein
AT5G14870	10.4209	1.49142	0.961568	1.55103	0.113935	0.424926		cyclic nucleotide-gated channel 18
AT2G33280	6.8549	1.49106	1.89189	0.788136	0.88499	NA		Major facilitator superfamily protein
AT5G02110	1.7997	1.48971	2.09055	0.712593	0.966781	NA		CYCLIN D7;1
AT3G09520	229.757	1.4896	0.591699	2.51749	0.0116012	0.130217		exocyst subunit exo70 family protein H4
AT3G60010	0.994104	1.48848	3.055	0.487227	0.921256	NA		SKP1-like 13
AT4G33600	1.5253	1.48794	3.08603	0.482155	0.961679	NA		0
AT3G49300	4.04465	1.48794	1.72438	0.862884	0.915235	NA		proline-rich family protein
AT3G12955	90.929	1.48756	0.544976	2.7296	0.00618554	0.0898066		SAUR-like auxin-responsive protein family
AT1G21920	480.772	1.4873	0.251701	5.90902	3.44148e-09	1.90612e-06		Histone H3 K4-specific methyltransferase SET7/9 family protein
AT5G05340	47.955	1.48578	0.87581	1.69647	0.0854241	0.371234		Peroxidase superfamily protein
AT1G36920	0.665163	1.48526	4.03974	0.367662	0.835382	NA		0
AT5G64780	60.5226	1.48399	0.544175	2.72705	0.00623999	0.0901296		Uncharacterised conserved protein UCP009193
AT2G19990	3.47328	1.48283	1.9138	0.774805	0.881656	NA		pathogenesis-related protein-1-like
ATMG01360	92.0642	1.48257	0.830456	1.78525	0.0705419	0.339802		cytochrome oxidase
AT3G16020	6.02164	1.48076	1.1596	1.27695	0.907927	NA		F-box associated ubiquitination effector protein
AT2G03210	1.26129	1.47827	2.94195	0.502481	0.87237	NA		fucosyltransferase 2
AT4G36105	1.83798	1.47807	2.16858	0.681582	0.963655	NA		0
AT5G07690	2.0363	1.47776	2.81725	0.524539	0.971424	NA		myb domain protein 29
AT2G39820	1.05567	1.4765	2.88691	0.511445	0.890182	NA		Translation initiation factor IF6
AT4G29760	0.891809	1.4764	2.94897	0.500649	0.95929	NA		0
AT4G05631	59.7516	1.47428	0.766028	1.92458	0.0520696	0.295537		0
AT5G22794	9.75684	1.47426	1.05309	1.39993	0.149809	0.483591		0
AT2G42730	6.78406	1.47301	1.05688	1.39373	0.891829	NA		F-box family protein
AT5G67310	0.905741	1.47248	2.96279	0.496991	0.994988	NA		cytochrome P450, family 81, subfamily G, polypeptide 1
AT1G26420	13.9763	1.47183	0.876633	1.67896	0.0892016	0.375888		FAD-binding Berberine family protein
AT4G20900	1.03524	1.47132	3.17325	0.463662	0.951521	NA		Tetratricopeptide repeat (TPR)-like superfamily protein
AT4G39403	0.941531	1.46702	3.38799	0.433005	0.965484	NA		polaris
AT1G70290	372.398	1.4643	0.283559	5.16401	2.41715e-07	5.69363e-05		trehalose-6-phosphatase synthase S8
AT1G29000	0.920802	1.46392	4.57871	0.319724	0.828398	NA		Heavy metal transport/detoxification superfamily protein
ATMG01210	0.969681	1.46391	3.37062	0.434315	0.999748	NA		0
AT5G59570	311.195	1.46367	0.487475	3.00255	0.00262236	0.0513715		Homeodomain-like superfamily protein
AT3G61060	83.7911	1.46232	0.534891	2.73386	0.00611843	0.0889592		phloem protein 2-A13
AT3G17010	0.84363	1.46194	2.93561	0.498003	0.908268	NA		AP2/B3-like transcriptional factor family protein
AT5G12960	5.48546	1.46025	1.44357	1.01156	0.9743	NA		Putative glycosyl hydrolase of unknown function (DUF1680)
AT1G61230	19.2728	1.4601	0.73236	1.99369	0.0442095	0.274605		Mannose-binding lectin superfamily protein
AT1G23390	159.924	1.45957	0.471591	3.09499	0.00193927	0.0420587		Kelch repeat-containing F-box family protein
AT5G40720	34.2174	1.45949	0.706101	2.06697	0.0368825	0.252284		Domain of unknown function (DUF23)
AT3G07420	108.134	1.45752	0.484746	3.00676	0.00258773	0.0509047		asparaginyl-tRNA synthetase 2
AT5G47610	314.647	1.45726	0.717139	2.03204	0.0406241	0.263111		RING/U-box superfamily protein
AT5G49070	4.87116	1.45573	1.19066	1.22263	0.98423	NA		3-ketoacyl-CoA synthase 21
AT3G60170	0.455826	1.45432	4.96222	0.293078	0.921764	NA		transposable element gene
AT3G25014	0.64667	1.45234	4.08739	0.355322	0.912937	NA		0
AT5G47810	494.949	1.44869	0.273165	5.30335	1.12125e-07	3.32849e-05		phosphofructokinase 2
AT4G32630	1.60288	1.44823	2.05748	0.703887	0.961532	NA		ArfGap/RecO-like zinc finger domain-containing protein
AT4G20230	4.28516	1.44784	1.40722	1.02886	0.950599	NA		Terpenoid cyclases/Protein prenyltransferases superfamily protein
ATMG00830	4.14196	1.44757	2.67951	0.540235	0.998399	NA		cytochrome C biogenesis 382
AT2G28630	19.9966	1.44472	0.685815	2.10657	0.0335699	0.239577		3-ketoacyl-CoA synthase 12
AT4G35200	21.7166	1.44417	0.614171	2.35142	0.0182047	0.16996		Arabidopsis protein of unknown function (DUF241)
AT2G43510	369.583	1.44302	0.631015	2.28683	0.0216069	0.185451		trypsin inhibitor protein 1
AT1G76230	2.02578	1.43963	2.35369	0.611647	0.866548	NA		0
AT2G34238	1.9634	1.43952	2.02034	0.712513	0.885908	NA		0
AT3G14670	1.67209	1.4392	2.47852	0.580671	0.906643	NA		0
AT3G06630	45.2182	1.43675	0.609088	2.35885	0.0178265	0.168087		protein kinase family protein
AT3G54510	164.776	1.43626	0.427857	3.35686	0.000780853	0.0225315		Early-responsive to dehydration stress protein (ERD4)
AT3G59480	57.7591	1.43594	0.470871	3.04953	0.00223527	0.0464563		pfkB-like carbohydrate kinase family protein
AT1G08570	360.687	1.43551	0.36567	3.92571	8.60253e-05	0.0048418		atypical CYS HIS rich thioredoxin 4
ATCG00500	60.6412	1.43477	1.05475	1.36029	0.160314	0.500364		acetyl-CoA carboxylase carboxyl transferase subunit beta
AT2G11300	3.24943	1.43439	1.52748	0.939051	0.881556	NA		transposable element gene
AT5G43770	82.1616	1.43405	0.946228	1.51554	0.121226	0.439723		proline-rich family protein
AT4G18780	124.352	1.43357	0.606884	2.36219	0.017653	0.167404		cellulose synthase family protein
AT3G50140	24.5704	1.43003	0.759667	1.88245	0.0577132	0.308533		Plant protein of unknown function (DUF247)
AT5G01680	4.66816	1.42935	2.23663	0.639065	0.966514	NA		cation/H+ exchanger 26
ATCG00520	52.7655	1.42931	1.0667	1.33993	0.167303	0.506959		unfolded protein binding
AT2G17260	43.9298	1.4292	0.586443	2.43706	0.0145245	0.148164		glutamate receptor 2
AT5G02720	10.0608	1.4272	1.32529	1.0769	0.253828	0.610746		0
AT2G07667	2.46131	1.42682	2.19305	0.650607	0.877315	NA		0
AT1G48060	3.59323	1.42652	1.53856	0.927177	0.839778	NA		F-box and associated interaction domains-containing protein
AT5G44306	7.17224	1.42541	1.11351	1.2801	0.186167	0.527542		0
AT4G32280	9.38639	1.42491	0.90314	1.57773	0.108596	0.41456		indole-3-acetic acid inducible 29
AT1G28260	51.6842	1.42258	0.4587	3.10132	0.00190083	0.041614		Telomerase activating protein Est1
AT4G36850	477.494	1.41973	0.441747	3.21391	0.00129814	0.031644		PQ-loop repeat family protein / transmembrane family protein
AT3G16300	78.8491	1.41896	0.441166	3.21639	0.00127221	0.0314827		Uncharacterised protein family (UPF0497)
AT4G14270	604.507	1.41733	0.419044	3.3823	0.000718389	0.0208354		0
AT5G49740	23.6294	1.41622	1.00623	1.40746	0.148062	0.480407		ferric reduction oxidase 7
AT1G29140	1.17191	1.4152	2.84031	0.498257	0.828401	NA		Pollen Ole e 1 allergen and extensin family protein
AT2G05632	54.8253	1.41503	0.716504	1.97491	0.0465173	0.279249		0
AT1G31030	0.338092	1.41443	7.40014	0.191135	0.829738	NA		transposable element gene
AT4G18350	12.8039	1.41442	0.700018	2.02054	0.041419	0.266636		nine-cis-epoxycarotenoid dioxygenase 2
AT2G01029	0.276851	1.41435	7.40014	0.191125	0.870257	NA		transposable element gene
ATCG00780	303.11	1.41418	1.16069	1.2184	0.203995	0.552842		ribosomal protein L14
AT1G62290	1995.67	1.41402	0.384396	3.67856	0.000234557	0.00965218		Saposin-like aspartyl protease family protein
AT5G41835	4.24343	1.4138	1.39536	1.01322	0.984227	NA		transposable element gene
AT1G34095	15.4929	1.41237	0.903885	1.56255	0.111807	0.41951		0
AT1G30100	6.2976	1.41126	1.39914	1.00866	0.829032	NA		nine-cis-epoxycarotenoid dioxygenase 5
AT2G42000	15.5485	1.41116	1.31473	1.07335	0.254759	0.612797		Plant EC metallothionein-like protein, family 15
AT3G28590	0.392698	1.40886	5.04228	0.27941	0.91294	NA		0
AT4G02320	2.82236	1.40875	1.72554	0.816413	0.927759	NA		Plant invertase/pectin methylesterase inhibitor superfamily
AT1G12630	3.71806	1.40821	1.42142	0.990709	0.818663	NA		Integrase-type DNA-binding superfamily protein
AT5G48940	405.148	1.40542	0.433782	3.23991	0.00118514	0.0296286		Leucine-rich repeat transmembrane protein kinase family protein
AT5G56620	4.27066	1.40484	1.43642	0.978012	0.986946	NA		NAC domain containing protein 99
AT2G47160	540.211	1.40461	0.225453	6.23016	4.54702e-10	3.53669e-07		HCO3- transporter family
AT1G20600	0.316521	1.40348	7.38055	0.190159	0.822685	NA		AP2/B3-like transcriptional factor family protein
ATCG00770	184.361	1.40227	1.15857	1.21035	0.20694	0.55563		ribosomal protein S8
AT3G11385	9.06168	1.40219	0.986868	1.42085	0.144332	0.475878		Cysteine/Histidine-rich C1 domain family protein
AT3G27025	3.07963	1.40124	1.62383	0.862921	0.912937	NA		0
AT4G19080	18.4119	1.39891	0.930393	1.50357	0.123718	0.445291		Protein of unknown function (DUF594)
AT1G42560	0.978621	1.39831	3.71487	0.376408	0.836843	NA		Seven transmembrane MLO family protein
AT2G26790	27.7369	1.3981	0.967798	1.44462	0.138981	0.465785		Pentatricopeptide repeat (PPR) superfamily protein
AT4G36060	13.211	1.39669	0.743421	1.87874	0.0583523	0.309017		basic helix-loop-helix (bHLH) DNA-binding superfamily protein
AT3G60270	4.55281	1.39657	1.68523	0.828714	0.921835	NA		Cupredoxin superfamily protein
AT5G46540	0.711576	1.39624	4.24807	0.328677	0.98423	NA		P-glycoprotein 7
AT4G03940	22.4976	1.3951	0.756173	1.84495	0.0622638	0.319194		0
AT5G44565	5.47674	1.39362	1.41415	0.985483	0.98423	NA		0
AT4G35380	254.119	1.39347	0.38433	3.62572	0.000288334	0.0110446		SEC7-like guanine nucleotide exchange family protein
AT4G14104	0.59924	1.39324	3.44614	0.404291	0.944463	NA		0
ATMG01200	59.4383	1.39292	1.13225	1.23022	0.200924	0.546747		0
AT3G13820	0.320978	1.39111	6.19706	0.22448	0.905641	NA		F-box and associated interaction domains-containing protein
AT2G15890	710.461	1.38968	0.387015	3.59077	0.000329707	0.0121305		maternal effect embryo arrest 14
AT5G17090	13.5307	1.38959	1.00002	1.38957	0.152476	0.488123		Cystatin/monellin superfamily protein
AT2G28700	0.973151	1.38906	3.41391	0.406882	0.88166	NA		AGAMOUS-like 46
AT5G19880	0.922475	1.38823	3.14388	0.441566	0.979269	NA		Peroxidase superfamily protein
AT1G74630	20.5506	1.38771	0.770233	1.80167	0.0681784	0.33392		Tetratricopeptide repeat (TPR)-like superfamily protein
ATCG00040	298.54	1.38679	1.16878	1.18653	0.214704	0.564881		maturase K
AT1G10330	23.4214	1.38624	0.669656	2.07008	0.0366871	0.251148		Tetratricopeptide repeat (TPR)-like superfamily protein
AT5G42900	35.6717	1.37966	0.96532	1.42922	0.142691	0.471806		cold regulated gene 27
AT5G06940	106.056	1.3777	0.398825	3.4544	0.000551526	0.0173084		Leucine-rich repeat receptor-like protein kinase family protein
AT5G46115	5.30639	1.37492	1.27558	1.07787	0.98423	NA		0
AT1G16770	17.9119	1.3746	0.980442	1.40202	0.149077	0.482663		0
AT1G09720	0.341275	1.37312	7.37288	0.186239	0.816432	NA		Kinase interacting (KIP1-like) family protein
AT2G35740	62.9265	1.37077	0.579623	2.36493	0.017516	0.166842		nositol transporter 3
AT2G28560	36.6573	1.37073	0.510527	2.68492	0.00704891	0.0981323		DNA repair (Rad51) family protein
AT5G67080	433.684	1.37014	0.567339	2.41502	0.0153603	0.153565		mitogen-activated protein kinase kinase kinase 19
ATCG00210	15.2275	1.36951	1.17519	1.16535	0.223291	0.57294		electron transporter, transferring electrons within cytochrome b6/f complex of photosystem IIs
AT5G55410	544.235	1.36897	1.2037	1.13731	0.233511	0.583515		Bifunctional inhibitor/lipid-transfer protein/seed storage 2S albumin superfamily protein
AT4G02280	1449.01	1.36826	0.479293	2.85474	0.00418727	0.0696676		sucrose synthase 3
AT1G08100	0.684242	1.3663	3.53302	0.386722	0.815757	NA		nitrate transporter 2.2
AT1G73300	1.02115	1.36568	2.90641	0.469887	0.864863	NA		serine carboxypeptidase-like 2
AT1G33890	10.528	1.3646	1.92025	0.710637	0.422446	0.76083		Avirulence induced gene (AIG1) family protein
AT2G07773	2.94119	1.36424	2.54001	0.537099	0.879092	NA		0
AT1G50190	0.642932	1.36402	3.59898	0.379003	0.841987	NA		Cysteine/Histidine-rich C1 domain family protein
AT4G26050	18.7067	1.3636	0.855577	1.59378	0.105068	0.408922		plant intracellular ras group-related LRR 8
AT3G59100	205.205	1.36347	0.591319	2.30582	0.020594	0.180571		glucan synthase-like 11
AT3G27810	0.426834	1.36314	6.78746	0.200832	0.912937	NA		myb domain protein 21
AT2G04490	5.25552	1.35986	1.22711	1.10818	0.874485	NA		transposable element gene
AT4G22650	0.210685	1.35921	7.40187	0.183631	0.953521	NA		0
AT1G06137	0.76418	1.359	3.24752	0.418473	0.814905	NA		0
AT1G18871	0.378893	1.359	5.98986	0.226883	0.821259	NA		0
AT5G25830	248.145	1.35792	0.4541	2.99037	0.00272841	0.0524831		GATA transcription factor 12
AT2G25340	6.09636	1.35714	1.99761	0.679379	0.881656	NA		vesicle-associated membrane protein 712
AT2G07728	3.51691	1.35591	2.23112	0.607724	0.878588	NA		0
AT4G29710	0.791395	1.35482	3.53153	0.383635	0.959259	NA		Alkaline-phosphatase-like family protein
AT1G31240	24.9479	1.35478	0.725341	1.86778	0.0596237	0.312179		Bromodomain transcription factor
AT5G28145	3.5383	1.35476	1.81362	0.746993	0.984217	NA		transposable element gene
AT4G02950	0.778241	1.3537	3.99342	0.338982	0.928403	NA		Ubiquitin family protein
AT5G28310	5.84892	1.35295	1.61111	0.839761	0.984217	NA		NAD(P)-binding Rossmann-fold superfamily protein
AT2G46640	7.61401	1.3524	1.25151	1.08061	0.252056	0.609401		0
AT1G22690	8.45018	1.34977	1.8319	0.736814	0.410388	0.750166		Gibberellin-regulated family protein
AT3G61040	0.327548	1.34975	7.40209	0.182347	0.922973	NA		cytochrome P450, family 76, subfamily C, polypeptide 7
AT3G46890	6.56464	1.34915	1.42766	0.945007	0.913035	NA		0
AT5G46060	36.493	1.34863	0.661016	2.04024	0.0396852	0.260291		Protein of unknown function, DUF599
AT5G36100	89.8852	1.34852	0.713318	1.89049	0.0559711	0.307147		0
AT5G59230	1.37531	1.3469	2.60704	0.51664	0.988687	NA		transcription factor-related
AT3G28945	9.86469	1.34571	1.12713	1.19393	0.212184	0.562324		transposable element gene
AT2G40116	0.582709	1.3453	4.25863	0.315901	0.890192	NA		Phosphoinositide-specific phospholipase C family protein
AT1G65481	8.08181	1.34393	1.40562	0.956116	0.304383	0.663276		0
AT1G72540	17.1764	1.34387	0.742579	1.80973	0.0669281	0.331174		Protein kinase superfamily protein
AT4G21300	29.9412	1.34315	0.735248	1.8268	0.0643305	0.325381		Tetratricopeptide repeat (TPR)-like superfamily protein
AT5G07610	48.0346	1.34218	0.41337	3.24692	0.00115512	0.0291615		F-box family protein
ATCG00680	130.059	1.34174	0.853319	1.57237	0.109819	0.416562		photosystem II reaction center protein B
AT1G03200	39.0941	1.34149	0.605332	2.21612	0.0258922	0.206034		0
AT3G51642	1.98648	1.34053	2.53887	0.528002	0.916593	NA		0
AT2G09970	0.444333	1.34008	6.74242	0.198753	0.879928	NA		Protein of unknown function (DUF1677)
AT1G59530	1.95299	1.33812	1.92101	0.696569	0.849956	NA		basic leucine-zipper 4
AT4G14140	0.268557	1.33668	6.42091	0.208177	0.944485	NA		DNA methyltransferase 2
AT2G24693	0.283797	1.33665	6.32116	0.211457	0.881656	NA		Protein of unknown function (PD694200)
AT3G28917	0.495995	1.33628	4.73412	0.282266	0.912943	NA		mini zinc finger 2
AT4G31940	0.639729	1.33567	3.85645	0.346347	0.96025	NA		cytochrome P450, family 82, subfamily C, polypeptide 4
AT3G48320	16.1956	1.3341	0.718044	1.85796	0.0604961	0.315179		cytochrome P450, family 71, subfamily A, polypeptide 21
AT1G03540	36.7056	1.33385	0.504192	2.64552	0.00794778	0.104666		Pentatricopeptide repeat (PPR-like) superfamily protein
AT5G51160	29.0955	1.33176	0.720383	1.84869	0.0618811	0.317732		Ankyrin repeat family protein
AT3G07250	63.5269	1.33172	1.02306	1.3017	0.179732	0.51896		nuclear transport factor 2 (NTF2) family protein / RNA recognition motif (RRM)-containing protein
AT4G30097	23.7597	1.33015	1.00722	1.32062	0.173349	0.514194		0
AT5G52710	4.10955	1.32903	2.18738	0.60759	0.984234	NA		Copper transport protein family
AT1G13040	57.4681	1.32814	0.557568	2.38203	0.0165541	0.162523		Pentatricopeptide repeat (PPR-like) superfamily protein
AT3G16712	7.11003	1.32728	1.27892	1.03782	0.269595	0.629375		0
AT1G80920	477.99	1.32553	0.572248	2.31636	0.019994	0.178318		Chaperone DnaJ-domain superfamily protein
AT5G01210	447.211	1.3255	0.4299	3.08328	0.00202399	0.0434318		HXXXD-type acyl-transferase family protein
AT2G16890	144.837	1.32504	0.719203	1.84237	0.0625691	0.319978		UDP-Glycosyltransferase superfamily protein
AT3G23860	0.874821	1.32409	3.1236	0.423899	0.912937	NA		GTP-binding protein-related
AT4G33980	39.6599	1.32208	0.667719	1.98	0.0461484	0.277796		0
AT3G63350	137.524	1.32194	0.352091	3.75455	0.000173921	0.00771466		winged-helix DNA-binding transcription factor family protein
AT4G00695	16.2246	1.32168	0.754682	1.75131	0.0758212	0.35187		0
AT3G27440	17.7176	1.32072	0.680527	1.94073	0.0500907	0.290457		uridine kinase-like 5
AT1G14520	252.658	1.32057	0.540903	2.44141	0.0141227	0.1474		myo-inositol oxygenase 1
AT5G62820	35.656	1.32046	0.667695	1.97764	0.0463189	0.278402		Uncharacterised protein family (UPF0497)
AT3G11050	1154.57	1.32029	0.497747	2.65254	0.00782976	0.103161		ferritin 2
AT1G42590	0.214792	1.31992	7.40306	0.178294	0.836952	NA		transposable element gene
AT5G65550	38.208	1.31615	0.642579	2.04822	0.0386079	0.25888		UDP-Glycosyltransferase superfamily protein
AT2G27280	0.671248	1.3161	4.07484	0.322983	0.881658	NA		Coiled-coil domain-containing protein 55 (DUF2040)
AT3G10845	5.10472	1.31599	1.20323	1.09371	0.902729	NA		RNA-binding (RRM/RBD/RNP motifs) family protein
AT4G02160	20.6767	1.31422	0.949186	1.38457	0.154152	0.490155		0
AT1G78760	3.54147	1.31318	1.59426	0.823689	0.868821	NA		F-box/RNI-like superfamily protein
AT5G59520	499.32	1.31296	0.692277	1.89657	0.0553902	0.305097		ZRT/IRT-like protein 2
AT5G13670	2.07166	1.31272	1.82628	0.718795	0.974565	NA		nodulin MtN21 /EamA-like transporter family protein
AT3G06070	414.016	1.31162	0.493345	2.65864	0.00770413	0.10228		0
AT4G31830	188.542	1.30878	1.67167	0.782916	0.386097	0.732969		0
AT5G51690	299.819	1.30859	0.491741	2.66115	0.00767556	0.101844		1-amino-cyclopropane-1-carboxylate synthase 12
AT5G23790	5.93983	1.30758	1.53233	0.853325	0.981104	NA		galactinol synthase 5
AT1G14890	114.225	1.3073	0.545845	2.395	0.0161473	0.158714		Plant invertase/pectin methylesterase inhibitor superfamily protein
AT1G12570	7.91119	1.30667	0.981774	1.33093	0.170353	0.510408		Glucose-methanol-choline (GMC) oxidoreductase family protein
ATMG01350	3.96349	1.30643	1.73346	0.753655	NA	NA		0
AT3G18180	3.21148	1.3063	1.8854	0.692852	0.909362	NA		Glycosyltransferase family 61 protein
AT1G49032	238.392	1.30517	0.71114	1.83533	0.0633912	0.322651		0
AT1G06140	23.3229	1.30516	0.559611	2.33225	0.0189811	0.174807		Pentatricopeptide repeat (PPR) superfamily protein
AT5G17300	239.314	1.30452	1.20364	1.08382	0.251182	0.60788		Homeodomain-like superfamily protein
AT4G19095	8.86292	1.304	0.877193	1.48656	0.128694	0.450426		0
ATCG00065	36.3088	1.30322	1.08172	1.20476	0.209157	0.557755		ribosomal protein S12A
AT1G24807	0.203862	1.30216	7.40373	0.175879	0.826518	NA		Glutamine amidotransferase type 1 family protein
AT3G50750	171.331	1.30148	0.261838	4.97056	6.6759e-07	0.000123252		BES1/BZR1 homolog 1
AT5G11620	7.528	1.30147	1.05878	1.22922	0.201609	0.547141		SWIM zinc finger family protein / mitogen-activated protein kinase kinase kinase (MAPKKK)-related
AT3G19850	48.0294	1.30144	0.542988	2.39681	0.0160291	0.158346		Phototropic-responsive NPH3 family protein
AT1G60986	0.210424	1.30023	7.40371	0.175618	0.851746	NA		SCR-like 4
AT2G44030	0.216741	1.30023	7.40371	0.175618	0.892976	NA		Galactose oxidase/kelch repeat superfamily protein
AT1G49005	3.16951	1.2992	1.36131	0.954372	0.840816	NA		CLAVATA3/ESR-RELATED 11
AT2G07725	52.7192	1.29895	1.25191	1.03757	0.26966	0.629389		Ribosomal L5P family protein
AT2G33000	11.8654	1.29685	0.844851	1.535	0.117285	0.43101		ubiquitin-associated (UBA)/TS-N domain-containing protein-related
AT3G62455	58.6395	1.29615	0.576919	2.24668	0.0236721	0.198039		transposable element gene
AT2G44340	7.09558	1.2961	1.40258	0.924084	0.893188	NA		VQ motif-containing protein
AT4G11650	6.08305	1.29437	2.38715	0.542223	0.940915	NA		osmotin 34
AT1G46264	292.459	1.29434	0.415081	3.11827	0.0018058	0.0400427		heat shock transcription factor B4
AT1G02350	33.0898	1.29341	0.499513	2.58935	0.00933856	0.115103		protoporphyrinogen oxidase-related
AT1G68460	5.52988	1.29259	1.16546	1.10908	0.861478	NA		isopentenyltransferase 1
AT4G35690	49.3113	1.29254	0.71528	1.80705	0.0675926	0.332032		Arabidopsis protein of unknown function (DUF241)
AT5G18633	2.81124	1.2922	1.82843	0.706728	0.978409	NA		transposable element gene
AT5G15360	4.5867	1.29208	1.30803	0.987809	0.975813	NA		0
AT1G20700	3.15601	1.28995	1.44628	0.891907	0.822938	NA		WUSCHEL related homeobox 14
AT1G02770	125.501	1.28987	0.345584	3.73245	0.000189626	0.00818106		Protein of unknown function (DUF626)
ATMG01370	4.78671	1.2886	1.46104	0.881978	NA	NA		0
AT3G22961	0.887727	1.2882	3.6769	0.350348	0.912929	NA		Paired amphipathic helix (PAH2) superfamily protein
AT1G32250	0.430858	1.28795	4.91683	0.261946	0.830761	NA		Calcium-binding EF-hand family protein
ATCG00650	47.6064	1.28736	0.975931	1.31911	0.174018	0.514474		ribosomal protein S18
ATCG00130	130.148	1.28716	0.918455	1.40144	0.149554	0.482913		ATPase, F0 complex, subunit B/B', bacterial/chloroplast
AT2G40350	0.327296	1.28613	6.14178	0.209406	0.890192	NA		Integrase-type DNA-binding superfamily protein
AT1G80555	8.10358	1.28573	0.969919	1.32561	0.171863	0.512479		Isocitrate/isopropylmalate dehydrogenase family protein
AT5G18636	2.46645	1.28548	2.5756	0.499099	0.978489	NA		0
AT5G59760	2.73531	1.28545	1.53569	0.837051	0.989131	NA		Protein of unknown function (DUF1635)
AT2G14100	243.148	1.28533	0.485351	2.64824	0.00791127	0.103959		cytochrome P450, family 705, subfamily A, polypeptide 13
AT5G05330	25.0058	1.28187	0.664722	1.92843	0.0515328	0.294485		HMG-box (high mobility group) DNA-binding family protein
AT3G63210	320.609	1.28141	0.278268	4.60497	4.12528e-06	0.000507822		Protein of unknown function (DUF581)
AT2G21900	2.46952	1.28112	2.66654	0.480443	0.881656	NA		WRKY DNA-binding protein 59
AT5G49200	3.84626	1.28056	2.28932	0.559363	0.98423	NA		WD-40 repeat family protein / zfwd4 protein (ZFWD4)
AT2G40745	0.280597	1.27885	7.40451	0.172713	0.89036	NA		0
AT5G54148	0.257965	1.27885	7.40451	0.172713	0.98424	NA		0
AT3G44640	0.20127	1.27884	7.40451	0.172711	0.912949	NA		transposable element gene
AT2G06910	0.201529	1.27882	7.40451	0.172708	0.876877	NA		transposable element gene
AT5G14070	7.04838	1.27868	1.05107	1.21655	0.974665	NA		Thioredoxin superfamily protein
AT2G03360	22.0794	1.27798	0.61524	2.07721	0.0361158	0.248989		Glycosyltransferase family 61 protein
AT1G42410	0.847522	1.27723	3.44598	0.370642	0.836842	NA		transposable element gene
AT3G12960	143.447	1.27676	0.512371	2.49187	0.0123936	0.135701		0
AT5G20670	5.73539	1.27525	1.19854	1.06401	0.980057	NA		Protein of unknown function (DUF1677)
AT4G29850	58.7289	1.27521	0.610659	2.08825	0.0355431	0.245004		Eukaryotic protein of unknown function (DUF872)
AT1G02450	7.68939	1.27318	1.23294	1.03264	0.271163	0.631627		NIM1-interacting 1
AT5G61180	0.933324	1.27278	3.54509	0.359026	0.990898	NA		Putative endonuclease or glycosyl hydrolase
AT3G16160	3.18054	1.26887	1.48114	0.856684	0.907996	NA		Tesmin/TSO1-like CXC domain-containing protein
AT1G61760	10.3875	1.26761	0.835362	1.51744	0.120895	0.439021		Late embryogenesis abundant (LEA) hydroxyproline-rich glycoprotein family
AT2G44630	36.269	1.26752	0.588471	2.15392	0.0303564	0.224804		Galactose oxidase/kelch repeat superfamily protein
AT1G27140	301.934	1.2664	0.465709	2.71929	0.006378	0.0914517		glutathione S-transferase tau 14
AT3G60318	3.11781	1.26512	2.1319	0.593424	0.921994	NA		0
AT3G03310	361.948	1.2647	0.333888	3.7878	0.000153145	0.00719819		lecithin:cholesterol acyltransferase 3
AT5G15240	102.631	1.26464	0.437299	2.89192	0.00374646	0.0641064		Transmembrane amino acid transporter family protein
AT5G52547	16.6434	1.26342	0.732278	1.72533	0.0802644	0.361497		0
AT1G48990	131.076	1.26295	0.622437	2.02904	0.040903	0.263561		Oleosin family protein
AT1G35610	10.9676	1.26191	0.893528	1.41228	0.146844	0.478721		Cysteine/Histidine-rich C1 domain family protein
AT1G78720	0.494345	1.26155	4.92499	0.256153	0.868666	NA		SecY protein transport family protein
AT5G40680	0.971081	1.26149	3.20468	0.393639	0.984223	NA		Galactose oxidase/kelch repeat superfamily protein
AT2G33020	1.08582	1.25992	2.9267	0.430492	0.884295	NA		receptor like protein 24
AT3G10120	19.7282	1.25956	0.665751	1.89194	0.0557133	0.306763		0
AT1G23520	0.778356	1.25896	2.97537	0.423125	0.824865	NA		Domain of unknown function (DUF220)
AT4G15075	0.457278	1.25863	5.7101	0.220422	0.944971	NA		FBD-like domain family protein
AT4G27950	162.295	1.25822	0.398971	3.15367	0.00158223	0.037042		cytokinin response factor 4
AT5G42825	382.805	1.25768	0.523723	2.40143	0.0157369	0.157495		0
AT2G16870	56.7162	1.25728	0.368628	3.4107	0.000646269	0.0195634		Disease resistance protein (TIR-NBS-LRR class) family
AT3G27473	19.2977	1.25696	0.645513	1.94723	0.049158	0.288716		Cysteine/Histidine-rich C1 domain family protein
AT1G30050	18.0316	1.25687	0.838397	1.49914	0.124525	0.44627		0
AT1G51035	0.560546	1.25578	4.91754	0.255367	0.842781	NA		0
AT3G32091	0.678133	1.2543	3.72565	0.336666	0.912949	NA		transposable element gene
AT1G10690	39.3993	1.25352	0.496203	2.52621	0.0112966	0.128555		0
AT5G49120	33.3294	1.25328	0.976837	1.283	0.185448	0.526194		Protein of unknown function (DUF581)
AT3G50230	114.598	1.25279	0.53343	2.34856	0.0183625	0.170505		Leucine-rich repeat protein kinase family protein
AT3G14140	3.98284	1.2515	1.27822	0.979096	0.905713	NA		2-oxoglutarate-dependent dioxygenase family protein
AT2G34180	48.0321	1.24951	0.585871	2.13274	0.031901	0.230694		CBL-interacting protein kinase 13
AT2G16592	0.204447	1.24908	7.40544	0.168671	0.881653	NA		Bifunctional inhibitor/lipid-transfer protein/seed storage 2S albumin superfamily protein
AT3G32968	0.210764	1.24908	7.40544	0.168671	0.912949	NA		transposable element gene
AT1G19396	41.6082	1.2439	0.518301	2.39996	0.0158452	0.157758		0
AT3G15260	1458.3	1.2435	0.21716	5.72618	1.02715e-08	4.67764e-06		Protein phosphatase 2C family protein
ATCG00670	364.22	1.24339	0.674436	1.84359	0.062384	0.319784		plastid-encoded CLP P
AT2G34230	8.13736	1.24337	0.973457	1.27728	0.186978	0.529351		Protein with domains of unknown function (DUF627 and DUF629)
AT3G07310	415.386	1.24324	0.26045	4.77344	1.81109e-06	0.000267012		Protein of unknown function (DUF760)
AT4G24180	8.4162	1.24076	0.995685	1.24614	0.194877	0.540833		THAUMATIN-LIKE PROTEIN 1
AT2G44930	0.970269	1.23923	2.70274	0.45851	0.893847	NA		Plant protein of unknown function (DUF247)
AT3G05620	6.91694	1.2392	1.08657	1.14047	0.898102	NA		Plant invertase/pectin methylesterase inhibitor superfamily
AT5G24610	795.821	1.23791	0.239843	5.16135	2.4518e-07	5.70964e-05		0
AT4G10490	0.583664	1.23742	4.07645	0.303554	0.939199	NA		2-oxoglutarate (2OG) and Fe(II)-dependent oxygenase superfamily protein
AT3G09450	1.9518	1.23729	2.1582	0.573295	0.900511	NA		0
AT2G18180	1.3508	1.23716	3.08864	0.400552	0.881653	NA		Sec14p-like phosphatidylinositol transfer family protein
AT4G19950	82.9109	1.23579	0.433077	2.85351	0.00420446	0.0697718		0
AT5G62998	3.0129	1.23529	1.63187	0.756979	0.992195	NA		0
AT5G46380	0.811085	1.23525	3.46234	0.356766	0.98423	NA		Kinase-related protein of unknown function (DUF1296)
AT4G27510	84.2023	1.23158	0.482511	2.55244	0.0103065	0.123552		0
AT3G53240	323.629	1.23135	0.303808	4.05303	5.06693e-05	0.00326065		receptor like protein 45
AT1G44478	0.252523	1.2312	7.40614	0.166241	0.838133	NA		Cyclophilin
AT1G32390	0.312082	1.23118	7.40614	0.166237	0.831048	NA		transposable element gene
AT1G66770	0.287885	1.23112	7.40615	0.166229	0.86014	NA		Nodulin MtN3 family protein
AT5G05300	9.79184	1.23034	1.06779	1.15223	0.227806	0.577861		0
AT3G50130	81.332	1.22943	0.517171	2.37722	0.0167472	0.163902		Plant protein of unknown function (DUF247)
AT3G47180	6.43837	1.22886	1.14098	1.07702	0.913699	NA		RING/U-box superfamily protein
AT3G42570	1.00047	1.22847	3.01318	0.407698	0.912949	NA		peroxidase family protein
AT3G20975	6.76155	1.22804	1.29424	0.948848	0.911793	NA		transposable element gene
AT1G63150	46.147	1.22746	0.572906	2.14251	0.0310847	0.228354		Tetratricopeptide repeat (TPR)-like superfamily protein
AT4G10695	2.96272	1.22721	1.41113	0.869665	0.939738	NA		CDC68-related
AT5G12180	3.20213	1.22597	2.02116	0.606569	0.973985	NA		calcium-dependent protein kinase 17
AT1G49470	83.7481	1.22513	0.909248	1.34741	0.164345	0.505091		Family of unknown function (DUF716)
AT3G15250	9.82299	1.22473	0.974097	1.2573	0.191572	0.536941		0
AT3G01311	4.41424	1.22164	1.21881	1.00232	0.895639	NA		Protein of unknown function (DUF569)
ATCG00640	33.9627	1.22159	1.28509	0.950586	0.30685	0.665224		ribosomal protein L33
AT1G61320	2.22235	1.22036	1.86145	0.655599	0.852339	NA		FBD / Leucine Rich Repeat domains containing protein
AT1G33930	7.56504	1.22027	1.17624	1.03743	0.269686	0.629425		P-loop containing nucleoside triphosphate hydrolases superfamily protein
AT3G13403	9.70562	1.2198	2.08035	0.586346	0.486072	0.809907		Defensin-like (DEFL) family protein
ATMG00516	13.3946	1.21787	1.31597	0.925455	0.318454	0.675664		NADH dehydrogenase 1C
AT5G08370	455.476	1.21615	0.442646	2.74744	0.00587121	0.0863151		alpha-galactosidase 2
AT4G02715	212.983	1.21472	0.546252	2.22373	0.0252861	0.204278		0
AT3G53210	191.108	1.21448	0.334642	3.62919	0.000284307	0.0109346		nodulin MtN21 /EamA-like transporter family protein
AT1G07180	108.306	1.2138	0.5098	2.38094	0.0165798	0.162827		alternative NAD(P)H dehydrogenase 1
AT4G35710	6.62324	1.2134	1.7711	0.685112	0.963571	NA		Arabidopsis protein of unknown function (DUF241)
AT1G68020	552.204	1.21339	0.239663	5.06292	4.12887e-07	8.46129e-05		UDP-Glycosyltransferase / trehalose-phosphatase family protein
AT4G05220	4.77593	1.2129	1.18734	1.02153	0.932799	NA		Late embryogenesis abundant (LEA) hydroxyproline-rich glycoprotein family
AT2G19900	938.183	1.21191	0.61046	1.98524	0.0455257	0.276275		NADP-malic enzyme 1
AT1G44180	2.04145	1.21016	2.08064	0.581628	0.837998	NA		Peptidase M20/M25/M40 family protein
AT2G39705	140.977	1.20984	0.363841	3.3252	0.000866157	0.0244357		ROTUNDIFOLIA like 8
AT1G06520	19.6327	1.20949	0.900195	1.34359	0.165823	0.505775		glycerol-3-phosphate acyltransferase 1
AT3G53480	2601.47	1.2088	0.398411	3.03404	0.00235921	0.0481026		pleiotropic drug resistance 9
AT4G28650	886.523	1.20804	0.296854	4.06949	4.71163e-05	0.00308458		Leucine-rich repeat transmembrane protein kinase family protein
AT3G13900	42.6445	1.20717	0.652968	1.84874	0.0618387	0.317732		ATPase E1-E2 type family protein / haloacid dehalogenase-like hydrolase family protein
AT4G29770	1.43368	1.2054	2.35026	0.51288	0.959292	NA		0
AT3G16890	63.0336	1.20529	0.521017	2.31334	0.020369	0.178774		pentatricopeptide (PPR) domain protein 40
AT4G31690	0.36527	1.20426	7.36486	0.163515	0.960058	NA		Transcriptional factor B3 family protein
AT2G15340	1.36418	1.20426	2.7615	0.436091	0.881653	NA		glycine-rich protein
ATMG01130	12.3121	1.20403	1.1321	1.06354	0.258364	0.617618		0
AT2G04480	22.2515	1.20363	0.715027	1.68333	0.0880463	0.374823		0
AT3G15450	609.119	1.20292	1.27231	0.94546	0.309247	0.667197		Aluminium induced protein with YGL and LRDR motifs
AT5G48770	71.3857	1.20166	0.403187	2.98042	0.00284565	0.0533891		Disease resistance protein (TIR-NBS-LRR class) family
AT5G17490	580.03	1.20139	0.411945	2.91639	0.003484	0.0609085		RGA-like protein 3
AT1G01580	167.606	1.20028	0.534713	2.24472	0.0237102	0.198801		ferric reduction oxidase 2
ATCG00580	37.7712	1.19991	0.930426	1.28964	0.183195	0.524108		photosystem II reaction center protein E
AT4G01460	260.79	1.19893	0.555803	2.15711	0.030022	0.224461		basic helix-loop-helix (bHLH) DNA-binding superfamily protein
AT5G14810	46.2575	1.1986	0.616896	1.94296	0.0497417	0.290199		transposable element gene
AT3G28345	934.232	1.19718	0.404316	2.961	0.00301123	0.0555793		ABC transporter family protein
AT3G03350	63.8595	1.19715	0.507029	2.36111	0.0176835	0.167588		NAD(P)-binding Rossmann-fold superfamily protein
AT5G50200	985.03	1.19705	0.523531	2.28649	0.0216236	0.185451		nitrate transmembrane transporters
AT2G46050	11.4394	1.19697	0.90064	1.32902	0.170666	0.511329		Pentatricopeptide repeat (PPR-like) superfamily protein
AT2G43020	84.3757	1.19606	0.635602	1.88177	0.0575914	0.308533		polyamine oxidase 2
AT2G21040	1.92288	1.19599	2.2851	0.523387	0.881656	NA		Calcium-dependent lipid-binding (CaLB domain) family protein
AT5G60220	55.4953	1.19535	0.776796	1.53882	0.11654	0.429591		tetraspanin4
AT1G11300	147.531	1.19446	0.352241	3.39102	0.000690281	0.0204147		protein serine/threonine kinases;protein kinases;ATP binding;sugar binding;kinases;carbohydrate binding
ATCG00470	118.165	1.19437	0.804222	1.48513	0.129111	0.450878		ATP synthase epsilon chain
AT4G33490	60.3873	1.18997	0.343291	3.46636	0.000527552	0.0167614		Eukaryotic aspartyl protease family protein
AT4G21895	0.904117	1.18969	3.03901	0.391473	0.951974	NA		DNA binding
AT4G23780	0.973307	1.18955	3.01768	0.394195	0.95454	NA		0
AT5G22380	0.536329	1.18786	4.06853	0.291964	0.980504	NA		NAC domain containing protein 90
AT3G14680	207.435	1.18737	0.608359	1.95175	0.0487938	0.287104		cytochrome P450, family 72, subfamily A, polypeptide 14
AT2G24320	3.38361	1.18713	1.8583	0.638826	0.881656	NA		alpha/beta-Hydrolases superfamily protein
AT2G07635	0.517633	1.18619	4.7653	0.248923	0.877216	NA		transposable element gene
AT3G12040	37.5281	1.18422	0.613187	1.93125	0.0511532	0.293436		DNA-3-methyladenine glycosylase (MAG)
AT3G14710	2.87218	1.18255	1.73264	0.682513	0.906697	NA		RNI-like superfamily protein
AT5G57790	322.705	1.18181	0.5388	2.19342	0.0271328	0.213067		0
AT5G21020	4602.26	1.1817	0.294869	4.00755	6.13523e-05	0.00374194		ERR: AT5G21020 not in vocabulary: $voc
AT3G06830	49.1306	1.18123	0.462611	2.55339	0.0102588	0.123303		Plant invertase/pectin methylesterase inhibitor superfamily
AT4G22100	1.57647	1.17979	2.63774	0.447274	0.952491	NA		beta glucosidase 2
AT1G21270	5.82544	1.17959	1.58856	0.742549	0.823217	NA		wall-associated kinase 2
AT5G16490	23.493	1.17898	0.750571	1.57078	0.110182	0.417057		ROP-interactive CRIB motif-containing protein 4
AT4G35780	351.05	1.17778	0.336931	3.49562	0.000472284	0.0155077		ACT-like protein tyrosine kinase family protein
AT1G69570	25.6182	1.17644	0.863192	1.36289	0.159292	0.499588		Dof-type zinc finger DNA-binding family protein
AT4G27730	296.176	1.1762	0.608152	1.93406	0.0507741	0.292914		oligopeptide transporter 1
AT2G30380	15.2989	1.17505	0.745436	1.57633	0.108815	0.41517		Plant protein of unknown function (DUF641)
AT3G26130	3.37001	1.17493	1.48056	0.79357	0.912937	NA		Cellulase (glycosyl hydrolase family 5) protein
AT5G02350	196.839	1.1748	0.432004	2.71942	0.00640329	0.0914517		Cysteine/Histidine-rich C1 domain family protein
AT5G64700	2.91425	1.17429	2.31662	0.506899	0.993514	NA		nodulin MtN21 /EamA-like transporter family protein
AT2G43570	86.3387	1.17406	0.667551	1.75875	0.0750129	0.348658		chitinase, putative
AT3G10680	13.0017	1.17242	0.97145	1.20688	0.20811	0.557022		HSP20-like chaperones superfamily protein
AT3G23640	981.423	1.17094	0.260514	4.49475	6.96521e-06	0.00074732		heteroglycan glucosidase 1
AT4G29580	3.06834	1.16963	1.96194	0.596161	0.959196	NA		Cytidine/deoxycytidylate deaminase family protein
AT5G38040	24.224	1.16849	0.651985	1.79221	0.0695448	0.337699		UDP-Glycosyltransferase superfamily protein
AT1G79170	13.0206	1.16815	0.891674	1.31006	0.176042	0.516915		0
AT4G10420	54.2104	1.16789	0.528628	2.20929	0.0263382	0.207797		FBD / Leucine Rich Repeat domains containing protein
AT3G52440	5.48938	1.16597	1.20514	0.967496	0.917241	NA		Dof-type zinc finger DNA-binding family protein
AT1G45229	15.8683	1.16476	0.845944	1.37688	0.155899	0.494008		0
AT1G02060	136.799	1.16471	0.577848	2.0156	0.0420131	0.268116		Tetratricopeptide repeat (TPR)-like superfamily protein
AT3G13898	2.21278	1.16429	2.26862	0.513213	0.905644	NA		0
AT4G15260	136.094	1.16396	0.363194	3.20479	0.0013394	0.0323203		UDP-Glycosyltransferase superfamily protein
AT5G43066	0.447069	1.16379	4.79263	0.242829	0.984229	NA		0
AT2G40200	8.6034	1.1633	0.894627	1.30032	0.180076	0.519482		basic helix-loop-helix (bHLH) DNA-binding superfamily protein
AT4G10690	391.941	1.16168	0.367068	3.16477	0.00152179	0.0359805		transposable element gene
AT3G18840	14.6339	1.16147	0.725013	1.60199	0.103184	0.406056		ERR: AT3G18840 not in vocabulary: $voc
AT1G16730	434.64	1.16097	0.468774	2.47661	0.0130129	0.139175		unknown protein 6
AT5G51530	5.64136	1.15873	1.62727	0.712071	0.984234	NA		Ubiquitin carboxyl-terminal hydrolase-related protein
AT1G67790	25.6468	1.15805	0.628529	1.84248	0.0625678	0.319978		0
AT1G62240	3.21554	1.1567	1.42415	0.812203	0.853938	NA		0
AT1G66950	18.6942	1.15648	0.713583	1.62066	0.0993711	0.399166		pleiotropic drug resistance 11
AT3G19800	156.768	1.15628	0.438187	2.63879	0.00804733	0.106071		Protein of unknown function (DUF177)
AT3G32925	8.69491	1.15628	1.06438	1.08634	0.250395	0.606561		transposable element gene
AT3G24180	1611.67	1.15558	0.279258	4.13805	3.50271e-05	0.00252552		Beta-glucosidase, GBA2 type family protein
AT5G05220	200.312	1.15447	0.798164	1.44641	0.138691	0.465227		0
AT5G52270	0.833439	1.15447	2.93332	0.393569	0.984234	NA		SNARE-like superfamily protein
AT1G68480	2.34608	1.15437	1.73973	0.663531	0.86148	NA		C2H2 and C2HC zinc fingers superfamily protein
AT5G15380	2.51841	1.15404	1.5704	0.734873	0.975815	NA		domains rearranged methylase 1
AT5G10530	50.797	1.15354	0.765721	1.50648	0.123114	0.444288		Concanavalin A-like lectin protein kinase family protein
AT3G11165	3.68892	1.15342	1.76657	0.652916	0.902931	NA		0
AT3G55180	4.46981	1.15194	1.35631	0.849319	0.918051	NA		alpha/beta-Hydrolases superfamily protein
AT1G18460	611.993	1.15076	0.379885	3.02925	0.00241299	0.0485753		alpha/beta-Hydrolases superfamily protein
AT1G70210	272.898	1.1501	0.300304	3.82979	0.00012825	0.00631786		CYCLIN D1;1
AT1G78390	12.6948	1.15006	1.16041	0.991081	0.290033	0.647912		nine-cis-epoxycarotenoid dioxygenase 9
AT3G26740	185.106	1.14803	0.727724	1.57756	0.108645	0.414586		CCR-like
AT2G43590	2081.47	1.14762	0.639255	1.79525	0.0691284	0.336516		Chitinase family protein
AT4G32890	258.216	1.14708	0.397376	2.88663	0.00380486	0.0649294		GATA transcription factor 9
AT2G28050	39.5458	1.14694	0.843625	1.35953	0.160402	0.500781		Pentatricopeptide repeat (PPR) superfamily protein
AT1G79700	41.8455	1.14657	0.587326	1.95218	0.0487091	0.286974		Integrase-type DNA-binding superfamily protein
AT3G60647	0.457556	1.1444	6.94096	0.164877	0.922176	NA		0
AT3G14360	208.331	1.14421	0.296141	3.86372	0.000111414	0.00575003		alpha/beta-Hydrolases superfamily protein
AT3G45610	27.4525	1.14415	0.583187	1.96189	0.0476026	0.28374		Dof-type zinc finger DNA-binding family protein
AT1G15630	13.4283	1.14387	0.80518	1.42063	0.144273	0.475878		0
AT3G55900	5.07886	1.14351	1.29933	0.880081	0.919256	NA		F-box family protein
AT5G38383	0.407273	1.14351	5.7516	0.198816	0.984223	NA		transposable element gene
AT2G36261	1.02592	1.14331	2.87978	0.397011	0.887477	NA		0
AT5G01110	41.7396	1.14253	0.539094	2.11936	0.0327517	0.23549		Tetratricopeptide repeat (TPR)-like superfamily protein
AT1G23935	56.6008	1.14248	0.708937	1.61153	0.101098	0.403319		0
AT2G28330	29.5612	1.14237	0.612055	1.86644	0.0597588	0.312458		0
AT1G55700	7.82259	1.14229	0.925907	1.2337	0.199435	0.545452		Cysteine/Histidine-rich C1 domain family protein
AT1G61110	2.77979	1.14187	2.18491	0.522615	0.852033	NA		NAC domain containing protein 25
ATCG00720	52.5335	1.14119	1.11593	1.02264	0.275836	0.635208		photosynthetic electron transfer B
AT1G31840	26.2303	1.14068	0.593926	1.92058	0.0522953	0.297248		Tetratricopeptide repeat (TPR)-like superfamily protein
AT2G13550	64.5273	1.14002	0.550318	2.07156	0.0365893	0.250782		0
AT1G76430	1.20964	1.13962	3.66797	0.310695	0.866733	NA		phosphate transporter 1;9
AT1G65910	5.5495	1.13797	1.13748	1.00043	0.859344	NA		NAC domain containing protein 28
AT4G14250	0.760543	1.13789	3.35538	0.339125	0.944572	NA		structural constituent of ribosome
AT4G28140	4.51006	1.13777	1.37089	0.829945	0.957698	NA		Integrase-type DNA-binding superfamily protein
AT2G15880	48.6566	1.1374	0.647699	1.75606	0.0751555	0.350162		Leucine-rich repeat (LRR) family protein
AT1G69588	6.45393	1.13739	1.16875	0.973168	0.86253	NA		CLAVATA3/ESR-RELATED 45
AT5G37400	44.3091	1.13729	0.577783	1.96836	0.0469351	0.281665		Family of unknown function (DUF577)
AT5G59740	157.124	1.13683	0.277364	4.09871	4.18136e-05	0.00285629		UDP-N-acetylglucosamine (UAA) transporter family
AT3G24225	1.65802	1.13679	1.83773	0.61858	0.912937	NA		CLAVATA3/ESR-RELATED 19
AT5G06980	651.599	1.13426	0.316054	3.58882	0.000332176	0.0121558		0
AT1G09090	57.2968	1.13385	0.813577	1.39367	0.15085	0.486406		respiratory burst oxidase homolog B
AT3G01490	277.373	1.13336	0.421871	2.68651	0.00701342	0.0977956		Protein kinase superfamily protein
AT5G49360	1160.12	1.13264	0.441606	2.56482	0.0100592	0.120265		beta-xylosidase 1
AT3G60470	0.4217	1.13212	5.01459	0.225765	0.922073	NA		Plant protein of unknown function (DUF247)
AT5G08490	26.4074	1.13015	0.748666	1.50955	0.122116	0.443071		Tetratricopeptide repeat (TPR)-like superfamily protein
AT2G37670	160.513	1.12765	0.422794	2.66714	0.00746535	0.101147		Transducin/WD40 repeat-like superfamily protein
AT1G17235	3.03093	1.12706	1.51786	0.742532	0.820974	NA		ROTUNDIFOLIA like 11
AT1G13510	39.2334	1.12676	0.712798	1.58075	0.107953	0.413691		Protein of unknown function (DUF1262)
AT1G50790	50.9262	1.12587	0.426164	2.64188	0.00797058	0.105535		Plant mobile domain protein family
AT2G21050	484.569	1.12558	0.294423	3.823	0.000131836	0.00638702		like AUXIN RESISTANT 2
AT5G58160	932.991	1.12505	0.345616	3.25521	0.00113208	0.0287382		actin binding
AT2G33880	143.721	1.12475	0.721787	1.55829	0.112704	0.421505		homeobox-3
AT1G75140	326.053	1.12454	0.311262	3.61284	0.000302858	0.01143		0
AT1G73210	108.991	1.12411	0.49872	2.25398	0.0230336	0.196049		Protein of unknown function (DUF789)
AT5G25790	54.6576	1.12148	0.455536	2.46188	0.0134304	0.142975		Tesmin/TSO1-like CXC domain-containing protein
AT1G56300	500.752	1.12096	0.403535	2.77786	0.00535039	0.0812572		Chaperone DnaJ-domain superfamily protein
AT1G14880	0.542113	1.12037	3.56224	0.314512	0.819929	NA		PLANT CADMIUM RESISTANCE 1
AT2G30300	1.23531	1.12032	2.8058	0.399286	0.88166	NA		Major facilitator superfamily protein
AT1G69530	1760.34	1.1195	0.415212	2.69621	0.00680311	0.0958812		expansin A1
AT5G47900	100.017	1.11913	0.612628	1.82677	0.0644383	0.325381		Protein of unknown function (DUF1624)
AT3G41762	153.694	1.11908	0.558173	2.00489	0.0431654	0.27129		0
AT1G64107	2.15445	1.11864	2.32063	0.482043	0.856682	NA		Putative membrane lipoprotein
AT1G17020	517.638	1.11631	0.721317	1.5476	0.11463	0.42624		senescence-related gene 1
AT3G18660	43.6479	1.11616	0.702407	1.58905	0.106302	0.41028		plant glycogenin-like starch initiation protein 1
AT5G15710	119.725	1.116	0.374859	2.97712	0.00286771	0.053778		Galactose oxidase/kelch repeat superfamily protein
AT5G51930	21.5564	1.11599	0.792181	1.40876	0.147532	0.480164		Glucose-methanol-choline (GMC) oxidoreductase family protein
AT1G58150	58.8655	1.1153	0.400778	2.78283	0.00529419	0.0803922		0
AT5G50120	6.92671	1.11412	1.29745	0.8587	0.984231	NA		Transducin/WD40 repeat-like superfamily protein
AT5G06755	6.69195	1.11391	1.38384	0.80494	0.970145	NA		0
AT3G29430	1.05926	1.11351	2.99491	0.371802	0.912945	NA		Terpenoid synthases superfamily protein
AT5G65570	52.4755	1.11249	0.540839	2.05697	0.0379816	0.255449		Tetratricopeptide repeat (TPR)-like superfamily protein
AT3G14510	35.5678	1.11243	0.672796	1.65344	0.0923111	0.3875		Polyprenyl synthetase family protein
AT1G27080	1.1653	1.11222	3.22902	0.344445	0.827471	NA		nitrate transporter 1.6
AT3G05260	34.4212	1.11157	0.892004	1.24615	0.19483	0.540833		NAD(P)-binding Rossmann-fold superfamily protein
AT1G68320	0.310081	1.11025	7.38222	0.150395	0.861318	NA		myb domain protein 62
AT5G38750	3.52113	1.10954	1.45755	0.761235	0.984223	NA		asparaginyl-tRNA synthetase family
AT5G26190	1.59239	1.10844	2.5441	0.435691	0.983745	NA		Cysteine/Histidine-rich C1 domain family protein
AT3G05415	35.8685	1.10834	0.714569	1.55106	0.113745	0.424926		transposable element gene
AT1G29179	8.80354	1.1083	1.13569	0.975877	0.296701	0.654507		0
AT1G31470	87.5927	1.10699	0.401815	2.75496	0.00569729	0.085091		Major facilitator superfamily protein
AT1G60030	12.2911	1.10683	0.900898	1.22859	0.201625	0.547479		nucleobase-ascorbate transporter 7
AT5G41550	42.4445	1.1066	0.601807	1.83879	0.0631358	0.321505		Disease resistance protein (TIR-NBS-LRR class) family
AT3G15320	0.586704	1.10563	3.40548	0.324661	0.907035	NA		transposable element gene
AT5G40645	1.85305	1.10449	1.75486	0.629389	0.984223	NA		RPM1-interacting protein 4 (RIN4) family protein
AT1G14530	178.329	1.10426	0.366513	3.01289	0.00253373	0.0502658		Protein of unknown function (DUF1084)
AT4G19980	26.5577	1.10364	0.752927	1.4658	0.133902	0.457544		0
AT2G39350	422.843	1.10226	0.436254	2.52665	0.0112653	0.128545		ABC-2 type transporter family protein
AT1G19540	191.428	1.1013	0.423068	2.60313	0.0090033	0.112417		NmrA-like negative transcriptional regulator family protein
AT1G68880	21.3133	1.10078	1.1403	0.96534	0.301354	0.658624		basic leucine-zipper 8
AT2G43470	9.08052	1.10001	1.0701	1.02796	0.273232	0.633223		Protein of unknown function (DUF3755)
AT2G43920	1.78695	1.09981	2.46971	0.445319	0.892491	NA		S-adenosyl-L-methionine-dependent methyltransferases superfamily protein
AT5G43490	0.458478	1.09951	3.77836	0.291003	0.98423	NA		0
AT1G53542	20.4944	1.09945	1.27936	0.85937	0.347292	0.703771		0
AT3G19390	856.928	1.0986	0.489713	2.24336	0.0239698	0.198883		Granulin repeat cysteine protease family protein
AT4G10860	0.442871	1.09859	4.78674	0.229506	0.940023	NA		0
AT4G24800	1158.77	1.09587	0.28633	3.82731	0.000129551	0.0063514		MA3 domain-containing protein
AT4G26330	4.53559	1.09514	1.31629	0.831988	0.956201	NA		Subtilisin-like serine endopeptidase family protein
AT4G12490	3.62776	1.095	1.91072	0.573085	0.942468	NA		Bifunctional inhibitor/lipid-transfer protein/seed storage 2S albumin superfamily protein
AT1G03220	3933.26	1.09317	0.350606	3.11794	0.00180629	0.0400454		Eukaryotic aspartyl protease family protein
AT1G77760	7228.76	1.093	0.379078	2.8833	0.00381746	0.0654919		nitrate reductase 1
AT1G14390	146.549	1.09216	0.295699	3.6935	0.000221186	0.00917564		Leucine-rich repeat protein kinase family protein
AT1G04880	24.5976	1.09198	0.617006	1.7698	0.0734143	0.344212		HMG (high mobility group) box protein with ARID/BRIGHT DNA-binding domain
AT1G12290	41.7771	1.09165	0.497181	2.19569	0.0269147	0.212521		Disease resistance protein (CC-NBS-LRR class) family
AT5G51760	210.109	1.09149	1.56442	0.697693	0.428585	0.766189		Protein phosphatase 2C family protein
AT2G29740	279.399	1.09143	0.515671	2.11652	0.0328244	0.236514		UDP-glucosyl transferase 71C2
ATMG00960	4.30073	1.09028	2.53626	0.429876	0.998871	NA		Cytochrome C assembly protein
AT1G70400	1.12249	1.08944	3.59955	0.302661	0.862973	NA		0
AT2G22942	0.864603	1.08886	4.92046	0.221292	0.881656	NA		growth factors
AT2G03380	40.7212	1.08877	0.563766	1.93125	0.0511499	0.293436		Pentatricopeptide repeat (PPR) superfamily protein
AT1G28640	30.7618	1.08857	1.64994	0.659761	0.447899	0.780707		GDSL-like Lipase/Acylhydrolase superfamily protein
AT3G22968	133.815	1.08791	0.338934	3.20979	0.00130943	0.0319503		conserved peptide upstream open reading frame 59
AT3G22970	133.815	1.08791	0.338934	3.20979	0.00131743	0.0319503		Protein of unknown function (DUF506)
AT5G56370	38.1964	1.08784	0.453359	2.3995	0.0158841	0.157758		F-box/RNI-like/FBD-like domains-containing protein
AT4G31330	163.34	1.08772	0.899267	1.20956	0.207179	0.555825		Protein of unknown function, DUF599
AT1G32510	1.05545	1.08761	3.22382	0.337366	0.831147	NA		NAC domain containing protein 11
AT5G54570	13.1873	1.08522	1.11375	0.974383	0.297635	0.655288		beta glucosidase 41
AT5G40400	55.4233	1.08483	0.843621	1.28592	0.184552	0.525317		Pentatricopeptide repeat (PPR) superfamily protein
AT1G15825	42.2712	1.08483	0.729538	1.48701	0.128574	0.450184		hydroxyproline-rich glycoprotein family protein
AT4G01975	3.30172	1.08473	2.01911	0.53723	0.927353	NA		transposable element gene
AT4G25707	9.69956	1.08452	0.959119	1.13075	0.235495	0.586548		0
AT3G50410	45.1306	1.08368	0.454002	2.38694	0.0164201	0.161183		OBF binding protein 1
AT3G20810	126.531	1.08363	0.932441	1.16214	0.224084	0.574288		2-oxoglutarate (2OG) and Fe(II)-dependent oxygenase superfamily protein
AT5G45540	8.26025	1.08222	1.04355	1.03706	0.269713	0.629447		Protein of unknown function (DUF594)
AT3G53510	100.909	1.08155	0.308351	3.50752	0.000452307	0.0150473		ABC-2 type transporter family protein
AT3G52060	556.515	1.0813	0.236399	4.57404	4.78405e-06	0.000566702		Core-2/I-branching beta-1,6-N-acetylglucosaminyltransferase family protein
AT5G25460	8254.25	1.08067	0.261194	4.13742	3.51228e-05	0.00252552		Protein of unknown function, DUF642
AT1G20550	185.41	1.08052	0.246621	4.38131	1.17969e-05	0.00116227		O-fucosyltransferase family protein
AT4G20060	89.0783	1.07997	0.531205	2.03305	0.0404984	0.262788		ARM repeat superfamily protein
AT4G23290	2.09229	1.07974	2.4222	0.445769	0.954392	NA		cysteine-rich RLK (RECEPTOR-like protein kinase) 21
AT1G74580	63.7576	1.07855	0.634584	1.69962	0.0846463	0.370417		Pentatricopeptide repeat (PPR) superfamily protein
AT3G27290	26.8468	1.07776	0.657164	1.64001	0.0949539	0.39276		RNI-like superfamily protein
AT2G32100	27.2624	1.07714	0.612394	1.7589	0.0749614	0.34862		ovate family protein 16
AT4G16920	27.175	1.07708	0.723992	1.4877	0.128509	0.449757		Disease resistance protein (TIR-NBS-LRR class) family
AT5G52330	29.2993	1.07701	0.658348	1.63593	0.0960327	0.393885		TRAF-like superfamily protein
AT1G23840	1.23171	1.07678	2.63834	0.408129	0.825135	NA		0
AT2G44460	66.6371	1.07619	0.942489	1.14186	0.231705	0.581709		beta glucosidase 28
AT2G07798	4.50663	1.07611	1.41041	0.762978	0.879474	NA		0
AT5G62190	4886.21	1.07577	0.318587	3.37668	0.000731781	0.0211946		DEAD box RNA helicase (PRH75)
AT3G01580	37.2051	1.07518	0.713543	1.50682	0.122953	0.444185		Tetratricopeptide repeat (TPR)-like superfamily protein
AT3G26614	1.07309	1.07516	4.00962	0.268145	0.912937	NA		transposable element gene
AT2G30600	370.414	1.07506	0.377308	2.84929	0.0042215	0.0704212		BTB/POZ domain-containing protein
AT2G15010	1394.21	1.07477	1.07233	1.00227	0.284771	0.643187		Plant thionin
AT1G76952	2.49742	1.07463	2.14521	0.500947	0.867269	NA		inflorescence deficient in abscission (IDA)-like 5
AT5G59200	29.7661	1.07449	0.6069	1.77046	0.073374	0.343948		Tetratricopeptide repeat (TPR)-like superfamily protein
AT1G01470	2505.96	1.07415	0.593377	1.81023	0.0668907	0.331149		Late embryogenesis abundant protein
AT3G09060	42.0304	1.0739	0.655725	1.63772	0.0952263	0.393409		Pentatricopeptide repeat (PPR) superfamily protein
AT4G34850	7.34169	1.07314	0.914985	1.17285	0.219893	0.56996		Chalcone and stilbene synthase family protein
AT4G09840	15.7586	1.07235	0.637384	1.68243	0.0884581	0.375235		0
AT1G68190	66.4798	1.07109	0.808955	1.32404	0.172429	0.512988		B-box zinc finger family protein
AT1G33880	1.44647	1.07106	2.73763	0.391235	0.833111	NA		Avirulence induced gene (AIG1) family protein
AT5G25120	76.8416	1.06999	0.706098	1.51536	0.121362	0.439775		ytochrome p450, family 71, subfamily B, polypeptide 11
AT4G19890	74.7822	1.06907	0.650057	1.64457	0.0939424	0.39079		Pentatricopeptide repeat (PPR-like) superfamily protein
AT5G39240	70.3331	1.06895	0.556691	1.92018	0.0523889	0.297365		0
AT3G05240	20.8167	1.06818	0.650979	1.64088	0.0946548	0.392505		mitochondrial editing factor 19
AT2G02130	4147.57	1.06675	0.318753	3.34663	0.000814287	0.0229953		low-molecular-weight cysteine-rich 68
AT2G07680	108.207	1.06658	0.592632	1.79974	0.0683173	0.334619		multidrug resistance-associated protein 11
AT3G24715	76.8416	1.06629	0.423873	2.51559	0.0116363	0.130437		Protein kinase superfamily protein with octicosapeptide/Phox/Bem1p domain
AT4G26770	122.938	1.06577	0.48137	2.21404	0.025968	0.2066		Phosphatidate cytidylyltransferase family protein
AT1G17240	13.39	1.06564	0.835145	1.276	0.186628	0.529351		receptor like protein 2
AT3G56891	7.70512	1.06527	1.72268	0.618378	0.468394	0.797948		Heavy metal transport/detoxification superfamily protein
AT3G49020	0.635871	1.06461	4.83596	0.220143	0.914813	NA		FBD, F-box and Leucine Rich Repeat domains containing protein
AT3G13640	23.3469	1.06364	0.730522	1.45601	0.136204	0.461652		RNAse l inhibitor protein 1
AT1G69600	323.982	1.06253	0.30291	3.50776	0.000451903	0.0150473		zinc finger homeodomain 1
AT3G25270	0.763383	1.06231	3.86903	0.274569	0.912937	NA		Ribonuclease H-like superfamily protein
AT2G07776	30.8463	1.06119	0.541169	1.96092	0.0477036	0.284068		ERR: AT2G07776 not in vocabulary: $voc
AT1G11580	5679.13	1.0607	0.425491	2.49288	0.0122806	0.135535		methylesterase PCR A
AT3G51400	1.39157	1.06062	2.3744	0.446691	0.916497	NA		Arabidopsis protein of unknown function (DUF241)
AT5G47040	2068.43	1.05996	0.289742	3.65829	0.00025393	0.0101438		lon protease 2
ATCG00420	27.4932	1.0599	0.838871	1.26348	0.190204	0.534509		NADH dehydrogenase subunit J
AT5G60760	977.941	1.05981	0.524919	2.01899	0.0416711	0.267017		P-loop containing nucleoside triphosphate hydrolases superfamily protein
AT3G13500	2.79486	1.05941	1.8796	0.563635	0.905146	NA		0
AT2G13570	0.406377	1.05912	7.09101	0.149361	0.881653	NA		nuclear factor Y, subunit B7
AT1G30720	183.586	1.059	0.717026	1.47693	0.131127	0.454624		FAD-binding Berberine family protein
AT1G75030	6.35745	1.05862	1.20053	0.881798	0.865972	NA		thaumatin-like protein 3
AT5G01670	1033.76	1.05849	0.413387	2.56053	0.0101761	0.121483		NAD(P)-linked oxidoreductase superfamily protein
AT1G21840	40.0164	1.05767	0.651183	1.62423	0.0987535	0.397966		urease accessory protein F
AT4G30640	17.7746	1.05701	0.872942	1.21086	0.206719	0.555472		RNI-like superfamily protein
AT5G45660	146.132	1.05652	0.285467	3.70103	0.000214723	0.0089986		0
AT3G61898	10.2959	1.05629	1.53309	0.688998	0.433546	0.769349		0
AT5G17430	64.63	1.05551	0.469956	2.24597	0.0237073	0.198237		Integrase-type DNA-binding superfamily protein
AT2G44470	2.378	1.05299	2.68529	0.392132	0.893326	NA		beta glucosidase 29
AT5G39060	2.25443	1.05228	1.59951	0.657875	0.984223	NA		transposable element gene
AT5G07650	6.0479	1.05226	1.78263	0.590287	0.971368	NA		Actin-binding FH2 protein
AT2G43670	1.84008	1.05125	2.88685	0.36415	0.892346	NA		Carbohydrate-binding X8 domain superfamily protein
AT1G68090	2.71073	1.04985	1.47498	0.711771	0.861074	NA		annexin 5
AT5G40420	4301.62	1.04977	1.50021	0.699749	0.427796	0.765742		oleosin 2
AT1G51410	0.783093	1.04834	3.22554	0.325013	0.843342	NA		NAD(P)-binding Rossmann-fold superfamily protein
AT2G11880	25.3847	1.04818	0.742578	1.41155	0.147023	0.478882		transposable element gene
AT3G03450	1243.62	1.04731	0.494911	2.11616	0.0328697	0.236568		RGA-like 2
AT4G38350	1220.34	1.04683	0.281742	3.71558	0.000203153	0.00860169		Patched family protein
AT1G71380	35.6119	1.04658	1.01992	1.02615	0.27406	0.634043		cellulase 3
AT4G17880	233.06	1.04539	0.331427	3.15422	0.00156689	0.0370136		Basic helix-loop-helix (bHLH) DNA-binding family protein
AT5G20960	1440.36	1.04528	0.176152	5.93396	2.95709e-09	1.73479e-06		aldehyde oxidase 1
AT5G59080	30.8205	1.04375	0.659943	1.58158	0.107876	0.413148		0
AT3G53800	530.779	1.04319	0.601753	1.73359	0.0785721	0.3584		Fes1B
AT4G31351	11.5329	1.04226	0.889354	1.17193	0.220083	0.570442		0
AT1G29590	30.1144	1.04209	0.485298	2.14731	0.0308238	0.22676		Eukaryotic initiation factor 4E protein
AT5G06870	170.765	1.0417	0.505792	2.05954	0.0376702	0.25482		polygalacturonase inhibiting protein 2
AT2G37610	1.69789	1.04098	1.99243	0.522469	0.888538	NA		0
AT1G67420	176.228	1.04042	0.334564	3.10977	0.00184797	0.0408616		Zn-dependent exopeptidases superfamily protein
AT5G50010	23.3582	1.03992	0.553988	1.87716	0.0586927	0.309171		sequence-specific DNA binding transcription factors;transcription regulators
AT5G50011	23.3582	1.03992	0.553988	1.87716	0.0587123	0.309171		conserved peptide upstream open reading frame 37
AT5G50012	23.3582	1.03992	0.553988	1.87716	0.0587605	0.309171		conserved peptide upstream open reading frame 36
AT4G14400	0.764085	1.03933	4.37728	0.237438	0.944728	NA		ankyrin repeat family protein
AT1G21320	4.33242	1.03802	1.43629	0.722715	0.823341	NA		nucleotide binding;nucleic acid binding
AT3G17998	3718.67	1.03628	0.523964	1.97778	0.0462313	0.278402		conserved peptide upstream open reading frame 30
AT2G21080	37.8597	1.03463	0.647708	1.59737	0.104095	0.407801		0
AT1G70110	0.94596	1.03345	2.85698	0.361727	0.862881	NA		Concanavalin A-like lectin protein kinase family protein
AT1G12940	0.740002	1.03147	3.41007	0.302478	0.818719	NA		nitrate transporter2.5
AT5G04050	93.322	1.03106	0.483314	2.13332	0.0318589	0.230494		RNA-directed DNA polymerase (reverse transcriptase)
AT2G16580	88.3124	1.03092	0.379367	2.71748	0.00640822	0.0917013		SAUR-like auxin-responsive protein family
AT3G23080	294.205	1.03055	0.280911	3.66861	0.00024387	0.00991595		Polyketide cyclase/dehydrase and lipid transport superfamily protein
AT3G06710	20.7609	1.03017	0.770056	1.33779	0.167921	0.50774		0
AT2G21630	113.096	1.02967	0.576044	1.78749	0.0701678	0.339253		Sec23/Sec24 protein transport family protein
AT4G26440	1.14228	1.02828	2.94177	0.349545	0.956531	NA		WRKY DNA-binding protein 34
AT1G26770	1346.54	1.02813	0.503994	2.03997	0.0396891	0.260355		expansin A10
AT2G41342	6.50796	1.02694	1.32755	0.773557	0.890839	NA		0
AT3G17760	1.85411	1.02674	1.80843	0.567754	0.909205	NA		glutamate decarboxylase 5
AT5G37260	494.455	1.02662	1.02013	1.00637	0.283186	0.641362		Homeodomain-like superfamily protein
AT3G43358	0.482523	1.0264	7.33302	0.13997	0.912949	NA		transposable element gene
AT5G59590	73.972	1.02632	0.554427	1.85113	0.0616821	0.316878		UDP-glucosyl transferase 76E2
AT2G07698	227.257	1.02601	1.01012	1.01573	0.278561	0.637754		ATPase, F1 complex, alpha subunit protein
AT2G07681	3.62147	1.02516	2.03936	0.502687	0.8776	NA		Cytochrome C assembly protein
AT4G26270	190.955	1.02415	0.319355	3.20692	0.00132834	0.0321574		phosphofructokinase 3
AT5G62630	159.168	1.02329	0.387722	2.63925	0.00805372	0.106071		hipl2 protein precursor
AT5G11420	2078.54	1.02309	0.335687	3.04774	0.0022517	0.0466448		Protein of unknown function, DUF642
AT3G11325	1.7784	1.02217	1.70222	0.600492	0.902962	NA		Phospholipid/glycerol acyltransferase family protein
AT1G77680	432.631	1.02215	0.359002	2.84719	0.00431512	0.0706607		Ribonuclease II/R family protein
AT2G44250	0.899881	1.02191	3.09658	0.330014	0.893171	NA		Protein of Unknown Function (DUF239)
AT4G05430	1.13066	1.02113	2.78468	0.366698	0.933124	NA		Carbohydrate-binding X8 domain superfamily protein
AT4G05110	5.40227	1.02043	1.69236	0.602963	0.932753	NA		equilibrative nucleoside transporter 6
AT1G29460	1.3607	1.01991	2.52334	0.40419	0.828406	NA		SAUR-like auxin-responsive protein family
AT3G44220	51.9017	1.01968	0.36432	2.79887	0.00500221	0.0777312		Late embryogenesis abundant (LEA) hydroxyproline-rich glycoprotein family
AT1G11490	10.0697	1.01781	0.763774	1.33261	0.169674	0.50995		zinc finger (C2H2 type) family protein
AT2G39570	801.244	1.01774	0.345657	2.94438	0.00315579	0.0575666		ACT domain-containing protein
AT3G51632	229.89	1.01745	0.553552	1.83804	0.0631747	0.321621		conserved peptide upstream open reading frame 44
AT1G68800	0.631027	1.01724	5.59597	0.181781	0.86198	NA		TCP domain protein 12
AT1G05220	45.7553	1.01641	0.5318	1.91126	0.0534522	0.29988		Transmembrane protein 97, predicted
AT2G40230	86.3709	1.01607	0.460516	2.20638	0.0264975	0.208571		HXXXD-type acyl-transferase family protein
AT2G02700	24.0744	1.01507	0.74444	1.36353	0.159139	0.499368		Cysteine/Histidine-rich C1 domain family protein
AT2G37000	13.9111	1.01296	0.708082	1.43057	0.142432	0.471212		TCP family transcription factor
AT2G38465	212.038	1.01167	0.39374	2.56939	0.00987456	0.11951		0
AT3G29570	0.520693	1.011	6.60056	0.15317	0.912945	NA		0
AT3G25890	338.282	1.01042	0.512561	1.97131	0.0466831	0.280746		Integrase-type DNA-binding superfamily protein
AT5G08500	664.419	1.01029	0.232007	4.35456	1.33881e-05	0.00128207		Transmembrane CLPTM1 family protein
AT2G05330	15.7588	1.00989	0.73584	1.37243	0.157054	0.49578		BTB/POZ domain-containing protein
AT2G37640	3069.8	1.00819	0.252614	3.991	6.57939e-05	0.00393095		Barwin-like endoglucanases superfamily protein
AT3G15790	449.731	1.008	0.256686	3.92696	8.64733e-05	0.0048418		methyl-CPG-binding domain 11
AT4G11655	4.64398	1.00685	1.09821	0.916811	0.940942	NA		Uncharacterised protein family (UPF0497)
AT1G43675	8.21415	1.00628	1.25402	0.802442	0.37566	0.725897		transposable element gene
AT3G21460	0.588175	1.00528	4.78369	0.210147	0.912099	NA		Glutaredoxin family protein
AT3G56960	58.973	1.00452	0.575319	1.74602	0.0762579	0.354295		phosphatidyl inositol monophosphate 5 kinase 4
AT3G17630	51.9686	1.00442	0.45252	2.21962	0.025597	0.205252		cation/H+ exchanger 19
AT5G36670	2.43313	1.00351	7.27982	0.137849	0.984223	NA		RING/FYVE/PHD zinc finger superfamily protein
AT3G03640	2413.11	1.00298	0.289756	3.46145	0.000537269	0.0169911		beta glucosidase 25
AT1G48470	1567.57	1.00275	0.469622	2.13523	0.0314315	0.230429		glutamine synthetase 1;5
AT3G26550	52.0463	1.00188	0.388297	2.58019	0.00957641	0.117106		Cysteine/Histidine-rich C1 domain family protein
AT2G07707	11.156	1.00181	1.26	0.79509	0.379488	0.728152		Plant mitochondrial ATPase, F0 complex, subunit 8 protein
ATMG00480	11.156	1.00181	1.26	0.79509	0.379705	0.728152		Plant mitochondrial ATPase, F0 complex, subunit 8 protein
AT4G20770	17.3756	1.00173	0.816409	1.227	0.201837	0.548498		Pentatricopeptide repeat (PPR) superfamily protein
AT1G77400	56.3601	1.00103	0.383164	2.61253	0.00868824	0.110618		0
AT4G28088	6.64423	1.00071	1.09896	0.910599	0.957566	NA		Low temperature and salt responsive protein family
AT4G08100	9.62189	1.00017	1.4279	0.700449	0.427499	0.765298		transposable element gene
AT4G13790	0.919535	1.00002	3.64918	0.274041	0.944107	NA		SAUR-like auxin-responsive protein family
AT5G46100	39.6436	0.99878	0.630726	1.58354	0.107634	0.412402		Pentatricopeptide repeat (PPR) superfamily protein
AT5G53486	3.25238	0.997684	2.21777	0.44986	0.984235	NA		0
AT5G49640	422.929	0.997086	0.453158	2.20031	0.0266965	0.210996		0
AT5G24318	43.9686	0.996887	0.434959	2.29191	0.0211531	0.184478		O-Glycosyl hydrolases family 17 protein
AT5G07500	4.77358	0.996864	1.52491	0.653722	0.970829	NA		Zinc finger C-x8-C-x5-C-x3-H type family protein
AT2G01280	24.4716	0.996675	0.925529	1.07687	0.25361	0.610746		Cyclin/Brf1-like TBP-binding protein
AT1G10550	188.873	0.996566	0.656884	1.51711	0.120934	0.439072		xyloglucan:xyloglucosyl transferase 33
AT4G24972	67.1708	0.996178	0.427997	2.32753	0.0192587	0.175803		tapetum determinant 1
AT2G34960	67.8399	0.995922	0.56496	1.76282	0.0742681	0.347182		cationic amino acid transporter 5
AT1G14455	5.33557	0.995913	1.27405	0.781693	0.819188	NA		0
AT1G15165	81.8662	0.995478	0.418123	2.38082	0.0166035	0.162827		RING/FYVE/PHD zinc finger superfamily protein
AT5G50630	435.365	0.994066	0.460689	2.15778	0.0299729	0.224241		Major facilitator superfamily protein
AT2G25730	795.044	0.99375	0.437324	2.27234	0.0223096	0.189428		0
AT4G33800	35.1215	0.992933	0.554753	1.78986	0.0697863	0.338521		0
AT3G58810	30.4727	0.99066	0.717621	1.38048	0.155346	0.491736		metal tolerance protein A2
AT1G24570	8.32443	0.990566	0.885772	1.11831	0.238861	0.59299		Protein of unknown function (DUF707)
AT1G10060	16.8696	0.990389	0.866085	1.14352	0.230786	0.581168		branched-chain amino acid transaminase 1
AT1G79540	217.028	0.990386	0.261936	3.78103	0.000155244	0.00721238		Pentatricopeptide repeat (PPR) superfamily protein
AT5G39580	1179.79	0.98994	0.667719	1.48257	0.129633	0.45202		Peroxidase superfamily protein
AT3G18530	6.48177	0.989801	1.23713	0.800079	0.909744	NA		ARM repeat superfamily protein
AT1G03103	1.7567	0.989044	2.2729	0.435146	0.813274	NA		Bifunctional inhibitor/lipid-transfer protein/seed storage 2S albumin superfamily protein
AT1G04840	34.4403	0.988859	0.719128	1.37508	0.156371	0.494559		Tetratricopeptide repeat (TPR)-like superfamily protein
AT2G30780	283.52	0.988644	0.314757	3.14098	0.00167083	0.0381474		Tetratricopeptide repeat (TPR)-like superfamily protein
[truncated: 23,431 more rows]
