# Supplementary material for: Histone Deacetylase Complex 1 and histone 1 epigenetically moderate stress responsiveness of Arabidopsis thaliana seedlings
Source: New Phytol. 2023 Aug 10;241(1):166–79. doi: 10.1111/nph.19165 (PMC10953426; doi:10.1111/nph.19165)
Supplement: Supplementary file 2 — Dataset S2 Differentially expressed genes salt vs control; multi‐factorial DSeq analysis for genotype vs salt; sequencing reads. [file NPH-241-166-s006.zip › Suppl_dataset_2/DiffSaltResponse_RXT3vshdc1.Gene.ds2.nz.xlsx]

## Sheet: DiffSaltResponse_KRvsKO.Gene.ds
	baseMean	log2FoldChange	lfcSE	stat	pvalue	padj
AT1G61820	492.279	2.37084	0.403089	5.88167	4.06136e-09	8.72299e-05		beta glucosidase 46
AT1G18250	1245.36	-0.941047	0.164229	-5.7301	1.0037e-08	0.000107787		Pathogenesis-related thaumatin superfamily protein
AT1G74670	163.804	-4.21756	0.814744	-5.17655	2.26031e-07	0.00121367		Gibberellin-regulated family protein
AT4G35970	29.7186	-3.04598	0.584027	-5.21549	1.83337e-07	0.00121367		ascorbate peroxidase 5
AT2G47160	540.211	-1.10983	0.223168	-4.97308	6.58964e-07	0.00165666		HCO3- transporter family
AT4G18940	69.5745	3.52685	0.700547	5.03443	4.79285e-07	0.00165666		RNA ligase/cyclic nucleotide phosphodiesterase family protein
AT4G36430	99.2031	4.16115	0.824196	5.04874	4.44731e-07	0.00165666		Peroxidase superfamily protein
AT5G44440	595.015	2.75264	0.553777	4.97066	6.67247e-07	0.00165666		FAD-binding Berberine family protein
AT5G64890	31.7884	4.5912	0.925089	4.96298	6.94196e-07	0.00165666		elicitor peptide 2 precursor
AT1G53540	61.1619	4.42635	0.917185	4.82602	1.3929e-06	0.00249306		HSP20-like chaperones superfamily protein
AT2G42610	79.6492	2.92992	0.603888	4.85175	1.22377e-06	0.00249306		Protein of unknown function (DUF640)
AT4G33550	684.643	2.70533	0.560142	4.82971	1.3673e-06	0.00249306		Bifunctional inhibitor/lipid-transfer protein/seed storage 2S albumin superfamily protein
AT1G21120	288.283	2.45221	0.513043	4.77974	1.75524e-06	0.00289993		O-methyltransferase family protein
AT1G62975	95.5268	2.10641	0.442641	4.75875	1.94798e-06	0.00298847		basic helix-loop-helix (bHLH) DNA-binding superfamily protein
AT2G40113	180.001	3.26813	0.692586	4.71873	2.37317e-06	0.00339806		Pollen Ole e 1 allergen and extensin family protein
AT2G06950	1049.42	-1.09284	0.234863	-4.65311	3.26958e-06	0.004389		transposable element gene
AT4G33880	84.9099	3.69929	0.800205	4.62293	3.78364e-06	0.00478029		ROOT HAIR DEFECTIVE 6-LIKE 2
AT4G14365	173.89	2.69803	0.585419	4.60872	4.05163e-06	0.0048345		XB3 ortholog 4 in Arabidopsis thaliana
AT2G18150	54.7692	4.10393	0.903936	4.54007	5.62366e-06	0.0063571		Peroxidase superfamily protein
AT1G14120	919.6	1.18048	0.261076	4.52159	6.13782e-06	0.00659141		2-oxoglutarate (2OG) and Fe(II)-dependent oxygenase superfamily protein
AT2G04080	63.5507	2.73402	0.609947	4.48238	7.38141e-06	0.00728823		MATE efflux family protein
AT4G02700	1859.85	1.84158	0.411069	4.47997	7.46536e-06	0.00728823		sulfate transporter 3;2
AT1G07730	104.071	4.17719	0.942358	4.4327	9.30623e-06	0.00755526		ERR: AT1G07730 not in vocabulary: $voc
AT2G18350	155.745	1.67584	0.378437	4.4283	9.49771e-06	0.00755526		homeobox protein 24
AT4G11320	2362.48	1.82996	0.411487	4.44719	8.70024e-06	0.00755526		Papain family cysteine protease
AT4G29930	52.0404	3.18778	0.715748	4.45378	8.43707e-06	0.00755526		basic helix-loop-helix (bHLH) DNA-binding superfamily protein
AT5G44580	420.896	2.13772	0.482455	4.43091	9.38343e-06	0.00755526		0
AT1G78490	372.522	2.02405	0.460513	4.39521	1.10668e-05	0.00787682		cytochrome P450, family 708, subfamily A, polypeptide 3
AT3G21730	426.349	1.70449	0.388325	4.38935	1.13689e-05	0.00787682		Dihydroneopterin aldolase
AT4G00130	76.9652	4.20383	0.957705	4.38948	1.1362e-05	0.00787682		DNA-binding storekeeper protein-related transcriptional regulator
AT5G38940	465.588	3.39362	0.770601	4.40386	1.0634e-05	0.00787682		RmlC-like cupins superfamily protein
AT5G12030	222.135	3.7123	0.847419	4.38072	1.18289e-05	0.00793943		heat shock protein 17.6A
AT3G22800	98.6451	4.03318	0.926948	4.35103	1.35497e-05	0.00881878		Leucine-rich repeat (LRR) family protein
AT5G54790	21.1558	3.34195	0.770877	4.33525	1.45592e-05	0.00919716		0
AT3G22240	607.677	2.88544	0.669415	4.31038	1.62972e-05	0.0100009		0
AT1G26700	37.4497	2.51676	0.586105	4.29405	1.75447e-05	0.0104673		Seven transmembrane MLO family protein
AT2G25150	101.235	3.68514	0.859753	4.28627	1.81695e-05	0.0104917		HXXXD-type acyl-transferase family protein
AT3G59340	317.468	1.67153	0.390406	4.28152	1.85624e-05	0.0104917		Eukaryotic protein of unknown function (DUF914)
AT2G39310	6403.6	1.76846	0.414999	4.26135	2.03194e-05	0.0111903		jacalin-related lectin 22
AT1G76930	7227.13	2.47093	0.583489	4.23474	2.28813e-05	0.0122861		extensin 4
AT1G60680	364.847	2.52678	0.604517	4.17983	2.91722e-05	0.015282		NAD(P)-linked oxidoreductase superfamily protein
AT1G27030	1113.24	1.41474	0.339819	4.16323	3.13776e-05	0.0154453		0
AT2G41810	247.965	2.253	0.540297	4.16993	3.04692e-05	0.0154453		Protein of unknown function, DUF642
AT3G03700	56.5432	4.19759	1.00996	4.15619	3.23605e-05	0.0154453		Plasma-membrane choline transporter family protein
AT5G08620	807.472	-0.846148	0.203507	-4.15782	3.21297e-05	0.0154453		DEA(D/H)-box RNA helicase family protein
AT1G01660	67.8645	3.37899	0.814646	4.1478	3.35686e-05	0.0156736		RING/U-box superfamily protein
AT2G23170	508.93	2.07988	0.504128	4.1257	3.69612e-05	0.0163827		Auxin-responsive GH3 family protein
AT4G27740	42.8475	2.02412	0.490706	4.12492	3.70868e-05	0.0163827		Yippee family putative zinc-binding protein
AT4G32785	30.8354	2.33638	0.567291	4.11848	3.81384e-05	0.0163827		0
AT5G01250	30.3429	3.52213	0.854911	4.11987	3.79082e-05	0.0163827		alpha 1,4-glycosyltransferase family protein
AT5G48010	310.099	2.49519	0.609462	4.09408	4.2384e-05	0.0178495		thalianol synthase 1
AT2G30210	800.057	2.97448	0.728487	4.08309	4.44411e-05	0.0183559		laccase 3
AT4G00905	102.215	1.36988	0.33635	4.0728	4.6452e-05	0.0188244		NC domain-containing protein-related
AT1G27670	70.4853	2.41207	0.597657	4.03587	5.44002e-05	0.0189061		0
AT1G44970	345.596	2.7525	0.678865	4.05455	5.02301e-05	0.0189061		Peroxidase superfamily protein
AT1G62320	152.51	2.39474	0.591762	4.04679	5.19248e-05	0.0189061		ERD (early-responsive to dehydration stress) family protein
AT2G39530	377.651	2.5557	0.632986	4.03753	5.40175e-05	0.0189061		Uncharacterised protein family (UPF0497)
AT3G01670	56.4568	-1.99021	0.4914	-4.05007	5.12017e-05	0.0189061		0
AT3G13610	373.058	2.59261	0.642511	4.03511	5.45757e-05	0.0189061		2-oxoglutarate (2OG) and Fe(II)-dependent oxygenase superfamily protein
AT4G13420	16.2762	3.68235	0.908578	4.05287	5.05931e-05	0.0189061		high affinity K+ transporter 5
AT5G38020	450.128	2.39173	0.590959	4.0472	5.18342e-05	0.0189061		S-adenosyl-L-methionine-dependent methyltransferases superfamily protein
AT5G49770	107.362	3.57524	0.884809	4.04069	5.32949e-05	0.0189061		Leucine-rich repeat protein kinase family protein
AT1G49030	90.1516	2.43923	0.6054	4.02912	5.59849e-05	0.0190864		PLAC8 family protein
AT1G09540	74.3948	2.58175	0.647777	3.98556	6.73221e-05	0.0200826		myb domain protein 61
AT1G61080	65.3515	3.75798	0.942115	3.98888	6.6387e-05	0.0200826		Hydroxyproline-rich glycoprotein family protein
AT3G07490	119.664	3.17341	0.79287	4.00243	6.26951e-05	0.0200826		ARF-GAP domain 11
AT3G16340	475.599	1.38655	0.347171	3.99385	6.50101e-05	0.0200826		pleiotropic drug resistance 1
AT3G45070	264.023	2.80261	0.702786	3.98785	6.66744e-05	0.0200826		P-loop containing nucleoside triphosphate hydrolases superfamily protein
AT3G48740	533.247	2.28239	0.5719	3.99089	6.58261e-05	0.0200826		Nodulin MtN3 family protein
AT4G13580	426.196	3.05371	0.762389	4.00545	6.18995e-05	0.0200826		Disease resistance-responsive (dirigent-like protein) family protein
AT4G22080	261.788	2.74787	0.686823	4.00084	6.31177e-05	0.0200826		root hair specific 14
AT5G16770	35.7193	2.95944	0.741573	3.99076	6.58619e-05	0.0200826		myb domain protein 9
AT1G13610	99.7589	1.98383	0.498538	3.97929	6.91225e-05	0.0203372		alpha/beta-Hydrolases superfamily protein
AT3G21510	655.507	2.29603	0.578187	3.97108	7.15461e-05	0.0204889		histidine-containing phosphotransmitter 1
AT5G14180	203.923	-2.29744	0.578353	-3.97238	7.11587e-05	0.0204889		Myzus persicae-induced lipase 1
AT1G50930	28.0896	3.06665	0.77607	3.95151	7.76594e-05	0.0207028		0
AT1G56240	117.845	2.97425	0.75349	3.94729	7.90404e-05	0.0207028		phloem protein 2-B13
AT2G27140	60.9926	-2.4333	0.61481	-3.95781	7.56389e-05	0.0207028		HSP20-like chaperones superfamily protein
AT3G45710	135.666	2.23563	0.563848	3.96495	7.34112e-05	0.0207028		Major facilitator superfamily protein
AT3G50280	118.377	1.84676	0.467583	3.94959	7.82839e-05	0.0207028		HXXXD-type acyl-transferase family protein
AT4G26080	918.967	1.32018	0.333231	3.96175	7.44025e-05	0.0207028		Protein phosphatase 2C family protein
AT5G61290	89.9638	2.27836	0.577159	3.94754	7.89588e-05	0.0207028		Flavin-binding monooxygenase family protein
AT4G04570	54.4462	-3.96884	1.00797	-3.93748	8.23422e-05	0.0210541		cysteine-rich RLK (RECEPTOR-like protein kinase) 40
AT4G37070	382.536	3.85428	0.978215	3.94011	8.14432e-05	0.0210541		Acyl transferase/acyl hydrolase/lysophospholipase superfamily protein
AT1G08670	27.4251	3.80752	0.968785	3.9302	8.48752e-05	0.021408		ENTH/VHS family protein
AT3G21240	920.5	1.94082	0.494471	3.92504	8.67163e-05	0.021408		4-coumarate:CoA ligase 2
AT5G54230	86.1256	2.88957	0.735803	3.92709	8.59799e-05	0.021408		myb domain protein 49
AT4G14630	126.952	3.8101	0.971437	3.92213	8.77692e-05	0.0214217		germin-like protein 9
AT4G33020	68.7619	3.24954	0.829219	3.91879	8.89937e-05	0.0214765		ZIP metal ion transporter family
AT1G34510	347.2	2.838	0.725746	3.91045	9.21235e-05	0.0217552		Peroxidase superfamily protein
AT3G48940	53.9078	3.96205	1.01323	3.91032	9.21746e-05	0.0217552		Remorin family protein
AT2G39518	101.117	2.08125	0.535045	3.88985	0.000100306	0.0220814		Uncharacterised protein family (UPF0497)
AT2G43120	656.836	1.32055	0.339581	3.88877	0.000100753	0.0220814		RmlC-like cupins superfamily protein
AT2G45220	703.811	2.83379	0.727804	3.89362	9.87607e-05	0.0220814		Plant invertase/pectin methylesterase inhibitor superfamily
AT3G26500	80.5903	2.48274	0.637873	3.89221	9.93351e-05	0.0220814		plant intracellular ras group-related LRR 2
AT4G33730	92.3938	2.66305	0.683253	3.8976	9.71506e-05	0.0220814		CAP (Cysteine-rich secretory proteins, Antigen 5, and Pathogenesis-related 1 protein) superfamily protein
AT5G07360	459.896	-1.00156	0.257209	-3.89396	9.86198e-05	0.0220814		Amidase family protein
AT5G56870	227.899	2.13623	0.548798	3.89256	9.91903e-05	0.0220814		beta-galactosidase 4
AT1G53080	23.662	2.74611	0.708894	3.8738	0.000107153	0.0230144		Legume lectin family protein
AT4G23670	33161.5	1.74347	0.449897	3.87527	0.000106507	0.0230144		Polyketide cyclase/dehydrase and lipid transport superfamily protein
AT4G09950	34.3839	-2.83591	0.733274	-3.86746	0.000109976	0.0233868		P-loop containing nucleoside triphosphate hydrolases superfamily protein
AT1G27200	454.68	1.09973	0.284552	3.86476	0.000111198	0.0234147		Domain of unknown function (DUF23)
AT5G46900	1148.99	2.73289	0.707688	3.86172	0.000112593	0.0234784		Bifunctional inhibitor/lipid-transfer protein/seed storage 2S albumin superfamily protein
AT2G21030	14.605	4.92747	1.27692	3.85888	0.00011391	0.0235246		0
AT2G30930	1041.84	2.50611	0.650657	3.85165	0.000117323	0.0237723		0
AT2G42060	44.5107	3.37059	0.874632	3.85372	0.000116336	0.0237723		Cysteine/Histidine-rich C1 domain family protein
AT2G44380	157.032	2.87989	0.74882	3.8459	0.00012011	0.0238863		Cysteine/Histidine-rich C1 domain family protein
AT4G30420	143.438	2.33728	0.607495	3.8474	0.000119377	0.0238863		nodulin MtN21 /EamA-like transporter family protein
AT1G21130	566.691	2.44419	0.638315	3.82912	0.000128601	0.0246615		O-methyltransferase family protein
AT4G15150	169.03	2.55514	0.666632	3.83291	0.000126635	0.0246615		glycine-rich protein
AT4G15330	68.7905	3.4996	0.913155	3.83243	0.000126886	0.0246615		cytochrome P450, family 705, subfamily A, polypeptide 1
AT4G37010	142.536	2.80028	0.73094	3.83107	0.000127585	0.0246615		centrin 2
AT4G22460	350.305	2.75344	0.719972	3.82438	0.000131104	0.024919		Bifunctional inhibitor/lipid-transfer protein/seed storage 2S albumin superfamily protein
AT1G15460	63.6752	3.03891	0.796425	3.81568	0.000135806	0.0255863		HCO3- transporter family
AT1G21110	580	2.47432	0.648993	3.81255	0.000137539	0.0256875		O-methyltransferase family protein
AT5G53320	33.1432	2.80265	0.735574	3.81016	0.000138878	0.025714		Leucine-rich repeat protein kinase family protein
AT5G25110	64.6386	2.59713	0.682585	3.80484	0.000141896	0.0260483		CBL-interacting protein kinase 25
AT1G02575	13.3621	5.73789	1.52039	3.77396	0.000160677	0.0260489		0
AT1G19940	60.1281	1.88516	0.497897	3.78625	0.00015294	0.0260489		glycosyl hydrolase 9B5
AT1G44130	20.3253	5.1312	1.35798	3.77855	0.000157742	0.0260489		Eukaryotic aspartyl protease family protein
AT1G72920	525.874	1.34126	0.35549	3.77299	0.000161305	0.0260489		Toll-Interleukin-Resistance (TIR) domain family protein
AT2G26410	73.13	3.04906	0.808075	3.77323	0.000161145	0.0260489		IQ-domain 4
AT2G27370	357.006	3.01606	0.795366	3.79205	0.000149411	0.0260489		Uncharacterised protein family (UPF0497)
AT2G29500	480.655	1.0967	0.289461	3.78878	0.000151391	0.0260489		HSP20-like chaperones superfamily protein
AT2G33380	53.7336	3.05263	0.806161	3.78663	0.000152706	0.0260489		Caleosin-related family protein
AT3G01680	51.7066	-2.15729	0.570116	-3.78395	0.000154359	0.0260489		0
AT3G12540	116.678	2.32345	0.615089	3.77742	0.000158461	0.0260489		Protein of unknown function, DUF547
AT3G13130	48.4555	2.52903	0.669041	3.78008	0.000156777	0.0260489		0
AT3G23000	1123.49	0.928035	0.245482	3.78046	0.00015654	0.0260489		CBL-interacting protein kinase 7
AT5G06200	296.244	2.91118	0.770992	3.77589	0.000159436	0.0260489		Uncharacterised protein family (UPF0497)
AT5G37540	429.149	1.87808	0.496476	3.78282	0.000155063	0.0260489		Eukaryotic aspartyl protease family protein
AT5G44574	56.1337	2.59445	0.68324	3.79727	0.000146298	0.0260489		0
AT5G60520	646.744	1.64453	0.435036	3.78022	0.00015669	0.0260489		Late embryogenesis abundant (LEA) protein-related
AT1G06120	92.9701	3.04464	0.80884	3.7642	0.000167081	0.0261676		Fatty acid desaturase family protein
AT1G43020	94.7503	2.70675	0.718804	3.76563	0.00016613	0.0261676		Protein of unknown function, DUF547
AT2G25240	326.793	2.39106	0.634889	3.76611	0.000165812	0.0261676		Serine protease inhibitor (SERPIN) family protein
AT2G34810	194.22	1.7887	0.475386	3.76264	0.000168132	0.0261676		FAD-binding Berberine family protein
AT4G25220	618.682	2.72665	0.723601	3.76817	0.00016445	0.0261676		root hair specific 15
AT4G24350	134.032	2.09026	0.556189	3.75819	0.000171149	0.0264455		Phosphorylase superfamily protein
AT3G07420	108.134	-1.81533	0.483639	-3.75348	0.000174397	0.026755		asparaginyl-tRNA synthetase 2
AT1G20030	133.875	1.03192	0.275431	3.74657	0.000179269	0.0273074		Pathogenesis-related thaumatin superfamily protein
AT3G47510	80.7838	2.69121	0.71888	3.74362	0.000181388	0.0274356		0
AT2G24800	79.2842	1.47552	0.394559	3.73966	0.000184269	0.0275573		Peroxidase superfamily protein
AT3G20460	89.885	2.59729	0.694758	3.73841	0.000185191	0.0275573		Major facilitator superfamily protein
AT5G22310	408.783	1.14413	0.306142	3.73725	0.000186042	0.0275573		0
AT1G35210	33.7379	2.82737	0.757245	3.73376	0.000188641	0.0275621		0
AT5G10520	66.4889	1.71611	0.459424	3.73535	0.000187452	0.0275621		ROP binding protein kinases 1
AT3G61400	19.933	5.53229	1.48345	3.72935	0.000191973	0.0278594		2-oxoglutarate (2OG) and Fe(II)-dependent oxygenase superfamily protein
AT1G11655	58.9375	2.48067	0.666567	3.72155	0.000198001	0.0280555		0
AT3G47740	95.3219	2.54057	0.683097	3.7192	0.000199855	0.0280555		ABC2 homolog 2
AT4G02090	80.2982	3.20301	0.86043	3.72257	0.000197204	0.0280555		0
AT5G24770	119.802	5.26645	1.41544	3.72071	0.000198666	0.0280555		vegetative storage protein 2
AT5G26320	54.1314	4.17133	1.12134	3.71995	0.000199264	0.0280555		TRAF-like family protein
AT3G19370	156.157	1.75354	0.472448	3.7116	0.00020595	0.0287234		Plant protein of unknown function (DUF869)
AT1G30750	324.686	2.83944	0.766328	3.70525	0.000211183	0.0289577		0
AT2G04500	181.405	1.2595	0.33983	3.70626	0.000210345	0.0289577		Cysteine/Histidine-rich C1 domain family protein
AT2G41090	1109.38	2.1275	0.574276	3.70466	0.000211675	0.0289577		Calcium-binding EF-hand family protein
AT5G18470	427.301	1.40816	0.380291	3.70284	0.0002132	0.0289817		Curculin-like (mannose-binding) lectin family protein
AT3G02120	1083.05	1.09348	0.296251	3.69106	0.000223325	0.0297924		hydroxyproline-rich glycoprotein family protein
AT5G17700	283.412	-1.26449	0.34249	-3.69203	0.000222469	0.0297924		MATE efflux family protein
AT5G59540	574.764	1.62362	0.439554	3.69379	0.00022094	0.0297924		2-oxoglutarate (2OG) and Fe(II)-dependent oxygenase superfamily protein
AT1G30140	22.5172	3.5004	0.949071	3.68824	0.000225809	0.0299378		0
AT2G28670	1087.22	2.44821	0.665409	3.67926	0.000233911	0.0308217		Disease resistance-responsive (dirigent-like protein) family protein
AT3G55290	267.524	1.77937	0.484083	3.67575	0.000237154	0.0308702		NAD(P)-binding Rossmann-fold superfamily protein
AT4G29220	1267.67	1.15605	0.314468	3.67619	0.00023674	0.0308702		phosphofructokinase 1
AT3G49930	72.5318	1.68606	0.459693	3.66779	0.000244657	0.0316551		C2H2 and C2HC zinc fingers superfamily protein
AT1G48690	21.1716	3.52448	0.961832	3.66434	0.000247979	0.031703		Auxin-responsive GH3 family protein
AT5G04890	68.1845	-2.31398	0.63144	-3.66461	0.000247712	0.031703		HSP20-like chaperones superfamily protein
AT3G48920	63.4996	2.67243	0.730113	3.6603	0.000251925	0.0318285		myb domain protein 45
AT4G02290	685.072	1.11458	0.304418	3.66135	0.000250888	0.0318285		glycosyl hydrolase 9B13
AT4G02270	1232.14	2.47053	0.676204	3.65352	0.000258669	0.0324895		root hair specific 13
AT3G26460	244.157	1.97464	0.540957	3.65027	0.000261968	0.0327125		Polyketide cyclase/dehydrase and lipid transport superfamily protein
AT1G05760	13.7996	-4.94354	1.35519	-3.64787	0.000264424	0.0328284		Mannose-binding lectin superfamily protein
AT5G61350	143.537	2.2681	0.622143	3.64563	0.000266736	0.032925		Protein kinase superfamily protein
AT4G35770	1983.29	1.52335	0.419147	3.6344	0.000278627	0.0341963		Rhodanese/Cell cycle control phosphatase superfamily protein
AT1G28570	787.673	1.44839	0.398942	3.63059	0.000282774	0.0343131		SGNH hydrolase-type esterase superfamily protein
AT3G59220	778.338	2.01273	0.554337	3.63087	0.000282467	0.0343131		pirin
AT1G16510	76.8515	1.94506	0.536062	3.62843	0.000285149	0.0344069		SAUR-like auxin-responsive protein family
AT3G56400	245.955	2.05069	0.567875	3.61116	0.000304831	0.0363731		WRKY DNA-binding protein 70
AT5G46780	320.804	1.58701	0.439445	3.61141	0.000304542	0.0363731		VQ motif-containing protein
AT1G14240	177.551	1.93511	0.536158	3.60921	0.00030713	0.036445		GDA1/CD39 nucleoside phosphatase family protein
AT1G23120	26.3925	2.41181	0.669568	3.60204	0.000315724	0.0368041		Polyketide cyclase/dehydrase and lipid transport superfamily protein
AT1G31710	1030.29	1.6922	0.469778	3.60213	0.00031562	0.0368041		Copper amine oxidase family protein
AT2G18210	162.725	2.62195	0.72812	3.60099	0.00031701	0.0368041		0
AT3G16470	1146.29	1.58984	0.441114	3.60414	0.000313191	0.0368041		Mannose-binding lectin superfamily protein
AT1G23800	573.264	1.90428	0.529771	3.59455	0.000324958	0.0374661		aldehyde dehydrogenase 2B7
AT1G61667	116.706	1.89267	0.526719	3.59331	0.000326498	0.0374661		Protein of unknown function, DUF538
AT4G14650	111.886	1.58451	0.441101	3.59216	0.000327946	0.0374661		0
AT5G03760	2559.91	0.734279	0.204539	3.58992	0.000330781	0.0375901		Nucleotide-diphospho-sugar transferases superfamily protein
AT1G29025	732.816	1.35732	0.379184	3.57958	0.000344152	0.0384984		Calcium-binding EF-hand family protein
AT2G46940	17.764	3.32351	0.928183	3.58067	0.000342719	0.0384984		0
AT3G46230	94.5723	2.63051	0.734512	3.5813	0.000341887	0.0384984		heat shock protein 17.4
AT3G14850	275.319	2.00107	0.560477	3.57029	0.000356581	0.0396822		TRICHOME BIREFRINGENCE-LIKE 41
AT1G28190	243.516	1.68955	0.473701	3.5667	0.000361511	0.0400234		0
AT5G21120	99.3731	2.19736	0.616551	3.56395	0.000365315	0.0402371		ETHYLENE-INSENSITIVE3-like 2
AT1G27060	48.082	-1.51296	0.425205	-3.5582	0.000373407	0.0409185		Regulator of chromosome condensation (RCC1) family protein
AT4G33490	60.3873	-1.23547	0.347903	-3.55118	0.000383505	0.0415417		Eukaryotic aspartyl protease family protein
AT5G15180	295.212	2.94037	0.828221	3.55023	0.000384896	0.0415417		Peroxidase superfamily protein
AT5G56080	79.3134	2.05481	0.57855	3.55166	0.000382815	0.0415417		nicotianamine synthase 2
AT1G35515	18.5035	2.44254	0.688268	3.54882	0.000386965	0.0415561		high response to osmotic stress 10
AT1G51680	2087.68	1.58253	0.446543	3.54395	0.000394174	0.0421198		4-coumarate:CoA ligase 1
AT5G04950	528.438	2.15912	0.610339	3.53757	0.000403826	0.0429375		nicotianamine synthase 1
AT5G19800	114.531	2.50107	0.707288	3.53614	0.000406014	0.0429574		hydroxyproline-rich glycoprotein family protein
AT1G77380	188.711	1.30767	0.370099	3.53329	0.000410423	0.0432111		amino acid permease 3
AT3G57062	155.587	1.31941	0.37391	3.52867	0.000417653	0.0436433		0
AT5G53370	636.576	2.29552	0.650643	3.52808	0.000418592	0.0436433		pectin methylesterase PCR fragment F
AT2G22290	42.5747	2.49407	0.707557	3.5249	0.000423635	0.0437352		RAB GTPase homolog H1D
AT2G32300	854.144	2.52572	0.716953	3.52285	0.000426938	0.0437352		uclacyanin 1
AT5G47760	514.864	0.847791	0.240684	3.52242	0.000427619	0.0437352		2-phosphoglycolate phosphatase 2
AT5G48657	240.882	2.92635	0.830066	3.52544	0.000422776	0.0437352		defense protein-related
AT4G25090	106.037	2.75383	0.783276	3.51578	0.000438461	0.0446316		Riboflavin synthase-like superfamily protein
AT4G12440	87.614	2.13272	0.608751	3.50344	0.000459289	0.0465312		adenine phosphoribosyl transferase 4
AT1G73330	225.437	3.94919	1.12769	3.50203	0.000461726	0.0465585		drought-repressed 4
AT1G79540	217.028	-0.912255	0.260624	-3.50027	0.000464788	0.0466321		Pentatricopeptide repeat (PPR) superfamily protein
AT5G51550	1724.25	-0.892439	0.255047	-3.49912	0.000466799	0.0466321		EXORDIUM like 3
AT5G43350	1201.47	2.30352	0.658739	3.49687	0.000470759	0.04681		phosphate transporter 1;1
AT1G75250	54.5166	1.74201	0.499099	3.49032	0.000482448	0.0475344		RAD-like 6
AT2G40010	646.455	-0.676959	0.193954	-3.4903	0.00048247	0.0475344		Ribosomal protein L10 family protein
AT1G59590	409.047	1.47133	0.4221	3.48574	0.000490777	0.0476964		ZCF37
AT1G62380	10219.4	1.66065	0.476327	3.48637	0.000489626	0.0476964		ACC oxidase 2
AT4G02850	322.956	2.52314	0.723414	3.48782	0.000486973	0.0476964		phenazine biosynthesis PhzC/PhzF family protein
AT1G13920	39.6182	-1.99173	0.57203	-3.48186	0.000497948	0.0481753		Remorin family protein
AT1G77855	55.2683	1.50623	0.433028	3.47837	0.000504471	0.0483707		0
AT1G80820	170.715	2.89297	0.831697	3.4784	0.000504417	0.0483707		cinnamoyl coa reductase
AT2G34500	120.026	2.52428	0.726459	3.47477	0.000511283	0.048806		cytochrome P450, family 710, subfamily A, polypeptide 1
AT1G74830	56.5739	2.25627	0.649788	3.47232	0.000515982	0.0490366		Protein of unknown function, DUF593
AT3G45650	302.676	1.20788	0.348191	3.469	0.000522395	0.0494274		nitrate excretion transporter1
AT5G54720	37.896	3.21748	0.928275	3.46609	0.000528089	0.049747		Ankyrin repeat family protein
AT1G03920	75.7699	2.42333	0.69967	3.46353	0.00053313	0.0500024		Protein kinase family protein
AT3G17130	43.4129	2.44868	0.708001	3.45858	0.000543025	0.0507056		Plant invertase/pectin methylesterase inhibitor superfamily protein
AT3G50270	208.439	1.43097	0.413905	3.45724	0.000545731	0.0507056		HXXXD-type acyl-transferase family protein
AT5G25810	273.895	2.27974	0.659597	3.45627	0.00054771	0.0507056		Integrase-type DNA-binding superfamily protein
AT1G28170	58.5899	2.32321	0.674325	3.44523	0.000570567	0.0514966		sulphotransferase 7
AT1G52565	101.169	2.59315	0.752513	3.44599	0.000568973	0.0514966		0
AT1G61590	200.965	2.34613	0.680986	3.4452	0.000570639	0.0514966		Protein kinase superfamily protein
AT3G20570	53.4163	-2.58183	0.749214	-3.44605	0.000568836	0.0514966		early nodulin-like protein 9
AT3G53260	3926.34	1.30433	0.378135	3.44937	0.000561902	0.0514966		phenylalanine ammonia-lyase 2
AT4G39510	902.756	0.988634	0.286638	3.44906	0.000562533	0.0514966		cytochrome P450, family 96, subfamily A, polypeptide 12
AT1G70420	855.904	1.33885	0.388913	3.44255	0.000576259	0.0517862		Protein of unknown function (DUF1645)
AT4G23680	16013.3	1.96711	0.571781	3.44032	0.000581036	0.0519979		Polyketide cyclase/dehydrase and lipid transport superfamily protein
AT2G47270	137.418	1.70917	0.497322	3.43675	0.00058873	0.052251		sequence-specific DNA binding transcription factors;transcription regulators
AT4G01630	263.332	2.26326	0.658421	3.4374	0.000587326	0.052251		expansin A17
AT3G25930	158.48	2.38655	0.69531	3.43235	0.000598368	0.0528878		Adenine nucleotide alpha hydrolases-like superfamily protein
AT1G62500	141.054	-1.42605	0.416131	-3.42692	0.000610465	0.053299		Bifunctional inhibitor/lipid-transfer protein/seed storage 2S albumin superfamily protein
AT3G11550	467.512	3.2192	0.939278	3.42732	0.00060958	0.053299		Uncharacterised protein family (UPF0497)
AT4G28290	358.393	1.59785	0.466262	3.42694	0.000610432	0.053299		0
AT1G14160	60.5701	3.21568	0.938842	3.42516	0.000614443	0.053369		Uncharacterised protein family (UPF0497)
AT1G43010	6.63628	5.4237	1.58385	3.42437	0.000616235	0.053369		Pentatricopeptide repeat (PPR) superfamily protein
AT3G53150	30.7371	4.63643	1.3563	3.41844	0.000629811	0.0543256		UDP-glucosyl transferase 73D1
AT5G47990	729.017	2.10524	0.616075	3.41717	0.00063275	0.0543608		cytochrome P450, family 705, subfamily A, polypeptide 5
AT1G02930	5871.65	1.34147	0.393196	3.4117	0.000645597	0.0545199		glutathione S-transferase 6
AT2G38380	827.269	3.7892	1.11088	3.41098	0.000647294	0.0545199		Peroxidase superfamily protein
AT2G44790	4239.73	2.02905	0.594601	3.41246	0.000643805	0.0545199		uclacyanin 2
AT5G58780	49.5056	2.61527	0.766547	3.41175	0.000645476	0.0545199		Undecaprenyl pyrophosphate synthetase family protein
AT5G61340	102.548	2.09687	0.614343	3.41319	0.000642077	0.0545199		0
AT3G29780	103.156	2.41209	0.707955	3.40713	0.000656499	0.054865		ralf-like 27
AT5G64905	170.647	2.35018	0.689779	3.40716	0.000656434	0.054865		elicitor peptide 3 precursor
AT1G18860	44.5781	2.4079	0.707279	3.40445	0.000662974	0.0551053		WRKY DNA-binding protein 61
AT2G18730	859.667	1.16701	0.342852	3.40382	0.000664507	0.0551053		diacylglycerol kinase 3
AT1G75880	24.8747	2.80572	0.824927	3.40117	0.00067097	0.0552149		SGNH hydrolase-type esterase superfamily protein
AT4G25560	20.3953	3.50685	1.03097	3.40152	0.000670132	0.0552149		myb domain protein 18
AT2G22620	74.4226	1.8391	0.541878	3.39394	0.000688936	0.0560491		Rhamnogalacturonate lyase family protein
AT4G23810	233.382	1.70272	0.501593	3.39463	0.000687205	0.0560491		WRKY family transcription factor
AT5G42030	1121.46	1.40263	0.41303	3.39595	0.000683904	0.0560491		ABL interactor-like protein 4
AT1G13110	467.33	1.54624	0.455871	3.39183	0.000694263	0.056186		cytochrome P450, family 71 subfamily B, polypeptide 7
AT5G63590	306.701	2.62594	0.774338	3.39121	0.00069585	0.056186		flavonol synthase 3
AT5G67420	1277.08	0.885973	0.261434	3.3889	0.000701733	0.0564487		LOB domain-containing protein 37
AT1G72910	51.3302	2.31339	0.684324	3.38055	0.000723397	0.0567699		Toll-Interleukin-Resistance (TIR) domain-containing protein
AT2G17890	58.3319	1.72743	0.511889	3.37461	0.000739199	0.0567699		calcium-dependent protein kinase 16
AT2G33790	1128.11	1.61168	0.476975	3.37897	0.000727589	0.0567699		arabinogalactan protein 30
AT2G46670	8.3817	8.06138	2.38572	3.37901	0.000727475	0.0567699		CCT motif family protein
AT4G01770	89.1491	1.29099	0.38262	3.37409	0.00074061	0.0567699		rhamnogalacturonan xylosyltransferase 1
AT4G09940	7.9298	-3.80828	1.12833	-3.37513	0.000737804	0.0567699		P-loop containing nucleoside triphosphate hydrolases superfamily protein
AT4G14380	36.4622	2.65351	0.784132	3.38401	0.00071435	0.0567699		0
AT4G19420	408.94	1.11723	0.330976	3.37554	0.0007367	0.0567699		Pectinacetylesterase family protein
AT4G23600	66.6005	2.26936	0.671795	3.37806	0.000729998	0.0567699		Tyrosine transaminase family protein
AT4G25250	275.145	1.78943	0.529094	3.38207	0.000719422	0.0567699		Plant invertase/pectin methylesterase inhibitor superfamily protein
AT5G09978	43.7238	3.54292	1.04959	3.37552	0.000736776	0.0567699		elicitor peptide 7 precursor
AT5G19040	254.453	1.78311	0.528747	3.37232	0.000745373	0.0567699		isopentenyltransferase 5
AT5G24230	53.1115	2.462	0.729494	3.37494	0.000738331	0.0567699		Lipase class 3-related protein
AT5G59820	1751.64	1.39117	0.41247	3.37279	0.000744101	0.0567699		C2H2-type zinc finger family protein
AT5G63087	68.5175	1.85502	0.549955	3.37304	0.00074342	0.0567699		Plant thionin family protein
AT2G35760	212.097	1.60856	0.477134	3.37129	0.000748175	0.056782		Uncharacterised protein family (UPF0497)
AT1G78970	85.585	2.38551	0.709027	3.36448	0.000766869	0.0577336		lupeol synthase 1
AT4G08870	471.724	3.5715	1.06168	3.36401	0.000768183	0.0577336		Arginase/deacetylase superfamily protein
AT5G26660	145.675	1.8628	0.553779	3.3638	0.000768778	0.0577336		myb domain protein 86
AT5G48000	569.096	2.01864	0.601359	3.35679	0.000788524	0.0590101		cytochrome P450, family 708, subfamily A, polypeptide 2
AT2G36100	1202.24	3.13928	0.936216	3.35316	0.000798959	0.0595835		Uncharacterised protein family (UPF0497)
AT5G67210	205.874	2.19403	0.65582	3.34548	0.000821406	0.0610455		Protein of unknown function (DUF579)
AT4G14580	53.6477	2.78368	0.83278	3.34264	0.000829853	0.0614606		CBL-interacting protein kinase 4
AT5G58770	83.6859	2.40699	0.720478	3.34083	0.000835284	0.0616503		Undecaprenyl pyrophosphate synthetase family protein
AT4G34230	977.021	1.59369	0.477501	3.33757	0.000845157	0.0621654		cinnamyl alcohol dehydrogenase 5
AT2G05380	14205.8	2.27705	0.682721	3.33526	0.000852192	0.0624688		glycine-rich protein 3 short isoform
AT1G05240	5770.74	2.3934	0.717829	3.33422	0.000855405	0.0624911		Peroxidase superfamily protein
AT1G13830	133.989	2.25135	0.67672	3.32685	0.000878334	0.0639487		Carbohydrate-binding X8 domain superfamily protein
AT4G26140	528.618	0.845139	0.254208	3.3246	0.000885448	0.0642488		beta-galactosidase 12
AT2G04515	4.53775	4.45746	1.3413	3.32323	0.000889803	0.0643474		0
AT1G15640	30.6578	2.09782	0.631674	3.32105	0.000896786	0.0646348		0
AT4G34540	280.986	-0.731398	0.220332	-3.31952	0.000901707	0.0647721		NmrA-like negative transcriptional regulator family protein
AT5G40860	70.8626	2.03039	0.611918	3.31808	0.00090638	0.0648908		0
AT5G37670	192.311	1.31102	0.395253	3.31691	0.00091019	0.0649471		HSP20-like chaperones superfamily protein
AT2G33230	138.922	1.92128	0.579713	3.3142	0.000919056	0.0650414		YUCCA 7
AT3G01190	3020.86	2.18853	0.660443	3.31373	0.000920596	0.0650414		Peroxidase superfamily protein
AT3G52370	599.721	1.31435	0.396609	3.31396	0.000919835	0.0650414		FASCICLIN-like arabinogalactan protein 15 precursor
AT1G70860	11.7365	4.98131	1.50622	3.30716	0.000942454	0.0655204		Polyketide cyclase/dehydrase and lipid transport superfamily protein
AT3G04010	156.844	1.84603	0.557791	3.30954	0.000934496	0.0655204		O-Glycosyl hydrolases family 17 protein
AT3G12700	1388.43	1.85925	0.562206	3.30706	0.000942805	0.0655204		Eukaryotic aspartyl protease family protein
AT4G20110	132.578	1.90723	0.576588	3.30779	0.00094034	0.0655204		VACUOLAR SORTING RECEPTOR 7
AT4G30670	957.765	2.11703	0.64032	3.30621	0.000945681	0.0655204		Putative membrane lipoprotein
AT5G47530	89.7953	2.70501	0.817624	3.30838	0.000938387	0.0655204		Auxin-responsive family protein
AT1G79480	9.07547	-3.36872	1.02069	-3.30044	0.000965318	0.0666659		Carbohydrate-binding X8 domain superfamily protein
AT1G79250	21.0212	2.02756	0.61502	3.29673	0.000978172	0.0673371		AGC kinase 1.7
AT5G10000	24.0492	-4.80791	1.45948	-3.29425	0.000986837	0.0677166		ferredoxin 4
AT5G19790	196.911	2.34765	0.71305	3.2924	0.000993363	0.0679473		related to AP2 11
AT1G21360	60.7107	2.13608	0.64962	3.2882	0.00100831	0.068751		glycolipid transfer protein 2
AT1G13200	8.68676	5.22517	1.59089	3.28443	0.00102188	0.0691039		F-box and associated interaction domains-containing protein
AT2G42850	115.34	1.46787	0.446753	3.28564	0.0010175	0.0691039		cytochrome P450, family 718
AT3G48970	197.609	1.72697	0.525861	3.28408	0.00102314	0.0691039		Heavy metal transport/detoxification superfamily protein
AT2G43150	8031.71	1.96269	0.597895	3.28267	0.00102828	0.0692329		Proline-rich extensin-like family protein
AT4G20840	213.718	1.23537	0.376564	3.28064	0.00103573	0.0693004		FAD-binding Berberine family protein
AT5G57050	195.57	1.32733	0.40453	3.28116	0.00103383	0.0693004		Protein phosphatase 2C family protein
AT1G02340	85.4304	1.48205	0.452378	3.27614	0.00105238	0.0693344		basic helix-loop-helix (bHLH) DNA-binding superfamily protein
AT1G68330	392.644	1.45764	0.444886	3.27645	0.00105122	0.0693344		0
AT2G16970	20.4015	2.87114	0.875666	3.27881	0.00104245	0.0693344		Major facilitator superfamily protein
AT4G36360	3829.9	1.06713	0.325697	3.27646	0.00105117	0.0693344		beta-galactosidase 3
AT5G57150	454.742	0.740152	0.225804	3.27785	0.001046	0.0693344		basic helix-loop-helix (bHLH) DNA-binding superfamily protein
AT2G29125	97.5691	1.3298	0.406051	3.27495	0.00105681	0.0694132		ROTUNDIFOLIA like 2
AT1G10140	415.698	2.0603	0.629555	3.27262	0.00106554	0.0695614		Uncharacterised conserved protein UCP031279
AT5G23750	213.101	2.32235	0.709516	3.27315	0.00106354	0.0695614		Remorin family protein
AT2G25000	127.698	1.7354	0.531053	3.26785	0.00108367	0.0700865		WRKY DNA-binding protein 60
AT3G49360	228.955	1.78045	0.544844	3.26781	0.00108382	0.0700865		6-phosphogluconolactonase 2
AT4G28850	324.202	2.04399	0.625633	3.26708	0.00108664	0.0700865		xyloglucan endotransglucosylase/hydrolase 26
AT5G14020	299.23	0.860598	0.263362	3.26773	0.00108412	0.0700865		Endosomal targeting BRO1-like domain-containing protein
AT1G44090	4.53823	5.52609	1.69343	3.26326	0.00110139	0.0708253		gibberellin 20-oxidase 5
AT1G72500	759.326	0.796067	0.244416	3.25702	0.00112587	0.0716001		0
AT3G13784	6.97425	4.90407	1.50602	3.25632	0.00112867	0.0716001		cell wall invertase 5
AT3G42725	120.393	1.59708	0.490329	3.25715	0.00112538	0.0716001		Putative membrane lipoprotein
AT3G43850	177.117	1.89023	0.580067	3.25864	0.00111949	0.0716001		0
AT3G55230	1107.16	3.33263	1.02355	3.25596	0.00113011	0.0716001		Disease resistance-responsive (dirigent-like protein) family protein
AT5G21130	25.2887	2.23688	0.687509	3.2536	0.00113952	0.0719841		Late embryogenesis abundant (LEA) hydroxyproline-rich glycoprotein family
AT5G52060	1728.62	1.04319	0.320764	3.25221	0.00114513	0.0721262		BCL-2-associated athanogene 1
AT4G21390	120.404	2.02448	0.622808	3.25058	0.00115171	0.0722714		S-locus lectin protein kinase family protein
AT5G09680	389.53	0.603082	0.185574	3.24981	0.0011548	0.0722714		reduced lateral root formation
AT5G67400	4093.34	2.30572	0.709639	3.24914	0.00115753	0.0722714		root hair specific 19
AT1G76220	66.0015	2.54105	0.7828	3.24611	0.00116996	0.0728357		Arabidopsis protein of unknown function (DUF241)
AT1G47610	18.2256	2.95611	0.911427	3.24339	0.00118116	0.0733208		Transducin/WD40 repeat-like superfamily protein
AT2G21880	138.398	2.13855	0.660085	3.23981	0.0011961	0.0738451		RAB GTPase homolog 7A
AT5G16860	83.3808	-1.24486	0.384251	-3.23972	0.00119648	0.0738451		Tetratricopeptide repeat (TPR)-like superfamily protein
AT1G77330	3884.12	1.63252	0.504297	3.23723	0.00120698	0.0738563		2-oxoglutarate (2OG) and Fe(II)-dependent oxygenase superfamily protein
AT5G01060	38.4679	2.69465	0.832248	3.2378	0.00120455	0.0738563		Protein kinase protein with tetratricopeptide repeat domain
AT5G25880	48.3926	1.62276	0.501202	3.23774	0.00120482	0.0738563		NADP-malic enzyme 3
AT4G17770	1310.61	0.526836	0.16282	3.2357	0.00121343	0.0740401		trehalose phosphatase/synthase 5
AT3G26590	408.449	1.14281	0.353388	3.23387	0.00122126	0.0740557		MATE efflux family protein
AT3G45960	298.847	2.56809	0.79448	3.23242	0.00122748	0.0740557		expansin-like A3
AT4G17215	40.8697	3.50295	1.08365	3.23255	0.00122693	0.0740557		Pollen Ole e 1 allergen and extensin family protein
AT5G40330	68.0393	1.88777	0.583845	3.23335	0.00122349	0.0740557		myb domain protein 23
AT2G03720	214.123	2.32413	0.719508	3.23016	0.0012372	0.074225		Adenine nucleotide alpha hydrolases-like superfamily protein
AT3G03840	18.6581	4.76644	1.47551	3.23037	0.00123631	0.074225		SAUR-like auxin-responsive protein family
AT5G14090	267.913	1.76633	0.547171	3.22811	0.00124609	0.0745502		0
AT3G22620	1740.74	2.892	0.896546	3.22572	0.00125658	0.0745545		Bifunctional inhibitor/lipid-transfer protein/seed storage 2S albumin superfamily protein
AT4G17470	123.865	1.83073	0.567476	3.22609	0.00125492	0.0745545		alpha/beta-Hydrolases superfamily protein
AT5G15290	243.431	2.61219	0.809675	3.22623	0.00125434	0.0745545		Uncharacterised protein family (UPF0497)
AT1G02400	388.783	2.1104	0.654713	3.22339	0.00126681	0.0749549		gibberellin 2-oxidase 6
AT1G08090	45.7232	3.1216	0.97311	3.20786	0.00133727	0.078577		nitrate transporter 2:1
AT2G21540	450.522	1.0499	0.327329	3.20749	0.00133901	0.078577		SEC14-like 3
AT2G39410	36.9584	2.35644	0.734592	3.20782	0.00133747	0.078577		alpha/beta-Hydrolases superfamily protein
AT5G54160	10859.8	1.27738	0.398437	3.20597	0.00134607	0.0787763		O-methyltransferase 1
AT2G40750	12.5455	3.61061	1.12702	3.20367	0.00135689	0.0791936		WRKY DNA-binding protein 54
AT2G15370	137.072	1.42285	0.444251	3.20281	0.00136095	0.0792152		fucosyltransferase 5
AT1G66480	97.4414	1.63198	0.510545	3.19655	0.00139083	0.0795092		plastid movement impaired 2
AT2G47810	32.5505	2.53438	0.792434	3.19822	0.00138279	0.0795092		nuclear factor Y, subunit B5
AT3G14160	176.482	-0.678889	0.212361	-3.19687	0.00138927	0.0795092		2-oxoglutarate-dependent dioxygenase family protein
AT3G14210	128.456	-2.46398	0.769769	-3.20093	0.00136986	0.0795092		epithiospecifier modifier 1
AT4G30320	156.961	2.1365	0.668424	3.19632	0.00139191	0.0795092		CAP (Cysteine-rich secretory proteins, Antigen 5, and Pathogenesis-related 1 protein) superfamily protein
AT5G17390	154.646	1.9822	0.619572	3.1993	0.00137762	0.0795092		Adenine nucleotide alpha hydrolases-like superfamily protein
AT5G24140	315.188	3.50392	1.09522	3.19928	0.00137772	0.0795092		squalene monooxygenase 2
AT1G74458	42.4625	2.59679	0.813244	3.19313	0.00140741	0.0801815		0
AT2G36680	394.812	0.694545	0.217623	3.1915	0.00141536	0.0804211		Modifier of rudimentary (Mod(r)) protein
AT5G20970	72.6997	-2.27314	0.712431	-3.19068	0.00141939	0.080437		HSP20-like chaperones superfamily protein
AT1G29980	1530.75	-0.754205	0.23648	-3.1893	0.00142616	0.0804672		Protein of unknown function, DUF642
AT3G18980	153.549	-0.968314	0.303781	-3.18754	0.00143491	0.0804672		EIN2 targeting protein1
AT3G23250	449.454	1.89345	0.593853	3.18842	0.00143052	0.0804672		myb domain protein 15
AT4G36610	97.3617	3.12795	0.981246	3.18773	0.00143393	0.0804672		alpha/beta-Hydrolases superfamily protein
AT4G36240	101.735	1.28802	0.404328	3.18558	0.00144462	0.0808009		GATA transcription factor 7
AT3G14360	208.331	-0.931818	0.2926	-3.18461	0.00144948	0.0808623		alpha/beta-Hydrolases superfamily protein
AT1G30560	14.0121	3.20917	1.00889	3.18089	0.00146825	0.0811708		Major facilitator superfamily protein
AT1G54540	59.3437	2.87647	0.905036	3.17829	0.00148147	0.0811708		Late embryogenesis abundant (LEA) hydroxyproline-rich glycoprotein family
AT1G79180	43.4916	1.93462	0.60868	3.17838	0.00148099	0.0811708		myb domain protein 63
AT4G26010	3871.3	2.66204	0.83745	3.17874	0.00147914	0.0811708		Peroxidase superfamily protein
AT4G30410	246.888	1.33139	0.418432	3.18185	0.00146337	0.0811708		sequence-specific DNA binding transcription factors
AT5G37550	233.527	1.74588	0.549003	3.18009	0.00147232	0.0811708		0
AT5G43690	33.3984	2.5223	0.793375	3.17921	0.00147679	0.0811708		P-loop containing nucleoside triphosphate hydrolases superfamily protein
AT1G53830	885.487	1.76962	0.557119	3.17639	0.00149123	0.0812908		pectin methylesterase 2
AT2G16750	43.2455	2.39991	0.755401	3.177	0.00148808	0.0812908		Protein kinase protein with adenine nucleotide alpha hydrolases-like domain
AT1G18570	410.398	1.09285	0.344297	3.17414	0.00150281	0.0813466		myb domain protein 51
AT1G35260	79.8088	2.66433	0.839813	3.17253	0.00151119	0.0813466		MLP-like protein 165
AT1G55210	3502.96	0.929688	0.292792	3.17525	0.00149708	0.0813466		Disease resistance-responsive (dirigent-like protein) family protein
AT2G04570	762.293	1.59664	0.503126	3.17344	0.00150642	0.0813466		GDSL-like Lipase/Acylhydrolase superfamily protein
AT5G63595	32.6382	2.5658	0.808727	3.17264	0.00151059	0.0813466		flavonol synthase 4
AT3G26830	38.3253	2.52567	0.796598	3.17057	0.00152141	0.081369		Cytochrome P450 superfamily protein
AT5G20420	23.6991	-2.26919	0.715772	-3.17027	0.00152297	0.081369		chromatin remodeling 42
AT5G44130	493.618	2.88766	0.910724	3.17073	0.00152056	0.081369		FASCICLIN-like arabinogalactan protein 13 precursor
AT2G32630	35.5921	-1.65312	0.521851	-3.1678	0.00153597	0.0818559		Pentatricopeptide repeat (PPR-like) superfamily protein
AT4G33420	236.82	2.0381	0.643524	3.16709	0.00153971	0.0818559		Peroxidase superfamily protein
AT4G15340	59.4493	3.88088	1.2261	3.16522	0.00154968	0.0821829		pentacyclic triterpene synthase 1
AT3G18170	423.397	2.00753	0.634822	3.16235	0.00156503	0.0827926		Glycosyltransferase family 61 protein
AT1G17970	309.174	0.828051	0.262221	3.15784	0.00158942	0.0836692		RING/U-box superfamily protein
AT1G45015	8.12476	3.53976	1.12161	3.15597	0.00159964	0.0836692		MD-2-related lipid recognition domain-containing protein
AT1G78680	1247.67	1.38507	0.438718	3.15708	0.00159355	0.0836692		gamma-glutamyl hydrolase 2
AT3G50710	7.628	5.19978	1.64652	3.15805	0.00158829	0.0836692		F-box/RNI-like/FBD-like domains-containing protein
AT5G13780	2978.74	-0.417537	0.132312	-3.15571	0.00160108	0.0836692		Acyl-CoA N-acyltransferases (NAT) superfamily protein
AT1G68150	151.347	1.5962	0.506025	3.1544	0.00160829	0.0838421		WRKY DNA-binding protein 9
AT2G26170	367.238	1.30974	0.415335	3.15346	0.00161345	0.0839071		cytochrome P450, family 711, subfamily A, polypeptide 1
AT4G25630	4205.04	-0.718886	0.228219	-3.14998	0.00163282	0.0847095		fibrillarin 2
AT1G62980	903.698	2.16886	0.688744	3.14901	0.00163825	0.0847862		expansin A18
AT4G26220	184.479	2.59094	0.823302	3.14701	0.00164948	0.0848855		S-adenosyl-L-methionine-dependent methyltransferases superfamily protein
AT4G30170	4100.06	1.8176	0.577396	3.14793	0.00164431	0.0848855		Peroxidase family protein
AT5G44900	19.0919	2.74538	0.872503	3.14656	0.00165202	0.0848855		Toll-Interleukin-Resistance (TIR) domain family protein
AT5G66390	1346.29	3.25144	1.03363	3.14566	0.00165711	0.0849437		Peroxidase superfamily protein
AT3G09540	303.073	1.15403	0.367313	3.14182	0.00167902	0.085862		Pectin lyase-like superfamily protein
AT4G15765	124.906	1.46907	0.467753	3.1407	0.00168544	0.0859852		FAD/NAD(P)-binding oxidoreductase family protein
AT3G17460	49.4807	-1.30771	0.416544	-3.13944	0.00169273	0.0861529		PHD finger family protein
AT1G43160	381.759	3.21177	1.02407	3.13627	0.0017111	0.0866767		related to AP2 6
AT2G24550	584.621	1.16083	0.370072	3.13678	0.00170814	0.0866767		0
AT1G04945	225.688	-0.890878	0.284253	-3.13411	0.00172379	0.0869097		HIT-type Zinc finger family protein
AT1G51870	31.4645	2.88189	0.919419	3.13447	0.00172163	0.0869097		protein kinase family protein
AT1G67470	168.456	1.52084	0.485472	3.1327	0.00173209	0.0871235		Protein kinase superfamily protein
AT3G03920	3031.19	-0.66675	0.213093	-3.12891	0.00175454	0.0872077		H/ACA ribonucleoprotein complex, subunit Gar1/Naf1 protein
AT3G61520	284.239	-1.02296	0.326721	-3.13098	0.00174223	0.0872077		Pentatricopeptide repeat (PPR) superfamily protein
AT4G14550	205.709	1.45785	0.466059	3.12803	0.00175982	0.0872077		indole-3-acetic acid inducible 14
AT4G21440	52.2812	2.56105	0.818497	3.12897	0.0017542	0.0872077		MYB-like 102
AT5G10410	35.5774	2.05228	0.656237	3.12734	0.00176394	0.0872077		ENTH/ANTH/VHS superfamily protein
AT5G14120	878.414	-1.16641	0.373016	-3.12696	0.00176624	0.0872077		Major facilitator superfamily protein
AT5G46530	20.206	-2.84506	0.908739	-3.13077	0.00174346	0.0872077		AWPM-19-like family protein
AT5G56540	1291.96	2.09215	0.668981	3.12737	0.0017638	0.0872077		arabinogalactan protein 14
AT5G52320	38.2992	2.21803	0.710558	3.12153	0.00179916	0.0886291		cytochrome P450, family 96, subfamily A, polypeptide 4
AT4G21760	83.9971	1.89083	0.605929	3.12055	0.00180515	0.0887208		beta-glucosidase 47
AT3G49940	685.895	1.20602	0.386818	3.11779	0.00182214	0.0893514		LOB domain-containing protein 38
AT3G46170	33.8039	1.86996	0.6	3.1166	0.00182952	0.0895092		NAD(P)-binding Rossmann-fold superfamily protein
AT5G42180	887.27	2.89964	0.930833	3.11511	0.00183878	0.0897577		Peroxidase superfamily protein
AT1G65450	19.6035	2.27173	0.729838	3.11265	0.00185416	0.0901728		HXXXD-type acyl-transferase family protein
AT2G28570	105.172	1.53715	0.49388	3.11241	0.00185568	0.0901728		0
AT2G20710	129.397	-1.03664	0.33342	-3.10912	0.00187647	0.0905682		Tetratricopeptide repeat (TPR)-like superfamily protein
AT3G18260	12.5236	-3.16097	1.01651	-3.10962	0.00187331	0.0905682		Reticulon family protein
AT5G42235	22.266	3.00802	0.967382	3.10945	0.00187436	0.0905682		Expressed protein
AT4G20460	406.09	1.57838	0.508525	3.10384	0.00191026	0.0917864		NAD(P)-binding Rossmann-fold superfamily protein
AT4G34930	46.8295	2.83127	0.91201	3.10443	0.00190649	0.0917864		PLC-like phosphodiesterases superfamily protein
AT3G62610	59.6858	1.62257	0.523226	3.10109	0.00192809	0.0920873		myb domain protein 11
AT5G15740	1230.44	0.62567	0.201733	3.10147	0.0019256	0.0920873		O-fucosyltransferase family protein
AT5G25890	610.805	1.84457	0.594852	3.10089	0.00192938	0.0920873		indole-3-acetic acid inducible 28
AT5G44920	96.2806	1.64312	0.530191	3.09912	0.00194099	0.0924359		Toll-Interleukin-Resistance (TIR) domain family protein
AT2G21045	963.103	2.00007	0.64584	3.09685	0.00195588	0.0927359		Rhodanese/Cell cycle control phosphatase superfamily protein
AT3G02940	7.27099	4.47023	1.44353	3.09673	0.00195671	0.0927359		myb domain protein 107
AT4G05590	68.5051	1.87869	0.606776	3.09619	0.00196024	0.0927359		0
AT3G23080	294.205	-0.870436	0.281223	-3.09518	0.00196695	0.0928486		Polyketide cyclase/dehydrase and lipid transport superfamily protein
AT3G17380	15.1944	-2.75093	0.889151	-3.09388	0.00197556	0.0930506		TRAF-like family protein
AT2G02850	520.146	-0.800397	0.258792	-3.09282	0.00198267	0.0931026		plantacyanin
AT2G30395	64.2623	2.25714	0.729896	3.09242	0.00198533	0.0931026		ovate family protein 17
AT3G23630	65.7806	2.17262	0.702893	3.09097	0.00199507	0.0933552		isopentenyltransferase 7
AT1G51800	451.78	1.78202	0.577044	3.08819	0.00201379	0.0934174		Leucine-rich repeat protein kinase family protein
AT1G53130	183.242	1.76509	0.571226	3.09	0.00200155	0.0934174		Stigma-specific Stig1 family protein
AT4G34050	16896.4	1.52061	0.492351	3.08846	0.00201196	0.0934174		S-adenosyl-L-methionine-dependent methyltransferases superfamily protein
AT5G04970	337.648	1.87489	0.606936	3.08911	0.00200759	0.0934174		Plant invertase/pectin methylesterase inhibitor superfamily
AT5G01020	1724.67	-0.415456	0.134626	-3.086	0.00202866	0.0939041		Protein kinase superfamily protein
AT2G21100	118	2.90199	0.940762	3.08473	0.0020374	0.0941061		Disease resistance-responsive (dirigent-like protein) family protein
AT5G13740	490.102	-1.07211	0.347719	-3.08327	0.0020474	0.0943649		zinc induced facilitator 1
AT4G28100	584.07	-0.68983	0.223792	-3.08245	0.00205301	0.0944208		0
AT1G04880	24.5976	-1.9306	0.628967	-3.06949	0.00214426	0.0947687		HMG (high mobility group) box protein with ARID/BRIGHT DNA-binding domain
AT1G05650	104.269	2.31791	0.755558	3.06781	0.0021563	0.0947687		Pectin lyase-like superfamily protein
AT1G06350	529.316	-0.906523	0.294867	-3.07435	0.0021096	0.0947687		Fatty acid desaturase family protein
AT1G33700	454.635	1.99375	0.650319	3.0658	0.00217088	0.0947687		Beta-glucosidase, GBA2 type family protein
AT1G61795	73.7139	1.57038	0.510995	3.07318	0.00211789	0.0947687		PAK-box/P21-Rho-binding family protein
AT1G68910	428	0.920561	0.299402	3.07467	0.00210738	0.0947687		WPP domain-interacting protein 2
AT2G15960	240.861	1.75018	0.570872	3.06581	0.00217082	0.0947687		0
AT2G16980	83.5317	2.0185	0.656803	3.07323	0.00211758	0.0947687		Major facilitator superfamily protein
AT2G37950	28.2765	2.81421	0.915592	3.07366	0.00211453	0.0947687		RING/FYVE/PHD zinc finger superfamily protein
AT2G39200	244.408	1.67567	0.544848	3.07548	0.00210165	0.0947687		Seven transmembrane MLO family protein
AT2G39800	1638.2	1.57789	0.512287	3.08009	0.00206941	0.0947687		delta1-pyrroline-5-carboxylate synthase 1
AT2G41660	1107.8	1.23941	0.403618	3.07075	0.0021352	0.0947687		Protein of unknown function, DUF617
AT3G21770	778.169	1.58183	0.513898	3.07809	0.00208331	0.0947687		Peroxidase superfamily protein
AT3G26450	1670.53	1.64676	0.536549	3.06917	0.00214656	0.0947687		Polyketide cyclase/dehydrase and lipid transport superfamily protein
AT3G49760	39.2408	2.31379	0.752821	3.07349	0.00211569	0.0947687		basic leucine-zipper 5
AT4G12520	2759.89	2.15	0.701025	3.06694	0.00216262	0.0947687		Bifunctional inhibitor/lipid-transfer protein/seed storage 2S albumin superfamily protein
AT4G18422	16.4239	3.42812	1.11723	3.06842	0.00215194	0.0947687		0
AT4G21340	71.126	2.68956	0.87643	3.06876	0.00214946	0.0947687		basic helix-loop-helix (bHLH) DNA-binding superfamily protein
AT4G23870	174.344	2.22748	0.724992	3.07242	0.00212334	0.0947687		0
AT5G05250	152.143	-1.50867	0.491063	-3.07226	0.00212443	0.0947687		0
AT5G15780	2510.09	-1.12564	0.366784	-3.06894	0.0021482	0.0947687		Pollen Ole e 1 allergen and extensin family protein
AT5G25240	102.157	1.5199	0.495271	3.06882	0.00214909	0.0947687		0
AT5G26310	30.6326	2.86049	0.92923	3.07835	0.00208153	0.0947687		UDP-Glycosyltransferase superfamily protein
AT5G36180	211.881	2.33644	0.761808	3.06696	0.00216245	0.0947687		serine carboxypeptidase-like 1
AT5G42500	255.827	2.11504	0.687013	3.0786	0.00207979	0.0947687		Disease resistance-responsive (dirigent-like protein) family protein
AT4G17785	8.36948	5.24709	1.71201	3.06486	0.0021777	0.0948736		myb domain protein 39
AT1G09155	16.1592	3.95076	1.28937	3.06411	0.00218321	0.0949209		phloem protein 2-B15
AT4G24130	345.394	1.87068	0.610686	3.06325	0.0021895	0.0949933		Protein of unknown function, DUF538
AT5G05330	25.0058	-2.10375	0.686901	-3.06267	0.00219372	0.0949933		HMG-box (high mobility group) DNA-binding family protein
AT1G63120	287.28	-0.783496	0.255944	-3.0612	0.00220449	0.0952677		RHOMBOID-like 2
AT1G02900	670.326	1.83641	0.60152	3.05295	0.00226605	0.0958267		rapid alkalinization factor 1
AT1G52343	18.2536	2.17978	0.71332	3.05582	0.00224444	0.0958267		0
AT2G20520	326.485	2.31247	0.757617	3.0523	0.00227097	0.0958267		FASCICLIN-like arabinogalactan 6
AT2G30250	166.956	1.302	0.426306	3.05415	0.00225697	0.0958267		WRKY DNA-binding protein 25
AT2G38090	285.76	1.12954	0.369816	3.05434	0.00225554	0.0958267		Duplicated homeodomain-like superfamily protein
AT2G39430	811.473	2.78242	0.910088	3.0573	0.00223338	0.0958267		Disease resistance-responsive (dirigent-like protein) family protein
AT2G44450	857.368	1.26229	0.412964	3.05666	0.00223818	0.0958267		beta glucosidase 15
AT4G00460	142.722	1.15663	0.378473	3.05604	0.00224278	0.0958267		RHO guanyl-nucleotide exchange factor 3
AT4G15120	70.1682	2.30382	0.754383	3.05391	0.00225882	0.0958267		VQ motif-containing protein
AT4G35030	72.8296	1.47053	0.481683	3.0529	0.00226643	0.0958267		Protein kinase superfamily protein
AT5G26000	3827.89	-0.850803	0.278473	-3.05524	0.00224879	0.0958267		thioglucoside glucohydrolase 1
AT5G36260	66.4984	1.75814	0.575914	3.05278	0.0022673	0.0958267		Eukaryotic aspartyl protease family protein
AT1G13260	2044.39	1.39986	0.459276	3.04798	0.00230384	0.0962833		related to ABI3/VP1 1
AT2G01900	56.6991	1.83118	0.600795	3.04793	0.0023042	0.0962833		DNAse I-like superfamily protein
AT3G59880	48.7294	2.28964	0.75094	3.04903	0.0022958	0.0962833		0
AT4G23510	116.373	1.70161	0.557899	3.05004	0.00228812	0.0962833		Disease resistance protein (TIR-NBS-LRR class) family
AT5G57830	135.28	1.00927	0.331092	3.04831	0.0023013	0.0962833		Protein of unknown function, DUF593
AT1G79470	435.618	-0.844859	0.277361	-3.04606	0.00231861	0.0966975		Aldolase-type TIM barrel family protein
AT5G14330	2793.39	2.55386	0.838611	3.04534	0.00232418	0.0967416		0
AT2G47530	232.123	2.22648	0.731288	3.0446	0.00232986	0.0967907		Pollen Ole e 1 allergen and extensin family protein
AT2G45470	3407.64	-0.691177	0.227122	-3.04319	0.00234082	0.0968711		FASCICLIN-like arabinogalactan protein 8
AT5G10930	280.196	0.919428	0.302075	3.04371	0.00233682	0.0968711		CBL-interacting protein kinase 5
AT4G25820	4116.51	2.66976	0.877797	3.04143	0.00235456	0.0972525		xyloglucan endotransglucosylase/hydrolase 14
AT4G39700	65.3243	2.55396	0.840649	3.03808	0.00238093	0.0981527		Heavy metal transport/detoxification superfamily protein
AT2G34510	356.748	-1.34611	0.443346	-3.03624	0.00239545	0.0985621		Protein of unknown function, DUF642
AT3G16210	5.02307	5.09721	1.67998	3.0341	0.00241256	0.0988873		F-box family protein
AT3G23090	567.063	2.0897	0.688636	3.03454	0.00240899	0.0988873		TPX2 (targeting protein for Xklp2) protein family
AT1G02310	15.0682	3.8793	1.28172	3.02664	0.00247287	0.0989057		Glycosyl hydrolase superfamily protein
AT1G06923	80.9628	1.65999	0.548082	3.02872	0.00245593	0.0989057		0
AT1G17455	176.522	1.07704	0.355644	3.02841	0.00245845	0.0989057		ELF4-like 4
AT1G66150	1373.78	-0.63642	0.210187	-3.02788	0.00246278	0.0989057		transmembrane kinase 1
AT1G72230	451.302	2.05193	0.677567	3.02838	0.00245867	0.0989057		Cupredoxin superfamily protein
AT1G79860	80.1333	2.12447	0.701282	3.02941	0.00245029	0.0989057		RHO guanyl-nucleotide exchange factor 12
AT2G14740	821.255	-0.437229	0.144284	-3.03034	0.00244279	0.0989057		vaculolar sorting receptor 3
AT2G16720	194.075	1.91349	0.631614	3.02953	0.00244936	0.0989057		myb domain protein 7
AT2G31690	7.22408	4.48418	1.4808	3.02821	0.00246006	0.0989057		alpha/beta-Hydrolases superfamily protein
AT3G08860	650.761	1.77016	0.584707	3.02743	0.00246641	0.0989057		PYRIMIDINE 4
AT4G36500	1698.4	2.00023	0.659966	3.0308	0.00243904	0.0989057		0
AT5G57620	287.692	1.88971	0.623354	3.03151	0.00243334	0.0989057		myb domain protein 36
AT5G65320	45.4753	1.63783	0.541042	3.02718	0.0024685	0.0989057		basic helix-loop-helix (bHLH) DNA-binding superfamily protein
AT2G17300	263.659	1.07868	0.356622	3.02471	0.00248868	0.0989061		0
AT2G26530	1661.49	1.98109	0.655156	3.02384	0.00249591	0.0989061		Protein of unknown function (DUF1645)
AT3G17840	951.93	-0.824238	0.272385	-3.026	0.00247812	0.0989061		receptor-like kinase 902
AT5G13910	210.45	1.49543	0.494491	3.02418	0.0024931	0.0989061		Integrase-type DNA-binding superfamily protein
AT5G15900	60.9171	1.94511	0.643087	3.02465	0.00248922	0.0989061		TRICHOME BIREFRINGENCE-LIKE 19
AT4G34580	732.475	1.76403	0.583801	3.02163	0.00251414	0.0994453		Sec14p-like phosphatidylinositol transfer family protein
AT1G51700	415.815	1.36346	0.451622	3.01904	0.0025358	0.100117		DOF zinc finger protein 1
AT5G41040	647.935	2.94006	0.974507	3.01697	0.00255314	0.100617		HXXXD-type acyl-transferase family protein
AT1G49500	103.01	2.05993	0.683049	3.01579	0.00256315	0.100827		0
AT1G60110	29.1483	2.37048	0.786568	3.01371	0.00258078	0.100943		Mannose-binding lectin superfamily protein
AT1G63310	34.239	-2.03899	0.676633	-3.01343	0.00258311	0.100943		0
AT1G64400	57.8587	1.95078	0.647273	3.01384	0.00257964	0.100943		AMP-dependent synthetase and ligase family protein
AT4G21750	1999.34	-0.756607	0.251096	-3.01322	0.0025849	0.100943		Homeobox-leucine zipper family protein / lipid-binding START domain-containing protein
AT2G32020	280.424	1.75397	0.58225	3.01241	0.00259186	0.100961		Acyl-CoA N-acyltransferases (NAT) superfamily protein
AT4G29020	2338.92	-0.860726	0.285759	-3.01207	0.00259477	0.100961		glycine-rich protein
AT5G44390	44.7992	2.0125	0.668273	3.01149	0.00259966	0.100968		FAD-binding Berberine family protein
AT1G09932	161.423	2.33385	0.775758	3.00848	0.00262561	0.101792		Phosphoglycerate mutase family protein
AT5G03995	23.6067	3.93132	1.30753	3.00667	0.00264127	0.102031		0
AT5G57340	139.862	1.54515	0.51384	3.00706	0.00263791	0.102031		0
AT1G05450	13.1377	5.04417	1.6797	3.00303	0.0026731	0.102894		Bifunctional inhibitor/lipid-transfer protein/seed storage 2S albumin superfamily protein
AT1G63010	1514.43	0.490853	0.163453	3.00302	0.00267319	0.102894		Major Facilitator Superfamily with SPX (SYG1/Pho81/XPR1) domain-containing protein
AT3G24670	823.366	1.39429	0.464415	3.00225	0.00267996	0.10297		Pectin lyase-like superfamily protein
AT3G24020	618.873	2.72678	0.909449	2.99827	0.00271513	0.104062		Disease resistance-responsive (dirigent-like protein) family protein
AT4G13235	26.6048	3.8875	1.29672	2.99795	0.00271806	0.104062		embryo sac development arrest 21
AT1G18670	380.519	0.538179	0.179738	2.99425	0.0027512	0.104956		Protein kinase superfamily protein
AT5G49900	127.322	1.91293	0.638764	2.99473	0.00274684	0.104956		Beta-glucosidase, GBA2 type family protein
AT1G67030	71.4553	1.65028	0.551778	2.99085	0.00278204	0.105944		zinc finger protein 6
ATMG01120	13.5531	-3.64818	1.22028	-2.98963	0.00279314	0.106179		NADH dehydrogenase 1B
AT4G33540	1696.64	0.535979	0.179356	2.98835	0.00280492	0.106438		metallo-beta-lactamase family protein
AT5G40730	4691.97	1.93664	0.648611	2.98583	0.00282807	0.107128		arabinogalactan protein 24
AT5G13390	1137.01	-0.740614	0.248232	-2.98356	0.0028492	0.107694		no exine formation 1
AT5G40450	719.454	2.15313	0.721767	2.98314	0.00285306	0.107694		0
AT3G19430	712.229	2.58826	0.867924	2.98213	0.00286252	0.107862		late embryogenesis abundant protein-related / LEA protein-related
AT4G08590	187.711	-0.652295	0.218801	-2.98122	0.00287099	0.107991		ORTHRUS-like
AT3G22600	1747.81	2.6724	0.896819	2.97987	0.00288369	0.10828		Bifunctional inhibitor/lipid-transfer protein/seed storage 2S albumin superfamily protein
AT3G29680	17.4631	2.80372	0.941297	2.97857	0.002896	0.108363		HXXXD-type acyl-transferase family protein
AT4G01140	106.892	1.99079	0.668281	2.97897	0.00289217	0.108363		Protein of unknown function (DUF1191)
AT4G22666	528.353	2.25509	0.757584	2.97669	0.00291377	0.108673		Bifunctional inhibitor/lipid-transfer protein/seed storage 2S albumin superfamily protein
AT5G21100	770.295	0.943041	0.316816	2.97662	0.00291441	0.108673		Plant L-ascorbate oxidase
AT4G37445	12.487	-2.37267	0.797893	-2.97366	0.00294268	0.109366		0
AT5G07475	42.5919	3.67074	1.23456	2.97333	0.00294591	0.109366		Cupredoxin superfamily protein
AT5G26010	400.032	1.53753	0.51715	2.97308	0.00294827	0.109366		Protein phosphatase 2C family protein
AT5G12170	324.139	1.51481	0.509792	2.97143	0.00296418	0.109767		ERR: AT5G12170 not in vocabulary: $voc
AT1G15180	1027.52	-0.536934	0.180762	-2.97039	0.0029742	0.109836		MATE efflux family protein
AT4G08040	216.528	1.98395	0.667958	2.97018	0.00297627	0.109836		1-aminocyclopropane-1-carboxylate synthase 11
AT4G23920	255.886	0.892311	0.300602	2.96842	0.00299338	0.110277		UDP-D-glucose/UDP-D-galactose 4-epimerase 2
AT5G42655	29.6463	2.89858	0.976661	2.96785	0.00299892	0.110292		Disease resistance-responsive (dirigent-like protein) family protein
AT1G32100	500.556	1.96059	0.661112	2.96559	0.00302103	0.110368		pinoresinol reductase 1
AT1G57560	243.092	2.25372	0.759636	2.96685	0.0030087	0.110368		myb domain protein 50
AT3G19620	22.736	-2.33915	0.788744	-2.96566	0.00302034	0.110368		Glycosyl hydrolase family protein
AT4G33565	146.843	1.52712	0.514956	2.96554	0.00302152	0.110368		RING/U-box superfamily protein
AT5G48560	315.304	1.14507	0.386664	2.96141	0.0030623	0.111667		basic helix-loop-helix (bHLH) DNA-binding superfamily protein
AT4G24010	22.0457	4.06404	1.37262	2.96079	0.00306849	0.111704		cellulose synthase like G1
AT1G13600	21.5464	3.12463	1.05636	2.95792	0.00309726	0.112207		basic leucine-zipper 58
AT1G14550	82.25	2.52959	0.857006	2.95166	0.00316068	0.112207		Peroxidase superfamily protein
AT1G27020	1818.66	1.29971	0.439311	2.95851	0.00309131	0.112207		0
AT1G54050	456.11	1.50668	0.5104	2.95197	0.00315758	0.112207		HSP20-like chaperones superfamily protein
AT2G21090	304.612	-0.774007	0.261934	-2.95497	0.00312698	0.112207		Pentatricopeptide repeat (PPR-like) superfamily protein
AT2G28160	113.253	1.45832	0.493688	2.95393	0.00313755	0.112207		FER-like regulator of iron uptake
AT2G28600	891.819	-0.687934	0.232722	-2.95604	0.0031162	0.112207		P-loop containing nucleoside triphosphate hydrolases superfamily protein
AT3G14560	61.3016	1.89937	0.643414	2.95202	0.00315706	0.112207		0
AT3G21230	505.594	1.699	0.575023	2.95466	0.00313009	0.112207		4-coumarate:CoA ligase 5
AT3G25790	100.046	1.64632	0.557523	2.95293	0.00314778	0.112207		myb-like transcription factor family protein
AT3G27460	154.103	0.754184	0.255437	2.95252	0.00315193	0.112207		SGF29 tudor-like domain
AT3G63470	408.592	1.16102	0.392732	2.95626	0.00311392	0.112207		serine carboxypeptidase-like 40
AT5G05790	130.492	1.74476	0.590933	2.95256	0.00315152	0.112207		Duplicated homeodomain-like superfamily protein
AT5G05880	743.38	0.7569	0.25627	2.95353	0.00314164	0.112207		UDP-Glycosyltransferase superfamily protein
AT5G15960	3903.04	1.82982	0.619896	2.95181	0.00315913	0.112207		stress-responsive protein (KIN1) / stress-induced protein (KIN1)
AT1G27380	14.087	3.48749	1.18179	2.95102	0.00316731	0.112257		ROP-interactive CRIB motif-containing protein 2
AT2G01880	62.5044	1.94208	0.658326	2.95003	0.00317738	0.112428		purple acid phosphatase 7
AT1G28680	1858.24	1.11809	0.379176	2.94874	0.00319072	0.112532		HXXXD-type acyl-transferase family protein
AT1G67460	11.7452	2.86208	0.970615	2.94873	0.00319081	0.112532		Minichromosome maintenance (MCM2/3/5) family protein
AT3G56980	24.5619	-4.27755	1.45113	-2.94774	0.00320105	0.112708		basic helix-loop-helix (bHLH) DNA-binding superfamily protein
AT1G71890	107.675	-1.66825	0.5663	-2.94588	0.00322036	0.113203		Major facilitator superfamily protein
AT1G20440	11995.6	1.95371	0.663374	2.94512	0.00322832	0.113297		cold-regulated 47
AT3G44326	65.6505	2.35855	0.801065	2.94427	0.00323722	0.113424		F-box family protein
AT3G06370	55.5048	1.36501	0.463819	2.94298	0.0032507	0.113711		sodium hydrogen exchanger 4
AT1G71740	225.715	3.07818	1.04637	2.94177	0.00326343	0.113971		0
AT1G51830	275.752	2.14769	0.730549	2.93983	0.00328388	0.114499		Leucine-rich repeat protein kinase family protein
AT5G40590	115.882	2.43275	0.827885	2.93851	0.00329796	0.114617		Cysteine/Histidine-rich C1 domain family protein
AT5G58910	21.6852	3.21006	1.09229	2.93885	0.00329431	0.114617		laccase 16
AT5G25370	13.0273	-3.15349	1.07548	-2.93216	0.00336612	0.116797		phospholipase D alpha 3
AT3G09925	983.669	1.9495	0.66556	2.92911	0.00339932	0.11757		Pollen Ole e 1 allergen and extensin family protein
AT5G48070	325.008	1.81164	0.618408	2.92952	0.00339491	0.11757		xyloglucan endotransglucosylase/hydrolase 20
AT5G43450	70.7098	1.56434	0.534199	2.92839	0.0034072	0.117653		2-oxoglutarate (2OG) and Fe(II)-dependent oxygenase superfamily protein
AT4G20450	59.5634	2.27115	0.77617	2.9261	0.00343243	0.118333		Leucine-rich repeat protein kinase family protein
AT2G18360	115.133	1.8221	0.622892	2.92522	0.00344211	0.118335		alpha/beta-Hydrolases superfamily protein
AT2G22540	106.997	1.20629	0.412395	2.9251	0.0034435	0.118335		K-box region and MADS-box transcription factor family protein
AT1G19020	721.152	1.81785	0.621886	2.92313	0.00346531	0.118839		0
AT1G74840	1155.92	0.805404	0.275561	2.92278	0.00346923	0.118839		Homeodomain-like superfamily protein
AT4G33950	1048.09	0.940249	0.321945	2.92053	0.00349436	0.119509		Protein kinase superfamily protein
AT3G23830	1901.69	-0.618202	0.211806	-2.91872	0.00351473	0.119634		glycine-rich RNA-binding protein 4
AT4G16270	84.8797	2.16283	0.740779	2.91967	0.00350403	0.119634		Peroxidase superfamily protein
AT5G55250	110.531	2.07898	0.712274	2.91879	0.00351394	0.119634		IAA carboxylmethyltransferase 1
AT1G26970	43.1157	1.80086	0.618053	2.91377	0.00357092	0.120794		Protein kinase superfamily protein
AT4G17220	113.518	2.21631	0.76064	2.91374	0.00357128	0.120794		microtubule-associated proteins 70-5
AT4G38660	616.924	-0.654683	0.224641	-2.91435	0.00356425	0.120794		Pathogenesis-related thaumatin superfamily protein
AT5G23660	224.132	1.51821	0.521036	2.91383	0.00357029	0.120794		homolog of Medicago truncatula MTN3
AT1G26960	397.899	1.07088	0.3677	2.91238	0.00358686	0.121088		homeobox protein 23
AT5G05690	1141.02	-0.376413	0.129263	-2.912	0.00359125	0.121088		Cytochrome P450 superfamily protein
AT3G15534	26.2305	2.20798	0.759022	2.90898	0.00362605	0.121878		0
AT4G39350	1628.39	0.638834	0.219607	2.90899	0.003626	0.121878		cellulose synthase A2
AT1G09310	31281	1.57858	0.543562	2.90414	0.00368262	0.121957		Protein of unknown function, DUF538
AT1G12560	611.428	2.0783	0.714744	2.90775	0.00364041	0.121957		expansin A7
AT1G32450	92.5294	3.99356	1.37454	2.90538	0.00366803	0.121957		nitrate transporter 1.5
AT2G32510	47.343	1.97273	0.679139	2.90475	0.00367548	0.121957		mitogen-activated protein kinase kinase kinase 17
AT2G37430	214.912	1.99668	0.687579	2.90392	0.00368518	0.121957		C2H2 and C2HC zinc fingers superfamily protein
AT2G37580	60.238	1.42772	0.49127	2.90619	0.00365864	0.121957		RING/U-box superfamily protein
AT5G02790	1350.86	0.991368	0.341238	2.90521	0.00367011	0.121957		Glutathione S-transferase family protein
AT5G49440	1812.75	-0.49655	0.170858	-2.90622	0.00365829	0.121957		0
AT5G54165	161.15	1.88425	0.648717	2.90459	0.0036774	0.121957		0
AT5G59940	26.504	2.19311	0.755074	2.9045	0.0036784	0.121957		Cysteine/Histidine-rich C1 domain family protein
AT4G21160	1071.67	0.427719	0.147346	2.90282	0.00369822	0.122201		Calcium-dependent ARF-type GTPase activating protein family
AT1G70340	225.038	1.0368	0.357275	2.90197	0.00370829	0.122345		Plant protein of unknown function (DUF936)
AT3G12950	491.315	-0.607867	0.209933	-2.89552	0.00378531	0.12446		Trypsin family protein
AT5G04960	1078.48	2.01931	0.697266	2.89605	0.00377896	0.12446		Plant invertase/pectin methylesterase inhibitor superfamily
AT5G44360	4.75956	-4.16101	1.43724	-2.89515	0.00378978	0.12446		FAD-binding Berberine family protein
AT1G48070	17.2808	3.23644	1.11856	2.8934	0.00381099	0.124655		Thioredoxin superfamily protein
AT1G61930	76.707	1.34446	0.464741	2.89292	0.00381678	0.124655		Protein of unknown function, DUF584
AT3G20140	28.2049	-2.01769	0.697501	-2.89274	0.00381894	0.124655		cytochrome P450, family 705, subfamily A, polypeptide 23
AT5G67360	7056.25	-0.746996	0.258227	-2.89279	0.00381839	0.124655		Subtilase family protein
AT4G38620	458.334	1.23851	0.428241	2.8921	0.00382675	0.124721		myb domain protein 4
AT2G31345	12.7108	3.47465	1.20168	2.89151	0.00383401	0.124768		0
AT5G62500	517.111	0.640792	0.221698	2.89039	0.00384767	0.125023		end binding protein 1B
AT4G13750	220.338	-1.17353	0.406385	-2.88772	0.00388045	0.125898		Histidine kinase-, DNA gyrase B-, and HSP90-like ATPase family protein
AT4G01110	47.3738	2.17481	0.753337	2.8869	0.00389053	0.126035		0
AT2G19060	37.1741	2.79965	0.970284	2.88539	0.0039093	0.126452		SGNH hydrolase-type esterase superfamily protein
AT1G31050	46.7908	2.25999	0.783811	2.88333	0.00393495	0.12709		basic helix-loop-helix (bHLH) DNA-binding superfamily protein
AT1G13930	5016.61	1.1632	0.403592	2.88211	0.00395017	0.127199		0
AT2G44490	1885	1.0293	0.357085	2.88252	0.00394514	0.127199		Glycosyl hydrolase superfamily protein
AT1G06520	19.6327	-2.6129	0.906874	-2.88122	0.00396142	0.12737		glycerol-3-phosphate acyltransferase 1
AT1G01453	91.2079	2.25873	0.784121	2.88059	0.00396934	0.127434		0
AT1G27650	1459.9	-0.442886	0.153794	-2.87974	0.00398003	0.127587		U2 snRNP auxiliary factor small subunit, putative
AT3G13980	80.5714	1.51934	0.5277	2.87917	0.0039872	0.127626		0
AT1G48930	791.433	1.81217	0.629614	2.87823	0.00399916	0.127819		glycosyl hydrolase 9C1
AT1G54020	51.8882	1.19592	0.415725	2.8767	0.00401855	0.128247		GDSL-like Lipase/Acylhydrolase superfamily protein
AT4G33790	74.7123	2.32472	0.808604	2.87497	0.0040406	0.128569		Jojoba acyl CoA reductase-related male sterility protein
AT5G05210	1294.1	-0.524635	0.182463	-2.8753	0.00403649	0.128569		Surfeit locus protein 6
AT2G20560	585.707	0.962415	0.334839	2.87426	0.00404973	0.128669		DNAJ heat shock family protein
AT1G04250	2526.81	1.55716	0.542198	2.87194	0.00407963	0.129318		AUX/IAA transcriptional regulator family protein
AT1G21090	435.268	-0.717542	0.249863	-2.87174	0.00408221	0.129318		Cupredoxin superfamily protein
AT1G52930	1333.29	-0.652031	0.227204	-2.86981	0.00410719	0.129496		Ribosomal RNA processing Brix domain protein
AT4G14819	35.1993	3.70809	1.29227	2.86944	0.00411194	0.129496		Protein of unknown function (DUF1677)
AT5G24313	143.623	1.88894	0.658286	2.86948	0.00411144	0.129496		0
AT5G48290	127.67	2.06174	0.718444	2.86974	0.00410812	0.129496		Heavy metal transport/detoxification superfamily protein
AT2G03730	514.718	0.925856	0.322832	2.86792	0.00413181	0.12975		ACT domain repeat 5
AT5G05410	990.84	1.28645	0.448568	2.8679	0.00413208	0.12975		DRE-binding protein 2A
AT1G34760	359.116	1.25951	0.43964	2.86486	0.00417189	0.129861		general regulatory factor 11
AT1G36730	2443.9	-0.380353	0.132734	-2.86553	0.00416313	0.129861		Translation initiation factor IF2/IF5
AT1G36732	2443.9	-0.380353	0.132734	-2.86553	0.00416313	0.129861		conserved peptide upstream open reading frame 19
AT2G01630	518.019	-0.703956	0.245573	-2.86658	0.00414929	0.129861		O-Glycosyl hydrolases family 17 protein
AT3G27960	998.552	0.763149	0.266329	2.86544	0.00416429	0.129861		Tetratricopeptide repeat (TPR)-like superfamily protein
AT5G17330	5741.6	1.44914	0.505808	2.86499	0.00417025	0.129861		glutamate decarboxylase
AT5G19970	18.7971	2.0256	0.707556	2.86281	0.00419904	0.130517		0
AT2G31082	3.76762	5.33051	1.864	2.85971	0.00424027	0.131608		CLAVATA3/ESR-RELATED 7
AT4G01070	819.577	1.44162	0.5043	2.85866	0.00425435	0.131854		UDP-Glycosyltransferase superfamily protein
AT2G40160	113.594	1.38514	0.484647	2.85803	0.00426282	0.131926		Plant protein of unknown function (DUF828)
AT1G12040	926.296	1.89815	0.664496	2.85653	0.00428303	0.132139		leucine-rich repeat/extensin 1
AT1G66900	367.419	0.619549	0.216952	2.85569	0.00429429	0.132139		alpha/beta-Hydrolases superfamily protein
AT3G09240	76.7017	2.14874	0.752248	2.85642	0.00428447	0.132139		Protein kinase protein with tetratricopeptide repeat domain
AT3G32030	22.8818	2.89381	1.01321	2.85607	0.00428921	0.132139		Terpenoid cyclases/Protein prenyltransferases superfamily protein
AT5G24090	234.241	1.86317	0.65292	2.85359	0.00432277	0.132825		chitinase A
AT1G61920	4.27537	3.99748	1.4023	2.85065	0.00436303	0.13387		0
AT1G65960	3157.26	1.49421	0.524887	2.84673	0.00441712	0.13448		glutamate decarboxylase 2
AT3G51910	247.538	1.54591	0.54294	2.84729	0.00440928	0.13448		heat shock transcription factor A7A
AT4G13390	2129.97	2.47864	0.870857	2.84621	0.00442432	0.13448		Proline-rich extensin-like family protein
AT4G25170	1216.25	-0.832721	0.292426	-2.84763	0.00440466	0.13448		Uncharacterised conserved protein (UCP012943)
AT4G26950	62.3506	1.41079	0.495263	2.84857	0.00439156	0.13448		Protein of unknown function, DUF584
AT4G29800	111.103	2.00995	0.706228	2.84604	0.00442673	0.13448		PATATIN-like protein 8
AT5G38220	217.365	0.697303	0.244879	2.84754	0.00440588	0.13448		alpha/beta-Hydrolases superfamily protein
AT1G77020	159.377	0.91661	0.322226	2.84462	0.00444651	0.13489		DNAJ heat shock N-terminal domain-containing protein
AT2G35770	139.794	1.76934	0.622239	2.84351	0.00446201	0.135169		serine carboxypeptidase-like 28
AT5G63600	322.049	1.91294	0.673016	2.84234	0.00447832	0.135472		flavonol synthase 5
AT1G18870	230.6	1.59657	0.561871	2.84153	0.0044897	0.135626		isochorismate synthase 2
AT1G14580	445.297	-0.932359	0.328289	-2.84005	0.00451061	0.136004		C2H2-like zinc finger protein
AT5G03545	81.3327	2.02166	0.711915	2.83975	0.00451488	0.136004		0
AT3G10740	393.285	-0.913679	0.322104	-2.8366	0.0045597	0.137161		alpha-L-arabinofuranosidase 1
AT1G13670	206.017	1.32368	0.466839	2.83541	0.00457674	0.137289		0
AT1G51880	39.8087	2.43637	0.85917	2.83572	0.0045722	0.137289		root hair specific 6
AT1G68300	729.082	1.27273	0.449091	2.83401	0.00459683	0.137664		Adenine nucleotide alpha hydrolases-like superfamily protein
AT4G12510	1151.64	2.41431	0.852151	2.8332	0.00460846	0.137664		Bifunctional inhibitor/lipid-transfer protein/seed storage 2S albumin superfamily protein
AT4G39480	386.559	1.74888	0.617246	2.83337	0.00460606	0.137664		cytochrome P450, family 96, subfamily A, polypeptide 9
AT2G14900	378.761	1.55572	0.549205	2.83268	0.00461601	0.137698		Gibberellin-regulated family protein
AT1G56430	1312.84	1.03077	0.364096	2.83105	0.00463949	0.137864		nicotianamine synthase 4
AT2G18300	176.248	1.18986	0.42027	2.83119	0.00463747	0.137864		basic helix-loop-helix (bHLH) DNA-binding superfamily protein
AT3G05860	13.3045	3.80713	1.345	2.83057	0.00464649	0.137864		MADS-box transcription factor family protein
AT4G13440	47.4243	2.04749	0.723362	2.83052	0.00464725	0.137864		Calcium-binding EF-hand family protein
AT1G77700	17.1787	-2.80936	0.992945	-2.82932	0.00466468	0.138		Pathogenesis-related thaumatin superfamily protein
AT3G23190	280.353	1.32524	0.468348	2.82961	0.00466046	0.138		HR-like lesion-inducing protein-related
AT1G72450	819.463	1.75238	0.619839	2.82715	0.00469643	0.138522		jasmonate-zim-domain protein 6
AT3G14395	95.6383	2.14686	0.759469	2.82679	0.00470169	0.138522		0
AT3G56230	97.3935	1.82728	0.646252	2.8275	0.00469126	0.138522		BTB/POZ domain-containing protein
AT3G13782	140.421	1.32115	0.46757	2.82557	0.00471965	0.138675		nucleosome assembly protein1;4
AT5G52050	144.729	1.66275	0.588467	2.82556	0.00471979	0.138675		MATE efflux family protein
AT1G05260	2441.96	1.68835	0.598668	2.82017	0.00479977	0.139019		Peroxidase superfamily protein
AT1G53180	375.386	1.14721	0.406239	2.82396	0.00474338	0.139019		0
AT1G68650	192.962	1.07119	0.379961	2.8192	0.00481429	0.139019		Uncharacterized protein family (UPF0016)
AT2G42840	13559.6	-0.501725	0.177795	-2.82193	0.00477351	0.139019		protodermal factor 1
AT3G15800	9.96069	-3.3296	1.1807	-2.82002	0.00480205	0.139019		Glycosyl hydrolase superfamily protein
AT3G51330	392.022	1.71087	0.606765	2.81965	0.00480756	0.139019		Eukaryotic aspartyl protease family protein
AT4G23400	678.867	1.3601	0.482273	2.82018	0.0047997	0.139019		plasma membrane intrinsic protein 1;5
AT4G24170	13.3951	4.50813	1.59883	2.81965	0.00480762	0.139019		ATP binding microtubule motor family protein
AT4G27400	206.508	1.92207	0.6818	2.81911	0.00481564	0.139019		Late embryogenesis abundant (LEA) protein-related
AT4G31430	889.173	-0.442723	0.157005	-2.81981	0.00480528	0.139019		0
AT4G37530	486.751	1.50894	0.534457	2.82331	0.00475307	0.139019		Peroxidase superfamily protein
AT5G09330	1774.96	-0.671181	0.237797	-2.82249	0.00476521	0.139019		NAC domain containing protein 82
AT5G14130	40.232	3.78611	1.34118	2.82297	0.00475808	0.139019		Peroxidase superfamily protein
AT5G08500	664.419	-0.654484	0.232332	-2.81702	0.00484715	0.139741		Transmembrane CLPTM1 family protein
AT4G22380	411.596	-0.637274	0.226328	-2.8157	0.00486704	0.139927		Ribosomal protein L7Ae/L30e/S12e/Gadd45 family protein
AT5G25160	16.8892	4.09265	1.4534	2.81592	0.00486377	0.139927		zinc finger protein 3
AT5G50290	5.96467	-3.56566	1.26653	-2.8153	0.00487315	0.139927		0
AT3G51540	62.9521	2.36175	0.839588	2.81299	0.00490833	0.140749		0
AT1G52050	226.143	2.25023	0.800385	2.81143	0.00493216	0.140759		Mannose-binding lectin superfamily protein
AT2G21050	484.569	-0.825152	0.293431	-2.81208	0.00492224	0.140759		like AUXIN RESISTANT 2
AT2G27535	4.77075	4.69695	1.67077	2.81125	0.0049349	0.140759		ribosomal protein L10A family protein
AT5G58520	208.551	-0.621436	0.220993	-2.81202	0.0049232	0.140759		Protein kinase superfamily protein
AT1G12740	375.916	1.23734	0.440565	2.80852	0.00497692	0.140818		cytochrome P450, family 87, subfamily A, polypeptide 2
AT2G07689	9.8688	-3.38129	1.20306	-2.81056	0.00494551	0.140818		NADH-Ubiquinone/plastoquinone (complex I) protein
AT4G26320	611.445	1.81422	0.645988	2.80844	0.00497819	0.140818		arabinogalactan protein 13
AT4G31650	468.337	0.687357	0.244688	2.80911	0.0049678	0.140818		Transcriptional factor B3 family protein
AT5G15970	6812.73	1.25567	0.446865	2.80996	0.00495479	0.140818		stress-responsive protein (KIN2) / stress-induced protein (KIN2) / cold-responsive protein (COR6.6) / cold-regulated protein (COR6.6)
AT5G24110	51.0941	2.10276	0.748532	2.80917	0.00496691	0.140818		WRKY DNA-binding protein 30
AT5G59490	399.388	2.09677	0.746676	2.80814	0.00498284	0.140818		Haloacid dehalogenase-like hydrolase (HAD) superfamily protein
AT3G13110	1883.11	0.621654	0.22141	2.8077	0.00498969	0.140826		serine acetyltransferase 2;2
AT2G14060	140.656	0.873224	0.311111	2.80679	0.00500373	0.140827		S-adenosyl-L-methionine-dependent methyltransferases superfamily protein
AT3G04730	3419.15	0.873846	0.311435	2.80587	0.00501812	0.140827		indoleacetic acid-induced protein 16
AT4G01680	168.093	1.47173	0.524399	2.80651	0.00500808	0.140827		myb domain protein 55
AT4G19680	145.78	2.07626	0.739885	2.8062	0.00501298	0.140827		iron regulated transporter 2
AT5G06800	144.167	1.05389	0.37564	2.80559	0.00502251	0.140827		myb-like HTH transcriptional regulator family protein
AT4G13660	1652.08	1.39597	0.497759	2.80451	0.00503927	0.141113		pinoresinol reductase 2
AT1G17780	179.578	0.691634	0.246984	2.80032	0.00510512	0.142038		0
AT1G79900	25.0776	-1.86763	0.667137	-2.79947	0.00511859	0.142038		Mitochondrial substrate carrier family protein
AT2G44570	14.1663	2.44328	0.872452	2.80047	0.00510282	0.142038		glycosyl hydrolase 9B12
AT3G12835	15.5807	2.35311	0.840541	2.79952	0.00511786	0.142038		0
AT3G52360	322.507	1.23681	0.44165	2.80042	0.00510358	0.142038		0
AT5G01890	632.711	-0.913679	0.326354	-2.79966	0.00511568	0.142038		Leucine-rich receptor-like protein kinase family protein
AT5G63650	453.329	0.719282	0.256707	2.80196	0.00507936	0.142038		SNF1-related protein kinase 2.5
AT2G26290	57.79	2.11966	0.757642	2.79771	0.00514667	0.142537		root-specific kinase 1
AT4G28270	594.644	0.838687	0.299798	2.79751	0.00514985	0.142537		RING membrane-anchor 2
AT1G59725	58.6938	2.05329	0.734213	2.79658	0.00516464	0.142561		DNAJ heat shock family protein
AT3G03280	249.636	1.6721	0.597952	2.79638	0.00516789	0.142561		0
AT3G48880	387.998	0.563414	0.201492	2.79621	0.00517065	0.142561		RNI-like superfamily protein
AT5G23020	99.4785	3.58458	1.28333	2.79319	0.00521908	0.1436		2-isopropylmalate synthase 2
AT5G44610	606.773	2.70478	0.968405	2.79303	0.00522171	0.1436		microtubule-associated protein 18
AT1G19700	378.333	0.748596	0.26814	2.79181	0.00524147	0.143794		BEL1-like homeodomain 10
AT4G22110	33.618	3.3866	1.21307	2.79177	0.00524214	0.143794		GroES-like zinc-binding dehydrogenase family protein
AT5G10770	446.592	1.4435	0.517265	2.79064	0.00526036	0.14411		Eukaryotic aspartyl protease family protein
AT2G26480	39.154	2.00646	0.719572	2.78841	0.00529676	0.144738		UDP-glucosyl transferase 76D1
AT5G40690	315.029	2.16397	0.77601	2.78858	0.00529392	0.144738		0
AT5G17780	313.395	0.923988	0.331535	2.787	0.0053199	0.145001		alpha/beta-Hydrolases superfamily protein
AT5G55090	89.6443	1.77493	0.636836	2.78711	0.00531802	0.145001		mitogen-activated protein kinase kinase kinase 15
AT5G14340	42.624	1.93733	0.695405	2.78591	0.0053378	0.145304		myb domain protein 40
AT5G24780	14.8195	4.4179	1.58648	2.78472	0.00535744	0.145654		vegetative storage protein 1
AT1G20450	7642.41	2.23914	0.804458	2.78341	0.00537904	0.145822		Dehydrin family protein
AT3G18490	5064.57	-0.763424	0.274326	-2.7829	0.00538746	0.145822		Eukaryotic aspartyl protease family protein
AT3G59550	232.754	-0.887164	0.318814	-2.78271	0.00539076	0.145822		Rad21/Rec8-like family protein
AT5G03550	7.42814	4.71318	1.69308	2.78379	0.0053728	0.145822		0
AT4G11000	6.93711	4.04518	1.45405	2.782	0.00540244	0.145859		Ankyrin repeat family protein
AT4G34380	33.8328	2.60188	0.935383	2.78162	0.0054089	0.145859		Transducin/WD40 repeat-like superfamily protein
AT5G58500	14.9389	3.43479	1.23491	2.7814	0.0054125	0.145859		Protein of unknown function (DUF640)
AT2G40150	213.071	0.812919	0.292686	2.77745	0.00547879	0.14746		TRICHOME BIREFRINGENCE-LIKE 28
AT1G11820	926.505	-0.813892	0.293224	-2.77567	0.00550887	0.147899		O-Glycosyl hydrolases family 17 protein
AT3G22160	83.273	1.77847	0.640673	2.77593	0.00550434	0.147899		VQ motif-containing protein
AT5G03070	258.818	-0.560571	0.202002	-2.77508	0.0055189	0.147984		importin alpha isoform 9
AT1G73370	74.7643	-1.45739	0.525371	-2.77401	0.00553693	0.148282		sucrose synthase 6
AT1G02770	125.501	-0.781736	0.282244	-2.76971	0.00561056	0.149138		Protein of unknown function (DUF626)
AT1G31335	233.514	0.986766	0.356222	2.77008	0.00560417	0.149138		0
AT3G22490	236.044	-2.225	0.803115	-2.77046	0.00559771	0.149138		Seed maturation protein
AT3G27650	18.6695	2.48319	0.895901	2.77173	0.00557598	0.149138		LOB domain-containing protein 25
AT4G31910	148.009	1.50837	0.544334	2.77103	0.00558791	0.149138		HXXXD-type acyl-transferase family protein
AT5G52660	224.549	0.538639	0.194414	2.77058	0.0055956	0.149138		Homeodomain-like superfamily protein
AT3G08870	5.50115	4.0695	1.46974	2.76887	0.00562516	0.149341		Concanavalin A-like lectin protein kinase family protein
AT3G55040	547.537	-0.741169	0.267767	-2.76796	0.00564084	0.149573		glutathione transferase lambda 2
AT1G14650	1668.4	-0.571158	0.206833	-2.76144	0.00575473	0.15128		SWAP (Suppressor-of-White-APricot)/surp domain-containing protein / ubiquitin family protein
AT1G57790	44.4726	1.37631	0.498309	2.76196	0.00574554	0.15128		F-box family protein
AT2G40100	824.392	1.08957	0.394438	2.76234	0.00573895	0.15128		light harvesting complex photosystem II
AT3G49120	682.468	1.90263	0.689112	2.76099	0.00576268	0.15128		peroxidase CB
AT3G49845	303.914	1.55667	0.563408	2.76295	0.00572823	0.15128		0
AT4G11460	168.386	-1.08522	0.393103	-2.76065	0.00576861	0.15128		cysteine-rich RLK (RECEPTOR-like protein kinase) 30
AT4G36640	596.562	1.28508	0.465034	2.76341	0.00572005	0.15128		Sec14p-like phosphatidylinositol transfer family protein
AT5G01790	187.292	1.31395	0.475853	2.76124	0.00575821	0.15128		0
AT5G57625	1751.84	2.45827	0.889561	2.76346	0.00571915	0.15128		CAP (Cysteine-rich secretory proteins, Antigen 5, and Pathogenesis-related 1 protein) superfamily protein
AT1G69325	12.4269	-2.34005	0.848051	-2.75932	0.0057921	0.151711		Remorin family protein
AT2G43620	110.374	1.24169	0.450154	2.75837	0.00580901	0.151827		Chitinase family protein
AT5G46730	379.064	1.00851	0.36563	2.75828	0.0058107	0.151827		glycine-rich protein
AT1G52780	335.306	-0.620943	0.225309	-2.75596	0.00585203	0.152167		Protein of unknown function (DUF2921)
AT2G28210	32.0408	3.74463	1.35837	2.75671	0.00583859	0.152167		alpha carbonic anhydrase 2
AT3G15130	46.0598	-1.30441	0.473222	-2.75645	0.00584323	0.152167		Tetratricopeptide repeat (TPR)-like superfamily protein
AT4G06744	513.028	1.2866	0.46682	2.75609	0.00584966	0.152167		Leucine-rich repeat (LRR) family protein
AT2G36870	1099.13	1.34112	0.486944	2.75416	0.00588427	0.15233		xyloglucan endotransglucosylase/hydrolase 32
AT5G24410	42.5254	3.64773	1.32407	2.75494	0.00587021	0.15233		6-phosphogluconolactonase 4
AT5G48060	22.4626	-1.97894	0.718375	-2.75475	0.00587371	0.15233		C2 calcium/lipid-binding plant phosphoribosyltransferase family protein
AT5G57970	387.442	0.481392	0.174796	2.75403	0.00588667	0.15233		DNA glycosylase superfamily protein
AT5G45810	17.6849	2.28395	0.829585	2.75312	0.00590295	0.152568		CBL-interacting protein kinase 19
AT3G15518	151.102	1.83618	0.667228	2.75196	0.00592399	0.152859		0
AT4G19970	34.1421	1.94151	0.705566	2.75171	0.00592848	0.152859		0
AT1G05660	217.695	1.88785	0.686853	2.74854	0.00598611	0.153001		Pectin lyase-like superfamily protein
AT1G28130	758.269	1.05527	0.384137	2.74711	0.00601235	0.153001		Auxin-responsive GH3 family protein
AT2G12462	379.706	1.46231	0.532175	2.74779	0.00599977	0.153001		0
AT2G25090	46.101	2.75001	0.999741	2.75072	0.00594645	0.153001		CBL-interacting protein kinase 16
AT2G43550	111.621	1.68925	0.614678	2.74818	0.00599266	0.153001		Scorpion toxin-like knottin superfamily protein
AT2G47880	4.22085	4.56506	1.66032	2.7495	0.00596857	0.153001		Glutaredoxin family protein
AT3G22440	3503.65	-0.459261	0.166979	-2.75042	0.00595197	0.153001		FRIGIDA-like protein
AT3G46280	899.856	1.86513	0.678254	2.74989	0.00596148	0.153001		protein kinase-related
AT4G11290	720.88	1.94843	0.708708	2.74927	0.00597285	0.153001		Peroxidase superfamily protein
AT4G31470	450.39	1.33465	0.485666	2.74808	0.00599452	0.153001		CAP (Cysteine-rich secretory proteins, Antigen 5, and Pathogenesis-related 1 protein) superfamily protein
AT5G54710	67.1749	2.12615	0.773949	2.74714	0.00601174	0.153001		Ankyrin repeat family protein
AT1G29860	4.1634	4.62127	1.68265	2.74642	0.00602487	0.153139		WRKY DNA-binding protein 71
AT3G02500	67.9985	1.31429	0.478672	2.74569	0.0060383	0.153299		0
AT2G07835	8.35932	-3.21	1.16975	-2.74418	0.00606629	0.153734		0
AT5G64900	202.972	2.12429	0.774161	2.74399	0.00606976	0.153734		precursor of peptide 1
AT1G58150	58.8655	-1.0961	0.39964	-2.74272	0.00609335	0.15415		0
AT1G09850	986.869	0.734877	0.268067	2.74139	0.00611793	0.154418		xylem bark cysteine peptidase 3
AT1G70000	614.334	0.700997	0.255747	2.74098	0.00612554	0.154418		myb-like transcription factor family protein
AT5G57785	499.844	1.55467	0.567189	2.741	0.00612521	0.154418		0
AT1G18410	19.6506	2.12457	0.776139	2.73735	0.00619364	0.15543		P-loop containing nucleoside triphosphate hydrolases superfamily protein
AT2G02955	128.187	-1.03936	0.379761	-2.73688	0.00620255	0.15543		maternal effect embryo arrest 12
AT2G37040	10475.8	1.71068	0.625203	2.7362	0.0062153	0.15543		PHE ammonia lyase 1
AT3G05920	311.035	1.69647	0.619673	2.73769	0.00618719	0.15543		Heavy metal transport/detoxification superfamily protein
AT3G21680	145.917	1.22046	0.445791	2.73774	0.00618631	0.15543		0
AT3G26440	266.582	1.73876	0.635478	2.73615	0.00621635	0.15543		Protein of unknown function (DUF707)
ATMG00570	6.65696	-6.15605	2.24914	-2.73707	0.00619886	0.15543		Sec-independent periplasmic protein translocase
AT1G07795	24.0163	2.00061	0.731373	2.73542	0.00623004	0.155592		0
AT4G14370	94.5164	1.36672	0.499795	2.73456	0.00624639	0.155819		Disease resistance protein (TIR-NBS-LRR class) family
AT3G13650	617.51	1.5845	0.579555	2.73399	0.00625725	0.155909		Disease resistance-responsive (dirigent-like protein) family protein
AT3G49590	363.365	0.72614	0.265838	2.73151	0.00630447	0.156179		Autophagy-related protein 13
AT4G30020	1007.97	-0.669954	0.245235	-2.73188	0.0062974	0.156179		PA-domain containing subtilase family protein
AT4G34650	54.7479	1.63468	0.598214	2.7326	0.00628361	0.156179		squalene synthase 2
AT5G13240	526.444	0.650137	0.238004	2.73162	0.0063024	0.156179		transcription regulators
AT5G53470	477.193	-0.457393	0.167398	-2.73237	0.00628808	0.156179		acyl-CoA binding protein 1
AT4G15500	86.3873	1.34598	0.493066	2.72982	0.0063369	0.156802		UDP-Glycosyltransferase superfamily protein
AT1G20370	612.342	-0.658084	0.241165	-2.72877	0.00635705	0.157119		Pseudouridine synthase family protein
AT5G40380	112.552	1.58043	0.57941	2.72766	0.00637859	0.157471		cysteine-rich RLK (RECEPTOR-like protein kinase) 42
AT4G08400	1339.42	2.27479	0.834584	2.72566	0.00641731	0.158244		Proline-rich extensin-like family protein
AT1G11920	16.0667	2.77941	1.02134	2.72133	0.00650201	0.159055		Pectin lyase-like superfamily protein
AT1G36310	749.944	-0.442327	0.162426	-2.72325	0.00646422	0.159055		S-adenosyl-L-methionine-dependent methyltransferases superfamily protein
AT1G56700	2362.61	0.691953	0.254237	2.72168	0.00649508	0.159055		Peptidase C15, pyroglutamyl peptidase I-like
AT2G44390	18.4029	2.70745	0.994526	2.72235	0.00648201	0.159055		Cysteine/Histidine-rich C1 domain family protein
AT3G07900	134.886	1.70842	0.627442	2.72283	0.00647252	0.159055		O-fucosyltransferase family protein
AT4G21250	36.5387	2.70372	0.993182	2.72228	0.00648325	0.159055		Sulfite exporter TauE/SafE family protein
AT5G62380	17.6867	-1.83986	0.676022	-2.7216	0.00649665	0.159055		NAC-domain protein 101
AT1G08890	291.475	0.873415	0.321078	2.72026	0.00652316	0.159146		Major facilitator superfamily protein
AT2G22330	960.084	1.30334	0.479365	2.71889	0.00655021	0.159146		cytochrome P450, family 79, subfamily B, polypeptide 3
AT3G54580	9694.25	1.79082	0.658317	2.7203	0.00652232	0.159146		Proline-rich extensin-like family protein
AT4G03330	89.9688	1.53968	0.566229	2.71919	0.0065443	0.159146		syntaxin of plants 123
AT4G16670	655.624	1.21467	0.446741	2.71896	0.00654868	0.159146		Plant protein of unknown function (DUF828) with plant pleckstrin homology-like region
AT5G19230	554.197	1.73	0.636288	2.71889	0.00655015	0.159146		Glycoprotein membrane precursor GPI-anchored
AT3G52790	56.9223	2.94987	1.08561	2.71725	0.00658274	0.159689		peptidoglycan-binding LysM domain-containing protein
AT4G38690	252.749	1.3058	0.480667	2.71664	0.00659475	0.159689		PLC-like phosphodiesterases superfamily protein
AT5G22410	524.015	2.00311	0.737451	2.71627	0.00660227	0.159689		root hair specific 18
AT5G42100	2491.89	-0.545002	0.20063	-2.71645	0.00659857	0.159689		beta-1,3-glucanase_putative
AT3G17420	580.482	1.51021	0.556228	2.71509	0.00662572	0.160076		glyoxysomal protein kinase 1
AT2G37170	3340.6	1.65686	0.610528	2.71382	0.00665124	0.160512		plasma membrane intrinsic protein 2
AT4G23270	802.152	0.817136	0.301211	2.71283	0.0066711	0.16081		cysteine-rich RLK (RECEPTOR-like protein kinase) 19
AT1G15380	27.5783	-2.74415	1.01169	-2.71245	0.0066788	0.160815		Lactoylglutathione lyase / glyoxalase I family protein
AT3G28550	10967.3	1.75248	0.646553	2.7105	0.00671814	0.161581		Proline-rich extensin-like family protein
AT1G09750	1387.54	-0.900595	0.332522	-2.70838	0.00676129	0.161894		Eukaryotic aspartyl protease family protein
AT2G43880	212.927	1.12989	0.417181	2.70839	0.00676098	0.161894		Pectin lyase-like superfamily protein
AT5G16010	1045.43	0.568619	0.209931	2.7086	0.00675678	0.161894		3-oxo-5-alpha-steroid 4-dehydrogenase family protein
AT5G62430	61.0539	1.48858	0.549501	2.70897	0.00674922	0.161894		cycling DOF factor 1
AT1G19840	30.2684	1.65656	0.611966	2.70695	0.00679049	0.162291		SAUR-like auxin-responsive protein family
AT3G22570	230.049	1.62721	0.601151	2.70683	0.00679296	0.162291		Bifunctional inhibitor/lipid-transfer protein/seed storage 2S albumin superfamily protein
AT5G44350	89.0426	1.65093	0.610032	2.70631	0.00680363	0.162365		ethylene-responsive nuclear protein -related
AT1G34670	7.07436	4.43143	1.63777	2.70577	0.00681467	0.162448		myb domain protein 93
AT2G41380	584.144	1.65297	0.611058	2.7051	0.00682837	0.162594		S-adenosyl-L-methionine-dependent methyltransferases superfamily protein
AT3G05270	380.86	0.762776	0.282153	2.70341	0.00686318	0.163191		Plant protein of unknown function (DUF869)
AT4G14040	394.717	-0.71416	0.264196	-2.70315	0.00686866	0.163191		selenium-binding protein 2
AT1G15050	106.814	1.63734	0.606071	2.70156	0.00690156	0.163692		indole-3-acetic acid inducible 34
AT3G51320	174.083	-1.01004	0.373897	-2.70139	0.00690496	0.163692		Pentatricopeptide repeat (PPR) superfamily protein
AT1G01780	575.872	1.20036	0.444507	2.70042	0.00692517	0.163985		GATA type zinc finger transcription factor family protein
AT1G75620	50.2885	1.86094	0.689315	2.6997	0.00694025	0.163985		glyoxal oxidase-related protein
AT5G02230	1288.73	1.71397	0.634808	2.69999	0.00693416	0.163985		Haloacid dehalogenase-like hydrolase (HAD) superfamily protein
AT2G18260	19.329	1.75378	0.649779	2.69905	0.00695383	0.164126		syntaxin of plants 112
AT5G57510	23.9876	2.12421	0.787927	2.69595	0.00701891	0.16548		0
AT1G12150	55.9534	2.06955	0.767884	2.69513	0.00703603	0.16552		Plant protein of unknown function (DUF827)
AT4G11190	256.171	2.90973	1.07952	2.69539	0.00703067	0.16552		Disease resistance-responsive (dirigent-like protein) family protein
AT5G06550	446.914	-0.76031	0.28217	-2.69451	0.0070492	0.165649		0
AT1G32700	221.77	0.93715	0.347904	2.69371	0.00706626	0.165868		PLATZ transcription factor family protein
AT3G62680	4358.39	2.26147	0.839706	2.69317	0.00707768	0.165955		proline-rich protein 3
AT1G78090	104.955	1.78809	0.66411	2.69246	0.00709269	0.166125		trehalose-6-phosphate phosphatase
AT3G01420	2415.68	1.84408	0.685003	2.69208	0.00710079	0.166134		Peroxidase superfamily protein
AT3G17770	624.965	-0.661555	0.245943	-2.68987	0.00714809	0.167058		Dihydroxyacetone kinase
AT1G47395	72.1443	-1.64808	0.613145	-2.68791	0.00719011	0.167858		0
AT1G29540	22.4491	2.09146	0.778207	2.68753	0.00719819	0.167864		0
AT1G11300	147.531	-0.949799	0.353516	-2.68672	0.00721566	0.167907		protein serine/threonine kinases;protein kinases;ATP binding;sugar binding;kinases;carbohydrate binding
AT5G14530	402.351	-0.532311	0.198109	-2.68695	0.00721072	0.167907		Transducin/WD40 repeat-like superfamily protein
AT1G52060	385.17	2.70803	1.00834	2.68563	0.00723942	0.168277		Mannose-binding lectin superfamily protein
AT4G10250	43.2552	3.03662	1.1309	2.68513	0.00725026	0.168347		HSP20-like chaperones superfamily protein
AT3G23690	1123.11	0.592597	0.220833	2.68346	0.00728647	0.168823		basic helix-loop-helix (bHLH) DNA-binding superfamily protein
AT4G27410	543.256	1.82178	0.67883	2.68371	0.00728113	0.168823		NAC (No Apical Meristem) domain transcriptional regulator superfamily protein
AT5G43770	82.1616	-2.33514	0.87042	-2.68277	0.00730151	0.168989		proline-rich family protein
AT5G61020	3878.61	-0.534342	0.199272	-2.68147	0.00733004	0.169467		evolutionarily conserved C-terminal region 3
AT2G37390	236.345	0.759536	0.283478	2.67935	0.00737649	0.16981		Chloroplast-targeted copper chaperone protein
AT3G24300	193.148	1.67056	0.623443	2.67957	0.00737175	0.16981		ammonium transporter 1;3
AT3G58470	572.114	-0.480995	0.179461	-2.68023	0.00735725	0.16981		nucleic acid binding;methyltransferases
AT5G02000	36.2217	2.15883	0.80555	2.67995	0.00736339	0.16981		0
AT1G53400	355.874	0.990887	0.370078	2.67751	0.00741722	0.170464		Ubiquitin domain-containing protein
AT3G05160	34.4115	-1.90491	0.71149	-2.67735	0.00742079	0.170464		Major facilitator superfamily protein
AT4G05170	25.7382	2.04253	0.763111	2.67658	0.00743779	0.170672		basic helix-loop-helix (bHLH) DNA-binding superfamily protein
AT1G67050	104.31	1.38698	0.518629	2.67431	0.00748821	0.17132		0
AT3G09390	6203.73	0.70361	0.263057	2.67475	0.00747857	0.17132		metallothionein 2A
AT3G25250	471.932	1.33102	0.497785	2.67388	0.00749793	0.17132		AGC (cAMP-dependent, cGMP-dependent and protein kinase C) kinase family protein
AT3G47210	42.7532	2.0021	0.748719	2.67404	0.00749435	0.17132		Plant protein of unknown function (DUF247)
AT5G44480	311.907	1.56425	0.585123	2.67338	0.00750919	0.171395		NAD(P)-binding Rossmann-fold superfamily protein
AT2G37640	3069.8	-0.67454	0.252403	-2.67247	0.00752948	0.171493		Barwin-like endoglucanases superfamily protein
AT2G42140	12.7518	2.83288	1.05989	2.67282	0.00752173	0.171493		VQ motif-containing protein
AT1G75720	4.64012	-3.84755	1.4403	-2.67135	0.00755476	0.1716		Plant protein of unknown function (DUF827)
AT3G19030	778.012	1.36309	0.510292	2.6712	0.00755813	0.1716		0
AT4G34920	238.667	1.40406	0.525491	2.6719	0.00754235	0.1716		PLC-like phosphodiesterases superfamily protein
AT1G15830	67.5412	-1.68417	0.630682	-2.67039	0.00757628	0.171637		0
AT3G27170	922.68	1.53606	0.575216	2.67041	0.00757596	0.171637		chloride channel B
AT5G14060	1277.05	-0.460248	0.172374	-2.67006	0.00758372	0.171637		Aspartate kinase family protein
AT1G22640	372.159	0.75405	0.28247	2.66948	0.00759678	0.171751		myb domain protein 3
AT1G13160	1064.17	-0.578213	0.216885	-2.66599	0.00767611	0.17246		ARM repeat superfamily protein
AT1G47480	230.747	1.6048	0.601644	2.66736	0.00764498	0.17246		alpha/beta-Hydrolases superfamily protein
AT1G51850	250.915	1.48986	0.558972	2.66536	0.00769061	0.17246		Leucine-rich repeat protein kinase family protein
AT1G70710	1025.7	0.59881	0.22467	2.66528	0.00769237	0.17246		glycosyl hydrolase 9B1
AT1G72930	183.155	1.25383	0.470323	2.66589	0.00767838	0.17246		toll/interleukin-1 receptor-like
AT3G50750	171.331	-0.692943	0.259809	-2.66713	0.00765029	0.17246		BES1/BZR1 homolog 1
AT5G23870	99.7795	0.808468	0.303206	2.66639	0.00766696	0.17246		Pectinacetylesterase family protein
AT5G35180	2158.48	0.744737	0.279339	2.66606	0.00767452	0.17246		Protein of unknown function (DUF1336)
AT2G19880	1042.67	0.574554	0.215685	2.66386	0.00772495	0.17301		Nucleotide-diphospho-sugar transferases superfamily protein
AT3G18773	47.6589	1.36105	0.511146	2.66274	0.00775064	0.173113		RING/U-box superfamily protein
AT3G60110	150.113	0.735627	0.276317	2.66226	0.00776181	0.173113		DNA-binding bromodomain-containing protein
AT5G08790	2470.93	1.07362	0.403232	2.66253	0.00775547	0.173113		NAC (No Apical Meristem) domain transcriptional regulator superfamily protein
AT5G15265	310.535	1.32393	0.497124	2.66317	0.00774073	0.173113		0
AT4G29905	418.412	1.46851	0.551682	2.66189	0.00777041	0.173125		0
AT1G73750	35.1592	-1.23117	0.462863	-2.65991	0.00781609	0.173783		Uncharacterised conserved protein UCP031088, alpha/beta hydrolase
AT5G57990	3051.69	-0.595897	0.22402	-2.66001	0.00781373	0.173783		ubiquitin-specific protease 23
AT1G45145	1322.29	1.50336	0.565382	2.65902	0.00783676	0.173799		thioredoxin H-type 5
AT2G26820	43.3071	2.57307	0.967837	2.65857	0.00784721	0.173799		phloem protein 2-A3
AT3G01220	657.863	1.04431	0.392871	2.65814	0.00785728	0.173799		homeobox protein 20
AT3G10710	593.939	1.88386	0.708672	2.65829	0.00785375	0.173799		root hair specific 12
AT4G15248	77.9147	1.99074	0.748766	2.65869	0.00784453	0.173799		B-box type zinc finger family protein
AT2G20142	95.2441	1.52185	0.572625	2.65768	0.00786808	0.173859		Toll-Interleukin-Resistance (TIR) domain family protein
AT4G40090	1870.39	2.20783	0.831164	2.6563	0.00790023	0.17439		arabinogalactan protein 3
AT1G47670	487.018	-0.545566	0.205425	-2.65579	0.00791227	0.174476		Transmembrane amino acid transporter family protein
AT1G68230	28.5737	-2.54149	0.957473	-2.65438	0.00794553	0.17503		Reticulon family protein
AT3G10050	1525.47	-0.70356	0.265171	-2.65324	0.00797241	0.175442		L-O-methylthreonine resistant 1
AT3G14240	1766.96	-0.966183	0.364203	-2.65287	0.00798109	0.175453		Subtilase family protein
AT1G23760	129.435	1.41253	0.533491	2.64771	0.00810402	0.177973		BURP domain-containing protein
AT3G15000	6252.36	-0.732578	0.27684	-2.64621	0.00813987	0.178396		cobalt ion binding
AT5G48540	567.008	1.16896	0.441721	2.64637	0.00813614	0.178396		receptor-like protein kinase-related family protein
ATCG00190	308.632	-2.1353	0.80712	-2.64558	0.00815499	0.178545		RNA polymerase subunit beta
AT5G61550	146.916	1.93876	0.733067	2.64473	0.00817564	0.178815		U-box domain-containing protein kinase family protein
AT5G58480	359.389	-0.576125	0.21787	-2.64435	0.00818474	0.178832		O-Glycosyl hydrolases family 17 protein
AT3G25855	4.11372	-4.76976	1.80581	-2.64134	0.00825798	0.180249		Copper transport protein family
AT3G56650	327.367	-0.793834	0.300644	-2.64045	0.0082797	0.18042		Mog1/PsbP/DUF1795-like photosystem II reaction center PsbP family protein
AT4G08555	205.329	1.34998	0.511292	2.64033	0.00828263	0.18042		0
AT1G23720	4886.68	1.57325	0.596079	2.63933	0.00830695	0.180584		Proline-rich extensin-like family protein
AT4G28460	11.6507	2.55649	0.968612	2.63933	0.00830693	0.180584		0
AT1G31760	120.305	-0.75468	0.28607	-2.63809	0.00833744	0.181053		SWIB/MDM2 domain superfamily protein
AT1G50920	4356.97	-0.731814	0.277529	-2.63689	0.008367	0.181053		Nucleolar GTP-binding protein
AT2G25735	271.854	1.56609	0.594104	2.63606	0.00838755	0.181053		0
AT4G36570	12.3906	4.10207	1.55541	2.6373	0.00835698	0.181053		RAD-like 3
AT5G05840	33.0594	1.92291	0.729305	2.63663	0.00837335	0.181053		Protein of unknown function (DUF620)
AT5G22560	7.36461	4.12884	1.56611	2.63637	0.00837993	0.181053		Plant protein of unknown function (DUF247)
AT5G53830	113.575	1.0475	0.397307	2.63651	0.00837645	0.181053		VQ motif-containing protein
AT1G32900	3894.84	0.759572	0.288196	2.6356	0.00839879	0.181114		UDP-Glycosyltransferase superfamily protein
AT5G52547	16.6434	-1.92172	0.729354	-2.63483	0.00841799	0.181346		0
AT1G76180	9220.24	1.64034	0.622653	2.63444	0.00842772	0.181373		Dehydrin family protein
AT2G32120	167.696	0.959766	0.364574	2.63257	0.00847416	0.18219		heat-shock protein 70T-2
AT3G24750	279.342	1.15421	0.438594	2.63161	0.00849808	0.18234		0
AT5G10510	475.22	-0.834788	0.317174	-2.63195	0.0084896	0.18234		AINTEGUMENTA-like 6
AT5G35190	2224.06	2.17429	0.8265	2.63072	0.00852034	0.182635		proline-rich extensin-like family protein
AT1G10020	319.718	-0.60785	0.231304	-2.62793	0.00859067	0.183959		Protein of unknown function (DUF1005)
AT1G11210	32.1445	2.37899	0.905425	2.62748	0.00860196	0.184017		Protein of unknown function (DUF761)
AT3G28340	594.232	0.898641	0.342081	2.62698	0.00861456	0.184103		galacturonosyltransferase-like 10
AT2G19670	501.653	-0.702582	0.267534	-2.62614	0.00863584	0.184374		protein arginine methyltransferase 1A
AT2G37410	2427.95	-0.454312	0.173188	-2.62323	0.00871013	0.184854		translocase inner membrane subunit 17-2
AT3G27890	1233.41	0.747894	0.284997	2.62422	0.00868487	0.184854		NADPH:quinone oxidoreductase
AT3G29350	632.099	0.635686	0.242267	2.6239	0.00869286	0.184854		histidine-containing phosphotransmitter 2
AT4G02650	7.00752	2.83261	1.07995	2.6229	0.00871858	0.184854		ENTH/ANTH/VHS superfamily protein
AT4G39360	21.3224	1.9286	0.734761	2.6248	0.00866999	0.184854		0
AT5G02390	27.1963	2.31449	0.881923	2.62437	0.00868104	0.184854		Protein of unknown function (DUF3741)
AT5G24910	49.6147	1.62632	0.619899	2.62353	0.00870241	0.184854		cytochrome P450, family 714, subfamily A, polypeptide 1
AT4G00700	49.8024	1.74127	0.664139	2.62185	0.00874537	0.185057		C2 calcium/lipid-binding plant phosphoribosyltransferase family protein
AT4G08410	1499.17	2.25105	0.858522	2.62201	0.00874139	0.185057		Proline-rich extensin-like family protein
AT1G54870	563.404	-1.90898	0.728292	-2.62117	0.00876282	0.185244		NAD(P)-binding Rossmann-fold superfamily protein
AT2G42990	153.735	0.99883	0.381235	2.61999	0.00879331	0.185706		GDSL-like Lipase/Acylhydrolase superfamily protein
AT4G23700	64.2143	2.14684	0.819613	2.61933	0.00881017	0.185879		cation/H+ exchanger 17
AT5G05850	138.97	1.02526	0.391638	2.61787	0.00884794	0.186493		plant intracellular ras group-related LRR 1
AT1G44160	48.4904	2.11044	0.806439	2.61699	0.00887087	0.186793		HSP40/DnaJ peptide-binding protein
AT1G55420	21.1374	2.32247	0.8878	2.61599	0.00889699	0.186917		Cysteine/Histidine-rich C1 domain family protein
AT3G23175	416.297	1.41386	0.540471	2.61597	0.00889737	0.186917		HR-like lesion-inducing protein-related
AT5G51060	668.681	1.24868	0.477367	2.61576	0.00890286	0.186917		NADPH/respiratory burst oxidase protein D
AT1G70260	32.9398	-1.95283	0.7468	-2.61493	0.00892445	0.186932		nodulin MtN21 /EamA-like transporter family protein
AT5G01610	170.602	1.52981	0.585102	2.61459	0.00893335	0.186932		Protein of unknown function, DUF538
AT5G06740	58.3178	1.87245	0.716068	2.6149	0.00892537	0.186932		Concanavalin A-like lectin protein kinase family protein
AT5G14700	237.938	1.18003	0.451362	2.61437	0.00893917	0.186932		NAD(P)-binding Rossmann-fold superfamily protein
AT5G17820	4550.35	1.70542	0.652403	2.61407	0.00894711	0.186932		Peroxidase superfamily protein
AT4G03260	1765.78	-0.484031	0.185191	-2.61368	0.00895732	0.186963		Outer arm dynein light chain 1 protein
AT1G22440	792.271	0.983447	0.3765	2.61208	0.0089994	0.187659		Zinc-binding alcohol dehydrogenase family protein
AT2G36830	10810.9	1.52824	0.585366	2.61073	0.00903483	0.188215		gamma tonoplast intrinsic protein
AT1G19610	32.4265	-2.03578	0.779997	-2.60998	0.00905464	0.188445		Arabidopsis defensin-like protein
AT5G49080	1100.29	1.84154	0.70594	2.60863	0.0090905	0.189009		transposable element gene
AT3G62990	5.29846	4.01843	1.54122	2.6073	0.00912588	0.189378		0
AT4G25790	201.704	2.08147	0.798322	2.6073	0.0091259	0.189378		CAP (Cysteine-rich secretory proteins, Antigen 5, and Pathogenesis-related 1 protein) superfamily protein
AT4G24240	585.515	0.547094	0.209888	2.6066	0.00914466	0.189584		WRKY DNA-binding protein 7
AT4G15550	734.669	0.862154	0.330855	2.60584	0.00916499	0.189822		indole-3-acetate beta-D-glucosyltransferase
AT2G39040	199.162	1.9898	0.763771	2.60523	0.00918121	0.189975		Peroxidase superfamily protein
AT1G16220	96.8216	-0.785062	0.301434	-2.60443	0.00920275	0.190145		Protein phosphatase 2C family protein
AT1G16400	35.3239	3.35822	1.28962	2.60404	0.00921329	0.190145		cytochrome P450, family 79, subfamily F, polypeptide 2
AT2G17340	1210.29	0.576441	0.221373	2.60394	0.009216	0.190145		Uncharacterised conserved protein (UCP030210)
AT1G07400	378.692	1.2633	0.485332	2.60296	0.00924228	0.190258		HSP20-like chaperones superfamily protein
AT2G33710	179.206	1.2761	0.490285	2.60277	0.00924738	0.190258		Integrase-type DNA-binding superfamily protein
AT3G53240	323.629	-0.792131	0.304344	-2.60275	0.00924804	0.190258		receptor like protein 45
AT1G04240	319.797	0.786074	0.30235	2.59988	0.0093257	0.190378		AUX/IAA transcriptional regulator family protein
AT1G16022	12.56	-2.42844	0.933276	-2.60206	0.00926664	0.190378		0
AT1G30650	222.592	1.31639	0.506275	2.60014	0.00931857	0.190378		WRKY DNA-binding protein 14
AT1G70170	76.1116	2.092	0.8043	2.60102	0.0092948	0.190378		matrix metalloproteinase
AT2G31020	175.101	1.50322	0.578064	2.60043	0.00931062	0.190378		OSBP(oxysterol binding protein)-related protein 1A
AT3G13920	19368.2	-0.561722	0.216006	-2.60049	0.00930905	0.190378		eukaryotic translation initiation factor 4A1
AT3G22370	845.365	0.948678	0.364975	2.5993	0.00934147	0.190378		alternative oxidase 1A
AT4G26200	1232.45	1.52316	0.58598	2.59934	0.00934025	0.190378		1-amino-cyclopropane-1-carboxylate synthase 7
AT5G07220	1086.48	1.18214	0.454651	2.6001	0.00931959	0.190378		BCL-2-associated athanogene 3
AT5G20190	5178.24	0.577646	0.222235	2.59926	0.0093425	0.190378		Tetratricopeptide repeat (TPR)-like superfamily protein
AT2G02010	65.6662	1.65806	0.638343	2.59744	0.00939208	0.190674		glutamate decarboxylase 4
AT3G13080	1693.82	-0.742821	0.286001	-2.59727	0.00939693	0.190674		multidrug resistance-associated protein 3
AT3G17600	43.3274	1.41149	0.543356	2.59773	0.00938431	0.190674		indole-3-acetic acid inducible 31
AT3G45840	20.3307	2.19699	0.845925	2.59715	0.00940014	0.190674		Cysteine/Histidine-rich C1 domain family protein
AT5G19560	62.0655	1.8655	0.7183	2.5971	0.00940143	0.190674		ROP uanine nucleotide exchange factor 10
AT1G67920	57.1191	1.39763	0.538242	2.59666	0.00941347	0.190738		0
AT3G27250	13.0206	2.68575	1.03454	2.59609	0.00942915	0.190876		0
AT3G48090	265.376	1.05935	0.408207	2.59513	0.00945558	0.191231		alpha/beta-Hydrolases superfamily protein
AT1G19290	145.565	-1.11136	0.428686	-2.59248	0.00952856	0.191266		Pentatricopeptide repeat (PPR) superfamily protein
AT1G59740	105.059	1.84705	0.712398	2.59273	0.00952182	0.191266		Major facilitator superfamily protein
AT1G62790	1549.24	1.18684	0.457556	2.59386	0.00949048	0.191266		Bifunctional inhibitor/lipid-transfer protein/seed storage 2S albumin superfamily protein
AT3G13435	104.085	1.66523	0.641997	2.59383	0.00949137	0.191266		0
AT4G38390	82.0085	1.77933	0.686023	2.59369	0.00949511	0.191266		root hair specific 17
AT5G01330	261.917	1.33004	0.512876	2.5933	0.00950598	0.191266		pyruvate decarboxylase-3
AT5G50700	25.9466	-19.0833	7.3565	-2.59408	0.00948449	0.191266		hydroxysteroid dehydrogenase 1
AT5G63160	64.0946	1.74943	0.674787	2.59257	0.00952629	0.191266		BTB and TAZ domain protein 1
AT5G46610	18.2768	2.52867	0.975598	2.59191	0.00954435	0.191404		Aluminium activated malate transporter family protein
AT4G22212	330.309	1.18627	0.457784	2.59132	0.00956078	0.191555		Arabidopsis defensin-like protein
AT1G29520	57.4249	-1.79345	0.692455	-2.58998	0.00959811	0.191588		AWPM-19-like family protein
AT2G44480	13.8807	2.78477	1.07512	2.5902	0.00959207	0.191588		beta glucosidase 17
AT3G10480	455.224	-0.539927	0.208456	-2.59012	0.0095942	0.191588		NAC domain containing protein 50
AT4G19160	902.002	-0.785005	0.302983	-2.59092	0.00957192	0.191588		0
AT1G22680	29.1234	1.80756	0.698169	2.589	0.00962541	0.191707		0
AT2G26580	349.725	-0.602284	0.232672	-2.58856	0.0096379	0.191707		plant-specific transcription factor YABBY family protein
AT3G13520	5753.08	1.26897	0.490069	2.58937	0.00961507	0.191707		arabinogalactan protein 12
AT5G18560	17.9411	2.2139	0.855285	2.58849	0.00963979	0.191707		Integrase-type DNA-binding superfamily protein
AT5G14050	1463.03	-0.69055	0.266853	-2.58775	0.0096605	0.191941		Transducin/WD40 repeat-like superfamily protein
AT4G38830	26.206	1.85491	0.717184	2.58638	0.00969894	0.192409		cysteine-rich RLK (RECEPTOR-like protein kinase) 26
AT5G40390	988.947	0.990086	0.38287	2.58596	0.00971094	0.192409		Raffinose synthase family protein
AT5G42785	102.818	1.61401	0.624102	2.58613	0.00970609	0.192409		0
AT1G77630	317.523	-0.882837	0.341522	-2.58501	0.00973758	0.192751		Peptidoglycan-binding LysM domain-containing protein
AT4G18430	177.88	1.70665	0.66037	2.58439	0.00975513	0.192751		RAB GTPase homolog A1E
ATCG00730	43.2256	-2.77239	1.07263	-2.58467	0.00974724	0.192751		photosynthetic electron transfer D
AT3G20600	117.332	1.6817	0.650822	2.58395	0.00976748	0.192818		Late embryogenesis abundant (LEA) hydroxyproline-rich glycoprotein family
AT4G40010	1020.76	1.14435	0.443114	2.58251	0.00980844	0.193449		SNF1-related protein kinase 2.7
AT4G23496	10.3575	3.80157	1.47236	2.58196	0.0098241	0.19358		SPIRAL1-like5
AT4G30060	408.278	0.701516	0.271773	2.58125	0.00984419	0.193798		Core-2/I-branching beta-1,6-N-acetylglucosaminyltransferase family protein
AT1G50060	691.686	2.22485	0.862151	2.58058	0.00986339	0.193998		CAP (Cysteine-rich secretory proteins, Antigen 5, and Pathogenesis-related 1 protein) superfamily protein
AT2G29440	506.637	1.59927	0.619902	2.57988	0.00988355	0.194039		glutathione S-transferase tau 6
AT4G28150	18.1087	1.98581	0.769823	2.57956	0.00989256	0.194039		Protein of unknown function (DUF789)
AT4G34760	178.336	-0.847355	0.328411	-2.58017	0.00987515	0.194039		SAUR-like auxin-responsive protein family
AT2G24600	410.432	1.12938	0.437934	2.57888	0.00991201	0.194243		Ankyrin repeat family protein
AT2G20630	2262.91	1.23647	0.479527	2.57851	0.00992263	0.194274		PP2C induced by AVRRPM1
AT1G29290	116.664	1.86972	0.72573	2.57633	0.00998543	0.195325		0
AT3G28310	7.80989	2.55316	0.991343	2.57545	0.0100109	0.195646		Protein of unknown function (DUF677)
AT1G76070	240.469	1.65503	0.642799	2.57473	0.0100319	0.195877		0
AT1G13300	57.5488	2.14991	0.835311	2.57378	0.0100593	0.196222		myb-like transcription factor family protein
AT4G14280	12.8265	2.06764	0.803439	2.57349	0.0100678	0.196222		ARM repeat superfamily protein
AT5G45870	11.9005	3.19627	1.2422	2.57307	0.0100801	0.196283		PYR1-like 12
AT1G28815	58.0314	1.86266	0.72419	2.57206	0.0101096	0.196501		0
AT4G28990	401.025	-0.464185	0.180456	-2.57229	0.0101028	0.196501		RNA-binding protein-related
AT5G60370	267.019	0.493075	0.191789	2.57093	0.0101426	0.196965		0
AT1G61660	133.822	1.06038	0.412689	2.56944	0.0101864	0.197637		basic helix-loop-helix (bHLH) DNA-binding superfamily protein
AT1G50670	1224.89	0.641326	0.249661	2.56879	0.0102053	0.197692		OTU-like cysteine protease family protein
AT5G16790	44.7164	0.974516	0.379379	2.56871	0.0102077	0.197692		Tho complex subunit 7/Mft1p
AT1G14280	161.659	1.21892	0.474719	2.56766	0.0102387	0.198113		phytochrome kinase substrate 2
AT5G48690	6.4196	-2.84512	1.10832	-2.56705	0.0102567	0.198283		0
AT1G20220	2549.03	-0.49555	0.193124	-2.56597	0.0102888	0.198555		Alba DNA/RNA-binding protein
AT2G02450	92.2249	-1.0148	0.395534	-2.56564	0.0102985	0.198555		NAC domain containing protein 35
AT5G49525	5.52209	3.3282	1.29712	2.56583	0.0102929	0.198555		0
AT1G50090	17.9978	2.52188	0.983749	2.56354	0.0103609	0.199369		D-aminoacid aminotransferase-like PLP-dependent enzymes superfamily protein
AT4G15140	200.08	0.977383	0.381228	2.56377	0.0103542	0.199369		0
AT4G17970	85.8233	1.0174	0.396961	2.56298	0.0103778	0.199369		aluminum-activated, malate transporter 12
AT5G14360	44.8142	1.28442	0.501115	2.56312	0.0103737	0.199369		Ubiquitin-like superfamily protein
AT3G28130	645.92	0.697586	0.272339	2.56146	0.0104232	0.200062		nodulin MtN21 /EamA-like transporter family protein
AT1G29395	46.6333	1.49193	0.582838	2.55977	0.0104741	0.200724		COLD REGULATED 314 INNER MEMBRANE 1
AT3G14940	5385.41	1.25615	0.49074	2.5597	0.0104764	0.200724		phosphoenolpyruvate carboxylase 3
AT1G07970	469.148	-0.486953	0.190291	-2.55899	0.0104976	0.200952		0
AT1G17147	113.77	1.68729	0.659786	2.55733	0.0105479	0.201734		VQ motif-containing protein
AT1G52910	492.579	1.03435	0.404665	2.55607	0.0105863	0.202288		Protein of unknown function (DUF1218)
AT1G63440	131.162	-0.824326	0.322556	-2.5556	0.0106004	0.202347		heavy metal atpase 5
AT2G35880	2117.16	0.76797	0.300534	2.55535	0.0106082	0.202347		TPX2 (targeting protein for Xklp2) protein family
AT1G53625	49.6982	1.75317	0.686611	2.55337	0.0106686	0.202683		0
AT1G74310	617.136	1.07786	0.422016	2.55407	0.0106471	0.202683		heat shock protein 101
AT3G54040	798.454	2.2697	0.888683	2.55401	0.0106491	0.202683		PAR1 protein
AT4G22070	91.0993	2.0477	0.801929	2.55346	0.0106658	0.202683		WRKY DNA-binding protein 31
AT5G06640	3851.31	2.12597	0.83266	2.55323	0.010673	0.202683		Proline-rich extensin-like family protein
AT1G22160	218.473	0.767824	0.300923	2.55157	0.010724	0.202934		Protein of unknown function (DUF581)
AT1G30760	127.514	1.58841	0.622471	2.55179	0.0107172	0.202934		FAD-binding Berberine family protein
AT4G08940	135.949	-0.872949	0.342045	-2.55215	0.0107061	0.202934		Ubiquitin carboxyl-terminal hydrolase family protein
AT5G35753	146.397	-0.739647	0.289801	-2.55226	0.0107028	0.202934		Domain of unknown function (DUF3444)
AT1G18080	23348	-0.495624	0.194301	-2.5508	0.0107475	0.2032		Transducin/WD40 repeat-like superfamily protein
AT3G47200	30.2942	2.06808	0.810926	2.55028	0.0107638	0.203328		Plant protein of unknown function (DUF247)
AT5G38350	10.8243	3.8872	1.52479	2.54933	0.0107929	0.2037		Disease resistance protein (NBS-LRR class) family
AT1G02950	27.4113	-2.23412	0.876781	-2.54809	0.0108313	0.203799		glutathione S-transferase F4
AT1G06870	802.963	0.470252	0.184572	2.5478	0.0108406	0.203799		Peptidase S24/S26A/S26B/S26C family protein
AT1G69370	134.601	-0.613335	0.240787	-2.54721	0.0108587	0.203799		chorismate mutase 3
AT2G19320	63.5662	-2.48285	0.974805	-2.54702	0.0108646	0.203799		0
AT2G31110	95.4159	1.7946	0.704647	2.54681	0.0108714	0.203799		Plant protein of unknown function (DUF828)
AT2G36890	225.825	1.26316	0.495963	2.54688	0.0108692	0.203799		Duplicated homeodomain-like superfamily protein
AT3G11280	313.327	1.20661	0.47342	2.54872	0.010812	0.203799		Duplicated homeodomain-like superfamily protein
AT3G20340	61.4671	1.86774	0.73339	2.54672	0.0108741	0.203799		0
AT4G15300	51.35	1.58944	0.624302	2.54595	0.0108981	0.20407		cytochrome P450, family 702, subfamily A, polypeptide 2
AT1G27740	168.317	1.65746	0.651673	2.5434	0.010978	0.20479		root hair defective 6-like 4
AT1G33080	35.8668	-1.64085	0.64525	-2.54296	0.0109917	0.20479		MATE efflux family protein
AT3G59050	212.155	0.794026	0.312279	2.54268	0.0110005	0.20479		polyamine oxidase 3
AT3G59052	212.155	0.794026	0.312279	2.54268	0.0110005	0.20479		conserved peptide upstream open reading frame 18
AT4G11450	279.319	-0.54999	0.21624	-2.54343	0.010977	0.20479		Protein of unknown function (DUF3527)
AT5G12020	127.264	2.18298	0.85818	2.54373	0.0109674	0.20479		17.6 kDa class II heat shock protein
AT5G35420	5.03179	3.42206	1.34589	2.5426	0.0110033	0.20479		transposable element gene
AT1G15220	179.193	-0.537706	0.211547	-2.54178	0.0110291	0.204938		cytochrome c biogenesis protein family
AT1G25390	396.532	1.04748	0.412113	2.54174	0.0110303	0.204938		Protein kinase superfamily protein
AT4G15610	665.296	1.66135	0.653712	2.54141	0.0110408	0.204956		Uncharacterised protein family (UPF0497)
AT1G30810	227.652	-0.57563	0.226807	-2.53797	0.0111498	0.205108		Transcription factor jumonji (jmj) family protein / zinc finger (C5HC2 type) family protein
AT1G49760	5600.69	-0.676664	0.266554	-2.53856	0.0111311	0.205108		poly(A) binding protein 8
AT1G65330	4.41591	3.97015	1.56446	2.53771	0.0111579	0.205108		MADS-box transcription factor family protein
AT2G22470	5767.65	1.63054	0.642558	2.53757	0.0111624	0.205108		arabinogalactan protein 2
AT3G19320	59.1073	2.05166	0.808493	2.53763	0.0111605	0.205108		Leucine-rich repeat (LRR) family protein
AT3G53510	100.909	-0.776928	0.305955	-2.53935	0.0111059	0.205108		ABC-2 type transporter family protein
AT3G60200	287.19	0.673652	0.265258	2.53962	0.0110974	0.205108		0
AT3G61070	5638.34	0.328564	0.129384	2.53944	0.011103	0.205108		peroxin 11E
AT4G12310	379.515	1.1578	0.45627	2.53754	0.0111636	0.205108		cytochrome P450, family 706, subfamily A, polypeptide 5
AT5G06630	2136.31	2.20743	0.869676	2.53822	0.0111417	0.205108		proline-rich extensin-like family protein
AT5G44568	54.8989	1.68784	0.664634	2.5395	0.0111011	0.205108		0
AT5G66800	375.51	1.35855	0.534695	2.54079	0.0110602	0.205108		0
AT1G62830	313.121	-0.550689	0.217302	-2.53422	0.0112699	0.205492		LSD1-like 1
AT3G09020	42.1406	1.4623	0.576923	2.53464	0.0112562	0.205492		alpha 1,4-glycosyltransferase family protein
AT3G11840	37.8778	1.74084	0.686688	2.53513	0.0112407	0.205492		plant U-box 24
AT3G15700	57.8958	1.85023	0.72983	2.53515	0.0112398	0.205492		P-loop containing nucleoside triphosphate hydrolases superfamily protein
AT3G23150	622.005	0.866458	0.341756	2.53531	0.0112347	0.205492		Signal transduction histidine kinase, hybrid-type, ethylene sensor
AT3G44860	144.874	1.87562	0.740024	2.53455	0.0112593	0.205492		farnesoic acid carboxyl-O-methyltransferase
AT3G54720	195.672	-0.747006	0.294805	-2.5339	0.0112801	0.205492		Peptidase M28 family protein
AT4G17280	586.652	1.63047	0.643041	2.53556	0.0112267	0.205492		Auxin-responsive family protein
AT4G25260	685.196	0.878182	0.346566	2.53396	0.0112783	0.205492		Plant invertase/pectin methylesterase inhibitor superfamily protein
AT5G16930	484.546	-0.70075	0.276295	-2.53624	0.0112051	0.205492		AAA-type ATPase family protein
AT1G52200	176.901	1.64696	0.650554	2.53163	0.0113533	0.2063		PLAC8 family protein
AT2G16780	1048.54	-0.463131	0.182926	-2.5318	0.011348	0.2063		Transducin family protein / WD-40 repeat family protein
AT2G30840	24.1418	2.17991	0.860899	2.53213	0.0113372	0.2063		2-oxoglutarate (2OG) and Fe(II)-dependent oxygenase superfamily protein
AT2G24540	252.362	1.07193	0.423536	2.53092	0.0113765	0.206547		Galactose oxidase/kelch repeat superfamily protein
AT1G60050	37.4952	1.98191	0.783233	2.53042	0.0113927	0.206666		Nodulin MtN21 /EamA-like transporter family protein
AT2G30400	12.4351	2.61641	1.03439	2.52944	0.0114246	0.20707		ovate family protein 2
AT3G50560	51.7535	-2.08692	0.825295	-2.5287	0.0114487	0.207331		NAD(P)-binding Rossmann-fold superfamily protein
AT1G56150	81.3871	1.48412	0.587025	2.5282	0.0114648	0.207336		SAUR-like auxin-responsive protein family
AT3G11230	231.824	0.706055	0.279283	2.5281	0.0114683	0.207336		Yippee family putative zinc-binding protein
AT5G61670	533.737	0.778806	0.308098	2.52778	0.0114785	0.207347		0
AT2G22180	2.99236	4.67868	1.85126	2.52729	0.0114947	0.207377		hydroxyproline-rich glycoprotein family protein
AT2G28790	956.249	-0.751649	0.29743	-2.52714	0.0114995	0.207377		Pathogenesis-related thaumatin superfamily protein
AT4G05150	1122.43	1.1646	0.461012	2.52619	0.0115308	0.207593		Octicosapeptide/Phox/Bem1p family protein
AT5G02050	1644.6	-0.533929	0.211344	-2.52635	0.0115255	0.207593		Mitochondrial glycoprotein family protein
AT1G10650	839.224	0.831432	0.3292	2.52562	0.0115496	0.207757		SBP (S-ribonuclease binding protein) family protein
AT1G60170	1443	-0.275479	0.109145	-2.52397	0.0116038	0.207763		pre-mRNA processing ribonucleoprotein binding region-containing protein
AT2G22930	70.3388	1.54082	0.610417	2.52421	0.0115959	0.207763		UDP-Glycosyltransferase superfamily protein
AT4G02410	119.363	1.21821	0.48268	2.52384	0.0116079	0.207763		Concanavalin A-like lectin protein kinase family protein
AT4G14010	452.529	1.03393	0.409439	2.52523	0.0115622	0.207763		ralf-like 32
AT4G29700	849.566	1.04439	0.413706	2.52448	0.011587	0.207763		Alkaline-phosphatase-like family protein
AT5G54250	297.687	1.29518	0.513134	2.52406	0.011601	0.207763		cyclic nucleotide-gated cation channel 4
AT2G28900	8204.52	0.891406	0.353347	2.52275	0.0116442	0.208044		outer plastid envelope protein 16-1
AT3G09720	523.987	-0.553345	0.219365	-2.52249	0.0116527	0.208044		P-loop containing nucleoside triphosphate hydrolases superfamily protein
AT3G54770	780.386	1.13158	0.448567	2.52266	0.011647	0.208044		RNA-binding (RRM/RBD/RNP motifs) family protein
AT1G52070	1022.27	2.69414	1.06868	2.52099	0.0117027	0.208589		Mannose-binding lectin superfamily protein
AT4G20940	602.245	-0.667541	0.264789	-2.52103	0.0117012	0.208589		Leucine-rich receptor-like protein kinase family protein
AT2G16790	124.106	1.04918	0.416444	2.51938	0.0117561	0.209194		P-loop containing nucleoside triphosphate hydrolases superfamily protein
AT3G09922	6.81015	4.11361	1.63276	2.51941	0.011755	0.209194		induced by phosphate starvation1
AT1G70890	200.148	2.09597	0.832057	2.51903	0.011768	0.209232		MLP-like protein 43
AT1G48640	44.2864	1.77012	0.703094	2.51761	0.0118153	0.209466		Transmembrane amino acid transporter family protein
AT2G21140	1127.24	1.57479	0.625352	2.51825	0.0117939	0.209466		proline-rich protein 2
AT3G13730	69.9982	1.46676	0.5827	2.51718	0.0118299	0.209466		cytochrome P450, family 90, subfamily D, polypeptide 1
AT3G16300	78.8491	-1.08247	0.429999	-2.51738	0.011823	0.209466		Uncharacterised protein family (UPF0497)
AT5G58320	393.17	1.46058	0.580135	2.51765	0.011814	0.209466		Kinase interacting (KIP1-like) family protein
AT1G53890	20.2575	3.16657	1.25909	2.51496	0.0119045	0.209802		Protein of unknown function (DUF567)
AT2G15390	263.456	1.21554	0.483342	2.51488	0.0119075	0.209802		fucosyltransferase 4
AT3G61880	27.927	2.36106	0.938705	2.51524	0.0118953	0.209802		cytochrome p450 78a9
AT4G14750	601.598	0.870437	0.345977	2.51588	0.0118735	0.209802		IQ-domain 19
AT5G01560	298.618	-0.527092	0.209529	-2.5156	0.0118829	0.209802		lectin receptor kinase a4.3
AT5G24580	137.635	1.30447	0.518602	2.51535	0.0118913	0.209802		Heavy metal transport/detoxification superfamily protein
AT2G45620	925.485	-0.558929	0.222276	-2.51457	0.0119176	0.209808		Nucleotidyltransferase family protein
AT4G17180	231.441	-0.551415	0.219456	-2.51264	0.011983	0.210787		O-Glycosyl hydrolases family 17 protein
AT1G65880	31.019	2.34193	0.932366	2.51182	0.0120111	0.211043		benzoyloxyglucosinolate 1
AT4G15290	71.066	2.03232	0.809161	2.51164	0.0120172	0.211043		Cellulose synthase family protein
AT3G29798	4.96068	-3.38448	1.34778	-2.51116	0.0120335	0.211156		transposable element gene
AT4G05200	19.6677	2.48638	0.99094	2.50911	0.0121034	0.21221		cysteine-rich RLK (RECEPTOR-like protein kinase) 25
AT3G46760	24.7475	2.14602	0.855397	2.5088	0.012114	0.212223		Protein kinase superfamily protein
AT1G77765	45.0233	1.15187	0.459375	2.50747	0.0121599	0.212515		0
AT3G20380	42.1999	1.61142	0.64257	2.50778	0.0121492	0.212515		TRAF-like family protein
AT5G53990	122.79	1.17016	0.466672	2.50745	0.0121604	0.212515		UDP-Glycosyltransferase superfamily protein
AT3G13940	594.557	-0.777392	0.310118	-2.50676	0.0121844	0.212761		DNA binding;DNA-directed RNA polymerases
AT3G50700	142.275	0.730652	0.291626	2.50544	0.0122299	0.213209		indeterminate(ID)-domain 2
AT4G29310	271.803	1.25766	0.50194	2.50559	0.0122247	0.213209		Protein of unknown function (DUF1005)
AT5G47940	334.043	0.476767	0.190354	2.50463	0.012258	0.213526		0
AT1G05530	65.9886	1.49623	0.597522	2.50406	0.0122776	0.213693		UDP-glucosyl transferase 75B2
AT4G15310	6.94342	3.77535	1.50797	2.50359	0.0122941	0.213808		cytochrome P450, family 702, subfamily A, polypeptide 3
AT5G42930	20.6317	2.44917	0.978562	2.50282	0.0123207	0.214096		alpha/beta-Hydrolases superfamily protein
AT1G68795	70.2247	1.52613	0.609913	2.50221	0.0123422	0.214105		CLAVATA3/ESR-RELATED 12
AT2G18230	758.788	0.830174	0.33181	2.50195	0.012351	0.214105		pyrophosphorylase 2
AT3G55150	79.3755	1.47515	0.589581	2.50204	0.0123481	0.214105		exocyst subunit exo70 family protein H1
AT5G47430	1358.79	-0.352105	0.140752	-2.5016	0.0123633	0.214144		DWNN domain, a CCHC-type zinc finger
AT5G47750	1046.56	-0.426896	0.170671	-2.50128	0.0123744	0.214165		D6 protein kinase like 2
AT4G05070	263.589	1.05856	0.42332	2.50062	0.0123976	0.214239		Wound-responsive family protein
AT4G30240	293.619	0.767764	0.307033	2.50059	0.0123987	0.214239		Syntaxin/t-SNARE family protein
AT3G25910	1440.37	-0.380604	0.152339	-2.4984	0.0124756	0.214884		Protein of unknown function (DUF1644)
AT3G60550	171.045	1.13201	0.453071	2.49852	0.0124714	0.214884		cyclin p3;2
AT4G05010	165.104	1.02434	0.410047	2.4981	0.0124861	0.214884		F-box family protein
AT4G11211	372.553	1.51186	0.605078	2.49863	0.0124675	0.214884		0
AT5G63790	2902.77	1.02521	0.410353	2.49835	0.0124771	0.214884		NAC domain containing protein 102
AT5G14870	10.4209	-2.37262	0.950129	-2.49716	0.0125194	0.215113		cyclic nucleotide-gated channel 18
AT5G53250	678.039	1.70821	0.684022	2.4973	0.0125143	0.215113		arabinogalactan protein 22
AT5G57400	18.1519	2.0817	0.834041	2.49592	0.0125631	0.215692		0
AT1G08410	668.596	-0.586608	0.235068	-2.49548	0.0125787	0.215786		P-loop containing nucleoside triphosphate hydrolases superfamily protein
AT5G24610	795.821	-0.598463	0.239872	-2.49492	0.0125984	0.215953		0
AT5G27410	3793.89	0.653946	0.26215	2.49455	0.0126118	0.216009		D-aminoacid aminotransferase-like PLP-dependent enzymes superfamily protein
AT4G04180	131.804	-0.788982	0.31632	-2.49425	0.0126222	0.216016		P-loop containing nucleoside triphosphate hydrolases superfamily protein
AT1G67360	2966.07	0.662924	0.265921	2.49294	0.0126692	0.216131		Rubber elongation factor protein (REF)
AT1G68450	41.4367	1.82366	0.731467	2.49315	0.0126614	0.216131		VQ motif-containing protein
AT1G75160	23.3224	2.32577	0.932789	2.49335	0.0126545	0.216131		Protein of unknown function (DUF620)
AT4G28640	333.532	0.645151	0.258718	2.49365	0.0126439	0.216131		indole-3-acetic acid inducible 11
AT1G63245	28.964	2.10726	0.845676	2.49181	0.0127095	0.21648		CLAVATA3/ESR-RELATED 14
AT5G56100	252.697	-1.50587	0.60433	-2.4918	0.0127098	0.21648		glycine-rich protein / oleosin
AT4G25110	44.7522	2.14807	0.862364	2.49091	0.0127418	0.216853		metacaspase 2
AT3G23810	20235.2	0.899219	0.361058	2.49051	0.0127559	0.216921		S-adenosyl-l-homocysteine (SAH) hydrolase 2
AT1G16440	77.8655	1.71453	0.688525	2.49015	0.0127689	0.216971		root hair specific 3
AT2G34900	677.684	-0.445202	0.178852	-2.48922	0.0128024	0.217112		Transcription factor GTE6
AT2G41100	3515.68	1.34754	0.541381	2.48908	0.0128076	0.217112		Calcium-binding EF hand family protein
AT5G38030	57.1234	1.95129	0.783905	2.4892	0.0128033	0.217112		MATE efflux family protein
AT2G03550	149.043	1.1882	0.477422	2.48879	0.0128179	0.217115		alpha/beta-Hydrolases superfamily protein
AT4G12390	232.065	-0.536723	0.215756	-2.48764	0.0128595	0.217477		pectin methylesterase inhibitor 1
AT5G24100	144.343	1.36161	0.547307	2.48784	0.0128522	0.217477		Leucine-rich repeat protein kinase family protein
AT2G48130	364.148	2.62908	1.05744	2.48626	0.0129092	0.218146		Bifunctional inhibitor/lipid-transfer protein/seed storage 2S albumin superfamily protein
AT3G24500	942.823	1.37471	0.553082	2.48554	0.0129355	0.218419		multiprotein bridging factor 1C
AT5G62070	574.36	0.85271	0.343134	2.48506	0.0129529	0.218541		IQ-domain 23
AT3G21340	70.6069	1.68247	0.677546	2.48318	0.0130215	0.219354		Leucine-rich repeat protein kinase family protein
AT3G59370	233.195	1.64403	0.662024	2.48333	0.013016	0.219354		Vacuolar calcium-binding protein-related
AT1G01990	511.31	-0.415096	0.167205	-2.48256	0.013044	0.219389		0
AT3G19200	125.281	1.47921	0.595836	2.48257	0.0130438	0.219389		0
AT3G62455	58.6395	-1.41371	0.569579	-2.48203	0.0130636	0.219546		transposable element gene
AT1G61900	858.942	-0.42991	0.173254	-2.48139	0.0130872	0.219771		0
AT1G30850	89.0987	2.05014	0.82708	2.47877	0.0131837	0.219886		root hair specific 4
AT1G58280	207.117	0.822797	0.331984	2.47842	0.0131964	0.219886		Phosphoglycerate mutase family protein
AT1G77690	748.388	0.746889	0.301075	2.48074	0.0131111	0.219886		like AUX1 3
AT2G41880	224.141	0.833806	0.336271	2.47957	0.0131542	0.219886		guanylate kinase 1
AT3G45080	29.7043	2.28173	0.920064	2.47997	0.0131392	0.219886		P-loop containing nucleoside triphosphate hydrolases superfamily protein
AT4G36850	477.494	-1.09645	0.442022	-2.48052	0.013119	0.219886		PQ-loop repeat family protein / transmembrane family protein
AT5G02560	99.5613	1.2754	0.514457	2.47912	0.0131706	0.219886		histone H2A 12
AT5G07280	84.1941	-1.27382	0.513928	-2.4786	0.0131898	0.219886		Leucine-rich repeat transmembrane protein kinase
AT5G10260	216.515	0.995813	0.401708	2.47895	0.013177	0.219886		RAB GTPase homolog H1E
AT5G60770	33.0913	1.88835	0.761461	2.47991	0.0131417	0.219886		nitrate transporter 2.4
AT1G68920	894.065	0.415343	0.167607	2.47807	0.0132094	0.219902		basic helix-loop-helix (bHLH) DNA-binding superfamily protein
AT5G04550	1370.85	-0.330017	0.133189	-2.47781	0.0132193	0.219902		Protein of unknown function (DUF668)
AT5G12340	104.488	1.74952	0.706144	2.47757	0.0132281	0.219902		0
AT2G47630	1585.62	0.746811	0.30148	2.47715	0.0132437	0.219991		alpha/beta-Hydrolases superfamily protein
AT1G75140	326.053	-0.769555	0.310772	-2.47627	0.0132763	0.220024		0
AT3G57150	4181.8	-0.698404	0.28198	-2.47679	0.013257	0.220024		homologue of NAP57
AT4G24310	145.612	1.58951	0.641896	2.47627	0.0132764	0.220024		Protein of unknown function (DUF679)
AT1G48880	97.9619	-0.871342	0.352255	-2.47361	0.0133755	0.221495		TRICHOME BIREFRINGENCE-LIKE 7
AT5G12880	369.495	1.57053	0.635114	2.47284	0.0134046	0.221805		proline-rich family protein
AT4G20260	1395.36	2.15469	0.871711	2.47179	0.0134438	0.222283		plasma-membrane associated cation-binding protein 1
AT3G15356	1623.05	1.06603	0.431356	2.47135	0.0134605	0.222388		Legume lectin family protein
AT1G16420	21.9496	2.37719	0.962127	2.47077	0.0134823	0.222571		metacaspase 8
AT5G54540	1486.06	-0.42258	0.17105	-2.4705	0.0134923	0.222571		Uncharacterised conserved protein (UCP012943)
AT3G18715	3.93712	4.48987	1.8176	2.47022	0.0135032	0.22258		inflorescence deficient in abscission (IDA)-like 4
AT1G18850	524.357	-0.630596	0.255364	-2.4694	0.0135339	0.222797		0
AT2G24310	20.0193	-1.52574	0.617878	-2.46932	0.0135371	0.222797		0
AT1G29380	23.2998	-2.0506	0.830722	-2.46846	0.0135698	0.222861		Carbohydrate-binding X8 domain superfamily protein
AT2G47140	529.857	1.08738	0.440521	2.46839	0.0135721	0.222861		NAD(P)-binding Rossmann-fold superfamily protein
AT5G25460	8254.25	-0.644387	0.261054	-2.4684	0.0135718	0.222861		Protein of unknown function, DUF642
AT5G36160	674.179	0.917132	0.371593	2.46811	0.0135829	0.222868		Tyrosine transaminase family protein
AT1G09530	1532.85	0.585736	0.237411	2.46719	0.0136179	0.223062		phytochrome interacting factor 3
AT5G08760	29.755	2.5111	1.01788	2.46698	0.0136259	0.223062		0
AT5G45070	26.8369	3.42459	1.38789	2.46747	0.0136071	0.223062		phloem protein 2-A8
AT3G29250	390.548	1.64417	0.666617	2.46644	0.0136463	0.223225		NAD(P)-binding Rossmann-fold superfamily protein
AT1G13250	430.313	0.786309	0.318936	2.46542	0.0136854	0.223525		galacturonosyltransferase-like 3
AT2G36430	53.2713	1.70853	0.692943	2.46562	0.0136777	0.223525		Plant protein of unknown function (DUF247)
AT5G03630	6464.3	0.772189	0.313243	2.46514	0.013696	0.223528		Pyridine nucleotide-disulphide oxidoreductase family protein
AT5G63770	453.955	-0.733254	0.297525	-2.46451	0.0137199	0.223748		diacylglycerol kinase 2
AT1G18180	117.302	1.26998	0.515485	2.46366	0.0137526	0.223913		Protein of unknown function (DUF1295)
AT1G45249	320.218	0.908191	0.368669	2.46343	0.0137613	0.223913		abscisic acid responsive elements-binding factor 2
AT2G38400	932.088	0.650841	0.26421	2.46335	0.0137646	0.223913		alanine:glyoxylate aminotransferase 3
AT3G12220	17.8656	1.86167	0.755806	2.46316	0.0137717	0.223913		serine carboxypeptidase-like 16
AT1G18710	33.9078	2.21944	0.901266	2.46258	0.0137943	0.22411		myb domain protein 47
AT2G24400	23.9117	1.38285	0.56177	2.46159	0.0138323	0.224415		SAUR-like auxin-responsive protein family
AT5G37790	507.491	0.452464	0.183813	2.46155	0.013834	0.224415		Protein kinase superfamily protein
AT1G19850	535.704	-0.600548	0.244063	-2.46063	0.0138695	0.224821		Transcriptional factor B3 family protein / auxin-responsive factor AUX/IAA-related
AT3G12530	166.183	-0.762535	0.309951	-2.46018	0.0138868	0.224933		PSF2
AT1G23030	1499.1	0.794255	0.32299	2.45907	0.0139299	0.225296		ARM repeat superfamily protein
AT1G70450	42.9018	1.78202	0.724676	2.45906	0.0139302	0.225296		Protein kinase superfamily protein
AT5G24010	164.2	-0.614157	0.249799	-2.4586	0.0139479	0.225412		Protein kinase superfamily protein
AT5G04340	731.787	1.35737	0.552323	2.45756	0.0139883	0.225895		zinc finger of Arabidopsis thaliana 6
AT3G61430	4302.95	1.51124	0.615009	2.45727	0.0139997	0.225909		plasma membrane intrinsic protein 1A
AT2G26690	573.386	0.955704	0.389021	2.45669	0.0140223	0.225934		Major facilitator superfamily protein
AT5G18030	3.44093	-5.04056	2.05173	-2.45674	0.0140204	0.225934		SAUR-like auxin-responsive protein family
AT2G27590	262.584	-0.488126	0.19872	-2.45635	0.0140356	0.225979		S-adenosyl-L-methionine-dependent methyltransferases superfamily protein
AT1G72320	912.893	-0.637533	0.259674	-2.45513	0.0140835	0.226581		pumilio 23
AT2G14460	191.277	-0.569925	0.232203	-2.45443	0.0141108	0.22685		0
AT3G10340	300.71	1.09584	0.446718	2.45309	0.0141633	0.227269		phenylalanine ammonia-lyase 4
AT5G06490	7.05724	4.39833	1.79307	2.45296	0.0141686	0.227269		RING/U-box superfamily protein
AT5G65870	146.632	1.77756	0.724512	2.45345	0.0141492	0.227269		phytosulfokine 5 precursor
AT1G51860	140.831	1.67574	0.683531	2.45159	0.0142226	0.227455		Leucine-rich repeat protein kinase family protein
AT1G73860	88.96	1.52865	0.623716	2.45087	0.014251	0.227455		P-loop containing nucleoside triphosphate hydrolases superfamily protein
AT2G21790	2338.74	-0.793761	0.323755	-2.45174	0.0142169	0.227455		ribonucleotide reductase 1
AT3G47180	6.43837	-2.74913	1.12128	-2.45177	0.0142156	0.227455		RING/U-box superfamily protein
AT4G37295	33.0474	1.88453	0.768519	2.45216	0.0142002	0.227455		0
AT5G15600	277.698	1.46059	0.595939	2.45091	0.0142495	0.227455		SPIRAL1-like4
AT5G43520	58.1923	3.5937	1.46634	2.45079	0.0142544	0.227455		Cysteine/Histidine-rich C1 domain family protein
AT1G64200	820.791	0.787911	0.321547	2.45037	0.0142708	0.227549		vacuolar H+-ATPase subunit E isoform 3
AT3G46500	23.4692	1.47172	0.600875	2.4493	0.0143133	0.228058		2-oxoglutarate (2OG) and Fe(II)-dependent oxygenase superfamily protein
AT4G13850	4077.16	-0.438401	0.179035	-2.44868	0.014338	0.228282		glycine-rich RNA-binding protein 2
AT5G40890	1941	0.725722	0.296428	2.44822	0.0143563	0.228404		chloride channel A
AT1G05700	48.2148	2.14327	0.875574	2.44784	0.0143714	0.228474		Leucine-rich repeat transmembrane protein kinase protein
AT1G14780	187.597	1.35552	0.554169	2.44604	0.0144436	0.228509		MAC/Perforin domain-containing protein
AT1G78955	18.0501	-1.81695	0.742722	-2.44634	0.0144313	0.228509		camelliol C synthase 1
AT1G80720	145.956	-0.627948	0.256701	-2.44622	0.0144362	0.228509		Mitochondrial glycoprotein family protein
AT3G18600	1556.75	-0.666061	0.272288	-2.44617	0.0144384	0.228509		P-loop containing nucleoside triphosphate hydrolases superfamily protein
AT3G61440	8936.1	0.639123	0.261218	2.4467	0.0144171	0.228509		cysteine synthase C1
AT4G22745	286.838	0.613033	0.250498	2.44726	0.0143946	0.228509		methyl-CPG-binding domain 1
AT4G37940	47.1006	1.38486	0.566192	2.44593	0.014448	0.228509		AGAMOUS-like 21
AT3G04050	12.718	2.03336	0.83166	2.44494	0.0144874	0.228963		Pyruvate kinase family protein
AT3G22540	81.0549	1.35837	0.555664	2.4446	0.0145014	0.229016		Protein of unknown function (DUF1677)
AT5G52400	22.7299	2.70579	1.10722	2.44377	0.0145346	0.229371		cytochrome P450, family 715, subfamily A, polypeptide 1
AT2G27000	428.836	0.916498	0.375141	2.44307	0.0145628	0.229478		cytochrome P450, family 705, subfamily A, polypeptide 8
AT3G54590	5917.95	1.99614	0.817023	2.44319	0.0145581	0.229478		hydroxyproline-rich glycoprotein
AT1G19250	12.8419	2.85963	1.17114	2.44175	0.0146162	0.229803		flavin-dependent monooxygenase 1
AT3G56070	2941.7	-0.56308	0.230653	-2.44124	0.0146368	0.229803		rotamase cyclophilin 2
AT3G60630	765.678	-0.484135	0.198292	-2.44152	0.0146255	0.229803		GRAS family transcription factor
AT4G40080	255.877	1.13597	0.465318	2.44129	0.014635	0.229803		ENTH/ANTH/VHS superfamily protein
AT5G57530	1492.54	2.13598	0.874828	2.44161	0.0146221	0.229803		xyloglucan endotransglucosylase/hydrolase 12
AT5G06730	24.8175	2.3997	0.983343	2.44035	0.0146731	0.230035		Peroxidase superfamily protein
AT5G54580	648.966	-0.399144	0.163544	-2.4406	0.014663	0.230035		RNA-binding (RRM/RBD/RNP motifs) family protein
AT1G33612	67.1256	1.06666	0.437304	2.43917	0.0147209	0.230113		Leucine-rich repeat (LRR) family protein
AT2G25810	1982.69	1.30088	0.533215	2.4397	0.0146996	0.230113		tonoplast intrinsic protein 4;1
AT5G43540	9.45742	3.1806	1.30387	2.43936	0.0147133	0.230113		C2H2 and C2HC zinc fingers superfamily protein
AT5G59720	139.66	1.27905	0.52427	2.43968	0.0147002	0.230113		heat shock protein 18.2
AT5G22890	81.1924	1.53873	0.631054	2.43835	0.0147546	0.230472		C2H2 and C2HC zinc fingers superfamily protein
AT5G10625	46.2434	1.80582	0.740751	2.43782	0.0147762	0.230475		0
AT5G50400	492.154	-0.451756	0.185306	-2.43789	0.0147733	0.230475		purple acid phosphatase 27
AT5G08080	1409.05	0.653397	0.268057	2.43753	0.014788	0.230491		syntaxin of plants 132
AT3G04770	448.403	-0.653462	0.26814	-2.43702	0.0148091	0.230652		40s ribosomal protein SA B
AT1G62800	241.332	1.09964	0.451275	2.43674	0.0148204	0.230659		aspartate aminotransferase 4
AT2G48140	97.6477	2.52783	1.03749	2.43648	0.014831	0.230659		Bifunctional inhibitor/lipid-transfer protein/seed storage 2S albumin superfamily protein
AT2G38800	478.778	0.88247	0.36223	2.43621	0.014842	0.230663		Plant calmodulin-binding protein-related
AT3G13600	1046.27	1.03611	0.42541	2.43557	0.0148685	0.230887		calmodulin-binding family protein
AT3G54950	195.688	1.13822	0.467379	2.43534	0.0148779	0.230887		patatin-like protein 6
AT3G11720	238.928	0.876007	0.359765	2.43494	0.0148941	0.230972		Polyketide cyclase/dehydrase and lipid transport superfamily protein
AT1G50630	938.692	0.870983	0.357817	2.43416	0.0149264	0.231306		Protein of unknown function (DUF3537)
AT2G17550	211.238	1.06681	0.438685	2.43183	0.0150227	0.232531		0
AT2G43580	23.2906	2.09216	0.860397	2.43163	0.0150312	0.232531		Chitinase family protein
AT5G15610	1739.55	-0.340046	0.139852	-2.43146	0.015038	0.232531		Proteasome component (PCI) domain protein
AT1G63150	46.147	-1.38592	0.570228	-2.43046	0.0150796	0.232917		Tetratricopeptide repeat (TPR)-like superfamily protein
AT1G65890	109.521	1.8101	0.744791	2.43034	0.0150846	0.232917		acyl activating enzyme 12
AT1G24340	534.306	-0.606833	0.249823	-2.42905	0.0151386	0.233147		FAD/NAD(P)-binding oxidoreductase family protein
AT2G31220	18.1033	2.19642	0.904163	2.42923	0.0151309	0.233147		basic helix-loop-helix (bHLH) DNA-binding superfamily protein
AT4G18880	287.149	0.855762	0.352274	2.42925	0.0151301	0.233147		heat shock transcription factor A4A
AT5G04050	93.322	-1.1752	0.483833	-2.42894	0.0151429	0.233147		RNA-directed DNA polymerase (reverse transcriptase)
AT2G47460	211.834	1.56547	0.644621	2.42851	0.0151609	0.233256		myb domain protein 12
AT5G03800	367.148	-1.02145	0.420698	-2.42799	0.0151826	0.233423		Pentatricopeptide repeat (PPR) superfamily protein
AT1G55870	311.05	-0.610671	0.251614	-2.42702	0.0152236	0.233452		Polynucleotidyl transferase, ribonuclease H-like superfamily protein
AT2G29000	19.5438	2.44183	1.00607	2.4271	0.0152202	0.233452		Leucine-rich repeat protein kinase family protein
AT3G28040	965.24	-0.854499	0.352093	-2.42691	0.015228	0.233452		Leucine-rich receptor-like protein kinase family protein
AT3G32980	3657.3	1.43255	0.590208	2.42719	0.0152162	0.233452		Peroxidase superfamily protein
AT2G28990	22.4667	1.89589	0.781333	2.42647	0.0152463	0.233566		Leucine-rich repeat protein kinase family protein
AT4G12580	17.9287	1.94076	0.799981	2.42601	0.015266	0.233701		0
AT1G26800	202.732	1.23294	0.508411	2.42508	0.015305	0.234132		RING/U-box superfamily protein
AT1G75500	1526.24	-0.518778	0.214084	-2.42324	0.0153826	0.234433		Walls Are Thin 1
AT2G05320	181.141	-0.575851	0.237654	-2.42306	0.0153902	0.234433		beta-1,2-N-acetylglucosaminyltransferase II
AT4G30930	973.214	-0.474742	0.195914	-2.42322	0.0153837	0.234433		Ribosomal protein L21
AT5G16600	59.4575	1.48563	0.613036	2.4234	0.0153761	0.234433		myb domain protein 43
AT5G24530	191.637	1.30061	0.53663	2.42365	0.0153653	0.234433		2-oxoglutarate (2OG) and Fe(II)-dependent oxygenase superfamily protein
AT5G35200	1021.09	0.74249	0.306288	2.42415	0.0153442	0.234433		ENTH/ANTH/VHS superfamily protein
AT2G44370	141.584	1.98085	0.817765	2.42227	0.0154239	0.234747		Cysteine/Histidine-rich C1 domain family protein
AT5G03790	39.1553	-1.09956	0.453978	-2.42206	0.0154327	0.234747		homeobox 51
AT1G64405	31.4302	1.66738	0.688535	2.42164	0.0154508	0.234857		0
AT1G77230	299.136	-0.772163	0.318898	-2.42135	0.0154631	0.234878		Tetratricopeptide repeat (TPR)-like superfamily protein
AT5G46890	1280.65	2.29974	0.95016	2.42037	0.0155047	0.235343		Bifunctional inhibitor/lipid-transfer protein/seed storage 2S albumin superfamily protein
AT1G16370	301.981	1.13003	0.466963	2.41995	0.0155224	0.235445		organic cation/carnitine transporter 6
AT3G46830	1372.09	0.646168	0.267072	2.41946	0.0155437	0.235602		RAB GTPase homolog A2C
AT1G60660	461.927	0.78407	0.32417	2.4187	0.0155761	0.235927		cytochrome B5-like protein
AT2G19520	1973.47	-0.502966	0.208027	-2.41779	0.0156152	0.235998		Transducin family protein / WD-40 repeat family protein
AT2G39400	42.0649	1.84417	0.762823	2.41756	0.0156248	0.235998		alpha/beta-Hydrolases superfamily protein
AT4G37850	61.5184	1.82078	0.753037	2.41792	0.0156096	0.235998		basic helix-loop-helix (bHLH) DNA-binding superfamily protein
AT5G50800	30.7751	3.60963	1.49274	2.41812	0.0156009	0.235998		Nodulin MtN3 family protein
AT2G35990	9.47553	3.16419	1.30917	2.41694	0.0156515	0.23607		Putative lysine decarboxylase family protein
AT5G58010	445.859	1.48933	0.616163	2.41711	0.0156443	0.23607		LJRHL1-like 3
AT5G64420	1475.4	-0.785702	0.325193	-2.41611	0.0156871	0.236441		DNA polymerase V family
AT2G47250	1611.25	-0.532123	0.220296	-2.41549	0.015714	0.236538		RNA helicase family protein
AT5G60660	259.2	1.65868	0.686696	2.41545	0.0157156	0.236538		plasma membrane intrinsic protein 2;4
AT3G47800	2170.92	-0.540851	0.223952	-2.41503	0.0157341	0.236645		Galactose mutarotase-like superfamily protein
AT5G15530	970.276	0.836015	0.346207	2.41478	0.0157447	0.236645		biotin carboxyl carrier protein 2
AT4G15740	17.1893	3.51912	1.45759	2.41435	0.0157634	0.23676		Calcium-dependent lipid-binding (CaLB domain) family protein
AT4G36060	13.211	-1.96188	0.8128	-2.41373	0.0157903	0.23679		basic helix-loop-helix (bHLH) DNA-binding superfamily protein
AT5G15860	1116.1	0.53327	0.22091	2.41397	0.0157799	0.23679		prenylcysteine methylesterase
AT5G45840	138.298	1.02448	0.424471	2.41354	0.0157985	0.23679		Leucine-rich repeat protein kinase family protein
AT2G22460	8.96555	2.37946	0.986235	2.41267	0.0158363	0.237187		Protein of unknown function, DUF617
AT2G41310	511.766	0.629616	0.260989	2.41242	0.015847	0.237187		response regulator 3
AT3G63390	228.586	-0.518854	0.215169	-2.41138	0.0158924	0.2377		0
AT3G10815	62.891	2.17478	0.902627	2.40939	0.0159793	0.238667		RING/U-box superfamily protein
AT5G03210	210.662	1.76126	0.730976	2.40946	0.0159761	0.238667		0
AT3G10470	12.7095	1.98101	0.822302	2.4091	0.0159917	0.238686		C2H2-type zinc finger family protein
AT1G44608	156.337	1.51575	0.62951	2.40782	0.0160479	0.239249		0
AT1G74500	824.72	0.871677	0.362081	2.40741	0.0160661	0.239249		activation-tagged BRI1(brassinosteroid-insensitive 1)-suppressor 1
AT2G32270	271.683	1.50998	0.627266	2.40724	0.0160734	0.239249		zinc transporter 3 precursor
AT4G23690	861.636	1.16756	0.485023	2.40723	0.0160739	0.239249		Disease resistance-responsive (dirigent-like protein) family protein
AT1G53870	19.8222	3.14142	1.30548	2.40633	0.0161136	0.239507		Protein of unknown function (DUF567)
AT2G15000	958.695	-0.554692	0.230506	-2.40641	0.0161101	0.239507		0
AT4G21830	1432.8	1.48922	0.618986	2.4059	0.0161325	0.239622		methionine sulfoxide reductase B7
AT4G13540	175.918	0.976934	0.406211	2.40499	0.0161728	0.240055		0
AT5G65980	77.6381	1.88664	0.784552	2.40474	0.0161841	0.240056		Auxin efflux carrier family protein
AT2G01290	758.094	-0.87158	0.362486	-2.40445	0.0161968	0.24008		ribose-5-phosphate isomerase 2
AT2G24050	1898.35	-0.642945	0.267445	-2.40403	0.0162156	0.240192		MIF4G domain-containing protein / MA3 domain-containing protein
AT1G62660	3754.76	1.31563	0.547441	2.40323	0.0162509	0.240383		Glycosyl hydrolases family 32 protein
AT4G22690	697.056	1.41608	0.589234	2.40326	0.0162496	0.240383		cytochrome P450, family 706, subfamily A, polypeptide 1
AT2G25160	454.97	2.32871	0.969141	2.40286	0.0162676	0.240438		cytochrome P450, family 82, subfamily F, polypeptide 1
AT3G63110	47.2586	2.11612	0.88084	2.40239	0.0162881	0.240438		isopentenyltransferase 3
AT5G04680	10.6998	-2.37349	0.987899	-2.40256	0.0162806	0.240438		Ankyrin repeat family protein
AT1G68840	2488.49	1.21217	0.504726	2.40164	0.0163216	0.240601		related to ABI3/VP1 2
AT3G24450	135.354	1.02525	0.426892	2.40167	0.0163205	0.240601		Heavy metal transport/detoxification superfamily protein
AT1G22470	453.191	0.944756	0.393477	2.40104	0.0163485	0.240811		0
AT5G11790	897.108	0.754644	0.314327	2.40082	0.0163583	0.240811		N-MYC downregulated-like 2
AT1G52000	76.0988	1.15523	0.481252	2.40048	0.0163736	0.240872		Mannose-binding lectin superfamily protein
AT1G17745	1819.86	0.685533	0.285648	2.39992	0.0163985	0.240908		D-3-phosphoglycerate dehydrogenase
AT5G22650	8745.93	-0.512028	0.213347	-2.39998	0.0163958	0.240908		histone deacetylase 2B
AT1G30370	38.1399	2.0966	0.87372	2.39963	0.0164118	0.240939		alpha/beta-Hydrolases superfamily protein
AT2G44750	162.431	-0.605337	0.252367	-2.39863	0.0164563	0.241427		thiamin pyrophosphokinase 2
AT3G52910	416.617	-0.685823	0.285985	-2.39811	0.01648	0.241444		growth-regulating factor 4
AT5G49560	234.367	-0.617199	0.257349	-2.39829	0.0164718	0.241444		Putative methyltransferase family protein
AT1G07890	30931.1	0.793752	0.331107	2.39727	0.0165179	0.241506		ascorbate peroxidase 1
AT1G30700	655.612	1.58308	0.660235	2.39775	0.0164963	0.241506		FAD-binding Berberine family protein
AT1G69810	414.228	1.17185	0.488823	2.39729	0.0165169	0.241506		WRKY DNA-binding protein 36
AT5G58080	4.55298	-3.44307	1.43645	-2.39694	0.0165327	0.241557		response regulator 18
AT1G30690	3312.6	0.9187	0.383346	2.39653	0.0165513	0.241665		Sec14p-like phosphatidylinositol transfer family protein
AT5G10210	41.2442	1.92238	0.802433	2.39569	0.0165891	0.242052		0
AT5G62190	4886.21	-0.763189	0.318606	-2.3954	0.0166023	0.24208		DEAD box RNA helicase (PRH75)
AT5G42830	135.736	0.748179	0.312384	2.39506	0.0166176	0.242139		HXXXD-type acyl-transferase family protein
AT1G76240	837.544	1.31652	0.549739	2.39481	0.0166291	0.242142		Arabidopsis protein of unknown function (DUF241)
AT1G77030	958.586	-0.848889	0.354524	-2.39445	0.0166455	0.242217		hydrolases, acting on acid anhydrides, in phosphorus-containing anhydrides;ATP-dependent helicases;nucleic acid binding;ATP binding;RNA binding;helicases
AT1G47380	874.632	0.472177	0.197347	2.39262	0.0167286	0.2431		Protein phosphatase 2C family protein
AT2G38560	787.181	-0.483471	0.202128	-2.39191	0.0167609	0.2431		transcript elongation factor IIS
AT2G45120	21.6241	1.88381	0.787653	2.39167	0.0167719	0.2431		C2H2-like zinc finger protein
AT3G56970	10.9584	-3.7753	1.57831	-2.392	0.016757	0.2431		basic helix-loop-helix (bHLH) DNA-binding superfamily protein
AT5G39020	16.6951	2.03124	0.849315	2.39162	0.0167741	0.2431		Malectin/receptor-like protein kinase family protein
AT5G41750	142.643	1.44271	0.603211	2.39172	0.0167698	0.2431		Disease resistance protein (TIR-NBS-LRR class) family
AT5G52470	4857.56	-0.488742	0.204392	-2.3912	0.0167933	0.243214		fibrillarin 1
AT4G32780	30.1259	1.48217	0.620117	2.39015	0.0168415	0.243748		phosphoinositide binding
AT1G62370	97.649	1.36419	0.571105	2.38868	0.0169091	0.244232		RING/U-box superfamily protein
AT4G34980	586.628	-0.646191	0.270484	-2.38902	0.0168933	0.244232		subtilisin-like serine protease 2
AT5G01100	307.567	1.5934	0.667039	2.38876	0.0169051	0.244232		O-fucosyltransferase family protein
AT4G17900	956.599	0.802476	0.335997	2.38834	0.0169246	0.244293		PLATZ transcription factor family protein
AT2G38750	2833.14	1.93578	0.810839	2.38738	0.0169689	0.244598		annexin 4
AT5G12180	3.20213	-4.49175	1.88164	-2.38714	0.0169799	0.244598		calcium-dependent protein kinase 17
AT5G42590	85.347	1.44674	0.606033	2.38723	0.0169757	0.244598		cytochrome P450, family 71, subfamily A, polypeptide 16
AT2G20030	19.1812	2.11479	0.886042	2.38678	0.0169967	0.244675		RING/U-box superfamily protein
AT3G50840	125.327	0.980695	0.410994	2.38616	0.0170256	0.244926		Phototropic-responsive NPH3 family protein
AT4G19720	9.76866	3.7408	1.56836	2.38517	0.0170714	0.245257		Glycosyl hydrolase family protein with chitinase insertion domain
AT5G56720	9.93109	-2.30038	0.964425	-2.38524	0.017068	0.245257		Lactate/malate dehydrogenase family protein
AT1G14700	807.531	1.41331	0.593058	2.38309	0.0171682	0.245535		purple acid phosphatase 3
AT1G68430	83.528	0.937281	0.393102	2.38432	0.0171108	0.245535		0
AT2G24980	3099.43	2.01083	0.843622	2.38356	0.0171459	0.245535		Proline-rich extensin-like family protein
AT2G31230	31.3857	2.56292	1.07529	2.38346	0.0171506	0.245535		ethylene-responsive element binding factor 15
AT3G01600	77.1694	-0.906266	0.380154	-2.38395	0.017128	0.245535		NAC domain containing protein 44
AT3G02840	280.905	1.59518	0.66912	2.384	0.0171257	0.245535		ARM repeat superfamily protein
AT4G22390	20.7694	-1.38122	0.579611	-2.38302	0.0171714	0.245535		F-box associated ubiquitination effector family protein
AT4G25850	86.235	1.03633	0.434922	2.38279	0.0171822	0.245535		OSBP(oxysterol binding protein)-related protein 4B
AT1G23210	27.2889	1.57913	0.663041	2.38164	0.0172356	0.246135		glycosyl hydrolase 9B6
AT5G47230	1231.5	0.866982	0.364115	2.38107	0.0172625	0.246354		ethylene responsive element binding factor 5
AT2G33730	1581.12	-0.54265	0.227963	-2.38043	0.0172925	0.246455		P-loop containing nucleoside triphosphate hydrolases superfamily protein
AT4G30500	186.007	0.791629	0.332539	2.38056	0.0172864	0.246455		Protein of unknown function (DUF788)
AT1G64440	766.607	0.645533	0.271242	2.37991	0.0173168	0.246478		NAD(P)-binding Rossmann-fold superfamily protein
AT1G72200	122.556	1.23846	0.520436	2.37966	0.0173285	0.246478		RING/U-box superfamily protein
AT5G05500	1922.86	2.04411	0.858978	2.3797	0.0173266	0.246478		Pollen Ole e 1 allergen and extensin family protein
AT4G02180	24.1099	1.82704	0.767897	2.37927	0.0173469	0.246576		DC1 domain-containing protein
AT1G09900	644.666	-0.69963	0.294364	-2.37675	0.0174657	0.246917		Pentatricopeptide repeat (PPR-like) superfamily protein
AT1G21670	219.045	1.22444	0.515433	2.37556	0.0175222	0.246917		0
AT1G60890	459.985	0.558431	0.235083	2.37547	0.0175268	0.246917		Phosphatidylinositol-4-phosphate 5-kinase family protein
AT1G72870	44.6729	1.49162	0.627857	2.37574	0.0175139	0.246917		Disease resistance protein (TIR-NBS class)
AT1G76010	4125.53	-0.480991	0.202392	-2.37653	0.0174762	0.246917		Alba DNA/RNA-binding protein
AT2G02610	58.2152	1.70634	0.718351	2.37536	0.0175318	0.246917		Cysteine/Histidine-rich C1 domain family protein
AT2G33400	475.409	0.719814	0.303013	2.37552	0.0175243	0.246917		0
AT3G05490	2178.19	1.3037	0.548331	2.37758	0.0174267	0.246917		ralf-like 22
AT3G09810	1143.77	0.673257	0.283253	2.37687	0.0174601	0.246917		isocitrate dehydrogenase VI
AT3G60280	246.263	1.71518	0.721918	2.37586	0.017508	0.246917		uclacyanin 3
AT4G02630	60.8264	0.999995	0.420987	2.37536	0.0175318	0.246917		Protein kinase superfamily protein
AT5G14480	163.779	-0.687311	0.28927	-2.37602	0.0175006	0.246917		beta-1,4-N-acetylglucosaminyltransferase family protein
AT5G39970	490.962	0.613851	0.25839	2.37568	0.0175167	0.246917		catalytics
AT5G58090	1285.68	-0.522132	0.21971	-2.37646	0.0174796	0.246917		O-Glycosyl hydrolases family 17 protein
AT4G17340	1494.62	1.74032	0.732803	2.37488	0.0175548	0.247079		tonoplast intrinsic protein 2;2
AT2G41970	262.002	1.4807	0.623643	2.37427	0.0175838	0.247162		Protein kinase superfamily protein
AT3G10986	20.8803	2.06974	0.87172	2.37432	0.0175815	0.247162		Protein of unknown function (DUF567)
AT2G23180	82.3974	1.33344	0.561729	2.37382	0.0176051	0.247219		cytochrome P450, family 96, subfamily A, polypeptide 1
AT4G30830	8.6501	2.62388	1.1054	2.3737	0.0176108	0.247219		Protein of unknown function, DUF593
AT5G44020	5554.84	1.32636	0.559003	2.37273	0.0176571	0.247708		HAD superfamily, subfamily IIIB acid phosphatase
AT3G05660	33.1158	1.56563	0.659988	2.37221	0.0176822	0.247897		receptor like protein 33
AT5G52760	17.9674	3.47456	1.46498	2.37175	0.0177043	0.248045		Copper transport protein family
AT3G57660	667.892	-1.01038	0.42612	-2.37111	0.0177346	0.248307		nuclear RNA polymerase A1
AT2G42440	8.00623	2.88147	1.21553	2.37055	0.0177618	0.248526		Lateral organ boundaries (LOB) domain family protein
AT1G65970	81.1964	-1.79814	0.758984	-2.36914	0.0178296	0.248706		thioredoxin-dependent peroxidase 2
AT2G27385	1993.88	0.594666	0.25095	2.36966	0.0178044	0.248706		Pollen Ole e 1 allergen and extensin family protein
AT2G37860	1128.76	-0.529842	0.223649	-2.36908	0.0178325	0.248706		Protein of unknown function (DUF3411)
AT3G59850	174.408	1.07506	0.453727	2.36941	0.0178167	0.248706		Pectin lyase-like superfamily protein
AT4G22230	357.443	1.04351	0.440438	2.36925	0.0178241	0.248706		Arabidopsis defensin-like protein
AT3G52450	1644.27	1.19866	0.506125	2.3683	0.0178701	0.249068		plant U-box 22
AT1G06360	1486.79	-0.591663	0.249963	-2.36701	0.0179327	0.249476		Fatty acid desaturase family protein
AT3G13460	6425.17	-0.650322	0.2747	-2.36739	0.0179141	0.249476		evolutionarily conserved C-terminal region 2
AT3G19450	7096.25	1.07131	0.452609	2.36697	0.0179342	0.249476		GroES-like zinc-binding alcohol dehydrogenase family protein
AT2G01530	47.9766	3.71268	1.5693	2.36582	0.01799	0.249986		MLP-like protein 329
AT2G36160	9491.86	-0.402091	0.169999	-2.36526	0.0180174	0.249986		Ribosomal protein S11 family protein
AT4G38100	931.305	-0.52552	0.222169	-2.36541	0.0180101	0.249986		0
AT5G36920	18.1644	2.2194	0.938206	2.36558	0.0180017	0.249986		0
AT1G67025	15.834	1.88421	0.796831	2.36463	0.0180482	0.250252		0
AT1G11530	54.2836	0.97241	0.411282	2.36434	0.0180623	0.250285		C-terminal cysteine residue is changed to a serine 1
AT4G04890	2738.43	-0.592413	0.250647	-2.36353	0.0181018	0.250671		protodermal factor 2
AT1G31970	2174.11	-0.548762	0.23244	-2.36087	0.0182321	0.251431		DEA(D/H)-box RNA helicase family protein
AT1G59359	21155.2	-0.478253	0.202516	-2.36155	0.0181985	0.251431		Ribosomal protein S5 family protein
AT1G62720	8.10597	-2.32212	0.983633	-2.36075	0.0182378	0.251431		Pentatricopeptide repeat (PPR-like) superfamily protein
AT2G44110	183.297	1.51022	0.639505	2.36155	0.0181989	0.251431		Seven transmembrane MLO family protein
AT3G10020	1227.46	0.665263	0.281803	2.36074	0.0182386	0.251431		0
AT5G41160	9.50624	-1.89872	0.804166	-2.3611	0.0182207	0.251431		purine permease 12
AT5G53120	1248.33	0.580804	0.245981	2.36117	0.0182173	0.251431		spermidine synthase 3
AT4G34290	2267.63	-0.822269	0.348408	-2.36008	0.0182712	0.251718		SWIB/MDM2 domain superfamily protein
AT2G34490	132.591	1.67842	0.71173	2.35823	0.0183622	0.252486		cytochrome P450, family 710, subfamily A, polypeptide 2
AT3G50400	35.6701	2.77881	1.17833	2.35826	0.0183608	0.252486		GDSL-like Lipase/Acylhydrolase superfamily protein
AT5G62150	30.3711	1.65545	0.701976	2.35827	0.0183604	0.252486		peptidoglycan-binding LysM domain-containing protein
AT1G09640	9902.77	-0.447325	0.18975	-2.35744	0.0184013	0.252861		Translation elongation factor EF1B, gamma chain
AT2G35860	1298.91	0.789131	0.334866	2.35656	0.0184451	0.253302		FASCICLIN-like arabinogalactan protein 16 precursor
AT1G10410	703.554	0.5905	0.250713	2.35528	0.0185089	0.253534		Protein of unknown function (DUF1336)
AT1G53860	135.891	0.974695	0.413919	2.3548	0.0185329	0.253534		Remorin family protein
AT1G69080	49.03	1.36452	0.579421	2.35497	0.018524	0.253534		Adenine nucleotide alpha hydrolases-like superfamily protein
AT2G37180	1031.49	1.38378	0.587641	2.3548	0.0185325	0.253534		Aquaporin-like superfamily protein
AT4G38160	1814.7	-0.681592	0.289333	-2.35573	0.0184861	0.253534		Mitochondrial transcription termination factor family protein
AT5G13830	67.7866	-0.96462	0.409537	-2.35539	0.0185033	0.253534		FtsJ-like methyltransferase family protein
AT1G19630	26.1725	1.32471	0.562846	2.3536	0.0185929	0.253547		cytochrome P450, family 722, subfamily A, polypeptide 1
AT1G76790	5438.24	0.731742	0.31089	2.3537	0.0185875	0.253547		O-methyltransferase family protein
AT3G47675	44.7101	1.1669	0.495724	2.35393	0.0185759	0.253547		0
ATCG00890	43.8569	-2.45996	1.04513	-2.35373	0.0185861	0.253547		NADH-Ubiquinone/plastoquinone (complex I) protein
ATCG01250	43.8569	-2.45996	1.04513	-2.35373	0.0185861	0.253547		NADH-Ubiquinone/plastoquinone (complex I) protein
AT5G02440	193.246	0.813533	0.345825	2.35244	0.0186507	0.254175		0
AT4G10690	391.941	-0.864543	0.367587	-2.35194	0.0186757	0.254355		transposable element gene
AT3G13222	511.37	-0.522997	0.222427	-2.35132	0.0187067	0.254454		GBF-interacting protein 1
AT5G40820	142.592	-1.08929	0.463263	-2.35134	0.0187061	0.254454		Ataxia telangiectasia-mutated and RAD3-related
AT2G25190	290.364	0.550856	0.234379	2.35027	0.0187596	0.255011		PPPDE putative thiol peptidase family protein
AT5G47960	410.999	0.850436	0.361979	2.34941	0.0188031	0.255442		RAB GTPase homolog A4C
AT2G46520	1091.51	-0.6311	0.268648	-2.34917	0.0188153	0.255445		cellular apoptosis susceptibility protein, putative / importin-alpha re-exporter, putative
AT2G37370	22.0946	2.0776	0.884558	2.34875	0.0188367	0.255575		0
AT4G27570	338.226	1.76621	0.752119	2.34832	0.0188585	0.255709		UDP-Glycosyltransferase superfamily protein
AT1G71015	66.419	1.1428	0.48674	2.34787	0.018881	0.255853		0
AT1G30550	118.696	0.604767	0.257607	2.34763	0.0188931	0.255855		S-adenosyl-L-methionine-dependent methyltransferases superfamily protein
AT1G03440	114.345	-0.754846	0.321962	-2.34452	0.0190514	0.256704		Leucine-rich repeat (LRR) family protein
AT1G08400	106.658	-0.725416	0.309371	-2.34481	0.0190369	0.256704		RINT-1 / TIP-1 family
AT1G14870	2104.4	1.36776	0.583271	2.34498	0.0190282	0.256704		PLANT CADMIUM RESISTANCE 2
AT2G15350	14.5058	2.04605	0.872392	2.34533	0.0190101	0.256704		fucosyltransferase 10
AT5G23220	1176.07	1.43059	0.610019	2.34516	0.0190187	0.256704		nicotinamidase 3
AT5G50560	173.204	1.67913	0.716142	2.34469	0.019043	0.256704		Protein of unknown function (DUF 3339)
AT5G54240	73.6313	1.66025	0.708134	2.34454	0.0190506	0.256704		Protein of unknown function (DUF1223)
AT5G65390	2195.43	0.882987	0.376595	2.34466	0.0190445	0.256704		arabinogalactan protein 7
AT3G14280	88.7497	1.58076	0.674311	2.34427	0.0190645	0.25672		0
AT1G30870	2567.84	1.93726	0.826481	2.34399	0.0190787	0.25675		Peroxidase superfamily protein
AT4G38350	1220.34	-0.660516	0.281851	-2.34349	0.0191042	0.256931		Patched family protein
AT3G46210	376.022	-0.597721	0.255107	-2.34302	0.0191285	0.257097		Ribosomal protein S5 domain 2-like superfamily protein
AT2G38100	28.314	1.93897	0.827737	2.3425	0.0191553	0.257296		proton-dependent oligopeptide transport (POT) family protein
AT1G69780	467.114	0.808568	0.345253	2.34196	0.0191828	0.257506		Homeobox-leucine zipper protein family
AT5G27520	1917.71	0.499414	0.213283	2.34155	0.0192037	0.257625		peroxisomal adenine nucleotide carrier 2
AT1G11600	1401.35	0.724271	0.309624	2.33919	0.0193255	0.25797		cytochrome P450, family 77, subfamily B, polypeptide 1
AT2G03830	33.2104	1.44157	0.616188	2.3395	0.0193093	0.25797		0
AT3G07070	146.595	1.40901	0.602278	2.33946	0.0193117	0.25797		Protein kinase superfamily protein
AT4G20780	368.143	1.47049	0.62861	2.33928	0.019321	0.25797		calmodulin like 42
AT4G34000	1950.84	0.979383	0.418534	2.34003	0.0192822	0.25797		abscisic acid responsive elements-binding factor 3
AT5G06930	449.74	0.802058	0.342715	2.34031	0.019268	0.25797		0
AT5G15570	289.445	-0.46196	0.197356	-2.34074	0.0192455	0.25797		Bromodomain transcription factor
AT5G20710	1329.3	0.682093	0.291583	2.33927	0.0193213	0.25797		beta-galactosidase 7
AT5G23160	11.6012	3.07462	1.31476	2.33854	0.0193594	0.258262		0
AT1G56650	592.866	2.54757	1.0897	2.33785	0.019395	0.258575		production of anthocyanin pigment 1
AT4G35060	382.006	1.46736	0.627819	2.33723	0.019427	0.258842		Heavy metal transport/detoxification superfamily protein
AT1G55330	2000.81	1.29877	0.555817	2.33669	0.0194552	0.259057		arabinogalactan protein 21
AT2G35980	38.9382	2.33082	0.998012	2.33546	0.0195194	0.259269		Late embryogenesis abundant (LEA) hydroxyproline-rich glycoprotein family
AT2G41950	739.035	-0.720407	0.30841	-2.33588	0.0194977	0.259269		0
AT3G07050	2548.49	-0.634641	0.271731	-2.33555	0.0195149	0.259269		GTP-binding family protein
AT4G26870	2410.3	-0.481218	0.206035	-2.33561	0.0195115	0.259269		Class II aminoacyl-tRNA and biotin synthetases superfamily protein
AT1G20300	269.504	-0.623319	0.267059	-2.33401	0.0195951	0.259651		Pentatricopeptide repeat (PPR) superfamily protein
AT2G18800	69.6576	1.53446	0.657442	2.33398	0.0195965	0.259651		xyloglucan endotransglucosylase/hydrolase 21
AT3G56930	417.997	0.766306	0.328262	2.33443	0.019573	0.259651		DHHC-type zinc finger family protein
AT5G26667	3143.83	0.542249	0.232326	2.334	0.0195957	0.259651		P-loop containing nucleoside triphosphate hydrolases superfamily protein
AT3G49960	2005.21	1.58744	0.680277	2.33353	0.0196206	0.259809		Peroxidase superfamily protein
AT1G71210	319.46	-0.714086	0.306079	-2.33301	0.0196477	0.260008		Pentatricopeptide repeat (PPR) superfamily protein
AT3G44190	3500.02	1.20188	0.515283	2.33247	0.019676	0.260223		FAD/NAD(P)-binding oxidoreductase family protein
AT2G07776	30.8463	-1.25937	0.540163	-2.33147	0.0197285	0.260756		ERR: AT2G07776 not in vocabulary: $voc
AT1G25550	1082.75	0.82565	0.354193	2.33107	0.0197496	0.260874		myb-like transcription factor family protein
AT4G23750	436.828	-0.743231	0.318893	-2.33066	0.0197715	0.260962		cytokinin response factor 2
AT5G40480	668.034	-1.02639	0.440421	-2.33048	0.0197805	0.260962		embryo defective 3012
AT3G62820	53.8377	-1.20758	0.518254	-2.33009	0.0198011	0.261074		Plant invertase/pectin methylesterase inhibitor superfamily protein
AT1G60740	67.8344	1.62033	0.695593	2.32942	0.0198369	0.261329		Thioredoxin superfamily protein
AT4G14640	36.0217	1.32192	0.56764	2.32881	0.0198692	0.261329		calmodulin 8
AT4G28430	151.764	1.03589	0.444788	2.32895	0.0198615	0.261329		Reticulon family protein
AT5G19250	1652.83	1.02698	0.440932	2.32911	0.0198532	0.261329		Glycoprotein membrane precursor GPI-anchored
AT2G15570	314.246	0.912583	0.391939	2.32838	0.0198919	0.261468		Thioredoxin superfamily protein
AT5G18370	51.0128	-1.12263	0.482383	-2.32727	0.019951	0.262084		Disease resistance protein (TIR-NBS-LRR class) family
AT5G61650	91.617	2.01243	0.864991	2.32654	0.0199899	0.262435		CYCLIN P4;2
AT5G48930	2425.53	0.678925	0.291856	2.32623	0.0200062	0.262488		hydroxycinnamoyl-CoA shikimate/quinate hydroxycinnamoyl transferase
AT5G42860	897.046	0.696873	0.299716	2.32511	0.0200659	0.262981		0
AT5G62100	116.115	1.39552	0.600205	2.32507	0.0200683	0.262981		BCL-2-associated athanogene 2
AT5G67190	40.2208	-1.08503	0.466716	-2.32483	0.0200812	0.26299		DREB and EAR motif protein 2
AT1G23060	118.729	1.05971	0.455949	2.32418	0.0201157	0.2631		0
AT1G24290	138.817	-0.781739	0.336371	-2.32404	0.0201235	0.2631		AAA-type ATPase family protein
AT2G34830	103.931	1.23615	0.531909	2.32398	0.0201264	0.2631		WRKY DNA-binding protein 35
AT3G46040	3500.13	-0.413736	0.178096	-2.32311	0.0201734	0.263115		ribosomal protein S15A D
AT3G49670	905.192	-0.715551	0.307983	-2.32334	0.0201607	0.263115		Leucine-rich receptor-like protein kinase family protein
AT4G25380	20.9356	2.10733	0.907114	2.32311	0.0201731	0.263115		stress-associated protein 10
AT4G40070	77.9853	1.50506	0.647881	2.32305	0.0201765	0.263115		RING/U-box superfamily protein
AT4G25190	40.133	1.76442	0.759816	2.32217	0.0202238	0.263572		Family of unknown function (DUF566)
AT2G28140	145.781	1.25817	0.541985	2.32141	0.0202647	0.263625		Protein of unknown function (DUF1635)
AT4G11360	456.027	1.03958	0.44781	2.32147	0.0202616	0.263625		RING-H2 finger A1B
AT4G31290	2865.99	-0.534271	0.230104	-2.32186	0.0202402	0.263625		ChaC-like family protein
AT1G23140	53.9221	1.58	0.681078	2.31985	0.0203492	0.263667		Calcium-dependent lipid-binding (CaLB domain) family protein
AT1G29670	1729.37	1.20167	0.518204	2.3189	0.0204003	0.263667		GDSL-like Lipase/Acylhydrolase superfamily protein
AT1G32570	4.74707	3.26344	1.40628	2.32062	0.0203074	0.263667		0
AT1G56250	25.2362	2.94382	1.26934	2.31917	0.020386	0.263667		phloem protein 2-B14
AT2G03760	1025.11	0.46626	0.201073	2.31885	0.020403	0.263667		sulphotransferase 12
AT2G13800	246.904	-0.555812	0.23955	-2.32023	0.0203284	0.263667		somatic embryogenesis receptor-like kinase 5
AT2G19620	705.831	0.682426	0.294185	2.31972	0.020356	0.263667		N-MYC downregulated-like 3
AT3G26990	365.956	-0.516687	0.222781	-2.31926	0.020381	0.263667		ENTH/VHS family protein
AT4G09750	1113.94	0.466052	0.200805	2.32092	0.020291	0.263667		NAD(P)-binding Rossmann-fold superfamily protein
AT4G13970	488.029	-0.445653	0.192063	-2.32035	0.020322	0.263667		zinc ion binding
AT4G37470	1292.99	0.888588	0.383034	2.31987	0.0203482	0.263667		alpha/beta-Hydrolases superfamily protein
AT5G43590	15.7449	2.91818	1.25873	2.31835	0.0204303	0.263862		Acyl transferase/acyl hydrolase/lysophospholipase superfamily protein
AT2G35030	107.43	-0.699395	0.301798	-2.31743	0.0204805	0.264121		Pentatricopeptide repeat (PPR) superfamily protein
AT2G37720	9.85404	3.32135	1.43328	2.3173	0.0204873	0.264121		TRICHOME BIREFRINGENCE-LIKE 15
AT3G18130	4299.41	-0.544221	0.234843	-2.31738	0.020483	0.264121		receptor for activated C kinase 1C
AT2G25450	1689.88	1.23739	0.534138	2.31661	0.0205249	0.264448		2-oxoglutarate (2OG) and Fe(II)-dependent oxygenase superfamily protein
AT2G34750	2205.37	-0.378205	0.163294	-2.3161	0.0205527	0.264623		RNA polymerase I specific transcription initiation factor RRN3 protein
AT3G15370	36.6275	1.81845	0.785197	2.31591	0.0205632	0.264623		expansin 12
AT1G15580	10.3168	1.98485	0.857731	2.31408	0.0206636	0.265509		indole-3-acetic acid inducible 5
AT2G23350	7607.62	-0.563856	0.243671	-2.31401	0.0206674	0.265509		poly(A) binding protein 4
AT3G53600	41.2149	2.11888	0.915688	2.31397	0.0206691	0.265509		C2H2-type zinc finger family protein
AT3G08947	370.259	-0.730817	0.316042	-2.3124	0.0207554	0.266458		ARM repeat superfamily protein
AT1G17940	240.462	0.485307	0.209901	2.31208	0.0207733	0.266528		Endosomal targeting BRO1-like domain-containing protein
AT1G53903	173.306	1.476	0.638487	2.31172	0.0207932	0.266624		Protein of unknown function (DUF581)
AT2G17230	3317.6	-0.740518	0.320421	-2.31107	0.0208287	0.266762		EXORDIUM like 5
AT2G29710	12.1606	2.25047	0.973777	2.31108	0.0208286	0.266762		UDP-Glycosyltransferase superfamily protein
AT3G49820	7.45378	2.40994	1.04319	2.31016	0.0208795	0.267093		0
AT4G02830	54.9331	1.88701	0.816769	2.31033	0.0208699	0.267093		0
AT1G12880	76.2443	1.32711	0.574674	2.30932	0.0209258	0.267122		nudix hydrolase homolog 12
AT1G30820	483.753	-0.640998	0.277539	-2.30958	0.0209116	0.267122		CTP synthase family protein
AT1G35350	51.8638	2.81242	1.21768	2.30965	0.0209075	0.267122		EXS (ERD1/XPR1/SYG1) family protein
AT4G22710	387.701	1.4076	0.609556	2.30922	0.0209315	0.267122		cytochrome P450, family 706, subfamily A, polypeptide 2
AT3G49990	1106.82	-0.462911	0.200483	-2.30898	0.0209449	0.267134		0
AT2G24500	1261.29	-0.41489	0.179724	-2.30848	0.0209722	0.267166		Zinc finger protein 622
AT5G59690	3780.1	-0.396718	0.171843	-2.3086	0.0209658	0.267166		Histone superfamily protein
AT3G18200	389.144	1.55539	0.67408	2.30743	0.0210307	0.267435		nodulin MtN21 /EamA-like transporter family protein
AT3G47220	18.7209	2.16278	0.937249	2.30759	0.0210222	0.267435		phosphatidylinositol-speciwc phospholipase C9
AT5G54510	623.902	0.74177	0.321417	2.30781	0.0210097	0.267435		Auxin-responsive GH3 family protein
AT1G70990	172.69	1.43956	0.62403	2.30688	0.0210618	0.267671		proline-rich family protein
AT4G16190	2168.32	1.1428	0.495461	2.30653	0.0210808	0.267755		Papain family cysteine protease
AT1G05100	65.9286	1.86946	0.8107	2.30598	0.0211119	0.267833		mitogen-activated protein kinase kinase kinase 18
AT3G16240	3411.07	1.29292	0.56066	2.30608	0.0211063	0.267833		delta tonoplast integral protein
AT3G58790	288.309	0.795671	0.345153	2.30527	0.0211517	0.268179		galacturonosyltransferase 15
AT1G16390	593.705	0.735087	0.318953	2.30468	0.0211842	0.268434		organic cation/carnitine transporter 3
AT5G19020	130.516	-0.800703	0.347575	-2.30368	0.0212405	0.268987		mitochondrial editing factor 18
AT2G33830	24.514	-2.85987	1.24164	-2.3033	0.0212619	0.2691		Dormancy/auxin associated family protein
AT1G76890	494.423	0.933043	0.405289	2.30217	0.0213257	0.269608		ERR: AT1G76890 not in vocabulary: $voc
AT2G15760	96.9005	1.55089	0.673674	2.30214	0.0213271	0.269608		Protein of unknown function (DUF1645)
AT1G67060	423.182	0.744263	0.323536	2.3004	0.0214255	0.270674		0
AT4G38150	289.072	-0.736505	0.320222	-2.29998	0.0214492	0.270674		Pentatricopeptide repeat (PPR) superfamily protein
AT5G57655	1447.58	-0.667842	0.290348	-2.30015	0.02144	0.270674		xylose isomerase family protein
AT3G45660	7.51551	3.26725	1.42085	2.2995	0.0214765	0.270859		Major facilitator superfamily protein
AT5G02760	320.794	1.24462	0.541402	2.29888	0.0215119	0.271146		Protein phosphatase 2C family protein
AT2G36220	1262.55	1.29487	0.563627	2.29739	0.0215964	0.271733		0
AT2G44010	35.7554	2.17783	0.947843	2.29767	0.0215805	0.271733		0
AT2G45700	793.585	-0.550548	0.239622	-2.29757	0.0215864	0.271733		sterile alpha motif (SAM) domain-containing protein
AT1G01580	167.606	-1.21274	0.528158	-2.29617	0.0216663	0.272097		ferric reduction oxidase 2
AT2G29670	932.515	0.816263	0.355499	2.2961	0.02167	0.272097		Tetratricopeptide repeat (TPR)-like superfamily protein
AT3G07425	16.9217	1.75448	0.764146	2.296	0.0216758	0.272097		0
AT5G60670	2764.9	-0.530121	0.230889	-2.296	0.021676	0.272097		Ribosomal protein L11 family protein
AT4G23515	22.8557	1.55866	0.679404	2.29416	0.0217812	0.273097		Toll-Interleukin-Resistance (TIR) domain family protein
AT5G46840	1363.24	-0.369439	0.161025	-2.29429	0.0217736	0.273097		RNA-binding (RRM/RBD/RNP motifs) family protein
AT5G66730	776.576	-0.439566	0.191625	-2.29388	0.0217973	0.27314		C2H2-like zinc finger protein
AT1G06670	1622.95	-0.728663	0.317802	-2.29282	0.0218582	0.273296		nuclear DEIH-boxhelicase
AT2G29390	788.46	0.623631	0.271921	2.29343	0.0218232	0.273296		sterol 4-alpha-methyl-oxidase 2-2
AT3G09220	841.535	2.29788	1.00217	2.2929	0.0218535	0.273296		laccase 7
AT3G44540	23.1912	3.35395	1.46283	2.29278	0.0218607	0.273296		fatty acid reductase 4
AT2G29200	867.216	-0.803437	0.350469	-2.29246	0.0218788	0.273365		pumilio 1
AT1G03530	475.529	-0.740163	0.323049	-2.29118	0.021953	0.274132		nuclear assembly factor 1
AT1G28640	30.7618	-2.80142	1.22325	-2.29014	0.0220132	0.274264		GDSL-like Lipase/Acylhydrolase superfamily protein
AT2G23840	20.128	1.41314	0.617123	2.28989	0.0220277	0.274264		HNH endonuclease
AT3G01290	836.689	1.49356	0.652255	2.28984	0.0220307	0.274264		SPFH/Band 7/PHB domain-containing membrane-associated protein family
AT4G01870	815.482	1.025	0.447561	2.2902	0.0220098	0.274264		tolB protein-related
AT5G07250	215.555	0.781789	0.341441	2.28967	0.0220402	0.274264		RHOMBOID-like protein 3
AT5G47810	494.949	-0.621556	0.271426	-2.28997	0.0220233	0.274264		phosphofructokinase 2
AT5G48430	91.015	1.67857	0.733183	2.28943	0.0220542	0.274279		Eukaryotic aspartyl protease family protein
AT2G40700	645.086	-0.627888	0.27432	-2.28889	0.0220858	0.274514		P-loop containing nucleoside triphosphate hydrolases superfamily protein
AT5G03350	167.061	1.88897	0.825523	2.2882	0.0221257	0.27485		Legume lectin family protein
AT1G61950	31.0005	2.31792	1.01345	2.28715	0.0221871	0.275223		calcium-dependent protein kinase 19
AT4G00680	673.593	1.36006	0.594683	2.28703	0.0221941	0.275223		actin depolymerizing factor 8
AT5G57540	553.346	1.60614	0.702156	2.28744	0.02217	0.275223		xyloglucan endotransglucosylase/hydrolase 13
AT2G42540	73.2514	1.83956	0.804741	2.2859	0.0222602	0.275883		cold-regulated 15a
AT5G44400	15.6727	3.07004	1.34325	2.28554	0.0222814	0.275986		FAD-binding Berberine family protein
AT4G08930	251.421	0.781573	0.342087	2.28472	0.0223293	0.276419		APR-like 6
AT4G15760	1076.49	0.861086	0.376932	2.28446	0.0223447	0.276451		monooxygenase 1
AT2G43770	1037.3	-0.429365	0.188004	-2.28381	0.0223826	0.276477		Transducin/WD40 repeat-like superfamily protein
AT3G51870	997.079	-0.807573	0.353551	-2.28418	0.022361	0.276477		Mitochondrial substrate carrier family protein
AT4G38060	84.401	1.26543	0.554099	2.28376	0.0223854	0.276477		0
AT5G45260	237.806	-0.495966	0.217221	-2.28323	0.0224169	0.276707		Disease resistance protein (TIR-NBS-LRR class)
AT2G37400	606.904	-0.67321	0.294921	-2.28268	0.0224493	0.27684		Tetratricopeptide repeat (TPR)-like superfamily protein
AT3G17630	51.9686	-1.00126	0.438652	-2.28258	0.0224551	0.27684		cation/H+ exchanger 19
AT5G23300	786.077	-0.60128	0.263443	-2.28239	0.0224663	0.27684		pyrimidine d
AT4G11240	1203.75	-0.42047	0.184329	-2.28109	0.0225432	0.277627		Calcineurin-like metallo-phosphoesterase superfamily protein
AT2G39110	994.791	1.438	0.630606	2.28035	0.0225872	0.277985		Protein kinase superfamily protein
AT4G19230	1951.1	1.01398	0.444698	2.28016	0.0225981	0.277985		cytochrome P450, family 707, subfamily A, polypeptide 1
AT3G20050	6696.62	-0.391283	0.171634	-2.27975	0.0226228	0.27813		T-complex protein 1 alpha subunit
AT2G24580	334.374	0.581495	0.255099	2.27948	0.0226384	0.278162		FAD-dependent oxidoreductase family protein
AT4G03965	42.4304	-1.17451	0.515379	-2.27893	0.0226712	0.278405		RING/U-box superfamily protein
AT3G14550	478.149	0.728003	0.319491	2.27863	0.0226888	0.278463		geranylgeranyl pyrophosphate synthase 3
AT3G20850	13.2337	3.21045	1.40926	2.27811	0.0227202	0.27853		proline-rich family protein
AT4G20020	942.297	-0.649903	0.285261	-2.27827	0.0227102	0.27853		0
AT2G29310	44.7866	1.35888	0.596865	2.27669	0.0228045	0.279245		NAD(P)-binding Rossmann-fold superfamily protein
AT3G57070	977.037	0.636152	0.279404	2.27681	0.0227974	0.279245		Glutaredoxin family protein
AT3G07340	177.395	1.24266	0.545943	2.27617	0.0228361	0.279472		basic helix-loop-helix (bHLH) DNA-binding superfamily protein
AT2G26390	34.9234	1.45682	0.640279	2.27529	0.0228883	0.279802		Serine protease inhibitor (SERPIN) family protein
AT4G11370	23.3054	1.5691	0.689629	2.27528	0.0228891	0.279802		RING-H2 finger A1A
AT5G48110	1096.25	0.549648	0.241616	2.27489	0.0229128	0.279932		Terpenoid cyclases/Protein prenyltransferases superfamily protein
AT1G62540	18.1876	3.44947	1.51688	2.27405	0.022963	0.280067		flavin-monooxygenase glucosinolate S-oxygenase 2
AT5G06530	199.702	1.27967	0.562717	2.2741	0.0229602	0.280067		ABC-2 type transporter family protein
AT5G49630	867.436	-0.623838	0.274301	-2.27428	0.0229491	0.280067		amino acid permease 6
AT3G13432	28.0017	1.93432	0.850691	2.27383	0.0229765	0.280073		0
AT4G22360	491.727	-0.438249	0.192786	-2.27324	0.0230118	0.280252		SWIB complex BAF60b domain-containing protein
AT4G38300	30.0481	-1.07603	0.473364	-2.27315	0.0230172	0.280252		glycosyl hydrolase family 10 protein
AT1G74930	478.369	1.25352	0.551524	2.27282	0.0230369	0.280333		Integrase-type DNA-binding superfamily protein
AT4G28180	111.323	-0.691793	0.304518	-2.27177	0.0231007	0.280903		0
AT5G15190	131.911	1.20898	0.532211	2.27161	0.0231099	0.280903		0
AT5G47210	19605.3	-0.41047	0.180751	-2.27092	0.0231518	0.281094		Hyaluronan / mRNA binding family
AT5G54590	218.228	0.584652	0.257428	2.27113	0.0231392	0.281094		Protein kinase superfamily protein
AT1G17380	485.621	1.75126	0.77131	2.2705	0.0231772	0.281114		jasmonate-zim-domain protein 5
AT1G66170	3.37187	4.05658	1.78668	2.27046	0.0231797	0.281114		RING/FYVE/PHD zinc finger superfamily protein
AT5G44460	361.038	0.911053	0.401302	2.27024	0.0231928	0.281115		calmodulin like 43
AT1G77870	26.9963	1.21304	0.534457	2.26966	0.023228	0.281382		membrane-anchored ubiquitin-fold protein 5 precursor
AT1G34040	45.1347	1.43471	0.632337	2.2689	0.0232744	0.281627		Pyridoxal phosphate (PLP)-dependent transferases superfamily protein
AT5G46920	195.396	-0.726017	0.319959	-2.26909	0.0232626	0.281627		Intron maturase, type II family protein
AT5G03120	326.565	1.09745	0.483878	2.26803	0.0233272	0.282106		0
AT3G25717	45.6331	2.06405	0.910191	2.26771	0.0233469	0.282186		ROTUNDIFOLIA like 16
AT2G27775	477.773	-0.471898	0.208122	-2.26741	0.0233649	0.282245		0
AT5G19240	1015.33	1.44047	0.635412	2.26698	0.0233915	0.282407		Glycoprotein membrane precursor GPI-anchored
AT1G43140	6.52441	3.49421	1.54166	2.26652	0.0234194	0.282427		Cullin family protein
AT2G22630	6.44282	3.39263	1.49677	2.26663	0.0234125	0.282427		AGAMOUS-like 17
AT3G26560	1187.96	-0.655019	0.289258	-2.26448	0.0235446	0.283676		ATP-dependent RNA helicase, putative
AT4G32670	167.877	-0.763413	0.337138	-2.26439	0.0235499	0.283676		RING/FYVE/PHD zinc finger superfamily protein
AT5G51680	161.596	2.06256	0.910951	2.26419	0.0235626	0.283676		hydroxyproline-rich glycoprotein family protein
AT5G20600	896.553	-0.514543	0.227293	-2.26379	0.0235873	0.283814		0
AT2G41120	40.1455	1.58486	0.700279	2.26318	0.0236246	0.283975		0
AT5G57480	109.721	1.17757	0.520327	2.26314	0.0236271	0.283975		P-loop containing nucleoside triphosphate hydrolases superfamily protein
AT1G04210	1422.88	-0.617081	0.272823	-2.26183	0.0237077	0.28399		Leucine-rich repeat protein kinase family protein
AT1G18150	977.513	0.3901	0.172408	2.26266	0.0236569	0.28399		Protein kinase superfamily protein
AT1G70660	792.753	0.788365	0.348547	2.26186	0.0237059	0.28399		MMS ZWEI homologue 2
AT3G57130	82.0538	0.846043	0.373916	2.26265	0.0236571	0.28399		Ankyrin repeat family protein / BTB/POZ domain-containing protein
AT5G01700	87.3014	1.11178	0.491431	2.26232	0.0236774	0.28399		Protein phosphatase 2C family protein
AT5G52250	140.851	1.04307	0.461082	2.26222	0.0236838	0.28399		Transducin/WD40 repeat-like superfamily protein
AT5G19750	1850.01	-0.560693	0.247922	-2.26157	0.0237242	0.284029		Peroxisomal membrane 22 kDa (Mpv17/PMP22) family protein
AT2G31570	3854.87	1.03989	0.459984	2.2607	0.0237777	0.284195		glutathione peroxidase 2
AT3G55690	110.135	-0.745681	0.329787	-2.2611	0.0237531	0.284195		0
AT5G23100	65.6539	-0.92742	0.410213	-2.26082	0.0237702	0.284195		Protein of unknown function, DUF617
AT2G24790	2958.63	0.463128	0.204885	2.26043	0.0237943	0.284235		CONSTANS-like 3
AT4G12545	159.649	2.63651	1.16664	2.25993	0.0238257	0.284452		Bifunctional inhibitor/lipid-transfer protein/seed storage 2S albumin superfamily protein
AT2G20825	8.51071	3.37909	1.4962	2.25844	0.0239181	0.284748		Developmental regulator, ULTRAPETALA
AT2G26380	11.1333	3.49521	1.5476	2.25848	0.0239159	0.284748		Leucine-rich repeat (LRR) family protein
AT3G29035	119.476	1.18191	0.523375	2.25825	0.0239301	0.284748		NAC domain containing protein 3
AT3G46940	1592.31	-0.523601	0.231843	-2.25843	0.0239188	0.284748		DUTP-PYROPHOSPHATASE-LIKE 1
AT5G35630	15830.3	0.639329	0.283081	2.25847	0.0239164	0.284748		glutamine synthetase 2
AT5G43230	74.8525	1.43232	0.634202	2.25846	0.0239172	0.284748		0
AT1G32640	3061.56	0.882119	0.390945	2.25638	0.0240469	0.285321		Basic helix-loop-helix (bHLH) DNA-binding family protein
AT3G47010	88.8459	-0.839059	0.37196	-2.25578	0.0240845	0.285321		Glycosyl hydrolase family protein
AT4G29360	491.241	-0.588007	0.260653	-2.2559	0.0240771	0.285321		O-Glycosyl hydrolases family 17 protein
AT4G40060	1288.78	0.719639	0.318979	2.25607	0.0240664	0.285321		homeobox protein 16
AT5G06360	4257.77	-0.446109	0.197655	-2.25701	0.0240074	0.285321		Ribosomal protein S8e family protein
AT5G19350	1211.37	-0.323733	0.143464	-2.25654	0.0240368	0.285321		RNA-binding (RRM/RBD/RNP motifs) family protein
AT5G38980	331.108	1.13018	0.500862	2.25648	0.0240407	0.285321		0
AT5G44578	20.0001	2.40863	1.06747	2.25638	0.0240468	0.285321		0
AT5G19300	391.153	-0.504127	0.223514	-2.25546	0.0241047	0.285402		0
AT1G19180	5878.1	1.15781	0.513449	2.25497	0.0241349	0.285506		jasmonate-zim-domain protein 1
AT4G08620	61.5847	2.02729	0.899145	2.25468	0.0241533	0.285506		sulphate transporter 1;1
AT5G07090	20654.8	-0.399589	0.177226	-2.25469	0.0241528	0.285506		Ribosomal protein S4 (RPS4A) family protein
AT3G54260	55.1418	-0.774434	0.34353	-2.25434	0.0241748	0.285603		TRICHOME BIREFRINGENCE-LIKE 36
AT2G27310	454.292	1.59208	0.706337	2.25399	0.0241967	0.285705		F-box family protein
AT3G01580	37.2051	-1.61137	0.714976	-2.25375	0.0242121	0.28573		Tetratricopeptide repeat (TPR)-like superfamily protein
AT1G10150	146.122	0.686378	0.304608	2.25331	0.0242394	0.285894		Carbohydrate-binding protein
AT3G10040	2059.65	-0.7808	0.346548	-2.25308	0.0242541	0.285911		sequence-specific DNA binding transcription factors
AT1G80050	113.429	1.31084	0.581946	2.25251	0.0242898	0.286175		adenine phosphoribosyl transferase 2
AT3G05880	724.935	0.972153	0.431727	2.25178	0.0243362	0.286398		Low temperature and salt responsive protein family
AT4G22240	3509.6	0.424441	0.188508	2.25158	0.0243488	0.286398		Plastid-lipid associated protein PAP / fibrillin family protein
AT4G37150	94.8574	1.60067	0.710792	2.25196	0.024325	0.286398		methyl esterase 9
AT1G56060	72.727	1.70255	0.756434	2.25076	0.0244009	0.286698		0
AT1G72510	682.277	1.24977	0.555225	2.25092	0.0243903	0.286698		Protein of unknown function (DUF1677)
AT2G40110	362.444	1.26425	0.562015	2.24949	0.0244814	0.287382		Yippee family putative zinc-binding protein
AT5G42450	47.1139	-1.08636	0.482951	-2.24942	0.024486	0.287382		Pentatricopeptide repeat (PPR) superfamily protein
AT1G75710	697.496	0.520049	0.231237	2.24899	0.0245133	0.287546		C2H2-like zinc finger protein
AT1G08340	207.214	1.41472	0.629215	2.24839	0.0245516	0.287664		Rho GTPase activating protein with PAK-box/P21-Rho-binding domain
AT1G24140	48.7915	1.52033	0.676245	2.2482	0.0245636	0.287664		Matrixin family protein
AT5G39840	222.844	-0.983942	0.437603	-2.24848	0.0245454	0.287664		ATP-dependent RNA helicase, mitochondrial, putative
AT2G43250	94.9952	-0.616923	0.27448	-2.24761	0.0246011	0.287801		0
AT4G00238	391.037	-0.553411	0.246224	-2.24759	0.0246021	0.287801		DNA-binding storekeeper protein-related transcriptional regulator
AT1G29940	864.501	-0.946007	0.421001	-2.24704	0.0246372	0.287838		nuclear RNA polymerase A2
AT1G76710	358.418	0.382523	0.170222	2.2472	0.0246276	0.287838		SET domain group 26
AT4G31590	996.027	-0.398939	0.177566	-2.24671	0.0246588	0.287838		Cellulose-synthase-like C5
AT5G38790	23.0213	1.42646	0.634882	2.24681	0.0246524	0.287838		0
AT1G49540	570.775	-0.686835	0.305945	-2.24496	0.0247709	0.288571		elongator protein 2
AT3G18430	690.621	0.488512	0.217577	2.24524	0.0247529	0.288571		Calcium-binding EF-hand family protein
AT3G18450	60.5988	3.50027	1.55922	2.24489	0.0247753	0.288571		PLAC8 family protein
AT5G55510	685.885	-0.454177	0.202282	-2.24527	0.0247507	0.288571		Mitochondrial import inner membrane translocase subunit Tim17/Tim22/Tim23 family protein
AT1G54310	566.711	-0.669867	0.298524	-2.24393	0.0248372	0.288822		S-adenosyl-L-methionine-dependent methyltransferases superfamily protein
AT2G40550	600.084	-0.664478	0.296098	-2.24412	0.0248249	0.288822		E2F target gene 1
AT5G43580	1482.38	1.59827	0.712184	2.24419	0.0248204	0.288822		Serine protease inhibitor, potato inhibitor I-type family protein
AT2G38390	41.406	2.59103	1.15555	2.24225	0.0249455	0.289767		Peroxidase superfamily protein
AT5G49980	1423.4	-0.530242	0.236464	-2.24238	0.024937	0.289767		auxin F-box protein 5
AT5G09672	134.463	2.03414	0.907318	2.24193	0.0249659	0.289847		conserved peptide upstream open reading frame 21
AT3G14370	127.535	0.879328	0.392348	2.24119	0.0250136	0.290244		Protein kinase superfamily protein
ATCG00680	130.059	-1.91084	0.852786	-2.2407	0.0250453	0.290456		photosystem II reaction center protein B
AT5G09760	605.957	-0.458976	0.205008	-2.23883	0.0251672	0.291711		Plant invertase/pectin methylesterase inhibitor superfamily
AT1G74810	6.67054	2.44249	1.09145	2.23785	0.0252312	0.292295		HCO3- transporter family
AT2G38760	286.078	1.1793	0.527133	2.23719	0.0252739	0.292367		annexin 3
AT3G52430	256.291	0.907555	0.405679	2.23712	0.0252782	0.292367		alpha/beta-Hydrolases superfamily protein
AT3G63010	258.932	1.02732	0.459197	2.23722	0.0252722	0.292367		alpha/beta-Hydrolases superfamily protein
AT5G38010	64.3806	1.54806	0.692058	2.23689	0.0252933	0.292384		UDP-Glycosyltransferase superfamily protein
AT1G05870	1517.74	0.783896	0.350737	2.235	0.0254174	0.293503		Protein of unknown function (DUF1685)
AT2G45030	1254.09	-0.583921	0.261261	-2.23501	0.0254169	0.293503		Translation elongation factor EFG/EF2 protein
AT1G23080	1327.56	0.431305	0.19312	2.23336	0.0255254	0.29452		Auxin efflux carrier family protein
AT5G02820	712.222	-0.542853	0.243079	-2.23324	0.0255329	0.29452		Spo11/DNA topoisomerase VI, subunit A protein
AT2G03600	13.8862	1.81683	0.813785	2.23257	0.0255775	0.294876		ureide permease 3
AT3G50630	460.469	0.566962	0.254026	2.2319	0.0256214	0.295066		KIP-related protein 2
AT3G52580	5404.2	-0.398678	0.178614	-2.23207	0.0256104	0.295066		Ribosomal protein S11 family protein
AT3G22220	431.2	-0.50799	0.227648	-2.23147	0.0256502	0.295238		hAT transposon superfamily
AT1G07175	25.2964	2.06255	0.924543	2.23089	0.0256883	0.29536		0
AT1G65490	80.2337	-1.30351	0.584287	-2.23094	0.0256851	0.29536		0
AT1G53887	187.075	0.764942	0.342951	2.23047	0.0257161	0.295522		0
AT5G13200	213.944	1.5444	0.69297	2.22867	0.025836	0.296741		GRAM domain family protein
ATMG00070	55.0908	-2.15469	0.967024	-2.22817	0.0258691	0.296963		NADH dehydrogenase subunit 9
AT5G64320	114.672	-0.776373	0.34849	-2.22782	0.0258926	0.297074		Pentatricopeptide repeat (PPR) superfamily protein
AT2G43890	20.9153	1.55186	0.696778	2.22719	0.0259346	0.297243		Pectin lyase-like superfamily protein
AT3G04320	254.639	1.22335	0.549331	2.22698	0.0259489	0.297243		Kunitz family trypsin and protease inhibitor protein
AT4G27670	13.864	4.48709	2.01482	2.22704	0.0259445	0.297243		heat shock protein 21
AT2G28120	67.8078	1.10196	0.494881	2.22672	0.0259661	0.297245		Major facilitator superfamily protein
AT3G52770	51.0289	1.2875	0.578295	2.22638	0.0259889	0.297245		protein binding
AT4G16350	69.3732	1.46107	0.656264	2.22635	0.0259906	0.297245		calcineurin B-like protein 6
AT4G10960	339.972	1.06238	0.477279	2.22591	0.02602	0.297256		UDP-D-glucose/UDP-D-galactose 4-epimerase 5
AT4G20440	2149.93	-0.512541	0.230271	-2.22582	0.0260263	0.297256		small nuclear ribonucleoprotein associated protein B
AT4G25780	82.282	1.11844	0.502554	2.22551	0.0260469	0.297256		CAP (Cysteine-rich secretory proteins, Antigen 5, and Pathogenesis-related 1 protein) superfamily protein
AT5G16330	6.77836	3.84695	1.72852	2.22557	0.0260433	0.297256		NC domain-containing protein-related
AT4G28610	1269.71	0.317003	0.142461	2.22519	0.0260684	0.297344		phosphate starvation response 1
AT2G28970	19.077	2.54485	1.1439	2.22472	0.0261001	0.297546		Leucine-rich repeat protein kinase family protein
AT1G76705	4.42066	-3.46953	1.56052	-2.22332	0.0261943	0.298462		calmodulin binding
AT5G14370	266.984	0.756074	0.340108	2.22304	0.0262129	0.298516		CCT motif family protein
AT3G58350	11.3188	-2.46749	1.11019	-2.22259	0.0262437	0.298701		RESTRICTED TEV MOVEMENT 3
AT5G16190	213.149	0.677952	0.305055	2.22239	0.026257	0.298701		cellulose synthase like A11
AT1G77840	1479.92	-0.498576	0.224387	-2.22195	0.0262865	0.298878		Translation initiation factor IF2/IF5
AT1G13420	641.38	2.39328	1.07751	2.22112	0.0263428	0.299326		sulfotransferase 4B
AT3G50300	125.664	0.992567	0.446909	2.22096	0.0263537	0.299326		HXXXD-type acyl-transferase family protein
AT1G18980	362.615	1.3932	0.627531	2.22014	0.0264094	0.299718		RmlC-like cupins superfamily protein
AT2G44660	365.126	-0.557928	0.251314	-2.22004	0.0264162	0.299718		ALG6, ALG8 glycosyltransferase family
AT1G26210	36.2149	-1.43734	0.64772	-2.21908	0.0264812	0.300007		SOB five-like 1
AT2G16700	150.754	1.1695	0.527173	2.21843	0.0265254	0.300007		actin depolymerizing factor 5
AT3G55010	1391.47	-0.569292	0.25661	-2.21851	0.02652	0.300007		phosphoribosylformylglycinamidine cyclo-ligase, chloroplast / phosphoribosyl-aminoimidazole synthetase / AIR synthase (PUR5)
AT3G57580	115.116	-0.857117	0.386355	-2.21847	0.0265228	0.300007		F-box and associated interaction domains-containing protein
AT5G11420	2078.54	-0.743825	0.335214	-2.21895	0.0264899	0.300007		Protein of unknown function, DUF642
AT5G63800	789.839	0.815573	0.367471	2.21942	0.0264581	0.300007		Glycosyl hydrolase family 35 protein
AT1G23560	48.0235	1.77081	0.79898	2.21634	0.0266682	0.300064		Domain of unknown function (DUF220)
AT1G72040	2161.18	-0.912155	0.411359	-2.21742	0.0265946	0.300064		P-loop containing nucleoside triphosphate hydrolases superfamily protein
AT2G37020	531.197	-0.626877	0.282931	-2.21565	0.0267154	0.300064		Translin family protein
AT3G48800	183.6	-0.627732	0.283075	-2.21754	0.026586	0.300064		Sterile alpha motif (SAM) domain-containing protein
AT3G61530	393.31	-0.696259	0.314266	-2.21551	0.026725	0.300064		Phosphoenolpyruvate carboxylase family protein
AT4G03120	723.181	-0.274152	0.123596	-2.21814	0.0265453	0.300064		C2H2 and C2HC zinc fingers superfamily protein
AT4G04040	146.344	-0.953736	0.430455	-2.21565	0.0267156	0.300064		Phosphofructokinase family protein
AT4G11630	548.762	-0.404803	0.18258	-2.21712	0.0266147	0.300064		Ribosomal protein L19 family protein
AT4G18905	789.475	-0.615196	0.277655	-2.21569	0.026713	0.300064		Transducin/WD40 repeat-like superfamily protein
AT4G29340	21.531	2.18819	0.987174	2.21662	0.026649	0.300064		profilin 4
AT4G39795	17.2327	1.85728	0.837675	2.21719	0.0266102	0.300064		Protein of unknown function (DUF581)
AT5G10430	2731.36	0.892277	0.402699	2.21574	0.0267092	0.300064		arabinogalactan protein 4
AT5G45940	267.064	0.706397	0.318618	2.21706	0.0266187	0.300064		nudix hydrolase homolog 11
AT5G54840	160.039	1.13712	0.513257	2.2155	0.0267261	0.300064		Ras-related small GTP-binding family protein
AT4G23493	21.5151	1.68272	0.759654	2.21512	0.0267521	0.300189		0
AT5G12890	168.065	1.01431	0.457942	2.21493	0.0267652	0.300189		UDP-Glycosyltransferase superfamily protein
AT1G50590	29.3061	1.92174	0.868253	2.21334	0.0268742	0.300362		RmlC-like cupins superfamily protein
AT1G55010	2.78542	4.10995	1.85691	2.21332	0.0268754	0.300362		plant defensin 1.5
AT2G16640	1714.48	-0.709495	0.320511	-2.21364	0.0268537	0.300362		multimeric translocon complex in the outer envelope membrane 132
AT2G42760	315.627	1.59208	0.718987	2.21433	0.0268058	0.300362		0
AT3G01330	256.588	0.580622	0.262336	2.21328	0.0268784	0.300362		DP-E2F-like protein 3
AT3G06930	861.474	-0.51302	0.231704	-2.21412	0.0268207	0.300362		protein arginine methyltransferase 4B
AT5G17460	842.866	1.25965	0.569012	2.21375	0.026846	0.300362		0
AT2G43060	63.319	1.64122	0.741705	2.21277	0.0269138	0.3006		ILI1 binding bHLH 1
AT2G48080	443.818	1.09199	0.493729	2.21172	0.0269859	0.301093		oxidoreductase, 2OG-Fe(II) oxygenase family protein
AT4G31790	664.439	-0.455469	0.205927	-2.2118	0.0269808	0.301093		Tetrapyrrole (Corrin/Porphyrin) Methylases
AT1G64780	421.829	-0.971449	0.439338	-2.21116	0.0270245	0.301367		ammonium transporter 1;2
AT1G53580	2700.79	0.474552	0.214649	2.21083	0.0270479	0.301471		glyoxalase II 3
AT2G34610	7.85822	2.90031	1.3122	2.21026	0.0270871	0.301751		0
AT2G47730	22276.4	0.953233	0.431412	2.20956	0.0271354	0.30182		glutathione S-transferase phi 8
AT4G30860	270.192	-0.507214	0.229541	-2.20969	0.0271265	0.30182		SET domain group 4
AT5G11200	4545.76	-0.435242	0.196955	-2.20986	0.0271149	0.30182		DEAD/DEAH box RNA helicase family protein
AT4G25760	15.0954	1.83426	0.83029	2.20919	0.0271617	0.301956		glutamine dumper 2
AT5G26670	475.732	0.519749	0.235326	2.20864	0.0272	0.302226		Pectinacetylesterase family protein
AT5G28630	130.375	1.63623	0.740943	2.20831	0.0272225	0.302319		glycine-rich protein
AT2G46430	50.4811	1.3677	0.619662	2.20717	0.0273024	0.302962		cyclic nucleotide gated channel 3
AT4G25240	280.997	-0.75573	0.342412	-2.20708	0.0273086	0.302962		SKU5 similar 1
AT3G60960	217.283	-0.68866	0.312135	-2.20629	0.0273637	0.303259		Tetratricopeptide repeat (TPR)-like superfamily protein
AT4G01760	6.37227	2.76391	1.25266	2.20644	0.0273534	0.303259		Cysteine/Histidine-rich C1 domain family protein
AT1G52530	38.6397	-0.94084	0.426806	-2.20437	0.027498	0.304015		0
AT1G52760	2362.4	0.712607	0.323244	2.20455	0.027486	0.304015		lysophospholipase 2
AT2G38740	681.965	0.788773	0.357783	2.20461	0.0274812	0.304015		Haloacid dehalogenase-like hydrolase (HAD) superfamily protein
AT3G17465	1291.73	-0.420327	0.190619	-2.20507	0.0274494	0.304015		ribosomal protein L3 plastid
AT5G11600	306.639	0.697455	0.316405	2.20431	0.0275026	0.304015		0
AT2G28690	54.9437	1.59011	0.721492	2.20392	0.0275298	0.304159		Protein of unknown function (DUF1635)
AT1G64480	16.1787	2.74283	1.24532	2.2025	0.0276299	0.305108		calcineurin B-like protein 8
AT2G19870	1042.28	-0.787991	0.357913	-2.20163	0.0276917	0.305476		tRNA/rRNA methyltransferase (SpoU) family protein
AT3G22660	1271.16	-0.560732	0.254689	-2.20163	0.0276913	0.305476		rRNA processing protein-related
AT4G07400	97.0201	-1.06718	0.485031	-2.20023	0.0277904	0.306408		VIER F-box proteine 3
AT1G48500	67.8114	1.56525	0.711486	2.19997	0.0278088	0.306453		jasmonate-zim-domain protein 4
AT1G61640	230.372	-0.56366	0.256381	-2.19852	0.0279119	0.307431		Protein kinase superfamily protein
AT1G51380	119.656	-0.846478	0.385263	-2.19715	0.0280101	0.307439		DEA(D/H)-box RNA helicase family protein
AT3G52470	3807.65	0.880146	0.400532	2.19744	0.0279889	0.307439		Late embryogenesis abundant (LEA) hydroxyproline-rich glycoprotein family
AT4G17030	74.3612	1.85982	0.846486	2.19711	0.0280128	0.307439		expansin-like B1
AT4G25480	8.44149	2.53688	1.15459	2.19721	0.0280057	0.307439		dehydration response element B1A
AT4G38890	1147.11	-0.478162	0.217608	-2.19735	0.0279953	0.307439		FMN-linked oxidoreductases superfamily protein
AT4G39400	1922.56	-0.583288	0.265407	-2.19771	0.0279698	0.307439		Leucine-rich receptor-like protein kinase family protein
AT5G53500	378.776	0.570636	0.259681	2.19745	0.0279886	0.307439		Transducin/WD40 repeat-like superfamily protein
AT3G01060	387.705	-0.812564	0.369892	-2.19676	0.0280378	0.307557		0
AT5G08305	43.4177	-0.976569	0.444625	-2.19639	0.0280643	0.30769		Pentatricopeptide repeat (PPR) superfamily protein
AT1G62820	716.658	0.693162	0.315627	2.19614	0.0280818	0.307725		Calcium-binding EF-hand family protein
AT1G77470	414.842	-0.525434	0.239327	-2.19547	0.0281301	0.308001		replication factor C subunit 3
AT4G25030	2824.61	0.69582	0.317002	2.19501	0.0281632	0.308001		0
AT4G30680	181.914	-0.630306	0.287157	-2.19499	0.0281644	0.308001		Initiation factor eIF-4 gamma, MA3
AT5G47580	225.338	-0.473121	0.215517	-2.19528	0.0281435	0.308001		0
AT1G06160	11.9894	3.3474	1.526	2.19358	0.0282655	0.30801		octadecanoid-responsive Arabidopsis AP2/ERF 59
AT1G75750	2152.29	1.11784	0.509552	2.19378	0.0282512	0.30801		GAST1 protein homolog 1
AT2G02130	4147.57	-0.699249	0.318663	-2.19432	0.0282122	0.30801		low-molecular-weight cysteine-rich 68
AT2G40360	3164.22	-0.599825	0.273312	-2.19465	0.0281885	0.30801		Transducin/WD40 repeat-like superfamily protein
AT3G16010	102.12	-0.771098	0.351504	-2.19371	0.0282559	0.30801		Pentatricopeptide repeat (PPR-like) superfamily protein
AT4G27000	3773.67	-0.346101	0.15772	-2.1944	0.0282067	0.30801		RNA-binding (RRM/RBD/RNP motifs) family protein
AT5G61980	173.391	0.500239	0.228045	2.1936	0.0282642	0.30801		ARF-GAP domain 1
AT2G25820	20.8751	2.09686	0.956002	2.19336	0.0282812	0.308024		Integrase-type DNA-binding superfamily protein
AT1G15160	81.8021	-0.819311	0.373577	-2.19315	0.0282965	0.308034		MATE efflux family protein
AT2G31560	228.738	0.923456	0.421142	2.19274	0.0283259	0.308198		Protein of unknown function (DUF1685)
AT1G72940	1871.98	0.684147	0.312049	2.19244	0.0283479	0.308282		Toll-Interleukin-Resistance (TIR) domain-containing protein
AT1G60710	4593.77	0.666208	0.303904	2.19217	0.0283675	0.308339		NAD(P)-linked oxidoreductase superfamily protein
AT5G61130	2062.54	-0.372067	0.169763	-2.19168	0.0284025	0.308563		plasmodesmata callose-binding protein 1
AT5G15200	30386.6	-0.391199	0.178568	-2.19075	0.0284696	0.309135		Ribosomal protein S4
AT1G57720	14019.8	-0.416438	0.190137	-2.1902	0.0285096	0.309413		Translation elongation factor EF1B, gamma chain
AT1G62770	467.885	0.774139	0.353658	2.18895	0.0286006	0.310193		Plant invertase/pectin methylesterase inhibitor superfamily protein
AT5G45000	20.84	1.57537	0.719735	2.18881	0.0286103	0.310193		Disease resistance protein (TIR-NBS-LRR class) family
AT1G62010	97.7459	-0.812316	0.371235	-2.18814	0.0286591	0.310408		Mitochondrial transcription termination factor family protein
AT3G19340	888.871	0.304819	0.139292	2.18834	0.0286447	0.310408		Protein of unknown function (DUF3754)
AT1G70350	351.578	-0.481956	0.220393	-2.18681	0.0287565	0.310472		0
AT1G74710	1039.25	0.616333	0.281861	2.18666	0.0287677	0.310472		ADC synthase superfamily protein
AT3G01900	99.4388	1.17921	0.539029	2.18765	0.0286953	0.310472		cytochrome P450, family 94, subfamily B, polypeptide 2
AT3G51120	600.426	-0.547866	0.250551	-2.18664	0.0287687	0.310472		DNA binding;zinc ion binding;nucleic acid binding;nucleic acid binding
AT4G05100	88.2741	1.50981	0.690637	2.18612	0.0288071	0.310472		myb domain protein 74
AT4G16720	16261.5	-0.421183	0.192661	-2.18613	0.0288058	0.310472		Ribosomal protein L23/L15e family protein
AT4G26450	857.519	-0.412924	0.188834	-2.18671	0.028764	0.310472		0
AT4G39330	9790.14	0.531279	0.242934	2.18693	0.0287476	0.310472		cinnamyl alcohol dehydrogenase 9
AT5G07180	367.804	-0.726672	0.332309	-2.18674	0.0287617	0.310472		ERECTA-like 2
ATCG00830	395.956	-2.07101	0.947447	-2.18589	0.028824	0.310472		ribosomal protein L2
ATCG01310	395.956	-2.07101	0.947447	-2.18589	0.028824	0.310472		ribosomal protein L2
AT1G19900	165.637	2.4703	1.13032	2.18549	0.0288533	0.310632		glyoxal oxidase-related protein
AT1G29020	60.8984	1.65156	0.756176	2.18409	0.0289554	0.311076		Calcium-binding EF-hand family protein
AT3G21420	117.168	0.651525	0.298251	2.18448	0.0289268	0.311076		2-oxoglutarate (2OG) and Fe(II)-dependent oxygenase superfamily protein
AT3G26520	18525.1	0.910331	0.416707	2.18458	0.0289195	0.311076		tonoplast intrinsic protein 2
AT5G07900	610.228	-0.750851	0.34379	-2.18404	0.0289595	0.311076		Mitochondrial transcription termination factor family protein
[truncated: 23,430 more rows]
