# Supplementary material for: Histone Deacetylase Complex 1 and histone 1 epigenetically moderate stress responsiveness of Arabidopsis thaliana seedlings
Source: New Phytol. 2023 Aug 10;241(1):166–79. doi: 10.1111/nph.19165 (PMC10953426; doi:10.1111/nph.19165)
Supplement: Supplementary file 2 — Dataset S2 Differentially expressed genes salt vs control; multi‐factorial DSeq analysis for genotype vs salt; sequencing reads. [file NPH-241-166-s006.zip › Suppl_dataset_2/DiffSaltResponse_RXT3vsHDC1c.Gene.ds2.nz.xlsx]

## Sheet: DiffSaltResponse_KRvsHc.Gene.ds
	baseMean	log2FoldChange	lfcSE	stat	pvalue	padj
AT5G54060	914.458	-3.97897	0.458758	-8.67335	4.19598e-18	8.80569e-14		UDP-glucose:flavonoid 3-o-glucosyltransferase
AT4G14090	1129.22	-2.95197	0.353969	-8.33962	7.45325e-17	7.82069e-13		UDP-Glycosyltransferase superfamily protein
AT4G22880	3002.27	-3.77837	0.470608	-8.02869	9.85164e-16	6.89155e-12		leucoanthocyanidin dioxygenase
AT4G11460	168.386	-2.80896	0.360408	-7.79384	6.50026e-15	3.41036e-11		cysteine-rich RLK (RECEPTOR-like protein kinase) 30
AT5G42800	3139.3	-4.11861	0.531154	-7.75409	8.89766e-15	3.73453e-11		dihydroflavonol 4-reductase
AT3G29590	582.935	-3.68126	0.490652	-7.5028	6.24697e-14	2.18498e-10		HXXXD-type acyl-transferase family protein
AT3G52060	556.515	1.58873	0.234333	6.77977	1.20364e-11	3.60851e-08		Core-2/I-branching beta-1,6-N-acetylglucosaminyltransferase family protein
AT1G03495	646.79	-2.37345	0.355931	-6.66828	2.5881e-11	6.78923e-08		HXXXD-type acyl-transferase family protein
AT3G27400	596.055	-1.49746	0.22566	-6.63592	3.22474e-11	7.51939e-08		Pectin lyase-like superfamily protein
AT4G09820	151.273	-4.02919	0.609031	-6.61573	3.69725e-11	7.75905e-08		basic helix-loop-helix (bHLH) DNA-binding superfamily protein
AT5G25090	570.524	-1.36949	0.217176	-6.30592	2.86478e-10	5.46548e-07		early nodulin-like protein 13
AT1G03940	737.53	-2.20142	0.354437	-6.21104	5.2634e-10	9.2048e-07		HXXXD-type acyl-transferase family protein
AT5G17220	1364.05	-2.89335	0.479842	-6.02981	1.64152e-09	2.64992e-06		glutathione S-transferase phi 12
AT5G22580	245.93	-1.86825	0.320679	-5.82591	5.68005e-09	8.5144e-06		Stress responsive A/B Barrel Domain
AT2G45970	919.526	-1.23307	0.21888	-5.63352	1.7657e-08	2.47033e-05		cytochrome P450, family 86, subfamily A, polypeptide 8
AT5G55970	75.3007	2.41782	0.433966	5.57144	2.52648e-08	3.3138e-05		RING/U-box superfamily protein
AT3G49790	148.447	1.81317	0.328554	5.51864	3.41642e-08	4.21747e-05		Carbohydrate-binding protein
AT3G59940	327.472	1.59926	0.292763	5.46265	4.6909e-08	5.18122e-05		Galactose oxidase/kelch repeat superfamily protein
AT4G03210	5129.91	-1.691	0.309171	-5.46946	4.51401e-08	5.18122e-05		xyloglucan endotransglucosylase/hydrolase 9
AT4G04570	54.4462	-4.93845	0.911235	-5.41951	5.97614e-08	5.99091e-05		cysteine-rich RLK (RECEPTOR-like protein kinase) 40
AT5G44440	595.015	-2.36828	0.437036	-5.41895	5.99491e-08	5.99091e-05		FAD-binding Berberine family protein
AT2G39220	185.678	-1.50562	0.284109	-5.29945	1.16149e-07	0.000105979		PATATIN-like protein 6
AT4G31840	1730.72	-1.0848	0.204519	-5.30416	1.13191e-07	0.000105979		early nodulin-like protein 15
AT2G33400	475.409	-1.56849	0.29644	-5.29111	1.21575e-07	0.000106308		0
AT1G72970	4617.06	-1.2758	0.241956	-5.27287	1.34309e-07	0.000112744		Glucose-methanol-choline (GMC) oxidoreductase family protein
AT1G23390	159.924	2.40273	0.45656	5.26269	1.41965e-07	0.000114587		Kelch repeat-containing F-box family protein
AT3G63350	137.524	1.88889	0.360459	5.24024	1.60367e-07	0.000124647		winged-helix DNA-binding transcription factor family protein
AT1G47395	72.1443	-2.64418	0.506068	-5.22496	1.74196e-07	0.00013056		0
AT5G37800	49.637	3.11605	0.601666	5.17905	2.23025e-07	0.000161393		RHD SIX-LIKE 1
AT3G47290	781.032	-1.09193	0.211666	-5.15873	2.48627e-07	0.000173923		phosphatidylinositol-speciwc phospholipase C8
AT2G15890	710.461	1.99761	0.38827	5.14488	2.67688e-07	0.000181216		maternal effect embryo arrest 14
AT5G16250	1376.29	-1.14348	0.224947	-5.08334	3.70857e-07	0.000243213		0
AT3G61920	74.7601	-2.1455	0.423142	-5.0704	3.96984e-07	0.000252458		0
AT4G08870	471.724	-3.30274	0.654969	-5.04259	4.59268e-07	0.000283476		Arginase/deacetylase superfamily protein
AT5G02490	1911.98	-1.58477	0.317028	-4.99883	5.76797e-07	0.000345847		Heat shock protein 70 (Hsp 70) family protein
AT1G52770	23.4965	-3.2661	0.657931	-4.96421	6.89826e-07	0.00040213		Phototropic-responsive NPH3 family protein
AT5G50915	184.445	-2.28462	0.471953	-4.84078	1.2933e-06	0.000733546		basic helix-loop-helix (bHLH) DNA-binding superfamily protein
AT1G66940	151.057	-2.48971	0.519254	-4.79478	1.62855e-06	0.000899385		protein kinase-related
AT1G14430	230.219	-1.35382	0.285299	-4.74527	2.08233e-06	0.00109873		glyoxal oxidase-related protein
AT5G11060	258.713	-1.32451	0.27944	-4.73988	2.13844e-06	0.00109873		KNOTTED1-like homeobox gene 4
AT5G42720	470.364	-1.62448	0.342782	-4.73911	2.14656e-06	0.00109873		Glycosyl hydrolase family 17 protein
AT4G23300	38.6826	-3.71771	0.791799	-4.69527	2.66252e-06	0.00133037		cysteine-rich RLK (RECEPTOR-like protein kinase) 22
AT2G25060	1065.48	-1.01265	0.216274	-4.68227	2.83717e-06	0.00138467		early nodulin-like protein 14
AT3G16660	29.7497	-6.75708	1.4453	-4.67522	2.93633e-06	0.00140049		Pollen Ole e 1 allergen and extensin family protein
AT1G21920	480.772	1.17125	0.25132	4.6604	3.15591e-06	0.00147177		Histone H3 K4-specific methyltransferase SET7/9 family protein
AT3G51930	208.626	-1.38517	0.29984	-4.6197	3.84289e-06	0.00175319		Transducin/WD40 repeat-like superfamily protein
AT5G36710	227.386	-1.47852	0.321214	-4.60292	4.16613e-06	0.00182147		0
AT5G36800	227.386	-1.47852	0.321214	-4.60292	4.16613e-06	0.00182147		0
AT3G04290	5822.05	-0.930119	0.208583	-4.45923	8.22562e-06	0.00352292		Li-tolerant lipase 1
AT1G18250	1245.36	-0.73501	0.165185	-4.44961	8.60261e-06	0.00361069		Pathogenesis-related thaumatin superfamily protein
AT3G06840	176.753	-1.40464	0.317444	-4.42483	9.65176e-06	0.00397161		0
AT4G22490	285.345	-2.67124	0.605106	-4.4145	1.01244e-05	0.00408599		Bifunctional inhibitor/lipid-transfer protein/seed storage 2S albumin superfamily protein
AT4G13420	16.2762	3.65353	0.840806	4.34527	1.39101e-05	0.00550789		high affinity K+ transporter 5
AT4G24120	90.1604	-2.36575	0.547331	-4.32234	1.54385e-05	0.00599984		YELLOW STRIPE like 1
AT5G65410	1642.31	-0.901712	0.211394	-4.26556	1.994e-05	0.00760837		homeobox protein 25
AT1G33760	66.3373	-3.57687	0.84001	-4.25813	2.06148e-05	0.00765399		Integrase-type DNA-binding superfamily protein
AT5G51550	1724.25	-1.08689	0.255364	-4.25624	2.0789e-05	0.00765399		EXORDIUM like 3
AT4G00430	3707.73	-0.955546	0.224913	-4.24851	2.15195e-05	0.00778634		plasma membrane intrinsic protein 1;4
AT1G72610	6376.81	-1.78709	0.42345	-4.2203	2.43976e-05	0.00867811		germin-like protein 1
AT3G10020	1227.46	1.17539	0.280807	4.18575	2.84225e-05	0.00978346		0
AT4G38970	27205.3	-1.10396	0.26375	-4.18563	2.84376e-05	0.00978346		fructose-bisphosphate aldolase 2
AT1G23130	35.1944	-3.74381	0.900412	-4.15789	3.21205e-05	0.0103573		Polyketide cyclase/dehydrase and lipid transport superfamily protein
AT2G10940	11522.2	-1.59234	0.3831	-4.15646	3.23216e-05	0.0103573		Bifunctional inhibitor/lipid-transfer protein/seed storage 2S albumin superfamily protein
AT2G23130	564.423	-1.57889	0.380238	-4.15238	3.29034e-05	0.0103573		arabinogalactan protein 17
AT2G40520	90.8083	-2.09182	0.503902	-4.15125	3.30667e-05	0.0103573		Nucleotidyltransferase family protein
AT2G41940	257.811	-1.25189	0.301224	-4.15601	3.23854e-05	0.0103573		zinc finger protein 8
AT3G49260	713.022	-0.886016	0.213253	-4.15476	3.25632e-05	0.0103573		IQ-domain 21
AT3G02120	1083.05	-1.21748	0.293663	-4.14585	3.3856e-05	0.0103889		hydroxyproline-rich glycoprotein family protein
AT3G62150	145.838	-2.24239	0.541141	-4.14381	3.41576e-05	0.0103889		P-glycoprotein 21
AT1G02940	54.2601	-3.48222	0.841537	-4.13793	3.50456e-05	0.0105067		glutathione S-transferase (class phi) 5
AT1G50490	2044.24	-0.872789	0.212281	-4.11147	3.93143e-05	0.0110786		ubiquitin-conjugating enzyme 20
AT1G70290	372.398	1.15198	0.279758	4.11776	3.82569e-05	0.0110786		trehalose-6-phosphatase synthase S8
AT2G44210	384.035	-0.97152	0.235966	-4.11719	3.83513e-05	0.0110786		Protein of Unknown Function (DUF239)
AT2G47920	109.671	-1.57207	0.381953	-4.11586	3.85732e-05	0.0110786		Kinase interacting (KIP1-like) family protein
AT4G35730	599.45	-1.18719	0.288865	-4.10984	3.95928e-05	0.0110786		Regulator of Vps4 activity in the MVB pathway protein
AT5G20960	1440.36	0.720405	0.175497	4.10495	4.04399e-05	0.0111667		aldehyde oxidase 1
AT4G32830	591.966	-0.989038	0.241453	-4.09619	4.19999e-05	0.0114469		ataurora1
AT3G07310	415.386	1.06246	0.260264	4.08226	4.45997e-05	0.0118477		Protein of unknown function (DUF760)
AT5G60880	107.138	-1.24034	0.303809	-4.08265	4.45254e-05	0.0118477		breaking of asymmetry in the stomatal lineage
AT4G08950	7857.45	-1.72185	0.423272	-4.06796	4.7426e-05	0.012441		Phosphate-responsive 1 family protein
AT5G25040	60.816	-2.40482	0.593423	-4.05245	5.06842e-05	0.0131316		Major facilitator superfamily protein
AT3G47160	133.323	1.07634	0.265866	4.04844	5.15598e-05	0.0131955		RING/U-box superfamily protein
AT3G05730	213.968	-5.97807	1.47824	-4.04404	5.25372e-05	0.0132837		0
AT1G26800	202.732	2.04229	0.505773	4.03796	5.39173e-05	0.0134703		RING/U-box superfamily protein
AT1G78430	229.866	-1.09885	0.273324	-4.02031	5.81212e-05	0.0143498		ROP interactive partner 2
AT5G48110	1096.25	0.967886	0.241236	4.0122	6.01553e-05	0.0146793		Terpenoid cyclases/Protein prenyltransferases superfamily protein
AT3G13470	15415.4	-1.14455	0.285807	-4.00463	6.21136e-05	0.0148244		TCP-1/cpn60 chaperonin family protein
AT3G15260	1458.3	0.8697	0.217184	4.00445	6.21629e-05	0.0148244		Protein phosphatase 2C family protein
AT2G31730	143.287	-1.11541	0.278854	-3.99998	6.3348e-05	0.0149373		basic helix-loop-helix (bHLH) DNA-binding superfamily protein
AT1G26760	89.3449	-1.11273	0.279065	-3.98735	6.68158e-05	0.0152884		SET domain protein 35
AT3G01860	225.638	-1.20752	0.302893	-3.98662	6.70223e-05	0.0152884		0
AT5G60850	150.377	1.44752	0.362848	3.98932	6.62633e-05	0.0152884		OBF binding protein 4
AT1G18330	589.624	1.07679	0.27065	3.97853	6.93414e-05	0.0156473		Homeodomain-like superfamily protein
AT5G02890	801.169	-0.987703	0.248592	-3.9732	7.09138e-05	0.0158319		HXXXD-type acyl-transferase family protein
AT1G15550	716.787	-0.799833	0.201646	-3.96651	7.29321e-05	0.0159208		gibberellin 3-oxidase 1
AT1G43560	1197.53	-0.932525	0.235226	-3.96438	7.35882e-05	0.0159208		thioredoxin Y2
AT2G28470	2182.08	0.603387	0.152081	3.96753	7.26203e-05	0.0159208		beta-galactosidase 8
AT1G03470	275.797	-1.20868	0.305243	-3.95972	7.50364e-05	0.0160685		Kinase interacting (KIP1-like) family protein
AT2G39080	1877.3	-1.03704	0.26231	-3.95348	7.70228e-05	0.0163273		NAD(P)-binding Rossmann-fold superfamily protein
AT5G19290	2986.89	-0.728291	0.18452	-3.94696	7.91508e-05	0.0166106		alpha/beta-Hydrolases superfamily protein
AT4G27570	338.226	-2.61151	0.662227	-3.94352	8.02942e-05	0.0166837		UDP-Glycosyltransferase superfamily protein
AT4G14270	604.507	1.654	0.420025	3.93787	8.22092e-05	0.0169141		0
AT3G02640	1146.27	-1.10586	0.281118	-3.9338	8.36126e-05	0.0170359		0
AT4G03100	518.717	-1.40681	0.3581	-3.92853	8.54657e-05	0.017246		Rho GTPase activating protein with PAK-box/P21-Rho-binding domain
AT5G26220	106.105	-2.13111	0.543028	-3.92449	8.69128e-05	0.017371		ChaC-like family protein
AT1G67870	227.125	-2.2664	0.582445	-3.89118	9.97559e-05	0.0197498		glycine-rich protein
AT4G21210	1057.51	-0.956117	0.246451	-3.87955	0.000104652	0.0203354		PPDK regulatory protein
AT5G42100	2491.89	-0.778092	0.200451	-3.8817	0.000103727	0.0203354		beta-1,3-glucanase_putative
AT2G22970	488.653	1.16595	0.300735	3.877	0.000105754	0.0203611		serine carboxypeptidase-like 11
AT2G26180	227.714	-1.08523	0.280614	-3.86736	0.000110021	0.0209901		IQ-domain 6
AT1G03610	560.563	1.23101	0.319338	3.85489	0.000115783	0.0213581		Protein of unknown function (DUF789)
AT2G39705	140.977	1.42214	0.368612	3.8581	0.000114271	0.0213581		ROTUNDIFOLIA like 8
AT3G09700	231.267	-0.849249	0.220333	-3.85438	0.000116021	0.0213581		Chaperone DnaJ-domain superfamily protein
AT3G23730	3663.27	-1.15881	0.300223	-3.85982	0.000113472	0.0213581		xyloglucan endotransglucosylase/hydrolase 16
AT4G39250	7.20997	-5.68839	1.47821	-3.84817	0.000119002	0.0217076		RAD-like 1
AT5G02020	140.659	2.16076	0.561799	3.84615	0.000119988	0.0217076		0
AT1G17560	287.313	-0.839246	0.218731	-3.83688	0.000124606	0.0222333		Ribosomal protein L14p/L23e family protein
AT1G47400	67.6025	-2.36156	0.615618	-3.83608	0.000125013	0.0222333		0
AT1G15140	1753.38	-0.83826	0.218776	-3.83158	0.000127321	0.0224534		FAD/NAD(P)-binding oxidoreductase
AT1G06360	1486.79	-0.952816	0.248968	-3.82707	0.000129679	0.0226395		Fatty acid desaturase family protein
AT3G17640	105.023	-1.5012	0.392426	-3.82545	0.000130534	0.0226395		Leucine-rich repeat (LRR) family protein
AT1G08560	1528.45	-1.09482	0.287258	-3.81129	0.000138242	0.0235266		syntaxin of plants 111
AT4G12870	1760.85	-0.901758	0.236687	-3.80992	0.000139011	0.0235266		Gamma interferon responsive lysosomal thiol (GILT) reductase family protein
AT5G47500	1115.87	-2.09819	0.550328	-3.81261	0.000137507	0.0235266		Pectin lyase-like superfamily protein
AT1G10960	15873.5	-0.901292	0.237116	-3.80106	0.000144079	0.0235984		ferredoxin 1
AT2G45680	561.67	-0.975645	0.256581	-3.80248	0.000143253	0.0235984		TCP family transcription factor
AT3G19000	764.031	-0.697544	0.183407	-3.80325	0.000142809	0.0235984		2-oxoglutarate (2OG) and Fe(II)-dependent oxygenase superfamily protein
AT5G01240	437.271	-0.697484	0.183578	-3.79938	0.000145058	0.0235984		like AUXIN RESISTANT 1
AT5G52860	31.0872	-2.39055	0.628732	-3.80218	0.000143429	0.0235984		ABC-2 type transporter family protein
AT1G23790	243.012	-1.4042	0.371326	-3.78159	0.000155829	0.0251556		Plant protein of unknown function (DUF936)
AT1G61450	137.433	-1.49148	0.394806	-3.77777	0.000158241	0.0251579		0
AT3G12145	1039.76	-0.979366	0.259162	-3.77898	0.000157475	0.0251579		Leucine-rich repeat (LRR) family protein
AT2G29550	5242.13	-0.955892	0.253477	-3.77111	0.00016252	0.0256152		tubulin beta-7 chain
AT4G33180	139.533	-1.08928	0.288971	-3.76953	0.000163558	0.0256152		alpha/beta-Hydrolases superfamily protein
AT4G24265	55.6595	-1.71891	0.456923	-3.76192	0.000168613	0.0260641		0
AT4G34160	865.551	-0.754548	0.200598	-3.76148	0.000168909	0.0260641		CYCLIN D3;1
AT1G72930	183.155	-1.6668	0.444237	-3.75206	0.000175388	0.0265041		toll/interleukin-1 receptor-like
AT2G30766	114.878	-2.83573	0.755825	-3.75183	0.000175549	0.0265041		0
AT4G15390	625.939	2.00868	0.535138	3.75358	0.000174325	0.0265041		HXXXD-type acyl-transferase family protein
AT4G20450	59.5634	2.85505	0.762363	3.745	0.000180392	0.0270408		Leucine-rich repeat protein kinase family protein
AT1G31335	233.514	-1.28021	0.342784	-3.73475	0.000187905	0.0279672		0
AT1G10230	545.88	-0.812495	0.217732	-3.73163	0.000190245	0.028116		SKP1-like 18
AT3G48610	837.572	-0.849415	0.229011	-3.70905	0.000208037	0.0305305		non-specific phospholipase C6
AT5G49910	9092.46	-1.06271	0.287128	-3.70116	0.000214618	0.0312776		chloroplast heat shock protein 70-2
AT1G19530	131.362	2.04544	0.554955	3.68578	0.000228003	0.0327731		0
AT5G04770	168.856	1.33675	0.362612	3.68644	0.000227412	0.0327731		cationic amino acid transporter 6
AT5G45950	2150.55	-0.884101	0.240001	-3.68374	0.000229837	0.032812		GDSL-like Lipase/Acylhydrolase superfamily protein
AT4G14630	126.952	3.01229	0.820357	3.67192	0.000240732	0.0341352		germin-like protein 9
AT3G48720	87.1432	-4.23764	1.15695	-3.66277	0.000249507	0.035142		HXXXD-type acyl-transferase family protein
AT1G02340	85.4304	1.61919	0.443449	3.65136	0.000260856	0.0360153		basic helix-loop-helix (bHLH) DNA-binding superfamily protein
AT1G26560	564.167	-0.800148	0.219042	-3.65295	0.000259244	0.0360153		beta glucosidase 40
AT3G10840	610.499	-1.05372	0.288448	-3.65306	0.000259136	0.0360153		alpha/beta-Hydrolases superfamily protein
AT5G50240	97.8726	1.71194	0.469166	3.6489	0.000263366	0.0361242		protein-l-isoaspartate methyltransferase 2
AT5G01910	179.168	-1.24928	0.342795	-3.64439	0.000268023	0.0362886		0
AT5G26290	381.16	1.20455	0.330458	3.64508	0.000267309	0.0362886		TRAF-like family protein
AT5G03610	864.807	-0.719744	0.197828	-3.63823	0.00027452	0.0369299		GDSL-like Lipase/Acylhydrolase superfamily protein
AT2G32765	241.92	-1.0154	0.279271	-3.6359	0.000277016	0.0370284		small ubiquitinrelated modifier 5
AT1G08570	360.687	1.32175	0.364104	3.63015	0.000283262	0.0371533		atypical CYS HIS rich thioredoxin 4
AT2G41990	175.428	-1.41031	0.388221	-3.63276	0.000280405	0.0371533		0
AT3G18773	47.6589	1.77633	0.489133	3.63159	0.000281684	0.0371533		RING/U-box superfamily protein
AT1G80920	477.99	2.06985	0.570659	3.62712	0.000286606	0.0373584		Chaperone DnaJ-domain superfamily protein
AT1G71880	2267.28	-0.889437	0.245459	-3.62357	0.000290565	0.0376407		sucrose-proton symporter 1
AT2G36590	104.033	-1.42373	0.393483	-3.61827	0.000296577	0.0381838		proline transporter 3
AT1G65240	10.6251	-3.33103	0.922963	-3.60907	0.000307303	0.0390852		Eukaryotic aspartyl protease family protein
AT2G47450	3223.98	-1.01854	0.282193	-3.60938	0.000306934	0.0390852		chloroplast signal recognition particle component (CAO)
AT1G20930	493.308	-1.0443	0.290046	-3.60046	0.000317654	0.0401584		cyclin-dependent kinase B2;2
AT2G45190	1372.51	-0.966125	0.269542	-3.58432	0.00033796	0.0422168		Plant-specific transcription factor YABBY family protein
AT4G33270	1426.36	-1.1923	0.332543	-3.5854	0.000336562	0.0422168		Transducin family protein / WD-40 repeat family protein
AT1G11112	30.8518	-1.70743	0.478269	-3.57001	0.000356962	0.0443267		0
AT5G24660	92.4735	-1.58092	0.443404	-3.5654	0.000363298	0.0448481		response to low sulfur 2
AT2G33330	639.98	-0.985672	0.276984	-3.55858	0.000372861	0.0454934		plasmodesmata-located protein 3
AT3G05330	379.766	-1.39808	0.392791	-3.55934	0.000371783	0.0454934		cyclin family
AT4G09900	141.489	-0.922046	0.259322	-3.55561	0.000377105	0.0457453		methyl esterase 12
AT4G11360	456.027	1.59108	0.44774	3.55358	0.000380033	0.0458354		RING-H2 finger A1B
AT3G50150	13.1475	2.8854	0.81282	3.54986	0.000385434	0.0462213		Plant protein of unknown function (DUF247)
AT5G46240	42.6183	-2.44636	0.68967	-3.54715	0.000389423	0.0464343		potassium channel in Arabidopsis thaliana 1
AT4G13830	203.423	1.16929	0.32995	3.54385	0.000394329	0.0467537		DNAJ-like 20
AT4G25050	5187.54	-1.33717	0.377535	-3.54185	0.000397332	0.046845		acyl carrier protein 4
AT1G09470	125.298	-1.07686	0.30424	-3.53951	0.000400876	0.0469988		0
AT4G32800	123.524	-2.19048	0.619133	-3.53798	0.000403194	0.0470079		Integrase-type DNA-binding superfamily protein
AT2G20835	417.967	-1.15575	0.32741	-3.52999	0.000415577	0.0475944		0
AT3G12870	347.76	-1.07283	0.303842	-3.53088	0.00041418	0.0475944		0
AT5G13720	161.615	-1.23882	0.35105	-3.5289	0.000417296	0.0475944		Uncharacterised protein family (UPF0114)
AT5G26790	114.577	-1.04394	0.295575	-3.53191	0.000412569	0.0475944		0
AT4G18380	417.123	0.865132	0.245267	3.52731	0.000419799	0.0476211		F-box family protein
AT3G53180	1181.97	0.773983	0.219606	3.52441	0.000424426	0.0478612		glutamate-ammonia ligases;catalytics;glutamate-ammonia ligases
AT5G15230	18230.2	0.824857	0.234126	3.52313	0.000426477	0.0478612		GAST1 protein homolog 4
AT1G60000	1573.9	-1.23871	0.352409	-3.51497	0.000439808	0.0490688		RNA-binding (RRM/RBD/RNP motifs) family protein
AT5G07360	459.896	0.903709	0.257196	3.5137	0.000441914	0.0490688		Amidase family protein
AT3G05600	822.032	-1.88469	0.536613	-3.5122	0.000444422	0.0490875		alpha/beta-Hydrolases superfamily protein
AT5G14370	266.984	-1.15356	0.328956	-3.50673	0.000453647	0.0498442		CCT motif family protein
AT1G67040	352.424	-1.28593	0.366999	-3.50392	0.000458458	0.0498508		0
AT1G76540	940.763	-0.948599	0.27065	-3.50489	0.000456789	0.0498508		cyclin-dependent kinase B2;1
AT2G20670	374.261	1.90441	0.544974	3.49449	0.000474961	0.051379		Protein of unknown function (DUF506)
AT1G66250	435.043	-0.902793	0.259476	-3.4793	0.000502734	0.0524894		O-Glycosyl hydrolases family 17 protein
AT2G42770	627.557	-0.672064	0.193049	-3.48132	0.000498948	0.0524894		Peroxisomal membrane 22 kDa (Mpv17/PMP22) family protein
AT2G43140	372.781	-1.81353	0.521166	-3.47975	0.000501887	0.0524894		basic helix-loop-helix (bHLH) DNA-binding superfamily protein
AT3G19680	4247.67	-1.13345	0.325686	-3.4802	0.000501048	0.0524894		Protein of unknown function (DUF1005)
AT3G52110	664.364	-1.18654	0.340994	-3.47966	0.000502053	0.0524894		0
AT4G01060	61.2428	-1.60854	0.461264	-3.48723	0.000488044	0.0524894		CAPRICE-like MYB3
AT4G16140	868.739	-0.827135	0.237354	-3.48481	0.000492483	0.0524894		proline-rich family protein
AT1G68020	552.204	0.829045	0.238857	3.47089	0.000518742	0.0538926		UDP-Glycosyltransferase / trehalose-phosphatase family protein
AT1G47980	59.0823	6.26668	1.80773	3.46661	0.000527061	0.0539556		0
AT4G28780	343.334	-2.28881	0.660109	-3.46732	0.00052567	0.0539556		GDSL-like Lipase/Acylhydrolase superfamily protein
AT5G08150	85.4108	-1.81699	0.52382	-3.46874	0.000522912	0.0539556		suppressor of phytochrome b 5
AT1G33600	457.988	-1.03278	0.298049	-3.46514	0.000529963	0.0539894		Leucine-rich repeat (LRR) family protein
AT5G45700	222.533	-1.07367	0.310278	-3.46035	0.000539469	0.0546923		Haloacid dehalogenase-like hydrolase (HAD) superfamily protein
AT1G67740	6958.98	-1.19406	0.345693	-3.45409	0.000552144	0.0554416		photosystem II BY
AT2G39710	169.151	-1.2764	0.369502	-3.45439	0.000551549	0.0554416		Eukaryotic aspartyl protease family protein
AT2G26740	629.198	-0.876952	0.254156	-3.45045	0.000559661	0.0556637		soluble epoxide hydrolase
AT5G66230	892.705	-1.23287	0.357288	-3.45065	0.000559248	0.0556637		Chalcone-flavanone isomerase family protein
AT1G74730	2173.24	-1.35953	0.394226	-3.44861	0.000563478	0.055779		Protein of unknown function (DUF1118)
AT4G00180	1017.17	-0.954013	0.277553	-3.43723	0.000587694	0.0576325		Plant-specific transcription factor YABBY family protein
AT5G64480	286.771	-0.775615	0.225589	-3.43818	0.000585645	0.0576325		0
AT5G24650	2041.32	-0.720134	0.209742	-3.43342	0.000596013	0.0581764		Mitochondrial import inner membrane translocase subunit Tim17/Tim22/Tim23 family protein
AT5G11590	42.9316	-1.48876	0.434952	-3.42282	0.000619757	0.0599365		Integrase-type DNA-binding superfamily protein
AT5G12030	222.135	2.87968	0.841297	3.4229	0.000619558	0.0599365		heat shock protein 17.6A
AT5G23980	96.8834	6.16651	1.80652	3.41347	0.000641414	0.061185		ferric reduction oxidase 4
AT5G37660	133.683	-1.03994	0.304507	-3.41516	0.000637446	0.061185		plasmodesmata-located protein 7
AT5G54790	21.1558	2.27555	0.666515	3.41411	0.000639916	0.061185		0
AT1G70300	396.208	1.17985	0.345817	3.41176	0.000645441	0.0612906		K+ uptake permease 6
AT1G51805	298.153	-1.30806	0.383784	-3.40831	0.00065366	0.0613221		Leucine-rich repeat protein kinase family protein
AT3G01600	77.1694	-1.31934	0.386874	-3.41027	0.000648982	0.0613221		NAC domain containing protein 44
AT3G42725	120.393	-1.55418	0.456047	-3.40795	0.000654539	0.0613221		Putative membrane lipoprotein
AT2G26410	73.13	2.63564	0.775359	3.39925	0.00067571	0.0628367		IQ-domain 4
AT3G08920	610.932	-0.887916	0.261333	-3.39764	0.000679688	0.0628367		Rhodanese/Cell cycle control phosphatase superfamily protein
AT3G18010	94.9805	-1.27203	0.374288	-3.39853	0.000677483	0.0628367		WUSCHEL related homeobox 1
AT2G05910	22.0234	-3.43515	1.01196	-3.39456	0.000687384	0.0632695		Protein of unknown function (DUF567)
AT1G76080	980.562	-1.48123	0.437167	-3.38825	0.000703391	0.0632987		chloroplastic drought-induced stress protein of 32 kD
AT2G03420	1222.05	-0.881362	0.259922	-3.39087	0.000696718	0.0632987		0
AT2G28100	311.36	-0.720105	0.212608	-3.387	0.000706612	0.0632987		alpha-L-fucosidase 1
AT2G44740	150.758	0.881235	0.259923	3.39037	0.000697992	0.0632987		cyclin p4;1
AT3G16520	1749.71	-1.05074	0.31019	-3.3874	0.000705585	0.0632987		UDP-glucosyl transferase 88A1
AT4G22217	154.154	1.97291	0.582641	3.38615	0.000708815	0.0632987		Arabidopsis defensin-like protein
AT5G25830	248.145	1.54465	0.455537	3.39083	0.000696811	0.0632987		GATA transcription factor 12
AT4G17520	8560.59	-0.565448	0.167077	-3.38436	0.000713445	0.0634422		Hyaluronan / mRNA binding family
AT2G45570	7.36677	-5.46692	1.6175	-3.37986	0.000725224	0.0639477		cytochrome P450, family 76, subfamily C, polypeptide 2
AT5G55270	21.344	-3.6506	1.07992	-3.38044	0.00072371	0.0639477		Protein of unknown function (DUF295)
AT1G18010	503.969	-1.45244	0.430157	-3.37655	0.000734015	0.0641835		Major facilitator superfamily protein
AT5G17160	1514.79	-1.1664	0.345331	-3.37763	0.000731142	0.0641835		0
AT5G56780	89.7019	-1.30442	0.387069	-3.36998	0.000751728	0.0651891		effector of transcription2
AT5G61030	1177.23	-0.65714	0.194983	-3.37024	0.000751032	0.0651891		glycine-rich RNA-binding protein 3
AT3G07490	119.664	2.5991	0.772051	3.36649	0.000761324	0.0657496		ARF-GAP domain 11
AT4G15380	12.0605	3.22124	0.957615	3.36381	0.000768741	0.066118		cytochrome P450, family 705, subfamily A, polypeptide 4
AT4G29030	671.227	-0.788908	0.235106	-3.35554	0.000792099	0.0675732		Putative membrane lipoprotein
AT5G19650	18.0995	-2.33623	0.696177	-3.3558	0.00079135	0.0675732		ovate family protein 8
AT1G23870	615.916	0.703725	0.210279	3.34662	0.000818037	0.0695034		trehalose-phosphatase/synthase 9
AT1G03860	3016.79	-0.506971	0.151733	-3.34121	0.000834145	0.0705861		prohibitin 2
AT1G53540	61.1619	2.83431	0.849621	3.33597	0.000850035	0.0716419		HSP20-like chaperones superfamily protein
AT4G22380	411.596	-0.759729	0.227846	-3.3344	0.000854831	0.0717579		Ribosomal protein L7Ae/L30e/S12e/Gadd45 family protein
AT4G12390	232.065	-0.708602	0.212696	-3.33153	0.000863708	0.0722142		pectin methylesterase inhibitor 1
AT4G39320	216.998	-2.09195	0.629269	-3.32441	0.000886046	0.0737879		microtubule-associated protein-related
AT4G22753	135.297	-1.76573	0.531385	-3.32288	0.000890929	0.0739013		sterol 4-alpha methyl oxidase 1-3
AT4G31360	277.287	-0.778873	0.234958	-3.31494	0.000916615	0.0754356		selenium binding
AT5G05940	152.038	-1.30489	0.39352	-3.31593	0.000913382	0.0754356		ROP guanine nucleotide exchange factor 5
AT4G16980	2635.04	-2.05237	0.620871	-3.30563	0.000947644	0.0773823		arabinogalactan-protein family
AT5G40150	333.009	-0.75097	0.227176	-3.30568	0.000947466	0.0773823		Peroxidase superfamily protein
AT1G74830	56.5739	2.0722	0.627111	3.30436	0.000951941	0.0774319		Protein of unknown function, DUF593
AT1G23850	54.295	1.45246	0.439943	3.30147	0.000961781	0.0776798		0
AT2G21220	22.7532	-3.4812	1.05461	-3.30094	0.000963623	0.0776798		SAUR-like auxin-responsive protein family
AT4G35000	6223.83	-0.522078	0.158195	-3.30022	0.000966093	0.0776798		ascorbate peroxidase 3
AT2G23670	1731.97	-1.01773	0.308971	-3.29393	0.000987982	0.0791366		homolog of Synechocystis YCF37
AT1G72670	347.281	-1.08429	0.329488	-3.29085	0.000998849	0.0794009		IQ-domain 8
AT3G57160	236.447	-0.902602	0.274215	-3.29159	0.00099623	0.0794009		0
AT2G21830	400.078	0.800432	0.243388	3.28871	0.00100647	0.079705		Cysteine/Histidine-rich C1 domain family protein
AT2G01755	202.835	-0.849462	0.258922	-3.28077	0.00103524	0.0816748		0
AT5G23940	1555.84	-0.984384	0.300209	-3.279	0.00104177	0.0818827		HXXXD-type acyl-transferase family protein
AT1G09540	74.3948	2.06397	0.631554	3.26809	0.00108277	0.0819695		myb domain protein 61
AT1G70090	1921.59	-0.854385	0.261361	-3.26899	0.00107934	0.0819695		glucosyl transferase family 8
AT2G30010	410.4	-1.19287	0.365148	-3.26682	0.00108761	0.0819695		TRICHOME BIREFRINGENCE-LIKE 45
AT2G42620	276.711	0.689463	0.210995	3.26767	0.00108438	0.0819695		RNI-like superfamily protein
AT3G14415	8682.98	-0.698976	0.213376	-3.27579	0.00105368	0.0819695		Aldolase-type TIM barrel family protein
AT3G15650	126.855	-2.0447	0.625865	-3.267	0.00108693	0.0819695		alpha/beta-Hydrolases superfamily protein
AT3G51720	656.834	-0.773062	0.236549	-3.26809	0.00108277	0.0819695		Plant protein of unknown function (DUF827)
AT4G09060	162.833	-1.13201	0.346113	-3.27063	0.00107309	0.0819695		0
AT4G15830	544.963	-1.15865	0.354733	-3.26627	0.00108975	0.0819695		ARM repeat superfamily protein
AT4G25070	188.611	1.31667	0.402454	3.27159	0.00106943	0.0819695		0
AT4G28860	516.187	0.537451	0.164546	3.26627	0.00108972	0.0819695		casein kinase I-like 4
AT5G18290	161.457	-1.18658	0.36238	-3.2744	0.00105886	0.0819695		Aquaporin-like superfamily protein
AT4G19960	498.744	1.12786	0.345451	3.26489	0.00109506	0.0820745		K+ uptake permease 9
AT3G50820	8064.52	-1.3698	0.419828	-3.26276	0.00110332	0.0823996		photosystem II subunit O-2
AT3G22060	38.7729	2.5047	0.768241	3.2603	0.00111295	0.0827895		Receptor-like protein kinase-related family protein
AT5G65210	746.604	1.07422	0.329575	3.25941	0.00111643	0.0827895		bZIP transcription factor family protein
AT1G60870	566.797	-1.01146	0.310838	-3.25397	0.00113806	0.0837401		maternal effect embryo arrest 9
AT3G01710	174.869	-1.23029	0.378182	-3.25318	0.00114122	0.0837401		TPX2 (targeting protein for Xklp2) protein family
AT5G14020	299.23	0.862743	0.265114	3.25424	0.00113698	0.0837401		Endosomal targeting BRO1-like domain-containing protein
AT1G04540	80.6852	1.27648	0.392966	3.24832	0.0011609	0.0843001		Calcium-dependent lipid-binding (CaLB domain) family protein
AT4G24175	346.981	-1.09002	0.335509	-3.24884	0.00115875	0.0843001		0
AT5G03795	61.115	2.51824	0.775002	3.24933	0.00115678	0.0843001		Exostosin family protein
AT1G74500	824.72	1.17504	0.362735	3.2394	0.00119782	0.0860874		activation-tagged BRI1(brassinosteroid-insensitive 1)-suppressor 1
AT2G37660	9675.25	-0.792332	0.244462	-3.24113	0.00119058	0.0860874		NAD(P)-binding Rossmann-fold superfamily protein
AT5G20720	26185.5	-0.751469	0.231929	-3.24008	0.00119496	0.0860874		chaperonin 20
AT1G06830	46.0844	-2.50484	0.774517	-3.23407	0.00122041	0.0871261		Glutaredoxin family protein
AT1G10090	410.655	0.766894	0.237346	3.23113	0.00123303	0.0871261		Early-responsive to dehydration stress protein (ERD4)
AT3G61950	52.2776	-1.96331	0.607511	-3.23172	0.00123046	0.0871261		basic helix-loop-helix (bHLH) DNA-binding superfamily protein
AT4G19160	902.002	0.974821	0.301585	3.23233	0.00122785	0.0871261		0
AT4G36380	318.902	0.86773	0.268455	3.23231	0.00122792	0.0871261		Cytochrome P450 superfamily protein
AT4G37790	237.779	1.51635	0.469852	3.2273	0.00124966	0.0880042		Homeobox-leucine zipper protein family
AT1G11220	104.476	-1.20259	0.372808	-3.22576	0.00125638	0.0881818		Protein of unknown function (DUF761)
AT1G64770	1223.34	-1.09434	0.339593	-3.22252	0.0012707	0.0883011		NDH-dependent cyclic electron flow 1
AT3G05625	353.312	-0.842988	0.261572	-3.22278	0.00126954	0.0883011		Tetratricopeptide repeat (TPR)-like superfamily protein
AT4G16990	77.7342	-2.75301	0.854301	-3.22253	0.00127066	0.0883011		disease resistance protein (TIR-NBS class), putative
AT2G26760	500.746	-1.04856	0.325543	-3.22095	0.00127765	0.0884909		Cyclin B1;4
AT3G27830	12026.9	-0.708084	0.219925	-3.21965	0.00128345	0.0886004		ribosomal protein L12-A
AT3G24715	76.8416	1.34343	0.417764	3.21575	0.00130103	0.0895194		Protein kinase superfamily protein with octicosapeptide/Phox/Bem1p domain
AT1G14810	3266.6	-0.629383	0.196069	-3.21	0.00132733	0.0910308		semialdehyde dehydrogenase family protein
AT1G01030	47.3266	-1.66154	0.518327	-3.20559	0.00134786	0.0921372		AP2/B3-like transcriptional factor family protein
AT2G33070	15.4746	5.75035	1.79522	3.20315	0.00135935	0.0926215		nitrile specifier protein 2
AT4G35690	49.3113	2.23981	0.699879	3.20029	0.0013729	0.0932419		Arabidopsis protein of unknown function (DUF241)
AT4G23560	986.566	-3.89451	1.21795	-3.1976	0.00138575	0.0938105		glycosyl hydrolase 9B15
AT1G73550	148.26	-1.46885	0.459755	-3.19486	0.00139899	0.0938188		Bifunctional inhibitor/lipid-transfer protein/seed storage 2S albumin superfamily protein
AT4G24770	17877.7	-0.761722	0.238426	-3.1948	0.00139928	0.0938188		31-kDa RNA binding protein
AT5G23440	321.226	-0.673099	0.210581	-3.1964	0.00139156	0.0938188		ferredoxin/thioredoxin reductase subunit A (variable subunit) 1
AT2G18670	346.923	1.0078	0.315718	3.19208	0.00141253	0.0944057		RING/U-box superfamily protein
AT1G67035	51.4398	-1.26076	0.395567	-3.18723	0.00143644	0.0947959		0
AT2G43590	2081.47	2.03678	0.639033	3.18728	0.00143618	0.0947959		Chitinase family protein
AT4G20370	7.98562	-3.88143	1.21692	-3.18955	0.00142493	0.0947959		PEBP (phosphatidylethanolamine-binding protein) family protein
AT5G64620	1460.47	-0.781034	0.244967	-3.18832	0.00143103	0.0947959		cell wall / vacuolar inhibitor of fructosidase 2
AT1G65486	19.7358	1.93293	0.606889	3.18498	0.00144766	0.0949643		0
AT5G43290	27.8689	-2.04116	0.640887	-3.1849	0.00144804	0.0949643		WRKY DNA-binding protein 49
AT4G29190	207.722	1.73563	0.545485	3.18181	0.0014636	0.0956855		Zinc finger C-x8-C-x5-C-x3-H type family protein
AT2G39570	801.244	1.09744	0.345321	3.17803	0.00148277	0.0966381		ACT domain-containing protein
AT1G32780	77.6398	-1.93213	0.608342	-3.17606	0.00149289	0.0967063		GroES-like zinc-binding dehydrogenase family protein
AT5G25220	696.243	-0.773468	0.243533	-3.17603	0.00149304	0.0967063		KNOTTED1-like homeobox gene 3
AT5G59520	499.32	2.19625	0.69206	3.1735	0.00150615	0.0972553		ZRT/IRT-like protein 2
AT1G60140	623.76	1.06201	0.335052	3.16969	0.00152602	0.0977646		trehalose phosphate synthase
AT3G04790	3763.14	-0.697208	0.219987	-3.16931	0.00152801	0.0977646		Ribose 5-phosphate isomerase, type A protein
AT3G06730	1574.72	-0.715234	0.225586	-3.17056	0.00152144	0.0977646		Thioredoxin z
AT5G35110	29.9758	2.57059	0.811359	3.16826	0.00153355	0.0978212		0
AT3G49470	2005.21	-0.672796	0.212639	-3.16404	0.00155598	0.0983546		nascent polypeptide-associated complex subunit alpha-like protein 2
AT4G28680	667.694	-1.62757	0.514361	-3.16425	0.00155484	0.0983546		L-tyrosine decarboxylase
AT5G56550	97.1779	1.65016	0.521469	3.16445	0.00155378	0.0983546		oxidative stress 3
AT1G02730	1378.17	-1.21435	0.383934	-3.16291	0.00156202	0.0984403		cellulose synthase-like D5
AT3G23180	256.374	1.11676	0.353304	3.16092	0.00157274	0.0988187		HR-like lesion-inducing protein-related
AT2G14660	207.817	-0.918244	0.290751	-3.15818	0.00158758	0.0994538		0
AT2G16430	3576.17	-0.564118	0.178939	-3.15257	0.00161841	0.100901		purple acid phosphatase 10
AT3G16250	953.331	-0.969359	0.307516	-3.15223	0.0016203	0.100901		NDH-dependent cyclic electron flow 1
AT3G07980	240.735	0.674498	0.21435	3.14671	0.00165117	0.102519		mitogen-activated protein kinase kinase kinase 6
AT1G14170	576.479	1.01027	0.321169	3.14561	0.00165743	0.102604		RNA-binding KH domain-containing protein
AT1G27480	299.872	-1.02622	0.326501	-3.14307	0.00167187	0.102891		alpha/beta-Hydrolases superfamily protein
AT3G15680	471.55	-0.953006	0.303131	-3.14387	0.00166727	0.102891		Ran BP2/NZF zinc finger-like superfamily protein
AT4G33260	590.205	-1.22644	0.390552	-3.14028	0.00168784	0.103571		Transducin family protein / WD-40 repeat family protein
AT1G65620	167.667	-0.881858	0.280942	-3.13893	0.00169567	0.103747		Lateral organ boundaries (LOB) domain family protein
AT2G02450	92.2249	-1.17685	0.375171	-3.13683	0.00170785	0.103887		NAC domain containing protein 35
AT4G25480	8.44149	3.5077	1.11813	3.13711	0.0017062	0.103887		dehydration response element B1A
AT2G41680	3498.41	-0.848217	0.270522	-3.13548	0.0017157	0.104063		NADPH-dependent thioredoxin reductase C
AT1G69490	11.1949	3.3698	1.07816	3.12552	0.00177492	0.106964		NAC-like, activated by AP3/PI
AT4G25170	1216.25	0.909563	0.291072	3.12487	0.00177883	0.106964		Uncharacterised conserved protein (UCP012943)
AT5G10720	308.966	1.02529	0.328003	3.12586	0.00177284	0.106964		histidine kinase 5
AT1G29910	26478.2	-2.08473	0.667555	-3.12294	0.00179057	0.107363		chlorophyll A/B binding protein 3
AT1G22590	289.521	-1.36714	0.438363	-3.11874	0.00181627	0.108593		AGAMOUS-like 87
AT3G55660	457.633	-1.15454	0.370516	-3.11602	0.00183311	0.109289		ROP (rho of plants) guanine nucleotide exchange factor 6
AT2G41830	340.758	0.767675	0.246679	3.11204	0.00185797	0.109564		Uncharacterized protein
AT2G42840	13559.6	-0.553419	0.177785	-3.11285	0.00185288	0.109564		protodermal factor 1
AT2G47600	697.811	0.684535	0.220102	3.11008	0.00187036	0.109564		magnesium/proton exchanger
AT3G16860	387.476	-1.67571	0.538885	-3.10959	0.00187349	0.109564		COBRA-like protein 8 precursor
AT3G48940	53.9078	2.38637	0.767455	3.10946	0.00187427	0.109564		Remorin family protein
AT4G00460	142.722	1.16062	0.373184	3.11005	0.00187054	0.109564		RHO guanyl-nucleotide exchange factor 3
AT4G32590	595.647	-0.799708	0.257127	-3.11016	0.00186983	0.109564		2Fe-2S ferredoxin-like superfamily protein
AT4G25100	16236.9	1.10593	0.355805	3.10825	0.00188196	0.109708		Fe superoxide dismutase 1
AT4G26270	190.955	1.00141	0.322326	3.10683	0.00189104	0.109932		phosphofructokinase 3
AT5G50890	156.473	-0.971824	0.313104	-3.10384	0.00191028	0.110744		alpha/beta-Hydrolases superfamily protein
AT1G50930	28.0896	2.20444	0.710681	3.10187	0.00192302	0.110828		0
AT2G46900	867.508	0.486594	0.156907	3.10117	0.00192758	0.110828		0
AT5G08450	5374.51	-0.750087	0.2418	-3.1021	0.00192156	0.110828		0
AT1G10210	89.4387	1.1726	0.378501	3.098	0.0019483	0.111377		mitogen-activated protein kinase 1
AT2G31070	468.89	-1.09564	0.353744	-3.09728	0.00195304	0.111377		TCP domain protein 10
AT2G34150	281.718	0.787838	0.254299	3.09808	0.00194779	0.111377		SCAR family protein
AT1G74710	1039.25	-0.866745	0.280158	-3.09378	0.00197626	0.112395		ADC synthase superfamily protein
AT3G07910	886.523	-0.569787	0.184279	-3.09198	0.00198828	0.112469		0
AT3G48740	533.247	-1.73264	0.560281	-3.09246	0.00198506	0.112469		Nodulin MtN3 family protein
AT3G49670	905.192	-0.950088	0.307521	-3.0895	0.00200491	0.113028		Leucine-rich receptor-like protein kinase family protein
AT3G51660	179.142	-1.10347	0.357236	-3.08891	0.00200894	0.113028		Tautomerase/MIF superfamily protein
AT1G16390	593.705	-0.966334	0.313409	-3.0833	0.00204718	0.114566		organic cation/carnitine transporter 3
AT3G22490	236.044	-4.30068	1.39479	-3.08339	0.00204659	0.114566		Seed maturation protein
AT3G15360	2231.25	-0.754182	0.244786	-3.08098	0.00206319	0.115155		thioredoxin M-type 4
AT2G43710	3623.03	-0.587584	0.190784	-3.07983	0.00207117	0.115294		Plant stearoyl-acyl-carrier-protein desaturase family protein
AT4G34790	120.121	1.90606	0.619067	3.07893	0.00207746	0.115338		SAUR-like auxin-responsive protein family
AT5G20180	964.735	-0.565115	0.18388	-3.07329	0.00211714	0.117231		Ribosomal protein L36
AT5G25110	64.6386	2.01017	0.654721	3.07028	0.00213861	0.118107		CBL-interacting protein kinase 25
AT1G33040	3291.29	-0.714624	0.233099	-3.06575	0.00217123	0.119281		nascent polypeptide-associated complex subunit alpha-like protein 5
AT2G28140	145.781	-1.57399	0.513333	-3.06621	0.00216789	0.119281		Protein of unknown function (DUF1635)
AT1G03630	4127.21	-0.936876	0.306395	-3.05774	0.00223015	0.121719		protochlorophyllide oxidoreductase C
AT1G08465	287.702	-0.779972	0.255113	-3.05735	0.002233	0.121719		Plant-specific transcription factor YABBY family protein
AT2G27402	164.923	-2.13306	0.697461	-3.05832	0.0022258	0.121719		0
AT1G73600	238.161	-2.45832	0.80446	-3.05586	0.00224416	0.121967		S-adenosyl-L-methionine-dependent methyltransferases superfamily protein
AT4G33880	84.9099	2.36274	0.773353	3.05519	0.00224917	0.121967		ROOT HAIR DEFECTIVE 6-LIKE 2
AT4G16370	1479.07	-1.24113	0.406378	-3.05412	0.00225724	0.122089		oligopeptide transporter
AT3G21055	5486.8	-1.10334	0.36155	-3.0517	0.00227548	0.122131		photosystem II subunit T
AT4G28230	282.996	-0.951089	0.311559	-3.05268	0.00226811	0.122131		0
AT5G13400	1198.39	-0.910146	0.298183	-3.0523	0.00227093	0.122131		Major facilitator superfamily protein
AT3G05400	334.621	-1.78438	0.585018	-3.05013	0.00228741	0.122147		Major facilitator superfamily protein
AT3G14420	7481.98	-0.890085	0.291752	-3.05083	0.00228208	0.122147		Aldolase-type TIM barrel family protein
AT1G19680	738.494	0.588902	0.193234	3.04761	0.00230668	0.122242		RING/U-box superfamily protein
AT1G78020	340.117	-1.378	0.45214	-3.04773	0.00230575	0.122242		Protein of unknown function (DUF581)
AT2G26580	349.725	-0.706621	0.231857	-3.04766	0.00230628	0.122242		plant-specific transcription factor YABBY family protein
AT1G27180	230.37	0.592504	0.194812	3.04141	0.0023547	0.124396		disease resistance protein (TIR-NBS-LRR class), putative
AT4G25080	4347.02	-0.90533	0.297723	-3.04084	0.00235917	0.124396		magnesium-protoporphyrin IX methyltransferase
AT4G26660	601.331	-1.16917	0.384823	-3.03821	0.00237989	0.125174		0
AT4G03280	7845.52	-0.985145	0.324428	-3.03656	0.00239297	0.125547		photosynthetic electron transfer C
AT3G16360	226.843	-1.40761	0.464032	-3.03344	0.00241785	0.126536		HPT phosphotransmitter 4
AT3G16500	855.659	-0.633349	0.208999	-3.03038	0.00244243	0.127504		phytochrome-associated protein 1
AT5G05580	1774.4	-0.952739	0.314611	-3.0283	0.00245932	0.128068		fatty acid desaturase 8
AT1G29530	491.427	-0.789459	0.261343	-3.02078	0.00252126	0.130373		0
AT3G54830	90.4916	1.96757	0.651314	3.02093	0.00252001	0.130373		Transmembrane amino acid transporter family protein
AT5G47810	494.949	0.827134	0.273825	3.02066	0.00252223	0.130373		phosphofructokinase 2
AT2G34190	293.986	-1.04773	0.347747	-3.01291	0.00258752	0.133419		Xanthine/uracil permease family protein
AT3G61310	765.093	-1.00667	0.334356	-3.01076	0.00260596	0.133713		AT hook motif DNA-binding family protein
AT5G38780	43.2128	2.08627	0.69281	3.01131	0.00260123	0.133713		S-adenosyl-L-methionine-dependent methyltransferases superfamily protein
AT3G15550	390.343	-1.30554	0.434153	-3.0071	0.00263753	0.135003		0
AT2G21640	169.136	-1.19679	0.398258	-3.00505	0.00265536	0.135307		0
AT2G33180	1091.36	-0.735237	0.244796	-3.00346	0.00266927	0.135307		0
AT4G33110	3253.76	-0.817497	0.272066	-3.00477	0.00265778	0.135307		S-adenosyl-L-methionine-dependent methyltransferases superfamily protein
AT5G06980	651.599	0.94775	0.315524	3.00373	0.00266692	0.135307		0
AT2G25870	2535.02	-0.61814	0.206147	-2.99854	0.00271281	0.136615		haloacid dehalogenase-like hydrolase family protein
AT3G16340	475.599	1.02512	0.341856	2.9987	0.00271134	0.136615		pleiotropic drug resistance 1
AT4G01730	276.535	-1.00455	0.335037	-2.99833	0.0027146	0.136615		DHHC-type zinc finger family protein
AT1G68585	39.6625	-1.65684	0.552897	-2.99666	0.00272958	0.137041		0
AT4G15070	60.2129	1.09759	0.366662	2.99348	0.00275818	0.138146		Cysteine/Histidine-rich C1 domain family protein
AT5G25240	102.157	-1.39733	0.466961	-2.99239	0.00276802	0.138309		0
AT3G48700	5456.84	-0.762248	0.254962	-2.98966	0.00279288	0.139182		carboxyesterase 13
AT3G54050	2955.23	-1.23313	0.412555	-2.98902	0.00279876	0.139182		high cyclic electron flow 1
AT2G34510	356.748	-1.3104	0.438752	-2.98665	0.00282051	0.139372		Protein of unknown function, DUF642
AT4G22830	183.156	-0.84085	0.281519	-2.98684	0.00281879	0.139372		0
AT4G25220	618.682	2.14491	0.718219	2.98643	0.00282251	0.139372		root hair specific 15
AT2G05160	42.496	1.70078	0.570606	2.98066	0.00287633	0.141222		CCCH-type zinc fingerfamily protein with RNA-binding domain
AT4G09650	7473.44	-0.924913	0.310343	-2.98029	0.00287974	0.141222		ATP synthase delta-subunit gene
AT5G02910	114.143	0.89727	0.301073	2.98025	0.00288016	0.141222		F-box/RNI-like superfamily protein
AT3G26570	4051.7	-0.69864	0.234546	-2.97869	0.00289482	0.14161		phosphate transporter 2;1
AT4G02290	685.072	0.904202	0.303689	2.97739	0.0029071	0.14188		glycosyl hydrolase 9B13
AT1G14530	178.329	1.09352	0.367635	2.97446	0.00293508	0.142472		Protein of unknown function (DUF1084)
AT1G77400	56.3601	1.12575	0.378392	2.9751	0.00292889	0.142472		0
AT4G34250	876.783	-0.61504	0.206807	-2.97398	0.0029396	0.142472		3-ketoacyl-CoA synthase 16
AT3G28270	42.9219	-3.48939	1.17382	-2.97267	0.00295217	0.142752		Protein of unknown function (DUF677)
AT5G07240	256.878	-1.01333	0.34114	-2.97043	0.00297379	0.143467		IQ-domain 24
AT1G18370	781.399	-1.09004	0.367359	-2.96724	0.00300486	0.143809		ATP binding microtubule motor family protein
AT4G18570	434.343	-0.945791	0.318643	-2.96818	0.00299568	0.143809		Tetratricopeptide repeat (TPR)-like superfamily protein
AT5G26320	54.1314	2.44026	0.822086	2.96838	0.00299377	0.143809		TRAF-like family protein
AT5G51600	557.897	-1.13039	0.381001	-2.96689	0.00300829	0.143809		Microtubule associated protein (MAP65/ASE1) family protein
AT3G25980	495.836	-0.745225	0.251348	-2.96491	0.0030277	0.14408		DNA-binding HORMA family protein
AT5G13120	3434.42	-0.560569	0.189028	-2.96554	0.00302155	0.14408		cyclophilin 20-2
AT3G22880	649.919	-0.926727	0.312801	-2.96267	0.00304984	0.144153		DNA repair (Rad51) family protein
AT5G05210	1294.1	-0.540445	0.182375	-2.96337	0.00304292	0.144153		Surfeit locus protein 6
AT5G42690	180.471	0.970208	0.327477	2.96268	0.00304975	0.144153		Protein of unknown function, DUF547
AT1G60950	20623.7	-0.988652	0.334142	-2.95877	0.00308865	0.145333		2Fe-2S ferredoxin-like superfamily protein
AT5G21100	770.295	-0.929177	0.314022	-2.95896	0.00308682	0.145333		Plant L-ascorbate oxidase
AT1G03445	18.588	-2.42953	0.821651	-2.95688	0.00310766	0.145584		Serine/threonine protein phosphatase family protein
AT1G26440	146.406	1.07904	0.364968	2.95652	0.00311128	0.145584		ureide permease 5
AT3G15110	1096.11	-0.824097	0.278771	-2.95617	0.0031148	0.145584		0
AT3G17580	56.3322	1.43747	0.486827	2.95273	0.00314975	0.14624		0
AT5G12860	7493.49	-0.648261	0.219513	-2.95318	0.00314518	0.14624		dicarboxylate transporter 1
AT5G38220	217.365	0.710673	0.240638	2.95329	0.00314407	0.14624		alpha/beta-Hydrolases superfamily protein
AT1G50040	98.5477	-1.6063	0.54514	-2.94659	0.00321299	0.148847		Protein of unknown function (DUF1005)
AT2G17972	565.235	-1.00654	0.341764	-2.94512	0.00322829	0.14904		0
AT2G25880	631.261	-0.860329	0.29248	-2.94149	0.00326634	0.14904		ataurora2
AT2G40095	101.4	1.2024	0.408677	2.94218	0.00325906	0.14904		Alpha/beta hydrolase related protein
AT4G15510	867.371	-0.851431	0.289148	-2.94462	0.00323351	0.14904		Photosystem II reaction center PsbP family protein
AT4G35380	254.119	1.12292	0.381702	2.94187	0.00326235	0.14904		SEC7-like guanine nucleotide exchange family protein
AT5G20130	1474.86	-0.573833	0.195066	-2.94174	0.00326373	0.14904		0
AT5G57800	1790.51	-0.652779	0.221925	-2.94144	0.00326687	0.14904		Fatty acid hydroxylase superfamily
AT1G19115	27.4854	1.60185	0.54504	2.93896	0.00329318	0.14959		0
AT2G03850	81.2587	-2.25584	0.767485	-2.93927	0.00328989	0.14959		Late embryogenesis abundant protein (LEA) family protein
AT4G18480	12098.4	-0.869691	0.296001	-2.93814	0.00330186	0.149661		P-loop containing nucleoside triphosphate hydrolases superfamily protein
AT2G22460	8.96555	2.96932	1.01155	2.93542	0.00333097	0.150655		Protein of unknown function, DUF617
AT5G25880	48.3926	1.45061	0.494405	2.93406	0.0033456	0.150681		NADP-malic enzyme 3
AT5G47450	222.731	2.38786	0.813848	2.93403	0.00334591	0.150681		tonoplast intrinsic protein 2;3
AT1G35780	585.687	-0.709606	0.242008	-2.93216	0.00336613	0.151104		0
AT2G02620	30.2609	1.48264	0.505704	2.93183	0.00336971	0.151104		Cysteine/Histidine-rich C1 domain family protein
AT2G31840	829.711	-0.956722	0.326545	-2.92983	0.00339148	0.151359		Thioredoxin superfamily protein
AT5G35760	9.4855	2.55637	0.872655	2.92942	0.00339599	0.151359		Beta-galactosidase related protein
AT5G49630	867.436	-0.803148	0.274176	-2.92932	0.00339704	0.151359		amino acid permease 6
AT5G41670	7318.93	-0.442245	0.151006	-2.92865	0.00340437	0.151365		6-phosphogluconate dehydrogenase family protein
AT4G35230	1016.13	-0.366154	0.125122	-2.92637	0.0034294	0.151526		BR-signaling kinase 1
AT5G55520	522.393	-1.26583	0.432563	-2.92635	0.00342965	0.151526		0
AT5G62210	741.39	-1.33109	0.454717	-2.92729	0.00341934	0.151526		Embryo-specific protein 3, (ATS3)
AT1G66280	2133.59	1.07347	0.366961	2.92529	0.00344138	0.151725		Glycosyl hydrolase superfamily protein
AT5G18400	1027.46	-0.537595	0.183974	-2.92212	0.00347657	0.152954		Cytokine-induced anti-apoptosis inhibitor 1, Fe-S biogenesis
AT1G61080	65.3515	2.34533	0.803651	2.91835	0.0035189	0.154293		Hydroxyproline-rich glycoprotein family protein
AT3G54820	355.842	-0.50773	0.173993	-2.9181	0.0035217	0.154293		plasma membrane intrinsic protein 2;5
AT2G21880	138.398	1.89149	0.648796	2.91539	0.0035524	0.154991		RAB GTPase homolog 7A
AT4G02800	487.272	-1.0227	0.35078	-2.9155	0.00355118	0.154991		0
AT3G18510	144.272	-0.740313	0.254085	-2.91364	0.0035724	0.15554		0
AT1G74070	660.8	-0.631543	0.216935	-2.91121	0.00360034	0.156017		Cyclophilin-like peptidyl-prolyl cis-trans isomerase family protein
AT4G04840	871.476	-1.88016	0.645937	-2.91075	0.00360566	0.156017		methionine sulfoxide reductase B6
AT5G13650	6636.32	-0.876848	0.301175	-2.91142	0.00359791	0.156017		elongation factor family protein
AT3G48420	823.639	-1.19222	0.409941	-2.90828	0.0036342	0.156929		Haloacid dehalogenase-like hydrolase (HAD) superfamily protein
AT4G21280	7820.88	-1.34264	0.462052	-2.90581	0.00366298	0.157847		photosystem II subunit QA
AT2G24030	42.2218	-1.25972	0.433758	-2.90419	0.003682	0.158132		zinc ion binding;nucleic acid binding
AT4G00755	505.657	0.459258	0.158148	2.90397	0.00368468	0.158132		F-box family protein
AT1G03320	51.7916	-1.40977	0.485729	-2.90238	0.00370344	0.15829		0
AT3G21200	2680.54	-0.724729	0.249692	-2.9025	0.00370201	0.15829		proton gradient regulation 7
AT1G25422	50.9117	1.6627	0.573115	2.90117	0.00371769	0.158576		0
AT5G56120	431.21	-0.884598	0.304987	-2.90045	0.00372631	0.158621		0
AT1G16030	203.966	1.22704	0.423409	2.89799	0.00375562	0.158922		heat shock protein 70B
AT2G15370	137.072	1.27578	0.440306	2.89749	0.00376167	0.158922		fucosyltransferase 5
AT2G30424	41.8282	-2.17166	0.749435	-2.89773	0.0037588	0.158922		Homeodomain-like superfamily protein
AT3G05120	534.58	0.594868	0.205361	2.89669	0.00377124	0.158922		alpha/beta-Hydrolases superfamily protein
AT5G51110	3288.54	-0.671247	0.231726	-2.89672	0.00377083	0.158922		Transcriptional coactivator/pterin dehydratase
AT1G72870	44.6729	1.77044	0.612076	2.89251	0.00382175	0.160098		Disease resistance protein (TIR-NBS class)
AT4G05070	263.589	1.21521	0.420128	2.89249	0.00382202	0.160098		Wound-responsive family protein
AT5G19940	4030	-0.938676	0.324416	-2.89343	0.00381054	0.160098		Plastid-lipid associated protein PAP / fibrillin family protein
AT1G62290	1995.67	1.11109	0.384418	2.89032	0.00384852	0.160755		Saposin-like aspartyl protease family protein
AT4G00950	30.1608	-1.80176	0.623456	-2.88995	0.00385304	0.160755		Protein of unknown function (DUF688)
AT1G21050	327.373	0.813932	0.281854	2.88778	0.00387971	0.161547		Protein of unknown function, DUF617
AT2G22360	1117.12	-0.767807	0.266007	-2.88641	0.00389661	0.161609		DNAJ heat shock family protein
AT3G24450	135.354	1.23698	0.428538	2.88651	0.00389539	0.161609		Heavy metal transport/detoxification superfamily protein
AT3G44820	137.545	0.77289	0.267916	2.88482	0.00391634	0.161814		Phototropic-responsive NPH3 family protein
AT3G59250	14.4403	-4.2425	1.47065	-2.88477	0.00391696	0.161814		F-box/RNI-like superfamily protein
AT1G04800	225.048	-3.47652	1.207	-2.88031	0.00397281	0.162838		glycine-rich protein
AT1G71000	9.40539	5.53169	1.9203	2.88063	0.00396878	0.162838		Chaperone DnaJ-domain superfamily protein
AT4G18940	69.5745	1.77165	0.614863	2.88138	0.0039594	0.162838		RNA ligase/cyclic nucleotide phosphodiesterase family protein
AT5G56580	444.645	-0.991687	0.344186	-2.88125	0.003961	0.162838		MAP kinase kinase 6
AT1G01240	143.867	1.17356	0.408391	2.87361	0.00405807	0.164423		0
AT1G01620	4634.02	-0.720069	0.250592	-2.87347	0.00405995	0.164423		plasma membrane intrinsic protein 1C
AT1G17140	507.555	-0.754412	0.262645	-2.87236	0.00407415	0.164423		interactor of constitutive active rops 1
AT1G23740	2263.45	-0.793738	0.276233	-2.87343	0.00406037	0.164423		Oxidoreductase, zinc-binding dehydrogenase family protein
AT1G44760	932.449	-0.535218	0.186175	-2.87481	0.00404267	0.164423		Adenine nucleotide alpha hydrolases-like superfamily protein
AT1G68130	273.528	-0.637536	0.221918	-2.87284	0.00406799	0.164423		indeterminate(ID)-domain 14
AT5G24470	83.5977	1.80328	0.627797	2.8724	0.00407373	0.164423		pseudo-response regulator 5
AT5G38300	127.931	-1.14959	0.399894	-2.87474	0.00404357	0.164423		0
AT5G13510	7026.57	-0.625536	0.217828	-2.87169	0.00408277	0.164455		Ribosomal protein L10 family protein
AT1G63860	350.143	-1.40345	0.48891	-2.87058	0.00409725	0.164722		Disease resistance protein (TIR-NBS-LRR class) family
AT1G35420	691.789	-0.638909	0.222754	-2.86823	0.00412781	0.165317		alpha/beta-Hydrolases superfamily protein
AT4G00895	1594.85	-0.563396	0.19642	-2.86832	0.00412658	0.165317		ATPase, F1 complex, OSCP/delta subunit protein
AT2G39290	836.233	-0.571225	0.199249	-2.86689	0.00414524	0.165484		phosphatidylglycerolphosphate synthase 1
AT4G02770	13772.8	-1.27629	0.445305	-2.8661	0.00415564	0.165484		photosystem I subunit D-1
AT5G53210	156.571	-1.23178	0.429718	-2.8665	0.00415044	0.165484		basic helix-loop-helix (bHLH) DNA-binding superfamily protein
AT1G20340	15111.8	-1.53127	0.534957	-2.86242	0.00420415	0.167099		Cupredoxin superfamily protein
AT1G79850	10791.8	-0.62331	0.217882	-2.86077	0.00422614	0.167655		ribosomal protein S17
AT1G55550	55.3015	-1.28076	0.448146	-2.85792	0.00426432	0.167965		P-loop containing nucleoside triphosphate hydrolases superfamily protein
AT2G03550	149.043	-1.27519	0.446218	-2.85777	0.00426628	0.167965		alpha/beta-Hydrolases superfamily protein
AT2G23970	39.3987	-3.09846	1.08421	-2.85782	0.00426561	0.167965		Class I glutamine amidotransferase-like superfamily protein
AT3G56620	54.1493	-1.96879	0.688768	-2.85842	0.00425761	0.167965		nodulin MtN21 /EamA-like transporter family protein
AT4G39960	1861.99	-0.812998	0.284603	-2.85661	0.00428196	0.167965		Molecular chaperone Hsp40/DnaJ family protein
AT5G21430	230.878	-1.94862	0.682099	-2.85679	0.00427944	0.167965		Chaperone DnaJ-domain superfamily protein
AT4G31790	664.439	-0.588404	0.206076	-2.85527	0.00429999	0.168357		Tetrapyrrole (Corrin/Porphyrin) Methylases
AT1G31190	636.063	-0.648001	0.227571	-2.84746	0.00440691	0.169495		myo-inositol monophosphatase like 1
AT1G42970	12065.2	-0.90705	0.318465	-2.84819	0.0043968	0.169495		glyceraldehyde-3-phosphate dehydrogenase B subunit
AT1G53230	512.583	-1.22821	0.431164	-2.8486	0.00439124	0.169495		TEOSINTE BRANCHED 1, cycloidea and PCF transcription factor 3
AT1G66270	9057.55	1.32332	0.46444	2.84929	0.00438176	0.169495		Glycosyl hydrolase superfamily protein
AT1G67420	176.228	0.950883	0.334117	2.84596	0.00442773	0.169495		Zn-dependent exopeptidases superfamily protein
AT3G10040	2059.65	-0.987791	0.346467	-2.85103	0.00435773	0.169495		sequence-specific DNA binding transcription factors
AT5G01530	14971.2	-1.66393	0.583695	-2.85068	0.00436262	0.169495		light harvesting complex photosystem II
AT5G05365	72.6486	-1.66792	0.58616	-2.84551	0.00443403	0.169495		Heavy metal transport/detoxification superfamily protein
AT5G09650	5308.24	-0.581488	0.204218	-2.84738	0.00440801	0.169495		pyrophosphorylase 6
AT5G11950	693.938	-0.938029	0.329492	-2.84689	0.00441481	0.169495		Putative lysine decarboxylase family protein
AT5G26010	400.032	1.46916	0.515563	2.84962	0.00437722	0.169495		Protein phosphatase 2C family protein
AT5G44050	75.546	-2.12704	0.746065	-2.85102	0.00435798	0.169495		MATE efflux family protein
AT5G59680	36.884	-1.75445	0.61638	-2.84638	0.00442199	0.169495		Leucine-rich repeat protein kinase family protein
AT1G76100	1265.25	-2.01424	0.708213	-2.84412	0.00445345	0.169619		plastocyanin 1
AT3G54580	9694.25	1.87234	0.658221	2.84454	0.00444756	0.169619		Proline-rich extensin-like family protein
AT1G48030	5317.13	-0.447746	0.157741	-2.83849	0.00453282	0.172329		mitochondrial lipoamide dehydrogenase 1
AT1G53710	360.536	0.602544	0.212481	2.83575	0.00457175	0.173182		Calcineurin-like metallo-phosphoesterase superfamily protein
AT3G51670	1016.16	-0.620282	0.218697	-2.83626	0.00456456	0.173182		SEC14 cytosolic factor family protein / phosphoglyceride transfer family protein
AT4G05390	4064.68	-0.595749	0.210146	-2.83493	0.00458352	0.173315		root FNR 1
AT3G56940	21349.2	-1.04249	0.367883	-2.83374	0.0046006	0.173336		dicarboxylate diiron protein, putative (Crd1)
AT5G46800	1967.71	-0.668205	0.235798	-2.83381	0.00459971	0.173336		Mitochondrial substrate carrier family protein
AT5G52660	224.549	0.544956	0.19244	2.83182	0.0046284	0.174071		Homeodomain-like superfamily protein
AT4G03510	312.928	1.15376	0.407735	2.82968	0.00465948	0.174926		RING membrane-anchor 1
AT1G72820	296.114	1.06612	0.377148	2.8268	0.00470162	0.176193		Mitochondrial substrate carrier family protein
AT1G31950	649.376	0.732415	0.259194	2.82574	0.00471708	0.176458		Terpenoid cyclases/Protein prenyltransferases superfamily protein
AT5G16030	1225.19	-1.81343	0.642085	-2.82428	0.00473866	0.176949		0
AT4G35780	351.05	0.943937	0.334341	2.82327	0.0047536	0.177146		ACT-like protein tyrosine kinase family protein
AT5G06150	917.272	-0.992782	0.351703	-2.82279	0.00476081	0.177146		Cyclin family protein
AT5G16900	47.6751	1.95172	0.692532	2.81824	0.00482874	0.179356		Leucine-rich repeat protein kinase family protein
AT4G28650	886.523	0.833776	0.296043	2.8164	0.00485656	0.18007		Leucine-rich repeat transmembrane protein kinase family protein
AT2G43030	11804.3	-0.752866	0.267428	-2.81521	0.0048745	0.180417		Ribosomal protein L3 family protein
AT2G13360	2881.61	-1.68929	0.600367	-2.81375	0.0048967	0.180919		alanine:glyoxylate aminotransferase
AT5G23070	825.902	-0.824676	0.293306	-2.81166	0.00492864	0.181779		Thymidine kinase
AT1G03680	3093.3	-0.559817	0.199233	-2.80986	0.00495628	0.182473		thioredoxin M-type 1
AT2G32660	111.86	-1.77176	0.630677	-2.80931	0.00496483	0.182473		receptor like protein 22
AT1G27170	110.973	0.842596	0.30009	2.80781	0.00498802	0.183005		transmembrane receptors;ATP binding
AT1G62320	152.51	1.60703	0.572649	2.8063	0.00501136	0.18354		ERD (early-responsive to dehydration stress) family protein
AT1G53470	701.505	0.83112	0.296364	2.80439	0.0050412	0.18416		mechanosensitive channel of small conductance-like 4
AT5G58330	4866.2	-0.678715	0.242045	-2.80409	0.00504583	0.18416		lactate/malate dehydrogenase family protein
AT4G16410	1578.1	-0.835756	0.298331	-2.80144	0.00508751	0.185358		0
AT4G18290	23.1415	-2.38958	0.85367	-2.79919	0.00512312	0.186333		potassium channel in Arabidopsis thaliana 2
AT1G21500	887.04	-1.76572	0.631239	-2.79722	0.00515438	0.187145		0
AT4G22860	231.881	-1.08045	0.386401	-2.79618	0.00517101	0.187425		Cell cycle regulated microtubule associated protein
AT3G49930	72.5318	1.27541	0.45645	2.7942	0.00520283	0.188253		C2H2 and C2HC zinc fingers superfamily protein
AT1G75220	1145.31	0.678301	0.242917	2.79232	0.00523315	0.188804		Major facilitator superfamily protein
AT2G27010	115.531	1.0871	0.389342	2.79214	0.00523606	0.188804		cytochrome P450, family 705, subfamily A, polypeptide 9
AT3G58620	623.774	0.581015	0.208361	2.7885	0.00529522	0.19061		tetratricopetide-repeat thioredoxin-like 4
AT1G06930	146.643	1.03914	0.373107	2.7851	0.00535106	0.19175		0
AT1G54570	853.179	-0.544198	0.195444	-2.78442	0.00536243	0.19175		Esterase/lipase/thioesterase family protein
AT4G37040	836.448	-0.706188	0.253609	-2.78455	0.00536019	0.19175		methionine aminopeptidase 1D
AT5G17960	15.3867	2.03366	0.73039	2.78435	0.00536344	0.19175		Cysteine/Histidine-rich C1 domain family protein
AT1G14980	4767.46	-0.626835	0.225258	-2.78274	0.00539023	0.192053		chaperonin 10
AT1G61520	14461.4	-1.38085	0.496212	-2.78277	0.00538965	0.192053		photosystem I light harvesting complex gene 3
AT1G51130	150.275	0.770983	0.277265	2.78067	0.00542461	0.192711		Nse4, component of Smc5/6 DNA repair complex
AT4G11550	32.0825	1.31405	0.472591	2.78053	0.00542704	0.192711		Cysteine/Histidine-rich C1 domain family protein
AT1G16520	1367.58	-0.519566	0.187151	-2.77619	0.00550007	0.194974		0
AT4G21250	36.5387	2.51816	0.908677	2.77124	0.00558433	0.19677		Sulfite exporter TauE/SafE family protein
AT4G35640	187.084	-0.842799	0.303969	-2.77265	0.0055602	0.19677		serine acetyltransferase 3;2
AT5G51440	509.581	-0.962313	0.347279	-2.77101	0.00558825	0.19677		HSP20-like chaperones superfamily protein
AT5G58000	634.673	0.782313	0.282284	2.77137	0.00558209	0.19677		Reticulon family protein
AT1G55370	359.584	-0.991632	0.358488	-2.76615	0.00567225	0.197157		NDH-dependent cyclic electron flow 5
AT1G77760	7228.76	1.04898	0.379127	2.76684	0.00566031	0.197157		nitrate reductase 1
AT2G06950	1049.42	-0.650409	0.235094	-2.7666	0.00566447	0.197157		transposable element gene
AT2G45290	3119.74	0.688495	0.248665	2.76876	0.005627	0.197157		Transketolase
AT4G23800	2253.81	-1.13235	0.409068	-2.76812	0.00563808	0.197157		HMG (high mobility group) box protein
AT4G37490	348.819	-0.888446	0.321111	-2.76679	0.00566116	0.197157		CYCLIN B1;1
AT5G50200	985.03	1.44904	0.523263	2.76924	0.00561878	0.197157		nitrate transmembrane transporters
AT5G61170	8335.61	-0.483706	0.174874	-2.76603	0.00567439	0.197157		Ribosomal protein S19e family protein
AT3G55250	1421.04	-0.698917	0.252805	-2.76464	0.00569848	0.197667		0
AT4G10480	9290.17	-0.464907	0.168244	-2.76329	0.00572222	0.197929		Nascent polypeptide-associated complex (NAC), alpha subunit family protein
AT4G15120	70.1682	2.04565	0.740336	2.76314	0.00572489	0.197929		VQ motif-containing protein
AT3G51280	671.195	-0.787073	0.284958	-2.76207	0.00574366	0.198251		Tetratricopeptide repeat (TPR)-like superfamily protein
AT5G24770	119.802	-2.18567	0.791502	-2.76143	0.00575492	0.198313		vegetative storage protein 2
AT3G08770	879.206	-1.02527	0.371565	-2.75933	0.00579208	0.199036		lipid transfer protein 6
AT4G12230	838.718	0.432606	0.156788	2.75917	0.00579487	0.199036		alpha/beta-Hydrolases superfamily protein
AT1G56170	210.946	-1.04604	0.379311	-2.75774	0.00582028	0.199582		nuclear factor Y, subunit C2
AT3G21370	215.716	5.98718	2.17213	2.75637	0.00584473	0.200094		beta glucosidase 19
AT4G35200	21.7166	1.69024	0.613633	2.75447	0.00587872	0.20093		Arabidopsis protein of unknown function (DUF241)
AT1G22460	142.892	0.960378	0.348808	2.75332	0.00589949	0.201153		O-fucosyltransferase family protein
AT3G50570	49.5482	-1.53651	0.558114	-2.75304	0.00590441	0.201153		hydroxyproline-rich glycoprotein family protein
AT2G32900	668.541	0.579379	0.210518	2.75216	0.00592031	0.201367		centromere/kinetochore protein, putative (ZW10)
AT1G45010	527.085	-0.844763	0.30721	-2.7498	0.00596324	0.202445		TRAM, LAG1 and CLN8 (TLC) lipid-sensing domain containing protein
AT2G47840	1967.23	-0.554708	0.20176	-2.74935	0.00597129	0.202445		Uncharacterised conserved protein ycf60
AT1G06680	19852.4	-1.13139	0.411668	-2.74831	0.00599042	0.202766		photosystem II subunit P-1
AT2G38465	212.038	1.10602	0.402651	2.74684	0.00601723	0.202878		0
AT3G46870	231.779	-0.81708	0.297429	-2.74715	0.00601165	0.202878		Pentatricopeptide repeat (PPR) superfamily protein
AT5G54580	648.966	-0.452323	0.164688	-2.74654	0.00602274	0.202878		RNA-binding (RRM/RBD/RNP motifs) family protein
AT2G18328	77.5615	-1.89062	0.688787	-2.74486	0.00605367	0.203593		RAD-like 4
AT2G06520	14958.3	-1.03984	0.378937	-2.74411	0.00606757	0.203734		photosystem II subunit X
AT3G29410	14.5076	4.42241	1.61201	2.74341	0.0060805	0.203842		Terpenoid cyclases/Protein prenyltransferases superfamily protein
AT2G22190	105.529	-1.34417	0.490377	-2.74109	0.00612361	0.204392		Haloacid dehalogenase-like hydrolase (HAD) superfamily protein
AT4G28750	8832.32	-1.39249	0.508126	-2.74043	0.00613584	0.204392		Photosystem I reaction centre subunit IV / PsaE protein
AT4G39330	9790.14	-0.665584	0.242779	-2.74152	0.00611552	0.204392		cinnamyl alcohol dehydrogenase 9
AT5G65683	634.435	0.62263	0.227193	2.74053	0.00613398	0.204392		Zinc finger (C3HC4-type RING finger) family protein
AT1G15630	13.4283	2.14256	0.783318	2.73524	0.00623348	0.204827		0
AT1G51870	31.4645	2.26816	0.828811	2.73664	0.00620696	0.204827		protein kinase family protein
AT2G16050	13.5938	-2.49218	0.91073	-2.73646	0.00621034	0.204827		Cysteine/Histidine-rich C1 domain family protein
AT2G38020	710.906	0.462226	0.169	2.73507	0.00623675	0.204827		vacuoleless1 (VCL1)
AT2G42690	486.656	-1.36965	0.50002	-2.73919	0.00615903	0.204827		alpha/beta-Hydrolases superfamily protein
AT3G01015	33.4416	-1.61264	0.589522	-2.73551	0.00622839	0.204827		TPX2 (targeting protein for Xklp2) protein family
AT3G63410	10617.2	-0.509087	0.186054	-2.73624	0.0062146	0.204827		S-adenosyl-L-methionine-dependent methyltransferases superfamily protein
AT4G05520	644.95	-0.907503	0.331509	-2.73749	0.00619102	0.204827		EPS15 homology domain 2
AT5G04530	2278.38	-0.813299	0.297172	-2.7368	0.00620404	0.204827		3-ketoacyl-CoA synthase 19
AT2G02230	366.265	0.698637	0.255603	2.7333	0.00627041	0.20529		phloem protein 2-B1
AT3G05155	12.6731	2.17677	0.796298	2.73361	0.00626437	0.20529		Major facilitator superfamily protein
AT1G67030	71.4553	1.50387	0.550541	2.73163	0.00630223	0.20601		zinc finger protein 6
AT3G12977	30.8152	1.76974	0.64831	2.72977	0.00633783	0.206211		NAC (No Apical Meristem) domain transcriptional regulator superfamily protein
AT4G25090	106.037	1.82627	0.668915	2.7302	0.00632968	0.206211		Riboflavin synthase-like superfamily protein
AT5G61340	102.548	1.63457	0.598632	2.73052	0.00632349	0.206211		0
AT1G19150	830.084	-1.11808	0.409709	-2.72896	0.00635353	0.206401		photosystem I light harvesting complex gene 6
AT3G59120	13.1772	2.32279	0.851489	2.72791	0.00637371	0.206737		Cysteine/Histidine-rich C1 domain family protein
AT1G10640	69.2589	1.48866	0.546247	2.72525	0.00642534	0.20809		Pectin lyase-like superfamily protein
AT1G11330	390.41	-0.957424	0.351442	-2.72427	0.0064444	0.208111		S-locus lectin protein kinase family protein
AT2G02690	23.5034	2.03086	0.745489	2.7242	0.00644583	0.208111		Cysteine/Histidine-rich C1 domain family protein
AT2G35155	402.263	-0.587156	0.215607	-2.72327	0.00646392	0.208202		Trypsin family protein
AT5G54780	299.241	0.764835	0.280928	2.72253	0.00647841	0.208202		Ypt/Rab-GAP domain of gyp1p superfamily protein
AT5G62730	5.8931	-4.43403	1.6286	-2.7226	0.00647708	0.208202		Major facilitator superfamily protein
AT5G28750	2674.1	-0.68493	0.251653	-2.72173	0.00649418	0.20839		Bacterial sec-independent translocation protein mttA/Hcf106
AT1G75380	537.931	0.907488	0.333562	2.7206	0.0065164	0.208391		bifunctional nuclease in basal defense response 1
AT3G01120	11082.3	-0.320685	0.11789	-2.72021	0.00652401	0.208391		Pyridoxal phosphate (PLP)-dependent transferases superfamily protein
AT3G46900	164.55	3.7111	1.36424	2.72027	0.00652293	0.208391		copper transporter 2
AT1G05835	199.358	1.03713	0.381381	2.71939	0.00654019	0.208452		PHD finger protein
AT1G45191	136.033	-1.82403	0.670864	-2.71893	0.00654939	0.208452		Glycosyl hydrolase superfamily protein
AT5G63310	6084.83	-0.633561	0.233046	-2.71861	0.00655571	0.208452		nucleoside diphosphate kinase 2
AT2G28950	717.038	-0.773606	0.284709	-2.71718	0.00658411	0.209038		expansin A6
AT1G13360	858.08	1.00351	0.369693	2.71443	0.00663895	0.209738		0
AT3G52920	823.374	-0.702471	0.258786	-2.71448	0.00663797	0.209738		Family of unknown function (DUF662)
AT5G09690	90.6109	0.83158	0.306294	2.71497	0.00662811	0.209738		magnesium transporter 7
AT5G20740	561.079	-1.09556	0.403657	-2.71407	0.00664612	0.209738		Plant invertase/pectin methylesterase inhibitor superfamily protein
AT1G04400	1668.26	0.432914	0.159563	2.71312	0.00666527	0.210026		cryptochrome 2
AT2G25240	326.793	1.69814	0.626963	2.70852	0.00675849	0.212219		Serine protease inhibitor (SERPIN) family protein
AT3G43720	1849.03	-0.715063	0.26403	-2.70826	0.00676373	0.212219		Bifunctional inhibitor/lipid-transfer protein/seed storage 2S albumin superfamily protein
AT5G58280	32.655	-1.22565	0.452571	-2.70819	0.00676521	0.212219		AP2/B3-like transcriptional factor family protein
AT1G33700	454.635	1.75081	0.646721	2.70721	0.00678504	0.212524		Beta-glucosidase, GBA2 type family protein
AT1G75620	50.2885	1.79024	0.661485	2.7064	0.00680172	0.212728		glyoxal oxidase-related protein
AT3G63210	320.609	0.730369	0.269943	2.70564	0.00681726	0.212897		Protein of unknown function (DUF581)
AT5G56840	19.5613	-2.87623	1.06355	-2.70437	0.00684346	0.213398		myb-like transcription factor family protein
AT2G38160	163.177	-0.810876	0.299917	-2.70367	0.00685785	0.213529		0
AT5G36700	784.049	-1.10146	0.407546	-2.70266	0.00687868	0.213861		2-phosphoglycolate phosphatase 1
AT1G73860	88.96	1.66269	0.615463	2.70152	0.00690226	0.214183		P-loop containing nucleoside triphosphate hydrolases superfamily protein
AT1G75540	1607.27	0.524878	0.194314	2.70118	0.00690945	0.214183		salt tolerance homolog2
AT2G15050	164.528	-0.921435	0.341292	-2.69985	0.00693713	0.214724		lipid transfer protein
AT2G33793	152.333	-1.19521	0.443155	-2.69704	0.00699584	0.215773		0
AT3G23640	981.423	0.69983	0.259508	2.69676	0.00700187	0.215773		heteroglycan glucosidase 1
AT3G62610	59.6858	-1.27776	0.473668	-2.69759	0.00698433	0.215773		myb domain protein 11
AT1G15820	15660.9	-1.46859	0.545363	-2.69286	0.00708425	0.215777		light harvesting complex photosystem II subunit 6
AT1G21000	1012.33	0.74657	0.277237	2.69289	0.0070835	0.215777		PLATZ transcription factor family protein
AT1G23170	253.539	0.763708	0.283379	2.69501	0.00703868	0.215777		Protein of unknown function DUF2359, transmembrane
AT1G29930	104333	-1.45554	0.539868	-2.69609	0.00701577	0.215777		chlorophyll A/B binding protein 1
AT2G18910	572.107	-0.611434	0.226948	-2.69417	0.00705652	0.215777		hydroxyproline-rich glycoprotein family protein
AT2G30600	370.414	1.01336	0.376291	2.69303	0.00708069	0.215777		BTB/POZ domain-containing protein
AT3G54900	1041.65	-0.688379	0.255615	-2.69303	0.00708056	0.215777		CAX interacting protein 1
AT4G38660	616.924	-0.603435	0.223938	-2.69465	0.00704624	0.215777		Pathogenesis-related thaumatin superfamily protein
AT3G14190	501.092	-0.731201	0.271599	-2.69221	0.00709811	0.215885		0
AT1G06110	752.922	0.705383	0.262113	2.69114	0.00712076	0.216039		SKP1/ASK-interacting protein 16
AT1G25480	237.646	0.616465	0.229125	2.69052	0.00713406	0.216039		Aluminium activated malate transporter family protein
AT5G38410	44068.1	-1.23568	0.459217	-2.69085	0.00712698	0.216039		Ribulose bisphosphate carboxylase (small chain) family protein
AT1G48480	488.239	-0.554329	0.206105	-2.68955	0.00715494	0.216048		receptor-like kinase 1
AT5G36940	269.361	0.7227	0.268703	2.68959	0.00715405	0.216048		cationic amino acid transporter 3
AT4G37930	10107.8	-0.854978	0.317995	-2.68865	0.00717411	0.216316		serine transhydroxymethyltransferase 1
AT5G37670	192.311	1.04237	0.387827	2.68773	0.00719403	0.216605		HSP20-like chaperones superfamily protein
AT1G03840	132.784	0.66348	0.246966	2.68653	0.00721988	0.216627		C2H2 and C2HC zinc fingers superfamily protein
AT1G20190	488.409	0.996366	0.370901	2.68634	0.00722391	0.216627		expansin 11
AT1G74670	163.804	2.19192	0.816265	2.6853	0.00724637	0.216627		Gibberellin-regulated family protein
AT2G24300	660.776	0.637894	0.237468	2.68623	0.0072263	0.216627		Calmodulin-binding protein
AT3G55060	278.682	-0.830778	0.309372	-2.68537	0.00724495	0.216627		0
AT1G02800	37.3823	-1.69427	0.631501	-2.68293	0.00729809	0.217863		cellulase 2
AT2G48020	358.64	0.721263	0.268911	2.68216	0.00731478	0.218051		Major facilitator superfamily protein
AT1G11850	143.783	-1.38526	0.516935	-2.67976	0.00736755	0.219149		0
AT1G31330	16418.9	-1.37599	0.513519	-2.67953	0.00737249	0.219149		photosystem I subunit F
AT4G24520	3185.18	0.518922	0.193722	2.67869	0.007391	0.219388		P450 reductase 1
AT1G02575	13.3621	2.70615	1.0105	2.67803	0.00740574	0.219515		0
AT2G03760	1025.11	0.537183	0.200635	2.67742	0.00741925	0.219606		sulphotransferase 12
AT5G23830	357.34	0.896993	0.335106	2.67674	0.00743419	0.219738		MD-2-related lipid recognition domain-containing protein
AT2G37220	25890.8	-0.647973	0.24219	-2.67547	0.00746247	0.21986		RNA-binding (RRM/RBD/RNP motifs) family protein
AT2G38100	28.314	2.16748	0.810231	2.67514	0.00746974	0.21986		proton-dependent oligopeptide transport (POT) family protein
AT3G54890	13762.9	-1.77906	0.664815	-2.67602	0.00745016	0.21986		photosystem I light harvesting complex gene 1
AT2G02060	99.8559	-0.886447	0.331549	-2.67365	0.00750307	0.220223		Homeodomain-like superfamily protein
AT5G58010	445.859	1.64609	0.615592	2.67399	0.00749543	0.220223		LJRHL1-like 3
AT1G13270	3056.78	-0.925793	0.346448	-2.67224	0.00753459	0.22044		methionine aminopeptidase 1B
AT3G58640	1210.67	0.462096	0.173006	2.67098	0.007563	0.22044		Mitogen activated protein kinase kinase kinase-related
AT5G06290	3006.13	-0.702458	0.262979	-2.67116	0.00755901	0.22044		2-cysteine peroxiredoxin B
AT5G66190	4734.55	-0.826449	0.309409	-2.67106	0.00756128	0.22044		ferredoxin-NADP(+)-oxidoreductase 1
AT5G66580	336.986	1.12205	0.420028	2.67136	0.00755447	0.22044		0
AT5G24610	795.821	0.639448	0.239619	2.6686	0.0076167	0.221698		0
AT1G31290	81.4772	-1.72767	0.647954	-2.66635	0.00766805	0.222596		ARGONAUTE 3
AT2G16850	903.159	-0.86308	0.323943	-2.6643	0.00771488	0.222596		plasma membrane intrinsic protein 2;8
AT2G26250	7153.83	-0.67885	0.254779	-2.66447	0.007711	0.222596		3-ketoacyl-CoA synthase 10
AT3G20660	247.601	0.636038	0.238607	2.66563	0.00768444	0.222596		organic cation/carnitine transporter4
AT3G48460	1688.64	-0.788378	0.295705	-2.6661	0.00767368	0.222596		GDSL-like Lipase/Acylhydrolase superfamily protein
AT3G49560	2486.72	-0.515826	0.19356	-2.66495	0.00770007	0.222596		Mitochondrial import inner membrane translocase subunit Tim17/Tim22/Tim23 family protein
AT4G22810	302.987	0.800395	0.300501	2.66354	0.00773243	0.222596		Predicted AT-hook DNA-binding family protein
AT4G39880	1551.56	-0.515684	0.193589	-2.66381	0.00772603	0.222596		Ribosomal protein L23/L15e family protein
AT5G21080	64.6073	1.20173	0.451316	2.66271	0.00775131	0.222834		Uncharacterized protein
AT1G55670	10198.1	-1.23099	0.462672	-2.66061	0.00779984	0.223923		photosystem I subunit G
AT4G22214	103.838	1.88417	0.70897	2.65762	0.00786953	0.225615		Defensin-like (DEFL) family protein
AT1G72900	102.589	-1.28168	0.482598	-2.65579	0.00791224	0.22653		Toll-Interleukin-Resistance (TIR) domain-containing protein
AT5G58340	161.98	0.701189	0.264161	2.6544	0.00794489	0.227155		myb-like HTH transcriptional regulator family protein
AT1G48100	69.0669	1.28868	0.485584	2.65388	0.00795723	0.227198		Pectin lyase-like superfamily protein
AT1G13245	205.649	0.869239	0.327624	2.65316	0.00797423	0.227374		ROTUNDIFOLIA like 17
AT4G14870	626.222	-0.672729	0.253693	-2.65174	0.00800776	0.22802		secE/sec61-gamma protein transport protein
AT1G11860	14683.6	-0.494484	0.186518	-2.65113	0.00802225	0.228123		Glycine cleavage T-protein family
AT1G16880	3234.57	-0.969078	0.365655	-2.65025	0.00804321	0.22841		uridylyltransferase-related
AT1G06475	142.117	-0.903907	0.341621	-2.64594	0.00814647	0.229479		0
AT1G74880	620.121	-1.39788	0.527908	-2.64795	0.00809804	0.229479		NAD(P)H:plastoquinone dehydrogenase complex subunit O
AT2G28990	22.4667	1.86132	0.703344	2.64638	0.00813577	0.229479		Leucine-rich repeat protein kinase family protein
AT3G01410	374.917	-0.689991	0.260767	-2.64601	0.00814476	0.229479		Polynucleotidyl transferase, ribonuclease H-like superfamily protein
AT5G01420	66.8588	-1.27409	0.481424	-2.6465	0.00813283	0.229479		Glutaredoxin family protein
AT5G19560	62.0655	1.85985	0.702581	2.64716	0.00811705	0.229479		ROP uanine nucleotide exchange factor 10
AT5G61130	2062.54	-0.448807	0.169754	-2.64387	0.00819651	0.230579		plasmodesmata callose-binding protein 1
AT4G33020	68.7619	2.05376	0.777323	2.64209	0.0082395	0.231478		ZIP metal ion transporter family
AT4G12050	243.526	0.805313	0.30486	2.64158	0.00825193	0.231517		Predicted AT-hook DNA-binding family protein
AT3G25790	100.046	1.43171	0.542678	2.63824	0.00833383	0.233277		myb-like transcription factor family protein
AT3G53890	6026.22	-0.532594	0.201884	-2.63811	0.00833688	0.233277		Ribosomal protein S21e
AT5G43750	1138.9	-0.748623	0.283946	-2.6365	0.00837672	0.23408		NAD(P)H dehydrogenase 18
AT2G26340	916.196	-0.676764	0.25701	-2.63322	0.00845794	0.236035		0
AT2G47910	789.887	-0.673149	0.255859	-2.63093	0.00851509	0.237314		chlororespiratory reduction 6
AT2G30570	7200.95	-1.04353	0.396768	-2.63007	0.00853662	0.237599		photosystem II reaction center W
AT1G15080	100.22	-0.889518	0.338404	-2.62857	0.00857453	0.238023		lipid phosphate phosphatase 2
AT3G47250	49.3507	-1.9733	0.750653	-2.62878	0.00856924	0.238023		Plant protein of unknown function (DUF247)
AT5G55930	314.481	-1.68718	0.642013	-2.62795	0.00859009	0.23814		oligopeptide transporter 1
AT5G47390	421.982	0.554103	0.210905	2.62726	0.00860749	0.238307		myb-like transcription factor family protein
AT3G26550	52.0463	0.992274	0.378216	2.62357	0.00870142	0.24059		Cysteine/Histidine-rich C1 domain family protein
AT1G27950	10211	-0.646444	0.246652	-2.62088	0.00877037	0.241226		glycosylphosphatidylinositol-anchored lipid protein transfer 1
AT3G04050	12.718	2.25734	0.86113	2.62137	0.00875775	0.241226		Pyruvate kinase family protein
AT3G44380	283.151	-0.578892	0.220864	-2.62103	0.00876649	0.241226		Late embryogenesis abundant (LEA) hydroxyproline-rich glycoprotein family
AT3G48920	63.4996	1.85382	0.707189	2.62139	0.0087572	0.241226		myb domain protein 45
AT3G28740	1146.74	1.53262	0.585242	2.61878	0.00882444	0.242078		Cytochrome P450 superfamily protein
AT5G64500	927.556	0.43435	0.16585	2.61894	0.00882037	0.242078		Major facilitator superfamily protein
AT4G14020	166.164	-1.70795	0.65263	-2.61703	0.00886989	0.243007		Rapid alkalinization factor (RALF) family protein
AT4G00310	211.928	-0.649964	0.248525	-2.61528	0.00891533	0.243616		Putative membrane lipoprotein
AT5G16110	986.555	0.596889	0.228204	2.6156	0.0089072	0.243616		0
AT5G27550	497.424	-0.997838	0.381648	-2.61455	0.00893451	0.243823		P-loop containing nucleoside triphosphate hydrolases superfamily protein
AT5G51630	258.743	0.661109	0.252906	2.61405	0.00894761	0.243863		Disease resistance protein (TIR-NBS-LRR class) family
AT1G01130	138.82	-0.961637	0.367972	-2.61334	0.00896613	0.243868		0
AT5G02050	1644.6	-0.553277	0.211728	-2.61316	0.00897103	0.243868		Mitochondrial glycoprotein family protein
AT5G57400	18.1519	2.16719	0.829603	2.61232	0.00899304	0.24415		0
AT1G62200	283.25	0.842353	0.322692	2.61039	0.00904382	0.245211		Major facilitator superfamily protein
AT4G22080	261.788	1.75948	0.67415	2.60992	0.00905624	0.245231		root hair specific 14
AT1G29920	35972.6	-2.36873	0.908844	-2.60631	0.00915245	0.246418		chlorophyll A/B-binding protein 2
AT1G60050	37.4952	1.9086	0.732316	2.60625	0.00915389	0.246418		Nodulin MtN21 /EamA-like transporter family protein
AT2G26670	2243.63	-0.413941	0.158767	-2.60722	0.0091281	0.246418		Plant haem oxygenase (decyclizing) family protein
AT3G04770	448.403	-0.70061	0.268838	-2.60607	0.00915878	0.246418		40s ribosomal protein SA B
AT3G57510	33.3157	-4.66138	1.78801	-2.60703	0.00913312	0.246418		Pectin lyase-like superfamily protein
AT2G43560	960.721	-0.929322	0.35669	-2.6054	0.00917661	0.246582		FKBP-like peptidyl-prolyl cis-trans isomerase family protein
AT1G21880	930.914	-0.657801	0.252611	-2.60401	0.00921395	0.2468		lysm domain GPI-anchored protein 1 precursor
AT1G56580	12648.3	-0.84134	0.323122	-2.60379	0.00922002	0.2468		Protein of unknown function, DUF538
AT3G53190	623.811	-0.535818	0.205742	-2.60432	0.00920561	0.2468		Pectin lyase-like superfamily protein
AT4G04700	140.344	-0.783293	0.300971	-2.60255	0.00925325	0.247374		calcium-dependent protein kinase 27
AT3G06020	49.4587	-1.54314	0.594055	-2.59764	0.00938668	0.249038		Protein of unknown function (DUF3049)
AT3G07070	146.595	1.55931	0.600236	2.59782	0.00938175	0.249038		Protein kinase superfamily protein
AT3G09250	985.61	-0.609989	0.234709	-2.59891	0.00935195	0.249038		Nuclear transport factor 2 (NTF2) family protein
AT4G02180	24.1099	1.85842	0.714952	2.59937	0.00933947	0.249038		DC1 domain-containing protein
AT5G02320	75.3373	0.825108	0.317521	2.59859	0.00936065	0.249038		myb domain protein 3r-5
AT5G59170	42.9249	2.18498	0.841121	2.59771	0.00938488	0.249038		Proline-rich extensin-like family protein
AT5G19790	196.911	1.83998	0.708623	2.59656	0.0094163	0.249508		related to AP2 11
AT5G57630	253.709	0.82607	0.318353	2.59482	0.009464	0.250456		CBL-interacting protein kinase 21
AT3G17860	957.801	0.935498	0.360611	2.5942	0.00948102	0.25059		jasmonate-zim-domain protein 3
AT1G11750	3854.96	-0.554233	0.213799	-2.59231	0.00953352	0.250812		CLP protease proteolytic subunit 6
AT1G13950	427.672	1.05252	0.406201	2.59112	0.00956629	0.250812		eukaryotic elongation factor 5A-1
AT2G17230	3317.6	-0.830913	0.320707	-2.59088	0.00957307	0.250812		EXORDIUM like 5
AT2G35390	877.436	-0.662922	0.255725	-2.59232	0.00953305	0.250812		Phosphoribosyltransferase family protein
AT3G27850	13594.6	-0.593607	0.228954	-2.5927	0.0095227	0.250812		ribosomal protein L12-C
AT5G17870	4302.14	-0.578845	0.223326	-2.59193	0.00954392	0.250812		plastid-specific 50S ribosomal protein 6
AT5G62140	316.891	-0.946393	0.36527	-2.59094	0.0095714	0.250812		0
AT1G10370	3839.23	-1.28099	0.494667	-2.58961	0.00960858	0.251429		Glutathione S-transferase family protein
AT1G19940	60.1281	1.20448	0.465244	2.58892	0.00962762	0.251613		glycosyl hydrolase 9B5
AT4G35250	1581.19	-0.862898	0.333505	-2.58736	0.00967139	0.252129		NAD(P)-binding Rossmann-fold superfamily protein
AT5G67270	503.517	-0.780339	0.301565	-2.58763	0.00966384	0.252129		end binding protein 1C
AT5G20060	2121.49	-0.374858	0.144908	-2.58687	0.00968529	0.252178		alpha/beta-Hydrolases superfamily protein
AT3G20940	150.797	1.15158	0.445345	2.58581	0.00971513	0.252642		cytochrome P450, family 705, subfamily A, polypeptide 30
AT1G26761	181.346	-1.48925	0.576192	-2.58465	0.00974789	0.252996		Arabinanase/levansucrase/invertase
AT4G38240	776.715	0.450013	0.174122	2.58447	0.00975289	0.252996		alpha-1,3-mannosyl-glycoprotein beta-1,2-N-acetylglucosaminyltransferase, putative
AT1G68050	17.7653	1.8216	0.705121	2.58339	0.00978345	0.253001		flavin-binding, kelch repeat, f box 1
AT4G15620	322.63	-1.21368	0.469834	-2.58321	0.00978858	0.253001		Uncharacterised protein family (UPF0497)
AT5G57830	135.28	0.839586	0.325019	2.58319	0.00978922	0.253001		Protein of unknown function, DUF593
AT3G61210	11.446	-2.43785	0.944851	-2.58014	0.00987603	0.25439		S-adenosyl-L-methionine-dependent methyltransferases superfamily protein
AT4G27660	84.9409	-0.967602	0.375036	-2.58002	0.00987935	0.25439		0
AT5G46250	1361.86	0.520195	0.201606	2.58026	0.00987257	0.25439		RNA-binding protein
AT1G24320	28.078	1.78073	0.690849	2.57759	0.00994911	0.254935		Six-hairpin glycosidases superfamily protein
AT1G60190	391.144	1.43685	0.557251	2.57846	0.00992418	0.254935		ARM repeat superfamily protein
AT2G24270	7632.59	-0.5595	0.217057	-2.57766	0.00994717	0.254935		aldehyde dehydrogenase 11A3
AT5G25120	76.8416	1.78727	0.693204	2.57828	0.00992949	0.254935		ytochrome p450, family 71, subfamily B, polypeptide 11
AT1G14840	539.919	-0.583424	0.226537	-2.5754	0.0100124	0.255956		microtubule-associated proteins 70-4
AT5G13100	1581.11	-0.519837	0.201849	-2.57537	0.0100133	0.255956		0
AT1G26945	127.901	1.0003	0.388553	2.57442	0.0100408	0.256033		basic helix-loop-helix (bHLH) DNA-binding superfamily protein
AT3G22760	187.353	-1.08351	0.420859	-2.57452	0.0100381	0.256033		Tesmin/TSO1-like CXC domain-containing protein
AT3G09020	42.1406	1.39818	0.543199	2.57397	0.0100538	0.256055		alpha 1,4-glycosyltransferase family protein
AT1G64210	24.26	1.90652	0.741085	2.57261	0.0100936	0.256757		Leucine-rich repeat protein kinase family protein
AT3G48320	16.1956	1.88442	0.732677	2.57196	0.0101125	0.256927		cytochrome P450, family 71, subfamily A, polypeptide 21
AT2G33560	241.954	-0.8399	0.326617	-2.57152	0.0101255	0.256944		BUB1-related (BUB1: budding uninhibited by benzymidazol 1)
AT3G47720	51.6194	-3.50932	1.36523	-2.5705	0.0101552	0.257077		similar to RCD one 4
AT3G49800	780.961	0.537666	0.209135	2.5709	0.0101434	0.257077		BSD domain-containing protein
AT1G49100	6.99428	4.05137	1.57681	2.56934	0.0101892	0.257522		Leucine-rich repeat protein kinase family protein
AT5G49360	1160.12	1.13239	0.440778	2.56907	0.0101973	0.257522		beta-xylosidase 1
AT3G11370	26.7648	2.04611	0.796723	2.56816	0.010224	0.257837		Cysteine/Histidine-rich C1 domain family protein
AT3G61470	14557.5	-1.36722	0.532445	-2.56781	0.0102343	0.257837		photosystem I light harvesting complex gene 2
AT2G47010	1012.88	-0.6718	0.261668	-2.56738	0.010247	0.257847		0
AT1G30560	14.0121	2.27583	0.886766	2.56644	0.0102749	0.258239		Major facilitator superfamily protein
AT1G67710	99.1151	-1.46258	0.570166	-2.56519	0.010312	0.258552		response regulator 11
AT3G56810	114.408	-0.700099	0.272902	-2.56539	0.0103061	0.258552		0
AT1G16080	1352.49	-0.675117	0.263228	-2.56476	0.0103247	0.25856		0
AT1G22640	372.159	0.723812	0.282483	2.56232	0.0103974	0.259146		myb domain protein 3
AT4G23770	59.0951	-1.17581	0.458848	-2.56252	0.0103915	0.259146		0
AT4G28430	151.764	-1.1032	0.430442	-2.56294	0.0103789	0.259146		Reticulon family protein
AT5G44005	12.9692	1.89408	0.738934	2.56326	0.0103693	0.259146		0
AT2G17550	211.238	1.10699	0.432215	2.56121	0.0104308	0.25967		0
AT4G38230	361.876	0.626981	0.244903	2.56012	0.0104636	0.260177		calcium-dependent protein kinase 26
AT1G29400	1042.38	0.515855	0.201587	2.55897	0.0104983	0.260422		MEI2-like protein 5
AT4G24100	567.778	0.386637	0.151085	2.55907	0.0104954	0.260422		Protein kinase superfamily protein
AT1G78270	383.521	-0.633139	0.247631	-2.55679	0.0105644	0.261512		UDP-glucosyl transferase 85A4
AT2G14880	1980.78	-0.59783	0.233829	-2.5567	0.0105671	0.261512		SWIB/MDM2 domain superfamily protein
AT4G13370	318.359	-0.801916	0.313885	-2.5548	0.0106248	0.262319		Plant protein of unknown function (DUF936)
AT5G47040	2068.43	0.738863	0.289173	2.55509	0.010616	0.262319		lon protease 2
AT5G20190	5178.24	-0.566757	0.222147	-2.55127	0.0107332	0.264685		Tetratricopeptide repeat (TPR)-like superfamily protein
AT2G19350	104.632	0.878455	0.34454	2.54965	0.0107831	0.265298		Eukaryotic protein of unknown function (DUF872)
AT5G37790	507.491	0.465052	0.182399	2.54964	0.0107833	0.265298		Protein kinase superfamily protein
AT1G29965	1745.63	-0.649642	0.254877	-2.54885	0.0108079	0.265454		Ribosomal protein L18ae/LX family protein
AT1G56050	1586.04	-0.803064	0.315164	-2.54809	0.0108316	0.265454		GTP-binding protein-related
AT3G50130	81.332	1.31723	0.517089	2.5474	0.0108529	0.265454		Plant protein of unknown function (DUF247)
AT4G13620	97.9851	1.38016	0.541567	2.54846	0.0108201	0.265454		Integrase-type DNA-binding superfamily protein
AT5G49680	295.129	0.805886	0.316309	2.54778	0.0108412	0.265454		ERR: AT5G49680 not in vocabulary: $voc
AT2G31900	121.005	0.888934	0.349057	2.54667	0.0108757	0.2657		myosin-like protein XIF
AT5G61980	173.391	0.567316	0.222833	2.54593	0.0108987	0.265954		ARF-GAP domain 1
AT1G68780	385.63	-0.704465	0.276764	-2.54536	0.0109165	0.266079		RNI-like superfamily protein
AT4G24930	970.596	-0.701964	0.275987	-2.54347	0.0109757	0.267212		thylakoid lumenal 17.9 kDa protein, chloroplast
AT1G44110	371.149	-0.972488	0.382485	-2.54256	0.0110045	0.267377		Cyclin A1;1
AT4G13170	2857.36	-0.69961	0.275172	-2.54245	0.011008	0.267377		Ribosomal protein L13 family protein
AT1G14150	344.395	-0.795382	0.313092	-2.54041	0.0110723	0.2677		PsbQ-like 2
AT1G28070	76.0688	0.796583	0.313523	2.54074	0.0110617	0.2677		0
AT1G76670	2685.1	0.426626	0.167858	2.54159	0.0110351	0.2677		Nucleotide-sugar transporter family protein
AT5G58670	31.7126	1.51247	0.595297	2.5407	0.011063	0.2677		phospholipase C1
AT4G14330	398.25	-1.03933	0.409305	-2.53926	0.0111088	0.268274		P-loop containing nucleoside triphosphate hydrolases superfamily protein
AT5G26880	1527.39	-0.454829	0.179151	-2.53881	0.0111231	0.26831		AGAMOUS-like 26
AT2G45670	1595.62	0.394689	0.155539	2.53756	0.0111629	0.26896		calcineurin B subunit-related
AT4G27470	173.192	0.819366	0.323001	2.53673	0.0111894	0.26929		RING membrane-anchor 3
AT2G23770	64.4245	1.55222	0.612008	2.53627	0.011204	0.269332		protein kinase family protein / peptidoglycan-binding LysM domain-containing protein
AT3G20460	89.885	1.67111	0.659018	2.53576	0.0112205	0.269421		Major facilitator superfamily protein
AT3G13782	140.421	1.17171	0.462336	2.53433	0.0112664	0.269766		nucleosome assembly protein1;4
AT3G27280	1176.71	-0.493042	0.194549	-2.53429	0.0112677	0.269766		prohibitin 4
AT4G17600	3955.74	-0.65194	0.257266	-2.53411	0.0112735	0.269766		Chlorophyll A-B binding family protein
AT3G04620	150.908	-0.677888	0.267604	-2.53317	0.0113035	0.270177		Alba DNA/RNA-binding protein
AT1G67330	1359.46	1.07642	0.425193	2.53162	0.0113538	0.270763		Protein of unknown function (DUF579)
AT4G17240	407.164	-0.851055	0.336142	-2.53183	0.0113469	0.270763		0
AT3G01840	14.8428	2.02074	0.798401	2.53098	0.0113743	0.270943		Protein kinase superfamily protein
AT5G17710	3166.39	-0.647685	0.255951	-2.5305	0.01139	0.27101		Co-chaperone GrpE family protein
AT1G17840	2451.04	-0.446612	0.176566	-2.52943	0.0114247	0.271219		white-brown complex homolog protein 11
AT5G01060	38.4679	1.8356	0.725596	2.52978	0.0114135	0.271219		Protein kinase protein with tetratricopeptide repeat domain
AT1G77630	317.523	-0.864338	0.34181	-2.52871	0.0114483	0.271474		Peptidoglycan-binding LysM domain-containing protein
AT3G55880	108.355	1.21411	0.480388	2.52734	0.0114929	0.272223		Alpha/beta hydrolase related protein
AT1G44575	16869.3	-0.86267	0.341828	-2.52369	0.0116129	0.272405		Chlorophyll A-B binding family protein
AT1G60110	29.1483	1.8572	0.735153	2.52627	0.011528	0.272405		Mannose-binding lectin superfamily protein
AT1G72600	130.829	0.748903	0.296673	2.52434	0.0115916	0.272405		hydroxyproline-rich glycoprotein family protein
AT1G75820	405.637	-0.833212	0.330114	-2.52401	0.0116024	0.272405		Leucine-rich receptor-like protein kinase family protein
AT2G38270	2495.08	-0.706948	0.280029	-2.52455	0.0115846	0.272405		CAX-interacting protein 2
AT2G48120	842.408	-0.655164	0.259628	-2.52347	0.0116202	0.272405		pale cress protein (PAC)
AT3G50685	815.223	-0.548247	0.21728	-2.52323	0.0116284	0.272405		0
AT3G58470	572.114	-0.453579	0.179557	-2.5261	0.0115336	0.272405		nucleic acid binding;methyltransferases
AT4G12800	12297.1	-1.32092	0.523482	-2.52334	0.0116246	0.272405		photosystem I subunit l
AT4G21180	735.453	-0.504018	0.199756	-2.52317	0.0116304	0.272405		DnaJ / Sec63 Brl domains-containing protein
AT2G31750	4405.55	-0.534776	0.212058	-2.52183	0.0116745	0.273135		UDP-glucosyl transferase 74D1
AT5G47840	1680.05	-0.567605	0.225122	-2.52132	0.0116916	0.273228		adenosine monophosphate kinase
AT3G52770	51.0289	1.47038	0.583292	2.52083	0.011708	0.273307		protein binding
AT1G11920	16.0667	2.27165	0.902734	2.51642	0.0118555	0.274901		Pectin lyase-like superfamily protein
AT1G17710	39.2206	-2.46175	0.977704	-2.51788	0.0118062	0.274901		Pyridoxal phosphate phosphatase-related protein
AT2G43620	110.374	-1.11155	0.441764	-2.51616	0.0118642	0.274901		Chitinase family protein
AT3G53150	30.7371	2.38764	0.948965	2.51605	0.0118679	0.274901		UDP-glucosyl transferase 73D1
AT5G15510	424.717	-0.882891	0.350724	-2.51734	0.0118245	0.274901		TPX2 (targeting protein for Xklp2) protein family
AT5G57570	50.5975	-1.15858	0.460246	-2.51731	0.0118256	0.274901		GCK domain-containing protein
AT5G66570	22836.1	-1.17602	0.467267	-2.51681	0.0118423	0.274901		PS II oxygen-evolving complex 1
AT2G18700	307.058	1.05653	0.420047	2.51527	0.0118941	0.275168		trehalose phosphatase/synthase 11
AT3G22090	14.5305	-2.48847	0.989478	-2.51493	0.0119057	0.275168		0
AT1G01660	67.8645	1.87984	0.747859	2.51363	0.0119497	0.275739		RING/U-box superfamily protein
AT3G19320	59.1073	1.99838	0.795084	2.51342	0.0119567	0.275739		Leucine-rich repeat (LRR) family protein
AT3G22968	133.815	0.835916	0.332787	2.51186	0.0120096	0.276095		conserved peptide upstream open reading frame 59
AT3G22970	133.815	0.835916	0.332787	2.51186	0.0120096	0.276095		Protein of unknown function (DUF506)
AT3G58130	235.021	0.600724	0.23916	2.5118	0.0120116	0.276095		N-acetylglucosaminylphosphatidylinositol de-N-acetylase family protein
AT4G09530	4.76528	-4.2435	1.68969	-2.51141	0.012025	0.276102		SAUR-like auxin-responsive protein family
AT1G69600	323.982	0.75806	0.301933	2.51069	0.0120497	0.276366		zinc finger homeodomain 1
AT1G10150	146.122	0.728032	0.290306	2.50781	0.0121483	0.277247		Carbohydrate-binding protein
AT1G65710	199.65	-0.928012	0.369942	-2.50853	0.0121233	0.277247		0
AT2G14100	243.148	1.21595	0.484968	2.50728	0.0121665	0.277247		cytochrome P450, family 705, subfamily A, polypeptide 13
AT3G46230	94.5723	1.79021	0.713749	2.50818	0.0121355	0.277247		heat shock protein 17.4
AT5G02330	8.77034	2.76099	1.1006	2.50861	0.0121207	0.277247		Cysteine/Histidine-rich C1 domain family protein
AT5G23380	182.638	0.632184	0.252142	2.50725	0.0121674	0.277247		Protein of unknown function (DUF789)
AT1G56280	3352.06	0.534168	0.213183	2.50568	0.0122216	0.27788		drought-induced 19
AT3G60370	701.303	-0.767589	0.306309	-2.50593	0.0122131	0.27788		FKBP-like peptidyl-prolyl cis-trans isomerase family protein
AT2G35370	4628.21	-0.806112	0.32179	-2.50509	0.0122421	0.278044		glycine decarboxylase complex H
AT3G60840	261.875	-1.02409	0.408905	-2.50448	0.0122632	0.278222		microtubule-associated protein 65-4
AT1G73480	373.302	0.799036	0.319141	2.50371	0.0122898	0.278223		alpha/beta-Hydrolases superfamily protein
AT3G50840	125.327	1.00811	0.40262	2.50387	0.0122842	0.278223		Phototropic-responsive NPH3 family protein
AT5G57090	1867.25	0.761869	0.304454	2.50241	0.012335	0.278947		Auxin efflux carrier family protein
AT4G29780	4561.03	-1.0022	0.400597	-2.50176	0.0123577	0.279159		0
AT2G20860	2952.74	-0.327208	0.130844	-2.50074	0.0123933	0.279626		lipoic acid synthase 1
AT3G24460	73.941	1.04501	0.417936	2.50041	0.012405	0.279626		Serinc-domain containing serine and sphingolipid biosynthesis protein
AT3G09430	135.834	-0.775565	0.310305	-2.49937	0.0124416	0.280102		0
AT3G53210	191.108	0.842009	0.336932	2.49904	0.0124529	0.280102		nodulin MtN21 /EamA-like transporter family protein
AT3G28899	7.16498	3.69316	1.47846	2.49797	0.0124905	0.280649		0
AT4G08770	542.157	1.09289	0.437716	2.49681	0.0125317	0.281273		Peroxidase superfamily protein
AT2G29650	557.436	-0.727819	0.291636	-2.49564	0.0125729	0.281584		phosphate transporter 4;1
AT3G16080	5447.46	-0.542639	0.217466	-2.49528	0.0125858	0.281584		Zinc-binding ribosomal protein family protein
AT3G55000	765.007	-0.351155	0.140691	-2.49593	0.0125626	0.281584		tonneau family protein
AT1G09815	678.824	-0.46254	0.185461	-2.494	0.0126313	0.282009		polymerase delta 4
AT5G65980	77.6381	1.91614	0.768302	2.49399	0.0126317	0.282009		Auxin efflux carrier family protein
AT1G55760	284.163	-0.88686	0.355749	-2.49294	0.0126691	0.28242		BTB/POZ domain-containing protein
AT1G56510	203.53	-1.73982	0.698066	-2.49234	0.0126904	0.28242		Disease resistance protein (TIR-NBS-LRR class)
AT4G21270	368.749	-1.09618	0.439798	-2.49245	0.0126864	0.28242		kinesin 1
AT3G52950	797.993	-0.547241	0.219628	-2.49167	0.0127144	0.282653		CBS / octicosapeptide/Phox/Bemp1 (PB1) domains-containing protein
AT4G24670	478.161	-0.766945	0.30792	-2.49073	0.0127482	0.283104		tryptophan aminotransferase related 2
AT5G24010	164.2	-0.6161	0.247506	-2.48923	0.0128021	0.284		Protein kinase superfamily protein
AT1G63100	287.46	-1.06135	0.426509	-2.48846	0.0128298	0.284315		GRAS family transcription factor
AT1G17480	80.6365	-0.879965	0.353992	-2.48583	0.012925	0.284496		IQ-domain 7
AT1G64760	679.291	-0.648641	0.260912	-2.48605	0.012917	0.284496		O-Glycosyl hydrolases family 17 protein
AT2G39300	242.99	0.54974	0.221117	2.4862	0.0129117	0.284496		0
AT2G39730	23393.7	-1.10724	0.445559	-2.48507	0.0129528	0.284496		rubisco activase
AT3G14930	4061.26	-0.745825	0.300046	-2.4857	0.0129297	0.284496		Uroporphyrinogen decarboxylase
AT3G17600	43.3274	1.3213	0.531738	2.48487	0.01296	0.284496		indole-3-acetic acid inducible 31
AT3G55800	7337.71	-0.786377	0.316262	-2.48647	0.0129018	0.284496		sedoheptulose-bisphosphatase
AT3G61490	1031.63	-0.754057	0.303153	-2.48738	0.0128688	0.284496		Pectin lyase-like superfamily protein
AT4G10630	96.5402	-0.699881	0.281603	-2.48535	0.0129424	0.284496		Glutaredoxin family protein
AT3G57610	3224.17	-0.614983	0.247742	-2.48235	0.0130518	0.285914		adenylosuccinate synthase
AT4G21410	881.959	-0.692439	0.278913	-2.48264	0.0130414	0.285914		cysteine-rich RLK (RECEPTOR-like protein kinase) 29
AT5G47330	255.623	-1.06945	0.430896	-2.48192	0.0130675	0.285959		alpha/beta-Hydrolases superfamily protein
AT3G56340	9925.5	-0.479373	0.193316	-2.47974	0.0131477	0.287415		Ribosomal protein S26e family protein
AT2G29125	97.5691	0.993393	0.400832	2.47833	0.0131999	0.288254		ROTUNDIFOLIA like 2
AT1G30720	183.586	1.77093	0.714789	2.47756	0.0132286	0.288581		FAD-binding Berberine family protein
AT1G27385	618.337	-0.510086	0.206125	-2.47465	0.0133367	0.290403		0
AT3G01140	24.2851	-1.3761	0.55618	-2.4742	0.0133536	0.290403		myb domain protein 106
AT3G52610	581.694	-0.435923	0.176168	-2.47447	0.0133436	0.290403		0
AT1G56650	592.866	-2.64918	1.07114	-2.47322	0.01339	0.29072		production of anthocyanin pigment 1
AT3G51140	2399.85	-0.582526	0.235548	-2.47307	0.0133959	0.29072		Protein of unknown function (DUF3353)
AT1G25150	42.599	-10.9738	4.43905	-2.47211	0.0134318	0.290897		F-box family protein
AT4G09510	727.147	-0.690541	0.279296	-2.47244	0.0134196	0.290897		cytosolic invertase 2
AT5G15070	396.922	0.631313	0.255431	2.47156	0.0134526	0.291048		Phosphoglycerate mutase-like family protein
AT3G51600	1837.64	-0.898098	0.363436	-2.47113	0.0134687	0.291096		lipid transfer protein 5
AT1G30380	6851.66	-1.46764	0.59477	-2.46757	0.0136032	0.292855		photosystem I subunit K
AT2G05920	5614.55	-0.490179	0.198602	-2.46815	0.0135814	0.292855		Subtilase family protein
AT2G19870	1042.28	-0.882562	0.357674	-2.4675	0.0136059	0.292855		tRNA/rRNA methyltransferase (SpoU) family protein
AT5G54200	493.26	0.600102	0.243147	2.46806	0.0135848	0.292855		Transducin/WD40 repeat-like superfamily protein
AT5G67280	687.076	-0.726796	0.294688	-2.46632	0.0136508	0.293521		receptor-like kinase
AT5G26230	103.605	0.661202	0.268153	2.46577	0.0136721	0.293677		0
AT1G04760	57.1741	-1.06875	0.434269	-2.46103	0.013854	0.294345		vesicle-associated membrane protein 726
AT1G09340	4276.46	-0.855059	0.347394	-2.46135	0.0138416	0.294345		chloroplast RNA binding
AT1G55420	21.1374	1.86539	0.758134	2.4605	0.0138742	0.294345		Cysteine/Histidine-rich C1 domain family protein
AT1G58110	557.39	0.431503	0.175295	2.46158	0.0138326	0.294345		Basic-leucine zipper (bZIP) transcription factor family protein
AT1G58602	232.665	-1.33856	0.543162	-2.46439	0.0137247	0.294345		LRR and NB-ARC domains-containing disease resistance protein
AT1G68390	45.4967	1.55686	0.632417	2.46176	0.0138257	0.294345		Core-2/I-branching beta-1,6-N-acetylglucosaminyltransferase family protein
AT2G23600	379.467	-0.944222	0.383752	-2.4605	0.0138742	0.294345		acetone-cyanohydrin lyase
AT2G35610	1908.39	0.513345	0.208659	2.46021	0.0138855	0.294345		xyloglucanase 113
AT4G18740	135.166	-1.28977	0.524231	-2.46031	0.0138816	0.294345		Rho termination factor
AT5G08480	35.3397	-1.24736	0.506597	-2.46222	0.0138079	0.294345		VQ motif-containing protein
AT5G15310	213.634	-0.635035	0.257793	-2.46335	0.0137646	0.294345		myb domain protein 16
AT5G35220	1680.87	-0.820164	0.333352	-2.46035	0.0138801	0.294345		Peptidase M50 family protein
AT5G42330	159.316	-1.00763	0.408919	-2.46412	0.0137349	0.294345		0
AT1G34510	347.2	1.77139	0.72026	2.45938	0.0139176	0.294728		Peroxidase superfamily protein
AT2G40300	1258.1	-0.582207	0.236778	-2.45887	0.0139374	0.294848		ferritin 4
AT3G02550	5684.71	-0.927986	0.377725	-2.45678	0.0140189	0.295681		LOB domain-containing protein 41
AT4G09670	1182.96	-0.317349	0.129158	-2.45706	0.0140079	0.295681		Oxidoreductase family protein
AT5G22890	81.1924	1.5287	0.622239	2.45678	0.014019	0.295681		C2H2 and C2HC zinc fingers superfamily protein
AT3G06370	55.5048	1.07295	0.436799	2.4564	0.0140336	0.295693		sodium hydrogen exchanger 4
AT2G11890	1511	-0.552128	0.224858	-2.45545	0.0140707	0.296001		adenylate cyclases
AT5G46790	673.255	-0.658798	0.268316	-2.45531	0.0140765	0.296001		PYR1-like 1
AT5G50810	1150.47	-0.534159	0.217644	-2.45428	0.0141169	0.296554		translocase inner membrane subunit 8
AT2G42110	266.038	-0.922267	0.376027	-2.45266	0.0141805	0.297294		0
AT3G47470	17414.4	-1.22312	0.498657	-2.45283	0.0141738	0.297294		light-harvesting chlorophyll-protein complex I subunit A4
AT3G55130	210.434	-1.44993	0.591271	-2.45222	0.0141977	0.297358		white-brown complex homolog 19
AT1G18150	977.513	0.420258	0.171415	2.4517	0.0142181	0.297489		Protein kinase superfamily protein
AT1G62560	132.717	1.14097	0.465653	2.45027	0.014275	0.298009		flavin-monooxygenase glucosinolate S-oxygenase 3
AT5G13780	2978.74	-0.324283	0.13236	-2.45	0.0142856	0.298009		Acyl-CoA N-acyltransferases (NAT) superfamily protein
AT5G56050	8.089	-2.46439	1.00577	-2.45026	0.0142753	0.298009		0
AT4G27440	25343	-1.42136	0.580397	-2.44894	0.0143278	0.298593		protochlorophyllide oxidoreductase B
AT1G61300	13.5531	-2.41374	0.986551	-2.44665	0.0144192	0.3002		LRR and NB-ARC domains-containing disease resistance protein
AT1G06660	280.842	-0.858195	0.351468	-2.44175	0.0146164	0.300362		0
AT1G45130	2078.31	0.645946	0.264293	2.44405	0.0145233	0.300362		beta-galactosidase 5
AT1G46480	27.6577	-1.38354	0.565652	-2.44593	0.014448	0.300362		WUSCHEL related homeobox 4
AT2G22620	74.4226	1.26836	0.519657	2.44077	0.0146558	0.300362		Rhamnogalacturonate lyase family protein
AT2G26900	3126.74	-0.565864	0.231453	-2.44483	0.014492	0.300362		Sodium Bile acid symporter family
AT2G27370	357.006	1.92683	0.788573	2.44344	0.0145481	0.300362		Uncharacterised protein family (UPF0497)
AT3G04350	565.443	0.437133	0.179147	2.44008	0.014684	0.300362		Plant protein of unknown function (DUF946)
AT3G09520	229.757	1.43544	0.588129	2.44069	0.0146594	0.300362		exocyst subunit exo70 family protein H4
AT3G22230	8463.14	-0.564858	0.231531	-2.43966	0.0147011	0.300362		Ribosomal L27e protein family
AT3G27750	712.385	-0.580538	0.237808	-2.44121	0.0146383	0.300362		0
AT3G51540	62.9521	1.90991	0.7827	2.44015	0.0146811	0.300362		0
AT3G55040	547.537	-0.652348	0.267161	-2.44178	0.014615	0.300362		glutathione transferase lambda 2
AT4G28040	321.458	1.16643	0.478075	2.43984	0.0146937	0.300362		nodulin MtN21 /EamA-like transporter family protein
AT4G30340	1001.98	-0.431899	0.176753	-2.44352	0.0145449	0.300362		diacylglycerol kinase 7
AT4G34600	200.808	1.4818	0.606697	2.4424	0.01459	0.300362		0
AT5G03720	120.721	-0.777245	0.318325	-2.44167	0.0146194	0.300362		heat shock transcription factor A3
AT5G09730	12.6451	-2.0968	0.858165	-2.44335	0.0145517	0.300362		beta-xylosidase 3
AT5G36910	226.219	-1.68843	0.692012	-2.43989	0.0146917	0.300362		thionin 2.2
AT5G44260	365.97	1.57947	0.647493	2.43936	0.0147132	0.300362		Zinc finger C-x8-C-x5-C-x3-H type family protein
AT5G62310	126.709	1.24216	0.508661	2.44201	0.0146058	0.300362		AGC (cAMP-dependent, cGMP-dependent and protein kinase C) kinase family protein
AT3G08930	1553.97	0.457545	0.18762	2.43868	0.0147409	0.300446		LMBR1-like membrane protein
AT5G55180	1365.67	-0.717906	0.294398	-2.43856	0.014746	0.300446		O-Glycosyl hydrolases family 17 protein
AT1G20610	394.661	-0.822418	0.337339	-2.43796	0.0147704	0.300652		Cyclin B2;3
AT1G12160	132.541	0.8823	0.362061	2.43689	0.0148143	0.300962		Flavin-binding monooxygenase family protein
AT4G02530	3285.94	-0.779247	0.319743	-2.4371	0.0148055	0.300962		chloroplast thylakoid lumen protein
AT1G28330	1003.14	0.938523	0.385277	2.43597	0.014852	0.301133		dormancy-associated protein-like 1
AT4G13600	6.88952	-2.74462	1.12719	-2.43493	0.0148945	0.301133		Carbohydrate-binding X8 domain superfamily protein
AT4G25370	3260.62	-0.535849	0.220031	-2.43534	0.0148778	0.301133		Double Clp-N motif protein
AT5G61260	37.0231	1.55755	0.639631	2.43508	0.0148886	0.301133		Plant calmodulin-binding protein-related
AT5G64910	9.45046	-2.67059	1.09622	-2.43617	0.0148435	0.301133		0
AT1G26420	13.9763	2.10798	0.86592	2.43439	0.014917	0.301297		FAD-binding Berberine family protein
AT1G56300	500.752	0.983267	0.404024	2.43368	0.0149461	0.301595		Chaperone DnaJ-domain superfamily protein
AT2G01630	518.019	-0.599764	0.246486	-2.43325	0.0149638	0.301662		O-Glycosyl hydrolases family 17 protein
AT3G54810	4923.58	-0.746444	0.306891	-2.43228	0.0150041	0.302184		Plant-specific GATA-type zinc finger transcription factor family protein
AT2G41850	117.732	-2.29704	0.944776	-2.43131	0.0150443	0.302704		polygalacturonase abscission zone A. thaliana
AT1G11380	159.484	0.802033	0.330293	2.42824	0.0151722	0.303486		PLAC8 family protein
AT1G30530	3224.79	-0.848497	0.34947	-2.42795	0.0151842	0.303486		UDP-glucosyl transferase 78D1
AT1G67210	103.237	-0.663785	0.273165	-2.42998	0.0150998	0.303486		Proline-rich spliceosome-associated (PSP) family protein / zinc knuckle (CCHC-type) family protein
AT2G44040	1936.34	-0.641713	0.264261	-2.42833	0.0151686	0.303486		Dihydrodipicolinate reductase, bacterial/plant
AT3G32047	9.40275	2.20945	0.910008	2.42795	0.0151844	0.303486		Cytochrome P450 superfamily protein
AT4G33050	350.337	-1.26475	0.520843	-2.42828	0.0151707	0.303486		calmodulin-binding family protein
AT5G02870	19833.4	-0.477364	0.196555	-2.42865	0.0151552	0.303486		Ribosomal protein L4/L1 family
AT1G08380	7499.07	-1.38101	0.569471	-2.42508	0.0153052	0.303873		photosystem I subunit O
AT1G62630	22.276	-3.14632	1.29727	-2.42534	0.0152942	0.303873		Disease resistance protein (CC-NBS-LRR class) family
AT1G69840	517.783	-0.607664	0.250553	-2.42529	0.0152962	0.303873		SPFH/Band 7/PHB domain-containing membrane-associated protein family
AT2G29620	99.5371	1.24758	0.514059	2.42693	0.0152273	0.303873		0
AT3G22142	10.5867	-2.13976	0.882009	-2.426	0.0152661	0.303873		Bifunctional inhibitor/lipid-transfer protein/seed storage 2S albumin superfamily protein
AT3G25660	3909.5	-0.65375	0.269479	-2.42598	0.0152671	0.303873		Amidase family protein
AT5G64667	20.9184	-1.69602	0.698937	-2.42656	0.0152425	0.303873		inflorescence deficient in abscission (IDA)-like 2
AT1G54920	1205.96	0.46521	0.191907	2.42414	0.0153445	0.30408		0
AT5G22000	1691.75	0.37226	0.153554	2.42429	0.0153381	0.30408		RING-H2 group F2A
AT5G65530	377.286	1.14951	0.474267	2.42377	0.0153605	0.30411		Protein kinase superfamily protein
AT2G44050	2847.31	-0.355105	0.146563	-2.42289	0.0153976	0.304557		6,7-dimethyl-8-ribityllumazine synthase / DMRL synthase / lumazine synthase / riboflavin synthase
AT3G16000	1878.65	-0.992628	0.409934	-2.42143	0.0154594	0.305491		MAR binding filament-like protein 1
AT2G40113	180.001	1.63168	0.673998	2.4209	0.0154823	0.305655		Pollen Ole e 1 allergen and extensin family protein
AT2G20590	155.59	-0.906305	0.374825	-2.41794	0.0156087	0.306998		Reticulon family protein
AT2G35660	182.054	-0.814231	0.33668	-2.41841	0.0155883	0.306998		FAD/NAD(P)-binding oxidoreductase family protein
AT3G22290	1117.94	0.374176	0.154723	2.41835	0.0155909	0.306998		Endoplasmic reticulum vesicle transporter protein
AT3G45140	83.9957	-2.29185	0.94799	-2.41759	0.0156235	0.306998		lipoxygenase 2
AT5G66815	34.9778	-2.43376	1.00667	-2.41764	0.0156214	0.306998		0
AT1G59590	409.047	1.01342	0.419361	2.41658	0.015667	0.307279		ZCF37
AT2G45170	359.875	1.35049	0.558817	2.41669	0.0156623	0.307279		AUTOPHAGY 8E
AT3G14595	731.105	0.781152	0.32338	2.41559	0.0157099	0.307546		Ribosomal protein L18ae family
AT5G56910	325.645	-0.489978	0.202822	-2.4158	0.0157006	0.307546		Proteinase inhibitor I25, cystatin, conserved region
AT4G24480	439.698	0.781386	0.323538	2.41513	0.0157297	0.307645		Protein kinase superfamily protein
AT3G55110	154.91	-1.07045	0.443315	-2.41466	0.0157501	0.307757		ABC-2 type transporter family protein
AT5G59740	157.124	0.674087	0.279338	2.41316	0.015815	0.308739		UDP-N-acetylglucosamine (UAA) transporter family
AT1G69360	269.601	0.551258	0.228485	2.41267	0.0158364	0.308805		Plant protein of unknown function (DUF863)
AT5G13250	21.022	1.47158	0.610008	2.4124	0.0158478	0.308805		RING finger protein
AT4G12060	1969.11	-0.545872	0.226366	-2.41146	0.0158888	0.309316		Double Clp-N motif protein
AT1G55210	3502.96	-0.705098	0.292532	-2.41033	0.0159383	0.309804		Disease resistance-responsive (dirigent-like protein) family protein
AT1G64670	1345.26	-0.617236	0.256093	-2.41021	0.0159434	0.309804		alpha/beta-Hydrolases superfamily protein
AT2G22310	123.293	0.583507	0.242216	2.40904	0.0159946	0.310512		ubiquitin-specific protease 4
AT1G14290	730.743	0.670454	0.278584	2.40665	0.0160995	0.311872		sphingoid base hydroxylase 2
AT1G47610	18.2256	1.86968	0.776774	2.40697	0.0160853	0.311872		Transducin/WD40 repeat-like superfamily protein
AT1G58100	571.745	-0.373658	0.155275	-2.40643	0.0161093	0.311872		TCP family transcription factor
AT1G28600	1326.55	-1.00744	0.419091	-2.40387	0.0162228	0.31234		GDSL-like Lipase/Acylhydrolase superfamily protein
AT1G49750	261.543	-0.737716	0.306792	-2.40461	0.0161896	0.31234		Leucine-rich repeat (LRR) family protein
AT2G01490	1915.84	0.283087	0.117753	2.40407	0.0162138	0.31234		phytanoyl-CoA dioxygenase (PhyH) family protein
AT2G21840	90.8458	1.28924	0.536126	2.40473	0.0161844	0.31234		Cysteine/Histidine-rich C1 domain family protein
AT4G17970	85.8233	0.934265	0.388444	2.40515	0.016166	0.31234		aluminum-activated, malate transporter 12
AT5G24313	143.623	1.57147	0.653701	2.40396	0.0162186	0.31234		0
AT4G12980	137.174	-0.831415	0.345934	-2.40339	0.0162438	0.312459		Auxin-responsive family protein
AT4G36810	1717.09	-0.675886	0.281392	-2.40194	0.0163086	0.313417		geranylgeranyl pyrophosphate synthase 1
AT3G53040	1685.87	-2.70999	1.12853	-2.40136	0.0163344	0.313626		late embryogenesis abundant protein, putative / LEA protein, putative
AT5G61350	143.537	1.45857	0.607575	2.40063	0.0163667	0.31396		Protein kinase superfamily protein
AT3G30350	53.5948	0.870701	0.362856	2.39958	0.0164139	0.314456		0
AT5G13970	411.71	-0.381059	0.158815	-2.39939	0.0164226	0.314456		0
AT5G42960	977.641	-0.401605	0.167425	-2.39872	0.0164526	0.314744		0
AT1G68590	6058.89	-0.610249	0.254521	-2.39764	0.0165013	0.314926		Ribosomal protein PSRP-3/Ycf65
AT1G75430	20.7175	-1.48334	0.618959	-2.39651	0.0165522	0.314926		BEL1-like homeodomain 11
AT3G27650	18.6695	1.98102	0.826057	2.39817	0.0164772	0.314926		LOB domain-containing protein 25
AT4G19950	82.9109	1.02776	0.428848	2.39655	0.0165502	0.314926		0
AT5G16990	299.914	-0.609181	0.254162	-2.39682	0.0165379	0.314926		Zinc-binding dehydrogenase family protein
AT5G21020	4602.26	0.706569	0.29477	2.39702	0.016529	0.314926		ERR: AT5G21020 not in vocabulary: $voc
AT3G24506	817.774	-0.575702	0.240303	-2.39574	0.0165869	0.315016		0
AT4G28560	21.0947	-1.95031	0.814053	-2.3958	0.0165842	0.315016		ROP-interactive CRIB motif-containing protein 7
AT5G47210	19605.3	-0.432962	0.180759	-2.39525	0.0166091	0.315152		Hyaluronan / mRNA binding family
AT4G27150	304.832	3.83456	1.60248	2.3929	0.016716	0.316331		seed storage albumin 2
AT4G32890	258.216	0.952931	0.398128	2.39353	0.0166873	0.316331		GATA transcription factor 9
AT5G67400	4093.34	1.69747	0.709383	2.39289	0.0167164	0.316331		root hair specific 19
AT2G32550	79.0497	-1.22621	0.512532	-2.39246	0.0167358	0.316413		Cell differentiation, Rcd1-like protein
AT3G24210	224.076	0.645195	0.269721	2.39209	0.0167528	0.316448		Ankyrin repeat family protein
AT1G75700	16.0067	-2.8716	1.20104	-2.39092	0.0168063	0.317173		HVA22-like protein G
AT5G59580	13.7595	2.38281	0.996788	2.39049	0.016826	0.31726		UDP-glucosyl transferase 76E1
AT4G26780	801.059	-0.656967	0.274895	-2.38988	0.016854	0.317502		Co-chaperone GrpE family protein
AT2G02780	931.952	0.590912	0.247314	2.38932	0.0168794	0.317696		Leucine-rich repeat protein kinase family protein
AT2G31230	31.3857	2.3649	0.989936	2.38894	0.0168969	0.317741		ethylene-responsive element binding factor 15
AT1G66520	420.51	-0.6353	0.265976	-2.38856	0.0169145	0.317786		formyltransferase, putative
AT5G03790	39.1553	-1.10945	0.464717	-2.38738	0.0169691	0.318527		homeobox 51
AT5G05340	47.955	2.07006	0.867244	2.38695	0.016989	0.318616		Peroxidase superfamily protein
AT5G26080	19.4932	2.54644	1.06697	2.38661	0.0170044	0.31862		proline-rich family protein
AT5G03890	45.8534	-1.17023	0.490442	-2.38608	0.0170292	0.318799		0
AT4G38520	1427.91	-0.40966	0.171715	-2.3857	0.0170465	0.318839		Protein phosphatase 2C family protein
AT4G02960	6.05086	2.67417	1.1216	2.38424	0.0171144	0.319824		transposable element gene
AT1G10310	717.145	-0.522619	0.219299	-2.38314	0.0171656	0.320211		NAD(P)-binding Rossmann-fold superfamily protein
AT4G08300	105.06	-3.03092	1.27165	-2.38345	0.0171511	0.320211		nodulin MtN21 /EamA-like transporter family protein
AT1G30750	324.686	1.80657	0.758238	2.3826	0.0171911	0.320401		0
AT2G22800	18.89	1.52808	0.641484	2.3821	0.0172143	0.320454		Homeobox-leucine zipper protein family
AT3G17998	3718.67	1.24828	0.524072	2.38188	0.0172245	0.320454		conserved peptide upstream open reading frame 30
AT1G48450	2047.3	-0.541137	0.227286	-2.38086	0.0172722	0.320466		Protein of unknown function (DUF760)
AT1G55140	905.712	-0.747606	0.314241	-2.37909	0.0173556	0.320466		Ribonuclease III family protein
AT3G57720	24.3104	-1.57638	0.66264	-2.37894	0.0173625	0.320466		Protein kinase superfamily protein
AT4G14220	513.792	0.40592	0.170512	2.38059	0.017285	0.320466		RING-H2 group F1A
AT4G21440	52.2812	1.92172	0.807805	2.37895	0.0173623	0.320466		MYB-like 102
AT5G21170	455.328	0.499956	0.210144	2.37911	0.0173544	0.320466		5'-AMP-activated protein kinase beta-2 subunit protein
AT5G21326	768.195	-0.466381	0.195847	-2.38135	0.0172493	0.320466		Ca2+regulated serine-threonine protein kinase family protein
AT5G27920	470.174	0.783535	0.329189	2.3802	0.0173034	0.320466		F-box family protein
AT5G44650	2742.59	-0.592591	0.249062	-2.37929	0.0173462	0.320466		0
AT1G14960	106.556	2.23652	0.941055	2.37661	0.0174727	0.320526		Polyketide cyclase/dehydrase and lipid transport superfamily protein
AT1G52700	34.966	-1.6643	0.699964	-2.37769	0.0174214	0.320526		alpha/beta-Hydrolases superfamily protein
AT2G37300	112.647	-0.968093	0.407217	-2.37734	0.0174381	0.320526		0
AT2G46260	1149.72	0.44476	0.187023	2.3781	0.017402	0.320526		BTB/POZ/Kelch-associated protein
AT4G30610	866.041	-0.534403	0.224816	-2.37707	0.0174508	0.320526		alpha/beta-Hydrolases superfamily protein
AT5G03350	167.061	-1.60747	0.676078	-2.37764	0.0174238	0.320526		Legume lectin family protein
AT5G39080	652.193	-0.786602	0.330954	-2.37677	0.017465	0.320526		HXXXD-type acyl-transferase family protein
AT3G54210	11772.5	-0.536052	0.22563	-2.3758	0.0175111	0.320951		Ribosomal protein L17 family protein
AT4G26860	793.227	-0.457725	0.192808	-2.37399	0.017597	0.322244		Predicted pyridoxal phosphate-dependent enzyme, YBL036C type
AT1G02520	305.895	0.956732	0.403065	2.37365	0.0176135	0.322264		P-glycoprotein 11
AT1G49860	7.7833	4.17764	1.76112	2.37216	0.0176846	0.323167		glutathione S-transferase (class phi) 14
AT4G28703	52.4228	1.29301	0.545123	2.37197	0.0176936	0.323167		RmlC-like cupins superfamily protein
AT1G64930	82.5139	1.43806	0.606757	2.37007	0.0177848	0.324165		cytochrome P450, family 87, subfamily A, polypeptide 7
AT2G40490	5271.63	-0.680133	0.28707	-2.36922	0.0178255	0.324165		Uroporphyrinogen decarboxylase
AT3G19480	297.306	-1.21533	0.512837	-2.36982	0.0177967	0.324165		D-3-phosphoglycerate dehydrogenase
AT4G30845	146.199	-0.725771	0.306312	-2.36938	0.0178177	0.324165		0
AT5G51060	668.681	1.12804	0.476109	2.3693	0.017822	0.324165		NADPH/respiratory burst oxidase protein D
AT4G15396	22.1134	2.38397	1.00636	2.3689	0.017841	0.324166		cytochrome P450, family 702, subfamily A, polypeptide 6
AT5G07280	84.1941	-1.20491	0.508774	-2.36826	0.0178721	0.32445		Leucine-rich repeat transmembrane protein kinase
AT1G10560	71.0978	1.23716	0.522544	2.36757	0.0179051	0.324579		plant U-box 18
AT1G66470	283.777	0.872422	0.368504	2.36747	0.0179102	0.324579		ROOT HAIR DEFECTIVE6
AT1G03510	53.8424	-0.844559	0.357165	-2.36462	0.0180486	0.324777		Tetratricopeptide repeat (TPR)-like superfamily protein
AT1G13750	301.02	0.57687	0.244049	2.36374	0.0180913	0.324777		Purple acid phosphatases superfamily protein
AT1G74970	6640.42	-0.563799	0.238454	-2.36439	0.0180598	0.324777		ribosomal protein S9
AT2G06200	207.957	-0.759481	0.321159	-2.36481	0.0180391	0.324777		growth-regulating factor 6
AT2G27190	2029.37	0.448268	0.189429	2.36642	0.0179613	0.324777		purple acid phosphatase 12
AT2G37390	236.345	-0.652277	0.275817	-2.3649	0.0180351	0.324777		Chloroplast-targeted copper chaperone protein
AT3G02730	1389.42	-0.651356	0.275515	-2.36414	0.0180721	0.324777		thioredoxin F-type 1
AT3G53900	1646.11	-0.580483	0.245338	-2.36606	0.0179787	0.324777		uracil phosphoribosyltransferase
AT4G25790	201.704	1.8785	0.794589	2.36411	0.0180733	0.324777		CAP (Cysteine-rich secretory proteins, Antigen 5, and Pathogenesis-related 1 protein) superfamily protein
AT5G58250	8062.97	-0.554652	0.234505	-2.36521	0.01802	0.324777		0
AT5G62280	387.951	0.727142	0.307585	2.36404	0.0180771	0.324777		Protein of unknown function (DUF1442)
AT1G14520	252.658	1.27483	0.539586	2.36261	0.0181466	0.325213		myo-inositol oxygenase 1
AT1G49030	90.1516	1.38605	0.58658	2.36293	0.0181311	0.325213		PLAC8 family protein
AT2G47440	1443.75	-0.761701	0.322547	-2.36152	0.0182002	0.325895		Tetratricopeptide repeat (TPR)-like superfamily protein
AT1G52680	44.992	-3.29209	1.39434	-2.36104	0.0182239	0.326041		late embryogenesis abundant protein-related / LEA protein-related
AT1G18480	548.765	-0.380362	0.161191	-2.35969	0.01829	0.326166		Calcineurin-like metallo-phosphoesterase superfamily protein
AT1G31480	263.247	0.611927	0.25935	2.35946	0.0183014	0.326166		shoot gravitropism 2 (SGR2)
AT2G05760	121.417	-0.719724	0.305056	-2.35932	0.0183086	0.326166		Xanthine/uracil permease family protein
AT2G22540	106.997	-0.79685	0.337731	-2.35942	0.0183035	0.326166		K-box region and MADS-box transcription factor family protein
AT5G05400	97.803	1.26688	0.536745	2.36031	0.0182596	0.326166		LRR and NB-ARC domains-containing disease resistance protein
AT3G15030	653.827	-1.12022	0.474896	-2.35887	0.0183305	0.32628		TCP family transcription factor 4
AT5G15290	243.431	1.8991	0.805657	2.35721	0.0184129	0.327468		Uncharacterised protein family (UPF0497)
AT3G58490	405.019	0.54348	0.230633	2.35647	0.0184497	0.327845		Phosphatidic acid phosphatase (PAP2) family protein
AT3G09580	383.983	-0.840794	0.357652	-2.35087	0.0187294	0.331533		FAD/NAD(P)-binding oxidoreductase family protein
AT3G16140	4734.8	-1.13843	0.484061	-2.35184	0.0186808	0.331533		photosystem I subunit H-1
AT3G50070	562.97	-0.790035	0.336051	-2.35094	0.0187262	0.331533		CYCLIN D3;3
AT4G21400	219.942	-0.889833	0.378673	-2.34987	0.01878	0.331533		cysteine-rich RLK (RECEPTOR-like protein kinase) 28
AT5G19800	114.531	1.63068	0.693813	2.35032	0.0187572	0.331533		hydroxyproline-rich glycoprotein family protein
AT5G42370	31.7182	1.08453	0.461422	2.3504	0.018753	0.331533		Calcineurin-like metallo-phosphoesterase superfamily protein
AT5G63940	603.195	0.355419	0.151204	2.35058	0.018744	0.331533		Protein kinase protein with adenine nucleotide alpha hydrolases-like domain
AT5G65660	1017.32	0.835116	0.355399	2.3498	0.0187836	0.331533		hydroxyproline-rich glycoprotein family protein
AT3G10570	34.3845	-1.36968	0.583051	-2.34916	0.0188159	0.331817		cytochrome P450, family 77, subfamily A, polypeptide 6
AT3G14760	31.4623	-1.34234	0.571489	-2.34885	0.0188313	0.331817		0
AT1G50630	938.692	0.839576	0.357503	2.34845	0.0188519	0.331901		Protein of unknown function (DUF3537)
AT1G18460	611.993	0.888334	0.378829	2.34495	0.0190299	0.332081		alpha/beta-Hydrolases superfamily protein
AT1G23820	4415.67	-0.282211	0.120225	-2.34735	0.0189076	0.332081		spermidine synthase 1
AT1G49910	167.476	-0.804648	0.343429	-2.34298	0.0191302	0.332081		Transducin/WD40 repeat-like superfamily protein
AT2G02540	127.317	-0.85242	0.363857	-2.34273	0.0191432	0.332081		homeobox protein 21
AT2G22830	162.54	0.715359	0.305402	2.34235	0.0191628	0.332081		squalene epoxidase 2
AT2G30340	298.132	0.628149	0.267918	2.34456	0.0190496	0.332081		LOB domain-containing protein 13
AT2G33710	179.206	1.14368	0.487911	2.34404	0.019076	0.332081		Integrase-type DNA-binding superfamily protein
AT3G15270	14.3331	2.65886	1.13497	2.34266	0.0191466	0.332081		squamosa promoter binding protein-like 5
AT3G20060	1669.84	-0.500293	0.213563	-2.3426	0.01915	0.332081		ubiquitin-conjugating enzyme19
AT3G23190	280.353	1.09489	0.466599	2.34653	0.0189494	0.332081		HR-like lesion-inducing protein-related
AT3G57930	931.3	-0.757003	0.323136	-2.34268	0.019146	0.332081		0
AT3G59980	1331.02	-0.467691	0.199494	-2.34438	0.0190585	0.332081		Nucleic acid-binding, OB-fold-like protein
AT4G05180	5086.31	-1.54929	0.660214	-2.34665	0.0189432	0.332081		photosystem II subunit Q-2
AT4G05200	19.6677	1.74004	0.74204	2.34494	0.01903	0.332081		cysteine-rich RLK (RECEPTOR-like protein kinase) 25
AT4G13390	2129.97	2.04279	0.870165	2.34759	0.0188955	0.332081		Proline-rich extensin-like family protein
AT4G25630	4205.04	-0.535544	0.228277	-2.34603	0.0189746	0.332081		fibrillarin 2
AT5G04230	220.885	-0.921569	0.392713	-2.34668	0.0189418	0.332081		phenyl alanine ammonia-lyase 3
AT5G15710	119.725	0.879155	0.374982	2.34453	0.0190513	0.332081		Galactose oxidase/kelch repeat superfamily protein
AT5G21050	74.71	1.02361	0.436998	2.34236	0.019162	0.332081		0
AT1G03400	5.5068	2.76986	1.1828	2.34179	0.0191917	0.332308		2-oxoglutarate (2OG) and Fe(II)-dependent oxygenase superfamily protein
AT1G13200	8.68676	3.16306	1.35151	2.34039	0.0192634	0.332462		F-box and associated interaction domains-containing protein
AT1G23720	4886.68	1.39478	0.595908	2.3406	0.0192528	0.332462		Proline-rich extensin-like family protein
AT1G79700	41.8455	1.30807	0.558964	2.34018	0.0192745	0.332462		Integrase-type DNA-binding superfamily protein
AT2G02180	618.47	0.667227	0.285032	2.34088	0.0192383	0.332462		tobamovirus multiplication protein 3
AT3G47740	95.3219	1.51087	0.645658	2.34005	0.0192814	0.332462		ABC2 homolog 2
AT5G59560	268.236	-0.527304	0.225366	-2.33977	0.0192957	0.332462		sensitivity to red light reduced protein (SRR1)
AT5G64816	415.208	-0.660033	0.282133	-2.33943	0.019313	0.332487		0
AT4G10340	22368.8	-1.34733	0.576005	-2.3391	0.0193301	0.332509		light harvesting complex of photosystem II 5
AT2G16870	56.7162	0.852124	0.364436	2.3382	0.0193767	0.332766		Disease resistance protein (TIR-NBS-LRR class) family
AT4G35110	348.212	0.567217	0.242558	2.33848	0.0193622	0.332766		Arabidopsis phospholipase-like protein (PEARLI 4) family
AT2G19660	127.511	1.27202	0.544215	2.33735	0.0194208	0.332793		Cysteine/Histidine-rich C1 domain family protein
AT3G13490	1847.17	-0.57384	0.245519	-2.33726	0.0194259	0.332793		Lysyl-tRNA synthetase, class II
AT5G51100	2619.08	-0.641373	0.274372	-2.3376	0.0194078	0.332793		Fe superoxide dismutase 2
AT2G01913	50.0858	-0.851516	0.364434	-2.33654	0.0194629	0.333155		0
AT1G12040	926.296	1.5476	0.663107	2.33386	0.0196029	0.333989		leucine-rich repeat/extensin 1
AT1G75490	18.7991	1.72681	0.739555	2.33492	0.0195474	0.333989		Integrase-type DNA-binding superfamily protein
AT2G22290	42.5747	1.54654	0.662708	2.33367	0.0196128	0.333989		RAB GTPase homolog H1D
AT2G34420	27430.7	-1.55047	0.66436	-2.33378	0.019607	0.333989		photosystem II light harvesting complex gene B1B2
AT3G20340	61.4671	1.71114	0.732925	2.33467	0.0195607	0.333989		0
AT3G20557	12.7879	2.43276	1.04178	2.3352	0.0195328	0.333989		0
AT3G55710	25.2522	-2.04662	0.877068	-2.33348	0.019623	0.333989		UDP-Glycosyltransferase superfamily protein
AT1G73177	249.477	-0.652301	0.279577	-2.33317	0.0196392	0.333994		bonsai
AT3G44750	3427.87	-0.561486	0.240702	-2.3327	0.0196638	0.334142		histone deacetylase 3
AT1G27290	888.631	0.4261	0.182737	2.33177	0.0197129	0.334577		0
AT1G74110	7.6806	-2.54284	1.09079	-2.3312	0.0197429	0.334577		cytochrome P450, family 78, subfamily A, polypeptide 10
AT1G77270	159.147	-0.923541	0.396116	-2.33149	0.0197274	0.334577		0
AT2G24550	584.621	0.857232	0.367752	2.331	0.0197532	0.334577		0
AT3G10740	393.285	0.738032	0.316826	2.32945	0.019835	0.335421		alpha-L-arabinofuranosidase 1
AT4G26960	247.73	-0.756005	0.324508	-2.3297	0.0198221	0.335421		0
AT3G18420	2500.86	-0.687857	0.295585	-2.32711	0.0199596	0.336444		Protein prenylyltransferase superfamily protein
AT3G56090	2651.11	-0.503462	0.216322	-2.32738	0.0199453	0.336444		ferritin 3
AT5G40510	497.305	0.9994	0.429372	2.32759	0.019934	0.336444		Sucrase/ferredoxin-like family protein
AT5G43350	1201.47	1.52611	0.655669	2.32756	0.0199355	0.336444		phosphate transporter 1;1
AT5G21105	2246.42	-0.523656	0.225083	-2.3265	0.0199918	0.336715		Plant L-ascorbate oxidase
AT1G20550	185.41	0.571722	0.245824	2.32574	0.0200326	0.336963		O-fucosyltransferase family protein
AT4G08400	1339.42	1.93947	0.83417	2.32502	0.0200707	0.336963		Proline-rich extensin-like family protein
AT5G16530	10.0495	-3.57852	1.53874	-2.32562	0.020039	0.336963		Auxin efflux carrier family protein
AT5G19750	1850.01	-0.576082	0.247754	-2.32522	0.0200605	0.336963		Peroxisomal membrane 22 kDa (Mpv17/PMP22) family protein
AT1G11655	58.9375	1.53068	0.659782	2.31997	0.0203424	0.337315		0
AT1G15730	1305.04	-0.656026	0.282475	-2.32242	0.0202102	0.337315		Cobalamin biosynthesis CobW-like protein
AT1G23290	9131.76	-0.59841	0.257791	-2.3213	0.0202707	0.337315		Ribosomal protein L18e/L15 superfamily protein
AT1G24440	239.293	0.974384	0.419797	2.32108	0.0202823	0.337315		RING/U-box superfamily protein
AT1G27060	48.082	-0.952249	0.409824	-2.32356	0.0201492	0.337315		Regulator of chromosome condensation (RCC1) family protein
AT1G44130	20.3253	-1.57893	0.680879	-2.31896	0.0203971	0.337315		Eukaryotic aspartyl protease family protein
AT1G54010	46556.6	-0.524131	0.225905	-2.32014	0.0203334	0.337315		GDSL-like Lipase/Acylhydrolase superfamily protein
AT1G66040	6.34997	-4.06769	1.75301	-2.3204	0.0203194	0.337315		Zinc finger (C3HC4-type RING finger) family protein
AT1G69740	5404.37	-0.596143	0.25706	-2.31908	0.0203908	0.337315		Aldolase superfamily protein
AT1G74840	1155.92	0.637811	0.27451	2.32345	0.0201549	0.337315		Homeodomain-like superfamily protein
AT2G26420	56.6728	1.38247	0.595469	2.32165	0.0202519	0.337315		1-phosphatidylinositol-4-phosphate 5-kinase 3
AT2G37620	2177.44	-0.402509	0.173403	-2.32124	0.0202741	0.337315		actin 1
AT3G06030	612.747	-0.708518	0.305467	-2.31946	0.02037	0.337315		NPK1-related protein kinase 3
AT3G11020	58.5979	1.68232	0.724338	2.32257	0.0202025	0.337315		DRE/CRT-binding protein 2B
AT3G25910	1440.37	0.353861	0.152533	2.3199	0.0203463	0.337315		Protein of unknown function (DUF1644)
AT3G29160	653.954	0.336595	0.144995	2.32142	0.0202642	0.337315		SNF1 kinase homolog 11
AT3G44720	1011.33	-0.906781	0.390696	-2.32094	0.0202901	0.337315		arogenate dehydratase 4
AT3G56760	440.808	0.376058	0.162097	2.31996	0.0203431	0.337315		Protein kinase superfamily protein
AT4G25820	4116.51	2.03514	0.877425	2.31945	0.0203709	0.337315		xyloglucan endotransglucosylase/hydrolase 14
AT1G78600	394.33	0.697091	0.300773	2.31766	0.0204676	0.338215		light-regulated zinc finger protein 1
AT5G14740	4929.86	-2.20147	0.950339	-2.31651	0.0205306	0.338989		carbonic anhydrase 2
AT2G34180	48.0321	1.34339	0.580138	2.31563	0.0205783	0.339242		CBL-interacting protein kinase 13
AT5G66816	22.9561	-2.83591	1.22467	-2.31566	0.0205771	0.339242		0
AT1G05960	1708.73	0.417002	0.180403	2.3115	0.0208053	0.339638		ARM repeat superfamily protein
AT1G08320	290.346	1.30922	0.566401	2.31147	0.0208067	0.339638		bZIP transcription factor family protein
AT1G12020	246.134	-0.727898	0.314782	-2.31239	0.0207562	0.339638		0
AT1G32470	4885.6	-0.920034	0.397953	-2.31192	0.0207822	0.339638		Single hybrid motif superfamily protein
AT1G52220	1741.41	-0.810462	0.350522	-2.31216	0.0207689	0.339638		0
AT1G79670	274.628	0.543419	0.235079	2.31165	0.020797	0.339638		Wall-associated kinase family protein
AT2G38730	552.748	-0.433483	0.187394	-2.31321	0.020711	0.339638		Cyclophilin-like peptidyl-prolyl cis-trans isomerase family protein
AT3G50750	171.331	0.60854	0.263238	2.31175	0.0207914	0.339638		BES1/BZR1 homolog 1
AT3G54590	5917.95	1.88807	0.816863	2.31137	0.0208126	0.339638		hydroxyproline-rich glycoprotein
AT4G01037	1566.66	-0.892704	0.385636	-2.31489	0.0206189	0.339638		Ubiquitin carboxyl-terminal hydrolase family protein
AT4G34350	3364.06	-0.47426	0.205055	-2.31285	0.0207312	0.339638		4-hydroxy-3-methylbut-2-enyl diphosphate reductase
AT4G37940	47.1006	1.30911	0.566324	2.31159	0.0208003	0.339638		AGAMOUS-like 21
AT5G17460	842.866	1.31452	0.568559	2.31203	0.0207763	0.339638		0
AT1G61740	547.243	0.551868	0.23883	2.31071	0.0208489	0.339966		Sulfite exporter TauE/SafE family protein
AT5G24530	191.637	1.22412	0.529869	2.31023	0.0208753	0.340131		2-oxoglutarate (2OG) and Fe(II)-dependent oxygenase superfamily protein
AT1G16070	107.996	-0.877423	0.379933	-2.30942	0.0209204	0.340389		tubby like protein 8
AT5G35190	2224.06	1.90791	0.826165	2.30936	0.0209236	0.340389		proline-rich extensin-like family protein
AT1G56630	76.2342	1.22315	0.529826	2.30859	0.0209661	0.340818		alpha/beta-Hydrolases superfamily protein
AT2G43945	1309.41	-0.619687	0.268536	-2.30765	0.0210184	0.341403		0
AT1G11600	1401.35	-0.713058	0.309289	-2.30548	0.0211399	0.341417		cytochrome P450, family 77, subfamily B, polypeptide 1
AT1G15980	683.865	-0.830954	0.360725	-2.30357	0.021247	0.341417		NDH-dependent cyclic electron flow 1
AT1G31070	808.247	0.408004	0.177058	2.30436	0.0212025	0.341417		N-acetylglucosamine-1-phosphate uridylyltransferase 1
AT1G55675	220.86	0.656139	0.284501	2.30628	0.0210949	0.341417		0
AT2G24790	2958.63	-0.47092	0.204405	-2.30386	0.0212305	0.341417		CONSTANS-like 3
AT2G44390	18.4029	2.03406	0.882447	2.30502	0.0211655	0.341417		Cysteine/Histidine-rich C1 domain family protein
AT3G09925	983.669	1.53256	0.664562	2.30612	0.0211039	0.341417		Pollen Ole e 1 allergen and extensin family protein
AT3G12540	116.678	1.39415	0.604701	2.30552	0.0211377	0.341417		Protein of unknown function, DUF547
AT3G28550	10967.3	1.49042	0.646482	2.30543	0.0211426	0.341417		Proline-rich extensin-like family protein
AT3G62000	292.012	-0.612103	0.265502	-2.30545	0.0211412	0.341417		S-adenosyl-L-methionine-dependent methyltransferases superfamily protein
AT4G24350	134.032	-1.00769	0.437441	-2.30361	0.0212446	0.341417		Phosphorylase superfamily protein
AT5G17760	237.265	-0.875294	0.379576	-2.30598	0.0211118	0.341417		P-loop containing nucleoside triphosphate hydrolases superfamily protein
AT5G54270	28758.8	-1.55299	0.673814	-2.30478	0.0211789	0.341417		light-harvesting chlorophyll B-binding protein 3
AT5G60590	271.446	-0.541506	0.235055	-2.30374	0.0212374	0.341417		DHBP synthase RibB-like alpha/beta domain
AT5G03240	7864.1	0.784709	0.340891	2.30193	0.0213389	0.342631		polyubiquitin 3
AT1G51100	599.281	-0.7792	0.338631	-2.30103	0.02139	0.343189		0
AT2G21650	16.1642	-2.15941	0.938845	-2.30007	0.0214442	0.343796		Homeodomain-like superfamily protein
AT3G26740	185.106	1.66813	0.725628	2.29888	0.0215117	0.344615		CCR-like
AT3G47750	246.41	-0.804523	0.350132	-2.29777	0.0215746	0.345359		ATP binding cassette subfamily A4
AT3G10200	519.682	0.794932	0.346078	2.29698	0.0216202	0.34556		S-adenosyl-L-methionine-dependent methyltransferases superfamily protein
AT4G35790	3094.23	0.593755	0.258483	2.29708	0.0216143	0.34556		phospholipase D delta
AT2G45490	192.783	-0.686993	0.299203	-2.29607	0.0216717	0.346121		ataurora3
AT5G25810	273.895	1.5015	0.654255	2.29498	0.0217344	0.346858		Integrase-type DNA-binding superfamily protein
AT1G30260	21.9301	1.31632	0.573734	2.29431	0.0217729	0.347209		0
AT3G23990	6767.17	-0.490378	0.2138	-2.29363	0.0218118	0.347564		heat shock protein 60
AT1G06380	310.705	-0.573076	0.249948	-2.29278	0.0218608	0.34776		Ribosomal protein L1p/L10e family
AT1G51880	39.8087	1.83432	0.799981	2.29295	0.0218507	0.34776		root hair specific 6
AT3G03310	361.948	0.762672	0.332711	2.29229	0.0218888	0.34776		lecithin:cholesterol acyltransferase 3
AT5G08370	455.476	1.01465	0.44264	2.29227	0.0218903	0.34776		alpha-galactosidase 2
AT4G26770	122.938	1.09766	0.479271	2.29027	0.0220057	0.349328		Phosphatidate cytidylyltransferase family protein
AT3G51350	95.1933	1.177	0.51418	2.28908	0.0220746	0.349628		Eukaryotic aspartyl protease family protein
AT4G11070	66.3185	-1.17172	0.511864	-2.28912	0.0220722	0.349628		WRKY family transcription factor
AT4G26080	918.967	0.760256	0.332102	2.28922	0.0220663	0.349628		Protein phosphatase 2C family protein
AT1G75160	23.3224	2.0761	0.907473	2.28778	0.0221503	0.350126		Protein of unknown function (DUF620)
AT5G02240	10882.2	-0.587977	0.257041	-2.28748	0.0221676	0.350126		NAD(P)-binding Rossmann-fold superfamily protein
AT5G43760	4009.23	-0.639769	0.279693	-2.2874	0.0221728	0.350126		3-ketoacyl-CoA synthase 20
AT5G55370	13.218	1.96975	0.860889	2.28805	0.0221348	0.350126		MBOAT (membrane bound O-acyl transferase) family protein
AT5G03380	694.997	0.92655	0.405167	2.28683	0.0222056	0.350382		Heavy metal transport/detoxification superfamily protein
AT1G52730	1060.05	-0.341061	0.149483	-2.28159	0.0225133	0.350514		Transducin/WD40 repeat-like superfamily protein
AT1G54960	183.749	-0.907888	0.397922	-2.28157	0.0225147	0.350514		NPK1-related protein kinase 2
AT1G71500	2704.69	-0.528613	0.231583	-2.28261	0.0224533	0.350514		Rieske (2Fe-2S) domain-containing protein
AT2G19750	3051.27	-0.459935	0.201344	-2.28433	0.0223521	0.350514		Ribosomal protein S30 family protein
AT2G24980	3099.43	1.92501	0.843388	2.28247	0.0224616	0.350514		Proline-rich extensin-like family protein
AT2G34170	291.811	0.629212	0.275313	2.28544	0.0222871	0.350514		Protein of unknown function (DUF688)
AT3G11090	61.5581	-1.243	0.54432	-2.28359	0.0223956	0.350514		LOB domain-containing protein 21
AT3G22460	17.2078	1.48546	0.650167	2.28474	0.0223281	0.350514		O-acetylserine (thiol) lyase (OAS-TL) isoform A2
AT3G50710	7.628	3.07187	1.34497	2.28397	0.0223734	0.350514		F-box/RNI-like/FBD-like domains-containing protein
AT3G58650	381.079	-1.04934	0.45986	-2.28186	0.0224976	0.350514		0
AT3G63110	47.2586	-1.74843	0.765851	-2.28299	0.0224308	0.350514		isopentenyltransferase 3
AT4G03200	966.249	0.531868	0.232896	2.28372	0.0223882	0.350514		catalytics
AT4G31610	7.89096	-2.86506	1.255	-2.28292	0.0224351	0.350514		Transcriptional factor B3 family protein
AT5G01670	1033.76	0.943384	0.412675	2.28602	0.0222531	0.350514		NAD(P)-linked oxidoreductase superfamily protein
AT5G08030	56.5463	-2.00795	0.879044	-2.28424	0.0223575	0.350514		PLC-like phosphodiesterases superfamily protein
AT5G40860	70.8626	1.35792	0.594976	2.28232	0.0224707	0.350514		0
AT5G48440	388.498	0.437507	0.19141	2.28571	0.0222711	0.350514		FAD-dependent oxidoreductase family protein
AT5G55620	316.668	-0.953267	0.417414	-2.28374	0.0223867	0.350514		0
AT2G33790	1128.11	1.08663	0.476352	2.28115	0.0225394	0.35064		arabinogalactan protein 30
AT1G12950	365.983	1.24421	0.545568	2.28059	0.0225729	0.3509		root hair specific 2
AT1G27210	705.332	0.536893	0.235515	2.27965	0.0226284	0.350983		ARM repeat superfamily protein
AT1G49130	12.9644	-2.21795	0.972762	-2.28006	0.0226044	0.350983		B-box type zinc finger protein with CCT domain
AT3G61070	5638.34	-0.294935	0.129363	-2.2799	0.0226138	0.350983		peroxin 11E
AT4G11100	598.77	-0.705221	0.3094	-2.27932	0.0226481	0.351028		0
AT1G01120	1834.04	-0.988572	0.434068	-2.27746	0.0227588	0.351235		3-ketoacyl-CoA synthase 1
AT1G70450	42.9018	1.59428	0.699779	2.27826	0.0227111	0.351235		Protein kinase superfamily protein
AT2G41150	188.079	0.583542	0.256167	2.27798	0.0227279	0.351235		0
AT3G54630	140.479	-0.813874	0.357299	-2.27785	0.0227355	0.351235		0
AT3G60680	69.6182	0.768266	0.337342	2.27741	0.0227619	0.351235		Plant protein of unknown function (DUF641)
AT5G63800	789.839	0.835757	0.366757	2.27878	0.0226802	0.351235		Glycosyl hydrolase family 35 protein
AT1G08340	207.214	1.4233	0.625076	2.277	0.0227865	0.351357		Rho GTPase activating protein with PAK-box/P21-Rho-binding domain
AT1G29980	1530.75	-0.539304	0.237016	-2.27538	0.0228829	0.351833		Protein of unknown function, DUF642
AT3G20410	675.923	0.588186	0.2585	2.27538	0.0228829	0.351833		calmodulin-domain protein kinase 9
AT3G22840	30371.4	-0.897524	0.394369	-2.27585	0.022855	0.351833		Chlorophyll A-B binding family protein
AT4G26230	5707.32	-0.632783	0.278126	-2.27517	0.0228959	0.351833		Ribosomal protein L31e family protein
AT5G43400	471.108	0.640367	0.28147	2.27508	0.0229011	0.351833		Uncharacterised conserved protein UCP015417, vWA
AT4G18040	2152.31	-0.481187	0.21153	-2.27479	0.0229183	0.351839		eukaryotic translation initiation factor 4E
AT3G18870	213.79	-0.634219	0.278842	-2.27448	0.0229372	0.351872		Mitochondrial transcription termination factor family protein
AT1G53320	1351.83	0.572744	0.251951	2.27324	0.0230119	0.352286		tubby like protein 7
AT2G26430	727.06	0.308292	0.135634	2.27297	0.0230282	0.352286		arginine-rich cyclin 1
AT2G30970	9262.33	-0.473312	0.20824	-2.27291	0.0230314	0.352286		aspartate aminotransferase 1
AT5G11960	688.801	0.46205	0.20322	2.27365	0.0229872	0.352286		Protein of unknown function (DUF803)
AT2G41220	3694.91	0.584403	0.257428	2.27016	0.0231976	0.354092		glutamate synthase 2
AT3G51870	997.079	-0.800176	0.352453	-2.27031	0.0231889	0.354092		Mitochondrial substrate carrier family protein
AT5G26260	8410.52	0.895623	0.394526	2.27012	0.0232	0.354092		TRAF-like family protein
AT1G02860	263.775	-0.631656	0.278399	-2.26889	0.0232753	0.354467		SPX (SYG1/Pho81/XPR1) domain-containing protein
AT1G49430	1523.41	-0.447787	0.197348	-2.26902	0.0232672	0.354467		long-chain acyl-CoA synthetase 2
AT2G37260	441.651	-0.384013	0.169219	-2.26933	0.0232486	0.354467		WRKY family transcription factor family protein
AT1G66950	18.6942	1.87022	0.824768	2.26757	0.0233553	0.354687		pleiotropic drug resistance 11
AT4G01040	499.428	0.455107	0.200657	2.26808	0.023324	0.354687		Glycosyl hydrolase superfamily protein
AT5G05180	593.454	-0.586416	0.258614	-2.26754	0.0233574	0.354687		0
AT5G20010	9115.16	-0.521666	0.230058	-2.26754	0.0233572	0.354687		RAS-related nuclear protein-1
AT1G57980	32.4742	-1.09867	0.484648	-2.26695	0.0233934	0.354721		Nucleotide-sugar transporter family protein
AT5G16930	484.546	-0.628117	0.277062	-2.26707	0.0233861	0.354721		AAA-type ATPase family protein
AT1G03440	114.345	-0.716005	0.316208	-2.26435	0.0235527	0.355244		Leucine-rich repeat (LRR) family protein
AT1G08890	291.475	0.718166	0.317141	2.2645	0.0235435	0.355244		Major facilitator superfamily protein
AT1G15530	198.281	0.65968	0.291257	2.26494	0.0235163	0.355244		Concanavalin A-like lectin protein kinase family protein
AT1G23480	369.106	0.777006	0.343032	2.26511	0.0235057	0.355244		cellulose synthase-like A3
AT1G44790	610.656	-0.732456	0.323498	-2.26418	0.0235633	0.355244		ChaC-like family protein
AT4G38560	7.64877	-2.51267	1.10917	-2.26537	0.0234903	0.355244		Arabidopsis phospholipase-like protein (PEARLI 4) family
AT5G45210	90.7694	0.87446	0.386165	2.26447	0.0235451	0.355244		Disease resistance protein (TIR-NBS-LRR class) family
AT5G58260	516.451	-0.66752	0.294793	-2.26437	0.0235516	0.355244		oxidoreductases, acting on NADH or NADPH, quinone or similar compound as acceptor
AT1G04110	145.839	-1.31297	0.580634	-2.26128	0.0237421	0.356404		Subtilase family protein
AT3G61270	244.959	0.823566	0.36404	2.26229	0.0236792	0.356404		Arabidopsis thaliana protein of unknown function (DUF821)
AT4G25550	1487.05	-0.376561	0.166488	-2.2618	0.0237098	0.356404		Cleavage/polyadenylation specificity factor, 25kDa subunit
AT5G36120	383.945	-0.677707	0.299684	-2.26141	0.023734	0.356404		cofactor assembly, complex C (B6F)
AT5G51380	202.616	-0.645098	0.285211	-2.26183	0.0237081	0.356404		RNI-like superfamily protein
AT5G52010	561.934	-0.709119	0.313461	-2.26222	0.0236836	0.356404		C2H2-like zinc finger protein
AT1G03920	75.7699	1.5051	0.666569	2.25798	0.0239466	0.357654		Protein kinase family protein
AT1G05240	5770.74	1.61877	0.717447	2.25629	0.0240524	0.357654		Peroxidase superfamily protein
AT1G31800	1798.91	-0.628022	0.278166	-2.25773	0.0239628	0.357654		cytochrome P450, family 97, subfamily A, polypeptide 3
AT1G68600	6.74546	2.97633	1.31947	2.25571	0.024089	0.357654		Aluminium activated malate transporter family protein
AT1G73160	83.3484	1.01986	0.452113	2.25576	0.0240855	0.357654		UDP-Glycosyltransferase superfamily protein
AT3G03290	23.5477	1.56424	0.69251	2.2588	0.0238956	0.357654		Adenine nucleotide alpha hydrolases-like superfamily protein
AT4G08790	177.607	-0.524564	0.232571	-2.2555	0.0241017	0.357654		Nitrilase/cyanide hydratase and apolipoprotein N-acyltransferase family protein
AT4G11860	558.797	0.358026	0.158741	2.2554	0.0241082	0.357654		Protein of unknown function (DUF544)
AT4G14210	1931.12	-0.643639	0.285413	-2.25511	0.0241264	0.357654		phytoene desaturase 3
AT4G35750	1501.24	0.791041	0.350327	2.25801	0.0239453	0.357654		SEC14 cytosolic factor family protein / phosphoglyceride transfer family protein
AT4G38070	162.419	-1.05333	0.466681	-2.25706	0.0240041	0.357654		basic helix-loop-helix (bHLH) DNA-binding superfamily protein
AT4G38400	664.037	-1.32259	0.586039	-2.25682	0.0240193	0.357654		expansin-like A2
AT5G02800	278.486	0.511154	0.226621	2.25555	0.0240991	0.357654		Protein kinase superfamily protein
AT5G09510	7190.84	-0.487017	0.215533	-2.2596	0.0238461	0.357654		Ribosomal protein S19 family protein
AT5G12080	682.565	-0.485465	0.214896	-2.25907	0.0238789	0.357654		mechanosensitive channel of small conductance-like 10
AT5G51120	1334.12	-0.293179	0.130016	-2.25495	0.0241365	0.357654		polyadenylate-binding protein 1
AT5G67110	375.519	-0.615909	0.273073	-2.25547	0.0241036	0.357654		basic helix-loop-helix (bHLH) DNA-binding superfamily protein
AT5G67420	1277.08	0.588055	0.260549	2.25698	0.0240091	0.357654		LOB domain-containing protein 37
AT5G67510	3324.2	-0.518602	0.230005	-2.25475	0.0241492	0.357654		Translation protein SH3-like family protein
AT1G45474	1253.36	-0.720353	0.31968	-2.25336	0.0242366	0.357686		photosystem I light harvesting complex gene 5
AT3G14510	35.5678	1.55028	0.687833	2.25386	0.0242051	0.357686		Polyprenyl synthetase family protein
AT3G49950	53.6681	-1.25413	0.556544	-2.25343	0.0242319	0.357686		GRAS family transcription factor
AT5G16380	141.409	0.796096	0.353215	2.25385	0.0242054	0.357686		Protein of unknown function, DUF538
AT5G41970	2426.45	-0.42131	0.186902	-2.25418	0.024185	0.357686		Metal-dependent protein hydrolase
AT2G32090	305.484	0.59826	0.265555	2.25287	0.0242673	0.357888		Lactoylglutathione lyase / glyoxalase I family protein
AT1G80080	297.117	-0.848102	0.376526	-2.25244	0.0242945	0.358037		Leucine-rich repeat (LRR) family protein
AT5G03470	247.533	0.406797	0.180668	2.25162	0.024346	0.358544		Protein phosphatase 2A regulatory B subunit family protein
AT2G30432	7.96181	-2.03785	0.90565	-2.25015	0.0244397	0.358665		Homeodomain-like superfamily protein
AT3G02020	19.5001	-2.75932	1.22587	-2.25091	0.0243911	0.358665		aspartate kinase 3
AT3G60330	663.192	1.0723	0.476519	2.25027	0.0244318	0.358665		H(+)-ATPase 7
AT4G17350	191.494	0.762536	0.338721	2.25122	0.0243717	0.358665		Plant protein of unknown function (DUF828) with plant pleckstrin homology-like region
AT4G38840	88.7629	-1.45711	0.647474	-2.25046	0.0244199	0.358665		SAUR-like auxin-responsive protein family
AT3G49940	685.895	0.866039	0.385002	2.24944	0.0244847	0.359075		LOB domain-containing protein 38
AT2G28305	359.314	-0.821349	0.365289	-2.2485	0.0245446	0.359702		Putative lysine decarboxylase family protein
AT1G23060	118.729	1.00943	0.449118	2.24758	0.0246031	0.359942		0
AT1G75760	353.877	0.616263	0.274173	2.24772	0.0245941	0.359942		ER lumen protein retaining receptor family protein
AT2G44380	157.032	1.6274	0.724201	2.24716	0.0246296	0.359942		Cysteine/Histidine-rich C1 domain family protein
AT4G33980	39.6599	1.52339	0.677913	2.24717	0.0246289	0.359942		0
AT1G21651	90.9974	1.08403	0.482632	2.24607	0.0246994	0.36046		zinc ion binding
AT2G15290	2534.78	-0.412436	0.183606	-2.24631	0.024684	0.36046		translocon at inner membrane of chloroplasts 21
AT1G08720	405.613	0.484523	0.215829	2.24494	0.0247718	0.361014		Protein kinase superfamily protein
AT2G48121	9.34723	-2.39993	1.06896	-2.24512	0.0247607	0.361014		0
AT1G14860	334.749	1.09706	0.48921	2.24252	0.024928	0.363039		nudix hydrolase homolog 18
AT1G14900	1842.51	-0.30063	0.134197	-2.24021	0.0250771	0.363597		high mobility group A
AT2G36145	815.828	-0.717102	0.320165	-2.23979	0.0251044	0.363597		0
AT3G05810	808.25	-0.518097	0.231212	-2.24079	0.0250395	0.363597		0
AT3G14940	5385.41	1.09866	0.490572	2.23955	0.0251199	0.363597		phosphoenolpyruvate carboxylase 3
AT3G16330	126.718	-1.13384	0.506275	-2.23958	0.0251183	0.363597		0
AT3G51000	544.436	0.703531	0.313981	2.24068	0.0250467	0.363597		alpha/beta-Hydrolases superfamily protein
AT4G15780	1561.87	0.343563	0.15341	2.23952	0.0251223	0.363597		vesicle-associated membrane protein 724
AT5G28490	7.24187	-2.65546	1.18533	-2.24027	0.0250734	0.363597		Protein of unknown function (DUF640)
AT5G58160	932.991	0.772627	0.34494	2.23989	0.0250983	0.363597		actin binding
AT1G69450	293.188	0.844195	0.377253	2.23774	0.025238	0.364827		Early-responsive to dehydration stress protein (ERD4)
AT4G00165	266.613	-0.860487	0.384545	-2.23768	0.025242	0.364827		Bifunctional inhibitor/lipid-transfer protein/seed storage 2S albumin superfamily protein
AT1G08350	357.136	0.512364	0.229125	2.23618	0.0253401	0.365238		Endomembrane protein 70 protein family
AT1G61840	111.14	1.19081	0.532435	2.23654	0.0253162	0.365238		Cysteine/Histidine-rich C1 domain family protein
AT1G76405	622.68	-0.688616	0.307943	-2.23618	0.0253399	0.365238		0
AT3G59400	2481.99	-1.21702	0.544154	-2.23654	0.0253166	0.365238		enzyme binding;tetrapyrrole binding
AT1G04160	380.73	0.579468	0.25919	2.23569	0.0253724	0.365284		myosin XI B
AT1G62750	8780.03	-0.706134	0.315955	-2.23492	0.0254224	0.365284		Translation elongation factor EFG/EF2 protein
AT3G19390	856.928	1.09366	0.489275	2.23527	0.0253999	0.365284		Granulin repeat cysteine protease family protein
AT3G54270	110.371	0.679495	0.304024	2.235	0.0254171	0.365284		sucrose-6F-phosphate phosphohydrolase family protein
AT5G57560	9269.84	-1.15618	0.517352	-2.2348	0.0254303	0.365284		Xyloglucan endotransglucosylase/hydrolase family protein
AT1G70580	462.709	0.535677	0.239746	2.23435	0.0254602	0.365373		alanine-2-oxoglutarate aminotransferase 2
AT3G49140	1903.16	-0.659419	0.29515	-2.23418	0.0254713	0.365373		Pentatricopeptide repeat (PPR) superfamily protein
AT2G20260	2567.95	-1.06235	0.475652	-2.23347	0.0255181	0.365545		photosystem I subunit E-2
AT5G39770	9.39562	-2.78742	1.248	-2.23352	0.0255147	0.365545		Restriction endonuclease, type II-like superfamily protein
AT2G33800	10181.4	-0.587934	0.263371	-2.23234	0.0255923	0.365595		Ribosomal protein S5 family protein
AT3G07350	142.025	1.23081	0.551331	2.23244	0.0255861	0.365595		Protein of unknown function (DUF506)
AT3G20480	39.9543	1.02111	0.457521	2.23183	0.0256261	0.365595		tetraacyldisaccharide 4'-kinase family protein
AT3G29035	119.476	1.16143	0.520373	2.23192	0.0256202	0.365595		NAC domain containing protein 3
AT4G14990	513.175	0.611723	0.27395	2.23297	0.0255506	0.365595		Topoisomerase II-associated protein PAT1
AT4G32280	9.38639	1.96202	0.879044	2.23199	0.0256156	0.365595		indole-3-acetic acid inducible 29
AT3G61180	406.671	0.471402	0.211256	2.23142	0.0256533	0.365734		RING/U-box superfamily protein
AT2G09990	3638.82	-0.528121	0.236747	-2.23074	0.0256982	0.365877		Ribosomal protein S5 domain 2-like superfamily protein
AT2G41190	554.801	0.891257	0.399495	2.23096	0.0256838	0.365877		Transmembrane amino acid transporter family protein
AT1G03130	2930.85	-1.55018	0.695178	-2.2299	0.0257543	0.366178		photosystem I subunit D-2
AT3G54430	158.253	-0.676984	0.303564	-2.23012	0.0257395	0.366178		SHI-related sequence 6
AT1G12900	7173.11	-1.0462	0.469356	-2.22902	0.0258126	0.366233		glyceraldehyde 3-phosphate dehydrogenase A subunit 2
AT1G14120	919.6	-0.571557	0.256413	-2.22905	0.0258106	0.366233		2-oxoglutarate (2OG) and Fe(II)-dependent oxygenase superfamily protein
AT4G13410	28.5802	-1.79086	0.803269	-2.22946	0.0257833	0.366233		Nucleotide-diphospho-sugar transferases superfamily protein
AT5G19860	1099.49	0.630636	0.28295	2.22879	0.0258279	0.366233		Protein of unknown function, DUF538
AT2G30320	476.282	-0.676592	0.303638	-2.22828	0.0258616	0.366464		Pseudouridine synthase family protein
AT3G10250	400.22	0.562112	0.252341	2.22759	0.025908	0.366873		Plant protein 1589 of unknown function
AT1G02930	5871.65	-0.871322	0.39126	-2.22697	0.0259495	0.366966		glutathione S-transferase 6
AT5G44040	343.655	-0.573988	0.257744	-2.22697	0.0259491	0.366966		0
AT1G07680	14.9374	-2.52071	1.1332	-2.22442	0.02612	0.36707		0
AT1G22220	550.546	-1.00164	0.450164	-2.22505	0.0260778	0.36707		F-box family protein
AT1G29025	732.816	0.840289	0.377732	2.22457	0.0261104	0.36707		Calcium-binding EF-hand family protein
AT1G80600	2984.55	-0.377214	0.169571	-2.22452	0.0261136	0.36707		HOPW1-1-interacting 1
AT4G01050	6043.4	-0.694521	0.312085	-2.22542	0.0260528	0.36707		thylakoid rhodanese-like
AT4G02270	1232.14	1.50223	0.674794	2.22621	0.0260001	0.36707		root hair specific 13
AT4G19880	2262.77	0.824826	0.370749	2.22476	0.0260975	0.36707		Glutathione S-transferase family protein
AT4G28850	324.202	1.38607	0.623166	2.22425	0.0261318	0.36707		xyloglucan endotransglucosylase/hydrolase 26
AT5G49525	5.52209	2.93046	1.31675	2.22552	0.0260462	0.36707		0
AT5G67080	433.684	1.26701	0.569151	2.22613	0.0260054	0.36707		mitogen-activated protein kinase kinase kinase 19
AT1G71530	209.204	1.22204	0.549707	2.22307	0.0262113	0.367694		Protein kinase superfamily protein
AT2G11910	2546.28	-0.442008	0.198816	-2.22321	0.0262019	0.367694		0
AT1G69620	13195.1	-0.473432	0.213162	-2.221	0.0263513	0.368672		ribosomal protein L34
AT2G18280	1668.1	0.470084	0.211644	2.22111	0.0263436	0.368672		tubby like protein 2
AT5G54770	23131.3	-0.416442	0.187473	-2.22134	0.0263278	0.368672		thiazole biosynthetic enzyme, chloroplast (ARA6) (THI1) (THI4)
AT5G55510	685.885	-0.448724	0.202033	-2.22105	0.0263475	0.368672		Mitochondrial import inner membrane translocase subunit Tim17/Tim22/Tim23 family protein
AT5G18430	35.1743	-1.81178	0.816059	-2.22016	0.0264078	0.369216		GDSL-like Lipase/Acylhydrolase superfamily protein
AT5G03870	246.139	-0.691285	0.311476	-2.21939	0.0264603	0.369705		Glutaredoxin family protein
AT1G51175	7.33303	-2.70789	1.22105	-2.21767	0.0265773	0.370618		transposable element gene
AT3G09330	71.9767	1.02597	0.462691	2.21739	0.0265964	0.370618		Transmembrane amino acid transporter family protein
AT4G00700	49.8024	1.38662	0.625168	2.21799	0.0265552	0.370618		C2 calcium/lipid-binding plant phosphoribosyltransferase family protein
AT5G04960	1078.48	1.54394	0.69621	2.21764	0.0265793	0.370618		Plant invertase/pectin methylesterase inhibitor superfamily
AT2G34010	37.2563	-1.69424	0.764335	-2.21662	0.0266492	0.371108		0
AT1G29510	7.71509	2.94246	1.32946	2.21328	0.0268783	0.371555		SAUR-like auxin-responsive protein family
AT1G70350	351.578	-0.491301	0.221943	-2.21363	0.026854	0.371555		0
AT1G74960	2380.97	-0.362909	0.16394	-2.21368	0.0268509	0.371555		fatty acid biosynthesis 1
AT2G41260	148.373	4.52976	2.04587	2.2141	0.0268218	0.371555		glycine-rich protein / late embryogenesis abundant protein (M17)
AT2G41950	739.035	-0.681418	0.307742	-2.21425	0.0268114	0.371555		0
AT3G07340	177.395	1.19477	0.539331	2.21528	0.0267406	0.371555		basic helix-loop-helix (bHLH) DNA-binding superfamily protein
AT3G10110	315.733	-0.647569	0.292606	-2.21311	0.02689	0.371555		Mitochondrial import inner membrane translocase subunit Tim17/Tim22/Tim23 family protein
AT3G17930	1235.01	-0.505343	0.228329	-2.21322	0.0268824	0.371555		0
AT3G62060	427.585	-0.611401	0.27627	-2.21306	0.0268938	0.371555		Pectinacetylesterase family protein
AT4G21790	2060.03	0.240948	0.108765	2.21532	0.0267382	0.371555		tobamovirus multiplication 1
AT5G26670	475.732	0.521807	0.235599	2.21481	0.0267734	0.371555		Pectinacetylesterase family protein
AT5G49330	134.673	-0.952781	0.430292	-2.21427	0.0268104	0.371555		myb domain protein 111
AT1G50575	438.859	-0.688653	0.311437	-2.21121	0.0270211	0.372432		Putative lysine decarboxylase family protein
AT1G54250	561.911	-0.462729	0.209286	-2.21099	0.0270365	0.372432		RNA polymerase Rpb8
AT1G77130	1316.25	0.616246	0.278628	2.21172	0.0269862	0.372432		plant glycogenin-like starch initiation protein 2
AT2G45050	1007.32	0.686706	0.310607	2.21085	0.027046	0.372432		GATA transcription factor 2
AT4G02090	80.2982	1.84632	0.835033	2.21108	0.0270304	0.372432		0
AT1G23830	36.8371	1.20607	0.545682	2.21022	0.0270902	0.372666		0
AT4G34980	586.628	-0.596959	0.270105	-2.2101	0.0270985	0.372666		subtilisin-like serine protease 2
AT5G06630	2136.31	1.92078	0.869302	2.20957	0.0271353	0.372684		proline-rich extensin-like family protein
AT5G56140	992.231	0.421293	0.190652	2.20975	0.0271222	0.372684		RNA-binding KH domain-containing protein
AT5G64890	31.7884	1.71988	0.778506	2.20921	0.0271603	0.372784		elicitor peptide 2 precursor
AT1G31200	58.8258	-0.938783	0.425006	-2.20887	0.0271838	0.372862		phloem protein 2-A9
AT1G74940	419.014	0.742832	0.33635	2.20851	0.0272088	0.372961		Protein of unknown function (DUF581)
AT2G18120	25.3778	-1.32355	0.599561	-2.20753	0.0272769	0.373651		SHI-related sequence 4
AT2G21330	5905.76	-0.659682	0.298991	-2.20636	0.0273587	0.373796		fructose-bisphosphate aldolase 1
AT2G35500	1587.49	-0.602725	0.273115	-2.20685	0.0273244	0.373796		shikimate kinase like 2
AT5G37770	2887.77	-0.728525	0.330169	-2.20652	0.0273473	0.373796		EF hand calcium-binding protein family
AT5G45310	54.2816	1.93718	0.877931	2.20653	0.0273472	0.373796		0
AT1G29430	7.49181	-3.378	1.53143	-2.20578	0.0273998	0.374113		SAUR-like auxin-responsive protein family
AT5G51930	21.5564	1.72506	0.782188	2.20543	0.0274241	0.374202		Glucose-methanol-choline (GMC) oxidoreductase family protein
AT3G09480	200.792	-0.939749	0.426253	-2.20467	0.0274769	0.374679		Histone superfamily protein
AT1G14345	976.884	-0.888514	0.403548	-2.20175	0.0276826	0.376475		NAD(P)-linked oxidoreductase superfamily protein
AT1G16858	660.603	0.402902	0.18301	2.20153	0.0276983	0.376475		conserved peptide upstream open reading frame 55
AT1G16860	660.603	0.402902	0.18301	2.20153	0.0276983	0.376475		Ubiquitin-specific protease family C19-related protein
AT3G53780	249.239	0.611699	0.277807	2.20189	0.0276731	0.376475		RHOMBOID-like protein 4
AT5G63100	170.23	-0.705142	0.320177	-2.20235	0.0276404	0.376475		S-adenosyl-L-methionine-dependent methyltransferases superfamily protein
AT2G24850	117.061	-1.89735	0.861955	-2.20122	0.0277205	0.376533		tyrosine aminotransferase 3
AT3G15790	449.731	0.562447	0.255587	2.20061	0.027764	0.376879		methyl-CPG-binding domain 11
AT5G45510	2547.36	0.559869	0.254501	2.19987	0.027816	0.377341		Leucine-rich repeat (LRR) family protein
AT4G33520	1404.92	-0.606322	0.275666	-2.19948	0.0278437	0.377473		P-type ATP-ase 1
AT3G46780	3267.66	-1.36056	0.618778	-2.19879	0.0278932	0.377899		plastid transcriptionally active 16
AT4G33080	637.439	0.473723	0.215477	2.19849	0.0279144	0.377943		AGC (cAMP-dependent, cGMP-dependent and protein kinase C) kinase family protein
AT1G14230	665.924	0.51931	0.236255	2.19809	0.0279426	0.37808		GDA1/CD39 nucleoside phosphatase family protein
AT5G65220	9254.54	-0.542225	0.246739	-2.19756	0.0279803	0.378347		Ribosomal L29 family protein
AT1G53140	377.421	-0.955452	0.435029	-2.19629	0.028071	0.379046		Dynamin related protein 5A
AT2G25670	3004.8	-0.360608	0.16422	-2.19589	0.0280999	0.379046		0
AT5G39150	33.476	-2.83118	1.28934	-2.19583	0.0281042	0.379046		RmlC-like cupins superfamily protein
AT5G47540	1119.69	0.426111	0.194028	2.19613	0.0280829	0.379046		Mo25 family protein
AT1G01360	117.326	0.71473	0.325925	2.19293	0.0283126	0.379351		regulatory component of ABA receptor 1
AT1G04940	2793.61	-0.506772	0.231113	-2.19275	0.0283257	0.379351		translocon at the inner envelope membrane of chloroplasts 20
AT1G07730	104.071	1.96416	0.895239	2.19401	0.0282348	0.379351		ERR: AT1G07730 not in vocabulary: $voc
AT1G13530	71.3463	1.18698	0.541006	2.19403	0.028233	0.379351		Protein of unknown function (DUF1262)
AT1G53830	885.487	1.22071	0.556488	2.1936	0.0282639	0.379351		pectin methylesterase 2
AT1G63650	351.652	-0.476788	0.217421	-2.19293	0.0283126	0.379351		basic helix-loop-helix (bHLH) DNA-binding superfamily protein
AT2G03720	214.123	1.5633	0.712454	2.19425	0.0282173	0.379351		Adenine nucleotide alpha hydrolases-like superfamily protein
AT3G15450	609.119	2.78308	1.26778	2.19525	0.0281459	0.379351		Aluminium induced protein with YGL and LRDR motifs
AT4G14930	636.399	-0.627387	0.286011	-2.19358	0.0282657	0.379351		Survival protein SurE-like phosphatase/nucleotidase
AT4G27130	3426.57	0.431488	0.196767	2.19289	0.0283152	0.379351		Translation initiation factor SUI1 family protein
AT5G66930	306.994	0.56996	0.259923	2.1928	0.0283216	0.379351		0
AT2G45590	422.407	-0.519182	0.23687	-2.19184	0.0283908	0.379739		Protein kinase superfamily protein
AT3G05590	24776.9	-0.394563	0.180008	-2.19192	0.0283851	0.379739		ribosomal protein L18
AT2G35350	183.843	-0.808385	0.369059	-2.1904	0.0284955	0.379929		poltergeist like 1
AT4G33120	315.983	0.921274	0.42043	2.19126	0.0284326	0.379929		S-adenosyl-L-methionine-dependent methyltransferases superfamily protein
AT4G38810	1131.86	0.562931	0.256949	2.19083	0.0284644	0.379929		Calcium-binding EF-hand family protein
AT5G25260	7.14707	2.45252	1.11966	2.1904	0.0284951	0.379929		SPFH/Band 7/PHB domain-containing membrane-associated protein family
AT5G45960	43.18	-1.24483	0.568192	-2.19086	0.028462	0.379929		GDSL-like Lipase/Acylhydrolase superfamily protein
AT1G28260	51.6842	0.904347	0.413176	2.18877	0.0286136	0.38126		Telomerase activating protein Est1
AT5G23900	6770.46	-0.452173	0.206623	-2.1884	0.0286406	0.381377		Ribosomal protein L13e family protein
AT1G69810	414.228	1.06327	0.486545	2.18535	0.0288629	0.383852		WRKY DNA-binding protein 36
AT5G56670	8420.74	-0.563428	0.257813	-2.18542	0.0288584	0.383852		Ribosomal protein S30 family protein
AT1G50320	1397.77	-0.509624	0.233274	-2.18466	0.0289139	0.384286		thioredoxin X
AT4G06746	30.5994	1.92419	0.880881	2.18439	0.0289335	0.384303		related to AP2 9
AT4G27480	122.109	0.846498	0.387737	2.18318	0.0290227	0.385244		Core-2/I-branching beta-1,6-N-acetylglucosaminyltransferase family protein
AT5G49080	1100.29	1.53933	0.705454	2.18204	0.0291069	0.386117		transposable element gene
AT3G24050	881.757	-0.407745	0.186953	-2.18101	0.0291829	0.386881		GATA transcription factor 1
AT3G07430	5237.82	-0.572411	0.262562	-2.1801	0.0292503	0.38753		YGGT family protein
AT1G04610	80.1369	0.927806	0.425941	2.17825	0.0293873	0.387638		YUCCA 3
AT1G20020	3255.88	-0.901123	0.414011	-2.17657	0.029513	0.387638		ferredoxin-NADP(+)-oxidoreductase 2
AT1G24020	4299.16	-2.0874	0.958699	-2.17733	0.0294563	0.387638		MLP-like protein 423
AT1G75350	5461.5	-0.57328	0.263316	-2.17715	0.0294692	0.387638		Ribosomal protein L31
AT1G76710	358.418	0.369139	0.169525	2.17749	0.0294441	0.387638		SET domain group 26
AT1G77660	139.401	0.708928	0.325441	2.17836	0.0293794	0.387638		Histone H3 K4-specific methyltransferase SET7/9 family protein
AT1G79040	8836.38	-0.881597	0.404608	-2.17889	0.0293398	0.387638		photosystem II subunit R
AT3G47340	87.5669	2.94166	1.3511	2.17724	0.0294628	0.387638		glutamine-dependent asparagine synthase 1
AT3G61930	78.6726	-2.06768	0.949223	-2.17828	0.029385	0.387638		0
AT4G29930	52.0404	1.51052	0.693837	2.17705	0.0294768	0.387638		basic helix-loop-helix (bHLH) DNA-binding superfamily protein
AT5G02350	196.839	0.940114	0.431949	2.17645	0.0295218	0.387638		Cysteine/Histidine-rich C1 domain family protein
AT5G05250	152.143	-1.00914	0.463318	-2.17808	0.0294	0.387638		0
AT5G07830	1061.23	0.396478	0.182183	2.17626	0.0295356	0.387638		glucuronidase 2
AT5G19700	10.1911	2.26291	1.03877	2.17845	0.0293729	0.387638		MATE efflux family protein
AT5G60150	246.981	-1.12823	0.518333	-2.17665	0.0295066	0.387638		0
AT1G10530	98.8895	1.14517	0.526608	2.17462	0.0296589	0.387676		0
AT1G29090	2426.55	-2.20784	1.01564	-2.17383	0.0297177	0.387676		Cysteine proteinases superfamily protein
AT2G16580	88.3124	0.840687	0.386408	2.17565	0.0295816	0.387676		SAUR-like auxin-responsive protein family
AT3G16120	35.6443	1.755	0.80675	2.17539	0.0296009	0.387676		Dynein light chain type 1 family protein
AT3G44890	7779.42	-0.599226	0.275422	-2.17567	0.0295802	0.387676		ribosomal protein L9
AT3G62530	7836.35	-0.556335	0.255902	-2.17402	0.0297037	0.387676		ARM repeat superfamily protein
AT4G12830	79.7492	-1.13065	0.520034	-2.17419	0.0296911	0.387676		alpha/beta-Hydrolases superfamily protein
AT4G27700	1550.63	-0.737085	0.339044	-2.17401	0.0297042	0.387676		Rhodanese/Cell cycle control phosphatase superfamily protein
AT5G47240	5.54695	2.7229	1.25224	2.17443	0.0296729	0.387676		nudix hydrolase homolog 8
AT5G67380	1218.48	0.349188	0.160638	2.17376	0.0297232	0.387676		casein kinase alpha 1
AT2G34090	334.89	-0.623285	0.286775	-2.17343	0.0297479	0.387757		maternal effect embryo arrest 18
AT5G49870	67.4157	1.19296	0.549042	2.17281	0.0297945	0.388123		Mannose-binding lectin superfamily protein
AT1G49500	103.01	1.45469	0.669615	2.17242	0.0298236	0.388262		0
AT3G54380	369.468	0.418457	0.192681	2.17176	0.0298739	0.388676		SAC3/GANP/Nin1/mts3/eIF-3 p25 family
AT1G27140	301.934	1.01193	0.466126	2.17094	0.0299358	0.388998		glutathione S-transferase tau 14
AT3G07010	724.947	0.715281	0.329459	2.17107	0.0299256	0.388998		Pectin lyase-like superfamily protein
AT5G45930	2177.28	-0.79549	0.36655	-2.17021	0.0299909	0.389473		magnesium chelatase i2
AT3G06360	18.6815	-1.36341	0.628388	-2.1697	0.0300295	0.389733		arabinogalactan protein 27
AT1G14440	715.73	-0.796519	0.367182	-2.16928	0.0300618	0.389775		homeobox protein 31
AT2G38790	55.3379	1.2428	0.572936	2.16917	0.0300698	0.389775		0
AT1G15180	1027.52	0.390547	0.180145	2.16796	0.0301617	0.390055		MATE efflux family protein
AT1G67090	157860	-0.568484	0.262198	-2.16815	0.0301473	0.390055		ribulose bisphosphate carboxylase small chain 1A
AT1G79060	141.032	0.57807	0.266582	2.16845	0.0301245	0.390055		0
AT2G04170	742.342	0.740437	0.341566	2.16777	0.0301763	0.390055		TRAF-like family protein
AT5G06990	192.196	1.28911	0.594702	2.16766	0.0301844	0.390055		Protein of unknown function, DUF617
AT1G73110	656.287	-0.715382	0.330097	-2.16719	0.0302204	0.390242		P-loop containing nucleoside triphosphate hydrolases superfamily protein
AT3G28345	934.232	0.874111	0.403377	2.16698	0.0302361	0.390242		ABC transporter family protein
AT3G43110	21.2074	1.73886	0.802869	2.16581	0.0303254	0.390697		0
AT4G23740	1235.25	-0.353306	0.16313	-2.16579	0.0303271	0.390697		Leucine-rich repeat protein kinase family protein
AT5G39720	17.2295	1.71746	0.792901	2.16604	0.0303079	0.390697		avirulence induced gene 2 like protein
AT4G02990	1778.58	-0.732722	0.338362	-2.1655	0.0303493	0.390742		Mitochondrial transcription termination factor family protein
AT2G36620	8871.62	-0.578758	0.26743	-2.16415	0.0304528	0.390876		ribosomal protein L24
AT4G08685	1341.02	-0.687988	0.31781	-2.16477	0.030405	0.390876		Pollen Ole e 1 allergen and extensin family protein
AT4G11610	209.785	0.739418	0.341643	2.1643	0.0304413	0.390876		C2 calcium/lipid-binding plant phosphoribosyltransferase family protein
AT4G30410	246.888	0.901847	0.416641	2.16456	0.0304211	0.390876		sequence-specific DNA binding transcription factors
AT5G64040	5348.33	-1.12515	0.519725	-2.1649	0.0303957	0.390876		photosystem I reaction center subunit PSI-N, chloroplast, putative / PSI-N, putative (PSAN)
AT1G33240	1445.01	0.43335	0.200439	2.162	0.0306181	0.392282		GT-2-like 1
AT2G38810	415.894	-0.521051	0.241004	-2.162	0.0306184	0.392282		histone H2A 8
AT5G01650	1298.33	-0.493539	0.228279	-2.162	0.0306184	0.392282		Tautomerase/MIF superfamily protein
AT3G06440	314.706	0.431027	0.199396	2.16166	0.0306444	0.392375		Galactosyltransferase family protein
AT1G06530	1563.35	-0.489104	0.226488	-2.15951	0.0308103	0.392686		Tropomyosin-related
AT1G12560	611.428	1.54013	0.713617	2.1582	0.0309122	0.392686		expansin A7
AT1G18160	786.514	0.338474	0.156762	2.15915	0.0308383	0.392686		Protein kinase superfamily protein
AT1G48350	7276.07	-0.521396	0.241518	-2.15883	0.0308636	0.392686		Ribosomal L18p/L5e family protein
AT1G48790	816.067	0.367744	0.170378	2.1584	0.0308971	0.392686		associated molecule with the SH3 domain of STAM 1
AT1G56550	260.624	1.01667	0.470793	2.15948	0.0308132	0.392686		RhamnoGalacturonan speci&#64257;c Xylosyltransferase 1
AT1G73870	7.51192	-3.27167	1.51563	-2.15862	0.0308799	0.392686		B-box type zinc finger protein with CCT domain
AT2G29260	76.4471	-0.850868	0.394182	-2.15857	0.0308839	0.392686		NAD(P)-binding Rossmann-fold superfamily protein
AT3G55010	1391.47	-0.553526	0.256504	-2.15796	0.0309306	0.392686		phosphoribosylformylglycinamidine cyclo-ligase, chloroplast / phosphoribosyl-aminoimidazole synthetase / AIR synthase (PUR5)
AT4G12470	299.412	-1.61648	0.748917	-2.15843	0.0308946	0.392686		azelaic acid induced 1
AT5G01370	96.6761	-0.75672	0.350626	-2.15819	0.0309127	0.392686		ALC-interacting protein 1
AT5G10520	66.4889	0.960346	0.444656	2.15975	0.030792	0.392686		ROP binding protein kinases 1
AT5G45170	515.5	-0.490996	0.227444	-2.15876	0.0308692	0.392686		Haloacid dehalogenase-like hydrolase (HAD) superfamily protein
AT5G64990	49.12	-0.789053	0.365418	-2.15932	0.0308257	0.392686		RAB GTPase homolog H1A
AT3G12120	14885.2	0.550259	0.25503	2.15763	0.0309569	0.392782		fatty acid desaturase 2
AT2G42220	3501.91	-1.20625	0.559195	-2.15712	0.030996	0.39304		Rhodanese/Cell cycle control phosphatase superfamily protein
AT1G11210	32.1445	1.89854	0.880613	2.15593	0.0310889	0.393059		Protein of unknown function (DUF761)
AT1G61800	5287.42	-0.95863	0.444598	-2.15617	0.0310702	0.393059		glucose-6-phosphate/phosphate translocator 2
AT2G05280	5.45627	-2.862	1.32758	-2.1558	0.0310996	0.393059		transposable element gene
AT2G40590	3723.33	-0.482191	0.223643	-2.15607	0.0310779	0.393059		Ribosomal protein S26e family protein
AT3G04140	142.102	0.874911	0.405838	2.15581	0.0310983	0.393059		Ankyrin repeat family protein
AT4G23050	1324.78	0.658783	0.305606	2.15567	0.0311098	0.393059		PAS domain-containing protein tyrosine kinase family protein
AT5G47580	225.338	0.464828	0.215669	2.15528	0.0311399	0.393202		0
AT2G02950	225.33	1.05988	0.492087	2.15385	0.0312519	0.39418		phytochrome kinase substrate 1
AT2G39130	1075.65	0.508029	0.235882	2.15374	0.0312603	0.39418		Transmembrane amino acid transporter family protein
AT5G54080	395.762	0.647715	0.300763	2.15357	0.0312737	0.39418		homogentisate 1,2-dioxygenase
AT3G05410	642.076	-0.492179	0.228582	-2.15319	0.0313038	0.394323		Photosystem II reaction center PsbP family protein
AT2G40010	646.455	-0.41519	0.192952	-2.15178	0.0314148	0.395332		Ribosomal protein L10 family protein
AT4G38370	715.001	-0.569403	0.264631	-2.15169	0.0314216	0.395332		Phosphoglycerate mutase family protein
AT1G04830	460.12	0.567777	0.263976	2.15086	0.0314869	0.395544		Ypt/Rab-GAP domain of gyp1p superfamily protein
AT2G35075	13.7557	-1.79207	0.833224	-2.15076	0.031495	0.395544		0
AT5G63050	1742.24	-0.53927	0.2507	-2.15106	0.0314713	0.395544		embryo defective 2759
AT1G26665	640.63	0.429263	0.19969	2.14964	0.0315836	0.395711		Mediator complex, subunit Med10
AT1G33750	671.16	0.501699	0.233392	2.14959	0.0315873	0.395711		Terpenoid cyclases/Protein prenyltransferases superfamily protein
AT4G38710	2037.87	-0.551185	0.256437	-2.1494	0.0316026	0.395711		glycine-rich protein
AT5G23450	1537.69	0.285593	0.132864	2.14952	0.031593	0.395711		long-chain base (LCB) kinase 1
AT5G53450	787.471	-0.680732	0.316628	-2.14994	0.0315596	0.395711		OBP3-responsive gene 1
AT3G03980	603.012	-0.423288	0.197053	-2.14809	0.031707	0.395837		NAD(P)-binding Rossmann-fold superfamily protein
AT3G07170	1062.87	-0.372785	0.173478	-2.14889	0.0316434	0.395837		Sterile alpha motif (SAM) domain-containing protein
AT5G40450	719.454	1.54415	0.718842	2.1481	0.0317054	0.395837		0
AT5G42250	590.797	0.8367	0.389443	2.14845	0.031678	0.395837		Zinc-binding alcohol dehydrogenase family protein
AT5G42420	973.408	0.457311	0.212832	2.14869	0.0316588	0.395837		Nucleotide-sugar transporter family protein
AT1G45170	522.852	-0.508756	0.236873	-2.1478	0.0317298	0.395887		0
AT2G31020	175.101	1.22919	0.57251	2.14702	0.0317918	0.395908		OSBP(oxysterol binding protein)-related protein 1A
AT3G04400	23671.7	-0.440826	0.205311	-2.14712	0.0317839	0.395908		Ribosomal protein L14p/L23e family protein
AT3G53810	317.013	0.591974	0.275678	2.14734	0.0317662	0.395908		Concanavalin A-like lectin protein kinase family protein
AT5G16460	44.1659	2.69532	1.25549	2.14683	0.031807	0.395908		Putative adipose-regulatory protein (Seipin)
AT1G47480	230.747	1.2827	0.597846	2.14554	0.0319096	0.396714		alpha/beta-Hydrolases superfamily protein
AT2G47810	32.5505	1.64462	0.766487	2.14566	0.0318998	0.396714		nuclear factor Y, subunit B5
AT4G23570	578.854	-0.465576	0.217104	-2.14449	0.0319939	0.397292		phosphatase-related
AT5G40390	988.947	0.818432	0.381628	2.14458	0.0319863	0.397292		Raffinose synthase family protein
AT5G16190	213.149	-0.631322	0.294431	-2.14421	0.0320161	0.397333		cellulose synthase like A11
AT5G35660	207.176	1.85357	0.864606	2.14383	0.0320464	0.397474		Glycine-rich protein family
AT3G09490	52.8241	1.05345	0.491596	2.14292	0.0321195	0.398049		Tetratricopeptide repeat (TPR)-like superfamily protein
AT5G48560	315.304	0.819583	0.382486	2.14278	0.0321307	0.398049		basic helix-loop-helix (bHLH) DNA-binding superfamily protein
AT1G33080	35.8668	-1.3601	0.63481	-2.14253	0.0321508	0.398061		MATE efflux family protein
AT3G27300	1406.83	0.46484	0.216982	2.1423	0.0321696	0.398061		glucose-6-phosphate dehydrogenase 5
AT1G18540	19068	-0.486599	0.227338	-2.14042	0.0323209	0.39829		Ribosomal protein L6 family protein
AT2G18620	206.301	0.991803	0.463238	2.14102	0.0322723	0.39829		Terpenoid synthases superfamily protein
AT2G44110	183.297	1.35707	0.633846	2.14101	0.0322735	0.39829		Seven transmembrane MLO family protein
AT3G55605	419.517	-0.563579	0.263212	-2.14116	0.032261	0.39829		Mitochondrial glycoprotein family protein
AT5G06800	144.167	0.789568	0.368872	2.1405	0.0323148	0.39829		myb-like HTH transcriptional regulator family protein
AT5G36150	7.73223	-4.06506	1.89827	-2.14146	0.0322373	0.39829		putative pentacyclic triterpene synthase 3
AT5G56160	125.851	0.891296	0.416325	2.14087	0.0322848	0.39829		Sec14p-like phosphatidylinositol transfer family protein
AT1G59580	579.12	0.604111	0.282319	2.13982	0.0323697	0.398656		mitogen-activated protein kinase homolog 2
AT2G46660	48.0775	1.56764	0.733202	2.13807	0.0325107	0.400158		cytochrome P450, family 78, subfamily A, polypeptide 6
AT4G01150	9617.81	-0.550879	0.257702	-2.13765	0.0325449	0.400344		0
AT5G65260	1326.04	-0.29493	0.137988	-2.13736	0.0325689	0.400405		RNA-binding (RRM/RBD/RNP motifs) family protein
AT1G13260	2044.39	-0.976921	0.457132	-2.13706	0.0325928	0.400465		related to ABI3/VP1 1
AT1G27000	1326.53	0.40654	0.190329	2.13599	0.0326805	0.400603		Protein of unknown function (DUF1664)
AT2G43470	9.08052	2.2899	1.07185	2.1364	0.032647	0.400603		Protein of unknown function (DUF3755)
AT3G63540	1929.91	-0.542605	0.253971	-2.13648	0.03264	0.400603		Mog1/PsbP/DUF1795-like photosystem II reaction center PsbP family protein
AT4G31351	11.5329	1.87608	0.878317	2.136	0.0326797	0.400603		0
AT1G09170	105.125	1.56522	0.734406	2.13127	0.033067	0.400605		P-loop nucleoside triphosphate hydrolases superfamily protein with CH (Calponin Homology) domain
AT1G32080	910.022	-1.00141	0.470111	-2.13015	0.0331591	0.400605		membrane protein, putative
AT1G58280	207.117	0.701751	0.329319	2.13091	0.0330962	0.400605		Phosphoglycerate mutase family protein
AT1G67370	35.9339	1.23068	0.576873	2.13337	0.0328946	0.400605		DNA-binding HORMA family protein
AT1G73530	917.884	-0.542167	0.253984	-2.13465	0.0327894	0.400605		RNA-binding (RRM/RBD/RNP motifs) family protein
AT2G47530	232.123	1.55286	0.727332	2.13501	0.0327604	0.400605		Pollen Ole e 1 allergen and extensin family protein
AT3G05470	305.319	-0.739446	0.346536	-2.13382	0.0328574	0.400605		Actin-binding FH2 (formin homology 2) family protein
AT3G10290	68.4093	-0.926841	0.434471	-2.13326	0.0329032	0.400605		Nucleotide-sugar transporter family protein
AT3G12040	37.5281	1.31176	0.61556	2.13101	0.0330887	0.400605		DNA-3-methyladenine glycosylase (MAG)
AT3G21690	1821.56	-0.677704	0.318162	-2.13006	0.0331664	0.400605		MATE efflux family protein
AT3G26650	11973.7	-0.728931	0.341407	-2.13508	0.0327547	0.400605		glyceraldehyde 3-phosphate dehydrogenase A subunit
AT3G53480	2601.47	0.850267	0.398142	2.13559	0.0327131	0.400605		pleiotropic drug resistance 9
AT3G53750	962.742	-0.34078	0.159823	-2.13223	0.0329877	0.400605		actin 3
AT3G55610	2103.62	0.361943	0.169711	2.1327	0.0329495	0.400605		delta 1-pyrroline-5-carboxylate synthase 2
AT3G56930	417.997	0.693678	0.325313	2.13234	0.0329789	0.400605		DHHC-type zinc finger family protein
AT3G62680	4358.39	1.78807	0.839493	2.12994	0.033177	0.400605		proline-rich protein 3
AT4G18160	229.882	0.658666	0.309103	2.13089	0.0330979	0.400605		Ca2+ activated outward rectifying K+ channel 6
AT4G24020	773.89	0.360339	0.169156	2.13021	0.0331541	0.400605		NIN like protein 7
AT4G26740	131.766	3.07404	1.43958	2.13537	0.0327305	0.400605		seed gene 1
AT4G28350	19.6635	1.51396	0.709396	2.13415	0.0328304	0.400605		Concanavalin A-like lectin protein kinase family protein
AT4G29070	255.377	0.589746	0.276757	2.13091	0.0330963	0.400605		Phospholipase A2 family protein
AT4G29400	730.174	-0.717908	0.336537	-2.13322	0.0329065	0.400605		Protein of unknown function (DUF3531)
AT4G32650	750.074	0.779566	0.365973	2.13012	0.0331618	0.400605		potassium channel in Arabidopsis thaliana 3
AT5G11360	5.21254	-3.49457	1.63864	-2.1326	0.0329575	0.400605		Interleukin-1 receptor-associated kinase 4 protein
AT5G21482	148.195	-0.83838	0.393011	-2.13322	0.0329065	0.400605		cytokinin oxidase 7
AT5G65730	14.1075	-3.28084	1.54005	-2.13035	0.0331428	0.400605		xyloglucan endotransglucosylase/hydrolase 6
AT2G42190	630.263	-0.745831	0.35029	-2.12918	0.0332394	0.401129		0
AT3G02920	346.141	-0.391672	0.183992	-2.12875	0.0332751	0.401328		Replication protein A, subunit RPA32
AT5G61570	104.375	-0.624913	0.293656	-2.12804	0.0333334	0.401801		Protein kinase superfamily protein
AT1G51400	1673.78	-1.15365	0.543367	-2.12316	0.0337407	0.403288		Photosystem II 5 kD protein
AT1G58848	966.011	-0.763563	0.359139	-2.12609	0.0334954	0.403288		Disease resistance protein (CC-NBS-LRR class) family
AT1G66130	244.191	-0.771028	0.362714	-2.12572	0.0335266	0.403288		NAD(P)-binding Rossmann-fold superfamily protein
AT1G75900	67.2786	-0.862563	0.40659	-2.12146	0.0338832	0.403288		GDSL-like Lipase/Acylhydrolase superfamily protein
AT2G07170	447.931	-0.719924	0.338954	-2.12396	0.0336735	0.403288		ARM repeat superfamily protein
AT2G20520	326.485	1.60295	0.754952	2.12325	0.0337327	0.403288		FASCICLIN-like arabinogalactan 6
AT2G34700	47.7019	-1.15182	0.54218	-2.12442	0.0336347	0.403288		Pollen Ole e 1 allergen and extensin family protein
AT2G35150	8.44399	-1.8932	0.892067	-2.12226	0.0338162	0.403288		EXORDIUM like 1
AT2G35290	302.205	-1.35073	0.635632	-2.12502	0.0335853	0.403288		0
AT2G41100	3515.68	-1.14694	0.540299	-2.1228	0.033771	0.403288		Calcium-binding EF hand family protein
AT3G10720	3014.47	-0.547144	0.257736	-2.12289	0.0337634	0.403288		Plant invertase/pectin methylesterase inhibitor superfamily
AT3G14390	2129.09	-0.455962	0.214527	-2.12543	0.0335509	0.403288		Pyridoxal-dependent decarboxylase family protein
AT3G56650	327.367	-0.628837	0.296375	-2.12177	0.0338575	0.403288		Mog1/PsbP/DUF1795-like photosystem II reaction center PsbP family protein
AT3G61400	19.933	2.02022	0.951279	2.12369	0.0336965	0.403288		2-oxoglutarate (2OG) and Fe(II)-dependent oxygenase superfamily protein
AT4G14890	2038.37	-0.432362	0.203765	-2.12187	0.0338488	0.403288		2Fe-2S ferredoxin-like superfamily protein
AT4G31450	364.376	0.366229	0.172538	2.1226	0.0337877	0.403288		RING/U-box superfamily protein
AT4G39040	2742.76	-0.568055	0.267188	-2.12605	0.0334989	0.403288		RNA-binding CRS1 / YhbY (CRM) domain protein
AT4G40090	1870.39	1.76215	0.830673	2.12135	0.0338924	0.403288		arabinogalactan protein 3
AT5G03230	152.047	0.708176	0.333802	2.12154	0.0338761	0.403288		Protein of unknown function, DUF584
AT5G10030	459.208	0.571147	0.268893	2.12407	0.0336643	0.403288		TGACG motif-binding factor 4
AT5G37010	375.109	-0.679334	0.320248	-2.12127	0.0338988	0.403288		0
AT5G55680	35.715	-0.960082	0.452414	-2.12213	0.0338269	0.403288		glycine-rich protein
AT5G65690	190.996	1.43511	0.675943	2.12312	0.0337436	0.403288		phosphoenolpyruvate carboxykinase 2
AT4G18640	472.014	0.94718	0.446609	2.12083	0.0339365	0.403508		Leucine-rich repeat protein kinase family protein
AT1G71230	286.866	0.418449	0.197366	2.12017	0.0339921	0.403694		COP9-signalosome 5B
AT3G12930	2040.2	-0.710575	0.335158	-2.12012	0.033996	0.403694		Lojap-related protein
AT4G40050	733.752	0.351508	0.165823	2.11978	0.0340249	0.403694		Protein of unknown function (DUF3550/UPF0682)
AT5G53730	19.1696	-1.388	0.654803	-2.11973	0.0340291	0.403694		Late embryogenesis abundant (LEA) hydroxyproline-rich glycoprotein family
AT1G09330	1107.37	0.356775	0.168479	2.11763	0.0342066	0.404972		0
AT1G10522	1441.88	-0.753287	0.355732	-2.11757	0.0342119	0.404972		0
AT3G21180	232.626	1.14261	0.539593	2.11754	0.034214	0.404972		autoinhibited Ca(2+)-ATPase 9
AT4G02150	1496.88	-0.53222	0.251265	-2.11817	0.0341611	0.404972		ARM repeat superfamily protein
AT5G65800	5.53575	2.66307	1.25787	2.11714	0.0342483	0.405149		ACC synthase 5
AT2G44290	257.095	-0.792424	0.374344	-2.11684	0.0342738	0.405222		Bifunctional inhibitor/lipid-transfer protein/seed storage 2S albumin superfamily protein
AT4G05190	557.617	-0.818402	0.386759	-2.11605	0.0343405	0.405782		kinesin 5
AT1G63610	1770.99	-0.529104	0.250286	-2.114	0.0345151	0.406139		0
AT1G67310	510.865	0.590348	0.279302	2.11365	0.0345448	0.406139		Calmodulin-binding transcription activator protein with CG-1 and Ankyrin domains
AT3G15080	375.189	-0.438787	0.207566	-2.11397	0.0345182	0.406139		Polynucleotidyl transferase, ribonuclease H-like superfamily protein
AT3G53370	360.617	0.673402	0.31855	2.11396	0.0345183	0.406139		S1FA-like DNA-binding protein
AT4G16920	27.175	1.48583	0.702585	2.1148	0.0344471	0.406139		Disease resistance protein (TIR-NBS-LRR class) family
AT5G20290	39331	-0.424653	0.200904	-2.11371	0.0345398	0.406139		Ribosomal protein S8e family protein
AT5G22410	524.015	1.55666	0.73637	2.11397	0.0345177	0.406139		root hair specific 18
AT5G64310	3560.5	-0.747452	0.353417	-2.11493	0.0344357	0.406139		arabinogalactan protein 1
AT5G65090	89.1642	1.05928	0.501018	2.11426	0.0344931	0.406139		DNAse I-like superfamily protein
AT4G04640	8152.82	-0.629334	0.297807	-2.11323	0.0345812	0.406339		ATPase, F1 complex, gamma subunit protein
AT1G03780	550.003	-0.928098	0.43924	-2.11296	0.034604	0.40638		targeting protein for XKLP2
AT3G08940	8314.26	-1.1185	0.529747	-2.1114	0.0347383	0.407728		light harvesting complex photosystem II
AT2G36570	313.544	-0.617035	0.292637	-2.10853	0.0349848	0.410392		Leucine-rich repeat protein kinase family protein
AT1G19200	44.277	-1.10838	0.52606	-2.10695	0.0351216	0.410928		Protein of unknown function (DUF581)
AT1G26730	76.2986	0.866934	0.411474	2.1069	0.0351265	0.410928		EXS (ERD1/XPR1/SYG1) family protein
AT1G57590	539.576	0.720402	0.341929	2.10687	0.0351284	0.410928		Pectinacetylesterase family protein
AT2G25350	180.323	0.469138	0.222585	2.10768	0.035059	0.410928		Phox (PX) domain-containing protein
AT3G22570	230.049	1.25817	0.597062	2.10726	0.0350949	0.410928		Bifunctional inhibitor/lipid-transfer protein/seed storage 2S albumin superfamily protein
AT3G63140	2176.41	-0.778171	0.36944	-2.10635	0.0351735	0.411227		chloroplast stem-loop binding protein of 41 kDa
AT1G67660	546.877	-0.738462	0.350959	-2.10412	0.0353677	0.411434		Restriction endonuclease, type II-like superfamily protein
AT1G70210	272.898	0.63031	0.299469	2.10476	0.0353123	0.411434		CYCLIN D1;1
AT1G79440	1867.48	0.5182	0.246215	2.10466	0.0353208	0.411434		aldehyde dehydrogenase 5F1
AT3G18165	1347.39	-0.397102	0.188619	-2.10531	0.0352646	0.411434		modifier of snc1,4
AT4G13770	42.6919	-2.30505	1.09545	-2.1042	0.0353611	0.411434		cytochrome P450, family 83, subfamily A, polypeptide 1
AT4G19680	145.78	1.53686	0.730207	2.10469	0.035318	0.411434		iron regulated transporter 2
AT4G25160	85.5639	0.936236	0.444633	2.10564	0.0352357	0.411434		U-box domain-containing protein kinase family protein
AT4G27340	552.483	-0.863375	0.410023	-2.10567	0.0352326	0.411434		Met-10+ like family protein
AT4G36900	148.024	0.947955	0.45044	2.10451	0.0353342	0.411434		related to AP2 10
AT3G19590	630.642	-0.511761	0.243298	-2.10343	0.0354283	0.411683		Transducin/WD40 repeat-like superfamily protein
AT3G57400	437.022	-0.561992	0.267175	-2.10346	0.0354255	0.411683		0
AT2G44650	3875.61	-0.491269	0.233584	-2.10318	0.0354501	0.411707		chloroplast chaperonin 10
AT1G45248	60.8379	0.801459	0.38138	2.10147	0.0355997	0.412759		Nucleolar histone methyltransferase-related protein
AT3G15070	460.797	0.466095	0.221793	2.10149	0.0355978	0.412759		RING/U-box superfamily protein
AT4G32210	4001.75	0.494301	0.235173	2.10186	0.0355656	0.412759		succinate dehydrogenase 3-2
AT3G24180	1611.67	0.586048	0.278915	2.10117	0.0356259	0.412836		Beta-glucosidase, GBA2 type family protein
AT5G44160	118.416	0.704066	0.335136	2.10084	0.0356551	0.412946		C2H2-like zinc finger protein
AT1G21440	835.264	-0.333285	0.158687	-2.10027	0.0357049	0.413146		Phosphoenolpyruvate carboxylase family protein
AT2G47580	1500.59	-0.377485	0.179747	-2.10009	0.0357205	0.413146		spliceosomal protein U1A
AT5G22090	1596.75	-0.769355	0.366365	-2.09997	0.0357315	0.413146		Protein of unknown function (DUF3049)
AT5G59960	591.084	0.527582	0.251292	2.09948	0.0357747	0.413418		0
AT2G36160	9491.86	-0.356931	0.170069	-2.09874	0.0358399	0.413757		Ribosomal protein S11 family protein
AT3G16850	946.079	0.532565	0.253759	2.0987	0.0358434	0.413757		Pectin lyase-like superfamily protein
AT1G60550	1894.13	-0.608374	0.290047	-2.09751	0.0359489	0.414518		enoyl-CoA hydratase/isomerase D
AT1G71100	797.692	-0.611094	0.291343	-2.09751	0.0359485	0.414518		Ribose 5-phosphate isomerase, type A protein
AT1G15165	81.8662	0.871331	0.415714	2.09599	0.0360834	0.414821		RING/FYVE/PHD zinc finger superfamily protein
AT2G03360	22.0794	1.16066	0.553963	2.0952	0.0361531	0.414821		Glycosyltransferase family 61 protein
AT2G44820	334.25	-0.497671	0.237393	-2.0964	0.0360466	0.414821		0
AT3G05560	10798.2	-0.474465	0.226413	-2.09557	0.03612	0.414821		Ribosomal L22e protein family
AT3G49680	3244.47	-0.410285	0.195817	-2.09525	0.0361489	0.414821		branched-chain aminotransferase 3
AT4G12460	595.257	0.410463	0.195824	2.09608	0.0360748	0.414821		OSBP(oxysterol binding protein)-related protein 2B
AT4G19720	9.76866	2.41158	1.15078	2.0956	0.0361178	0.414821		Glycosyl hydrolase family protein with chitinase insertion domain
AT5G06640	3851.31	1.74547	0.832382	2.09696	0.0359972	0.414821		Proline-rich extensin-like family protein
AT5G63160	64.0946	1.36169	0.649601	2.0962	0.0360645	0.414821		BTB and TAZ domain protein 1
AT1G75560	1230.65	-0.300711	0.143722	-2.09231	0.0364109	0.414886		zinc knuckle (CCHC-type) family protein
AT1G76740	135.889	-0.888278	0.424311	-2.09346	0.0363079	0.414886		0
AT2G22230	1448.72	-0.356341	0.1703	-2.09243	0.0364001	0.414886		Thioesterase superfamily protein
AT2G30540	58.839	-1.17964	0.563456	-2.09358	0.0362973	0.414886		Thioredoxin superfamily protein
AT3G10360	602.038	0.5306	0.253602	2.09226	0.0364157	0.414886		pumilio 4
AT3G53490	109.597	0.668992	0.319466	2.09409	0.0362516	0.414886		0
AT3G58190	5.34001	3.59892	1.71886	2.09379	0.0362791	0.414886		lateral organ boundaries-domain 29
AT3G61370	231.133	-0.638011	0.304819	-2.09308	0.0363416	0.414886		Protein of unknown function (DUF3245)
AT4G23990	474.203	-0.615649	0.293965	-2.09429	0.0362338	0.414886		cellulose synthase like G3
AT4G39190	78.4179	-1.02304	0.488406	-2.09466	0.0362015	0.414886		0
AT5G01250	30.3429	1.55213	0.740984	2.09469	0.0361985	0.414886		alpha 1,4-glycosyltransferase family protein
AT5G18680	541.367	0.55566	0.265458	2.09322	0.0363299	0.414886		tubby like protein 11
AT5G47630	471.002	-0.605054	0.289187	-2.09226	0.0364157	0.414886		mitochondrial acyl carrier protein 3
AT1G30550	118.696	0.526373	0.251686	2.09139	0.0364934	0.415096		S-adenosyl-L-methionine-dependent methyltransferases superfamily protein
AT1G68520	216.272	-2.1469	1.02653	-2.09142	0.0364908	0.415096		B-box type zinc finger protein with CCT domain
AT2G48070	1517.95	-0.490226	0.234389	-2.0915	0.0364829	0.415096		resistance to phytophthora 1
AT3G51740	901.414	-0.875708	0.418883	-2.09058	0.0365657	0.415692		inflorescence meristem receptor-like kinase 2
AT4G29450	7.37619	3.46017	1.65535	2.0903	0.036591	0.415754		Leucine-rich repeat protein kinase family protein
AT2G42870	178.789	0.986705	0.472287	2.0892	0.0366893	0.415971		phy rapidly regulated 1
AT3G09410	434.829	0.423694	0.202789	2.08934	0.0366775	0.415971		Pectinacetylesterase family protein
AT3G55720	35.7966	1.51251	0.723829	2.0896	0.0366541	0.415971		Protein of unknown function (DUF620)
AT3G62030	15266.5	-0.575232	0.27532	-2.08932	0.0366787	0.415971		rotamase CYP 4
AT1G63470	527.825	-0.480858	0.230233	-2.08857	0.0367463	0.416342		AT hook motif DNA-binding family protein
AT4G26010	3871.3	1.74824	0.837121	2.0884	0.0367617	0.416342		Peroxidase superfamily protein
AT5G05965	6.0217	2.75799	1.32126	2.0874	0.0368522	0.417024		0
AT5G50250	1986.87	-0.53596	0.256773	-2.08729	0.0368617	0.417024		chloroplast RNA-binding protein 31B
AT5G28290	732.811	-0.352175	0.168794	-2.08642	0.036941	0.417696		NIMA-related kinase 3
AT1G33050	666.063	0.659227	0.316144	2.08521	0.03705	0.418478		0
AT2G03440	788.43	0.571418	0.274028	2.08526	0.037046	0.418478		nodulin-related protein 1
AT1G62770	467.885	0.737485	0.353914	2.0838	0.0371788	0.419339		Plant invertase/pectin methylesterase inhibitor superfamily protein
AT1G72250	358.331	-0.982954	0.471697	-2.08387	0.0371722	0.419339		Di-glucose binding protein with Kinesin motor domain
AT2G43420	561.892	0.46028	0.220917	2.08349	0.0372062	0.419339		3-beta hydroxysteroid dehydrogenase/isomerase family protein
AT4G37540	178.93	0.737229	0.353831	2.08356	0.0372002	0.419339		LOB domain-containing protein 39
AT1G76040	203.112	0.888335	0.426529	2.08271	0.037278	0.419923		calcium-dependent protein kinase 29
AT1G22770	512.36	0.653808	0.314036	2.08196	0.0373465	0.420201		gigantea protein (GI)
AT1G44770	451.641	0.499355	0.239915	2.08138	0.0373991	0.420201		0
AT3G25050	9.02732	-2.62201	1.25977	-2.08134	0.0374028	0.420201		xyloglucan endotransglucosylase/hydrolase 3
AT3G44880	560.234	-0.605164	0.290705	-2.08171	0.0373686	0.420201		Pheophorbide a oxygenase family protein with Rieske [2Fe-2S] domain
AT5G57810	38.9949	1.68916	0.811542	2.08142	0.0373955	0.420201		tetraspanin15
AT1G32500	2028.05	-0.496357	0.238642	-2.07992	0.0375325	0.420491		non-intrinsic ABC protein 6
AT1G50580	93.2064	0.972234	0.467743	2.07856	0.0376575	0.420491		UDP-Glycosyltransferase superfamily protein
AT1G63940	12876.7	-0.310806	0.149538	-2.07845	0.037668	0.420491		monodehydroascorbate reductase 6
AT1G71980	643.23	0.471912	0.226995	2.07895	0.0376215	0.420491		Protease-associated (PA) RING/U-box zinc finger family protein
AT1G80830	1275.52	0.457953	0.220428	2.07757	0.0377492	0.420491		natural resistance-associated macrophage protein 1
AT2G03750	223.725	-0.868207	0.417362	-2.08022	0.037505	0.420491		P-loop containing nucleoside triphosphate hydrolases superfamily protein
AT2G32210	441.146	-1.19764	0.576283	-2.07821	0.0376896	0.420491		0
AT2G47510	7467.04	-0.278028	0.133646	-2.08033	0.0374953	0.420491		fumarase 1
AT3G23175	416.297	1.11916	0.538271	2.07918	0.0376008	0.420491		HR-like lesion-inducing protein-related
AT3G23670	505.31	-1.01504	0.488539	-2.0777	0.0377368	0.420491		phragmoplast-associated kinesin-related protein, putative
AT3G50500	2638.32	0.365201	0.175765	2.07778	0.0377295	0.420491		SNF1-related protein kinase 2.2
AT4G16240	17.0522	-1.59647	0.767519	-2.08005	0.0375213	0.420491		0
AT4G23220	8.38981	-2.43405	1.1714	-2.0779	0.0377185	0.420491		cysteine-rich RLK (RECEPTOR-like protein kinase) 14
AT5G20630	6672.82	-1.77373	0.853175	-2.07897	0.03762	0.420491		germin 3
AT5G27840	590.069	0.344313	0.16552	2.08018	0.0375088	0.420491		Calcineurin-like metallo-phosphoesterase superfamily protein
AT5G53050	423.242	0.558224	0.268597	2.07829	0.0376824	0.420491		alpha/beta-Hydrolases superfamily protein
AT1G16790	594.224	-0.577716	0.278466	-2.07464	0.0380203	0.420511		ribosomal protein-related
AT1G58080	3458.3	-0.360492	0.173768	-2.07456	0.0380275	0.420511		ATP phosphoribosyl transferase 1
AT2G19620	705.831	-0.605283	0.291746	-2.07469	0.0380151	0.420511		N-MYC downregulated-like 3
AT2G23930	2673.91	-0.462296	0.222804	-2.0749	0.0379959	0.420511		probable small nuclear ribonucleoprotein G
AT2G37478	409.688	0.514614	0.247791	2.07681	0.0378194	0.420511		conserved peptide upstream open reading frame 52
AT3G16780	5063.23	-0.456299	0.219746	-2.07648	0.0378498	0.420511		Ribosomal protein L19e family protein
AT3G25470	1988.44	-0.470891	0.226987	-2.07453	0.0380298	0.420511		bacterial hemolysin-related
AT3G44870	119.504	-1.84912	0.891351	-2.07451	0.0380315	0.420511		S-adenosyl-L-methionine-dependent methyltransferases superfamily protein
AT3G48730	6803.61	-0.665171	0.320334	-2.07649	0.0378483	0.420511		glutamate-1-semialdehyde 2,1-aminomutase 2
AT3G59340	317.468	-0.76385	0.368143	-2.07488	0.0379981	0.420511		Eukaryotic protein of unknown function (DUF914)
AT5G02170	253.023	0.664522	0.319996	2.07666	0.0378331	0.420511		Transmembrane amino acid transporter family protein
AT5G17560	1395.28	-0.382974	0.184452	-2.07628	0.0378684	0.420511		BolA-like family protein
AT5G24100	144.343	1.1306	0.544902	2.07487	0.0379984	0.420511		Leucine-rich repeat protein kinase family protein
AT5G52280	987.173	0.498113	0.239975	2.07569	0.037923	0.420511		Myosin heavy chain-related protein
AT1G44000	1083.21	-0.972276	0.468749	-2.07419	0.0380613	0.420619		0
AT4G27460	23.5204	1.29679	0.625485	2.07326	0.0381478	0.42113		Cystathionine beta-synthase (CBS) family protein
AT5G32470	455.393	0.418068	0.201644	2.0733	0.0381442	0.42113		Haem oxygenase-like, multi-helical
AT3G56230	97.3935	1.30997	0.631926	2.07299	0.0381735	0.421193		BTB/POZ domain-containing protein
AT1G76310	333.891	-0.801071	0.386553	-2.07234	0.0382334	0.421633		CYCLIN B2;4
AT2G20875	32.6604	-1.1425	0.551393	-2.07202	0.0382633	0.421741		epidermal patterning factor 1
AT3G24430	2358.38	-0.520668	0.251347	-2.07152	0.0383106	0.42204		ATP binding
AT1G28410	423.184	0.379142	0.183276	2.0687	0.0385745	0.422276		0
AT1G44350	335.15	0.882682	0.42655	2.06935	0.038513	0.422276		IAA-leucine resistant (ILR)-like gene 6
AT1G57660	8654.93	-0.447432	0.216098	-2.0705	0.0384051	0.422276		Translation protein SH3-like family protein
AT1G73630	52.3795	-1.53013	0.739496	-2.06915	0.0385318	0.422276		EF hand calcium-binding protein family
AT2G01590	403.796	-1.05006	0.50764	-2.06852	0.0385908	0.422276		chlororespiratory reduction 3
AT4G08410	1499.17	1.77472	0.858018	2.0684	0.0386026	0.422276		Proline-rich extensin-like family protein
AT5G04490	238.741	-1.3742	0.664074	-2.06935	0.0385135	0.422276		vitamin E pathway gene 5
AT5G10360	18382.7	-0.432903	0.209137	-2.06995	0.0384573	0.422276		Ribosomal protein S6e
AT5G10890	41.5415	-1.0438	0.504668	-2.06828	0.0386137	0.422276		myosin heavy chain-related
AT5G18910	8.05705	2.16964	1.04879	2.06871	0.038573	0.422276		Protein kinase superfamily protein
AT5G19060	55.9449	-0.697455	0.336873	-2.07038	0.0384167	0.422276		0
AT5G27100	92.9141	0.65245	0.315449	2.06832	0.0386095	0.422276		glutamate receptor 2.1
AT5G44560	527.948	-0.493616	0.238506	-2.06962	0.0384881	0.422276		SNF7 family protein
AT5G61930	109.579	-0.577403	0.278993	-2.0696	0.03849	0.422276		Arabidopsis thaliana protein of unknown function (DUF794)
AT1G32060	6784.69	-0.795563	0.384901	-2.06693	0.0387407	0.422526		phosphoribulokinase
AT3G58150	15.9141	-1.51879	0.734749	-2.06708	0.0387262	0.422526		Optic atrophy 3 protein (OPA3)
AT3G61550	427.254	-0.474462	0.229569	-2.06675	0.0387574	0.422526		RING/U-box superfamily protein
AT4G37730	20.5083	1.44551	0.69917	2.06747	0.0386897	0.422526		basic leucine-zipper 7
AT5G03940	5173.41	-0.593152	0.286856	-2.06777	0.0386614	0.422526		chloroplast signal recognition particle 54 kDa subunit
AT5G26600	778.647	0.455906	0.220574	2.0669	0.0387433	0.422526		Pyridoxal phosphate (PLP)-dependent transferases superfamily protein
AT4G40080	255.877	0.955434	0.462381	2.06633	0.0387969	0.422737		ENTH/ANTH/VHS superfamily protein
AT4G19860	1069.11	0.500481	0.242243	2.06603	0.0388258	0.422833		alpha/beta-Hydrolases superfamily protein
AT1G54040	12.7829	-3.04816	1.47563	-2.06566	0.0388602	0.422958		epithiospecifier protein
AT2G40230	86.3709	0.945644	0.45788	2.06527	0.0388978	0.422958		HXXXD-type acyl-transferase family protein
AT3G15355	334.171	0.460649	0.223036	2.06536	0.038889	0.422958		ubiquitin-conjugating enzyme 25
AT1G16750	354.816	-0.543621	0.263256	-2.06499	0.0389237	0.423021		Protein of unknown function, DUF547
AT1G05190	10664.9	-0.544529	0.263734	-2.06469	0.0389521	0.42311		Ribosomal protein L6 family
AT1G03880	162.712	3.34689	1.62252	2.06276	0.039135	0.423711		cruciferin 2
AT1G13609	30.7051	-1.78227	0.863852	-2.06317	0.0390969	0.423711		Defensin-like (DEFL) family protein
AT1G22270	719.025	-0.519279	0.251754	-2.06265	0.0391463	0.423711		Trm112p-like protein
AT2G31985	7.88482	2.06965	1.00343	2.06258	0.0391525	0.423711		Protein of unknown function (DUF1264)
AT3G14650	1252.79	-0.376845	0.182654	-2.06316	0.0390975	0.423711		cytochrome P450, family 72, subfamily A, polypeptide 11
AT3G20040	80.8428	0.744353	0.360833	2.06288	0.0391245	0.423711		Hexokinase
AT3G44050	513.19	-0.919837	0.446002	-2.06241	0.0391689	0.423711		P-loop containing nucleoside triphosphate hydrolases superfamily protein
AT4G33625	590.773	0.547578	0.265364	2.0635	0.0390655	0.423711		0
AT2G47460	211.834	1.32755	0.644087	2.06114	0.0392898	0.424799		myb domain protein 12
AT1G15390	955.962	-0.446395	0.216636	-2.06058	0.0393434	0.425077		peptide deformylase 1A
AT2G14820	204.038	0.648309	0.314645	2.06045	0.0393559	0.425077		Phototropic-responsive NPH3 family protein
AT1G02350	33.0898	1.02158	0.495886	2.06011	0.0393878	0.425202		protoporphyrinogen oxidase-related
AT3G20360	12.1708	1.87396	0.909773	2.05981	0.0394166	0.425294		TRAF-like family protein
AT3G01220	657.863	0.808085	0.392364	2.05953	0.0394437	0.425367		homeobox protein 20
AT4G15000	15779.6	-0.427237	0.207501	-2.05896	0.0394982	0.425737		Ribosomal L27e protein family
AT5G50570	79.9182	-1.27994	0.621798	-2.05845	0.039547	0.426044		Squamosa promoter-binding protein-like (SBP domain) transcription factor family protein
AT4G03520	5192.01	-0.395412	0.192178	-2.05753	0.0396351	0.426774		Thioredoxin superfamily protein
AT2G29400	1942.02	0.280797	0.136491	2.05725	0.0396622	0.426846		type one protein phosphatase 1
AT1G55640	12.0749	2.13603	1.03841	2.05702	0.0396841	0.426864		prenylated RAB acceptor 1.G1
AT1G56110	6062.47	-0.601795	0.292657	-2.05632	0.0397519	0.427374		homolog of nucleolar protein NOP56
AT1G06120	92.9701	1.58453	0.770819	2.05564	0.0398169	0.427415		Fatty acid desaturase family protein
AT3G15280	820.888	-2.45949	1.19637	-2.0558	0.0398021	0.427415		0
AT4G20110	132.578	1.10666	0.538249	2.05604	0.0397782	0.427415		VACUOLAR SORTING RECEPTOR 7
AT4G03010	66.6116	-0.820458	0.39944	-2.05402	0.0399737	0.428803		RNI-like superfamily protein
AT5G19300	391.153	-0.458567	0.223268	-2.05388	0.039987	0.428803		0
AT2G25450	1689.88	1.09473	0.533335	2.05262	0.0401096	0.429898		2-oxoglutarate (2OG) and Fe(II)-dependent oxygenase superfamily protein
AT2G29740	279.399	1.05813	0.515842	2.05128	0.0402401	0.430417		UDP-glucosyl transferase 71C2
AT3G56100	175.458	-0.761637	0.371274	-2.05142	0.0402265	0.430417		meristematic receptor-like kinase
AT4G23500	601.636	-0.945476	0.460955	-2.05112	0.0402548	0.430417		Pectin lyase-like superfamily protein
AT4G27520	1885.82	-0.873096	0.425534	-2.05176	0.0401926	0.430417		early nodulin-like protein 2
AT5G55210	435.079	-0.464626	0.226529	-2.05106	0.0402606	0.430417		0
AT4G15140	200.08	-0.763334	0.372334	-2.05013	0.0403514	0.430949		0
AT4G35460	670.209	-0.35746	0.174343	-2.05032	0.0403328	0.430949		NADPH-dependent thioredoxin reductase B
AT1G51355	18.0553	1.4386	0.702035	2.04918	0.0404448	0.431288		0
AT4G29080	219.473	-0.553044	0.269838	-2.04954	0.040409	0.431288		phytochrome-associated protein 2
AT4G36860	665.73	0.41218	0.201142	2.0492	0.0404427	0.431288		LIM domain-containing protein
AT1G33811	128.618	-2.42111	1.18213	-2.0481	0.0405507	0.431942		GDSL-like Lipase/Acylhydrolase superfamily protein
AT1G62980	903.698	1.40789	0.687471	2.04792	0.0405679	0.431942		expansin A18
AT4G17660	5.74143	-2.37582	1.16005	-2.04803	0.0405567	0.431942		Protein kinase superfamily protein
AT1G70940	1391	-0.555126	0.271205	-2.04689	0.0406689	0.432202		Auxin efflux carrier family protein
AT2G47020	244.603	0.522475	0.255261	2.04683	0.0406747	0.432202		Peptide chain release factor 1
AT3G44310	24347.4	-0.45546	0.222472	-2.04727	0.0406319	0.432202		nitrilase 1
AT4G00200	126.112	0.513684	0.250932	2.04711	0.0406477	0.432202		AT hook motif DNA-binding family protein
AT1G10657	164.103	-1.56385	0.764216	-2.04635	0.0407223	0.432334		Plant protein 1589 of unknown function
AT3G58120	939.906	0.531228	0.259627	2.04612	0.0407442	0.432334		Basic-leucine zipper (bZIP) transcription factor family protein
AT5G54250	297.687	-1.02488	0.500902	-2.04608	0.0407489	0.432334		cyclic nucleotide-gated cation channel 4
AT1G61670	739.757	0.415271	0.203028	2.04539	0.0408164	0.432394		Lung seven transmembrane receptor family protein
AT2G47400	6165.51	-0.553126	0.27041	-2.04551	0.0408043	0.432394		CP12 domain-containing protein 1
AT4G32260	6315.32	-0.465311	0.227467	-2.04562	0.0407938	0.432394		ATPase, F0 complex, subunit B/B', bacterial/chloroplast
AT5G20150	457.961	0.916381	0.448121	2.04494	0.0408605	0.432643		SPX domain gene 1
AT3G49910	19081.5	-0.481173	0.235442	-2.0437	0.040983	0.433082		Translation protein SH3-like family protein
AT4G25560	20.3953	1.83401	0.897405	2.04369	0.0409845	0.433082		myb domain protein 18
AT5G04800	6493.2	-0.397919	0.194671	-2.04406	0.0409481	0.433082		Ribosomal S17 family protein
AT5G39530	500.892	-1.04515	0.511374	-2.0438	0.0409734	0.433082		Protein of unknown function (DUF1997)
AT1G72920	525.874	-0.714335	0.3496	-2.04329	0.0410233	0.433274		Toll-Interleukin-Resistance (TIR) domain family protein
AT4G37970	11.0584	-1.84252	0.90208	-2.04252	0.0411	0.433866		cinnamyl alcohol dehydrogenase 6
AT5G56020	245.265	0.572193	0.280182	2.04222	0.04113	0.433964		Got1/Sft2-like vescicle transport protein family
AT2G21370	591.174	-0.600735	0.294224	-2.04176	0.0411757	0.434196		xylulose kinase-1
AT3G51360	22.18	1.77399	0.869287	2.04075	0.0412762	0.434196		Eukaryotic aspartyl protease family protein
AT3G53410	220.447	0.578142	0.283269	2.04096	0.0412547	0.434196		RING/U-box superfamily protein
AT4G12330	47.6745	1.60704	0.787434	2.04085	0.0412655	0.434196		cytochrome P450, family 706, subfamily A, polypeptide 7
AT4G18630	46.0478	1.25303	0.613981	2.04083	0.0412681	0.434196		Protein of unknown function (DUF688)
AT5G46940	38.2335	-2.64466	1.29564	-2.04121	0.0412304	0.434196		Plant invertase/pectin methylesterase inhibitor superfamily protein
AT5G22650	8745.93	-0.435392	0.213403	-2.04023	0.0413272	0.434515		histone deacetylase 2B
AT1G09090	57.2968	1.59984	0.785128	2.03768	0.0415824	0.434535		respiratory burst oxidase homolog B
AT1G35250	8.76085	2.2274	1.0938	2.03639	0.0417113	0.434535		Thioesterase superfamily protein
AT1G46120	5.95453	2.32869	1.14266	2.03797	0.0415534	0.434535		transposable element gene
[truncated: 23,430 more rows]
