# Supplementary material for: Histone Deacetylase Complex 1 and histone 1 epigenetically moderate stress responsiveness of Arabidopsis thaliana seedlings
Source: New Phytol. 2023 Aug 10;241(1):166–79. doi: 10.1111/nph.19165 (PMC10953426; doi:10.1111/nph.19165)
Supplement: Supplementary file 3 — Dataset S3 Chromatin immunoprecipitation‐seq sequencing reads, statistics and analysis. [file NPH-241-166-s003.zip]

Archive with 32 entries (31 files):
- Suppl_dataset_3/
- __MACOSX/._Suppl_dataset_3
- Suppl_dataset_3/AC-HDC1_salt.vs.ctrl_g2fc1.5.ann100.xlsx
- __MACOSX/Suppl_dataset_3/._AC-HDC1_salt.vs.ctrl_g2fc1.5.ann100.xlsx
- Suppl_dataset_3/._AC-HDC1_salt.vs.ctrl_g2fc1.5.ann100.xlsx
- Suppl_dataset_3/AC-salt_HDC1.vs.hdc1-1_g2fc1.5.region.bed
- __MACOSX/Suppl_dataset_3/._AC-salt_HDC1.vs.hdc1-1_g2fc1.5.region.bed
- Suppl_dataset_3/._AC-salt_HDC1.vs.hdc1-1_g2fc1.5.region.bed
- Suppl_dataset_3/AC-HDC1_salt.vs.ctrl_g2fc1.5.region.bed
- __MACOSX/Suppl_dataset_3/._AC-HDC1_salt.vs.ctrl_g2fc1.5.region.bed
- Suppl_dataset_3/._AC-HDC1_salt.vs.ctrl_g2fc1.5.region.bed
- Suppl_dataset_3/AC-ctrl_HDC1.vs.hdc1-1_g2fc1.5.ann100.xlsx
- __MACOSX/Suppl_dataset_3/._AC-ctrl_HDC1.vs.hdc1-1_g2fc1.5.ann100.xlsx
- Suppl_dataset_3/._AC-ctrl_HDC1.vs.hdc1-1_g2fc1.5.ann100.xlsx
- Suppl_dataset_3/AC-ctrl_HDC1.vs.hdc1-1_g2fc1.5.region.bed
- __MACOSX/Suppl_dataset_3/._AC-ctrl_HDC1.vs.hdc1-1_g2fc1.5.region.bed
- Suppl_dataset_3/._AC-ctrl_HDC1.vs.hdc1-1_g2fc1.5.region.bed
- Suppl_dataset_3/AC-hdc1-1_salt.vs.ctrl_g2fc1.5.ann100.xlsx
- __MACOSX/Suppl_dataset_3/._AC-hdc1-1_salt.vs.ctrl_g2fc1.5.ann100.xlsx
- Suppl_dataset_3/._AC-hdc1-1_salt.vs.ctrl_g2fc1.5.ann100.xlsx
- Suppl_dataset_3/AC-hdc1-1_salt.vs.ctrl_g2fc1.5.region.bed
- __MACOSX/Suppl_dataset_3/._AC-hdc1-1_salt.vs.ctrl_g2fc1.5.region.bed
- Suppl_dataset_3/._AC-hdc1-1_salt.vs.ctrl_g2fc1.5.region.bed
- Suppl_dataset_3/AC-salt_HDC1.vs.hdc1-1_g2fc1.5.ann100.xlsx
- __MACOSX/Suppl_dataset_3/._AC-salt_HDC1.vs.hdc1-1_g2fc1.5.ann100.xlsx
- Suppl_dataset_3/._AC-salt_HDC1.vs.hdc1-1_g2fc1.5.ann100.xlsx
- Suppl_dataset_3/0-SD3_Content.txt
- __MACOSX/Suppl_dataset_3/._0-SD3_Content.txt
- Suppl_dataset_3/._0-SD3_Content.txt
- Suppl_dataset_3/Table_S3.xlsx
- __MACOSX/Suppl_dataset_3/._Table_S3.xlsx
- Suppl_dataset_3/._Table_S3.xlsx
