# Supplementary material for: Histone Deacetylase Complex 1 and histone 1 epigenetically moderate stress responsiveness of Arabidopsis thaliana seedlings
Source: New Phytol. 2023 Aug 10;241(1):166–79. doi: 10.1111/nph.19165 (PMC10953426; doi:10.1111/nph.19165)
Supplement: Supplementary file 3 — Dataset S3 Chromatin immunoprecipitation‐seq sequencing reads, statistics and analysis. [file NPH-241-166-s003.zip › Suppl_dataset_3/AC-HDC1_salt.vs.ctrl_g2fc1.5.ann100.xlsx]

## Sheet: ACTHvsACCH_g2fc1.5.ann100
Segment ID	ChangeDir/Score	5'gene hit	strand	structure	function	3'gene hit	strand	structure	function
Chr2:18251600-18253600	down	AT2G44140	-	3'UTR	autophagy 4a (APG4a)	none	none	intergenic	none
Chr3:9709200-9711000	down	AT3G26510	-	3'UTR	octicosapeptide/Phox/Bem1p (PB1) domain-containing protein	AT3G26500	-	intron_1	leucine-rich repeat family protein
Chr5:40400-42000	down	AT5G01110	-	3'UTR	pentatricopeptide (PPR) repeat-containing protein	none	none	intergenic	none
Chr1:4694800-4696000	down	AT1G13700	-	5'UTR	glucosamine/galactosamine-6-phosphate isomerase family protein	AT1G13700	-	exon_4
Chr1:27760000-27760600	down	AT1G73830	+	5'UTR	BEE3 (BR ENHANCED EXPRESSION 3); DNA binding / transcription factor	AT1G73830	+	exon_2
Chr1:29009600-29011000	down	AT1G77210	-	5'UTR	sugar transporter, putative	AT1G77210	-	exon_3
Chr2:14540400-14541200	down	AT2G34500	-	5'UTR	CYP710A1 (cytochrome P450, family 710, subfamily A, polypeptide 1); C-22 sterol desaturase/ oxygen binding	AT2G34500	-	exon_1
Chr3:197000-197600	down	AT3G01500	-	5'UTR	CA1 (CARBONIC ANHYDRASE 1); carbonate dehydratase/ zinc ion binding	AT3G01500	-	5'UTR
Chr3:9374800-9375600	down	AT3G25717	-	5'UTR	RTFL16 (ROTUNDIFOLIA LIKE 16)	none	none	intergenic	none
Chr4:6836200-6836600	down	AT4G11211	+	5'UTR	unknown protein	AT4G11211	+	Downstream
Chr4:10941000-10942000	down	AT4G20260	+	5'UTR	DREPP plasma membrane polypeptide family protein	AT4G20260	+	intron_2
Chr4:12415600-12416400	down	AT4G23880	-	5'UTR	unknown protein	AT4G23880	-	Downstream
Chr4:17278000-17278800	down	AT4G36640	-	5'UTR	SEC14 cytosolic factor family protein / phosphoglyceride transfer family protein	AT4G36640	-	exon_4
Chr5:102600-103600	down	AT5G01250	-	5'UTR	alpha 1,4-glycosyltransferase family protein / glycosyltransferase sugar-binding DXD motif-containing protein	AT5G01250	-	exon_1
Chr5:6467600-6468800	down	AT5G19230	+	5'UTR	unknown protein	none	none	intergenic	none
Chr5:6470200-6471000	down	AT5G19240	+	5'UTR	unknown protein	AT5G19240	+	3'UTR
Chr3:165000-165400	down	AT3G01430	-	Downstream	FUNCTIONS IN: molecular_function unknown; INVOLVED IN: biological_process unknown; LOCATED IN: cellular_component unknown; EXPRESSED IN: 7 plant structures; EXPRESSED DURING: LP.06 six leaves visible, LP.04 four leaves visible, LP.10 ten leaves visible, petal differentiation and expansion stage; BEST Arabidopsis thaliana protein match is: NHL repeat-containing protein (TAIR:AT5G14890.1); Has 48 B…	none	none	intergenic	none
Chr1:1435000-1436000	down	AT1G05020	-	exon_1	epsin N-terminal homology (ENTH) domain-containing protein / clathrin assembly protein-related	none	none	intergenic	none
Chr1:2888800-2889400	down	AT1G08990	+	exon_1	PGSIP5 (PLANT GLYCOGENIN-LIKE STARCH INITIATION PROTEIN 5); transferase, transferring glycosyl groups	AT1G08990	+	exon_1
Chr1:4464000-4465600	down	AT1G13100	+	exon_1	CYP71B29; electron carrier/ heme binding / iron ion binding / monooxygenase/ oxygen binding	AT1G13100	+	Downstream
Chr1:7399600-7400400	down	AT1G21130	-	exon_1	O-methyltransferase, putative	AT1G21130	-	exon_2
Chr1:25766200-25767000	down	AT1G68620	+	exon_1	hydrolase	AT1G68620	+	exon_1
Chr1:29517400-29519200	down	AT1G78460	-	exon_1	SOUL heme-binding family protein	AT1G78450	-	exon_2	SOUL heme-binding family protein
Chr2:5925600-5926200	down	AT2G14080	+	exon_1	disease resistance protein (TIR-NBS-LRR class), putative	AT2G14080	+	exon_2
Chr2:7952800-7954400	down	AT2G18300	-	exon_1	basic helix-loop-helix (bHLH) family protein	AT2G18300	-	3'UTR
Chr2:14536200-14537200	down	AT2G34490	-	exon_1	CYP710A2 (cytochrome P450, family 710, subfamily A, polypeptide 2); C-22 sterol desaturase/ oxygen binding	AT2G34490	-	exon_1
Chr2:19208600-19210600	down	AT2G46750	-	exon_1	FAD-binding domain-containing protein	AT2G46750	-	exon_4
Chr3:4619200-4620200	down	AT3G13980	-	exon_1	unknown protein	AT3G13980	-	exon_1
Chr3:8063400-8064400	down	AT3G22800	-	exon_1	leucine-rich repeat family protein / extensin family protein	AT3G22800	-	exon_1
Chr3:9686200-9686800	down	AT3G26470	+	exon_1	FUNCTIONS IN: molecular_function unknown; INVOLVED IN: biological_process unknown; LOCATED IN: cellular_component unknown; EXPRESSED IN: 8 plant structures; EXPRESSED DURING: 4 anthesis, LP.04 four leaves visible, petal differentiation and expansion stage; CONTAINS InterPro DOMAIN/s: Disease resistance, plant (InterPro:IPR014011); BEST Arabidopsis thaliana protein match is: ADR1-L1 (ADR1-like 1);…	AT3G26470	+	exon_2
Chr3:18465800-18466400	down	AT3G49780	+	exon_1	ATPSK4 (PHYTOSULFOKINE 4 PRECURSOR); growth factor	AT3G49780	+	Downstream
Chr3:20434600-20435400	down	AT3G55130	-	exon_1	ATWBC19 (White-Brown Complex homolog 19); ATPase, coupled to transmembrane movement of substances	AT3G55130	-	exon_1
Chr3:20909800-20910400	down	AT3G56400	-	exon_1	WRKY70; transcription factor/ transcription repressor	AT3G56400	-	exon_2
Chr4:143600-144200	down	AT4G00330	-	exon_1	CRCK2; ATP binding / kinase/ protein kinase/ protein serine/threonine kinase	AT4G00330	-	intron_3
Chr4:11623200-11623600	down	AT4G21903	-	exon_1	antiporter/ drug transporter	AT4G21903	-	intron_1
Chr4:13671800-13672200	down	AT4G27300	-	exon_1	S-locus protein kinase, putative	AT4G27300	-	exon_1
Chr4:16636400-16637000	down	AT4G34920	+	exon_1	1-phosphatidylinositol phosphodiesterase-related	AT4G34920	+	Downstream
Chr4:17557200-17558800	down	AT4G37310	-	exon_1	CYP81H1; electron carrier/ heme binding / iron ion binding / monooxygenase/ oxygen binding	AT4G37310	-	intron_2
Chr5:1458200-1458800	down	AT5G04950	-	exon_1	NAS1 (NICOTIANAMINE SYNTHASE 1); nicotianamine synthase	AT5G04950	-	exon_1
Chr5:9649000-9653600	down	AT5G27350	+	exon_1	SFP1; carbohydrate transmembrane transporter/ sugar:hydrogen symporter	AT5G27350	+	exon_17
Chr5:19418000-19418200	down	AT5G47950	-	exon_1	transferase family protein	AT5G47950	-	exon_1
Chr5:21650000-21651000	down	AT5G53370	-	exon_1	PMEPCRF (PECTIN METHYLESTERASE PCR FRAGMENT F); pectinesterase	AT5G53370	-	exon_2
Chr1:21057000-21059400	down	AT1G56240	-	exon_2	AtPP2-B13 (Phloem protein 2-B13); carbohydrate binding	none	none	intergenic	none
Chr2:12050400-12050800	down	AT2G28260	+	exon_2	ATCNGC15; calmodulin binding / cation channel/ cyclic nucleotide binding	AT2G28260	+	exon_3
Chr2:18324000-18326000	down	AT2G44390	-	exon_2	DC1 domain-containing protein	AT2G44380	-	exon_1	DC1 domain-containing protein
Chr3:2829400-2830000	down	AT3G09220	-	exon_2	LAC7 (laccase 7); laccase	AT3G09220	-	exon_3
Chr3:17909200-17910200	down	AT3G48360	-	exon_2	BT2 (BTB AND TAZ DOMAIN PROTEIN 2); protein binding / transcription factor/ transcription regulator	AT3G48360	-	exon_4
Chr5:24639400-24640000	down	AT5G61270	-	exon_2	PIF7 (PHYTOCHROME-INTERACTING FACTOR7); DNA binding / double-stranded DNA binding / transcription factor	AT5G61270	-	exon_5
Chr1:27747600-27748000	down	AT1G73805	-	exon_3	calmodulin binding	AT1G73805	-	exon_3
Chr5:17529200-17530200	down	AT5G43630	+	exon_4	TZP; DNA binding / nucleic acid binding / zinc ion binding	AT5G43630	+	exon_7
Chr3:16434000-16435600	down	AT3G44970	+	exon_5	cytochrome P450 family protein	none	none	intergenic	none
Chr1:13451600-13454000	down	AT1G36050	+	exon_6	unknown protein	none	none	intergenic	none
Chr1:24996800-24997800	down	AT1G66980	-	exon_9	protein kinase family protein / glycerophosphoryl diester phosphodiesterase family protein	none	none	intergenic	none
Chr1:20150400-20152000	down	none	none	intergenic	none	AT1G53990	+	exon_3	GLIP3; carboxylesterase/ lipase
Chr1:21886600-21888600	down	none	none	intergenic	none	AT1G59590	+	3'UTR	ZCF37
Chr1:28040000-28042600	down	none	none	intergenic	none	AT1G74650	+	exon_3	MYB31 (MYB DOMAIN PROTEIN 31); DNA binding / transcription factor
Chr3:2753200-2753800	down	none	none	intergenic	none	AT3G09020	+	exon_1	alpha 1,4-glycosyltransferase family protein / glycosyltransferase sugar-binding DXD motif-containing protein
Chr4:11548000-11549200	down	none	none	intergenic	none	AT4G21745	+	5'UTR	FUNCTIONS IN: molecular_function unknown; INVOLVED IN: biological_process unknown; LOCATED IN: cellular_component unknown; CONTAINS InterPro DOMAIN/s: PAK-box/P21-Rho-binding (InterPro:IPR000095); BEST Arabidopsis thaliana protein match is: RIC10 (ROP-INTERACTIVE CRIB MOTIF-CONTAINING PROTEIN 10) (TAIR:AT4G04900.1); Has 64 Blast hits to 64 proteins in 8 species: Archae - 0; Bacteria - 0; Metazoa …
Chr4:12466200-12467000	down	none	none	intergenic	none	AT4G24010	+	intron_1	ATCSLG1; cellulose synthase/ transferase/ transferase, transferring glycosyl groups
Chr4:17444200-17445000	down	none	none	intergenic	none	AT4G37010	+	exon_4	caltractin, putative / centrin, putative
Chr5:817000-819400	down	none	none	intergenic	none	AT5G03360	+	exon_1	DC1 domain-containing protein
Chr5:17969800-17971200	down	none	none	intergenic	none	AT5G44574	+	exon_3	unknown protein
Chr5:17972200-17973800	down	none	none	intergenic	none	AT5G44575	+	Upstream	unknown protein
Chr1:4557200-4558600	down	AT1G13300	+	intron_1	myb family transcription factor	AT1G13300	+	3'UTR
Chr1:7481600-7482800	down	AT1G21360	+	intron_1	GLTP2 (glycolipid transfer protein 2); glycolipid binding / glycolipid transporter	AT1G21360	+	intron_4
Chr2:406600-407000	down	AT2G01900	+	intron_1	endonuclease/exonuclease/phosphatase family protein	AT2G01900	+	exon_3
Chr2:1967200-1968000	down	AT2G05380	+	intron_1	GRP3S (GLYCINE-RICH PROTEIN 3 SHORT ISOFORM)	AT2G05380	+	3'UTR
Chr2:16201200-16202000	down	AT2G38760	+	intron_1	ANNAT3 (ANNEXIN ARABIDOPSIS 3); calcium ion binding / calcium-dependent phospholipid binding	AT2G38760	+	exon_4
Chr3:1038800-1039600	down	AT3G04010	-	intron_1	glycosyl hydrolase family 17 protein	none	none	intergenic	none
Chr3:2289000-2289800	down	AT3G07195	+	intron_1	proline-rich family protein	AT3G07195	+	exon_2
Chr3:9681800-9682800	down	AT3G26450	-	intron_1	major latex protein-related / MLP-related	AT3G26450	-	exon_2
Chr3:18239000-18240400	down	AT3G49210	-	intron_1	unknown protein	AT3G49210	-	intron_4
Chr3:19535600-19536200	down	AT3G52700	-	intron_1	unknown protein	AT3G52700	-	intron_1
Chr2:16196600-16197600	down	AT2G38750	-	intron_2	ANNAT4 (ANNEXIN ARABIDOPSIS 4); calcium ion binding / calcium-dependent phospholipid binding	AT2G38750	-	exon_6
Chr3:5685400-5686200	down	AT3G16690	-	intron_2	nodulin MtN3 family protein	AT3G16690	-	intron_4
Chr5:2678000-2679600	down	AT5G08320	+	intron_2	unknown protein	none	none	intergenic	none
Chr5:17981200-17984000	down	AT5G44582	+	intron_2	unknown protein	none	none	intergenic	none
Chr1:18733600-18734200	down	AT1G50590	-	intron_3	pirin, putative	none	none	intergenic	none
Chr3:19582000-19582400	down	AT3G52840	+	intron_3	BGAL2 (beta-galactosidase 2); beta-galactosidase/ catalytic/ cation binding	AT3G52840	+	exon_6
Chr1:4850200-4851000	down	AT1G14185	+	Upstream	glucose-methanol-choline (GMC) oxidoreductase family protein	AT1G14185	+	exon_2
Chr1:12983600-12984600	down	AT1G35350	-	Upstream	LOCATED IN: integral to membrane; EXPRESSED IN: 18 plant structures; EXPRESSED DURING: 9 growth stages; CONTAINS InterPro DOMAIN/s: EXS, C-terminal (InterPro:IPR004342), SPX, N-terminal (InterPro:IPR004331); BEST Arabidopsis thaliana protein match is: EXS family protein / ERD1/XPR1/SYG1 family protein (TAIR:AT1G26730.1); Has 734 Blast hits to 697 proteins in 158 species: Archae - 0; Bacteria - 21…	AT1G35350	-	exon_3
Chr1:19160600-19161600	down	AT1G51680	-	Upstream	4CL1 (4-COUMARATE:COA LIGASE 1); 4-coumarate-CoA ligase	AT1G51680	-	exon_1
Chr1:24995400-24996200	down	AT1G66970	-	Upstream	SVL2 (SHV3-LIKE 2); glycerophosphodiester phosphodiesterase/ kinase	AT1G66970	-	exon_2
Chr2:648000-648600	down	AT2G02450	+	Upstream	ANAC035 (Arabidopsis NAC domain containing protein 35); transcription factor	AT2G02450	+	intron_1
Chr2:12585800-12587200	down	AT2G29290	+	Upstream	tropinone reductase, putative / tropine dehydrogenase, putative	AT2G29290	+	exon_3
Chr2:13799400-13800000	down	AT2G32510	-	Upstream	MAPKKK17; ATP binding / kinase/ protein kinase/ protein serine/threonine kinase	AT2G32510	-	exon_1
Chr2:15559800-15560400	down	AT2G37040	-	Upstream	pal1 (Phe ammonia lyase 1); phenylalanine ammonia-lyase	AT2G37040	-	intron_1
Chr3:4441000-4442000	down	AT3G13594	+	Upstream	unknown protein	none	none	intergenic	none
Chr3:7708800-7709800	down	AT3G21890	-	Upstream	zinc finger (B-box type) family protein	none	none	intergenic	none
Chr4:13128600-13131200	down	AT4G25810	+	Upstream	XTR6 (XYLOGLUCAN ENDOTRANSGLYCOSYLASE 6); hydrolase, acting on glycosyl bonds / hydrolase, hydrolyzing O-glycosyl compounds / xyloglucan:xyloglucosyl transferase	AT4G25820	+	intron_2	XTR9 (XYLOGLUCAN ENDOTRANSGLYCOSYLASE 9); hydrolase, acting on glycosyl bonds / hydrolase, hydrolyzing O-glycosyl compounds / xyloglucan:xyloglucosyl transferase
Chr4:14820600-14822000	down	AT4G30270	-	Upstream	MERI5B (meristem-5); hydrolase, acting on glycosyl bonds / xyloglucan:xyloglucosyl transferase	none	none	intergenic	none
Chr1:748200-748800	up	AT1G03106	-	5'UTR	unknown protein	AT1G03106	-	3'UTR
Chr1:4366600-4367200	up	AT1G12805	+	5'UTR	nucleotide binding	AT1G12810	+	Upstream	proline-rich family protein
Chr1:8143600-8144000	up	AT1G23000	+	5'UTR	heavy-metal-associated domain-containing protein	AT1G23000	+	exon_3
Chr1:24182400-24183200	up	AT1G65090	-	5'UTR	unknown protein	AT1G65090	-	exon_2
Chr2:8063400-8064000	up	AT2G18570	+	5'UTR	UDP-glucoronosyl/UDP-glucosyl transferase family protein	AT2G18570	+	exon_1
Chr2:11037400-11037800	up	AT2G25890	+	5'UTR	glycine-rich protein / oleosin	AT2G25890	+	exon_1
Chr3:790200-790600	up	AT3G03341	-	5'UTR	unknown protein	AT3G03341	-	3'UTR
Chr4:11228200-11228600	up	AT4G21020	+	5'UTR	late embryogenesis abundant domain-containing protein / LEA domain-containing protein	AT4G21020	+	intron_1
Chr4:12050200-12051200	up	AT4G22990	-	5'UTR	SPX (SYG1/Pho81/XPR1) domain-containing protein	AT4G22990	-	exon_6
Chr5:2089800-2090400	up	AT5G06760	-	5'UTR	late embryogenesis abundant group 1 domain-containing protein / LEA group 1 domain-containing protein	AT5G06760	-	exon_2
Chr5:2316000-2316600	up	AT5G07330	+	5'UTR	unknown protein	AT5G07330	+	exon_2
Chr5:17757800-17758200	up	AT5G44120	-	5'UTR	CRA1 (CRUCIFERINA); nutrient reservoir	AT5G44120	-	5'UTR
Chr5:17830000-17831200	up	AT5G44260	-	5'UTR	zinc finger (CCCH-type) family protein	AT5G44260	-	exon_1
Chr5:21237200-21238000	up	AT5G52300	+	5'UTR	LTI65 (LOW-TEMPERATURE-INDUCED 65)	AT5G52300	+	exon_3
Chr5:26663600-26664600	up	AT5G66780	+	5'UTR	unknown protein	none	none	intergenic	none
Chr1:588400-589200	up	AT1G02700	+	exon_1	unknown protein	AT1G02700	+	exon_2
Chr1:8710400-8711400	up	AT1G24575	-	exon_1	unknown protein	AT1G24580	+	exon_1	zinc finger (C3HC4-type RING finger) family protein
Chr1:9538000-9539000	up	AT1G27461	-	exon_1	unknown protein	AT1G27461	-	exon_1
Chr1:17913800-17914600	up	AT1G48470	+	exon_1	GLN1;5 (glutamine synthetase 1;5); glutamate-ammonia ligase	AT1G48470	+	intron_5
Chr1:18121600-18121800	up	AT1G48990	+	exon_1	glycine-rich protein / oleosin	AT1G48990	+	exon_1
Chr1:30130200-30130600	up	AT1G80090	+	exon_1	CBS domain-containing protein	AT1G80090	+	exon_2
Chr2:8497400-8498200	up	AT2G19660	-	exon_1	DC1 domain-containing protein	AT2G19660	-	exon_1
Chr2:15358000-15358400	up	AT2G36640	-	exon_1	ATECP63 (EMBRYONIC CELL PROTEIN 63)	AT2G36640	-	exon_1
Chr3:6930400-6931600	up	AT3G19920	-	exon_1	unknown protein	AT3G19920	-	exon_3
Chr3:8581800-8583000	up	AT3G23800	+	exon_1	SBP3 (selenium-binding protein 3); selenium binding	AT3G23800	+	intron_5
Chr4:6268400-6269000	up	AT4G10020	+	exon_1	AtHSD5 (hydroxysteroid dehydrogenase 5); binding / catalytic/ oxidoreductase	AT4G10020	+	exon_2
Chr4:6745200-6746200	up	AT4G11040	+	exon_1	protein phosphatase 2C, putative / PP2C, putative	AT4G11040	+	intron_2
Chr5:20505600-20506200	up	AT5G50360	-	exon_1	unknown protein	AT5G50360	-	exon_1
Chr1:9540000-9540800	up	AT1G27470	-	exon_10	transducin-related / WD-40 repeat protein-related	none	none	intergenic	none
Chr2:10057800-10058400	up	AT2G23640	+	exon_2	reticulon family protein (RTNLB13)	AT2G23640	+	exon_3
Chr4:13727800-13728200	up	AT4G27450	-	exon_2	unknown protein	AT4G27450	-	exon_4
Chr5:4474800-4476200	up	AT5G13870	-	exon_2	EXGT-A4 (ENDOXYLOGLUCAN TRANSFERASE A4); hydrolase, acting on glycosyl bonds / hydrolase, hydrolyzing O-glycosyl compounds / xyloglucan:xyloglucosyl transferase	none	none	intergenic	none
Chr5:17757000-17757200	up	AT5G44120	-	exon_2	CRA1 (CRUCIFERINA); nutrient reservoir	AT5G44120	-	exon_2
Chr4:15340000-15340600	up	AT4G31680	-	exon_6	transcriptional factor B3 family protein	none	none	intergenic	none
Chr1:954400-955600	up	none	none	intergenic	none	AT1G03790	+	exon_1	SOM (SOMNUS); nucleic acid binding / transcription factor
Chr3:8997200-9000200	up	none	none	intergenic	none	AT3G24650	+	intron_3	ABI3 (ABA INSENSITIVE 3); DNA binding / basal transcription repressor/ transcription activator/ transcription factor
Chr1:19620000-19620400	up	AT1G52690	+	intron_1	late embryogenesis abundant protein, putative / LEA protein, putative	AT1G52690	+	exon_2
Chr2:10432200-10432600	up	AT2G24560	+	intron_1	carboxylesterase/ hydrolase, acting on ester bonds	AT2G24560	+	exon_2
Chr3:512600-512800	up	AT3G02480	+	intron_1	ABA-responsive protein-related	AT3G02480	+	exon_3
Chr3:5007000-5007400	up	AT3G14880	+	intron_1	FUNCTIONS IN: molecular_function unknown; INVOLVED IN: biological_process unknown; BEST Arabidopsis thaliana protein match is: DOG1 (DELAY OF GERMINATION 1) (TAIR:AT5G45830.1); Has 356 Blast hits to 355 proteins in 28 species: Archae - 0; Bacteria - 0; Metazoa - 2; Fungi - 0; Plants - 354; Viruses - 0; Other Eukaryotes - 0 (source: NCBI BLink).	AT3G14880	+	exon_2
Chr4:12537600-12538200	up	AT4G24150	+	intron_2	AtGRF8 (GROWTH-REGULATING FACTOR 8); transcription activator	AT4G24150	+	exon_4
Chr5:23871600-23873000	up	AT5G59130	-	intron_3	subtilase family protein	AT5G59130	-	intron_6
Chr1:30344200-30344600	up	AT1G80740	+	intron_7	CMT1 (CHROMOMETHYLASE 1); DNA binding / chromatin binding	AT1G80740	+	intron_8
Chr1:11774400-11775600	up	AT1G32560	+	Upstream	late embryogenesis abundant group 1 domain-containing protein / LEA group 1 domain-containing protein	none	none	intergenic	none
Chr1:16563800-16565400	up	AT1G43780	+	Upstream	scpl44 (serine carboxypeptidase-like 44); serine-type carboxypeptidase	AT1G43780	+	intron_4
Chr2:14862400-14863400	up	AT2G35300	-	Upstream	late embryogenesis abundant group 1 domain-containing protein / LEA group 1 domain-containing protein	none	none	intergenic	none
Chr3:494000-495000	up	AT3G02410	-	Upstream	INVOLVED IN: biological_process unknown; LOCATED IN: cellular_component unknown; CONTAINS InterPro DOMAIN/s: Carboxylesterase, type B (InterPro:IPR002018); BEST Arabidopsis thaliana protein match is: ATPCME (PRENYLCYSTEINE METHYLESTERASE); prenylcysteine methylesterase (TAIR:AT5G15860.1); Has 6563 Blast hits to 6539 proteins in 837 species: Archae - 25; Bacteria - 2499; Metazoa - 2507; Fungi - 39…	AT3G02410	-	exon_4
Chr3:5999600-6000400	up	AT3G17520	-	Upstream	late embryogenesis abundant domain-containing protein / LEA domain-containing protein	AT3G17520	-	exon_1
