# Supplementary material for: Histone Deacetylase Complex 1 and histone 1 epigenetically moderate stress responsiveness of Arabidopsis thaliana seedlings
Source: New Phytol. 2023 Aug 10;241(1):166–79. doi: 10.1111/nph.19165 (PMC10953426; doi:10.1111/nph.19165)
Supplement: Supplementary file 3 — Dataset S3 Chromatin immunoprecipitation‐seq sequencing reads, statistics and analysis. [file NPH-241-166-s003.zip › Suppl_dataset_3/AC-salt_HDC1.vs.hdc1-1_g2fc1.5.region.bed]

track name=ACTHvsACTK_g2fc1.5
Chr1	558400	559400	-
Chr1	588400	589600	-
Chr1	748000	749000	-
Chr1	952400	953800	-
Chr1	1245200	1246200	-
Chr1	1395400	1395800	-
Chr1	2367800	2368200	-
Chr1	2391600	2392400	+
Chr1	2626000	2628400	-
Chr1	5146000	5147200	-
Chr1	5148200	5148800	-
Chr1	5603000	5603800	+
Chr1	5817800	5819200	-
Chr1	5820600	5821600	-
Chr1	7312600	7313800	-
Chr1	8165800	8167600	-
Chr1	9256000	9256800	-
Chr1	10070600	10071000	-
Chr1	11188800	11189200	+
Chr1	11199200	11200000	+
Chr1	11774800	11775000	-
Chr1	11973200	11973400	-
Chr1	16901800	16902400	-
Chr1	17780600	17781600	-
Chr1	18121600	18122200	-
Chr1	18947000	18947600	-
Chr1	20207800	20208200	-
Chr1	20669000	20669600	-
Chr1	21175000	21175200	+
Chr1	23427600	23428400	-
Chr1	23501600	23502200	+
Chr1	23808000	23808600	-
Chr1	25001400	25002000	+
Chr1	25495800	25496400	-
Chr1	25710000	25710800	+
Chr1	25740200	25740800	-
Chr1	26484200	26484600	-
Chr1	26699800	26700000	-
Chr1	26705400	26706200	+
Chr1	27085600	27086600	-
Chr1	27529800	27530000	-
Chr1	28515400	28515800	+
Chr1	30130200	30131600	-
Chr2	143200	144400	-
Chr2	1077200	1077800	+
Chr2	1967200	1967800	+
Chr2	4303600	4304200	+
Chr2	7900200	7900600	-
Chr2	7978400	7979200	+
Chr2	8044400	8045000	-
Chr2	8108000	8108600	-
Chr2	8542800	8543800	-
Chr2	9206400	9207000	-
Chr2	9273800	9274600	-
Chr2	10057400	10058800	-
Chr2	11037400	11038000	-
Chr2	11122600	11123000	-
Chr2	11214800	11215200	-
Chr2	11806200	11806800	-
Chr2	12179400	12180800	-
Chr2	12349200	12350000	-
Chr2	13611200	13612200	-
Chr2	13770600	13771200	-
Chr2	13783000	13784000	-
Chr2	15275400	15275800	-
Chr2	15290200	15291000	+
Chr2	15358200	15359000	-
Chr2	16244000	16245200	-
Chr2	16291800	16292600	+
Chr2	16558000	16558600	-
Chr2	16690400	16690600	-
Chr2	17716600	17716800	-
Chr2	19361200	19362000	-
Chr3	198000	198600	+
Chr3	205800	207200	-
Chr3	789800	790400	-
Chr3	818200	818800	-
Chr3	821800	822400	-
Chr3	876000	877000	-
Chr3	950200	951000	-
Chr3	3588000	3588400	-
Chr3	3775800	3777400	-
Chr3	4135200	4135800	-
Chr3	4973400	4974200	+
Chr3	5134200	5135000	-
Chr3	5144000	5144600	-
Chr3	5999400	6000400	-
Chr3	11384600	11387000	-
Chr3	11804400	11805200	-
Chr3	17228600	17229200	+
Chr3	17475400	17478400	-
Chr3	17906000	17906800	+
Chr3	18470400	18470800	-
Chr3	18650000	18651000	-
Chr3	20017200	20017600	+
Chr3	20354400	20355400	-
Chr3	21145800	21146000	-
Chr3	21869600	21870000	-
Chr3	22919400	22919800	-
Chr3	23144800	23146600	-
Chr4	18200	18600	+
Chr4	608600	610400	-
Chr4	995400	996200	-
Chr4	2289600	2290400	+
Chr4	3940200	3940800	+
Chr4	5647400	5648800	+
Chr4	6887800	6888600	+
Chr4	6963400	6966000	+
Chr4	7156200	7157200	-
Chr4	9157600	9158000	-
Chr4	9496800	9497400	+
Chr4	9505000	9506600	+
Chr4	9545200	9546600	+
Chr4	9606200	9607800	+
Chr4	9834800	9835200	-
Chr4	9836200	9837200	-
Chr4	11228400	11229200	-
Chr4	11438000	11438200	-
Chr4	11438400	11438600	-
Chr4	12885000	12886800	+
Chr4	13056200	13056800	-
Chr4	13207200	13208000	-
Chr4	14363800	14364600	-
Chr4	15193400	15195200	-
Chr4	15876800	15877800	-
Chr4	16076400	16077600	+
Chr4	16529400	16529800	-
Chr4	17192400	17193600	-
Chr4	17263600	17264600	-
Chr4	17376600	17376800	-
Chr4	17533000	17533600	-
Chr4	18228200	18228600	-
Chr4	18320400	18321400	-
Chr4	18362600	18363800	+
Chr5	806200	806600	-
Chr5	880400	881000	-
Chr5	1568800	1570000	-
Chr5	2030600	2031600	-
Chr5	2316000	2317000	-
Chr5	2692200	2693400	-
Chr5	2727200	2729800	+
Chr5	2730600	2733000	+
Chr5	3169600	3170800	-
Chr5	3310200	3310600	-
Chr5	3521600	3523800	-
Chr5	4573800	4574400	-
Chr5	4691200	4692200	+
Chr5	5378000	5378600	-
Chr5	6060000	6060400	-
Chr5	6116400	6117000	-
Chr5	6118000	6119200	-
Chr5	6216800	6217400	-
Chr5	6975200	6975800	+
Chr5	7447200	7447800	-
Chr5	7737400	7739400	+
Chr5	8162200	8163200	-
Chr5	14089400	14090000	+
Chr5	17707400	17708200	-
Chr5	17807400	17808800	-
Chr5	17831400	17832400	-
Chr5	17848600	17849600	-
Chr5	18022600	18023200	-
Chr5	18216600	18218200	-
Chr5	18835800	18836200	+
Chr5	18849000	18849600	+
Chr5	19524800	19525200	-
Chr5	21025200	21026600	-
Chr5	21575400	21575800	-
Chr5	22227400	22228200	+
Chr5	22888400	22888800	-
Chr5	23841000	23841200	-
Chr5	23939000	23940200	-
Chr5	24363600	24364400	-
Chr5	25429800	25430400	-
Chr5	25530000	25532200	-
Chr5	26001800	26003800	-
Chr5	26028800	26029200	-
Chr5	26034800	26036000	-
Chr5	26188000	26188600	-
Chr5	26236400	26236800	-
Chr5	26278600	26280000	-
Chr5	26518600	26519200	-
Chr5	26907800	26908800	-
ChrC	2400	2800	-
ChrC	6200	7600	-
ChrC	9800	11200	-
ChrC	16400	17400	-
ChrC	34800	35000	-
ChrC	41800	44800	-
ChrC	56600	65400	-
ChrC	70400	70800	-
ChrC	76000	79800	-
ChrC	112200	112800	-
ChrC	116600	119200	-
