# Supplementary material for: Histone Deacetylase Complex 1 and histone 1 epigenetically moderate stress responsiveness of Arabidopsis thaliana seedlings
Source: New Phytol. 2023 Aug 10;241(1):166–79. doi: 10.1111/nph.19165 (PMC10953426; doi:10.1111/nph.19165)
Supplement: Supplementary file 3 — Dataset S3 Chromatin immunoprecipitation‐seq sequencing reads, statistics and analysis. [file NPH-241-166-s003.zip › Suppl_dataset_3/AC-HDC1_salt.vs.ctrl_g2fc1.5.region.bed]

track name=ACTHvsACCH_g2fc1.5
Chr1	588400	589200	+
Chr1	748200	748800	+
Chr1	954400	955600	+
Chr1	1435000	1436000	-
Chr1	2888800	2889400	-
Chr1	4366600	4367200	+
Chr1	4464000	4465600	-
Chr1	4514200	4515000	-
Chr1	4532400	4535000	-
Chr1	4557200	4558600	-
Chr1	4694800	4696000	-
Chr1	4850200	4851000	-
Chr1	7399600	7400400	-
Chr1	7481600	7482800	-
Chr1	8143600	8144000	+
Chr1	8548200	8549200	-
Chr1	8710400	8711400	+
Chr1	8909200	8910600	-
Chr1	8987400	8988400	-
Chr1	9538000	9539000	+
Chr1	9540000	9540800	+
Chr1	10477000	10477600	-
Chr1	11774400	11775600	+
Chr1	12983600	12984600	-
Chr1	12986800	12987400	-
Chr1	13451600	13454000	-
Chr1	13838400	13838800	-
Chr1	16563800	16565400	+
Chr1	17116000	17116400	-
Chr1	17913800	17914600	+
Chr1	18121600	18121800	+
Chr1	18733600	18734200	-
Chr1	19160600	19161600	-
Chr1	19620000	19620400	+
Chr1	20150400	20152000	-
Chr1	21057000	21059400	-
Chr1	21706200	21706800	-
Chr1	21886600	21888600	-
Chr1	24182400	24183200	+
Chr1	24995400	24996200	-
Chr1	24996800	24997800	-
Chr1	25766200	25767000	-
Chr1	27747600	27748000	-
Chr1	27760000	27760600	-
Chr1	28040000	28042600	-
Chr1	28897200	28898800	-
Chr1	28899800	28900600	-
Chr1	29009600	29011000	-
Chr1	29517400	29519200	-
Chr1	30130200	30130600	+
Chr1	30344200	30344600	+
Chr1	30382200	30383400	-
Chr2	406600	407000	-
Chr2	648000	648600	-
Chr2	1967200	1968000	-
Chr2	5925600	5926200	-
Chr2	7952800	7954400	-
Chr2	8063400	8064000	+
Chr2	8497400	8498200	+
Chr2	9076200	9077800	-
Chr2	10057800	10058400	+
Chr2	10432200	10432600	+
Chr2	11037400	11037800	+
Chr2	12050400	12050800	-
Chr2	12585800	12587200	-
Chr2	13309800	13310800	-
Chr2	13799400	13800000	-
Chr2	14536200	14537200	-
Chr2	14540400	14541200	-
Chr2	14862400	14863400	+
Chr2	15358000	15358400	+
Chr2	15559800	15560400	-
Chr2	16196600	16197600	-
Chr2	16201200	16202000	-
Chr2	16795800	16798800	+
Chr2	18251600	18253600	-
Chr2	18324000	18326000	-
Chr2	19208600	19210600	-
Chr3	165000	165400	-
Chr3	197000	197600	-
Chr3	494000	495000	+
Chr3	512600	512800	+
Chr3	790200	790600	+
Chr3	1038800	1039600	-
Chr3	2289000	2289800	-
Chr3	2753200	2753800	-
Chr3	2829400	2830000	-
Chr3	3115000	3115600	+
Chr3	4441000	4442000	-
Chr3	4619200	4620200	-
Chr3	5007000	5007400	+
Chr3	5685400	5686200	-
Chr3	5999600	6000400	+
Chr3	6930400	6931600	+
Chr3	7708800	7709800	-
Chr3	8063400	8064400	-
Chr3	8581800	8583000	+
Chr3	8997200	9000200	+
Chr3	9374800	9375600	-
Chr3	9681800	9682800	-
Chr3	9686200	9686800	-
Chr3	9709200	9711000	-
Chr3	16434000	16435600	-
Chr3	17204800	17205200	-
Chr3	17909200	17910200	-
Chr3	18239000	18240400	-
Chr3	18465800	18466400	-
Chr3	19535600	19536200	-
Chr3	19582000	19582400	-
Chr3	19935600	19937000	-
Chr3	20354600	20354800	+
Chr3	20434600	20435400	-
Chr3	20909800	20910400	-
Chr4	143600	144200	-
Chr4	5640800	5642200	-
Chr4	6268400	6269000	+
Chr4	6745200	6746200	+
Chr4	6836200	6836600	-
Chr4	9506000	9507000	-
Chr4	10941000	10942000	-
Chr4	11228200	11228600	+
Chr4	11548000	11549200	-
Chr4	11623200	11623600	-
Chr4	12050200	12051200	+
Chr4	12136600	12137600	-
Chr4	12415600	12416400	-
Chr4	12466200	12467000	-
Chr4	12537600	12538200	+
Chr4	13128600	13131200	-
Chr4	13671800	13672200	-
Chr4	13727800	13728200	+
Chr4	14623200	14624600	-
Chr4	14820600	14822000	-
Chr4	15340000	15340600	+
Chr4	15947400	15948000	-
Chr4	16451200	16451400	-
Chr4	16636400	16637000	-
Chr4	17248800	17250200	-
Chr4	17278000	17278800	-
Chr4	17444200	17445000	-
Chr4	17557200	17558800	-
Chr4	18051600	18053400	-
Chr5	40400	42000	-
Chr5	102600	103600	-
Chr5	817000	819400	-
Chr5	1458200	1458800	-
Chr5	2089800	2090400	+
Chr5	2316000	2316600	+
Chr5	2678000	2679600	-
Chr5	3530000	3530600	-
Chr5	4474800	4476200	+
Chr5	6467600	6468800	-
Chr5	6470200	6471000	-
Chr5	9649000	9653600	-
Chr5	9683200	9683600	-
Chr5	10656800	10658200	+
Chr5	14565600	14567200	-
Chr5	17529200	17530200	-
Chr5	17757000	17757200	+
Chr5	17757800	17758200	+
Chr5	17830000	17831200	+
Chr5	17969800	17971200	-
Chr5	17972200	17973800	-
Chr5	17981200	17984000	-
Chr5	19418000	19418200	-
Chr5	20084400	20088800	-
Chr5	20505600	20506200	+
Chr5	21237200	21238000	+
Chr5	21650000	21651000	-
Chr5	23871600	23873000	+
Chr5	24639400	24640000	-
Chr5	26663600	26664600	+
Chr5	26850600	26852000	-
ChrC	200	30200	-
ChrC	30800	84200	-
ChrC	110400	128200	-
