# Supplementary material for: Histone Deacetylase Complex 1 and histone 1 epigenetically moderate stress responsiveness of Arabidopsis thaliana seedlings
Source: New Phytol. 2023 Aug 10;241(1):166–79. doi: 10.1111/nph.19165 (PMC10953426; doi:10.1111/nph.19165)
Supplement: Supplementary file 3 — Dataset S3 Chromatin immunoprecipitation‐seq sequencing reads, statistics and analysis. [file NPH-241-166-s003.zip › Suppl_dataset_3/AC-ctrl_HDC1.vs.hdc1-1_g2fc1.5.ann100.xlsx]

## Sheet: AC-ctrl_HDC1.vs.hdc1-1_g2fc1.5.
Segment ID	ChangeDir/Score	5'gene hit	strand	structure	function	3'gene hit	strand	structure	function
Chr1:11188200-11189200	up	AT1G31290	+	Upstream	PAZ domain-containing protein / piwi domain-containing protein	AT1G31290	+	exon_1
Chr3:3581200-3582600	down	AT3G11405	+	exon_1	unknown protein	none	none	intergenic	none
Chr3:9058000-9058400	down	AT3G24800	+	Downstream	PRT1 (PROTEOLYSIS 1); ubiquitin-protein ligase	none	none	intergenic	none
Chr3:19618400-19619000	down	AT3G52910	-	5'UTR	AtGRF4 (GROWTH-REGULATING FACTOR 4); transcription activator	none	none	intergenic	none
Chr5:2727400-2729200	up	AT5G08450	-	exon_7	FUNCTIONS IN: molecular_function unknown; INVOLVED IN: biological_process unknown; LOCATED IN: cellular_component unknown; EXPRESSED IN: 25 plant structures; EXPRESSED DURING: 15 growth stages; CONTAINS InterPro DOMAIN/s: Histone deacetylation protein Rxt3 (InterPro:IPR013951); Has 32702 Blast hits to 18312 proteins in 878 species: Archae - 45; Bacteria - 1760; Metazoa - 16233; Fungi - 3347; Plan…	none	none	intergenic	none
Chr5:2730800-2733000	up	AT5G08450	-	intron_2	FUNCTIONS IN: molecular_function unknown; INVOLVED IN: biological_process unknown; LOCATED IN: cellular_component unknown; EXPRESSED IN: 25 plant structures; EXPRESSED DURING: 15 growth stages; CONTAINS InterPro DOMAIN/s: Histone deacetylation protein Rxt3 (InterPro:IPR013951); Has 32702 Blast hits to 18312 proteins in 878 species: Archae - 45; Bacteria - 1760; Metazoa - 16233; Fungi - 3347; Plan…	none	none	intergenic	none
Chr5:17529200-17529800	up	AT5G43630	+	exon_4	TZP; DNA binding / nucleic acid binding / zinc ion binding	AT5G43630	+	intron_5
