# Supplementary material for: Histone Deacetylase Complex 1 and histone 1 epigenetically moderate stress responsiveness of Arabidopsis thaliana seedlings
Source: New Phytol. 2023 Aug 10;241(1):166–79. doi: 10.1111/nph.19165 (PMC10953426; doi:10.1111/nph.19165)
Supplement: Supplementary file 3 — Dataset S3 Chromatin immunoprecipitation‐seq sequencing reads, statistics and analysis. [file NPH-241-166-s003.zip › Suppl_dataset_3/AC-ctrl_HDC1.vs.hdc1-1_g2fc1.5.region.bed]

track name=ACCHvsACCK_g2fc1.5
Chr1	4771800	4772600	-
Chr1	5422000	5423000	-
Chr1	11188200	11189200	+
Chr1	13838200	13838800	+
Chr1	20165800	20166400	-
Chr1	21341800	21342200	+
Chr1	25692200	25692600	-
Chr1	25731400	25731800	-
Chr1	28515400	28515800	+
Chr2	2034400	2035000	+
Chr2	7973800	7975000	-
Chr2	17484800	17485200	-
Chr2	18621600	18622200	-
Chr3	1583400	1584600	-
Chr3	3581200	3582600	-
Chr3	4542800	4543600	-
Chr3	4775600	4777200	-
Chr3	5755000	5755400	-
Chr3	6345800	6346200	-
Chr3	9058000	9058400	-
Chr3	11385000	11385600	-
Chr3	19618400	19619000	-
Chr3	22232400	22232600	+
Chr4	1756400	1757000	+
Chr4	3940000	3940800	+
Chr4	17736800	17737600	-
Chr5	2727400	2729200	+
Chr5	2730800	2733000	+
Chr5	10297800	10298400	-
Chr5	10657600	10658200	-
Chr5	14089400	14090000	+
Chr5	17529200	17529800	+
Chr5	18026600	18027600	-
Chr5	18212400	18213200	-
Chr5	18217400	18217800	-
Chr5	18985400	18986600	-
Chr5	22504200	22505200	-
Chr5	23222600	23223600	-
Chr5	26140200	26140800	-
