# Supplementary material for: Histone Deacetylase Complex 1 and histone 1 epigenetically moderate stress responsiveness of Arabidopsis thaliana seedlings
Source: New Phytol. 2023 Aug 10;241(1):166–79. doi: 10.1111/nph.19165 (PMC10953426; doi:10.1111/nph.19165)
Supplement: Supplementary file 3 — Dataset S3 Chromatin immunoprecipitation‐seq sequencing reads, statistics and analysis. [file NPH-241-166-s003.zip › Suppl_dataset_3/AC-hdc1-1_salt.vs.ctrl_g2fc1.5.ann100.xlsx]

## Sheet: AC-hdc1-1_salt.vs.ctrl_g2fc1.5.
Segment ID	ChangeDir/Score	5'gene hit	strand	structure	function	3'gene hit	strand	structure	function
Chr1:37400-37800	down	AT1G01060	-	5'UTR	LHY (LATE ELONGATED HYPOCOTYL); DNA binding / transcription factor	AT1G01060	-	5'UTR
Chr1:148800-150000	down	AT1G01390	-	exon_1	UDP-glucoronosyl/UDP-glucosyl transferase family protein	none	none	intergenic	none
Chr1:154600-155000	down	AT1G01420	-	exon_1	UGT72B3 (UDP-GLUCOSYL TRANSFERASE 72B3); UDP-glycosyltransferase/ quercetin 3-O-glucosyltransferase/ transferase, transferring glycosyl groups	AT1G01420	-	exon_1
Chr1:211400-212000	up	AT1G01580	+	intron_5	FRO2 (FERRIC REDUCTION OXIDASE 2); ferric-chelate reductase	AT1G01580	+	exon_7
Chr1:497400-498400	up	AT1G02450	-	exon_1	NIMIN1 (NIM1-INTERACTING 1); protein binding	AT1G02440	-	exon_1	ATARFD1A (ADP-ribosylation factor D1A); GTP binding
Chr1:557800-558800	up	AT1G02620	+	3'UTR	GTP-binding protein (SAR1A)	none	none	intergenic	none
Chr1:588200-589200	up	none	none	intergenic	none	AT1G02700	+	exon_2	unknown protein
Chr1:748200-749000	up	AT1G03106	-	5'UTR	unknown protein	AT1G03106	-	3'UTR
Chr1:1218600-1220000	up	AT1G04490	-	5'UTR	unknown protein	AT1G04490	-	exon_3
Chr1:1245000-1246200	up	AT1G04560	+	5'UTR	AWPM-19-like membrane family protein	none	none	intergenic	none
Chr1:1302200-1302800	up	AT1G04670	+	exon_2	unknown protein	AT1G04670	+	Downstream
Chr1:1395000-1397000	up	AT1G04930	-	intron_5	hydroxyproline-rich glycoprotein family protein	AT1G04920	-	intron_3	ATSPS3F (sucrose phosphate synthase 3F); sucrose-phosphate synthase/ transferase, transferring glycosyl groups
Chr1:1434800-1435800	down	AT1G05020	-	exon_1	epsin N-terminal homology (ENTH) domain-containing protein / clathrin assembly protein-related	none	none	intergenic	none
Chr1:1492000-1493400	up	AT1G05170	-	intron_2	galactosyltransferase family protein	AT1G05170	-	exon_10
Chr1:1536800-1537400	up	AT1G05280	-	exon_1	fringe-related protein	AT1G05280	-	intron_1
Chr1:1658000-1658400	up	AT1G05570	-	intron_1	CALS1 (CALLOSE SYNTHASE 1); 1,3-beta-glucan synthase/ transferase, transferring glycosyl groups	AT1G05570	-	intron_3
Chr1:1883200-1883600	down	AT1G06160	+	exon_1	ORA59 (OCTADECANOID-RESPONSIVE ARABIDOPSIS AP2/ERF 59); DNA binding / transcription activator/ transcription factor	AT1G06160	+	exon_1
Chr1:2281400-2282200	up	AT1G07430	-	exon_1	protein phosphatase 2C, putative / PP2C, putative	AT1G07430	-	exon_3
Chr1:2367800-2368400	up	AT1G07645	-	Upstream	ATDSI-1VOC (DESSICATION-INDUCED 1VOC SUPERFAMILY PROTEIN); catalytic	AT1G07645	-	intron_2
Chr1:2391200-2392400	down	AT1G07720	-	exon_1	KCS3 (3-KETOACYL-COA SYNTHASE 3); acyltransferase/ catalytic/ transferase, transferring acyl groups other than amino-acyl groups	AT1G07720	-	exon_1
Chr1:2475800-2476600	up	AT1G07985	+	exon_1	Expressed protein	none	none	intergenic	none
Chr1:2641000-2641600	down	AT1G08380	-	intron_1	PSAO (photosystem I subunit O)	AT1G08380	-	3'UTR
Chr1:2953200-2954200	down	AT1G09160	-	intron_4	protein phosphatase 2C-related / PP2C-related	AT1G09160	-	exon_8
Chr1:3397200-3397800	down	AT1G10370	-	intron_1	ERD9 (EARLY-RESPONSIVE TO DEHYDRATION 9); glutathione transferase	AT1G10370	-	3'UTR
Chr1:3530600-3531800	down	AT1G10657	+	5'UTR	unknown protein	AT1G10657	+	3'UTR
Chr1:3797800-3798200	down	AT1G11300	+	exon_8	ATP binding / carbohydrate binding / kinase/ protein kinase/ protein serine/threonine kinase/ protein tyrosine kinase/ sugar binding	AT1G11300	+	exon_8
Chr1:4126200-4127000	up	AT1G12160	+	exon_1	flavin-containing monooxygenase family protein / FMO family protein	AT1G12160	+	exon_3
Chr1:4134000-4136000	up	AT1G12190	-	exon_1	F-box family protein	none	none	intergenic	none
Chr1:4137400-4138000	up	none	none	intergenic	none	AT1G12200	+	exon_1	flavin-containing monooxygenase family protein / FMO family protein
Chr1:4366600-4367200	up	AT1G12805	+	5'UTR	nucleotide binding	AT1G12810	+	Upstream	proline-rich family protein
Chr1:4464200-4465600	down	AT1G13100	+	exon_1	CYP71B29; electron carrier/ heme binding / iron ion binding / monooxygenase/ oxygen binding	AT1G13100	+	Downstream
Chr1:4467400-4468800	down	AT1G13110	+	exon_1	CYP71B7; electron carrier/ heme binding / iron ion binding / monooxygenase/ oxygen binding	AT1G13110	+	exon_2
Chr1:4543000-4544200	down	AT1G13260	+	exon_1	RAV1; DNA binding / transcription factor/ transcription repressor	none	none	intergenic	none
Chr1:4758800-4759800	down	AT1G13920	+	exon_4	remorin family protein	AT1G13920	+	Downstream
Chr1:5058800-5060200	down	AT1G14700	+	exon_1	PAP3 (PURPLE ACID PHOSPHATASE 3); acid phosphatase/ protein serine/threonine phosphatase	AT1G14700	+	intron_4
Chr1:5061800-5062400	down	AT1G14710	-	exon_9	hydroxyproline-rich glycoprotein family protein	AT1G14710	-	Downstream
Chr1:5274600-5275400	up	AT1G15330	+	exon_1	CBS domain-containing protein	AT1G15330	+	exon_2
Chr1:5603000-5604000	down	AT1G16390	+	exon_1	ATOCT3 (ARABIDOPSIS THALIANA ORGANIC CATION/CARNITINE TRANSPORTER 3); carbohydrate transmembrane transporter/ sugar:hydrogen symporter	AT1G16390	+	exon_1
Chr1:5644400-5645400	down	AT1G16510	-	5'UTR	auxin-responsive family protein	none	none	intergenic	none
Chr1:5764800-5765600	up	AT1G16850	-	exon_1	unknown protein	AT1G16850	-	Downstream
Chr1:5817600-5819000	up	AT1G17010	+	5'UTR	oxidoreductase, 2OG-Fe(II) oxygenase family protein	AT1G17010	+	exon_4
Chr1:5820200-5821600	up	AT1G17020	+	Upstream	SRG1 (SENESCENCE-RELATED GENE 1); oxidoreductase, acting on diphenols and related substances as donors, oxygen as acceptor / oxidoreductase, acting on paired donors, with incorporation or reduction of molecular oxygen, 2-oxoglutarate as one donor, and inc	AT1G17020	+	exon_4
Chr1:5920800-5921800	up	AT1G17285	+	5'UTR	unknown protein	none	none	intergenic	none
Chr1:5955800-5957600	down	AT1G17380	-	exon_4	JAZ5 (JASMONATE-ZIM-DOMAIN PROTEIN 5)	none	none	intergenic	none
Chr1:6761600-6765800	up	AT1G19520	+	exon_2	NFD5 (NUCLEAR FUSION DEFECTIVE 5)	AT1G19540	+	exon_1	isoflavone reductase, putative
Chr1:6804200-6804800	down	AT1G19670	-	exon_1	ATCLH1 (ARABIDOPSIS THALIANA CORONATINE-INDUCED PROTEIN 1); chlorophyllase	AT1G19670	-	exon_2
Chr1:6957600-6959000	up	AT1G20070	-	5'UTR	unknown protein	none	none	intergenic	none
Chr1:7042200-7042800	down	AT1G20340	-	exon_1	DRT112; copper ion binding / electron carrier	none	none	intergenic	none
Chr1:7482200-7482600	down	AT1G21360	+	exon_3	GLTP2 (glycolipid transfer protein 2); glycolipid binding / glycolipid transporter	AT1G21360	+	exon_4
Chr1:7956400-7956800	up	AT1G22530	-	exon_1	PATL2 (PATELLIN 2); transporter	AT1G22530	-	exon_3
Chr1:7988000-7989200	up	AT1G22600	-	5'UTR	FUNCTIONS IN: molecular_function unknown; INVOLVED IN: biological_process unknown; LOCATED IN: endomembrane system; EXPRESSED IN: stem, sperm cell, embryo, hypocotyl, flower; EXPRESSED DURING: petal differentiation and expansion stage, D bilateral stage; BEST Arabidopsis thaliana protein match is: late embryogenesis abundant domain-containing protein / LEA domain-containing protein (TAIR:AT1G7210…	AT1G22600	-	intron_1
Chr1:8143600-8144800	up	AT1G23000	+	5'UTR	heavy-metal-associated domain-containing protein	AT1G23000	+	exon_3
Chr1:8174400-8175800	up	AT1G23070	-	5'UTR	unknown protein	AT1G23070	-	exon_7
Chr1:8693400-8694400	down	AT1G24530	+	exon_1	transducin family protein / WD-40 repeat family protein	AT1G24530	+	exon_1
Chr1:8709200-8711400	up	AT1G24575	-	exon_1	unknown protein	AT1G24570	+	exon_13	unknown protein
Chr1:9096200-9096800	up	AT1G26300	-	intron_3	BSD domain-containing protein	AT1G26300	-	exon_5
Chr1:9251000-9251600	down	AT1G26761	-	exon_1	unknown protein	AT1G26761	-	exon_1
Chr1:9285200-9285600	up	AT1G26800	-	exon_1	zinc finger (C3HC4-type RING finger) family protein	AT1G26800	-	3'UTR
Chr1:9381600-9383400	down	none	none	intergenic	none	AT1G27030	+	exon_6	unknown protein
Chr1:9537800-9539000	up	AT1G27461	-	exon_1	unknown protein	AT1G27461	-	3'UTR
Chr1:9539800-9541600	up	AT1G27470	-	exon_8	transducin-related / WD-40 repeat protein-related	none	none	intergenic	none
Chr1:10043000-10044000	down	AT1G28570	-	exon_1	GDSL-motif lipase, putative	AT1G28570	-	intron_2
Chr1:10051400-10055600	down	AT1G28610	-	exon_1	GDSL-motif lipase, putative	AT1G28600	-	exon_5	lipase, putative
Chr1:10070600-10071000	up	AT1G28650	-	exon_1	lipase, putative	AT1G28650	-	exon_2
Chr1:10138200-10139800	up	AT1G29050	-	exon_2	unknown protein	none	none	intergenic	none
Chr1:10376400-10376800	down	AT1G29670	+	intron_2	GDSL-motif lipase/hydrolase family protein	AT1G29670	+	intron_3
Chr1:10551200-10552800	up	AT1G30080	-	exon_2	glycosyl hydrolase family 17 protein	AT1G30080	-	3'UTR
Chr1:10722600-10723200	down	AT1G30380	+	intron_1	PSAK (photosystem I subunit K)	AT1G30380	+	3'UTR
Chr1:10807000-10808400	up	AT1G30510	-	exon_3	ATRFNR2 (ROOT FNR 2); FAD binding / NADP or NADPH binding / electron carrier/ ferredoxin-NADP+ reductase/ oxidoreductase	AT1G30510	-	3'UTR
Chr1:11214800-11217600	down	AT1G31330	-	Downstream	PSAF (photosystem I subunit F)	none	none	intergenic	none
Chr1:11296800-11297200	down	AT1G31550	-	exon_1	GDSL-motif lipase, putative	AT1G31550	-	exon_2
Chr1:11350000-11350600	down	AT1G31710	+	exon_1	copper amine oxidase, putative	AT1G31710	+	exon_1
Chr1:11475800-11477000	up	AT1G31950	+	Upstream	terpene synthase/cyclase family protein	AT1G31950	+	intron_3
Chr1:11774400-11775800	up	AT1G32560	+	Upstream	late embryogenesis abundant group 1 domain-containing protein / LEA group 1 domain-containing protein	none	none	intergenic	none
Chr1:11908400-11909200	up	AT1G32860	-	exon_1	glycosyl hydrolase family 17 protein	none	none	intergenic	none
Chr1:11971400-11972600	up	AT1G33055	-	Upstream	unknown protein	none	none	intergenic	none
Chr1:12234000-12235000	up	AT1G33750	+	exon_1	terpene synthase/cyclase family protein	AT1G33750	+	intron_3
Chr1:12238200-12239000	down	AT1G33760	+	exon_1	AP2 domain-containing transcription factor, putative	none	none	intergenic	none
Chr1:12984000-12985200	down	AT1G35350	-	intron_1	LOCATED IN: integral to membrane; EXPRESSED IN: 18 plant structures; EXPRESSED DURING: 9 growth stages; CONTAINS InterPro DOMAIN/s: EXS, C-terminal (InterPro:IPR004342), SPX, N-terminal (InterPro:IPR004331); BEST Arabidopsis thaliana protein match is: EXS family protein / ERD1/XPR1/SYG1 family protein (TAIR:AT1G26730.1); Has 734 Blast hits to 697 proteins in 158 species: Archae - 0; Bacteria - 21…	none	none	intergenic	none
Chr1:13072600-13075400	down	AT1G35510	+	intron_4	unknown protein	none	none	intergenic	none
Chr1:16468600-16469200	up	AT1G43670	+	exon_2	fructose-1,6-bisphosphatase, putative / D-fructose-1,6-bisphosphate 1-phosphohydrolase, putative / FBPase, putative	AT1G43670	+	exon_6
Chr1:16563800-16565600	up	AT1G43780	+	Upstream	scpl44 (serine carboxypeptidase-like 44); serine-type carboxypeptidase	AT1G43780	+	exon_5
Chr1:16872000-16872800	down	AT1G44575	+	intron_1	NPQ4 (NONPHOTOCHEMICAL QUENCHING); chlorophyll binding / xanthophyll binding	AT1G44575	+	intron_3
Chr1:17682600-17683400	up	AT1G47960	-	exon_1	C/VIF1 (CELL WALL / VACUOLAR INHIBITOR OF FRUCTOSIDASE 1); enzyme inhibitor/ pectinesterase/ pectinesterase inhibitor	AT1G47960	-	exon_2
Chr1:17780600-17781000	up	AT1G48130	+	5'UTR	ATPER1; antioxidant/ thioredoxin peroxidase	AT1G48130	+	intron_2
Chr1:17912400-17914600	up	AT1G48460	+	intron_3	unknown protein	AT1G48470	+	intron_5	GLN1;5 (glutamine synthetase 1;5); glutamate-ammonia ligase
Chr1:18121400-18122200	up	AT1G48990	+	Upstream	glycine-rich protein / oleosin	AT1G48990	+	Downstream
Chr1:18310600-18311400	up	AT1G49470	+	exon_1	unknown protein	AT1G49470	+	exon_1
Chr1:18313000-18313800	up	AT1G49475	+	exon_1	DNA binding / transcription factor	AT1G49475	+	3'UTR
Chr1:18543200-18543800	down	AT1G50040	+	exon_2	unknown protein	AT1G50040	+	exon_2
Chr1:19160400-19162200	down	AT1G51680	-	intron_1	4CL1 (4-COUMARATE:COA LIGASE 1); 4-coumarate-CoA ligase	none	none	intergenic	none
Chr1:19224800-19225600	down	AT1G51805	-	5'UTR	leucine-rich repeat protein kinase, putative	AT1G51805	-	intron_2
Chr1:19455200-19456000	down	AT1G52240	-	exon_11	ROPGEF11 (RHO GUANYL-NUCLEOTIDE EXCHANGE FACTOR 11); Rho guanyl-nucleotide exchange factor	AT1G52230	+	exon_2	PSAH2 (PHOTOSYSTEM I SUBUNIT H2)
Chr1:19618400-19619200	up	AT1G52680	-	3'UTR	late embryogenesis abundant protein-related / LEA protein-related	none	none	intergenic	none
Chr1:19619800-19620600	up	AT1G52690	+	5'UTR	late embryogenesis abundant protein, putative / LEA protein, putative	AT1G52690	+	3'UTR
Chr1:20447800-20450200	down	AT1G54820	+	intron_1	protein kinase family protein	AT1G54820	+	intron_4
Chr1:20611400-20612000	down	AT1G55250	+	exon_16	HUB2 (HISTONE MONO-UBIQUITINATION 2); protein binding / zinc ion binding	AT1G55250	+	intron_18
Chr1:20802600-20802800	down	AT1G55670	-	3'UTR	PSAG (PHOTOSYSTEM I SUBUNIT G)	AT1G55670	-	Downstream
Chr1:20909400-20910200	down	AT1G55915	+	exon_4	zinc ion binding	none	none	intergenic	none
Chr1:21056800-21059400	down	AT1G56240	-	exon_3	AtPP2-B13 (Phloem protein 2-B13); carbohydrate binding	none	none	intergenic	none
Chr1:21062600-21063800	down	AT1G56250	-	exon_1	AtPP2-B14 (Phloem protein 2-B14); carbohydrate binding	none	none	intergenic	none
Chr1:21233600-21234400	down	AT1G56650	-	exon_2	PAP1 (PRODUCTION OF ANTHOCYANIN PIGMENT 1); DNA binding / transcription factor	AT1G56650	-	3'UTR
Chr1:21405200-21406000	down	AT1G57790	-	Upstream	F-box family protein	AT1G57790	-	exon_2
Chr1:21745200-21747000	down	none	none	intergenic	none	AT1G58602	+	5'UTR	ATP binding / protein binding
Chr1:22155800-22157200	up	AT1G60090	+	exon_2	BGLU4 (BETA GLUCOSIDASE 4); catalytic/ cation binding / hydrolase, hydrolyzing O-glycosyl compounds	AT1G60090	+	exon_9
Chr1:22700200-22700600	down	AT1G61520	+	exon_1	LHCA3; chlorophyll binding	AT1G61520	+	exon_3
Chr1:23012600-23013400	up	AT1G62290	-	5'UTR	aspartyl protease family protein	AT1G62290	-	exon_2
Chr1:23225600-23226200	up	AT1G62710	-	exon_2	BETA-VPE (BETA VACUOLAR PROCESSING ENZYME); cysteine-type endopeptidase	AT1G62710	-	exon_3
Chr1:23427600-23428800	up	AT1G63180	-	exon_3	UGE3 (UDP-D-glucose/UDP-D-galactose 4-epimerase 3); UDP-glucose 4-epimerase/ protein dimerization	AT1G63180	-	exon_9
Chr1:23663000-23663600	up	AT1G63770	-	intron_3	peptidase M1 family protein	AT1G63770	-	intron_6
Chr1:23800000-23801800	up	AT1G64110	-	Upstream	AAA-type ATPase family protein	AT1G64110	-	exon_6
Chr1:24058800-24060000	down	AT1G64770	+	intron_2	NDF2 (NDH-DEPENDENT CYCLIC ELECTRON FLOW 1); carbohydrate binding / catalytic	none	none	intergenic	none
Chr1:24118000-24118400	up	AT1G64920	-	exon_1	glycosyltransferase family protein	AT1G64920	-	exon_1
Chr1:24170000-24170800	down	AT1G65060	-	exon_1	4CL3; 4-coumarate-CoA ligase	AT1G65060	-	intron_2
Chr1:24182400-24183200	up	AT1G65090	-	5'UTR	unknown protein	AT1G65090	-	exon_2
Chr1:24516200-24517600	down	AT1G65900	-	exon_4	unknown protein	AT1G65900	-	intron_10
Chr1:25053600-25054800	up	none	none	intergenic	none	AT1G67100	+	3'UTR	LBD40 (LOB DOMAIN-CONTAINING PROTEIN 40)
Chr1:25135800-25137800	down	AT1G67195	-	5'UTR	MIR414 (MICRORNA 414)	none	none	intergenic	none
Chr1:25509200-25510000	up	AT1G68050	+	exon_2	FKF1 (FLAVIN-BINDING, KELCH REPEAT, F BOX 1); signal transducer/ two-component sensor/ ubiquitin-protein ligase	AT1G68050	+	exon_2
Chr1:25579400-25579800	up	AT1G68250	-	exon_1	unknown protein	AT1G68250	-	3'UTR
Chr1:25709400-25710800	down	AT1G68520	-	5'UTR	zinc finger (B-box type) family protein	AT1G68520	-	exon_2
Chr1:26098200-26098800	up	AT1G69430	+	exon_1	unknown protein	AT1G69430	+	exon_1
Chr1:26131800-26134400	up	AT1G69526	+	intron_1	UbiE/COQ5 methyltransferase family protein	none	none	intergenic	none
Chr1:26965400-26965800	down	AT1G71695	+	intron_1	peroxidase 12 (PER12) (P12) (PRXR6)	AT1G71695	+	intron_2
Chr1:27086200-27087400	up	AT1G71960	-	exon_2	ABC transporter family protein	AT1G71960	-	intron_2
Chr1:27127000-27128000	up	none	none	intergenic	none	AT1G72100	+	exon_1	late embryogenesis abundant domain-containing protein / LEA domain-containing protein
Chr1:27403800-27404200	up	AT1G72820	+	exon_1	mitochondrial substrate carrier family protein	AT1G72820	+	exon_1
Chr1:27506600-27507200	up	AT1G73160	+	exon_1	glycosyl transferase family 1 protein	AT1G73160	+	exon_1
Chr1:27668200-27669800	down	none	none	intergenic	none	AT1G73600	+	5'UTR	methyltransferase/ phosphoethanolamine N-methyltransferase
Chr1:27747600-27748000	down	AT1G73805	-	exon_3	calmodulin binding	AT1G73805	-	exon_3
Chr1:27997600-27998800	up	AT1G74500	-	5'UTR	bHLH family protein	none	none	intergenic	none
Chr1:28554000-28554600	down	AT1G76100	-	exon_1	PETE1 (PLASTOCYANIN 1); copper ion binding / electron carrier	AT1G76100	-	3'UTR
Chr1:29307000-29307400	up	AT1G77950	+	5'UTR	AGL67 (AGAMOUS-LIKE 67); transcription factor	AT1G77950	+	intron_1
Chr1:29308000-29308600	up	AT1G77950	+	intron_1	AGL67 (AGAMOUS-LIKE 67); transcription factor	AT1G77950	+	exon_4
Chr1:29517400-29519000	down	AT1G78460	-	intron_1	SOUL heme-binding family protein	AT1G78450	-	exon_2	SOUL heme-binding family protein
Chr1:29622200-29623000	up	AT1G78780	-	5'UTR	pathogenesis-related family protein	AT1G78780	-	5'UTR
Chr1:29715600-29716200	down	AT1G78995	-	Upstream	unknown protein	AT1G78995	-	exon_2
Chr1:29742400-29743400	up	AT1G79060	+	exon_1	unknown protein	AT1G79060	+	3'UTR
Chr1:30130200-30131400	up	AT1G80090	+	exon_1	CBS domain-containing protein	AT1G80090	+	exon_4
Chr2:143400-144600	up	AT2G01275	-	Upstream	zinc finger (C3HC4-type RING finger) family protein	AT2G01275	-	intron_3
Chr2:397200-399000	down	AT2G01890	-	exon_1	PAP8 (PURPLE ACID PHOSPHATASE 8); acid phosphatase/ protein serine/threonine phosphatase	AT2G01890	-	exon_7
Chr2:647200-649000	down	none	none	intergenic	none	AT2G02450	+	intron_2	ANAC035 (Arabidopsis NAC domain containing protein 35); transcription factor
Chr2:1077000-1077800	down	AT2G03550	+	Upstream	hydrolase	AT2G03550	+	exon_1
Chr2:1595200-1595800	down	AT2G04570	+	intron_1	GDSL-motif lipase/hydrolase family protein	AT2G04570	+	exon_2
Chr2:1800000-1800400	down	AT2G05070	-	Upstream	LHCB2.2; chlorophyll binding	AT2G05070	-	exon_2
Chr2:1824000-1824400	down	AT2G05100	-	5'UTR	LHCB2.1; chlorophyll binding	AT2G05100	-	exon_2
Chr2:1967000-1967800	down	AT2G05380	+	intron_1	GRP3S (GLYCINE-RICH PROTEIN 3 SHORT ISOFORM)	AT2G05380	+	exon_2
Chr2:2901800-2902400	up	AT2G07000	-	Downstream	unknown protein	none	none	intergenic	none
Chr2:5050800-5051600	down	AT2G12462	-	5'UTR	unknown protein	AT2G12462	-	exon_2
Chr2:5540000-5542000	down	AT2G13360	-	exon_3	AGT (ALANINE:GLYOXYLATE AMINOTRANSFERASE); alanine-glyoxylate transaminase/ serine-glyoxylate transaminase/ serine-pyruvate transaminase	none	none	intergenic	none
Chr2:5915400-5916200	down	AT2G14060	-	exon_2	S-adenosyl-L-methionine:carboxyl methyltransferase family protein	none	none	intergenic	none
Chr2:5925200-5926400	down	AT2G14080	+	5'UTR	disease resistance protein (TIR-NBS-LRR class), putative	AT2G14080	+	exon_2
Chr2:6358800-6359400	up	AT2G14820	+	Upstream	NPY2 (NAKED PINS IN YUC MUTANTS 2); protein binding / signal transducer	AT2G14820	+	intron_2
Chr2:6484400-6484800	up	AT2G15010	+	5'UTR	thionin, putative	AT2G15010	+	exon_2
Chr2:6866000-6866800	down	AT2G15760	-	5'UTR	calmodulin-binding protein	AT2G15760	-	exon_1
Chr2:7186000-7187000	up	AT2G16580	-	Upstream	auxin-responsive protein, putative	AT2G16580	-	3'UTR
Chr2:7195600-7198000	up	none	none	intergenic	none	AT2G16594	+	exon_1	Encodes a Protease inhibitor/seed storage/LTP family protein
Chr2:7760000-7760800	up	AT2G17850	-	5'UTR	FUNCTIONS IN: molecular_function unknown; INVOLVED IN: aging; LOCATED IN: endomembrane system; EXPRESSED IN: 9 plant structures; EXPRESSED DURING: 9 growth stages; CONTAINS InterPro DOMAIN/s: Rhodanese-like (InterPro:IPR001763); BEST Arabidopsis thaliana protein match is: unknown protein (TAIR:AT5G66170.2); Has 1960 Blast hits to 1954 proteins in 396 species: Archae - 22; Bacteria - 1018; Metazoa…	AT2G17850	-	Downstream
Chr2:7952600-7954600	down	AT2G18300	-	Upstream	basic helix-loop-helix (bHLH) family protein	AT2G18300	-	Downstream
Chr2:7957000-7957600	down	AT2G18320	+	intron_2	FUNCTIONS IN: molecular_function unknown; INVOLVED IN: biological_process unknown; LOCATED IN: cellular_component unknown; CONTAINS InterPro DOMAIN/s: F-box associated (InterPro:IPR006527); BEST Arabidopsis thaliana protein match is: F-box family protein (TAIR:AT3G19880.1); Has 127 Blast hits to 122 proteins in 2 species: Archae - 0; Bacteria - 0; Metazoa - 0; Fungi - 0; Plants - 127; Viruses - 0…	AT2G18320	+	Downstream
Chr2:7969200-7969800	up	AT2G18330	+	Downstream	AAA-type ATPase family protein	AT2G18340	+	intron_1	late embryogenesis abundant domain-containing protein / LEA domain-containing protein
Chr2:7978200-7979800	down	AT2G18360	-	intron_2	hydrolase, alpha/beta fold family protein	none	none	intergenic	none
Chr2:8044600-8045000	up	AT2G18540	-	exon_1	cupin family protein	AT2G18540	-	intron_1
Chr2:8063600-8064400	up	AT2G18570	+	exon_1	UDP-glucoronosyl/UDP-glucosyl transferase family protein	AT2G18570	+	exon_1
Chr2:8497200-8499400	up	AT2G19670	-	exon_9	PRMT1A (PROTEIN ARGININE METHYLTRANSFERASE 1A); protein-arginine N-methyltransferase	AT2G19660	-	exon_1	DC1 domain-containing protein
Chr2:8595200-8595400	up	AT2G19900	-	exon_1	ATNADP-ME1 (NADP-malic enzyme 1); malate dehydrogenase (oxaloacetate-decarboxylating) (NADP+)/ malic enzyme/ oxidoreductase, acting on NADH or NADPH, NAD or NADP as acceptor	AT2G19900	-	exon_2
Chr2:8839000-8839600	up	AT2G20515	-	5'UTR	unknown protein	AT2G20515	-	3'UTR
Chr2:8966600-8967000	down	AT2G20825	-	exon_1	ULT2 (ULTRAPETALA 2); DNA binding	none	none	intergenic	none
Chr2:9076400-9079200	down	AT2G21185	-	Downstream	unknown protein	none	none	intergenic	none
Chr2:9206400-9207000	up	AT2G21490	-	exon_1	LEA (DEHYDRIN LEA)	AT2G21490	-	exon_2
Chr2:9272600-9274400	up	AT2G21710	+	intron_4	EMB2219 (embryo defective 2219)	AT2G21720	+	intron_2	unknown protein
Chr2:9302600-9303200	up	AT2G21820	-	exon_1	unknown protein	AT2G21810	+	exon_1	CHP-rich zinc finger protein, putative
Chr2:9792800-9793600	down	AT2G23000	+	intron_3	scpl10 (serine carboxypeptidase-like 10); serine-type carboxypeptidase	AT2G23000	+	exon_7
Chr2:9810800-9811800	up	AT2G23050	+	exon_1	NPY4 (NAKED PINS IN YUC MUTANTS 4); protein binding / signal transducer	AT2G23050	+	exon_3
Chr2:10056600-10058800	up	none	none	intergenic	none	AT2G23640	+	intron_3	reticulon family protein (RTNLB13)
Chr2:10335000-10336000	up	AT2G24280	+	intron_1	serine carboxypeptidase S28 family protein	AT2G24280	+	exon_6
Chr2:10457200-10458400	up	AT2G24610	+	intron_1	ATCNGC14; calmodulin binding / cyclic nucleotide binding / ion channel	AT2G24610	+	intron_3
Chr2:11037400-11038200	up	AT2G25890	+	5'UTR	glycine-rich protein / oleosin	AT2G25890	+	Downstream
Chr2:11078200-11079800	up	AT2G25980	-	5'UTR	jacalin lectin family protein	AT2G25980	-	exon_4
Chr2:11094200-11095400	up	AT2G26040	-	exon_1	Bet v I allergen family protein	none	none	intergenic	none
Chr2:11348800-11350600	down	AT2G26690	-	intron_2	nitrate transporter (NTP2)	AT2G26690	-	exon_4
Chr2:11723400-11723800	down	none	none	intergenic	none	AT2G27402	+	5'UTR	FUNCTIONS IN: molecular_function unknown; INVOLVED IN: biological_process unknown; LOCATED IN: cellular_component unknown; BEST Arabidopsis thaliana protein match is: PTAC18 (PLASTID TRANSCRIPTIONALLY ACTIVE 18) (TAIR:AT2G32180.1); Has 15 Blast hits to 15 proteins in 3 species: Archae - 0; Bacteria - 0; Metazoa - 0; Fungi - 0; Plants - 15; Viruses - 0; Other Eukaryotes - 0 (source: NCBI BLink).
Chr2:11995200-11996600	down	AT2G28140	+	intron_1	unknown protein	none	none	intergenic	none
Chr2:12158000-12158600	up	AT2G28420	+	exon_1	lactoylglutathione lyase family protein / glyoxalase I family protein	AT2G28420	+	3'UTR
Chr2:12178600-12180600	up	AT2G28490	-	exon_1	cupin family protein	AT2G28490	-	3'UTR
Chr2:12354400-12355200	up	AT2G28790	-	exon_1	osmotin-like protein, putative	AT2G28790	-	Downstream
Chr2:12496000-12497600	up	AT2G29090	-	exon_3	CYP707A2; (+)-abscisic acid 8'-hydroxylase/ oxygen binding	AT2G29090	-	intron_6
Chr2:12585800-12586200	down	AT2G29290	+	Upstream	tropinone reductase, putative / tropine dehydrogenase, putative	AT2G29290	+	5'UTR
Chr2:12604000-12604400	down	AT2G29360	+	intron_1	tropinone reductase, putative / tropine dehydrogenase, putative	AT2G29360	+	intron_2
Chr2:12608600-12609800	up	none	none	intergenic	none	AT2G29380	+	exon_3	protein phosphatase 2C, putative / PP2C, putative
Chr2:12806000-12808400	down	AT2G30010	+	exon_1	INVOLVED IN: biological_process unknown; EXPRESSED IN: 22 plant structures; EXPRESSED DURING: 13 growth stages; CONTAINS InterPro DOMAIN/s: Protein of unknown function DUF231, plant (InterPro:IPR004253); BEST Arabidopsis thaliana protein match is: PMR5 (POWDERY MILDEW RESISTANT 5) (TAIR:AT5G58600.1); Has 709 Blast hits to 698 proteins in 16 species: Archae - 0; Bacteria - 0; Metazoa - 0; Fungi - …	AT2G30010	+	intron_4
Chr2:12931400-12932400	up	AT2G30340	-	exon_2	LBD13 (LOB DOMAIN-CONTAINING PROTEIN 13)	AT2G30340	-	exon_3
Chr2:12964800-12966000	down	AT2G30424	-	intron_2	TCL2 (TRICHOMELESS 2); DNA binding	none	none	intergenic	none
Chr2:13162800-13163200	down	AT2G30930	+	exon_2	unknown protein	AT2G30930	+	3'UTR
Chr2:13382200-13383600	down	AT2G31390	-	3'UTR	pfkB-type carbohydrate kinase family protein	AT2G31380	+	exon_1	STH; protein domain specific binding / transcription factor/ zinc ion binding
Chr2:13608200-13610400	up	AT2G31970	+	intron_24	RAD50; ATP binding / nuclease/ zinc ion binding	none	none	intergenic	none
Chr2:13610600-13613200	up	AT2G31990	-	exon_1	exostosin family protein	none	none	intergenic	none
Chr2:13782600-13784000	up	AT2G32460	-	intron_1	MYB101; DNA binding / transcription factor	AT2G32460	-	exon_3
Chr2:13799000-13800000	down	AT2G32510	-	Upstream	MAPKKK17; ATP binding / kinase/ protein kinase/ protein serine/threonine kinase	AT2G32510	-	exon_1
Chr2:13916800-13918000	down	AT2G32800	+	exon_1	AP4.3A; ATP binding / protein kinase/ protein serine/threonine kinase/ protein tyrosine kinase	AT2G32800	+	exon_1
Chr2:14523000-14523400	down	AT2G34420	-	exon_1	LHB1B2; chlorophyll binding	AT2G34420	-	exon_1
Chr2:14536200-14536800	down	AT2G34490	-	exon_1	CYP710A2 (cytochrome P450, family 710, subfamily A, polypeptide 2); C-22 sterol desaturase/ oxygen binding	AT2G34490	-	exon_1
Chr2:14540000-14540800	down	AT2G34500	-	exon_1	CYP710A1 (cytochrome P450, family 710, subfamily A, polypeptide 1); C-22 sterol desaturase/ oxygen binding	AT2G34500	-	exon_1
Chr2:14576400-14578200	down	AT2G34610	+	3'UTR	unknown protein	AT2G34620	+	exon_2	mitochondrial transcription termination factor-related / mTERF-related
Chr2:14862200-14863400	up	AT2G35300	-	Upstream	late embryogenesis abundant group 1 domain-containing protein / LEA group 1 domain-containing protein	none	none	intergenic	none
Chr2:15010800-15012200	down	AT2G35710	-	exon_2	glycogenin glucosyltransferase (glycogenin)-related	AT2G35710	-	3'UTR
Chr2:15206600-15207000	up	AT2G36270	-	5'UTR	ABI5 (ABA INSENSITIVE 5); DNA binding / transcription activator/ transcription factor	AT2G36270	-	5'UTR
Chr2:15290400-15291400	down	AT2G36430	+	exon_1	unknown protein	AT2G36430	+	exon_1
Chr2:15357600-15358600	up	AT2G36640	-	5'UTR	ATECP63 (EMBRYONIC CELL PROTEIN 63)	AT2G36640	-	intron_1
Chr2:15416000-15416600	up	AT2G36770	-	exon_1	UDP-glucoronosyl/UDP-glucosyl transferase family protein	AT2G36770	-	exon_1
Chr2:15418000-15418800	up	AT2G36780	-	exon_1	UDP-glucoronosyl/UDP-glucosyl transferase family protein	AT2G36780	-	exon_1
Chr2:15473600-15474400	down	AT2G36870	-	intron_1	xyloglucan:xyloglucosyl transferase, putative / xyloglucan endotransglycosylase, putative / endo-xyloglucan transferase, putative	AT2G36870	-	intron_3
Chr2:15529400-15530200	up	AT2G36970	+	exon_1	UDP-glucoronosyl/UDP-glucosyl transferase family protein	AT2G36970	+	exon_2
Chr2:15559600-15560400	down	AT2G37040	-	Upstream	pal1 (Phe ammonia lyase 1); phenylalanine ammonia-lyase	AT2G37040	-	intron_1
Chr2:15662800-15663600	down	AT2G37300	-	3'UTR	unknown protein	none	none	intergenic	none
Chr2:15728200-15729000	up	AT2G37460	-	exon_1	nodulin MtN21 family protein	AT2G37460	-	intron_1
Chr2:16196400-16199000	down	AT2G38750	-	3'UTR	ANNAT4 (ANNEXIN ARABIDOPSIS 4); calcium ion binding / calcium-dependent phospholipid binding	none	none	intergenic	none
Chr2:16244000-16245000	up	AT2G38900	+	3'UTR	serine protease inhibitor, potato inhibitor I-type family protein	none	none	intergenic	none
Chr2:16291600-16292600	down	AT2G39010	+	exon_1	PIP2E (PLASMA MEMBRANE INTRINSIC PROTEIN 2E); water channel	AT2G39010	+	exon_2
Chr2:16779600-16780200	up	AT2G40170	-	5'UTR	GEA6 (LATE EMBRYOGENESIS ABUNDANT 6)	AT2G40170	-	3'UTR
Chr2:17129400-17130200	up	AT2G41060	+	3'UTR	RNA recognition motif (RRM)-containing protein	none	none	intergenic	none
Chr2:17130600-17131600	up	none	none	intergenic	none	AT2G41070	+	exon_2	EEL (ENHANCED EM LEVEL); DNA binding / transcription factor
Chr2:17588400-17589000	down	AT2G42200	+	intron_1	SPL9 (SQUAMOSA PROMOTER BINDING PROTEIN-LIKE 9); transcription factor	AT2G42200	+	exon_3
Chr2:17591200-17593200	down	AT2G42210	+	intron_2	mitochondrial import inner membrane translocase subunit Tim17/Tim22/Tim23 family protein	AT2G42220	+	intron_5	rhodanese-like domain-containing protein
Chr2:17716600-17716800	up	AT2G42560	-	exon_1	late embryogenesis abundant domain-containing protein / LEA domain-containing protein	AT2G42560	-	exon_1
Chr2:17734800-17735800	down	AT2G42600	-	exon_9	ATPPC2 (PHOSPHOENOLPYRUVATE CARBOXYLASE 2); catalytic/ phosphoenolpyruvate carboxylase	AT2G42600	-	exon_11
Chr2:17776800-17777600	down	AT2G42690	-	exon_1	lipase, putative	AT2G42690	-	exon_1
Chr2:18062800-18063800	up	AT2G43500	+	exon_3	RWP-RK domain-containing protein	AT2G43500	+	intron_3
Chr2:18959200-18959800	up	AT2G46140	+	exon_1	late embryogenesis abundant protein, putative / LEA protein, putative	AT2G46140	+	intron_1
Chr2:19290400-19291400	up	AT2G46950	-	exon_1	CYP709B2; electron carrier/ heme binding / iron ion binding / monooxygenase/ oxygen binding	AT2G46950	-	intron_3
Chr2:19568600-19569400	up	AT2G47770	+	5'UTR	benzodiazepine receptor-related	AT2G47770	+	3'UTR
Chr3:197000-198600	down	AT3G01510	-	Downstream	5'-AMP-activated protein kinase beta-1 subunit-related	AT3G01500	-	5'UTR	CA1 (CARBONIC ANHYDRASE 1); carbonate dehydratase/ zinc ion binding
Chr3:222000-222800	up	AT3G01570	-	5'UTR	glycine-rich protein / oleosin	AT3G01570	-	3'UTR
Chr3:487000-488400	down	AT3G02380	-	exon_1	COL2 (constans-like 2); transcription factor/ zinc ion binding	none	none	intergenic	none
Chr3:494000-495000	up	AT3G02410	-	Upstream	INVOLVED IN: biological_process unknown; LOCATED IN: cellular_component unknown; CONTAINS InterPro DOMAIN/s: Carboxylesterase, type B (InterPro:IPR002018); BEST Arabidopsis thaliana protein match is: ATPCME (PRENYLCYSTEINE METHYLESTERASE); prenylcysteine methylesterase (TAIR:AT5G15860.1); Has 6563 Blast hits to 6539 proteins in 837 species: Archae - 25; Bacteria - 2499; Metazoa - 2507; Fungi - 39…	AT3G02410	-	exon_4
Chr3:512400-513000	up	AT3G02480	+	exon_1	ABA-responsive protein-related	AT3G02480	+	3'UTR
Chr3:789800-790600	up	AT3G03341	-	5'UTR	unknown protein	AT3G03340	+	3'UTR	UNE6 (unfertilized embryo sac 6)
Chr3:817800-819000	up	AT3G03440	+	exon_2	armadillo/beta-catenin repeat family protein	none	none	intergenic	none
Chr3:821000-822400	up	AT3G03456	-	Downstream	unknown protein	AT3G03450	-	exon_1	RGL2 (RGA-LIKE 2); transcription factor
Chr3:875800-877000	up	AT3G03620	-	exon_3	MATE efflux family protein	none	none	intergenic	none
Chr3:884200-884800	up	AT3G03650	-	exon_3	EDA5 (embryo sac development arrest 5); catalytic	AT3G03650	-	3'UTR
Chr3:1623800-1624800	down	AT3G05600	-	Upstream	epoxide hydrolase, putative	AT3G05600	-	intron_2
Chr3:2308000-2308200	up	AT3G07250	-	exon_1	nuclear transport factor 2 (NTF2) family protein / RNA recognition motif (RRM)-containing protein	AT3G07250	-	exon_1
Chr3:2701200-2702400	down	AT3G08870	-	exon_1	lectin protein kinase, putative	AT3G08870	-	exon_1
Chr3:2945800-2946800	down	none	none	intergenic	none	AT3G09600	+	intron_1	myb family transcription factor
Chr3:3037600-3038400	up	AT3G09910	-	5'UTR	ATRABC2B (ARABIDOPSIS RAB GTPASE HOMOLOG C2B); ATP binding / GTP binding / transcription factor binding	AT3G09910	-	intron_2
Chr3:3272400-3273800	up	AT3G10500	+	exon_3	anac053 (Arabidopsis NAC domain containing protein 53); transcription factor	AT3G10500	+	exon_6
Chr3:3775600-3777800	up	AT3G11940	-	Downstream	ATRPS5A (RIBOSOMAL PROTEIN 5A); structural constituent of ribosome	none	none	intergenic	none
Chr3:4135400-4135800	up	AT3G12955	-	exon_1	auxin-responsive protein-related	AT3G12955	-	Downstream
Chr3:4609200-4610200	up	AT3G13960	+	exon_2	AtGRF5 (GROWTH-REGULATING FACTOR 5); transcription activator	AT3G13960	+	3'UTR
Chr3:4619400-4620000	down	AT3G13980	-	exon_1	unknown protein	AT3G13980	-	exon_1
Chr3:4778200-4778400	up	AT3G14320	-	Upstream	zinc finger (C3HC4-type RING finger) family protein	AT3G14320	-	exon_1
Chr3:4957600-4959400	down	AT3G14770	-	5'UTR	nodulin MtN3 family protein	AT3G14770	-	3'UTR
Chr3:4973200-4974200	down	AT3G14810	-	exon_1	MSL5 (MECHANOSENSITIVE CHANNEL OF SMALL CONDUCTANCE-LIKE 5)	AT3G14810	-	exon_1
Chr3:5006600-5008600	up	AT3G14880	+	exon_1	FUNCTIONS IN: molecular_function unknown; INVOLVED IN: biological_process unknown; BEST Arabidopsis thaliana protein match is: DOG1 (DELAY OF GERMINATION 1) (TAIR:AT5G45830.1); Has 356 Blast hits to 355 proteins in 28 species: Archae - 0; Bacteria - 0; Metazoa - 2; Fungi - 0; Plants - 354; Viruses - 0; Other Eukaryotes - 0 (source: NCBI BLink).	none	none	intergenic	none
Chr3:5086000-5086600	up	AT3G15115	-	intron_1	unknown protein	AT3G15115	-	3'UTR
Chr3:5144200-5144800	up	AT3G15280	-	exon_2	unknown protein	none	none	intergenic	none
Chr3:5310200-5311000	up	AT3G15670	-	Upstream	late embryogenesis abundant protein, putative / LEA protein, putative	AT3G15670	-	exon_2
Chr3:5465200-5465400	up	AT3G16120	+	intron_1	dynein light chain, putative	AT3G16120	+	3'UTR
Chr3:5810600-5811400	down	AT3G17040	-	exon_3	HCF107 (HIGH CHLOROPHYLL FLUORESCENT 107); binding	AT3G17040	-	exon_5
Chr3:5999200-6000400	up	AT3G17520	-	Upstream	late embryogenesis abundant domain-containing protein / LEA domain-containing protein	AT3G17520	-	Downstream
Chr3:6098800-6099400	up	AT3G17820	+	exon_7	ATGSKB6; copper ion binding / glutamate-ammonia ligase	AT3G17820	+	exon_9
Chr3:6396200-6396600	up	AT3G18570	-	5'UTR	glycine-rich protein / oleosin	AT3G18570	-	exon_1
Chr3:6457000-6457400	up	AT3G18750	-	5'UTR	WNK6 (WITH NO K (=LYSINE) 6); kinase/ protein kinase	AT3G18750	-	5'UTR
Chr3:6710600-6711600	down	none	none	intergenic	none	AT3G19370	+	exon_3	LOCATED IN: plasma membrane; EXPRESSED IN: 23 plant structures; EXPRESSED DURING: 13 growth stages; CONTAINS InterPro DOMAIN/s: Protein of unknown function DUF869, plant (InterPro:IPR008587); BEST Arabidopsis thaliana protein match is: transport protein-related (TAIR:AT2G23360.1); Has 35914 Blast hits to 20425 proteins in 933 species: Archae - 357; Bacteria - 2527; Metazoa - 19254; Fungi - 2459; …
Chr3:6753000-6753200	down	AT3G19480	+	exon_1	D-3-phosphoglycerate dehydrogenase, putative / 3-PGDH, putative	AT3G19480	+	exon_2
Chr3:6930000-6932200	up	AT3G19920	-	exon_4	unknown protein	none	none	intergenic	none
Chr3:7052600-7052800	up	AT3G20210	+	exon_1	DELTA-VPE; cysteine-type endopeptidase	AT3G20210	+	exon_2
Chr3:7064000-7064400	up	AT3G20260	-	exon_4	structural constituent of ribosome	AT3G20260	-	Downstream
Chr3:7456400-7457200	down	AT3G21240	-	exon_1	4CL2 (4-COUMARATE:COA LIGASE 2); 4-coumarate-CoA ligase	AT3G21240	-	exon_1
Chr3:7709200-7709600	down	AT3G21890	-	exon_1	zinc finger (B-box type) family protein	AT3G21890	-	3'UTR
Chr3:8165600-8166800	down	AT3G22990	+	intron_6	LFR (LEAF AND FLOWER RELATED); binding	none	none	intergenic	none
Chr3:8174200-8176600	down	AT3G23000	+	Downstream	CIPK7 (CBL-INTERACTING PROTEIN KINASE 7); ATP binding / kinase/ protein kinase/ protein serine/threonine kinase	AT3G23010	+	exon_1	AtRLP36 (Receptor Like Protein 36); protein binding
Chr3:8415400-8416600	up	AT3G23470	+	5'UTR	cyclopropane-fatty-acyl-phospholipid synthase	AT3G23470	+	intron_7
Chr3:8581800-8582800	up	AT3G23800	+	exon_1	SBP3 (selenium-binding protein 3); selenium binding	AT3G23800	+	exon_4
Chr3:8779400-8783000	up	none	none	intergenic	none	AT3G24240	+	exon_1	leucine-rich repeat transmembrane protein kinase, putative
Chr3:8997400-9001400	up	AT3G24650	+	5'UTR	ABI3 (ABA INSENSITIVE 3); DNA binding / basal transcription repressor/ transcription activator/ transcription factor	none	none	intergenic	none
Chr3:9354200-9355200	down	AT3G25690	+	intron_1	CHUP1 (CHLOROPLAST UNUSUAL POSITIONING 1)	AT3G25690	+	intron_3
Chr3:9375200-9375600	down	AT3G25717	-	5'UTR	RTFL16 (ROTUNDIFOLIA LIKE 16)	AT3G25717	-	3'UTR
Chr3:9681800-9683400	down	AT3G26450	-	5'UTR	major latex protein-related / MLP-related	AT3G26450	-	exon_2
Chr3:9974000-9974400	up	AT3G27030	-	intron_1	unknown protein	none	none	intergenic	none
Chr3:10024400-10026200	down	AT3G27170	+	intron_1	CLC-B (CHLORIDE CHANNEL B); anion channel/ voltage-gated chloride channel	AT3G27170	+	exon_5
Chr3:10061600-10062000	down	AT3G27250	+	5'UTR	unknown protein	AT3G27250	+	exon_1
Chr3:10142200-10143200	down	AT3G27400	+	intron_3	pectate lyase family protein	AT3G27400	+	3'UTR
Chr3:10256000-10256800	down	AT3G27690	+	5'UTR	LHCB2.3; chlorophyll binding	AT3G27690	+	exon_2
Chr3:10451600-10452000	down	AT3G28080	+	exon_1	nodulin MtN21 family protein	AT3G28080	+	intron_2
Chr3:10473200-10473600	up	AT3G28150	-	exon_1	unknown protein	AT3G28150	-	intron_1
Chr3:10597800-10598200	up	AT3G28345	-	intron_2	ABC transporter family protein	AT3G28345	-	exon_4
Chr3:15974600-15975200	up	AT3G44290	-	Upstream	anac060 (Arabidopsis NAC domain containing protein 60); transcription factor	AT3G44290	-	intron_1
Chr3:16369000-16370200	up	AT3G44830	+	exon_1	lecithin:cholesterol acyltransferase family protein / LACT family protein	AT3G44830	+	intron_2
Chr3:16467600-16468000	up	AT3G45010	+	exon_4	scpl48 (serine carboxypeptidase-like 48); serine-type carboxypeptidase	AT3G45010	+	exon_6
Chr3:16617400-16617800	down	none	none	intergenic	none	AT3G45290	+	intron_1	MLO3 (MILDEW RESISTANCE LOCUS O 3); calmodulin binding
Chr3:16631000-16632400	up	AT3G45330	-	Downstream	lectin protein kinase family protein	none	none	intergenic	none
Chr3:17133000-17133400	down	AT3G46530	-	Upstream	RPP13 (RECOGNITION OF PERONOSPORA PARASITICA 13); ATP binding	AT3G46530	-	exon_1
Chr3:17190000-17190800	up	AT3G46660	-	exon_1	UGT76E12 (UDP-GLUCOSYL TRANSFERASE 76E12); UDP-glycosyltransferase/ quercetin 3-O-glucosyltransferase/ quercetin 7-O-glucosyltransferase/ transferase, transferring glycosyl groups	AT3G46660	-	exon_2
Chr3:17227800-17229800	down	none	none	intergenic	none	AT3G46780	+	exon_2	PTAC16 (PLASTID TRANSCRIPTIONALLY ACTIVE 16); binding / catalytic
Chr3:17307200-17308000	up	AT3G46980	-	exon_6	transporter-related	AT3G46980	-	3'UTR
Chr3:17905800-17906800	down	AT3G48350	+	exon_1	cysteine proteinase, putative	AT3G48350	+	intron_2
Chr3:17909200-17911400	down	AT3G48360	-	exon_4	BT2 (BTB AND TAZ DOMAIN PROTEIN 2); protein binding / transcription factor/ transcription regulator	none	none	intergenic	none
Chr3:17967800-17968400	up	AT3G48510	-	exon_1	unknown protein	AT3G48510	-	exon_1
Chr3:18239200-18240000	down	AT3G49210	-	exon_2	unknown protein	AT3G49210	-	intron_3
Chr3:18428400-18429000	up	AT3G49690	+	intron_2	MYB84 (MYB DOMAIN PROTEIN 84); DNA binding / transcription factor	AT3G49690	+	exon_3
Chr3:18620600-18622000	up	AT3G50230	+	exon_1	leucine-rich repeat transmembrane protein kinase, putative	AT3G50230	+	exon_1
Chr3:18636200-18637000	down	AT3G50270	+	exon_1	transferase family protein	AT3G50270	+	exon_1
Chr3:18648200-18649000	up	AT3G50310	-	exon_1	MAPKKK20; ATP binding / kinase/ protein kinase/ protein serine/threonine kinase	AT3G50310	-	3'UTR
Chr3:18764200-18767400	down	AT3G50570	-	exon_1	hydroxyproline-rich glycoprotein family protein	none	none	intergenic	none
Chr3:18941800-18942400	up	none	none	intergenic	none	AT3G50980	+	intron_1	XERO1 (DEHYDRIN XERO 1)
Chr3:19196600-19197400	up	AT3G51760	-	3'UTR	unknown protein	AT3G51750	-	3'UTR	unknown protein
Chr3:19283000-19283400	down	AT3G51960	-	exon_3	bZIP family transcription factor	AT3G51960	-	intron_3
Chr3:19558000-19559000	up	AT3G52770	-	5'UTR	ZPR3 (LITTLE ZIPPER 3); protein binding	AT3G52770	-	exon_2
Chr3:19580000-19583800	down	none	none	intergenic	none	AT3G52840	+	exon_10	BGAL2 (beta-galactosidase 2); beta-galactosidase/ catalytic/ cation binding
Chr3:19720600-19721000	up	AT3G53210	+	exon_3	nodulin MtN21 family protein	AT3G53210	+	exon_4
Chr3:19907000-19907400	up	AT3G53720	-	exon_3	ATCHX20 (CATION/H+ EXCHANGER 20); monovalent cation:proton antiporter/ sodium:hydrogen antiporter	AT3G53720	-	intron_3
Chr3:19931200-19932000	up	AT3G53800	+	intron_1	armadillo/beta-catenin repeat family protein	AT3G53800	+	intron_4
Chr3:20016800-20017600	down	none	none	intergenic	none	AT3G54050	+	exon_2	fructose-1,6-bisphosphatase, putative / D-fructose-1,6-bisphosphate 1-phosphohydrolase, putative / FBPase, putative
Chr3:20050800-20051400	up	AT3G54150	-	exon_2	embryo-abundant protein-related	AT3G54150	-	3'UTR
Chr3:20180400-20181000	up	AT3G54510	+	5'UTR	early-responsive to dehydration protein-related / ERD protein-related	AT3G54510	+	intron_3
Chr3:20435200-20436200	down	AT3G55130	-	exon_1	ATWBC19 (White-Brown Complex homolog 19); ATPase, coupled to transmembrane movement of substances	AT3G55130	-	exon_1
Chr3:20878400-20878800	down	AT3G56290	-	exon_3	unknown protein	none	none	intergenic	none
Chr3:20895000-20895400	up	AT3G56350	-	exon_1	superoxide dismutase (Mn), putative / manganese superoxide dismutase, putative	AT3G56350	-	exon_3
Chr3:20909800-20910400	down	AT3G56400	-	exon_1	WRKY70; transcription factor/ transcription repressor	AT3G56400	-	exon_2
Chr3:22009400-22010400	up	AT3G59580	+	5'UTR	RWP-RK domain-containing protein	AT3G59580	+	exon_2
Chr3:22493200-22494200	up	AT3G60870	+	Upstream	DNA-binding protein-related	none	none	intergenic	none
Chr3:22746000-22746400	down	AT3G61470	+	intron_1	LHCA2; chlorophyll binding	AT3G61470	+	intron_2
Chr3:22932800-22933200	down	AT3G61920	-	exon_1	unknown protein	AT3G61920	-	exon_1
Chr3:23144200-23144600	up	AT3G62570	+	exon_3	DNAJ heat shock N-terminal domain-containing protein	AT3G62570	+	3'UTR
Chr4:18200-18400	down	AT4G00050	+	exon_2	UNE10 (unfertilized embryo sac 10); DNA binding / transcription factor	AT4G00050	+	exon_2
Chr4:143400-143800	down	AT4G00330	-	exon_3	CRCK2; ATP binding / kinase/ protein kinase/ protein serine/threonine kinase	AT4G00330	-	intron_4
Chr4:608600-610200	up	AT4G01450	+	exon_1	nodulin MtN21 family protein	AT4G01450	+	intron_5
Chr4:995000-996200	up	AT4G02280	+	5'UTR	SUS3 (sucrose synthase 3); UDP-glycosyltransferase/ sucrose synthase/ transferase, transferring glycosyl groups	AT4G02280	+	exon_4
Chr4:2672400-2673200	down	AT4G05180	-	5'UTR	PSBQ-2; calcium ion binding	AT4G05180	-	exon_2
Chr4:4070800-4072200	down	AT4G06744	-	5'UTR	leucine-rich repeat family protein / extensin family protein	AT4G06744	-	Downstream
Chr4:5647600-5649800	down	AT4G08870	-	intron_4	arginase, putative	none	none	intergenic	none
Chr4:6182000-6182200	down	AT4G09820	+	Upstream	TT8 (TRANSPARENT TESTA 8); DNA binding / transcription factor	AT4G09820	+	exon_1
Chr4:6268200-6269000	up	AT4G10020	+	Upstream	AtHSD5 (hydroxysteroid dehydrogenase 5); binding / catalytic/ oxidoreductase	AT4G10020	+	exon_2
Chr4:6408200-6409400	down	AT4G10340	+	exon_1	LHCB5 (LIGHT HARVESTING COMPLEX OF PHOTOSYSTEM II 5); chlorophyll binding	AT4G10340	+	exon_6
Chr4:6745000-6746600	up	none	none	intergenic	none	AT4G11040	+	exon_4	protein phosphatase 2C, putative / PP2C, putative
Chr4:6836200-6837000	down	AT4G11211	+	5'UTR	unknown protein	none	none	intergenic	none
Chr4:6897200-6898000	up	AT4G11340	-	intron_1	Toll-Interleukin-Resistance (TIR) domain-containing protein	AT4G11340	-	intron_3
Chr4:6964200-6965600	down	none	none	intergenic	none	AT4G11460	+	intron_2	protein kinase family protein
Chr4:7000400-7001600	down	AT4G11560	-	exon_3	bromo-adjacent homology (BAH) domain-containing protein	AT4G11560	-	intron_7
Chr4:7156200-7157200	up	AT4G11910	+	Upstream	INVOLVED IN: biological_process unknown; LOCATED IN: chloroplast; BEST Arabidopsis thaliana protein match is: NYE1 (NON-YELLOWING 1) (TAIR:AT4G22920.1); Has 130 Blast hits to 128 proteins in 45 species: Archae - 0; Bacteria - 50; Metazoa - 0; Fungi - 0; Plants - 78; Viruses - 0; Other Eukaryotes - 2 (source: NCBI BLink).	AT4G11910	+	exon_3
Chr4:7220200-7221200	up	AT4G12050	-	5'UTR	DNA-binding protein-related	AT4G12050	-	exon_1
Chr4:7475000-7475600	up	none	none	intergenic	none	AT4G12680	+	exon_2	unknown protein
Chr4:7521600-7522200	down	AT4G12800	+	exon_1	PSAL (photosystem I subunit L)	AT4G12800	+	exon_2
Chr4:8542000-8542800	down	AT4G14940	+	exon_1	ATAO1 (ARABIDOPSIS THALIANA AMINE OXIDASE 1); amine oxidase/ copper ion binding	AT4G14940	+	exon_1
Chr4:8696800-8697400	up	AT4G15236	+	exon_1	ATP binding / ATPase/ nucleoside-triphosphatase/ nucleotide binding	AT4G15236	+	intron_3
Chr4:8792800-8794200	up	AT4G15390	-	exon_1	transferase family protein	AT4G15390	-	Downstream
Chr4:8976400-8977600	down	AT4G15765	-	intron_3	electron carrier/ monooxygenase/ oxidoreductase	none	none	intergenic	none
Chr4:9032600-9033400	down	AT4G15920	-	Upstream	INVOLVED IN: biological_process unknown; LOCATED IN: endomembrane system, integral to membrane, membrane; EXPRESSED IN: 23 plant structures; EXPRESSED DURING: 13 growth stages; CONTAINS InterPro DOMAIN/s: MtN3 and saliva related transmembrane protein, conserved region (InterPro:IPR018169), RAG1-activating protein 1 homologue (InterPro:IPR018179), MtN3 and saliva related transmembrane protein (Int…	AT4G15920	-	intron_3
Chr4:9121400-9121800	up	AT4G16130	+	intron_2	ARA1 (ARABINOSE KINASE); ATP binding / L-arabinokinase/ galactokinase	AT4G16130	+	exon_5
Chr4:9157400-9158800	up	AT4G16155	-	Upstream	dihydrolipoyl dehydrogenase	AT4G16160	+	3'UTR	mitochondrial import inner membrane translocase subunit Tim17/Tim22/Tim23 family protein
Chr4:9496800-9497400	down	AT4G16880	-	intron_2	disease resistance protein-related	AT4G16880	-	exon_4
Chr4:9505000-9506600	down	AT4G16890	-	exon_1	SNC1 (SUPPRESSOR OF NPR1-1, CONSTITUTIVE 1); nucleotide binding	none	none	intergenic	none
Chr4:9545000-9546400	down	AT4G16960	-	exon_7	disease resistance protein (TIR-NBS-LRR class), putative	none	none	intergenic	none
Chr4:9557400-9559200	down	AT4G16980	+	exon_1	arabinogalactan-protein family	none	none	intergenic	none
Chr4:9992400-9993200	down	AT4G18010	-	intron_5	AT5PTASE2 (MYO-INOSITOL POLYPHOSPHATE 5-PHOSPHATASE 2); inositol-polyphosphate 5-phosphatase	AT4G18010	-	exon_6
Chr4:10072200-10073200	down	AT4G18197	+	exon_2	PUP7 (PURINE PERMEASE 7); purine transmembrane transporter	AT4G18197	+	3'UTR
Chr4:10264000-10265400	up	AT4G18650	-	exon_1	transcription factor-related	AT4G18650	-	3'UTR
Chr4:10713400-10714600	up	AT4G19700	-	exon_1	RING; protein binding / zinc ion binding	none	none	intergenic	none
Chr4:10810600-10811800	up	AT4G19950	+	exon_1	unknown protein	none	none	intergenic	none
Chr4:10814400-10815000	up	AT4G19960	+	exon_3	potassium ion transmembrane transporter	AT4G19960	+	exon_5
Chr4:10940800-10941800	down	AT4G20260	+	5'UTR	DREPP plasma membrane polypeptide family protein	AT4G20260	+	intron_2
Chr4:11228200-11229200	up	AT4G21020	+	5'UTR	late embryogenesis abundant domain-containing protein / LEA domain-containing protein	AT4G21020	+	exon_2
Chr4:11311000-11311800	down	AT4G21215	-	intron_3	unknown protein	AT4G21215	-	intron_4
Chr4:11437800-11439200	up	AT4G21490	-	intron_1	NDB3; NADH dehydrogenase	AT4G21490	-	exon_5
Chr4:11953000-11953600	down	AT4G22753	-	exon_1	SMO1-3 (STEROL 4-ALPHA METHYL OXIDASE 1-3); 4,4-dimethyl-9beta,19-cyclopropylsterol-4alpha-methyl oxidase/ catalytic	AT4G22753	-	exon_2
Chr4:12050200-12051600	up	AT4G22990	-	5'UTR	SPX (SYG1/Pho81/XPR1) domain-containing protein	AT4G22990	-	exon_6
Chr4:12103400-12104000	down	AT4G23100	-	exon_13	GSH1 (GLUTAMATE-CYSTEINE LIGASE); glutamate-cysteine ligase	AT4G23100	-	3'UTR
Chr4:12135800-12136600	down	AT4G23170	+	exon_1	EP1; protein kinase	none	none	intergenic	none
Chr4:12332800-12333800	down	AT4G23670	-	5'UTR	major latex protein-related / MLP-related	AT4G23670	-	3'UTR
Chr4:12414800-12415000	down	AT4G23870	+	3'UTR	unknown protein	AT4G23870	+	3'UTR
Chr4:12466400-12467000	down	AT4G24010	+	exon_1	ATCSLG1; cellulose synthase/ transferase/ transferase, transferring glycosyl groups	AT4G24010	+	intron_1
Chr4:12487200-12489000	up	none	none	intergenic	none	AT4G24040	+	intron_1	TRE1 (TREHALASE 1); alpha,alpha-trehalase/ trehalase
Chr4:12537400-12538400	up	AT4G24150	+	intron_2	AtGRF8 (GROWTH-REGULATING FACTOR 8); transcription activator	AT4G24150	+	exon_5
Chr4:12609600-12610800	down	AT4G24350	+	5'UTR	phosphorylase family protein	AT4G24350	+	exon_4
Chr4:12650200-12651400	up	AT4G24480	+	5'UTR	serine/threonine protein kinase, putative	AT4G24480	+	exon_2
Chr4:12884600-12886800	down	AT4G25100	-	5'UTR	FSD1 (FE SUPEROXIDE DISMUTASE 1); copper ion binding / superoxide dismutase	AT4G25100	-	3'UTR
Chr4:13056200-13057800	up	AT4G25580	+	5'UTR	stress-responsive protein-related	AT4G25580	+	exon_5
Chr4:13121600-13122400	down	AT4G25790	-	exon_2	allergen V5/Tpx-1-related family protein	AT4G25780	+	exon_1	pathogenesis-related protein, putative
Chr4:13671600-13672000	down	AT4G27300	-	exon_1	S-locus protein kinase, putative	AT4G27300	-	exon_1
Chr4:13727200-13728800	up	AT4G27450	-	5'UTR	unknown protein	AT4G27440	+	3'UTR	PORB (PROTOCHLOROPHYLLIDE OXIDOREDUCTASE B); oxidoreductase/ protochlorophyllide reductase
Chr4:13752800-13753400	up	AT4G27540	-	3'UTR	PRA1.H (PRENYLATED RAB ACCEPTOR 1.H)	AT4G27530	+	intron_1	unknown protein
Chr4:13835000-13836200	up	AT4G27730	-	exon_1	OPT6 (OLIGOPEPTIDE TRANSPORTER 1); oligopeptide transporter	AT4G27730	-	exon_3
Chr4:14155400-14156000	down	AT4G28680	+	exon_1	tyrosine decarboxylase, putative	AT4G28680	+	exon_3
Chr4:14203000-14204400	down	AT4G28750	-	exon_3	PSAE-1 (PSA E1 KNOCKOUT); catalytic	none	none	intergenic	none
Chr4:14829200-14830000	up	AT4G30290	-	5'UTR	XTH19 (XYLOGLUCAN ENDOTRANSGLUCOSYLASE/HYDROLASE 19); hydrolase, acting on glycosyl bonds / hydrolase, hydrolyzing O-glycosyl compounds / xyloglucan:xyloglucosyl transferase	AT4G30290	-	exon_3
Chr4:15192000-15196400	up	AT4G31310	+	intron_3	avirulence-responsive protein-related / avirulence induced gene (AIG) protein-related	none	none	intergenic	none
Chr4:15340200-15340600	up	AT4G31680	-	exon_6	transcriptional factor B3 family protein	AT4G31680	-	Downstream
Chr4:15400800-15401000	up	AT4G31830	-	exon_1	unknown protein	AT4G31830	-	3'UTR
Chr4:15647800-15649000	down	AT4G32420	-	exon_12	peptidyl-prolyl cis-trans isomerase cyclophilin-type family protein	AT4G32420	-	exon_14
Chr4:15876600-15877000	up	AT4G32890	+	exon_2	zinc finger (GATA type) family protein	none	none	intergenic	none
Chr4:15878800-15879000	up	AT4G32900	-	3'UTR	aminoacyl-tRNA hydrolase	AT4G32900	-	3'UTR
Chr4:15945800-15948000	down	AT4G33050	-	exon_4	EDA39 (embryo sac development arrest 39); calmodulin binding	none	none	intergenic	none
Chr4:16101200-16103200	up	AT4G33470	-	exon_8	hda14 (histone deacetylase 14); histone deacetylase	AT4G33465	+	exon_2	SCRL22 (SCR-Like 22)
Chr4:16210800-16211400	up	AT4G33800	-	5'UTR	unknown protein	AT4G33800	-	intron_1
Chr4:16213200-16214000	up	AT4G33810	-	exon_4	glycosyl hydrolase family 10 protein	none	none	intergenic	none
Chr4:16283400-16284200	up	AT4G33980	-	intron_1	unknown protein	AT4G33980	-	intron_3
Chr4:16529200-16530200	up	AT4G34600	+	Upstream	unknown protein	AT4G34600	+	Downstream
Chr4:16635800-16636800	down	AT4G34920	+	exon_1	1-phosphatidylinositol phosphodiesterase-related	AT4G34920	+	3'UTR
Chr4:16642400-16642800	down	AT4G34950	-	exon_3	nodulin family protein	AT4G34950	-	3'UTR
Chr4:16746400-16747400	up	none	none	intergenic	none	AT4G35190	+	intron_4	unknown protein
Chr4:16749200-16749800	up	AT4G35200	-	exon_1	unknown protein	AT4G35200	-	exon_1
Chr4:16922000-16922600	up	AT4G35690	+	exon_1	unknown protein	AT4G35690	+	exon_1
Chr4:17263600-17264600	up	AT4G36600	+	Upstream	FUNCTIONS IN: molecular_function unknown; INVOLVED IN: embryonic development ending in seed dormancy; EXPRESSED IN: 6 plant structures; EXPRESSED DURING: M germinated pollen stage, 4 anthesis, petal differentiation and expansion stage; CONTAINS InterPro DOMAIN/s: Late embryogenesis abundant protein (InterPro:IPR004238); BEST Arabidopsis thaliana protein match is: late embryogenesis abundant domai…	AT4G36600	+	exon_2
Chr4:17299400-17300400	up	AT4G36700	-	Upstream	cupin family protein	AT4G36700	-	exon_4
Chr4:17315600-17316000	up	AT4G36740	-	intron_1	ATHB40 (ARABIDOPSIS THALIANA HOMEOBOX PROTEIN 40); DNA binding / transcription factor	AT4G36740	-	exon_2
Chr4:17374000-17377200	up	AT4G36870	+	Downstream	BLH2 (BEL1-LIKE HOMEODOMAIN 2); DNA binding / transcription factor	none	none	intergenic	none
Chr4:17493600-17494000	down	AT4G37150	-	exon_1	MES9 (METHYL ESTERASE 9); hydrolase, acting on ester bonds / methyl indole-3-acetate esterase/ methyl jasmonate esterase/ methyl salicylate esterase	AT4G37150	-	intron_1
Chr4:17557000-17558800	down	AT4G37310	-	exon_1	CYP81H1; electron carrier/ heme binding / iron ion binding / monooxygenase/ oxygen binding	AT4G37310	-	intron_2
Chr4:17776800-17777200	down	AT4G37800	-	exon_1	xyloglucan:xyloglucosyl transferase, putative / xyloglucan endotransglycosylase, putative / endo-xyloglucan transferase, putative	AT4G37800	-	exon_3
Chr4:18053800-18055000	down	AT4G38620	+	5'UTR	MYB4; DNA binding / transcription factor	AT4G38620	+	Downstream
Chr4:18075200-18075800	down	AT4G38690	-	Upstream	1-phosphatidylinositol phosphodiesterase-related	AT4G38690	-	exon_1
Chr4:18228000-18228400	up	AT4G39130	-	intron_1	dehydrin family protein	AT4G39120	-	Upstream	IMPL2 (MYO-INOSITOL MONOPHOSPHATASE LIKE 2); 3'(2'),5'-bisphosphate nucleotidase/ L-galactose-1-phosphate phosphatase/ inositol or phosphatidylinositol phosphatase/ inositol-1(or 4)-monophosphatase
Chr4:18362600-18363800	down	AT4G39480	+	exon_1	CYP96A9 (CYTOCHROME P450 96 A9); electron carrier/ heme binding / iron ion binding / monooxygenase/ oxygen binding	AT4G39480	+	exon_1
Chr5:580000-581200	up	AT5G02580	+	exon_1	unknown protein	none	none	intergenic	none
Chr5:880600-881000	up	AT5G03510	+	exon_1	zinc finger (C2H2 type) family protein	AT5G03510	+	exon_1
Chr5:1010000-1010400	up	AT5G03795	-	5'UTR	LOCATED IN: membrane; EXPRESSED IN: embryo, sepal, flower; EXPRESSED DURING: C globular stage, petal differentiation and expansion stage; CONTAINS InterPro DOMAIN/s: Exostosin-like (InterPro:IPR004263); BEST Arabidopsis thaliana protein match is: exostosin family protein (TAIR:AT3G07620.1); Has 866 Blast hits to 860 proteins in 87 species: Archae - 0; Bacteria - 9; Metazoa - 265; Fungi - 4; Plant…	AT5G03795	-	intron_1
Chr5:1079200-1080800	up	AT5G04010	-	exon_1	unknown protein	AT5G04000	-	3'UTR	unknown protein
Chr5:1280200-1280800	down	AT5G04490	+	intron_1	VTE5 (vitamin E pathway gene5); phosphatidate cytidylyltransferase/ phytol kinase	AT5G04490	+	exon_3
Chr5:1568800-1570000	up	AT5G05290	+	exon_1	ATEXPA2 (ARABIDOPSIS THALIANA EXPANSIN A2)	none	none	intergenic	none
Chr5:1602800-1603600	up	AT5G05410	+	exon_2	DREB2A; DNA binding / transcription activator/ transcription factor	AT5G05410	+	exon_2
Chr5:2088800-2091800	up	AT5G06770	-	intron_2	KH domain-containing protein / zinc finger (CCCH type) family protein	AT5G06750	-	5'UTR	protein phosphatase 2C family protein / PP2C family protein
Chr5:2168600-2169600	up	AT5G06980	+	exon_4	unknown protein	AT5G06990	+	Upstream	unknown protein
Chr5:2316000-2317000	up	AT5G07330	+	5'UTR	unknown protein	none	none	intergenic	none
Chr5:2369000-2369400	up	AT5G07480	+	exon_3	oxidoreductase, 2OG-Fe(II) oxygenase family protein	AT5G07480	+	exon_4
Chr5:2677800-2680400	down	AT5G08320	+	intron_2	unknown protein	none	none	intergenic	none
Chr5:2692400-2693400	up	AT5G08370	-	exon_1	AtAGAL2 (Arabidopsis thaliana ALPHA-GALACTOSIDASE 2); alpha-galactosidase/ catalytic/ hydrolase, hydrolyzing O-glycosyl compounds	AT5G08370	-	exon_7
Chr5:2699200-2699800	up	none	none	intergenic	none	AT5G08391	+	Downstream	unknown protein
Chr5:2988400-2988600	up	AT5G09640	+	exon_1	SCPL19; serine-type carboxypeptidase/ sinapoyltransferase	AT5G09640	+	intron_1
Chr5:3070000-3071200	down	AT5G09860	+	intron_17	nuclear matrix protein-related	none	none	intergenic	none
Chr5:3169600-3172200	up	AT5G10130	-	intron_1	pollen Ole e 1 allergen and extensin family protein	none	none	intergenic	none
Chr5:3240000-3240600	up	AT5G10300	+	exon_1	MES5 (METHYL ESTERASE 5); hydrolase	AT5G10300	+	exon_3
Chr5:3315400-3317800	up	none	none	intergenic	none	AT5G10510	+	intron_3	AIL6 (AINTEGUMENTA-LIKE 6); DNA binding / transcription factor
Chr5:3386200-3386800	up	AT5G10720	+	5'UTR	AHK5 (ARABIDOPSIS HISTIDINE KINASE 5); protein histidine kinase	AT5G10720	+	5'UTR
Chr5:3511000-3512600	down	AT5G11060	+	intron_1	KNAT4 (KNOTTED1-LIKE HOMEOBOX GENE 4); transcription activator/ transcription factor	AT5G11060	+	exon_5
Chr5:3727800-3728400	down	AT5G11590	-	exon_1	TINY2 (TINY2); DNA binding / transcription factor	AT5G11590	-	exon_1
Chr5:4391200-4392200	down	AT5G13630	-	5'UTR	GUN5 (GENOMES UNCOUPLED 5); magnesium chelatase	AT5G13630	-	exon_1
Chr5:4474600-4476200	up	AT5G13870	-	exon_2	EXGT-A4 (ENDOXYLOGLUCAN TRANSFERASE A4); hydrolase, acting on glycosyl bonds / hydrolase, hydrolyzing O-glycosyl compounds / xyloglucan:xyloglucosyl transferase	none	none	intergenic	none
Chr5:4525200-4525600	up	AT5G14020	-	intron_1	INVOLVED IN: N-terminal protein myristoylation; LOCATED IN: vacuole; EXPRESSED IN: root; CONTAINS InterPro DOMAIN/s: BRO1 (InterPro:IPR004328); BEST Arabidopsis thaliana protein match is: unknown protein (TAIR:AT1G73390.3); Has 53 Blast hits to 53 proteins in 7 species: Archae - 0; Bacteria - 0; Metazoa - 0; Fungi - 0; Plants - 53; Viruses - 0; Other Eukaryotes - 0 (source: NCBI BLink).	AT5G14020	-	exon_4
Chr5:4565800-4566200	up	AT5G14150	-	exon_3	unknown protein	AT5G14150	-	exon_4
Chr5:4573800-4574400	up	AT5G14180	-	exon_1	MPL1 (MYZUS PERSICAE-INDUCED LIPASE 1); catalytic	AT5G14180	-	intron_2
Chr5:4659000-4659800	up	AT5G14450	+	exon_2	GDSL-motif lipase/hydrolase family protein	AT5G14450	+	exon_5
Chr5:4756800-4758200	down	AT5G14730	+	exon_1	unknown protein	AT5G14740	+	5'UTR	CA2 (CARBONIC ANHYDRASE 2); carbonate dehydratase/ zinc ion binding
Chr5:4759200-4759600	down	AT5G14740	+	exon_2	CA2 (CARBONIC ANHYDRASE 2); carbonate dehydratase/ zinc ion binding	AT5G14740	+	intron_2
Chr5:4806000-4806600	up	AT5G14860	+	exon_1	transferase, transferring glycosyl groups	AT5G14860	+	exon_1
Chr5:4899400-4900400	up	AT5G15120	+	exon_3	unknown protein	AT5G15120	+	3'UTR
Chr5:5378000-5378400	up	AT5G16460	-	exon_1	FUNCTIONS IN: molecular_function unknown; INVOLVED IN: biological_process unknown; LOCATED IN: cellular_component unknown; CONTAINS InterPro DOMAIN/s: Adipose-regulatory protein, Seipin (InterPro:IPR009617); BEST Arabidopsis thaliana protein match is: unknown protein (TAIR:AT1G29760.1); Has 150 Blast hits to 150 proteins in 45 species: Archae - 0; Bacteria - 0; Metazoa - 103; Fungi - 16; Plants -…	AT5G16460	-	exon_1
Chr5:5643000-5643400	down	AT5G17165	-	intron_1	unknown protein	none	none	intergenic	none
Chr5:6116400-6117000	up	AT5G18450	-	exon_1	AP2 domain-containing transcription factor, putative	AT5G18450	-	exon_1
Chr5:6975000-6975800	down	AT5G20630	-	exon_1	GER3 (GERMIN 3); oxalate oxidase	AT5G20620	-	Upstream	UBQ4; protein binding
Chr5:7168800-7169200	down	AT5G21100	+	intron_1	L-ascorbate oxidase, putative	AT5G21100	+	intron_2
Chr5:7222200-7222600	down	AT5G21430	+	Upstream	DNAJ heat shock N-terminal domain-containing protein	AT5G21430	+	intron_1
Chr5:7447000-7447800	up	AT5G22470	+	5'UTR	NAD+ ADP-ribosyltransferase	AT5G22470	+	exon_4
Chr5:7483200-7483600	up	AT5G22545	+	Upstream	unknown protein	AT5G22545	+	exon_1
Chr5:7736800-7739600	down	AT5G23060	-	exon_6	CaS (Calcium sensing receptor)	none	none	intergenic	none
Chr5:8121200-8122800	down	AT5G24030	-	Upstream	SLAH3 (SLAC1 HOMOLOGUE 3); transporter	AT5G24030	-	5'UTR
Chr5:8162000-8163000	up	none	none	intergenic	none	AT5G24130	+	intron_2	unknown protein
Chr5:8229000-8229400	down	AT5G24230	+	5'UTR	LOCATED IN: cellular_component unknown; EXPRESSED IN: root; BEST Arabidopsis thaliana protein match is: triacylglycerol lipase (TAIR:AT5G24200.1); Has 125 Blast hits to 125 proteins in 14 species: Archae - 0; Bacteria - 0; Metazoa - 3; Fungi - 7; Plants - 115; Viruses - 0; Other Eukaryotes - 0 (source: NCBI BLink).	AT5G24230	+	intron_2
Chr5:8863800-8864800	up	AT5G25460	+	intron_1	unknown protein	AT5G25460	+	intron_2
Chr5:9648800-9653600	down	AT5G27350	+	5'UTR	SFP1; carbohydrate transmembrane transporter/ sugar:hydrogen symporter	AT5G27350	+	exon_17
Chr5:9660600-9661600	down	AT5G27360	+	intron_11	SFP2; carbohydrate transmembrane transporter/ sugar:hydrogen symporter	AT5G27360	+	intron_15
Chr5:13592400-13592600	up	AT5G35375	+	exon_1	unknown protein	AT5G35375	+	intron_1
Chr5:14193000-14194200	up	AT5G36100	-	Upstream	unknown protein	AT5G36100	-	intron_2
Chr5:14195600-14196400	up	AT5G36110	+	exon_1	CYP716A1; electron carrier/ heme binding / iron ion binding / monooxygenase/ oxygen binding	AT5G36110	+	exon_2
Chr5:14894600-14895000	up	AT5G37500	-	5'UTR	GORK (GATED OUTWARDLY-RECTIFYING K+ CHANNEL); cyclic nucleotide binding / inward rectifier potassium channel/ outward rectifier potassium channel	AT5G37500	-	intron_1
Chr5:15383400-15384200	down	AT5G38430	-	3'UTR	ribulose bisphosphate carboxylase small chain 1B / RuBisCO small subunit 1B (RBCS-1B) (ATS1B)	none	none	intergenic	none
Chr5:15606800-15607200	down	AT5G38980	+	5'UTR	unknown protein	AT5G38980	+	3'UTR
Chr5:15918000-15919200	down	AT5G39770	-	Downstream	DNA binding / endonuclease/ nuclease/ nucleic acid binding / protein binding	none	none	intergenic	none
Chr5:15975400-15976000	up	AT5G39890	+	exon_4	unknown protein	AT5G39890	+	exon_5
Chr5:16020600-16021600	up	AT5G40010	-	exon_1	AATP1 (AAA-ATPase 1); ATP binding / ATPase/ nucleoside-triphosphatase/ nucleotide binding	AT5G40010	-	exon_1
Chr5:16152200-16152800	down	AT5G40380	+	5'UTR	protein kinase family protein	AT5G40380	+	exon_1
Chr5:17198600-17199200	up	AT5G42900	-	exon_2	unknown protein	AT5G42900	-	exon_4
Chr5:17722400-17724400	down	AT5G44050	+	Upstream	MATE efflux family protein	AT5G44050	+	exon_3
Chr5:17756400-17758200	up	AT5G44120	-	5'UTR	CRA1 (CRUCIFERINA); nutrient reservoir	AT5G44120	-	3'UTR
Chr5:17829800-17832600	up	AT5G44260	-	3'UTR	zinc finger (CCCH-type) family protein	none	none	intergenic	none
Chr5:17848400-17849600	up	AT5G44310	-	Upstream	late embryogenesis abundant domain-containing protein / LEA domain-containing protein	AT5G44310	-	exon_1
Chr5:17979200-17981400	down	none	none	intergenic	none	AT5G44582	+	intron_2	unknown protein
Chr5:18360200-18360800	up	AT5G45310	-	5'UTR	unknown protein	AT5G45310	-	exon_3
Chr5:18589000-18589400	down	AT5G45830	-	Downstream	DOG1 (DELAY OF GERMINATION 1)	none	none	intergenic	none
Chr5:18623800-18624600	up	AT5G45920	+	intron_2	carboxylesterase/ hydrolase/ hydrolase, acting on ester bonds	AT5G45920	+	exon_5
Chr5:18665200-18665600	up	AT5G46025	-	Upstream	Ras-related GTP-binding family protein	AT5G46025	-	Downstream
Chr5:18720400-18720600	up	AT5G46180	-	intron_2	delta-OAT; ornithine-oxo-acid transaminase	AT5G46180	-	exon_3
Chr5:18849000-18849600	down	AT5G46470	+	3'UTR	disease resistance protein (TIR-NBS-LRR class), putative	AT5G46470	+	3'UTR
Chr5:19271800-19272600	down	AT5G47500	-	exon_1	pectinesterase family protein	AT5G47500	-	intron_3
Chr5:19332000-19332600	up	AT5G47720	+	exon_2	acetyl-CoA C-acyltransferase, putative / 3-ketoacyl-CoA thiolase, putative	AT5G47720	+	exon_5
Chr5:19839600-19840400	up	none	none	intergenic	none	AT5G48940	+	exon_1	leucine-rich repeat transmembrane protein kinase, putative
Chr5:20505400-20506400	up	AT5G50361	-	exon_1	unknown protein	AT5G50360	-	3'UTR	unknown protein
Chr5:20648200-20648800	up	AT5G50770	-	Upstream	AtHSD6 (hydroxysteroid dehydrogenase 6); binding / catalytic/ oxidoreductase	AT5G50770	-	intron_2
Chr5:20820200-20820600	up	AT5G51210	+	exon_1	OLEO3 (OLEOSIN3)	AT5G51210	+	exon_2
Chr5:21024400-21028000	up	none	none	intergenic	none	AT5G51760	+	intron_3	AHG1 (ABA-hypersensitive germination 1); catalytic/ protein serine/threonine phosphatase
Chr5:21237200-21239200	up	AT5G52300	+	5'UTR	LTI65 (LOW-TEMPERATURE-INDUCED 65)	AT5G52300	+	exon_4
Chr5:22036800-22039400	down	AT5G54260	+	exon_20	MRE11 (meiotic recombination 11); endonuclease/ exonuclease/ hydrolase/ manganese ion binding / protein serine/threonine phosphatase	AT5G54270	+	3'UTR	LHCB3 (LIGHT-HARVESTING CHLOROPHYLL B-BINDING PROTEIN 3); structural molecule
Chr5:22227200-22228000	down	AT5G54710	-	exon_4	ankyrin repeat family protein	none	none	intergenic	none
Chr5:22981200-22981600	down	AT5G56840	+	intron_1	DNA-binding family protein	AT5G56840	+	intron_2
Chr5:23101000-23101800	up	AT5G57090	+	exon_1	EIR1 (ETHYLENE INSENSITIVE ROOT 1); auxin efflux transmembrane transporter/ auxin:hydrogen symporter/ transporter	AT5G57090	+	intron_2
Chr5:23193200-23194200	up	AT5G57240	+	5'UTR	ORP4C (OSBP(OXYSTEROL BINDING PROTEIN)-RELATED PROTEIN 4C); oxysterol binding	AT5G57240	+	intron_2
Chr5:23199200-23199800	up	AT5G57260	-	exon_1	CYP71B10; electron carrier/ heme binding / iron ion binding / monooxygenase/ oxygen binding	AT5G57260	-	exon_2
Chr5:23645600-23645800	down	AT5G58500	-	exon_1	LSH5 (LIGHT SENSITIVE HYPOCOTYLS 5)	AT5G58500	-	exon_1
Chr5:23871400-23873200	up	AT5G59130	-	intron_3	subtilase family protein	AT5G59130	-	exon_7
Chr5:23996600-23997200	down	AT5G59540	-	exon_1	oxidoreductase, 2OG-Fe(II) oxygenase family protein	AT5G59540	-	intron_2
Chr5:24004800-24005400	up	AT5G59570	+	exon_1	myb family transcription factor	AT5G59570	+	3'UTR
Chr5:24248800-24249400	up	none	none	intergenic	none	AT5G60220	+	exon_1	TET4 (TETRASPANIN4)
Chr5:25089200-25091600	up	AT5G62480	-	intron_1	ATGSTU9 (ARABIDOPSIS THALIANA GLUTATHIONE S-TRANSFERASE TAU 9); glutathione transferase	AT5G62490	+	Downstream	ATHVA22B
Chr5:25380200-25381000	up	AT5G63350	-	exon_1	unknown protein	AT5G63350	-	3'UTR
Chr5:25629800-25631000	down	AT5G64050	-	intron_10	ERS (GLUTAMATE TRNA SYNTHETASE); glutamate-tRNA ligase	AT5G64050	-	Downstream
Chr5:25685400-25685800	up	AT5G64210	-	intron_1	AOX2; alternative oxidase	none	none	intergenic	none
Chr5:26001400-26002400	up	AT5G65080	+	intron_5	MAF5 (MADS AFFECTING FLOWERING 5); transcription factor	AT5G65080	+	3'UTR
Chr5:26007000-26008400	up	AT5G65100	-	exon_1	ethylene insensitive 3 family protein	AT5G65100	-	exon_1
Chr5:26021000-26021800	up	AT5G65140	-	exon_1	trehalose-6-phosphate phosphatase, putative	AT5G65140	-	intron_5
Chr5:26035000-26036000	up	AT5G65165	-	Upstream	SDH2-3; electron carrier/ succinate dehydrogenase	AT5G65165	-	intron_3
Chr5:26185600-26187400	up	none	none	intergenic	none	AT5G65510	+	intron_3	AIL7 (AINTEGUMENTA-like 7); DNA binding / transcription factor
Chr5:26188000-26188600	up	AT5G65510	+	intron_3	AIL7 (AINTEGUMENTA-like 7); DNA binding / transcription factor	AT5G65510	+	intron_5
Chr5:26212000-26213600	up	AT5G65590	-	3'UTR	Dof-type zinc finger domain-containing protein	none	none	intergenic	none
Chr5:26430200-26431000	up	AT5G66110	+	Upstream	metal ion binding	AT5G66110	+	Downstream
Chr5:26471200-26471600	up	AT5G66260	+	Upstream	auxin-responsive protein, putative	AT5G66260	+	exon_2
Chr5:26518600-26519200	up	AT5G66400	-	5'UTR	RAB18 (RESPONSIVE TO ABA 18)	AT5G66400	-	exon_2
Chr5:26568600-26570000	down	AT5G66570	+	Upstream	PSBO1 (PS II OXYGEN-EVOLVING COMPLEX 1); oxygen evolving/ poly(U) binding	AT5G66570	+	exon_3
Chr5:26663600-26664800	up	AT5G66780	+	5'UTR	unknown protein	none	none	intergenic	none
Chr5:26707000-26707600	up	AT5G66870	+	exon_2	ASL1	AT5G66870	+	3'UTR
Chr5:26885000-26886200	down	AT5G67385	+	intron_2	protein binding / signal transducer	AT5G67385	+	exon_4
