# Supplementary material for: Histone Deacetylase Complex 1 and histone 1 epigenetically moderate stress responsiveness of Arabidopsis thaliana seedlings
Source: New Phytol. 2023 Aug 10;241(1):166–79. doi: 10.1111/nph.19165 (PMC10953426; doi:10.1111/nph.19165)
Supplement: Supplementary file 3 — Dataset S3 Chromatin immunoprecipitation‐seq sequencing reads, statistics and analysis. [file NPH-241-166-s003.zip › Suppl_dataset_3/AC-hdc1-1_salt.vs.ctrl_g2fc1.5.region.bed]

track name=ACTKvsACCK_g2fc1.5
Chr1	37400	37800	-
Chr1	148800	150000	-
Chr1	154600	155000	-
Chr1	211400	212000	+
Chr1	497400	498400	+
Chr1	557800	558800	+
Chr1	588200	589200	+
Chr1	748200	749000	+
Chr1	953200	956400	+
Chr1	1218600	1220000	+
Chr1	1245000	1246200	+
Chr1	1302200	1302800	+
Chr1	1395000	1397000	+
Chr1	1434800	1435800	-
Chr1	1492000	1493400	+
Chr1	1536800	1537400	+
Chr1	1658000	1658400	+
Chr1	1880200	1881600	-
Chr1	1883200	1883600	-
Chr1	2281400	2282200	+
Chr1	2367800	2368400	+
Chr1	2391200	2392400	-
Chr1	2475800	2476600	+
Chr1	2641000	2641600	-
Chr1	2953200	2954200	-
Chr1	2991400	2991800	+
Chr1	3397200	3397800	-
Chr1	3530600	3531800	-
Chr1	3797800	3798200	-
Chr1	4126200	4127000	+
Chr1	4134000	4136000	+
Chr1	4137400	4138000	+
Chr1	4365600	4366000	+
Chr1	4366600	4367200	+
Chr1	4464200	4465600	-
Chr1	4467400	4468800	-
Chr1	4533200	4534200	-
Chr1	4543000	4544200	-
Chr1	4758800	4759800	-
Chr1	5058800	5060200	-
Chr1	5061800	5062400	-
Chr1	5274600	5275400	+
Chr1	5603000	5604000	-
Chr1	5644400	5645400	-
Chr1	5764800	5765600	+
Chr1	5817600	5819000	+
Chr1	5820200	5821600	+
Chr1	5920800	5921800	+
Chr1	5955800	5957600	-
Chr1	6687600	6688000	-
Chr1	6761600	6765800	+
Chr1	6804200	6804800	-
Chr1	6957600	6959000	+
Chr1	7042200	7042800	-
Chr1	7140200	7141400	-
Chr1	7482200	7482600	-
Chr1	7956400	7956800	+
Chr1	7988000	7989200	+
Chr1	8143600	8144800	+
Chr1	8174400	8175800	+
Chr1	8693400	8694400	-
Chr1	8709200	8711400	+
Chr1	8986000	8988600	-
Chr1	9096200	9096800	+
Chr1	9251000	9251600	-
Chr1	9285200	9285600	+
Chr1	9381600	9383400	-
Chr1	9537800	9539000	+
Chr1	9539800	9541600	+
Chr1	10014400	10014800	-
Chr1	10043000	10044000	-
Chr1	10051400	10055600	-
Chr1	10070600	10071000	+
Chr1	10138200	10139800	+
Chr1	10376400	10376800	-
Chr1	10476800	10477800	-
Chr1	10551200	10552800	+
Chr1	10722600	10723200	-
Chr1	10807000	10808400	+
Chr1	11136800	11138000	-
Chr1	11214800	11217600	-
Chr1	11296800	11297200	-
Chr1	11350000	11350600	-
Chr1	11472800	11473200	+
Chr1	11475000	11475400	+
Chr1	11475800	11477000	+
Chr1	11774400	11775800	+
Chr1	11908400	11909200	+
Chr1	11971400	11972600	+
Chr1	12234000	12235000	+
Chr1	12238200	12239000	-
Chr1	12984000	12985200	-
Chr1	12986800	12987000	-
Chr1	13072600	13075400	-
Chr1	16468600	16469200	+
Chr1	16563800	16565600	+
Chr1	16872000	16872800	-
Chr1	17464600	17465200	+
Chr1	17682600	17683400	+
Chr1	17780600	17781000	+
Chr1	17912400	17914600	+
Chr1	18121400	18122200	+
Chr1	18310600	18311400	+
Chr1	18313000	18313800	+
Chr1	18543200	18543800	-
Chr1	19160400	19162200	-
Chr1	19224800	19225600	-
Chr1	19455200	19456000	-
Chr1	19618400	19619200	+
Chr1	19619800	19620600	+
Chr1	20447800	20450200	-
Chr1	20611400	20612000	-
Chr1	20802600	20802800	-
Chr1	20909400	20910200	-
Chr1	21056800	21059400	-
Chr1	21062600	21063800	-
Chr1	21229200	21230400	-
Chr1	21233600	21234400	-
Chr1	21405200	21406000	-
Chr1	21745200	21747000	-
Chr1	22155800	22157200	+
Chr1	22700200	22700600	-
Chr1	23012600	23013400	+
Chr1	23225600	23226200	+
Chr1	23427600	23428800	+
Chr1	23663000	23663600	+
Chr1	23800000	23801800	+
Chr1	24058800	24060000	-
Chr1	24118000	24118400	+
Chr1	24170000	24170800	-
Chr1	24182400	24183200	+
Chr1	24516200	24517600	-
Chr1	24958400	24959200	-
Chr1	25053600	25054800	+
Chr1	25135800	25137800	-
Chr1	25509200	25510000	+
Chr1	25579400	25579800	+
Chr1	25709400	25710800	-
Chr1	25751200	25751600	+
Chr1	26098200	26098800	+
Chr1	26131800	26134400	+
Chr1	26965400	26965800	-
Chr1	27086200	27087400	+
Chr1	27127000	27128000	+
Chr1	27192000	27192400	-
Chr1	27403800	27404200	+
Chr1	27506600	27507200	+
Chr1	27668200	27669800	-
Chr1	27747600	27748000	-
Chr1	27997600	27998800	+
Chr1	28554000	28554600	-
Chr1	29307000	29307400	+
Chr1	29308000	29308600	+
Chr1	29337000	29337400	-
Chr1	29517400	29519000	-
Chr1	29622200	29623000	+
Chr1	29715600	29716200	-
Chr1	29742400	29743400	+
Chr1	30130200	30131400	+
Chr2	143400	144600	+
Chr2	397200	399000	-
Chr2	647200	649000	-
Chr2	1077000	1077800	-
Chr2	1595200	1595800	-
Chr2	1800000	1800400	-
Chr2	1824000	1824400	-
Chr2	1967000	1967800	-
Chr2	2901800	2902400	+
Chr2	5050800	5051600	-
Chr2	5540000	5542000	-
Chr2	5915400	5916200	-
Chr2	5925200	5926400	-
Chr2	6358800	6359400	+
Chr2	6484400	6484800	+
Chr2	6866000	6866800	-
Chr2	7186000	7187000	+
Chr2	7194000	7194800	+
Chr2	7195600	7198000	+
Chr2	7269800	7270600	-
Chr2	7760000	7760800	+
Chr2	7952600	7954600	-
Chr2	7957000	7957600	-
Chr2	7969200	7969800	+
Chr2	7978200	7979800	-
Chr2	8044600	8045000	+
Chr2	8063600	8064400	+
Chr2	8497200	8499400	+
Chr2	8595200	8595400	+
Chr2	8839000	8839600	+
Chr2	8966600	8967000	-
Chr2	9076400	9079200	-
Chr2	9206400	9207000	+
Chr2	9272600	9274400	+
Chr2	9302600	9303200	+
Chr2	9792800	9793600	-
Chr2	9810800	9811800	+
Chr2	9869400	9870600	-
Chr2	10056600	10058800	+
Chr2	10335000	10336000	+
Chr2	10457200	10458400	+
Chr2	11037400	11038200	+
Chr2	11078200	11079800	+
Chr2	11094200	11095400	+
Chr2	11348800	11350600	-
Chr2	11723400	11723800	-
Chr2	11993000	11993800	-
Chr2	11995200	11996600	-
Chr2	12158000	12158600	+
Chr2	12178600	12180600	+
Chr2	12349200	12350000	+
Chr2	12354400	12355200	+
Chr2	12496000	12497600	+
Chr2	12585800	12586200	-
Chr2	12604000	12604400	-
Chr2	12608600	12609800	+
Chr2	12806000	12808400	-
Chr2	12931400	12932400	+
Chr2	12964800	12966000	-
Chr2	13160600	13160800	+
Chr2	13162800	13163200	-
Chr2	13308800	13310600	-
Chr2	13382200	13383600	-
Chr2	13608200	13610400	+
Chr2	13610600	13613200	+
Chr2	13740400	13740600	-
Chr2	13782600	13784000	+
Chr2	13799000	13800000	-
Chr2	13913600	13915000	-
Chr2	13916800	13918000	-
Chr2	14523000	14523400	-
Chr2	14536200	14536800	-
Chr2	14540000	14540800	-
Chr2	14576400	14578200	-
Chr2	14862200	14863400	+
Chr2	15010800	15012200	-
Chr2	15206600	15207000	+
Chr2	15207800	15208400	+
Chr2	15290400	15291400	-
Chr2	15357600	15358600	+
Chr2	15416000	15416600	+
Chr2	15418000	15418800	+
Chr2	15473600	15474400	-
Chr2	15529400	15530200	+
Chr2	15559600	15560400	-
Chr2	15662800	15663600	-
Chr2	15728200	15729000	+
Chr2	16196400	16199000	-
Chr2	16244000	16245000	+
Chr2	16291600	16292600	-
Chr2	16360600	16361600	-
Chr2	16690400	16690600	+
Chr2	16779600	16780200	+
Chr2	16795800	16800600	+
Chr2	17129400	17130200	+
Chr2	17130600	17131600	+
Chr2	17203800	17205000	+
Chr2	17588400	17589000	-
Chr2	17591200	17593200	-
Chr2	17716600	17716800	+
Chr2	17734800	17735800	-
Chr2	17776800	17777600	-
Chr2	18060000	18060200	+
Chr2	18062800	18063800	+
Chr2	18252400	18253200	-
Chr2	18472200	18472600	+
Chr2	18959200	18959800	+
Chr2	19290400	19291400	+
Chr2	19568600	19569400	+
Chr3	197000	198600	-
Chr3	205600	206800	+
Chr3	222000	222800	+
Chr3	487000	488400	-
Chr3	494000	495000	+
Chr3	512400	513000	+
Chr3	789800	790600	+
Chr3	817800	819000	+
Chr3	821000	822400	+
Chr3	875800	877000	+
Chr3	884200	884800	+
Chr3	1623800	1624800	-
Chr3	2308000	2308200	+
Chr3	2701200	2702400	-
Chr3	2945800	2946800	-
Chr3	3037600	3038400	+
Chr3	3272400	3273800	+
Chr3	3775600	3777800	+
Chr3	4080000	4082800	-
Chr3	4135400	4135800	+
Chr3	4441800	4442600	-
Chr3	4609200	4610200	+
Chr3	4619400	4620000	-
Chr3	4778200	4778400	+
Chr3	4957600	4959400	-
Chr3	4973200	4974200	-
Chr3	5006600	5008600	+
Chr3	5086000	5086600	+
Chr3	5133600	5135000	+
Chr3	5144200	5144800	+
Chr3	5310200	5311000	+
Chr3	5465200	5465400	+
Chr3	5810600	5811400	-
Chr3	5813000	5813200	-
Chr3	5999200	6000400	+
Chr3	6098800	6099400	+
Chr3	6396200	6396600	+
Chr3	6457000	6457400	+
Chr3	6710600	6711600	-
Chr3	6753000	6753200	-
Chr3	6930000	6932200	+
Chr3	7052600	7052800	+
Chr3	7064000	7064400	+
Chr3	7456400	7457200	-
Chr3	7709200	7709600	-
Chr3	8165600	8166800	-
Chr3	8174200	8176600	-
Chr3	8306400	8308400	-
Chr3	8336400	8338200	-
Chr3	8380800	8381800	-
Chr3	8415400	8416600	+
Chr3	8581800	8582800	+
Chr3	8779400	8783000	+
Chr3	8997400	9001400	+
Chr3	9354200	9355200	-
Chr3	9375200	9375600	-
Chr3	9681800	9683400	-
Chr3	9974000	9974400	+
Chr3	10024400	10026200	-
Chr3	10061600	10062000	-
Chr3	10142200	10143200	-
Chr3	10256000	10256800	-
Chr3	10451600	10452000	-
Chr3	10473200	10473600	+
Chr3	10597800	10598200	+
Chr3	15974600	15975200	+
Chr3	16050000	16051200	+
Chr3	16052600	16053600	+
Chr3	16369000	16370200	+
Chr3	16467600	16468000	+
Chr3	16617400	16617800	-
Chr3	16631000	16632400	+
Chr3	17133000	17133400	-
Chr3	17190000	17190800	+
Chr3	17227800	17229800	-
Chr3	17307200	17308000	+
Chr3	17905800	17906800	-
Chr3	17909200	17911400	-
Chr3	17912000	17912600	-
Chr3	17967800	17968400	+
Chr3	18239200	18240000	-
Chr3	18428400	18429000	+
Chr3	18620600	18622000	+
Chr3	18636200	18637000	-
Chr3	18648200	18649000	+
Chr3	18764200	18767400	-
Chr3	18941800	18942400	+
Chr3	19012400	19013000	-
Chr3	19196600	19197400	+
Chr3	19283000	19283400	-
Chr3	19558000	19559000	+
Chr3	19580000	19583800	-
Chr3	19720600	19721000	+
Chr3	19907000	19907400	+
Chr3	19931200	19932000	+
Chr3	20016800	20017600	-
Chr3	20050800	20051400	+
Chr3	20180400	20181000	+
Chr3	20354200	20355400	+
Chr3	20435200	20436200	-
Chr3	20878400	20878800	-
Chr3	20895000	20895400	+
Chr3	20909800	20910400	-
Chr3	22009400	22010400	+
Chr3	22377600	22377800	-
Chr3	22493200	22494200	+
Chr3	22746000	22746400	-
Chr3	22932800	22933200	-
Chr3	23144200	23144600	+
Chr3	23399200	23401800	+
Chr4	18200	18400	-
Chr4	143400	143800	-
Chr4	608600	610200	+
Chr4	995000	996200	+
Chr4	2672400	2673200	-
Chr4	4070800	4072200	-
Chr4	5647600	5649800	-
Chr4	6182000	6182200	-
Chr4	6268200	6269000	+
Chr4	6408200	6409400	-
Chr4	6745000	6746600	+
Chr4	6836200	6837000	-
Chr4	6897200	6898000	+
Chr4	6964200	6965600	-
Chr4	7000400	7001600	-
Chr4	7156200	7157200	+
Chr4	7220200	7221200	+
Chr4	7475000	7475600	+
Chr4	7521600	7522200	-
Chr4	8472400	8474000	-
Chr4	8542000	8542800	-
Chr4	8696800	8697400	+
Chr4	8792800	8794200	+
Chr4	8976400	8977600	-
Chr4	9032600	9033400	-
Chr4	9121400	9121800	+
Chr4	9157400	9158800	+
Chr4	9496800	9497400	-
Chr4	9505000	9506600	-
Chr4	9545000	9546400	-
Chr4	9557400	9559200	-
Chr4	9992400	9993200	-
Chr4	9995800	9998600	-
Chr4	10001800	10002400	-
Chr4	10072200	10073200	-
Chr4	10264000	10265400	+
Chr4	10512800	10514400	-
Chr4	10713400	10714600	+
Chr4	10810600	10811800	+
Chr4	10814400	10815000	+
Chr4	10940800	10941800	-
Chr4	11228200	11229200	+
Chr4	11311000	11311800	-
Chr4	11437800	11439200	+
Chr4	11953000	11953600	-
Chr4	12050200	12051600	+
Chr4	12103400	12104000	-
Chr4	12135800	12136600	-
Chr4	12332800	12333800	-
Chr4	12414800	12415000	-
Chr4	12466400	12467000	-
Chr4	12487200	12489000	+
Chr4	12537400	12538400	+
Chr4	12609600	12610800	-
Chr4	12650200	12651400	+
Chr4	12884600	12886800	-
Chr4	13016800	13017600	-
Chr4	13056200	13057800	+
Chr4	13121600	13122400	-
Chr4	13671600	13672000	-
Chr4	13727200	13728800	+
Chr4	13752800	13753400	+
Chr4	13835000	13836200	+
Chr4	14155400	14156000	-
Chr4	14203000	14204400	-
Chr4	14623400	14624400	-
Chr4	14626400	14627600	-
Chr4	14829200	14830000	+
Chr4	15192000	15196400	+
Chr4	15340200	15340600	+
Chr4	15400800	15401000	+
Chr4	15647800	15649000	-
Chr4	15876600	15877000	+
Chr4	15878800	15879000	+
Chr4	15945800	15948000	-
Chr4	16101200	16103200	+
Chr4	16210800	16211400	+
Chr4	16213200	16214000	+
Chr4	16283400	16284200	+
Chr4	16529200	16530200	+
Chr4	16635800	16636800	-
Chr4	16642400	16642800	-
Chr4	16746400	16747400	+
Chr4	16749200	16749800	+
Chr4	16922000	16922600	+
Chr4	17249000	17250600	-
Chr4	17263600	17264600	+
Chr4	17299400	17300400	+
Chr4	17315600	17316000	+
Chr4	17374000	17377200	+
Chr4	17493600	17494000	-
Chr4	17533000	17533600	+
Chr4	17557000	17558800	-
Chr4	17776800	17777200	-
Chr4	18050600	18052800	-
Chr4	18053800	18055000	-
Chr4	18075200	18075800	-
Chr4	18228000	18228400	+
Chr4	18362600	18363800	-
Chr5	580000	581200	+
Chr5	880600	881000	+
Chr5	1010000	1010400	+
Chr5	1079200	1080800	+
Chr5	1280200	1280800	-
Chr5	1568800	1570000	+
Chr5	1602800	1603600	+
Chr5	2088800	2091800	+
Chr5	2168600	2169600	+
Chr5	2316000	2317000	+
Chr5	2369000	2369400	+
Chr5	2677800	2680400	-
Chr5	2692400	2693400	+
Chr5	2699200	2699800	+
Chr5	2861400	2861600	-
Chr5	2988400	2988600	+
Chr5	3070000	3071200	-
Chr5	3169600	3172200	+
Chr5	3240000	3240600	+
Chr5	3310200	3310600	+
Chr5	3315400	3317800	+
Chr5	3386200	3386800	+
Chr5	3511000	3512600	-
Chr5	3522600	3523200	+
Chr5	3727800	3728400	-
Chr5	4391200	4392200	-
Chr5	4474600	4476200	+
Chr5	4525200	4525600	+
Chr5	4565800	4566200	+
Chr5	4573800	4574400	+
Chr5	4659000	4659800	+
Chr5	4756800	4758200	-
Chr5	4759200	4759600	-
Chr5	4806000	4806600	+
Chr5	4899400	4900400	+
Chr5	5138600	5140200	-
Chr5	5378000	5378400	+
Chr5	5643000	5643400	-
Chr5	6116400	6117000	+
Chr5	6118000	6119200	+
Chr5	6470000	6471200	-
Chr5	6975000	6975800	-
Chr5	7168800	7169200	-
Chr5	7222200	7222600	-
Chr5	7447000	7447800	+
Chr5	7483200	7483600	+
Chr5	7736800	7739600	-
Chr5	8121200	8122800	-
Chr5	8162000	8163000	+
Chr5	8229000	8229400	-
Chr5	8863800	8864800	+
Chr5	9648800	9653600	-
Chr5	9660600	9661600	-
Chr5	13592400	13592600	+
Chr5	14193000	14194200	+
Chr5	14195600	14196400	+
Chr5	14894600	14895000	+
Chr5	15383400	15384200	-
Chr5	15606800	15607200	-
Chr5	15918000	15919200	-
Chr5	15975400	15976000	+
Chr5	16020600	16021600	+
Chr5	16152200	16152800	-
Chr5	16387200	16388400	-
Chr5	17198600	17199200	+
Chr5	17722400	17724400	-
Chr5	17756400	17758200	+
Chr5	17829800	17832600	+
Chr5	17848400	17849600	+
Chr5	17970400	17972600	-
Chr5	17979200	17981400	-
Chr5	18360200	18360800	+
Chr5	18440200	18441400	-
Chr5	18589000	18589400	-
Chr5	18623800	18624600	+
Chr5	18665200	18665600	+
Chr5	18720400	18720600	+
Chr5	18849000	18849600	-
Chr5	18976400	18976800	-
Chr5	19271800	19272600	-
Chr5	19332000	19332600	+
Chr5	19839600	19840400	+
Chr5	20505400	20506400	+
Chr5	20648200	20648800	+
Chr5	20820200	20820600	+
Chr5	21024400	21028000	+
Chr5	21237200	21239200	+
Chr5	21666800	21667400	-
Chr5	21735000	21736000	-
Chr5	22036800	22039400	-
Chr5	22227200	22228000	-
Chr5	22460000	22462200	+
Chr5	22981200	22981600	-
Chr5	23101000	23101800	+
Chr5	23193200	23194200	+
Chr5	23199200	23199800	+
Chr5	23257800	23259200	+
Chr5	23645600	23645800	-
Chr5	23871400	23873200	+
Chr5	23996600	23997200	-
Chr5	24004800	24005400	+
Chr5	24248800	24249400	+
Chr5	25089200	25091600	+
Chr5	25380200	25381000	+
Chr5	25629800	25631000	-
Chr5	25685400	25685800	+
Chr5	26001400	26002400	+
Chr5	26007000	26008400	+
Chr5	26021000	26021800	+
Chr5	26035000	26036000	+
Chr5	26185600	26187400	+
Chr5	26188000	26188600	+
Chr5	26212000	26213600	+
Chr5	26430200	26431000	+
Chr5	26471200	26471600	+
Chr5	26518600	26519200	+
Chr5	26568600	26570000	-
Chr5	26663600	26664800	+
Chr5	26669800	26670200	-
Chr5	26707000	26707600	+
Chr5	26885000	26886200	-
ChrC	400	30200	-
ChrC	30800	84200	-
ChrC	110200	128400	-
