# Supplementary material for: Histone Deacetylase Complex 1 and histone 1 epigenetically moderate stress responsiveness of Arabidopsis thaliana seedlings
Source: New Phytol. 2023 Aug 10;241(1):166–79. doi: 10.1111/nph.19165 (PMC10953426; doi:10.1111/nph.19165)
Supplement: Supplementary file 3 — Dataset S3 Chromatin immunoprecipitation‐seq sequencing reads, statistics and analysis. [file NPH-241-166-s003.zip › Suppl_dataset_3/AC-salt_HDC1.vs.hdc1-1_g2fc1.5.ann100.xlsx]

## Sheet: AC-salt_HDC1.vs.hdc1-1_g2fc1.5.
Segment ID	ChangeDir/Score	5'gene hit	strand	structure	function	3'gene hit	strand	structure	function
Chr1:588400-589600	down	AT1G02700	+	exon_1	unknown protein	none	none	intergenic	none
Chr1:748000-749000	down	AT1G03106	-	5'UTR	unknown protein	AT1G03103	+	3'UTR	protease inhibitor/seed storage/lipid transfer protein (LTP) family protein
Chr1:1245200-1246200	down	AT1G04560	+	intron_1	AWPM-19-like membrane family protein	none	none	intergenic	none
Chr1:1395400-1395800	down	AT1G04920	-	5'UTR	ATSPS3F (sucrose phosphate synthase 3F); sucrose-phosphate synthase/ transferase, transferring glycosyl groups	AT1G04920	-	intron_1
Chr1:2367800-2368200	down	AT1G07645	-	intron_1	ATDSI-1VOC (DESSICATION-INDUCED 1VOC SUPERFAMILY PROTEIN); catalytic	AT1G07645	-	intron_2
Chr1:2391600-2392400	up	AT1G07720	-	exon_1	KCS3 (3-KETOACYL-COA SYNTHASE 3); acyltransferase/ catalytic/ transferase, transferring acyl groups other than amino-acyl groups	AT1G07720	-	exon_1
Chr1:2626000-2628400	down	AT1G08320	-	intron_4	bZIP family transcription factor	none	none	intergenic	none
Chr1:5603000-5603800	up	AT1G16390	+	exon_1	ATOCT3 (ARABIDOPSIS THALIANA ORGANIC CATION/CARNITINE TRANSPORTER 3); carbohydrate transmembrane transporter/ sugar:hydrogen symporter	AT1G16390	+	exon_1
Chr1:5817800-5819200	down	AT1G17010	+	exon_1	oxidoreductase, 2OG-Fe(II) oxygenase family protein	AT1G17010	+	3'UTR
Chr1:5820600-5821600	down	AT1G17020	+	intron_1	SRG1 (SENESCENCE-RELATED GENE 1); oxidoreductase, acting on diphenols and related substances as donors, oxygen as acceptor / oxidoreductase, acting on paired donors, with incorporation or reduction of molecular oxygen, 2-oxoglutarate as one donor, and inc	AT1G17020	+	exon_4
Chr1:8165800-8167600	down	AT1G23040	+	3'UTR	hydroxyproline-rich glycoprotein family protein	none	none	intergenic	none
Chr1:10070600-10071000	down	AT1G28650	-	exon_1	lipase, putative	AT1G28650	-	exon_2
Chr1:11188800-11189200	up	AT1G31290	+	exon_1	PAZ domain-containing protein / piwi domain-containing protein	AT1G31290	+	exon_1
Chr1:11199200-11200000	up	AT1G31310	-	exon_1	hydroxyproline-rich glycoprotein family protein	AT1G31310	-	intron_1
Chr1:11774800-11775000	down	AT1G32560	+	exon_2	late embryogenesis abundant group 1 domain-containing protein / LEA group 1 domain-containing protein	AT1G32560	+	exon_2
Chr1:17780600-17781600	down	AT1G48130	+	5'UTR	ATPER1; antioxidant/ thioredoxin peroxidase	AT1G48130	+	3'UTR
Chr1:18121600-18122200	down	AT1G48990	+	exon_1	glycine-rich protein / oleosin	AT1G48990	+	Downstream
Chr1:21175000-21175200	up	AT1G56520	-	3'UTR	disease resistance protein (TIR-NBS-LRR class), putative	AT1G56520	-	3'UTR
Chr1:23427600-23428400	down	AT1G63180	-	exon_5	UGE3 (UDP-D-glucose/UDP-D-galactose 4-epimerase 3); UDP-glucose 4-epimerase/ protein dimerization	AT1G63180	-	exon_9
Chr1:23501600-23502200	up	AT1G63360	-	Upstream	disease resistance protein (CC-NBS-LRR class), putative	AT1G63360	-	exon_1
Chr1:25001400-25002000	up	AT1G66980	-	Upstream	protein kinase family protein / glycerophosphoryl diester phosphodiesterase family protein	AT1G66980	-	exon_2
Chr1:25495800-25496400	down	AT1G68010	+	3'UTR	HPR; glycerate dehydrogenase/ poly(U) binding	none	none	intergenic	none
Chr1:25710000-25710800	up	AT1G68520	-	5'UTR	zinc finger (B-box type) family protein	AT1G68520	-	exon_1
Chr1:26705400-26706200	up	none	none	intergenic	none	AT1G70820	+	intron_1	phosphoglucomutase, putative / glucose phosphomutase, putative
Chr1:27085600-27086600	down	AT1G71960	-	intron_2	ABC transporter family protein	AT1G71960	-	intron_2
Chr1:27529800-27530000	down	AT1G73210	-	intron_1	unknown protein	AT1G73210	-	intron_1
Chr1:30130200-30131600	down	AT1G80090	+	exon_1	CBS domain-containing protein	AT1G80090	+	exon_5
Chr2:143200-144400	down	AT2G01275	-	5'UTR	zinc finger (C3HC4-type RING finger) family protein	AT2G01275	-	exon_4
Chr2:1077200-1077800	up	AT2G03550	+	exon_1	hydrolase	AT2G03550	+	exon_1
Chr2:1967200-1967800	up	AT2G05380	+	intron_1	GRP3S (GLYCINE-RICH PROTEIN 3 SHORT ISOFORM)	AT2G05380	+	exon_2
Chr2:4303600-4304200	up	AT2G10930	-	exon_2	unknown protein	none	none	intergenic	none
Chr2:7978400-7979200	up	AT2G18360	-	exon_1	hydrolase, alpha/beta fold family protein	AT2G18360	-	exon_2
Chr2:8044400-8045000	down	AT2G18540	-	exon_1	cupin family protein	AT2G18540	-	exon_2
Chr2:9206400-9207000	down	AT2G21490	-	exon_1	LEA (DEHYDRIN LEA)	AT2G21490	-	exon_2
Chr2:9273800-9274600	down	AT2G21720	+	exon_1	unknown protein	AT2G21720	+	intron_3
Chr2:10057400-10058800	down	none	none	intergenic	none	AT2G23640	+	intron_3	reticulon family protein (RTNLB13)
Chr2:11037400-11038000	down	AT2G25890	+	5'UTR	glycine-rich protein / oleosin	AT2G25890	+	3'UTR
Chr2:11214800-11215200	down	none	none	intergenic	none	AT2G26340	+	Upstream	unknown protein
Chr2:12179400-12180800	down	AT2G28490	-	exon_1	cupin family protein	AT2G28490	-	intron_4
Chr2:13611200-13612200	down	AT2G31990	-	exon_2	exostosin family protein	none	none	intergenic	none
Chr2:13770600-13771200	down	none	none	intergenic	none	AT2G32430	+	Upstream	galactosyltransferase family protein
Chr2:13783000-13784000	down	AT2G32460	-	intron_1	MYB101; DNA binding / transcription factor	AT2G32460	-	exon_2
Chr2:15290200-15291000	up	AT2G36430	+	Upstream	unknown protein	AT2G36430	+	exon_1
Chr2:15358200-15359000	down	AT2G36640	-	exon_1	ATECP63 (EMBRYONIC CELL PROTEIN 63)	none	none	intergenic	none
Chr2:16244000-16245200	down	AT2G38910	-	Downstream	CPK20; ATP binding / calcium ion binding / calmodulin-dependent protein kinase/ kinase/ protein kinase/ protein serine/threonine kinase	AT2G38900	+	3'UTR	serine protease inhibitor, potato inhibitor I-type family protein
Chr2:16291800-16292600	up	AT2G39010	+	exon_1	PIP2E (PLASMA MEMBRANE INTRINSIC PROTEIN 2E); water channel	AT2G39010	+	exon_2
Chr2:17716600-17716800	down	AT2G42560	-	exon_1	late embryogenesis abundant domain-containing protein / LEA domain-containing protein	AT2G42560	-	exon_1
Chr2:19361200-19362000	down	AT2G47160	-	Upstream	BOR1 (REQUIRES HIGH BORON 1); anion exchanger/ boron transporter	none	none	intergenic	none
Chr3:198000-198600	up	AT3G01510	-	Downstream	5'-AMP-activated protein kinase beta-1 subunit-related	AT3G01500	-	5'UTR	CA1 (CARBONIC ANHYDRASE 1); carbonate dehydratase/ zinc ion binding
Chr3:789800-790400	down	AT3G03341	-	exon_1	unknown protein	AT3G03340	+	3'UTR	UNE6 (unfertilized embryo sac 6)
Chr3:818200-818800	down	AT3G03440	+	exon_2	armadillo/beta-catenin repeat family protein	AT3G03440	+	3'UTR
Chr3:821800-822400	down	AT3G03456	-	Downstream	unknown protein	none	none	intergenic	none
Chr3:876000-877000	down	AT3G03620	-	exon_2	MATE efflux family protein	none	none	intergenic	none
Chr3:3775800-3777400	down	none	none	intergenic	none	AT3G11930	+	3'UTR	universal stress protein (USP) family protein
Chr3:4135200-4135800	down	AT3G12955	-	exon_1	auxin-responsive protein-related	AT3G12950	-	Upstream	catalytic
Chr3:4973400-4974200	up	AT3G14810	-	exon_1	MSL5 (MECHANOSENSITIVE CHANNEL OF SMALL CONDUCTANCE-LIKE 5)	AT3G14810	-	exon_1
Chr3:5144000-5144600	down	AT3G15280	-	exon_1	unknown protein	AT3G15280	-	3'UTR
Chr3:5999400-6000400	down	AT3G17520	-	Upstream	late embryogenesis abundant domain-containing protein / LEA domain-containing protein	AT3G17520	-	3'UTR
Chr3:17228600-17229200	up	AT3G46780	+	Upstream	PTAC16 (PLASTID TRANSCRIPTIONALLY ACTIVE 16); binding / catalytic	AT3G46780	+	intron_1
Chr3:17906000-17906800	up	AT3G48350	+	exon_1	cysteine proteinase, putative	AT3G48350	+	intron_2
Chr3:20017200-20017600	up	AT3G54050	+	exon_1	fructose-1,6-bisphosphatase, putative / D-fructose-1,6-bisphosphate 1-phosphohydrolase, putative / FBPase, putative	AT3G54050	+	exon_2
Chr4:18200-18600	up	AT4G00050	+	exon_2	UNE10 (unfertilized embryo sac 10); DNA binding / transcription factor	AT4G00050	+	exon_3
Chr4:608600-610400	down	AT4G01450	+	exon_1	nodulin MtN21 family protein	AT4G01450	+	exon_6
Chr4:995400-996200	down	AT4G02280	+	exon_2	SUS3 (sucrose synthase 3); UDP-glycosyltransferase/ sucrose synthase/ transferase, transferring glycosyl groups	AT4G02280	+	exon_4
Chr4:2289600-2290400	up	none	none	intergenic	none	AT4G04570	+	exon_1	protein kinase family protein
Chr4:5647400-5648800	up	AT4G08870	-	Upstream	arginase, putative	AT4G08870	-	intron_5
Chr4:6887800-6888600	up	AT4G11320	+	exon_1	cysteine proteinase, putative	AT4G11320	+	exon_4
Chr4:6963400-6966000	up	none	none	intergenic	none	AT4G11460	+	exon_4	protein kinase family protein
Chr4:7156200-7157200	down	AT4G11910	+	Upstream	INVOLVED IN: biological_process unknown; LOCATED IN: chloroplast; BEST Arabidopsis thaliana protein match is: NYE1 (NON-YELLOWING 1) (TAIR:AT4G22920.1); Has 130 Blast hits to 128 proteins in 45 species: Archae - 0; Bacteria - 50; Metazoa - 0; Fungi - 0; Plants - 78; Viruses - 0; Other Eukaryotes - 2 (source: NCBI BLink).	AT4G11910	+	exon_3
Chr4:9157600-9158000	down	AT4G16160	+	exon_1	mitochondrial import inner membrane translocase subunit Tim17/Tim22/Tim23 family protein	AT4G16160	+	exon_3
Chr4:9496800-9497400	up	AT4G16880	-	intron_2	disease resistance protein-related	AT4G16880	-	exon_4
Chr4:9505000-9506600	up	AT4G16890	-	exon_1	SNC1 (SUPPRESSOR OF NPR1-1, CONSTITUTIVE 1); nucleotide binding	none	none	intergenic	none
Chr4:9545200-9546600	up	AT4G16960	-	intron_6	disease resistance protein (TIR-NBS-LRR class), putative	none	none	intergenic	none
Chr4:9606200-9607800	up	AT4G17090	-	intron_3	CT-BMY (CHLOROPLAST BETA-AMYLASE); beta-amylase	none	none	intergenic	none
Chr4:9834800-9835200	down	AT4G17670	-	Upstream	senescence-associated protein-related	none	none	intergenic	none
Chr4:11228400-11229200	down	AT4G21020	+	exon_1	late embryogenesis abundant domain-containing protein / LEA domain-containing protein	AT4G21020	+	exon_2
Chr4:11438000-11438200	down	AT4G21490	-	exon_4	NDB3; NADH dehydrogenase	AT4G21490	-	intron_4
Chr4:11438400-11438600	down	AT4G21490	-	intron_2	NDB3; NADH dehydrogenase	AT4G21490	-	exon_3
Chr4:12885000-12886800	up	AT4G25100	-	5'UTR	FSD1 (FE SUPEROXIDE DISMUTASE 1); copper ion binding / superoxide dismutase	AT4G25100	-	intron_4
Chr4:13056200-13056800	down	AT4G25580	+	5'UTR	stress-responsive protein-related	AT4G25580	+	exon_3
Chr4:13207200-13208000	down	AT4G26040	+	exon_1	unknown protein	none	none	intergenic	none
Chr4:15876800-15877800	down	AT4G32890	+	Downstream	zinc finger (GATA type) family protein	none	none	intergenic	none
Chr4:16076400-16077600	up	AT4G33390	+	exon_2	unknown protein	AT4G33390	+	exon_2
Chr4:16529400-16529800	down	AT4G34600	+	intron_1	unknown protein	AT4G34600	+	intron_2
Chr4:17192400-17193600	down	AT4G36380	-	Upstream	ROT3 (ROTUNDIFOLIA 3); oxidoreductase, acting on paired donors, with incorporation or reduction of molecular oxygen, NADH or NADPH as one donor, and incorporation of one atom of oxygen / oxygen binding / steroid hydroxylase	none	none	intergenic	none
Chr4:17263600-17264600	down	AT4G36600	+	Upstream	FUNCTIONS IN: molecular_function unknown; INVOLVED IN: embryonic development ending in seed dormancy; EXPRESSED IN: 6 plant structures; EXPRESSED DURING: M germinated pollen stage, 4 anthesis, petal differentiation and expansion stage; CONTAINS InterPro DOMAIN/s: Late embryogenesis abundant protein (InterPro:IPR004238); BEST Arabidopsis thaliana protein match is: late embryogenesis abundant domai…	AT4G36600	+	exon_2
Chr4:18228200-18228600	down	AT4G39130	-	exon_1	dehydrin family protein	AT4G39130	-	exon_2
Chr4:18362600-18363800	up	AT4G39480	+	exon_1	CYP96A9 (CYTOCHROME P450 96 A9); electron carrier/ heme binding / iron ion binding / monooxygenase/ oxygen binding	AT4G39480	+	exon_1
Chr5:880400-881000	down	AT5G03510	+	exon_1	zinc finger (C2H2 type) family protein	AT5G03510	+	exon_1
Chr5:1568800-1570000	down	AT5G05290	+	exon_1	ATEXPA2 (ARABIDOPSIS THALIANA EXPANSIN A2)	none	none	intergenic	none
Chr5:2030600-2031600	down	AT5G06610	+	intron_1	unknown protein	AT5G06610	+	exon_2
Chr5:2316000-2317000	down	AT5G07330	+	5'UTR	unknown protein	none	none	intergenic	none
Chr5:2692200-2693400	down	AT5G08370	-	exon_1	AtAGAL2 (Arabidopsis thaliana ALPHA-GALACTOSIDASE 2); alpha-galactosidase/ catalytic/ hydrolase, hydrolyzing O-glycosyl compounds	AT5G08370	-	exon_8
Chr5:2727200-2729800	up	AT5G08450	-	intron_4	FUNCTIONS IN: molecular_function unknown; INVOLVED IN: biological_process unknown; LOCATED IN: cellular_component unknown; EXPRESSED IN: 25 plant structures; EXPRESSED DURING: 15 growth stages; CONTAINS InterPro DOMAIN/s: Histone deacetylation protein Rxt3 (InterPro:IPR013951); Has 32702 Blast hits to 18312 proteins in 878 species: Archae - 45; Bacteria - 1760; Metazoa - 16233; Fungi - 3347; Plan…	AT5G08440	+	Downstream	unknown protein
Chr5:2730600-2733000	up	AT5G08450	-	intron_2	FUNCTIONS IN: molecular_function unknown; INVOLVED IN: biological_process unknown; LOCATED IN: cellular_component unknown; EXPRESSED IN: 25 plant structures; EXPRESSED DURING: 15 growth stages; CONTAINS InterPro DOMAIN/s: Histone deacetylation protein Rxt3 (InterPro:IPR013951); Has 32702 Blast hits to 18312 proteins in 878 species: Archae - 45; Bacteria - 1760; Metazoa - 16233; Fungi - 3347; Plan…	none	none	intergenic	none
Chr5:3169600-3170800	down	none	none	intergenic	none	AT5G10120	+	exon_1	ethylene insensitive 3 family protein
Chr5:4573800-4574400	down	AT5G14180	-	exon_1	MPL1 (MYZUS PERSICAE-INDUCED LIPASE 1); catalytic	AT5G14180	-	intron_2
Chr5:4691200-4692200	up	AT5G14550	-	intron_7	unknown protein	AT5G14550	-	3'UTR
Chr5:5378000-5378600	down	AT5G16460	-	Upstream	FUNCTIONS IN: molecular_function unknown; INVOLVED IN: biological_process unknown; LOCATED IN: cellular_component unknown; CONTAINS InterPro DOMAIN/s: Adipose-regulatory protein, Seipin (InterPro:IPR009617); BEST Arabidopsis thaliana protein match is: unknown protein (TAIR:AT1G29760.1); Has 150 Blast hits to 150 proteins in 45 species: Archae - 0; Bacteria - 0; Metazoa - 103; Fungi - 16; Plants -…	AT5G16460	-	exon_1
Chr5:6116400-6117000	down	AT5G18450	-	exon_1	AP2 domain-containing transcription factor, putative	AT5G18450	-	exon_1
Chr5:6975200-6975800	up	AT5G20630	-	exon_1	GER3 (GERMIN 3); oxalate oxidase	AT5G20630	-	3'UTR
Chr5:7447200-7447800	down	AT5G22470	+	exon_2	NAD+ ADP-ribosyltransferase	AT5G22470	+	exon_4
Chr5:7737400-7739400	up	AT5G23060	-	exon_4	CaS (Calcium sensing receptor)	none	none	intergenic	none
Chr5:8162200-8163200	down	AT5G24130	+	Upstream	unknown protein	AT5G24130	+	exon_3
Chr5:17707400-17708200	down	AT5G44010	-	exon_4	unknown protein	AT5G44010	-	exon_8
Chr5:17807400-17808800	down	AT5G44210	+	3'UTR	ERF9 (ERF DOMAIN PROTEIN 9); DNA binding / transcription factor/ transcription repressor	none	none	intergenic	none
Chr5:17848600-17849600	down	AT5G44310	-	Upstream	late embryogenesis abundant domain-containing protein / LEA domain-containing protein	AT5G44310	-	exon_1
Chr5:18835800-18836200	up	AT5G46450	+	exon_1	disease resistance protein (TIR-NBS-LRR class), putative	AT5G46450	+	exon_2
Chr5:18849000-18849600	up	AT5G46470	+	3'UTR	disease resistance protein (TIR-NBS-LRR class), putative	AT5G46470	+	3'UTR
Chr5:22227400-22228200	up	AT5G54710	-	exon_4	ankyrin repeat family protein	none	none	intergenic	none
Chr5:23841000-23841200	down	AT5G59050	-	intron_3	unknown protein	AT5G59050	-	intron_3
Chr5:24363600-24364400	down	AT5G60610	+	5'UTR	F-box family protein	AT5G60610	+	exon_2
Chr5:25530000-25532200	down	AT5G63800	+	Upstream	MUM2 (MUCILAGE-MODIFIED 2); beta-galactosidase	AT5G63800	+	intron_1
Chr5:26001800-26003800	down	AT5G65080	+	intron_6	MAF5 (MADS AFFECTING FLOWERING 5); transcription factor	none	none	intergenic	none
Chr5:26034800-26036000	down	AT5G65165	-	Upstream	SDH2-3; electron carrier/ succinate dehydrogenase	AT5G65165	-	exon_4
Chr5:26188000-26188600	down	AT5G65510	+	intron_3	AIL7 (AINTEGUMENTA-like 7); DNA binding / transcription factor	AT5G65510	+	intron_5
Chr5:26518600-26519200	down	AT5G66400	-	5'UTR	RAB18 (RESPONSIVE TO ABA 18)	AT5G66400	-	exon_2
