# Supplementary material for: Histone Deacetylase Complex 1 and histone 1 epigenetically moderate stress responsiveness of Arabidopsis thaliana seedlings
Source: New Phytol. 2023 Aug 10;241(1):166–79. doi: 10.1111/nph.19165 (PMC10953426; doi:10.1111/nph.19165)
Supplement: Supplementary file 3 — Dataset S3 Chromatin immunoprecipitation‐seq sequencing reads, statistics and analysis. [file NPH-241-166-s003.zip › Suppl_dataset_3/0-SD3_Content.txt]

#
Table_S3.xlsx contains read numbers retained at each step of read processing.
#
The files with extensions "region.bed" contain Differential Acetylation Regions (DARs) generated with ChipDiff software:
AC-ctrl_HDC1.vs.hdc1-1_g2fc1.5.region.bed - list of DARs, "+" marks stronger enrichment in HDC1c_C, "-" marks stronger enrichment in hdc1-1_C
AC-HDC1_salt.vs.ctrl_g2fc1.5.region.bed   - list of DARs, "+" marks stronger enrichment in HDC1c_S, "-" marks stronger enrichment in HDC1c_C
AC-salt_HDC1.vs.hdc1-1_g2fc1.5.region.bed - list of DARs, "+" marks stronger enrichment in HDC1c_S, "-" marks stronger enrichment in hdc1-1_S
AC-hdc1-1_salt.vs.ctrl_g2fc1.5.region.bed - list of DARs, "+" marks stronger enrichment in hdc1-1_S, "-" marks stronger enrichment in hdc1-1_C
#
The files with extension "ann100.xlsx" contain annotations of DARs in terms of their position with respect to the neighbouring genes.
