# Supplementary material for: Histone Deacetylase Complex 1 and histone 1 epigenetically moderate stress responsiveness of Arabidopsis thaliana seedlings
Source: New Phytol. 2023 Aug 10;241(1):166–79. doi: 10.1111/nph.19165 (PMC10953426; doi:10.1111/nph.19165)
Supplement: Supplementary file 3 — Dataset S3 Chromatin immunoprecipitation‐seq sequencing reads, statistics and analysis. [file NPH-241-166-s003.zip › Suppl_dataset_3/Table_S3.xlsx]

## Sheet: Sheet1
sample	#raw	#pre-processed	#mapped	#uni-mapped	#uni-mapped & non-redundant	%uni-mapped & non-redundant
HDC1c AC ctrl	35219167	35206490	32995360	32044105	23441950	0.665602
hdc1-1 AC ctrl	30500107	30482789	28500846	27584663	21183724	0.694546
HDC1c AC salt	37171785	37145175	34651803	33355613	23735576	0.638537
hdc1-1 AC salt	36371513	36343660	33264218	32412126	23996399	0.659758
							#raw - number of raw reads
							#pre-processed - number of reads after adapter and quality trimming
							#mapped - number of reads mapped to TAIR10 genome
							#uni-mapped - number of reads uniquely mapped to TAIR10 genome
							#uni-mapped & non-redundant - number of uniquely mapped reads after removing read duplication
							%uni-mapped & non-redundant - percentage of uni-mapped&non-redundant reads relative to #raw
