# Supplementary material for: Histone Deacetylase Complex 1 and histone 1 epigenetically moderate stress responsiveness of Arabidopsis thaliana seedlings
Source: New Phytol. 2023 Aug 10;241(1):166–79. doi: 10.1111/nph.19165 (PMC10953426; doi:10.1111/nph.19165)
Supplement: Supplementary file 5 — Table S2 RNA sequencing reads and statistics. [file NPH-241-166-s004.xlsx]

## Sheet: Article information
Title: Histone Deacetylase Complex 1 and Histone 1 epigenetically moderate stress responsiveness of Arabidopsis thaliana seedlings Authors: Giorgio Perrella, Carlo Fasano, Naomi A. Donald, Loretta Daddiego, Weiwei Fang, Damiano Martignago, Craig Carr, Lucio Conti, Pawel Herzyk and Anna Amtmann Article acceptance date: 05 July 2023

## Sheet: read.stats.2.csv
sample	#raw	#pre-processed	#pseudo-aligned	%pseudo-aligned
hdc1-1_C_1	24815354	24533975	22681768	0.914022
hdc1-1_C_2	27768318	27662626	26408080	0.951015
hdc1-1_C_3	22532436	22462149	20714488	0.919319
hdc1-1_S_1	27962616	27798069	24633546	0.880946
hdc1-1_S_2	28763703	28591982	26400694	0.917848
hdc1-1_S_3	24023857	23957127	22297421	0.928137
HDC1c_C_1	27612097	27526351	25438892	0.921295
HDC1c_C_2	28395801	28300260	27391131	0.964619
HDC1c_C_3	28673143	28611929	27144733	0.946695
HDC1c_S_1	29098689	28948400	27190471	0.934423
HDC1c_S_2	25799420	25650198	24233328	0.939297
HDC1c_S_3	25742481	25691481	23974324	0.931314
RXT3_C_1	27134877	27032952	25786808	0.95032
RXT3_C_2	26005926	25866353	24241471	0.932152
RXT3_C_3	24377327	24297039	22915141	0.940019
RXT3_S_1	26357878	26248521	24590470	0.932946
RXT3_S_2	24670062	24547274	22897594	0.928153
RXT3_S_3	27336817	27292354	25830584	0.944901
					#raw - number of raw reads
					#pre-processed - number of reads after adapter and quality trimming
					#pseudo-aligned - number of reads pseudo-aligned to TAIR10 transcriptome with Kallisto software
					%pseudo-aligned - percentage of pseudo-aligned reads relative to #raw
