# Supplementary material for: Histone Deacetylase Complex 1 and histone 1 epigenetically moderate stress responsiveness of Arabidopsis thaliana seedlings
Source: New Phytol. 2023 Aug 10;241(1):166–79. doi: 10.1111/nph.19165 (PMC10953426; doi:10.1111/nph.19165)
Supplement: Supplementary file 6 — Table S3 Chromatin immunoprecipitation sequencing reads and statistics. Please note: Wiley is not responsible for the content or functionality of any Supporting Information supplied by the authors. Any queries (other than missing material) should be directed to the New Phytologist Central Office. [file NPH-241-166-s002.xlsx]

## Sheet: Article Information
Title: Histone Deacetylase Complex 1 and Histone 1 epigenetically moderate stress responsiveness of Arabidopsis thaliana seedlings Authors: Giorgio Perrella, Carlo Fasano, Naomi A. Donald, Loretta Daddiego, Weiwei Fang, Damiano Martignago, Craig Carr, Lucio Conti, Pawel Herzyk and Anna Amtmann Article acceptance date: 05 July 2023

## Sheet: Sheet1
sample	#raw	#pre-processed	#mapped	#uni-mapped	#uni-mapped & non-redundant	%uni-mapped & non-redundant
HDC1c AC ctrl	35219167	35206490	32995360	32044105	23441950	0.665602
hdc1-1 AC ctrl	30500107	30482789	28500846	27584663	21183724	0.694546
HDC1c AC salt	37171785	37145175	34651803	33355613	23735576	0.638537
hdc1-1 AC salt	36371513	36343660	33264218	32412126	23996399	0.659758
							#raw - number of raw reads
							#pre-processed - number of reads after adapter and quality trimming
							#mapped - number of reads mapped to TAIR10 genome
							#uni-mapped - number of reads uniquely mapped to TAIR10 genome
							#uni-mapped & non-redundant - number of uniquely mapped reads after removing read duplication
							%uni-mapped & non-redundant - percentage of uni-mapped&non-redundant reads relative to #raw
